# Supplementary material for: OMNI-P2x universal neural network potential for excited-state simulations
Source: Nat Commun. 2026 Apr 7;17:4949. doi: 10.1038/s41467-026-71380-5 (PMC13233842; doi:10.1038/s41467-026-71380-5)
Supplement: Supplementary file 3 — Source Data [file 41467_2026_71380_MOESM3_ESM.zip]

Archive with 162 entries (133 files):
- source_data/
- __MACOSX/._source_data
- source_data/Suppl_Fig15/
- __MACOSX/source_data/._Suppl_Fig15
- source_data/Suppl_Fig12/
- __MACOSX/source_data/._Suppl_Fig12
- source_data/Suppl_tab2/
- __MACOSX/source_data/._Suppl_tab2
- source_data/Suppl_tab3/
- __MACOSX/source_data/._Suppl_tab3
- source_data/Suppl_Fig13/
- __MACOSX/source_data/._Suppl_Fig13
- source_data/Suppl_Fig14/
- __MACOSX/source_data/._Suppl_Fig14
- source_data/Fig8/
- __MACOSX/source_data/._Fig8
- source_data/Fig6/
- __MACOSX/source_data/._Fig6
- source_data/Suppl_Fig2/
- __MACOSX/source_data/._Suppl_Fig2
- source_data/Suppl_Fig5/
- __MACOSX/source_data/._Suppl_Fig5
- source_data/Fig7/
- __MACOSX/source_data/._Fig7
- source_data/Suppl_Fig4/
- __MACOSX/source_data/._Suppl_Fig4
- source_data/Suppl_Fig3/
- __MACOSX/source_data/._Suppl_Fig3
- source_data/Suppl_Fig11/
- __MACOSX/source_data/._Suppl_Fig11
- source_data/Suppl_Fig16/
- __MACOSX/source_data/._Suppl_Fig16
- source_data/Suppl_tab1/
- __MACOSX/source_data/._Suppl_tab1
- source_data/Suppl_Fig18/
- __MACOSX/source_data/._Suppl_Fig18
- source_data/Suppl_Fig19/
- __MACOSX/source_data/._Suppl_Fig19
- source_data/Suppl_Fig17/
- __MACOSX/source_data/._Suppl_Fig17
- source_data/Suppl_Fig10/
- __MACOSX/source_data/._Suppl_Fig10
- source_data/Suppl_Fig6/
- __MACOSX/source_data/._Suppl_Fig6
- source_data/Fig10/
- __MACOSX/source_data/._Fig10
- source_data/Suppl_Fig8/
- __MACOSX/source_data/._Suppl_Fig8
- source_data/Fig5/
- __MACOSX/source_data/._Fig5
- source_data/Suppl_Fig9/
- __MACOSX/source_data/._Suppl_Fig9
- source_data/Suppl_Fig7/
- __MACOSX/source_data/._Suppl_Fig7
- source_data/Fig3/
- __MACOSX/source_data/._Fig3
- source_data/Fig4/
- __MACOSX/source_data/._Fig4
- source_data/Suppl_Fig15/fig_S15a.txt
- __MACOSX/source_data/Suppl_Fig15/._fig_S15a.txt
- source_data/Suppl_Fig15/fig_S15b.txt
- __MACOSX/source_data/Suppl_Fig15/._fig_S15b.txt
- source_data/Suppl_Fig12/fig_S12a.txt
- __MACOSX/source_data/Suppl_Fig12/._fig_S12a.txt
- source_data/Suppl_Fig12/fig_S12b.txt
- __MACOSX/source_data/Suppl_Fig12/._fig_S12b.txt
- source_data/Suppl_tab2/Tab_s2.txt
- __MACOSX/source_data/Suppl_tab2/._Tab_s2.txt
- source_data/Suppl_tab3/TabS3.txt
- __MACOSX/source_data/Suppl_tab3/._TabS3.txt
- source_data/Suppl_Fig13/fig_S13b.txt
- __MACOSX/source_data/Suppl_Fig13/._fig_S13b.txt
- source_data/Suppl_Fig13/fig_S13a.txt
- __MACOSX/source_data/Suppl_Fig13/._fig_S13a.txt
- source_data/Suppl_Fig14/MECI_Columbus.xyz
- __MACOSX/source_data/Suppl_Fig14/._MECI_Columbus.xyz
- source_data/Suppl_Fig14/MECI_ML.xyz
- __MACOSX/source_data/Suppl_Fig14/._MECI_ML.xyz
- source_data/Fig8/fig8a_atomic_contributions.txt
- __MACOSX/source_data/Fig8/._fig8a_atomic_contributions.txt
- source_data/Fig8/fig8_b_atomic_contributions.txt
- __MACOSX/source_data/Fig8/._fig8_b_atomic_contributions.txt
- source_data/Fig6/fig_6_b.txt
- __MACOSX/source_data/Fig6/._fig_6_b.txt
- source_data/Fig6/figure_6a.txt
- __MACOSX/source_data/Fig6/._figure_6a.txt
- source_data/Suppl_Fig2/fig_S_2.txt
- __MACOSX/source_data/Suppl_Fig2/._fig_S_2.txt
- source_data/Suppl_Fig5/fig_S5_a.txt
- __MACOSX/source_data/Suppl_Fig5/._fig_S5_a.txt
- source_data/Suppl_Fig5/fig_S5_c.txt
- __MACOSX/source_data/Suppl_Fig5/._fig_S5_c.txt
- source_data/Suppl_Fig5/fig_S5_b.txt
- __MACOSX/source_data/Suppl_Fig5/._fig_S5_b.txt
- source_data/Suppl_Fig5/fig_S5_d.txt
- __MACOSX/source_data/Suppl_Fig5/._fig_S5_d.txt
- source_data/Fig7/fig7a.txt
- __MACOSX/source_data/Fig7/._fig7a.txt
- source_data/Fig7/fig7b.txt
- __MACOSX/source_data/Fig7/._fig7b.txt
- source_data/Suppl_Fig4/fig_S4.txt
- __MACOSX/source_data/Suppl_Fig4/._fig_S4.txt
- source_data/Suppl_Fig3/fig_S_3.txt
- __MACOSX/source_data/Suppl_Fig3/._fig_S_3.txt
- source_data/Suppl_Fig11/fig_S11b.txt
- __MACOSX/source_data/Suppl_Fig11/._fig_S11b.txt
- source_data/Suppl_Fig11/fig_S11c.txt
- __MACOSX/source_data/Suppl_Fig11/._fig_S11c.txt
- source_data/Suppl_Fig11/fig_S11a.txt
- __MACOSX/source_data/Suppl_Fig11/._fig_S11a.txt
- source_data/Suppl_Fig16/fig_S16.txt
- __MACOSX/source_data/Suppl_Fig16/._fig_S16.txt
- source_data/Suppl_tab1/Tab_s1.txt
- __MACOSX/source_data/Suppl_tab1/._Tab_s1.txt
- source_data/Suppl_Fig18/fig_S18a.txt
- __MACOSX/source_data/Suppl_Fig18/._fig_S18a.txt
- source_data/Suppl_Fig18/fig_S18b.txt
- __MACOSX/source_data/Suppl_Fig18/._fig_S18b.txt
- source_data/Suppl_Fig19/fig_S19.txt
- __MACOSX/source_data/Suppl_Fig19/._fig_S19.txt
- source_data/Suppl_Fig17/azb_MECI_model.xyz
- __MACOSX/source_data/Suppl_Fig17/._azb_MECI_model.xyz
- source_data/Suppl_Fig17/azb_MECI_aiqm1.xyz
- __MACOSX/source_data/Suppl_Fig17/._azb_MECI_aiqm1.xyz
- source_data/Suppl_Fig10/fig_S10a.txt
- __MACOSX/source_data/Suppl_Fig10/._fig_S10a.txt
- source_data/Suppl_Fig10/fig_S10b.txt
- __MACOSX/source_data/Suppl_Fig10/._fig_S10b.txt
- source_data/Suppl_Fig6/fig_S6.txt
- __MACOSX/source_data/Suppl_Fig6/._fig_S6.txt
- source_data/Fig10/fig_10_c.txt
- __MACOSX/source_data/Fig10/._fig_10_c.txt
- source_data/Fig10/fig_10_b.txt
- __MACOSX/source_data/Fig10/._fig_10_b.txt
- source_data/Fig10/fig_10_a.txt
- __MACOSX/source_data/Fig10/._fig_10_a.txt
- source_data/Suppl_Fig8/fig_S8.txt
- __MACOSX/source_data/Suppl_Fig8/._fig_S8.txt
- source_data/Fig5/fig_5_c.txt
- __MACOSX/source_data/Fig5/._fig_5_c.txt
- source_data/Fig5/fig_5_b.txt
- __MACOSX/source_data/Fig5/._fig_5_b.txt
- source_data/Fig5/fig_5_a.txt
- __MACOSX/source_data/Fig5/._fig_5_a.txt
- source_data/Fig5/fig_5_d.txt
- __MACOSX/source_data/Fig5/._fig_5_d.txt
- source_data/Suppl_Fig9/fig_S9.txt
- __MACOSX/source_data/Suppl_Fig9/._fig_S9.txt
- source_data/Suppl_Fig7/fig_S7.txt
- __MACOSX/source_data/Suppl_Fig7/._fig_S7.txt
- source_data/Fig3/fig3_b.txt
- __MACOSX/source_data/Fig3/._fig3_b.txt
- source_data/Fig3/fig3_a.txt
- __MACOSX/source_data/Fig3/._fig3_a.txt
- source_data/Fig4/fig_4_a.txt
- __MACOSX/source_data/Fig4/._fig_4_a.txt
- source_data/Fig4/fig_4_c.txt
- __MACOSX/source_data/Fig4/._fig_4_c.txt
- source_data/Fig4/fig_4_b.txt
- __MACOSX/source_data/Fig4/._fig_4_b.txt
- source_data/Fig4/fig_4_d.txt
- __MACOSX/source_data/Fig4/._fig_4_d.txt
