# Supplementary material for: OMNI-P2x universal neural network potential for excited-state simulations
Source: Nat Commun. 2026 Apr 7;17:4949. doi: 10.1038/s41467-026-71380-5 (PMC13233842; doi:10.1038/s41467-026-71380-5)
Supplement: Supplementary file 3 — Source Data [file 41467_2026_71380_MOESM3_ESM.zip › source_data/Suppl_Fig15/fig_S15a.txt]

# C_CH2_distance/Angstrom mean_C_CH2_dihedral/degrees hop_time/fs
1.567362189292907715e+00 3.975119661282411698e+01 2.530000000000000071e+01
1.541396737098693848e+00 1.420431063866322852e+01 8.300000000000000711e+00
1.584590435028076172e+00 7.170408469547885133e+00 7.700000000000000178e+00
1.433037996292114258e+00 1.762078312275907166e+01 9.300000000000000711e+00
1.560081362724304199e+00 1.233905503892338729e+01 7.500000000000000000e+00
1.589927196502685547e+00 5.903566719513600347e+00 7.600000000000000533e+00
1.559925436973571777e+00 6.790499172847575871e+00 7.700000000000000178e+00
1.541828393936157227e+00 1.311690064088070073e+01 8.800000000000000711e+00
1.583322644233703613e+00 8.070820281258574980e+00 1.070000000000000107e+01
1.675934791564941406e+00 1.168315970489887334e+01 2.620000000000000284e+01
1.640620112419128418e+00 2.989302770030203504e+01 7.600000000000000533e+00
1.550429582595825195e+00 1.165206243910449402e+01 7.800000000000000711e+00
1.554522037506103516e+00 1.375696792596850848e+00 1.020000000000000107e+01
1.609757065773010254e+00 9.513011853441696530e+00 1.290000000000000036e+01
1.531144738197326660e+00 1.791886085446103394e+01 1.060000000000000142e+01
1.505243778228759766e+00 1.830656212083828649e+01 1.170000000000000107e+01
1.529638528823852539e+00 1.965744651335441873e+01 7.900000000000000355e+00
1.521094322204589844e+00 2.438799612713721388e+01 4.810000000000000142e+01
1.616087436676025391e+00 2.420773004498893854e+01 2.480000000000000071e+01
1.562414526939392090e+00 2.553501273249494830e+01 1.360000000000000142e+01
1.547366142272949219e+00 1.839734379885411997e+01 7.500000000000000000e+00
1.665477037429809570e+00 3.725036185841898373e+01 2.800000000000000000e+01
1.517351388931274414e+00 1.833283166524240215e+01 8.599999999999999645e+00
1.622780799865722656e+00 9.933928508716549644e+00 7.900000000000000355e+00
1.571817517280578613e+00 2.044192524931784050e+01 7.900000000000000355e+00
1.591320633888244629e+00 2.916404702168840046e+01 8.200000000000001066e+00
1.541884660720825195e+00 2.231462239026330252e+01 5.900000000000000355e+00
1.501118779182434082e+00 1.801511949217999486e+01 6.200000000000000178e+00
1.540979146957397461e+00 2.277927468088172702e+01 1.780000000000000071e+01
1.549673318862915039e+00 1.233598127876127037e+01 9.800000000000000711e+00
1.625331044197082520e+00 4.292112942519597141e+01 2.920000000000000284e+01
1.573339581489562988e+00 1.951233559047051358e+01 6.700000000000000178e+00
1.531830787658691406e+00 1.142455309976143063e+01 1.010000000000000142e+01
1.543677568435668945e+00 1.347016046099187037e+01 7.500000000000000000e+00
1.559917926788330078e+00 1.245468021805323744e+01 6.600000000000000533e+00
1.607010006904602051e+00 2.234677625606401108e+01 7.500000000000000000e+00
1.452040672302246094e+00 9.515819259233460059e+00 9.600000000000001421e+00
1.525729656219482422e+00 1.130447114725603086e+01 6.900000000000000355e+00
1.576457500457763672e+00 1.124660962621986648e+01 8.500000000000000000e+00
1.583247900009155273e+00 1.574134131119883229e+01 6.700000000000000178e+00
1.528017044067382812e+00 1.033000788871184028e+01 7.700000000000000178e+00
1.588286161422729492e+00 5.048992224870810119e+00 6.500000000000000000e+00
1.574557065963745117e+00 1.191093808812007104e+01 1.010000000000000142e+01
1.488690018653869629e+00 1.959244582794549316e+01 9.800000000000000711e+00
1.549934029579162598e+00 1.358029231869516451e+01 7.100000000000000533e+00
1.455207586288452148e+00 4.353615903054009806e+00 6.500000000000000000e+00
1.535055875778198242e+00 8.770999420055208162e+00 8.700000000000001066e+00
1.593903303146362305e+00 9.545719956943433004e+00 8.300000000000000711e+00
1.491898179054260254e+00 3.617931793111717553e+01 4.250000000000000000e+01
1.564048528671264648e+00 9.227546058477024360e+00 7.400000000000000355e+00
1.626878499984741211e+00 1.536382352548428898e+01 9.300000000000000711e+00
1.519389152526855469e+00 2.181798248588680522e+01 1.470000000000000107e+01
1.570078849792480469e+00 2.365779742214706260e+01 6.800000000000000711e+00
1.689275264739990234e+00 1.829286643262945589e+01 2.990000000000000213e+01
1.548524856567382812e+00 1.280253147521520773e+01 8.599999999999999645e+00
1.576427221298217773e+00 6.667461796516196415e+00 7.500000000000000000e+00
1.508064270019531250e+00 1.311917917651767240e+01 1.200000000000000000e+01
1.559074282646179199e+00 3.876759710551387794e+00 1.160000000000000142e+01
1.636976242065429688e+00 5.119108766326622373e+00 2.720000000000000284e+01
1.500921726226806641e+00 1.374742286997093643e+01 1.240000000000000036e+01
1.476774930953979492e+00 8.148287561206403851e+00 8.300000000000000711e+00
1.666314959526062012e+00 2.821314228277758218e+01 2.600000000000000000e+01
1.517089605331420898e+00 2.002429574032431248e+01 1.110000000000000142e+01
1.556112408638000488e+00 1.458021054217975276e+01 9.400000000000000355e+00
1.441974759101867676e+00 6.201535408869650823e+00 1.180000000000000071e+01
1.554842591285705566e+00 2.342234386459911022e+01 1.290000000000000036e+01
1.506992697715759277e+00 1.889209845428491263e+01 7.400000000000000355e+00
1.548113703727722168e+00 5.700191884172594925e+00 4.620000000000000284e+01
1.575517416000366211e+00 5.997747793944929739e+00 8.400000000000000355e+00
1.570206046104431152e+00 1.827638884368472816e+01 8.099999999999999645e+00
1.536393761634826660e+00 2.226750211669117974e+01 1.170000000000000107e+01
1.551327347755432129e+00 1.929165790017820470e+01 1.370000000000000107e+01
1.577243328094482422e+00 1.496828905689871014e+01 8.800000000000000711e+00
1.583374381065368652e+00 3.370136172952845044e+01 2.620000000000000284e+01
1.512593984603881836e+00 6.426622449667307002e+00 9.099999999999999645e+00
1.475854635238647461e+00 9.517090563855806096e+00 1.100000000000000000e+01
1.524622797966003418e+00 1.296559618578329598e+01 6.300000000000000711e+00
1.693220138549804688e+00 1.359150405867849898e+01 2.810000000000000142e+01
1.564360380172729492e+00 1.043578297016178347e+01 8.300000000000000711e+00
1.574123740196228027e+00 8.591956736342885037e+00 1.060000000000000142e+01
1.752209663391113281e+00 1.843960414357071187e+01 3.080000000000000071e+01
1.541674137115478516e+00 1.653486574786995789e+01 7.900000000000000355e+00
1.680494546890258789e+00 1.701237267637579720e+01 2.860000000000000142e+01
1.535336732864379883e+00 2.094943390949824291e+01 8.599999999999999645e+00
1.640249133110046387e+00 1.417532624071352565e+01 7.700000000000000178e+00
1.571297764778137207e+00 1.623543740176320327e+01 8.300000000000000711e+00
1.591049790382385254e+00 2.537400725685662906e+01 9.300000000000000711e+00
1.508661150932312012e+00 1.921930071375076921e+01 9.000000000000000000e+00
1.573928475379943848e+00 1.864827181535049405e+01 9.400000000000000355e+00
1.559663891792297363e+00 2.022931837036315628e+01 8.500000000000000000e+00
1.532884359359741211e+00 9.915902447172786793e+00 1.220000000000000107e+01
1.537526011466979980e+00 1.675535051927728247e+01 9.099999999999999645e+00
1.502226710319519043e+00 1.218307396692049238e+01 1.040000000000000036e+01
1.666663885116577148e+00 5.005372347524138732e+00 2.860000000000000142e+01
1.592173695564270020e+00 1.244820675510984032e+01 6.600000000000000533e+00
1.546610355377197266e+00 1.277096260572088227e+01 8.900000000000000355e+00
1.493441939353942871e+00 1.727281003823685523e+01 1.350000000000000000e+01
1.560744166374206543e+00 1.358969281928557926e+01 7.800000000000000711e+00
1.690963387489318848e+00 1.388910861606451341e+01 2.730000000000000071e+01
1.592546701431274414e+00 1.011916905505641040e+01 1.060000000000000142e+01
1.545236468315124512e+00 2.117808718638247356e+01 8.700000000000001066e+00
1.504216194152832031e+00 1.467305383265872720e+01 8.599999999999999645e+00
1.679821372032165527e+00 5.770213132658001953e+00 8.300000000000000711e+00
1.558550000190734863e+00 1.385549787742737493e+01 8.000000000000000000e+00
1.643223881721496582e+00 2.084032582749105700e+01 7.100000000000000533e+00
1.593050241470336914e+00 1.815787955439506263e+01 1.090000000000000036e+01
1.538424849510192871e+00 6.869072767331166673e+00 7.800000000000000711e+00
1.599370241165161133e+00 2.133508119789235735e+01 8.300000000000000711e+00
1.679075479507446289e+00 1.466306796795922374e+01 8.400000000000000355e+00
1.537053823471069336e+00 2.244915683145406859e+01 1.090000000000000036e+01
1.733363986015319824e+00 1.593073426963149331e+01 2.660000000000000142e+01
1.598253011703491211e+00 3.253601353041368327e+01 1.210000000000000142e+01
1.469693660736083984e+00 1.866376377035418699e+01 1.070000000000000107e+01
1.569700837135314941e+00 5.929965785497333997e+00 7.800000000000000711e+00
1.486428856849670410e+00 2.898635102456920265e+01 1.130000000000000071e+01
1.589860320091247559e+00 1.033780350631039724e+01 7.700000000000000178e+00
1.560883760452270508e+00 1.097551402418608646e+01 8.099999999999999645e+00
1.566459655761718750e+00 1.581052174942861299e+01 7.800000000000000711e+00
1.604505896568298340e+00 1.296626484141367186e+01 8.900000000000000355e+00
1.551927447319030762e+00 1.044919075608974879e+01 1.240000000000000036e+01
1.537014484405517578e+00 1.662368443899163850e+01 7.500000000000000000e+00
1.613677859306335449e+00 1.248256065477166565e+01 6.900000000000000355e+00
1.575316786766052246e+00 9.639478177315657703e+00 6.800000000000000711e+00
1.484023094177246094e+00 1.741863684015948621e+01 4.750000000000000000e+01
1.537277936935424805e+00 2.324338245144661919e+00 6.400000000000000355e+00
1.516320824623107910e+00 1.090968980302426061e+01 7.000000000000000000e+00
1.544889330863952637e+00 1.281165415421185472e+01 9.700000000000001066e+00
1.563903689384460449e+00 1.354928131402721547e+01 8.000000000000000000e+00
1.521342635154724121e+00 1.251845718521713735e+01 9.500000000000000000e+00
1.566869497299194336e+00 8.776203159909716334e+00 1.180000000000000071e+01
1.482861638069152832e+00 2.696262050528600085e+01 7.200000000000000178e+00
1.542520284652709961e+00 4.946455110722919990e+00 7.700000000000000178e+00
1.557383537292480469e+00 1.363454544124157408e+01 1.060000000000000142e+01
1.529503941535949707e+00 1.872468637501250299e+01 8.099999999999999645e+00
1.604024291038513184e+00 1.442891433395478984e+01 7.900000000000000355e+00
1.540693044662475586e+00 1.859753757416201836e+01 8.000000000000000000e+00
1.584272861480712891e+00 1.757779996950266721e+01 9.400000000000000355e+00
1.495396494865417480e+00 3.494899127109880510e+01 8.500000000000000000e+00
1.615111947059631348e+00 8.478978419046347526e+00 9.000000000000000000e+00
1.489632248878479004e+00 2.274439440071639229e+00 9.200000000000001066e+00
1.460117578506469727e+00 1.487214338461671481e+01 1.220000000000000107e+01
1.527095675468444824e+00 1.496424580121789560e+01 9.300000000000000711e+00
1.667229890823364258e+00 1.394154676534743764e+01 2.830000000000000071e+01
1.602465629577636719e+00 3.340460255083420549e+01 1.140000000000000036e+01
1.571730494499206543e+00 4.239145993188597572e+01 2.620000000000000284e+01
1.553959608078002930e+00 2.671363620682237539e+01 1.150000000000000000e+01
1.569352269172668457e+00 1.163937195200026409e+01 9.900000000000000355e+00
1.591245770454406738e+00 2.023355905699803170e+00 9.900000000000000355e+00
1.367221474647521973e+00 6.330681467857044709e+01 4.540000000000000568e+01
1.519488453865051270e+00 2.126265108311925189e+01 8.200000000000001066e+00
1.474558949470520020e+00 3.196138453613691865e+01 7.100000000000000533e+00
1.622416615486145020e+00 3.322445414254616480e+01 1.200000000000000000e+01
1.577244520187377930e+00 1.897740962896133254e+01 7.600000000000000533e+00
1.459140300750732422e+00 1.105610674154349482e+01 7.400000000000000355e+00
1.524920940399169922e+00 1.094851616065856348e+01 7.700000000000000178e+00
1.596666455268859863e+00 1.928478054449099233e+01 2.760000000000000142e+01
1.617877483367919922e+00 2.870813871553249186e+00 1.140000000000000036e+01
1.565105915069580078e+00 2.972794015901914477e+01 8.200000000000001066e+00
1.569698095321655273e+00 1.960308058002753739e+01 1.160000000000000142e+01
1.582467198371887207e+00 2.215137575380148149e+01 7.700000000000000178e+00
1.469452023506164551e+00 6.156479625492089269e+01 4.810000000000000142e+01
1.550425887107849121e+00 9.561462048841086414e+00 8.900000000000000355e+00
1.586840152740478516e+00 1.415766752385854232e+01 5.700000000000000178e+00
1.568448662757873535e+00 1.010405868958550357e+01 7.600000000000000533e+00
1.527316451072692871e+00 1.879670609828810512e+01 7.300000000000000711e+00
1.529075503349304199e+00 9.310863469319787811e+00 9.200000000000001066e+00
1.537824511528015137e+00 1.055503228520295522e+01 8.900000000000000355e+00
1.560746669769287109e+00 2.438349770532226302e+01 9.700000000000001066e+00
1.617498755455017090e+00 2.681365306221558598e+01 2.440000000000000213e+01
1.580356478691101074e+00 1.105977198838393782e+01 9.300000000000000711e+00
1.500437021255493164e+00 1.840890527951879108e+01 1.130000000000000071e+01
1.524813413619995117e+00 4.826440969272090875e+00 9.000000000000000000e+00
1.604665637016296387e+00 1.186684958437921189e+01 7.100000000000000533e+00
1.607683300971984863e+00 1.576964468238111650e+01 1.650000000000000000e+01
1.587354302406311035e+00 1.624596159230338088e+01 8.300000000000000711e+00
1.646507382392883301e+00 1.836476616234140025e+01 3.270000000000000284e+01
1.556860089302062988e+00 7.124240727435177334e+00 7.600000000000000533e+00
1.461455702781677246e+00 1.121796301810187124e+01 1.030000000000000071e+01
1.568574070930480957e+00 9.538570425033201516e+00 9.900000000000000355e+00
1.594240546226501465e+00 1.277096885261565262e+01 7.000000000000000000e+00
1.587707042694091797e+00 1.992484934264843233e+01 1.080000000000000071e+01
1.494853973388671875e+00 2.576523972852222499e+01 8.000000000000000000e+00
1.528501987457275391e+00 2.687033304915655663e+01 1.280000000000000071e+01
1.580995678901672363e+00 7.897119369091944563e+00 1.000000000000000000e+01
1.517499685287475586e+00 3.211421467306582844e+00 1.130000000000000071e+01
1.607175469398498535e+00 7.673311316383815139e+00 7.600000000000000533e+00
1.533389568328857422e+00 1.389389513516579377e+01 9.200000000000001066e+00
1.576125383377075195e+00 7.154810180138531095e+00 9.400000000000000355e+00
1.606616258621215820e+00 1.556897708768003596e+01 7.000000000000000000e+00
1.509375929832458496e+00 2.622554374367556917e+01 7.900000000000000355e+00
1.472434878349304199e+00 1.210044073385188135e+01 7.500000000000000000e+00
1.564587593078613281e+00 1.329960263353602379e+01 7.200000000000000178e+00
1.511659979820251465e+00 2.711523403137826094e+01 8.200000000000001066e+00
1.593592047691345215e+00 9.919847919810830916e+00 6.700000000000000178e+00
1.642319440841674805e+00 5.849914184171566944e+00 2.980000000000000071e+01
1.586417913436889648e+00 3.854850682448136112e+00 7.100000000000000533e+00
1.681063890457153320e+00 3.252339606048156639e+01 2.420000000000000284e+01
1.587137341499328613e+00 3.688234028791118391e+00 9.400000000000000355e+00
1.559063792228698730e+00 7.982001500604082977e+00 1.220000000000000107e+01
1.571798920631408691e+00 8.055976611887732730e+00 7.900000000000000355e+00
1.540602564811706543e+00 9.029743750581042949e-01 7.000000000000000000e+00
1.624645829200744629e+00 4.044837257428710586e+00 8.599999999999999645e+00
1.476697921752929688e+00 1.445321523520770057e+01 8.200000000000001066e+00
1.657025456428527832e+00 6.445757279891469516e+00 7.600000000000000533e+00
1.572954773902893066e+00 2.200846147904529815e+01 8.200000000000001066e+00
1.555313944816589355e+00 1.510661081913190529e+01 7.800000000000000711e+00
1.644768595695495605e+00 1.987734623149080448e+01 2.890000000000000213e+01
1.514776110649108887e+00 7.643010973019952914e+00 9.300000000000000711e+00
1.570987343788146973e+00 3.090455005144927991e+00 7.300000000000000711e+00
1.566510081291198730e+00 7.017428282042237342e+00 7.400000000000000355e+00
1.543564438819885254e+00 7.520716690095056833e+00 7.300000000000000711e+00
1.563973784446716309e+00 1.265346441934151223e+01 2.620000000000000284e+01
1.588966369628906250e+00 1.835169586401048036e+01 1.080000000000000071e+01
1.494687318801879883e+00 1.096677520512773540e+01 1.130000000000000071e+01
1.565841197967529297e+00 2.181682789129886757e+01 1.050000000000000000e+01
1.623380780220031738e+00 2.951454679937355152e+01 6.500000000000000000e+00
1.601452350616455078e+00 1.643638449843845706e+01 7.000000000000000000e+00
1.552516579627990723e+00 4.181038053951770195e+00 9.600000000000001421e+00
1.525884032249450684e+00 2.238655040055888890e+01 5.000000000000000000e+01
1.551728725433349609e+00 5.222215494715851669e+00 8.099999999999999645e+00
1.708788394927978516e+00 3.482548178407726880e+01 2.530000000000000071e+01
1.645859718322753906e+00 1.662591157658393115e+01 1.120000000000000107e+01
1.654439568519592285e+00 2.235061366995447685e+01 3.239999999999999858e+01
1.544264793395996094e+00 9.755843537724752323e+00 8.200000000000001066e+00
1.517770290374755859e+00 3.604670157599408675e+00 9.500000000000000000e+00
1.680084347724914551e+00 2.430675730395472200e+01 2.480000000000000071e+01
1.616742253303527832e+00 4.629464791032722459e+00 9.600000000000001421e+00
1.687907814979553223e+00 1.833757659474558466e+01 1.100000000000000000e+01
1.474218845367431641e+00 1.821160395259851228e+01 1.250000000000000000e+01
1.614617824554443359e+00 2.388133826827613504e+01 8.700000000000001066e+00
1.668383598327636719e+00 2.593754937296517227e+01 2.610000000000000142e+01
1.504222512245178223e+00 4.764609974796150560e+00 1.160000000000000142e+01
1.528196930885314941e+00 1.417927382081975729e+01 2.530000000000000071e+01
1.578217029571533203e+00 1.860739114026185348e+01 1.350000000000000000e+01
1.584793925285339355e+00 1.582672853587630790e+01 8.300000000000000711e+00
1.571623921394348145e+00 2.063577248823953525e+01 2.750000000000000000e+01
1.645028591156005859e+00 9.879280694917426331e+00 7.500000000000000000e+00
1.558066368103027344e+00 5.153297200627540597e+00 1.050000000000000000e+01
1.583167195320129395e+00 3.025588057332657677e+00 7.600000000000000533e+00
1.578329682350158691e+00 1.759061560440270000e+01 7.000000000000000000e+00
1.553743362426757812e+00 3.022459875053475287e+01 1.580000000000000071e+01
1.498826146125793457e+00 7.443871594124934177e+01 3.890000000000000568e+01
1.532494544982910156e+00 1.452352004227510207e+01 7.900000000000000355e+00
1.602042317390441895e+00 4.542953530547929120e+01 2.710000000000000142e+01
1.466904997825622559e+00 1.031070325664669554e+02 4.860000000000000142e+01
1.532528042793273926e+00 7.736312861985567224e+00 2.880000000000000071e+01
1.545566797256469727e+00 7.679298744962935075e+00 8.700000000000001066e+00
1.529936552047729492e+00 2.891750518164291961e+01 2.510000000000000142e+01
1.648561120033264160e+00 2.316667923385341510e+01 2.460000000000000142e+01
1.538447976112365723e+00 1.714392370003412935e+01 1.350000000000000000e+01
1.529711723327636719e+00 1.488431151589365165e+01 7.500000000000000000e+00
1.528789043426513672e+00 1.022630594952460470e+01 8.200000000000001066e+00
1.609838962554931641e+00 5.220990572526483575e+00 7.100000000000000533e+00
1.517714619636535645e+00 7.745237675923131171e+00 9.800000000000000711e+00
1.542917490005493164e+00 8.700318513798221076e+00 6.800000000000000711e+00
1.557852149009704590e+00 8.238004615372020112e+00 8.500000000000000000e+00
1.554739594459533691e+00 1.619341551185123507e+01 6.900000000000000355e+00
1.591492772102355957e+00 1.675943103643068355e+01 1.060000000000000142e+01
1.467871665954589844e+00 2.606447847987690025e+01 6.900000000000000355e+00
1.519704103469848633e+00 3.914382761058033289e+00 9.099999999999999645e+00
1.544946908950805664e+00 2.217423652405953405e+00 9.000000000000000000e+00
1.528685569763183594e+00 1.763375881053697469e+01 7.200000000000000178e+00
1.462187886238098145e+00 2.931761985612905974e+01 4.420000000000000284e+01
1.490112900733947754e+00 1.763546462502390000e+01 9.400000000000000355e+00
1.647225499153137207e+00 8.714390035140592516e+00 2.960000000000000142e+01
1.675107955932617188e+00 1.701496426223721414e+01 2.920000000000000284e+01
1.614263892173767090e+00 9.451361762061988969e+00 8.599999999999999645e+00
1.556232213973999023e+00 2.192471135446253072e+01 9.900000000000000355e+00
1.519334673881530762e+00 2.548256712030622317e+00 1.050000000000000000e+01
1.616467833518981934e+00 4.797772124598942867e+01 2.420000000000000284e+01
1.553413152694702148e+00 4.252865634888264523e+00 7.500000000000000000e+00
1.533653378486633301e+00 1.553818295334971467e+01 8.800000000000000711e+00
1.538908600807189941e+00 1.945292115984878834e+01 1.160000000000000142e+01
1.532680511474609375e+00 1.359924367568845227e+01 1.120000000000000107e+01
1.522649049758911133e+00 9.292091232149404689e+00 1.150000000000000000e+01
1.541177034378051758e+00 3.706868491504220930e+00 8.800000000000000711e+00
1.629630923271179199e+00 8.069552123792078646e+00 7.900000000000000355e+00
1.532085537910461426e+00 2.072418474893498086e+01 8.900000000000000355e+00
1.463780999183654785e+00 9.196369870144931014e+00 8.599999999999999645e+00
1.491775512695312500e+00 2.336775104422568106e+01 1.110000000000000142e+01
1.485360860824584961e+00 1.606869663756182121e+01 1.020000000000000107e+01
1.537251710891723633e+00 1.402493144931184332e+01 6.900000000000000355e+00
1.584443926811218262e+00 1.153034430991968939e+01 9.000000000000000000e+00
1.549442291259765625e+00 1.245197973231991995e+01 8.900000000000000355e+00
1.553535580635070801e+00 1.281682346542352846e+01 7.900000000000000355e+00
1.570688366889953613e+00 8.889063369814776294e+00 6.800000000000000711e+00
1.686316728591918945e+00 5.399127348300842399e+00 7.100000000000000533e+00
1.597509503364562988e+00 2.248567233910870300e+01 9.000000000000000000e+00
1.651946783065795898e+00 1.240499508793685735e+01 7.700000000000000178e+00
1.592546582221984863e+00 1.632374318355386578e+01 6.900000000000000355e+00
1.596684575080871582e+00 1.068565376566164815e+01 6.200000000000000178e+00
1.499570727348327637e+00 1.382081357386170417e+01 8.599999999999999645e+00
1.552679181098937988e+00 9.138397148406081527e+00 6.900000000000000355e+00
1.600682854652404785e+00 5.710799758274948346e+00 8.500000000000000000e+00
1.534157514572143555e+00 1.230388357197191418e+01 8.900000000000000355e+00
1.587692141532897949e+00 3.638798492635607396e+00 1.210000000000000142e+01
1.503887653350830078e+00 2.408316158400380402e+01 4.600000000000000000e+01
1.564788937568664551e+00 1.148023579329833765e+01 8.099999999999999645e+00
1.561873316764831543e+00 1.131797031181478985e+01 6.400000000000000355e+00
1.546475410461425781e+00 9.635133946448256381e+00 8.200000000000001066e+00
1.593876600265502930e+00 1.465660508319631283e+01 7.200000000000000178e+00
1.565338850021362305e+00 5.897508602810388467e+00 8.200000000000001066e+00
1.553547382354736328e+00 4.873971438033935399e+00 7.800000000000000711e+00
1.603248119354248047e+00 1.102235703190638461e+01 6.800000000000000711e+00
1.543418884277343750e+00 1.263373482857775443e+01 8.300000000000000711e+00
1.525081992149353027e+00 4.313428921258259940e+00 1.210000000000000142e+01
1.562323093414306641e+00 6.852416567011792914e+00 2.820000000000000284e+01
1.545415520668029785e+00 8.687658600142055931e+00 8.400000000000000355e+00
1.532798409461975098e+00 1.359029688860910667e+01 9.500000000000000000e+00
1.625137567520141602e+00 6.330510546132975591e+00 7.600000000000000533e+00
1.522191762924194336e+00 8.180737172157515502e+00 9.800000000000000711e+00
1.563292026519775391e+00 1.609313254348449718e+01 1.000000000000000000e+01
1.534779071807861328e+00 1.144091012290052589e+01 1.120000000000000107e+01
1.610665202140808105e+00 1.809420564806341503e+01 8.200000000000001066e+00
1.582450866699218750e+00 1.428908980081947178e+01 7.100000000000000533e+00
1.573849797248840332e+00 9.417724742094605972e+00 8.500000000000000000e+00
1.568035125732421875e+00 2.130467391624391027e+01 1.110000000000000142e+01
1.488795638084411621e+00 1.397681936965976668e+01 1.100000000000000000e+01
1.668732047080993652e+00 1.085551709648125396e+01 9.000000000000000000e+00
1.581997394561767578e+00 2.454327030449729108e+01 9.700000000000001066e+00
1.582185864448547363e+00 1.680349419804435485e+01 7.500000000000000000e+00
1.589589953422546387e+00 2.406931881344399926e+01 9.099999999999999645e+00
1.564377427101135254e+00 1.074837376007022272e+01 1.030000000000000071e+01
1.473457932472229004e+00 2.300392983186398155e+01 8.800000000000000711e+00
1.544551610946655273e+00 1.465750524671979171e+01 1.120000000000000107e+01
1.510210514068603516e+00 4.060732643387312990e+00 1.080000000000000071e+01
1.653000116348266602e+00 1.502783696586140749e+01 9.300000000000000711e+00
1.588409781455993652e+00 1.425426211743590876e+01 1.290000000000000036e+01
1.515324711799621582e+00 1.620116735995873469e+01 8.300000000000000711e+00
1.648354887962341309e+00 1.647597178956875297e+01 8.700000000000001066e+00
1.524387240409851074e+00 2.821679307386298063e+01 1.160000000000000142e+01
1.573042392730712891e+00 1.555983050381886912e+01 1.100000000000000000e+01
1.574207901954650879e+00 1.936352876298411019e+01 1.150000000000000000e+01
1.564009904861450195e+00 1.205538714674234058e+01 8.000000000000000000e+00
1.537322402000427246e+00 7.283442286977352964e+00 7.800000000000000711e+00
1.593322992324829102e+00 1.116023955921901845e+01 6.700000000000000178e+00
1.533330440521240234e+00 6.379945982715403474e+00 7.600000000000000533e+00
1.498347878456115723e+00 9.159212924155339053e+00 8.000000000000000000e+00
1.515495777130126953e+00 9.616876204273289375e+00 9.300000000000000711e+00
1.552626848220825195e+00 1.770699619275645631e+01 7.800000000000000711e+00
1.598851084709167480e+00 1.145121649064328295e+01 8.200000000000001066e+00
1.683637857437133789e+00 8.939239955806142390e+00 2.810000000000000142e+01
1.569101452827453613e+00 1.734542739734844119e+01 1.190000000000000036e+01
1.554007172584533691e+00 2.432938069531625658e+01 1.330000000000000071e+01
1.552624106407165527e+00 1.164439406113068820e+01 6.800000000000000711e+00
1.648945331573486328e+00 2.702760597148770216e+01 2.670000000000000284e+01
1.632659077644348145e+00 3.226774709703924060e+01 1.390000000000000036e+01
1.520092725753784180e+00 9.242592468357429425e+01 3.780000000000000426e+01
1.552763700485229492e+00 2.317446909236248231e+01 6.700000000000000178e+00
1.514882922172546387e+00 5.428432019157821742e+01 2.530000000000000071e+01
1.426493763923645020e+00 1.231629369942396295e+02 5.030000000000000426e+01
1.550241827964782715e+00 1.394094302183416190e+01 8.099999999999999645e+00
1.526797890663146973e+00 9.046950311034658299e+00 7.700000000000000178e+00
1.540653347969055176e+00 1.078266545015970479e+01 6.900000000000000355e+00
1.486697077751159668e+00 1.758359122922316686e+01 7.300000000000000711e+00
1.558164477348327637e+00 1.232355177067287677e+01 6.000000000000000000e+00
1.540040612220764160e+00 8.688642223215506277e+00 8.000000000000000000e+00
1.535836458206176758e+00 1.275632770000506078e+01 8.000000000000000000e+00
1.505507826805114746e+00 2.691747476688015617e+00 1.080000000000000071e+01
1.538119912147521973e+00 1.223946567498934002e+01 9.500000000000000000e+00
1.615096330642700195e+00 2.747151751403153597e+01 2.480000000000000071e+01
1.603388667106628418e+00 7.399915071292676672e+00 7.900000000000000355e+00
1.539649486541748047e+00 1.103415607930941178e+01 7.100000000000000533e+00
1.576661109924316406e+00 2.476398927988403642e+01 1.610000000000000142e+01
1.575180411338806152e+00 1.571341537461381321e+01 6.200000000000000178e+00
1.716659188270568848e+00 3.930543074031731976e+01 2.940000000000000213e+01
1.495042085647583008e+00 2.449712305815750568e+01 8.900000000000000355e+00
1.601849198341369629e+00 8.724872322177290584e+00 2.600000000000000000e+01
1.576470613479614258e+00 1.091523200114980874e+01 1.000000000000000000e+01
1.583044290542602539e+00 5.352009315308675852e+00 7.300000000000000711e+00
1.594391107559204102e+00 1.505712741454662762e+01 7.000000000000000000e+00
1.577092528343200684e+00 9.087582979846221320e+00 1.110000000000000142e+01
1.602312088012695312e+00 3.756555013155638001e+00 9.400000000000000355e+00
1.549979567527770996e+00 2.105871446763092436e+01 8.500000000000000000e+00
1.571753621101379395e+00 1.407699388644872585e+01 7.800000000000000711e+00
1.526832938194274902e+00 1.300401190378811123e+01 7.000000000000000000e+00
1.538468003273010254e+00 5.956296239388800373e+00 1.060000000000000142e+01
1.526549339294433594e+00 1.290808379323487110e+01 1.580000000000000071e+01
1.499470353126525879e+00 7.856866730639129770e+00 7.000000000000000000e+00
1.714484214782714844e+00 2.600852853162699319e+01 2.890000000000000213e+01
1.601022720336914062e+00 1.337037127624438071e+01 7.900000000000000355e+00
1.545386552810668945e+00 1.509422925661693782e+01 7.200000000000000178e+00
1.565500378608703613e+00 8.998847423719915639e+00 7.300000000000000711e+00
1.474026560783386230e+00 1.411522458419297621e+01 1.070000000000000107e+01
1.560029029846191406e+00 1.034532324375185652e+01 6.800000000000000711e+00
1.541718006134033203e+00 2.030524388705533312e+01 8.200000000000001066e+00
1.545894861221313477e+00 2.518083719647177432e+01 1.160000000000000142e+01
1.565207481384277344e+00 1.469956129802641520e+01 1.210000000000000142e+01
1.579538583755493164e+00 2.579723474202003786e+01 3.160000000000000142e+01
1.554923534393310547e+00 7.320502488358599180e+00 7.400000000000000355e+00
1.576917171478271484e+00 1.979141983672086269e+01 2.610000000000000142e+01
1.491305232048034668e+00 1.922075352720760577e+01 4.670000000000000284e+01
1.557224750518798828e+00 2.131744494056126982e+01 8.900000000000000355e+00
1.587733030319213867e+00 1.950155134211417263e+01 8.200000000000001066e+00
1.657127022743225098e+00 2.212424084466609386e+01 8.099999999999999645e+00
1.529714107513427734e+00 8.740885569702586011e+00 7.000000000000000000e+00
1.535593271255493164e+00 1.358719870437757038e+01 1.290000000000000036e+01
1.543439984321594238e+00 1.238571621859396288e+01 8.500000000000000000e+00
1.619332790374755859e+00 4.526313596789425908e+00 2.850000000000000000e+01
1.535838365554809570e+00 1.412792134399343880e+01 1.180000000000000071e+01
1.637497782707214355e+00 7.767568684509384980e+00 7.500000000000000000e+00
1.614842057228088379e+00 4.695003969553189549e+00 8.900000000000000355e+00
1.571562647819519043e+00 1.812655510883638854e+01 7.200000000000000178e+00
1.583264589309692383e+00 2.212384325819325426e+01 8.700000000000001066e+00
1.559918165206909180e+00 1.726173307812080182e+01 9.200000000000001066e+00
1.595143675804138184e+00 9.746713619600615885e+00 1.110000000000000142e+01
1.558079481124877930e+00 1.081607496533715462e+01 1.110000000000000142e+01
1.530034065246582031e+00 1.170989058058809107e+01 7.700000000000000178e+00
1.579351902008056641e+00 4.028429001598577308e+00 1.140000000000000036e+01
1.556557536125183105e+00 1.768983650425121468e+01 1.230000000000000071e+01
1.591998338699340820e+00 3.934469027375732963e+01 2.540000000000000213e+01
1.540934681892395020e+00 9.132783821996213192e+00 7.800000000000000711e+00
1.615533828735351562e+00 1.571733510899751707e+01 6.500000000000000000e+00
1.636176824569702148e+00 1.863909403715595658e+01 7.800000000000000711e+00
1.609114527702331543e+00 2.041063764471118702e+01 7.500000000000000000e+00
1.531375050544738770e+00 1.920501116167078592e+01 1.190000000000000036e+01
1.541711568832397461e+00 6.143393445315326495e+00 6.400000000000000355e+00
1.524065136909484863e+00 4.857219131523877742e+00 6.600000000000000533e+00
1.524232506752014160e+00 1.407993773850185448e+01 8.500000000000000000e+00
1.592082142829895020e+00 6.208958769234306452e+00 8.800000000000000711e+00
1.591448307037353516e+00 3.628154431744360409e+01 2.570000000000000284e+01
1.452165126800537109e+00 1.627199143009177718e+01 1.010000000000000142e+01
1.535883665084838867e+00 2.641833639770390718e+01 7.500000000000000000e+00
1.648646354675292969e+00 3.121598344907307521e+01 2.850000000000000000e+01
1.554016709327697754e+00 8.191147211807720652e+00 7.600000000000000533e+00
1.534569263458251953e+00 2.134091991048052250e+01 9.800000000000000711e+00
1.576400876045227051e+00 2.108882571638465109e+01 1.390000000000000036e+01
1.675697207450866699e+00 1.358379906251832736e+01 3.530000000000000426e+01
1.637527346611022949e+00 7.594232794187773194e+00 7.400000000000000355e+00
1.678896307945251465e+00 1.620009276399045106e+01 2.690000000000000213e+01
1.478753805160522461e+00 2.650152495539876440e+01 4.960000000000000142e+01
1.500760793685913086e+00 8.739171988077673703e+00 1.510000000000000142e+01
1.528256893157958984e+00 5.257421080032503191e+00 1.000000000000000000e+01
1.716714024543762207e+00 2.586661667180158020e+01 2.940000000000000213e+01
1.481506705284118652e+00 2.558405116027625326e+01 2.830000000000000071e+01
1.586294770240783691e+00 4.836865314094727530e+00 9.900000000000000355e+00
1.563184499740600586e+00 2.045233409192368867e+01 8.900000000000000355e+00
1.573784589767456055e+00 2.068331734849524928e+00 6.600000000000000533e+00
1.485090255737304688e+00 2.586662278062948417e+01 8.599999999999999645e+00
1.652677655220031738e+00 1.189993158776102256e+01 2.780000000000000071e+01
1.584035396575927734e+00 3.125134397021121835e+00 5.900000000000000355e+00
1.552011728286743164e+00 6.948315494029988493e+00 7.600000000000000533e+00
1.697071671485900879e+00 2.767251062221698277e+01 2.910000000000000142e+01
1.539761424064636230e+00 2.142699050738492161e+01 8.400000000000000355e+00
1.681616187095642090e+00 5.456419433480488124e+01 2.770000000000000284e+01
1.515131115913391113e+00 1.560824933552892446e+01 7.200000000000000178e+00
1.613799929618835449e+00 2.036609298885086616e+01 1.180000000000000071e+01
1.551263093948364258e+00 1.986574235017715750e+01 7.900000000000000355e+00
1.531059622764587402e+00 2.009901311837000648e+01 1.070000000000000107e+01
1.460930109024047852e+00 1.708290554691420482e+01 7.600000000000000533e+00
1.634522914886474609e+00 2.045643255660023385e+01 2.800000000000000000e+01
1.540701270103454590e+00 1.660471933101432285e+01 8.099999999999999645e+00
1.506951808929443359e+00 1.287326558856659275e+01 1.000000000000000000e+01
1.569070816040039062e+00 1.786653769444895090e+01 8.900000000000000355e+00
1.433724999427795410e+00 1.019952752806143259e+01 1.070000000000000107e+01
1.522060513496398926e+00 8.567466484606143240e+00 8.900000000000000355e+00
1.500115275382995605e+00 1.122076116367249909e+01 7.400000000000000355e+00
1.538005709648132324e+00 8.408757682377746789e+00 9.099999999999999645e+00
1.530147433280944824e+00 4.338131253616326433e+01 2.860000000000000142e+01
1.569596290588378906e+00 7.790721900454413706e+00 8.700000000000001066e+00
1.566219687461853027e+00 4.853009168953256847e+00 8.000000000000000000e+00
1.516281008720397949e+00 1.042079610761755859e+01 1.230000000000000071e+01
1.558781027793884277e+00 8.486806649423167315e+00 7.600000000000000533e+00
1.519234418869018555e+00 1.876059055080578020e+01 1.170000000000000107e+01
1.526756286621093750e+00 9.559015230289498177e+00 1.020000000000000107e+01
1.593389391899108887e+00 2.217984871283748660e+01 8.400000000000000355e+00
1.550151705741882324e+00 9.548016032705859857e+00 8.200000000000001066e+00
1.631987571716308594e+00 2.123085213112484126e+01 6.000000000000000000e+00
1.599303483963012695e+00 9.639105450570800926e+00 8.000000000000000000e+00
1.515605926513671875e+00 7.653915706836442290e+00 1.270000000000000107e+01
1.570485591888427734e+00 1.760146288794670255e+01 7.800000000000000711e+00
1.492097258567810059e+00 1.505974667186234228e+01 8.099999999999999645e+00
1.574374079704284668e+00 1.852723919464666125e+01 9.900000000000000355e+00
1.615570187568664551e+00 4.951541334519217408e+00 6.700000000000000178e+00
1.612587332725524902e+00 1.093735528524830514e+01 9.800000000000000711e+00
1.542304039001464844e+00 1.253097760070870237e+01 7.300000000000000711e+00
1.611372947692871094e+00 1.356536775682791074e+01 7.300000000000000711e+00
1.599970459938049316e+00 4.466216020349369842e+01 4.680000000000000426e+01
1.502711057662963867e+00 1.411244372154246207e+01 1.100000000000000000e+01
1.621205210685729980e+00 1.322105951676878988e+01 1.380000000000000071e+01
1.584967613220214844e+00 9.568793435920815327e+00 6.700000000000000178e+00
1.370576143264770508e+00 3.769814328445600182e+01 4.630000000000000426e+01
1.596335768699645996e+00 8.513396880746364914e+00 8.000000000000000000e+00
1.542579770088195801e+00 2.080076405300943065e+01 1.590000000000000036e+01
1.572544217109680176e+00 1.492854073362974887e+01 7.700000000000000178e+00
1.671659588813781738e+00 2.877070717433846170e+01 2.890000000000000213e+01
1.560223579406738281e+00 9.231545165095273120e+00 7.700000000000000178e+00
1.490665793418884277e+00 7.967415120715627630e+00 1.290000000000000036e+01
1.559796810150146484e+00 2.293562383925960546e+01 7.600000000000000533e+00
1.575313329696655273e+00 2.622084115569919049e+01 8.500000000000000000e+00
1.639389991760253906e+00 1.379177970613780602e+01 9.200000000000001066e+00
1.559697628021240234e+00 1.675956239008363013e+01 6.500000000000000000e+00
1.514134168624877930e+00 2.430461986350276149e+01 1.810000000000000142e+01
1.497033715248107910e+00 2.545715743522024965e+01 7.900000000000000355e+00
1.674326539039611816e+00 4.432950709194165029e+01 3.220000000000000284e+01
1.647833347320556641e+00 2.763751698635721255e+01 2.900000000000000000e+01
1.488444209098815918e+00 1.856178892448208728e+01 1.170000000000000107e+01
1.523563981056213379e+00 1.375515390065577392e+01 1.330000000000000071e+01
1.570870637893676758e+00 5.014140780251963747e+00 1.120000000000000107e+01
1.684855699539184570e+00 2.661787379449773283e+01 1.290000000000000036e+01
1.607268691062927246e+00 6.381997909820606552e+00 7.700000000000000178e+00
1.609087586402893066e+00 1.506560563288845778e+01 2.590000000000000213e+01
1.519900202751159668e+00 1.142106582717715213e+01 6.900000000000000355e+00
1.647177577018737793e+00 1.870330088546911540e+01 8.099999999999999645e+00
1.571433901786804199e+00 2.526481559663221077e+00 9.900000000000000355e+00
1.603344440460205078e+00 1.569929736381298113e+01 8.400000000000000355e+00
1.570382118225097656e+00 9.526263477791236056e+00 9.200000000000001066e+00
1.590965628623962402e+00 1.314033537087887282e+01 8.099999999999999645e+00
1.601000905036926270e+00 2.525998861381329874e+01 1.170000000000000107e+01
1.557622790336608887e+00 8.821238013137969958e+00 7.800000000000000711e+00
1.551221609115600586e+00 1.266054328087248493e+01 1.040000000000000036e+01
1.594084382057189941e+00 1.552937379365966386e+01 6.600000000000000533e+00
1.601221203804016113e+00 1.413931999163023079e+01 7.800000000000000711e+00
1.568014502525329590e+00 1.225922387619734266e+01 9.300000000000000711e+00
1.607529878616333008e+00 1.258759516436761139e+01 1.130000000000000071e+01
1.571703195571899414e+00 1.204025606310134222e+01 7.600000000000000533e+00
1.545292615890502930e+00 5.160313780015741258e+00 9.900000000000000355e+00
1.499753952026367188e+00 1.787481675883816479e+01 8.599999999999999645e+00
1.508704066276550293e+00 8.851126129052087066e+00 8.500000000000000000e+00
1.529874444007873535e+00 1.315922600870513293e+01 8.099999999999999645e+00
1.550907969474792480e+00 4.453656049585461574e+00 7.800000000000000711e+00
1.552744626998901367e+00 1.821206477739542962e+01 6.800000000000000711e+00
1.607711791992187500e+00 1.558990304476325761e+01 8.300000000000000711e+00
1.519983649253845215e+00 1.368007575293592204e+01 7.800000000000000711e+00
1.529433131217956543e+00 4.344011330124397574e+01 2.390000000000000213e+01
1.599377512931823730e+00 1.669914901999058188e+01 2.480000000000000071e+01
1.479372978210449219e+00 2.111366993961020810e+01 1.030000000000000071e+01
1.670087814331054688e+00 1.447835069042134037e+01 1.540000000000000036e+01
1.627832174301147461e+00 1.170499547056314960e+01 7.400000000000000355e+00
1.592421174049377441e+00 2.919631745853190452e+01 2.800000000000000000e+01
1.522078514099121094e+00 3.124138290413884889e+01 6.300000000000000711e+00
1.481554031372070312e+00 1.218062998002230835e+01 1.100000000000000000e+01
1.564615011215209961e+00 1.831131591128995950e+01 9.800000000000000711e+00
1.496372461318969727e+00 8.368112146021578823e+00 9.099999999999999645e+00
1.541157603263854980e+00 1.223343209333091153e+01 1.000000000000000000e+01
1.559781670570373535e+00 2.719350871417860560e+01 1.669999999999999929e+01
1.635184049606323242e+00 8.926139001040731102e+00 1.020000000000000107e+01
1.573683500289916992e+00 5.156524594488713475e+00 8.900000000000000355e+00
1.538283586502075195e+00 2.170326142562161209e+01 8.000000000000000000e+00
1.601418733596801758e+00 9.764781578864692335e+00 8.500000000000000000e+00
1.575756311416625977e+00 1.724776451578292580e+01 6.900000000000000355e+00
1.543578386306762695e+00 1.553768614712821794e+01 7.700000000000000178e+00
1.552170634269714355e+00 1.397782709726658190e+01 1.180000000000000071e+01
1.558570027351379395e+00 1.088576512294989840e+01 8.000000000000000000e+00
1.581338524818420410e+00 7.990272727562437893e+00 8.700000000000001066e+00
1.536229372024536133e+00 2.644590382943061968e+01 7.900000000000000355e+00
1.536585688591003418e+00 8.726726765121746610e+00 1.210000000000000142e+01
1.605852723121643066e+00 1.774132672910318576e+01 8.900000000000000355e+00
1.682287812232971191e+00 1.953803619146432169e+01 2.680000000000000071e+01
1.562535524368286133e+00 7.627078223000310686e+00 7.600000000000000533e+00
1.571718215942382812e+00 6.238107628000925331e+00 9.800000000000000711e+00
1.604947566986083984e+00 2.253036945379331613e+01 1.660000000000000142e+01
1.540143966674804688e+00 9.604830198142133568e+00 7.400000000000000355e+00
1.605063199996948242e+00 8.821774496094633378e+00 3.380000000000000426e+01
1.582572937011718750e+00 1.049256069637937472e+01 8.599999999999999645e+00
1.661070942878723145e+00 2.972863791418872026e+00 1.300000000000000000e+01
1.563217401504516602e+00 2.430767919758929807e+00 6.200000000000000178e+00
1.559226155281066895e+00 1.217346359984164295e+01 1.590000000000000036e+01
1.586972117424011230e+00 1.005330664035175658e+01 9.099999999999999645e+00
1.631047010421752930e+00 2.230497726011216741e+01 3.070000000000000284e+01
1.549324750900268555e+00 1.257035739830189591e+01 8.400000000000000355e+00
1.600688338279724121e+00 2.228893806684006051e+00 8.400000000000000355e+00
1.654495120048522949e+00 7.856105768292286129e+00 6.900000000000000355e+00
1.583010315895080566e+00 1.206505333155394055e+01 7.800000000000000711e+00
1.513565659523010254e+00 1.983245311233944719e+01 8.099999999999999645e+00
1.561098456382751465e+00 9.647369902715084322e+00 7.400000000000000355e+00
1.606520295143127441e+00 6.629435180595503851e+00 6.900000000000000355e+00
1.708008170127868652e+00 1.591859593975898868e+01 2.550000000000000000e+01
1.672196865081787109e+00 2.464012613640514004e+01 8.500000000000000000e+00
1.586255908012390137e+00 2.498110154845387676e+00 6.300000000000000711e+00
1.582919239997863770e+00 2.261378903296030529e+00 7.000000000000000000e+00
1.540710926055908203e+00 1.625856501338764204e+01 9.800000000000000711e+00
1.523912549018859863e+00 2.508987829783828261e+01 8.099999999999999645e+00
1.542317032814025879e+00 2.179603052012055286e+01 7.200000000000000178e+00
1.632841348648071289e+00 1.677013286188346441e+01 9.000000000000000000e+00
1.484567880630493164e+00 5.658379538440221346e+00 7.200000000000000178e+00
1.556848645210266113e+00 1.041962819322080236e+01 8.700000000000001066e+00
1.551834464073181152e+00 1.180982435042711032e+01 6.900000000000000355e+00
1.554137349128723145e+00 1.408682697429388497e+01 6.700000000000000178e+00
1.544077277183532715e+00 7.140052539242674357e+00 9.000000000000000000e+00
1.576737403869628906e+00 1.917867068473461956e+01 1.170000000000000107e+01
1.591777324676513672e+00 2.241095861731419703e+01 8.200000000000001066e+00
1.526242256164550781e+00 1.370118464827616478e+01 1.150000000000000000e+01
1.525825977325439453e+00 1.065939289191723915e+01 7.700000000000000178e+00
1.589359283447265625e+00 4.164752270869073847e+00 8.599999999999999645e+00
1.583789348602294922e+00 2.058709390695526054e+01 1.030000000000000071e+01
1.536801338195800781e+00 8.321313552208778219e+00 7.700000000000000178e+00
1.579796910285949707e+00 3.436915349927961216e+01 2.710000000000000142e+01
1.656612038612365723e+00 1.883435314542960271e+01 2.530000000000000071e+01
1.525112509727478027e+00 1.981707672582771806e+01 1.130000000000000071e+01
1.587644457817077637e+00 7.780009668448693461e+00 1.000000000000000000e+01
1.529504418373107910e+00 1.288672786782597512e+01 1.060000000000000142e+01
1.559126019477844238e+00 1.585321310395683980e+01 8.500000000000000000e+00
1.592166543006896973e+00 1.830292115666888009e+01 7.600000000000000533e+00
1.596207618713378906e+00 2.032165998052932565e+01 8.099999999999999645e+00
1.620541334152221680e+00 7.713867965717723152e+00 7.700000000000000178e+00
1.597817063331604004e+00 1.726357760734908453e+01 6.200000000000000178e+00
1.613543272018432617e+00 1.626841415791570356e+01 2.900000000000000000e+01
1.597047328948974609e+00 2.314806567789752023e+01 1.100000000000000000e+01
1.589796781539916992e+00 1.627481103093065684e+01 1.310000000000000142e+01
1.546599268913269043e+00 2.150080584366871506e+01 8.500000000000000000e+00
1.505174636840820312e+00 5.657319179178070812e+00 8.500000000000000000e+00
1.595615386962890625e+00 1.493840212282718127e+01 1.220000000000000107e+01
1.600328683853149414e+00 1.166226551196129080e+01 7.700000000000000178e+00
1.603579759597778320e+00 3.744442443691657019e+00 8.900000000000000355e+00
1.590794444084167480e+00 2.044417713307979767e+01 7.800000000000000711e+00
1.507473468780517578e+00 4.131152151762734093e+01 3.040000000000000213e+01
1.650951743125915527e+00 2.234283364323727028e+01 7.700000000000000178e+00
1.522394895553588867e+00 3.410543754649933845e+01 8.000000000000000000e+00
1.498309373855590820e+00 1.175406882147509968e+01 8.200000000000001066e+00
1.565759420394897461e+00 1.225450462795042661e+01 1.200000000000000000e+01
1.645856976509094238e+00 2.568190966739807379e+01 1.130000000000000071e+01
1.604991436004638672e+00 5.987223180079735307e+00 7.300000000000000711e+00
1.677536010742187500e+00 1.612174545937336134e+01 2.700000000000000000e+01
1.540089249610900879e+00 9.651404573070740511e+00 8.500000000000000000e+00
1.579929232597351074e+00 5.585025830326955543e+00 6.300000000000000711e+00
1.579282045364379883e+00 1.739678425134730588e+01 1.020000000000000107e+01
1.517528295516967773e+00 3.009436151693741834e+01 1.290000000000000036e+01
1.520240187644958496e+00 2.300610935809025648e+01 8.400000000000000355e+00
1.648716568946838379e+00 1.403674960853216191e+01 2.980000000000000071e+01
1.604344964027404785e+00 1.291408356374918398e+01 6.300000000000000711e+00
1.567841172218322754e+00 2.365113698696817579e+01 1.240000000000000036e+01
1.635385870933532715e+00 1.582421387062329288e+01 7.100000000000000533e+00
1.551690459251403809e+00 6.759447502964262000e+00 7.800000000000000711e+00
1.598711371421813965e+00 9.983816516466900381e+00 8.700000000000001066e+00
1.520746588706970215e+00 1.264766074970067677e+01 9.900000000000000355e+00
1.619874835014343262e+00 2.125678676698640857e+01 1.190000000000000036e+01
1.509520649909973145e+00 2.513568425218376312e+00 7.600000000000000533e+00
1.672531962394714355e+00 2.083391720441039752e+01 1.180000000000000071e+01
1.497253298759460449e+00 1.849946192916308974e+01 1.080000000000000071e+01
1.576408982276916504e+00 3.134490567488056545e+00 7.100000000000000533e+00
1.643054127693176270e+00 3.648690787131926516e+00 7.400000000000000355e+00
1.558936357498168945e+00 2.838719817453442928e+01 5.800000000000000711e+00
1.518687844276428223e+00 2.077087313938515223e+01 7.200000000000000178e+00
1.610898137092590332e+00 6.287139597201192309e+00 9.900000000000000355e+00
1.702936053276062012e+00 1.465088106413884717e+01 3.010000000000000142e+01
1.492387533187866211e+00 2.112813565164083229e+01 1.110000000000000142e+01
1.620810747146606445e+00 1.682881442769285840e+01 7.500000000000000000e+00
1.480343818664550781e+00 5.605583293230158581e+00 9.400000000000000355e+00
1.569555044174194336e+00 1.031348889178419626e+01 7.100000000000000533e+00
1.520815610885620117e+00 2.510980508937974776e+01 8.300000000000000711e+00
1.468087911605834961e+00 1.063084030421389770e+01 1.160000000000000142e+01
1.539183974266052246e+00 1.707018870069062189e+01 1.190000000000000036e+01
1.577048301696777344e+00 8.358128459625962847e+00 9.400000000000000355e+00
1.654101133346557617e+00 2.141602860485755855e+01 9.200000000000001066e+00
1.577701807022094727e+00 1.978701764917356343e+01 1.010000000000000142e+01
1.474861145019531250e+00 2.320596729166433292e+01 1.080000000000000071e+01
1.467011094093322754e+00 7.068113181090198793e+01 1.800000000000000000e+01
1.589697718620300293e+00 3.320215847675451926e+01 7.000000000000000000e+00
1.558012127876281738e+00 9.547407981700720825e+01 2.550000000000000000e+01
1.706394433975219727e+00 8.864909184187016677e+00 2.710000000000000142e+01
1.621479272842407227e+00 8.415109196582982065e+00 7.700000000000000178e+00
1.770188212394714355e+00 5.392779694340061525e+01 2.930000000000000071e+01
1.531593799591064453e+00 1.399540060182138212e+01 9.000000000000000000e+00
1.567484974861145020e+00 9.486862141175384622e+00 1.130000000000000071e+01
1.554542064666748047e+00 1.671636291525588547e+01 7.500000000000000000e+00
1.572217583656311035e+00 4.020846343493886366e+00 8.300000000000000711e+00
1.676889777183532715e+00 2.900749719263266968e+01 2.650000000000000000e+01
1.529081106185913086e+00 1.202814514311876692e+01 1.410000000000000142e+01
1.555762171745300293e+00 6.576031200241104990e+00 7.400000000000000355e+00
1.688080310821533203e+00 2.245324958089394585e+01 2.880000000000000071e+01
1.511288404464721680e+00 2.102000270055287956e+01 1.450000000000000000e+01
1.534397363662719727e+00 4.608219840039507886e+01 3.539999999999999858e+01
1.539932250976562500e+00 1.218911924655806800e+01 7.500000000000000000e+00
1.663662672042846680e+00 3.614525485448533004e+01 2.870000000000000284e+01
1.418769598007202148e+00 6.360776836852325289e+01 4.440000000000000568e+01
1.575094223022460938e+00 4.641574127618049772e+00 1.240000000000000036e+01
1.570848345756530762e+00 1.293236948071018233e+01 9.099999999999999645e+00
1.531362414360046387e+00 1.203764051516512623e+01 6.700000000000000178e+00
1.573239207267761230e+00 1.365624901423207227e+01 9.400000000000000355e+00
1.587283968925476074e+00 1.557471221690823171e+01 6.900000000000000355e+00
1.633677959442138672e+00 7.831143489564372118e+00 9.099999999999999645e+00
1.619698166847229004e+00 2.285915389193211666e+01 7.600000000000000533e+00
1.524617552757263184e+00 1.627238977557844990e+01 1.200000000000000000e+01
1.581076383590698242e+00 1.051788793721771853e+01 7.100000000000000533e+00
1.606527924537658691e+00 1.222262300118376466e+01 8.599999999999999645e+00
1.544516921043395996e+00 1.489189279775639463e+01 9.600000000000001421e+00
1.617576360702514648e+00 1.211307732676647930e+01 8.200000000000001066e+00
1.468655228614807129e+00 2.084244093097431261e+01 1.130000000000000071e+01
1.541507601737976074e+00 1.909496377735653994e+01 8.400000000000000355e+00
