# Supplementary material for: OMNI-P2x universal neural network potential for excited-state simulations
Source: Nat Commun. 2026 Apr 7;17:4949. doi: 10.1038/s41467-026-71380-5 (PMC13233842; doi:10.1038/s41467-026-71380-5)
Supplement: Supplementary file 3 — Source Data [file 41467_2026_71380_MOESM3_ESM.zip › source_data/Suppl_Fig15/fig_S15b.txt]

# C_CH2_distance/Angstrom mean_C_CH2_dihedral/degrees hop_time/fs
1.568298816680908203e+00 9.440116638838539131e+00 7.700000000000000178e+00
1.629714250564575195e+00 1.030169992677484814e+01 2.710000000000000142e+01
1.513053894042968750e+00 2.390370879878616250e+01 8.900000000000000355e+00
1.557110667228698730e+00 1.264907709230453037e+01 8.300000000000000711e+00
1.559666275978088379e+00 1.729781492359875728e+01 1.180000000000000071e+01
1.545240402221679688e+00 2.446859018237772432e+01 6.400000000000000355e+00
1.620800256729125977e+00 3.214367813169883448e+01 2.660000000000000142e+01
1.540043234825134277e+00 2.510200462498370921e+00 7.800000000000000711e+00
1.564005374908447266e+00 9.711458734352886424e+00 7.200000000000000178e+00
1.544198513031005859e+00 8.495958646899662625e+00 7.200000000000000178e+00
1.514132022857666016e+00 1.763560921953634164e+01 1.030000000000000071e+01
1.555541872978210449e+00 7.866161989712154856e+00 1.190000000000000036e+01
1.577084541320800781e+00 3.551342342526614004e+01 7.000000000000000000e+00
1.598920702934265137e+00 1.804972499827324839e+01 6.900000000000000355e+00
1.550969123840332031e+00 2.512179481932109582e+01 1.020000000000000107e+01
1.662943124771118164e+00 1.600427719491031198e+01 1.120000000000000107e+01
1.600716590881347656e+00 1.303385462172026621e+01 8.400000000000000355e+00
1.538173913955688477e+00 1.192585301953680421e+01 1.150000000000000000e+01
1.608672738075256348e+00 1.335871368041580354e+01 1.110000000000000142e+01
1.578599810600280762e+00 1.852250018225314676e+01 1.010000000000000142e+01
1.604010462760925293e+00 1.822643617472667188e+01 1.100000000000000000e+01
1.550940752029418945e+00 1.440228088913524118e+01 8.400000000000000355e+00
1.595826625823974609e+00 8.925979140647424259e+00 7.900000000000000355e+00
1.527678132057189941e+00 1.097234516549103844e+01 7.000000000000000000e+00
1.537509799003601074e+00 2.284379816263916041e+01 1.460000000000000142e+01
1.550164222717285156e+00 1.896384262653075936e+01 8.400000000000000355e+00
1.438552618026733398e+00 3.539921294338680724e+01 4.650000000000000000e+01
1.564777135848999023e+00 6.825129306695814080e+00 8.000000000000000000e+00
1.594529151916503906e+00 1.728523090620531732e+01 9.700000000000001066e+00
1.635936617851257324e+00 1.869102219556139133e+01 2.880000000000000071e+01
1.508407115936279297e+00 2.782303163090395159e+01 1.150000000000000000e+01
1.596185684204101562e+00 6.676485944511566117e+01 2.610000000000000142e+01
1.612765431404113770e+00 1.752637968242239452e+01 9.700000000000001066e+00
1.591360330581665039e+00 1.233632333115133051e+01 7.800000000000000711e+00
1.584133505821228027e+00 1.657980000305531476e+01 7.400000000000000355e+00
1.552513718605041504e+00 7.688535663431353306e+00 9.200000000000001066e+00
1.571478366851806641e+00 1.999215189969143225e+01 1.070000000000000107e+01
1.535239219665527344e+00 1.702431713820961079e+01 9.600000000000001421e+00
1.567132472991943359e+00 8.873617971852787889e+00 1.310000000000000142e+01
1.471364498138427734e+00 3.059056806453323674e+01 4.510000000000000142e+01
1.559201121330261230e+00 5.409177454389076267e+00 1.010000000000000142e+01
1.624550342559814453e+00 2.131005095845631203e+01 7.300000000000000711e+00
1.585136175155639648e+00 2.101474494959154526e+01 7.200000000000000178e+00
1.608274698257446289e+00 2.129143439144468175e+01 2.700000000000000000e+01
1.592907071113586426e+00 2.433124558637773660e+01 1.250000000000000000e+01
1.607316970825195312e+00 2.722466487978333660e+01 1.120000000000000107e+01
1.478168845176696777e+00 1.122257970852505338e+01 9.900000000000000355e+00
1.581298112869262695e+00 2.126823539860549772e+01 8.099999999999999645e+00
1.477447509765625000e+00 1.583653783668360759e+01 7.200000000000000178e+00
1.587189078330993652e+00 1.306924890624867786e+01 8.700000000000001066e+00
1.601117491722106934e+00 1.818746883263838043e+01 1.140000000000000036e+01
1.663605332374572754e+00 3.942117669658325774e+00 8.500000000000000000e+00
1.573789715766906738e+00 8.081624110012061379e+00 1.040000000000000036e+01
1.577798008918762207e+00 1.901035439007684147e+01 7.500000000000000000e+00
1.559172630310058594e+00 1.776084268723158743e+01 1.240000000000000036e+01
1.582316160202026367e+00 6.810050048256461430e+00 9.000000000000000000e+00
1.617942571640014648e+00 6.792430170836368575e+00 1.020000000000000107e+01
1.557018518447875977e+00 1.071409163099970030e+01 1.100000000000000000e+01
1.566457867622375488e+00 1.834894341599544987e+01 6.600000000000000533e+00
1.535119414329528809e+00 2.767194838409372437e+01 8.300000000000000711e+00
1.507888436317443848e+00 5.728145621881392202e+00 7.600000000000000533e+00
1.534085512161254883e+00 1.517493524262549442e+01 1.130000000000000071e+01
1.753902435302734375e+00 1.821440921831246840e+01 2.700000000000000000e+01
1.586853981018066406e+00 1.616396063746781664e+01 1.320000000000000107e+01
1.616553306579589844e+00 9.971566308088274155e+00 1.010000000000000142e+01
1.556023240089416504e+00 2.701602681152673213e+01 8.099999999999999645e+00
1.583135485649108887e+00 1.494750214820250633e+01 9.400000000000000355e+00
1.527475833892822266e+00 1.920574214622963893e+01 1.070000000000000107e+01
1.581814885139465332e+00 1.753757229023995379e+01 9.800000000000000711e+00
1.578546166419982910e+00 2.001376925047563660e+01 7.400000000000000355e+00
1.624608993530273438e+00 2.165072964478150652e+01 7.900000000000000355e+00
1.531572222709655762e+00 2.273379416004663156e+01 8.000000000000000000e+00
1.528099656105041504e+00 1.106138370447296637e+01 8.099999999999999645e+00
1.566838264465332031e+00 1.473076204068941841e+01 7.900000000000000355e+00
1.603310346603393555e+00 1.860155230239401547e+01 1.100000000000000000e+01
1.598432779312133789e+00 8.616835893394505064e+00 7.600000000000000533e+00
1.527329564094543457e+00 4.261593373520882189e+00 5.400000000000000355e+00
1.584065318107604980e+00 2.670514518008917548e+01 8.400000000000000355e+00
1.542603492736816406e+00 1.384827606454575921e+01 8.400000000000000355e+00
1.523331761360168457e+00 2.507187313576117127e+00 8.000000000000000000e+00
1.554085612297058105e+00 1.632337058928309403e+01 8.300000000000000711e+00
1.640699148178100586e+00 2.515417723476704737e+01 2.480000000000000071e+01
1.574974656105041504e+00 1.442658152410359662e+01 8.500000000000000000e+00
1.608552455902099609e+00 1.149935539537957041e+01 8.500000000000000000e+00
1.561733603477478027e+00 1.690281643677136003e+01 8.200000000000001066e+00
1.416744828224182129e+00 4.255177216488543479e+01 4.330000000000000426e+01
1.656400442123413086e+00 1.132840958576912982e+01 8.700000000000001066e+00
1.569119691848754883e+00 9.017567912427436383e+00 7.600000000000000533e+00
1.541979789733886719e+00 8.916660261829775891e+00 7.300000000000000711e+00
1.627872586250305176e+00 1.282106924907116330e+01 1.360000000000000142e+01
1.560769796371459961e+00 9.560808298233821390e+00 6.200000000000000178e+00
1.617490410804748535e+00 1.709201119121685508e+01 2.640000000000000213e+01
1.504929423332214355e+00 1.061428769937723970e+01 7.600000000000000533e+00
1.538545250892639160e+00 1.585749410435965956e+01 1.010000000000000142e+01
1.602515339851379395e+00 1.831372743737492925e+01 8.200000000000001066e+00
1.562089443206787109e+00 2.664306964284125101e+01 1.080000000000000071e+01
1.507466077804565430e+00 1.478125863971446918e+01 1.210000000000000142e+01
1.610404729843139648e+00 5.384439154539792938e+00 6.200000000000000178e+00
1.613835930824279785e+00 1.424662436867640203e+01 1.210000000000000142e+01
1.583233118057250977e+00 1.031983477394782511e+01 9.900000000000000355e+00
1.596831560134887695e+00 2.950707178857505397e+01 1.470000000000000107e+01
1.579634666442871094e+00 2.289524359835044010e+01 7.700000000000000178e+00
1.656483054161071777e+00 2.095618462251119851e+01 2.790000000000000213e+01
1.617979407310485840e+00 1.505398424839310501e+01 1.030000000000000071e+01
1.546765565872192383e+00 2.806021400486513073e+01 8.300000000000000711e+00
1.490607738494873047e+00 3.456715505421178136e+01 1.100000000000000000e+01
1.562158226966857910e+00 1.648647102968954314e+01 9.900000000000000355e+00
1.532637715339660645e+00 1.343188416087906845e+01 7.900000000000000355e+00
1.565785646438598633e+00 1.034732641006563014e+01 8.599999999999999645e+00
1.545606017112731934e+00 8.280848683104945707e+00 8.400000000000000355e+00
1.562312483787536621e+00 5.938110540722115971e+00 8.200000000000001066e+00
1.554056644439697266e+00 6.251923864905743145e+00 7.900000000000000355e+00
1.573762893676757812e+00 1.240199892772621659e+01 9.099999999999999645e+00
1.534346938133239746e+00 9.441713514637843474e+00 8.000000000000000000e+00
1.621423006057739258e+00 1.464046947831671375e+01 2.630000000000000071e+01
1.530641913414001465e+00 7.546514731135125942e+00 7.300000000000000711e+00
1.527254939079284668e+00 7.223487040583071561e+00 8.900000000000000355e+00
1.600106239318847656e+00 1.248249974089645242e+01 7.100000000000000533e+00
1.630312681198120117e+00 5.252765572488517165e+00 7.800000000000000711e+00
1.565038084983825684e+00 1.888423581528332562e+01 2.690000000000000213e+01
1.628285288810729980e+00 3.213832768590678768e+01 2.690000000000000213e+01
1.576459884643554688e+00 5.133888321134999266e+00 6.900000000000000355e+00
1.666758060455322266e+00 9.518274083733075486e+00 7.400000000000000355e+00
1.559384822845458984e+00 1.186369515539836073e+01 6.900000000000000355e+00
1.584874391555786133e+00 1.080839521818599636e+01 7.600000000000000533e+00
1.555969119071960449e+00 1.474598555173367487e+01 7.900000000000000355e+00
1.761513113975524902e+00 1.249309147370576945e+01 2.500000000000000000e+01
1.639207601547241211e+00 1.332398460219953407e+01 7.100000000000000533e+00
1.535295128822326660e+00 8.718340624995594368e+00 8.500000000000000000e+00
1.566704511642456055e+00 1.814546031474268517e+01 8.800000000000000711e+00
1.670057535171508789e+00 1.412754004322895085e+01 2.870000000000000284e+01
1.586271166801452637e+00 8.873881492738629362e+00 1.020000000000000107e+01
1.660877108573913574e+00 2.409237841228091881e+01 1.110000000000000142e+01
1.633594989776611328e+00 1.767206752273710890e+01 1.100000000000000000e+01
1.655514121055603027e+00 6.862818473348141879e+00 1.050000000000000000e+01
1.576574802398681641e+00 8.914350877092303449e+00 5.800000000000000711e+00
1.578769326210021973e+00 1.048680832078406766e+01 7.900000000000000355e+00
1.625326037406921387e+00 2.188975851926377914e+01 7.200000000000000178e+00
1.650427699089050293e+00 1.768907985082495671e+01 2.610000000000000142e+01
1.500715374946594238e+00 8.388805331849420455e+00 7.300000000000000711e+00
1.607093572616577148e+00 6.010724318279029532e+00 6.700000000000000178e+00
1.560135364532470703e+00 1.204184742048463264e+01 2.310000000000000142e+01
1.525846362113952637e+00 2.448322832207204058e+01 6.600000000000000533e+00
1.523949980735778809e+00 2.774154870049085275e+01 4.480000000000000426e+01
1.661189317703247070e+00 9.412325563367998527e+00 8.900000000000000355e+00
1.516706824302673340e+00 1.502488848478027172e+01 1.290000000000000036e+01
1.568688750267028809e+00 7.618012943630525058e+00 5.400000000000000355e+00
1.662111878395080566e+00 1.566648441851829787e+01 8.500000000000000000e+00
1.556615352630615234e+00 1.707087035922102558e+01 6.400000000000000355e+00
1.587461709976196289e+00 1.918521280359224335e+01 1.170000000000000107e+01
1.549009919166564941e+00 1.142274657451370246e+01 6.200000000000000178e+00
1.629546523094177246e+00 1.196857179763012624e+01 2.850000000000000000e+01
1.509768128395080566e+00 1.815836387382923434e+01 9.099999999999999645e+00
1.621734380722045898e+00 6.784761090913693948e+00 1.020000000000000107e+01
1.570764780044555664e+00 2.507059170859875152e+01 7.800000000000000711e+00
1.586856842041015625e+00 1.984458553242566126e+01 7.800000000000000711e+00
1.685687184333801270e+00 1.306880076889132170e+01 2.980000000000000071e+01
1.640755176544189453e+00 1.823072354798424399e+01 8.599999999999999645e+00
1.562061667442321777e+00 1.704533586887718499e+01 7.200000000000000178e+00
1.525933742523193359e+00 7.889053873890397028e+00 8.099999999999999645e+00
1.522057652473449707e+00 1.182401626962609065e+01 7.700000000000000178e+00
1.589417219161987305e+00 1.029239979244419700e+01 8.400000000000000355e+00
1.591703057289123535e+00 1.539070543561528481e+01 6.600000000000000533e+00
1.546522617340087891e+00 4.215716382912175320e+00 7.200000000000000178e+00
1.610547661781311035e+00 2.091925137849212746e+01 5.500000000000000000e+00
1.552367448806762695e+00 1.609427294927735730e+01 7.100000000000000533e+00
1.475413560867309570e+00 1.354975336058587665e+01 8.700000000000001066e+00
1.579736113548278809e+00 1.938948031894525670e+01 9.300000000000000711e+00
1.631763935089111328e+00 1.603083540681577190e+01 1.190000000000000036e+01
1.493326306343078613e+00 2.415309746599360707e+01 1.080000000000000071e+01
1.590975999832153320e+00 4.670170912353048820e+00 8.099999999999999645e+00
1.626656770706176758e+00 8.174217939028292079e+00 6.600000000000000533e+00
1.567011237144470215e+00 6.412313557047742307e+00 1.040000000000000036e+01
1.625036478042602539e+00 6.474457782515108839e+00 3.170000000000000284e+01
1.587627768516540527e+00 1.036756831030792725e+01 1.020000000000000107e+01
1.540405631065368652e+00 1.423992875417251014e+01 1.270000000000000107e+01
1.528451204299926758e+00 8.373365643844232764e+00 8.200000000000001066e+00
1.672741413116455078e+00 3.594101995113781811e+01 2.550000000000000000e+01
1.639762997627258301e+00 1.348683213193683983e+01 8.400000000000000355e+00
1.614785313606262207e+00 1.735408575711665335e+01 7.400000000000000355e+00
1.589512705802917480e+00 2.479384803667912962e+01 1.020000000000000107e+01
1.543568015098571777e+00 2.287692929325461577e+01 1.450000000000000000e+01
1.566538572311401367e+00 1.594248787870557393e+01 8.300000000000000711e+00
1.649236440658569336e+00 3.510107373798092567e+01 2.750000000000000000e+01
1.491862773895263672e+00 2.484572095123290580e+01 4.670000000000000284e+01
1.539105296134948730e+00 2.611215578597025910e+01 1.250000000000000000e+01
1.543828964233398438e+00 2.887513436208435635e+01 1.290000000000000036e+01
1.522413372993469238e+00 1.815336134560836712e+01 1.170000000000000107e+01
1.549398303031921387e+00 2.706132964097071536e+01 7.800000000000000711e+00
1.553186535835266113e+00 1.274634315448111366e+01 7.800000000000000711e+00
1.618820905685424805e+00 1.418986605863992168e+01 1.320000000000000107e+01
1.670421719551086426e+00 1.463420773472189218e+01 2.520000000000000284e+01
1.696199417114257812e+00 1.085337298714567922e+01 8.099999999999999645e+00
1.628404617309570312e+00 2.858859082582844735e+01 2.740000000000000213e+01
1.596734762191772461e+00 3.317843804866191793e+00 1.120000000000000107e+01
1.599368691444396973e+00 5.074467417441517192e+00 6.500000000000000000e+00
1.629737019538879395e+00 1.884745361877367742e+01 1.260000000000000142e+01
1.771124482154846191e+00 1.338936108590498186e+01 2.450000000000000000e+01
1.566908955574035645e+00 1.921756137855877711e+01 8.000000000000000000e+00
1.518655538558959961e+00 1.599003712380422293e+01 1.190000000000000036e+01
1.540273308753967285e+00 1.149836092995295189e+01 9.200000000000001066e+00
1.570924878120422363e+00 1.463614338769048473e+01 1.020000000000000107e+01
1.556336522102355957e+00 7.354393924933662952e+00 7.600000000000000533e+00
1.650591611862182617e+00 1.549048958592257819e+01 9.900000000000000355e+00
1.597701549530029297e+00 1.716090326205934957e+01 2.390000000000000213e+01
1.574718356132507324e+00 1.388689507279437407e+01 8.300000000000000711e+00
1.558891654014587402e+00 6.199991516428768890e+00 6.600000000000000533e+00
1.534084081649780273e+00 2.385841375012367394e+01 7.900000000000000355e+00
1.579016685485839844e+00 8.352235516503238699e+00 7.200000000000000178e+00
1.553003430366516113e+00 7.132296312207589750e+00 7.100000000000000533e+00
1.539601922035217285e+00 1.272861802182985436e+01 7.500000000000000000e+00
1.566347122192382812e+00 1.117682660203149858e+01 2.560000000000000142e+01
1.574444174766540527e+00 1.770753087861044861e+01 7.400000000000000355e+00
1.583924174308776855e+00 1.645372980259474360e+01 4.480000000000000426e+01
1.567228555679321289e+00 2.659676891533293741e+01 2.840000000000000213e+01
1.533404350280761719e+00 1.972548147356102177e+01 8.200000000000001066e+00
1.559385538101196289e+00 2.033191497553459470e+01 7.700000000000000178e+00
1.669064879417419434e+00 1.882370904333493300e+01 1.150000000000000000e+01
1.568366885185241699e+00 1.833505859141382643e+01 7.200000000000000178e+00
1.549433469772338867e+00 1.159568270122194633e+01 1.210000000000000142e+01
1.531795382499694824e+00 1.344833767141321879e+01 8.200000000000001066e+00
1.590170025825500488e+00 1.279850033300427192e+01 6.900000000000000355e+00
1.558806896209716797e+00 2.787291269321680787e+01 2.470000000000000284e+01
1.576245427131652832e+00 6.510519898997090493e+00 7.300000000000000711e+00
1.525996327400207520e+00 1.051957262220388856e+01 6.200000000000000178e+00
1.511069178581237793e+00 2.153679876627082734e+01 1.190000000000000036e+01
1.472331523895263672e+00 1.817209808289443984e+01 9.099999999999999645e+00
1.602892875671386719e+00 9.394267527976733589e+00 7.700000000000000178e+00
1.566364049911499023e+00 5.285449892382159121e+00 1.230000000000000071e+01
1.530346751213073730e+00 1.723240492160279658e+01 1.330000000000000071e+01
1.561250448226928711e+00 1.282354304593735073e+01 6.700000000000000178e+00
1.618022203445434570e+00 3.565628970850654866e+01 2.530000000000000071e+01
1.519448995590209961e+00 1.257781307528178694e+01 9.099999999999999645e+00
1.572809457778930664e+00 1.901660850212824982e+01 6.700000000000000178e+00
1.607868194580078125e+00 7.480998039248398790e+00 7.400000000000000355e+00
1.582972764968872070e+00 1.623071464030570610e+01 8.400000000000000355e+00
1.548220992088317871e+00 1.425322349890474349e+01 9.000000000000000000e+00
1.575765371322631836e+00 3.208187860522489832e+00 9.700000000000001066e+00
1.566090226173400879e+00 8.627029048961929902e+00 8.300000000000000711e+00
1.574254035949707031e+00 2.910546241627226394e+01 6.700000000000000178e+00
1.527035474777221680e+00 2.551650350097605013e+01 1.530000000000000071e+01
1.538226127624511719e+00 2.702090697983385681e+01 6.800000000000000711e+00
1.523324728012084961e+00 2.556542281146774798e+01 1.550000000000000000e+01
1.583170652389526367e+00 9.592334212713948816e+00 7.500000000000000000e+00
1.676658272743225098e+00 1.735853986677638261e+01 1.190000000000000036e+01
1.452173590660095215e+00 2.312796181940558427e+01 7.200000000000000178e+00
1.552794694900512695e+00 2.369769138574829626e+01 1.080000000000000071e+01
1.517310023307800293e+00 1.327434734324532073e+01 7.400000000000000355e+00
1.565487861633300781e+00 2.032208918827123867e+01 7.600000000000000533e+00
1.543957471847534180e+00 1.894227333905122634e+01 8.000000000000000000e+00
1.651129961013793945e+00 4.517732822605016452e+01 2.900000000000000000e+01
1.506342411041259766e+00 2.249255622674900224e+01 1.030000000000000071e+01
1.672675728797912598e+00 7.704693992624650711e+00 9.600000000000001421e+00
1.709381818771362305e+00 5.801106819591295150e+00 9.000000000000000000e+00
1.514701128005981445e+00 1.038433164464290570e+01 8.700000000000001066e+00
1.530095696449279785e+00 6.222059972357792290e+00 8.800000000000000711e+00
1.585202336311340332e+00 2.116439336214754974e+01 1.230000000000000071e+01
1.539022445678710938e+00 1.836525544712780089e+01 6.200000000000000178e+00
1.497959494590759277e+00 5.144978843129287327e+01 4.840000000000000568e+01
1.558834671974182129e+00 1.058955023645230753e+01 1.140000000000000036e+01
1.624170780181884766e+00 2.592090463431040703e+01 2.510000000000000142e+01
1.512887477874755859e+00 1.351314674684306993e+01 7.500000000000000000e+00
1.576200366020202637e+00 8.130884175693672944e+00 6.900000000000000355e+00
1.587775111198425293e+00 8.894596384236582054e+00 1.070000000000000107e+01
1.564030408859252930e+00 1.089620698809115851e+01 8.200000000000001066e+00
1.511760115623474121e+00 1.253414189334299245e+01 1.100000000000000000e+01
1.596463322639465332e+00 1.410472400561581985e+01 7.700000000000000178e+00
1.512923479080200195e+00 1.623230807540607401e+01 9.000000000000000000e+00
1.569120049476623535e+00 5.849149631630562673e+00 4.720000000000000284e+01
1.561460375785827637e+00 1.160705012810042547e+01 9.900000000000000355e+00
1.602011919021606445e+00 4.109866254330540869e+01 2.740000000000000213e+01
1.637638807296752930e+00 5.085695637246844925e+00 6.800000000000000711e+00
1.644564270973205566e+00 2.136591566995609881e+01 6.700000000000000178e+00
1.526790618896484375e+00 1.338680751102320343e+01 9.099999999999999645e+00
1.561199426651000977e+00 2.446546556013819185e+01 9.700000000000001066e+00
1.558723211288452148e+00 1.920746848942323481e+01 8.599999999999999645e+00
1.570848703384399414e+00 2.916653225416085604e+01 8.900000000000000355e+00
1.521248340606689453e+00 1.765397189727986671e+01 8.900000000000000355e+00
1.623080253601074219e+00 2.327603750893830181e+01 9.700000000000001066e+00
1.570692181587219238e+00 2.010960836072878877e+01 1.060000000000000142e+01
1.616193413734436035e+00 1.010098005685564004e+01 1.190000000000000036e+01
1.585571646690368652e+00 2.269007718381269001e+01 1.220000000000000107e+01
1.544938445091247559e+00 1.426964168394639998e+01 7.700000000000000178e+00
1.564417481422424316e+00 1.338267816203926053e+01 1.250000000000000000e+01
1.579507708549499512e+00 8.508246611315655628e+00 9.099999999999999645e+00
1.558328151702880859e+00 1.294255565838892252e+01 7.300000000000000711e+00
1.551597595214843750e+00 8.963982842652608696e+00 9.600000000000001421e+00
1.500784873962402344e+00 1.687539909306261876e+01 1.140000000000000036e+01
1.493487238883972168e+00 1.315670455238871028e+01 7.600000000000000533e+00
1.515250563621520996e+00 6.330677572553623733e+00 7.100000000000000533e+00
1.559074640274047852e+00 1.903673270055932676e+01 6.600000000000000533e+00
1.639266133308410645e+00 1.050677647220824085e+01 1.030000000000000071e+01
1.607902169227600098e+00 1.572014539299776459e+01 1.180000000000000071e+01
1.611565709114074707e+00 1.801610525625721948e+01 8.300000000000000711e+00
1.615864872932434082e+00 8.054335764916093154e+00 2.480000000000000071e+01
1.654327630996704102e+00 5.319170184640812593e+00 8.200000000000001066e+00
1.491444826126098633e+00 1.129835889942393834e+01 1.290000000000000036e+01
1.511857867240905762e+00 1.546939152350319624e+01 8.300000000000000711e+00
1.570214509963989258e+00 1.263439385465861164e+01 7.100000000000000533e+00
1.564103841781616211e+00 5.947996339610364558e+00 6.600000000000000533e+00
1.557611227035522461e+00 1.708377219488872001e+01 7.700000000000000178e+00
1.669036626815795898e+00 2.143669687229384024e+01 2.320000000000000284e+01
1.560713887214660645e+00 1.443782007707151394e+01 9.099999999999999645e+00
1.616241812705993652e+00 8.915092642338064977e+00 1.170000000000000107e+01
1.577827453613281250e+00 2.024673317631828340e+01 5.900000000000000355e+00
1.572625160217285156e+00 2.873242507131955392e+00 1.090000000000000036e+01
1.580840349197387695e+00 1.025063455913780430e+01 1.080000000000000071e+01
1.609612822532653809e+00 4.692125435018611235e+00 7.800000000000000711e+00
1.611363768577575684e+00 5.314729767805098426e+00 7.900000000000000355e+00
1.514569878578186035e+00 1.570829670467347583e+01 1.140000000000000036e+01
1.609227418899536133e+00 1.340852987736330881e+01 7.900000000000000355e+00
1.525750517845153809e+00 8.153361452453104619e+00 7.800000000000000711e+00
1.615024209022521973e+00 1.297217752883029718e+01 7.400000000000000355e+00
1.549091458320617676e+00 7.803506660674186968e+00 7.700000000000000178e+00
1.629262447357177734e+00 4.508488571222729391e+00 7.500000000000000000e+00
1.482599020004272461e+00 2.132227282982437089e+01 7.000000000000000000e+00
1.497099399566650391e+00 2.362126359188145486e+01 1.270000000000000107e+01
1.460641145706176758e+00 2.513824491902805747e+01 1.080000000000000071e+01
1.596903681755065918e+00 2.186321833506229595e+01 1.110000000000000142e+01
1.623020648956298828e+00 2.251316749641989645e+01 8.500000000000000000e+00
1.624474167823791504e+00 1.387990651023497435e+01 2.550000000000000000e+01
1.619822502136230469e+00 1.310146870063442393e+01 9.600000000000001421e+00
1.476742386817932129e+00 1.181076256445237682e+01 9.099999999999999645e+00
1.552951693534851074e+00 1.316935990073011453e+01 7.200000000000000178e+00
1.575286507606506348e+00 1.197838113793356740e+01 6.900000000000000355e+00
1.668367624282836914e+00 2.104416951458408391e+01 2.900000000000000000e+01
1.585175395011901855e+00 6.097297662908038873e+00 9.600000000000001421e+00
1.409792423248291016e+00 4.040605258401005528e+01 4.730000000000000426e+01
1.502551674842834473e+00 1.418860264733798715e+01 1.170000000000000107e+01
1.567388534545898438e+00 8.686714391861777074e+00 1.190000000000000036e+01
1.444761872291564941e+00 3.184349961850254118e+01 1.240000000000000036e+01
1.607263922691345215e+00 1.144521105828343366e+01 7.900000000000000355e+00
1.542370915412902832e+00 1.484555051394497838e+01 2.460000000000000142e+01
1.501893877983093262e+00 7.760033630394235438e+00 8.000000000000000000e+00
1.505292773246765137e+00 1.662141700840734870e+01 7.900000000000000355e+00
1.584610342979431152e+00 2.555602243391295758e+01 1.020000000000000107e+01
1.506173014640808105e+00 1.569167131149183803e+01 9.000000000000000000e+00
1.520551681518554688e+00 2.552437632244718557e+01 7.500000000000000000e+00
1.606717228889465332e+00 1.174663627649129438e+01 8.200000000000001066e+00
1.538474321365356445e+00 1.490208102584074012e+01 1.090000000000000036e+01
1.531845450401306152e+00 2.081786162055529488e+01 9.000000000000000000e+00
1.578654766082763672e+00 1.001873752904978154e+01 8.000000000000000000e+00
1.494700312614440918e+00 1.518259650434432650e+01 1.000000000000000000e+01
1.544947028160095215e+00 2.500483553747835330e+01 1.060000000000000142e+01
1.557250380516052246e+00 1.420141113344692840e+01 6.700000000000000178e+00
1.523795962333679199e+00 7.668040148910412412e+00 1.180000000000000071e+01
1.620016932487487793e+00 5.171433245064564588e+00 6.700000000000000178e+00
1.531580448150634766e+00 9.327805687385179567e+00 7.600000000000000533e+00
1.539341211318969727e+00 1.507726181602025406e+01 6.700000000000000178e+00
1.627118945121765137e+00 3.299594113607033563e+01 2.780000000000000071e+01
1.504612922668457031e+00 1.220594528938184631e+01 1.170000000000000107e+01
1.493910551071166992e+00 2.755595652216923952e+01 1.290000000000000036e+01
1.488555431365966797e+00 1.556102898888345720e+01 7.200000000000000178e+00
1.598578572273254395e+00 1.578873099584711426e+01 8.200000000000001066e+00
1.580066561698913574e+00 5.977626453620860758e+00 7.100000000000000533e+00
1.568682551383972168e+00 1.368674542477500822e+01 7.600000000000000533e+00
1.622437953948974609e+00 1.292167193320455887e+01 8.900000000000000355e+00
1.516817927360534668e+00 1.172826521275861289e+01 8.400000000000000355e+00
1.568595170974731445e+00 1.238198756187178873e+01 1.130000000000000071e+01
1.579349637031555176e+00 1.047573758012467948e+01 2.850000000000000000e+01
1.740786433219909668e+00 1.316967194207782654e+01 2.960000000000000142e+01
1.596929192543029785e+00 7.356990667587188781e+00 1.280000000000000071e+01
1.550026059150695801e+00 2.080424342329569853e+01 1.290000000000000036e+01
1.567120194435119629e+00 2.930673584596430459e+00 1.080000000000000071e+01
1.540331602096557617e+00 1.625542814908190081e+01 8.800000000000000711e+00
1.579076528549194336e+00 1.706168823668254930e+01 1.010000000000000142e+01
1.536259770393371582e+00 5.032058661089518381e+01 3.460000000000000142e+01
1.591672658920288086e+00 4.658604021698663722e+00 8.099999999999999645e+00
1.553579807281494141e+00 1.592689153234738697e+01 7.600000000000000533e+00
1.623970627784729004e+00 1.066645183624080140e+01 2.950000000000000000e+01
1.619358658790588379e+00 2.253475597022325161e+01 7.200000000000000178e+00
1.618021607398986816e+00 1.839819255722838420e+01 9.500000000000000000e+00
1.500841379165649414e+00 1.861060986977425813e+01 9.400000000000000355e+00
1.494123339653015137e+00 1.898157460121578310e+01 1.180000000000000071e+01
1.625351667404174805e+00 1.055107730868223825e+01 7.900000000000000355e+00
1.562497735023498535e+00 1.830018445195677046e+01 8.500000000000000000e+00
1.494486331939697266e+00 2.500330359182791895e+01 9.900000000000000355e+00
1.590095877647399902e+00 1.453884187874311884e+01 9.200000000000001066e+00
1.493851304054260254e+00 8.743628190921928223e+00 1.170000000000000107e+01
1.658335566520690918e+00 1.759002190714570091e+01 7.100000000000000533e+00
1.555235624313354492e+00 1.048679658605161436e+01 8.800000000000000711e+00
1.513857007026672363e+00 7.944678319656166110e+00 1.140000000000000036e+01
1.607202172279357910e+00 2.295511010825680742e+01 7.300000000000000711e+00
1.593329548835754395e+00 1.198872223698694128e+01 7.900000000000000355e+00
1.566012382507324219e+00 2.132132624215395822e+01 8.700000000000001066e+00
1.561162114143371582e+00 1.228604432964411153e+01 1.200000000000000000e+01
1.509799480438232422e+00 7.856584715909418648e+00 8.099999999999999645e+00
1.602284073829650879e+00 7.056780970751241000e+00 8.500000000000000000e+00
1.608435750007629395e+00 9.557674819121391607e+00 8.200000000000001066e+00
1.619150042533874512e+00 2.703106056804035262e+01 7.700000000000000178e+00
1.572237968444824219e+00 1.611508263065385194e+01 7.700000000000000178e+00
1.557541608810424805e+00 1.083243484000737666e+01 7.900000000000000355e+00
1.507268548011779785e+00 1.917217894760516117e+01 8.000000000000000000e+00
1.601592779159545898e+00 6.023907175019074245e+00 8.200000000000001066e+00
1.586699485778808594e+00 7.059644599189838665e+00 8.000000000000000000e+00
1.513373970985412598e+00 2.891011082914928565e+01 1.310000000000000142e+01
1.640122890472412109e+00 1.927907516418393641e+01 2.600000000000000000e+01
1.534140467643737793e+00 2.008397553232953570e+01 1.070000000000000107e+01
1.565907359123229980e+00 2.261677553539972507e+01 7.000000000000000000e+00
1.682469129562377930e+00 7.592809865248443479e+00 9.900000000000000355e+00
1.527919530868530273e+00 1.476668360763226318e+01 1.130000000000000071e+01
1.606920123100280762e+00 9.034980627762193350e+00 6.100000000000000533e+00
1.564161539077758789e+00 2.342594806862494039e+01 8.400000000000000355e+00
1.545710682868957520e+00 1.920285632833172684e+01 7.100000000000000533e+00
1.479890704154968262e+00 1.346511073736361297e+01 1.220000000000000107e+01
1.583377838134765625e+00 1.576488316861859751e+01 8.200000000000001066e+00
1.577643036842346191e+00 2.514019809590872256e+01 8.400000000000000355e+00
1.587120890617370605e+00 1.667893651500714114e+01 7.300000000000000711e+00
1.516068339347839355e+00 5.982616293776901628e+00 8.300000000000000711e+00
1.530158162117004395e+00 1.183657960915940066e+01 4.710000000000000142e+01
1.596641898155212402e+00 1.300439603716237258e+01 2.930000000000000071e+01
1.514896392822265625e+00 2.587814403990647349e+01 6.400000000000000355e+00
1.605233073234558105e+00 2.623150205749331576e+01 6.600000000000000533e+00
1.480631589889526367e+00 1.944641221899216532e+01 9.900000000000000355e+00
1.581021904945373535e+00 8.485687124745219023e+00 8.800000000000000711e+00
1.492204904556274414e+00 5.457607129267722179e+00 8.599999999999999645e+00
1.513028025627136230e+00 2.056267574399127085e+01 7.400000000000000355e+00
1.582612514495849609e+00 1.158799413457873229e+01 7.600000000000000533e+00
1.587848186492919922e+00 1.037237205349786251e+01 7.900000000000000355e+00
1.552791714668273926e+00 9.757850591535593310e+00 2.930000000000000071e+01
1.563073277473449707e+00 5.855763192615971668e+00 7.700000000000000178e+00
1.619014620780944824e+00 1.121874273174006831e+01 7.500000000000000000e+00
1.520611405372619629e+00 1.380343026568797882e+01 7.900000000000000355e+00
1.516040205955505371e+00 8.290185609625440932e+00 8.800000000000000711e+00
1.566429495811462402e+00 1.994829881900699320e+01 8.400000000000000355e+00
1.571613788604736328e+00 2.405336458021325541e+01 8.500000000000000000e+00
1.562624692916870117e+00 6.376945250732503290e+00 5.800000000000000711e+00
1.547595977783203125e+00 2.657470929595453413e+01 1.220000000000000107e+01
1.633504748344421387e+00 1.733647454225768314e+01 7.700000000000000178e+00
1.559172987937927246e+00 1.481795892281193261e+01 1.280000000000000071e+01
1.587665796279907227e+00 2.449828050681577452e+01 7.400000000000000355e+00
1.467157840728759766e+00 1.006937818159169851e+01 4.570000000000000284e+01
1.517387270927429199e+00 3.775393640501000192e+01 2.770000000000000284e+01
1.594619512557983398e+00 1.694168207563516404e+01 1.170000000000000107e+01
1.605143189430236816e+00 2.047031173698293571e+01 9.200000000000001066e+00
1.578000664710998535e+00 1.009262496872478643e+01 7.700000000000000178e+00
1.501170873641967773e+00 2.866079319483639054e+01 6.900000000000000355e+00
1.589245676994323730e+00 2.620102049459401172e+01 6.400000000000000355e+00
1.681534886360168457e+00 2.272722974446810440e+01 2.580000000000000071e+01
1.537011146545410156e+00 1.262476840428362657e+01 1.030000000000000071e+01
1.633892774581909180e+00 1.409981904017423560e+01 2.530000000000000071e+01
1.627416610717773438e+00 2.155640535786028877e+01 7.800000000000000711e+00
1.647699236869812012e+00 1.657837684127716216e+01 8.300000000000000711e+00
1.644541740417480469e+00 2.040773533016468022e+00 8.900000000000000355e+00
1.569361805915832520e+00 1.638284200620985942e+01 8.099999999999999645e+00
1.646222710609436035e+00 1.197192528115074417e+01 8.500000000000000000e+00
1.532517313957214355e+00 1.159742449486602744e+01 8.500000000000000000e+00
1.617954969406127930e+00 1.519548170623399841e+01 8.300000000000000711e+00
1.588706016540527344e+00 1.484606211053725033e+01 1.000000000000000000e+01
1.573216080665588379e+00 1.262004031402528481e+00 2.640000000000000213e+01
1.700869679450988770e+00 1.722753166606528552e+01 2.590000000000000213e+01
1.697452425956726074e+00 2.266158793616940059e+01 1.530000000000000071e+01
1.592362761497497559e+00 1.561285627889272831e+01 6.700000000000000178e+00
1.587698340415954590e+00 3.859307872681273466e+01 2.900000000000000000e+01
1.600050687789916992e+00 2.021140824685279469e+01 1.070000000000000107e+01
1.588749408721923828e+00 1.164370028927259426e+01 7.000000000000000000e+00
1.595728278160095215e+00 1.630315354879622802e+01 8.300000000000000711e+00
1.662130713462829590e+00 5.442264303303756989e+00 8.599999999999999645e+00
1.508605718612670898e+00 1.591834184145503528e+01 1.190000000000000036e+01
1.542936325073242188e+00 1.223170413907819665e+01 1.060000000000000142e+01
1.564164161682128906e+00 1.353782733987250353e+01 1.440000000000000036e+01
1.569101452827453613e+00 1.182380899904788762e+01 7.000000000000000000e+00
1.655029773712158203e+00 1.390295810323446801e+01 2.820000000000000284e+01
1.528624057769775391e+00 2.235435413086071321e+01 9.500000000000000000e+00
1.506161928176879883e+00 1.778688320814467261e+01 1.130000000000000071e+01
1.551441431045532227e+00 7.217960243449541125e+00 6.800000000000000711e+00
1.531685829162597656e+00 5.689446139848413964e+00 7.600000000000000533e+00
1.556780338287353516e+00 3.163027248558810012e+00 8.599999999999999645e+00
1.587799191474914551e+00 2.701663853198886400e+01 1.170000000000000107e+01
1.558548331260681152e+00 1.581824537738945935e+01 7.400000000000000355e+00
1.560255289077758789e+00 1.086296237026829381e+01 6.800000000000000711e+00
1.556074976921081543e+00 2.943644667888977295e+01 2.580000000000000071e+01
1.547818899154663086e+00 4.181621804715566881e+00 7.600000000000000533e+00
1.590605735778808594e+00 3.661821460138400930e+00 7.200000000000000178e+00
1.483900785446166992e+00 2.745669971260900510e+01 5.250000000000000000e+01
1.646386623382568359e+00 2.163729340626883868e+01 9.200000000000001066e+00
1.511803150177001953e+00 1.794373074572085613e+01 2.610000000000000142e+01
1.632805109024047852e+00 1.588235672644780472e+01 8.200000000000001066e+00
1.556886553764343262e+00 3.922981042906304339e+01 1.410000000000000142e+01
1.580489754676818848e+00 6.660659504101613670e-01 6.900000000000000355e+00
1.594179511070251465e+00 5.655128153005244407e+00 1.060000000000000142e+01
1.657172918319702148e+00 2.158872147805494279e+01 2.600000000000000000e+01
1.598891973495483398e+00 2.174472661500310267e+01 6.400000000000000355e+00
1.581632375717163086e+00 2.079581925056637459e+01 8.300000000000000711e+00
1.510336995124816895e+00 1.457211715743962088e+01 1.240000000000000036e+01
1.502392411231994629e+00 2.964151964223334090e+01 1.450000000000000000e+01
1.523054838180541992e+00 1.989442933909486300e+01 7.400000000000000355e+00
1.653232336044311523e+00 1.918507905728817065e+01 2.890000000000000213e+01
1.550233244895935059e+00 1.453429170412236182e+01 1.020000000000000107e+01
1.517395973205566406e+00 1.175234646483258771e+01 7.300000000000000711e+00
1.564373612403869629e+00 8.696300907529961322e+00 1.020000000000000107e+01
1.466137409210205078e+00 1.802993801187935219e+01 9.500000000000000000e+00
1.564739704132080078e+00 1.286000302628864489e+01 7.000000000000000000e+00
1.598237752914428711e+00 1.247768675013684891e+01 7.900000000000000355e+00
1.634835243225097656e+00 1.113543617420885568e+01 8.000000000000000000e+00
1.519916653633117676e+00 1.277646032423927558e+01 8.400000000000000355e+00
1.617333650588989258e+00 1.386832366599052335e+01 8.800000000000000711e+00
1.549390554428100586e+00 1.124217113649531186e+01 9.900000000000000355e+00
1.567275285720825195e+00 1.421260310115687631e+01 8.400000000000000355e+00
1.590929508209228516e+00 2.559221782403127321e+01 1.010000000000000142e+01
1.491287946701049805e+00 1.388676175738813967e+01 8.400000000000000355e+00
1.512496948242187500e+00 2.328806375448050403e+01 6.000000000000000000e+00
1.534045696258544922e+00 5.520946349177538792e+00 8.599999999999999645e+00
1.510815143585205078e+00 2.205536797839748431e+01 1.280000000000000071e+01
1.589740514755249023e+00 1.862516188803096284e+01 1.520000000000000107e+01
1.571066021919250488e+00 2.459362141870926877e+01 7.700000000000000178e+00
1.633780360221862793e+00 2.466371654523554113e+01 2.790000000000000213e+01
1.545935869216918945e+00 6.665831792062589578e+00 8.400000000000000355e+00
1.526052236557006836e+00 1.716124847050370272e+00 8.000000000000000000e+00
1.527879595756530762e+00 1.342634327156749663e+01 9.900000000000000355e+00
1.585354328155517578e+00 1.841674260765573834e+01 9.000000000000000000e+00
1.419643640518188477e+00 4.710882392534308849e+01 4.590000000000000568e+01
1.769765138626098633e+00 2.606980318858564516e+01 2.710000000000000142e+01
1.608991861343383789e+00 1.676109438768995119e+01 7.100000000000000533e+00
1.504507541656494141e+00 1.934627108590405342e+01 1.020000000000000107e+01
1.578029513359069824e+00 1.008597519206385229e+01 7.800000000000000711e+00
1.569997906684875488e+00 1.176397399000676458e+01 8.200000000000001066e+00
1.593382358551025391e+00 1.806727901766360844e+01 1.200000000000000000e+01
1.589425802230834961e+00 8.501313023101445765e+00 1.030000000000000071e+01
1.557119965553283691e+00 1.117438096648309553e+01 7.300000000000000711e+00
1.552504301071166992e+00 2.126189555856922908e+01 8.599999999999999645e+00
1.616448044776916504e+00 1.128298751413115397e+01 1.180000000000000071e+01
1.604640722274780273e+00 1.459165524336218844e+01 3.090000000000000213e+01
1.552983760833740234e+00 1.322816313293307289e+01 7.600000000000000533e+00
1.648353219032287598e+00 2.215807564201138291e+01 2.580000000000000071e+01
1.489589929580688477e+00 1.908317778055009839e+01 9.500000000000000000e+00
1.512218356132507324e+00 1.436252840127290753e+01 1.130000000000000071e+01
1.566322565078735352e+00 1.676913804601085900e+01 7.500000000000000000e+00
1.570184707641601562e+00 1.045128719192953959e+01 6.900000000000000355e+00
1.578011274337768555e+00 8.449737781651244006e+00 1.130000000000000071e+01
1.467635631561279297e+00 1.996130648973495880e+01 8.099999999999999645e+00
1.575011491775512695e+00 1.742490458021647726e+01 7.700000000000000178e+00
1.489678263664245605e+00 2.585498169244764721e+00 9.800000000000000711e+00
1.626008987426757812e+00 1.677778494984953994e+01 8.300000000000000711e+00
1.551786303520202637e+00 9.164499901366408352e+00 8.200000000000001066e+00
1.531108975410461426e+00 1.650482136368717789e+01 6.600000000000000533e+00
1.519129395484924316e+00 1.050925983023040189e+01 8.900000000000000355e+00
1.521201133728027344e+00 1.867182099666153050e+01 8.000000000000000000e+00
1.614919900894165039e+00 6.643342701145114937e+00 1.280000000000000071e+01
1.537583589553833008e+00 2.184140828276161983e+01 9.300000000000000711e+00
1.657585620880126953e+00 1.453561554751435914e+01 1.200000000000000000e+01
1.532071113586425781e+00 2.150769659581582971e+01 7.900000000000000355e+00
1.557673692703247070e+00 6.457059801641396035e+00 8.000000000000000000e+00
1.540201783180236816e+00 9.107237366244355314e+00 1.180000000000000071e+01
1.536853909492492676e+00 4.438270071860290322e+00 1.190000000000000036e+01
1.588793992996215820e+00 5.892631405542164913e+00 8.800000000000000711e+00
1.484805822372436523e+00 1.588355361153169554e+01 9.099999999999999645e+00
1.550481915473937988e+00 2.571221002121137644e+01 1.150000000000000000e+01
1.539840102195739746e+00 2.404268881026118621e+01 1.140000000000000036e+01
1.561663866043090820e+00 1.834811551004078467e+01 7.100000000000000533e+00
1.598675727844238281e+00 3.264980937481911383e+01 7.600000000000000533e+00
1.608037233352661133e+00 1.872830126438292453e+01 1.190000000000000036e+01
1.493501782417297363e+00 3.291595408807420142e+01 1.700000000000000000e+01
1.600915074348449707e+00 1.694607267197648426e+01 8.300000000000000711e+00
1.703182935714721680e+00 6.243704879173595401e+00 2.870000000000000284e+01
1.526449084281921387e+00 2.088496883765763101e+01 1.350000000000000000e+01
1.541890859603881836e+00 1.428516392254702794e+01 1.140000000000000036e+01
1.462713241577148438e+00 4.557684711984379966e+00 6.500000000000000000e+00
1.620815396308898926e+00 1.164179686258190216e+01 7.500000000000000000e+00
1.588919043540954590e+00 2.709424037799008289e+01 7.400000000000000355e+00
1.541309833526611328e+00 1.625076656599375369e+01 9.300000000000000711e+00
1.590124487876892090e+00 1.613203018469430816e+01 7.300000000000000711e+00
1.551962375640869141e+00 2.150037858902486221e+01 1.220000000000000107e+01
1.555400729179382324e+00 1.363271527153110796e+01 6.700000000000000178e+00
1.570405244827270508e+00 3.437343339623616600e+00 7.000000000000000000e+00
1.616756558418273926e+00 1.909059888398407523e+01 2.640000000000000213e+01
1.579054355621337891e+00 6.086815509896696064e+00 7.100000000000000533e+00
1.517170548439025879e+00 1.685177582845979316e+01 9.000000000000000000e+00
1.746633052825927734e+00 1.653982325475745085e+01 2.950000000000000000e+01
1.547188162803649902e+00 6.530834851950731768e+00 6.400000000000000355e+00
1.584844350814819336e+00 3.107989648989013975e+00 8.400000000000000355e+00
1.580975174903869629e+00 4.160121686332148627e+00 8.300000000000000711e+00
1.483963251113891602e+00 2.319070493995331361e+01 9.300000000000000711e+00
1.461193323135375977e+00 1.883522508324248079e+01 1.140000000000000036e+01
1.556278705596923828e+00 2.140389375911668424e+01 7.500000000000000000e+00
1.626803994178771973e+00 6.561377600994420689e+00 8.200000000000001066e+00
1.544165492057800293e+00 4.337795494601523139e+00 7.500000000000000000e+00
1.562098622322082520e+00 1.308238363380863056e+01 2.640000000000000213e+01
1.501618504524230957e+00 1.865412749960648142e+01 8.599999999999999645e+00
1.585745811462402344e+00 1.565762943207705504e+01 9.099999999999999645e+00
1.564225554466247559e+00 3.247996343862732616e+00 1.230000000000000071e+01
1.615842819213867188e+00 1.008325466890610400e+01 7.400000000000000355e+00
1.507829546928405762e+00 5.765402240329477124e+00 7.900000000000000355e+00
1.486718535423278809e+00 2.452011489862779570e+01 9.800000000000000711e+00
1.591503143310546875e+00 1.493766622556361945e+01 7.200000000000000178e+00
1.558362722396850586e+00 2.471493662587351636e+01 1.130000000000000071e+01
1.532372117042541504e+00 2.605713524847917384e+01 9.800000000000000711e+00
1.518070340156555176e+00 2.018396970331226470e+01 6.700000000000000178e+00
1.464897751808166504e+00 1.262972328734274186e+01 4.670000000000000284e+01
1.576465129852294922e+00 2.002550619124526676e+01 8.800000000000000711e+00
1.669867277145385742e+00 1.468842947537132559e+01 9.600000000000001421e+00
1.493601083755493164e+00 1.245352096153671795e+01 9.099999999999999645e+00
1.662865996360778809e+00 7.112886798795112320e+00 1.050000000000000000e+01
1.460559606552124023e+00 6.991984238877670954e+00 7.900000000000000355e+00
1.560973167419433594e+00 1.425686965274677931e+01 1.070000000000000107e+01
1.477184295654296875e+00 3.366157795745157699e+01 4.550000000000000000e+01
1.605202555656433105e+00 1.901880838341092783e+01 1.050000000000000000e+01
1.487296342849731445e+00 1.955280775535546667e+01 8.900000000000000355e+00
1.546930551528930664e+00 4.993333066560111888e+00 8.700000000000001066e+00
1.579762458801269531e+00 2.695774063703480383e+00 9.000000000000000000e+00
1.562338948249816895e+00 1.540406072605949817e+01 8.700000000000001066e+00
1.485209107398986816e+00 1.625226384963934123e+01 7.100000000000000533e+00
1.627934813499450684e+00 9.494216427512528256e+00 7.900000000000000355e+00
1.647559046745300293e+00 1.305015597869079080e+01 8.200000000000001066e+00
1.567392468452453613e+00 2.583236173981361361e+01 1.050000000000000000e+01
1.615034461021423340e+00 2.078605405195740019e+01 1.260000000000000142e+01
1.663222551345825195e+00 1.215762149342629428e+01 8.300000000000000711e+00
1.603585362434387207e+00 1.684687354438868567e+01 1.360000000000000142e+01
1.573889255523681641e+00 5.323909832811349219e+00 7.700000000000000178e+00
1.558564901351928711e+00 7.477034513233681956e+00 6.900000000000000355e+00
1.515247344970703125e+00 1.426310516021796815e+01 9.900000000000000355e+00
1.573192954063415527e+00 1.703878393467770636e+01 8.200000000000001066e+00
1.515101552009582520e+00 1.993069654342171049e+01 1.360000000000000142e+01
1.556130647659301758e+00 1.149171829107380738e+01 8.000000000000000000e+00
1.669249892234802246e+00 2.493335468200334049e+01 2.740000000000000213e+01
1.557447314262390137e+00 9.815967235854056838e+00 7.800000000000000711e+00
1.501522302627563477e+00 2.776044572482913253e+01 1.170000000000000107e+01
1.549657940864562988e+00 5.481307015607980837e+00 9.000000000000000000e+00
1.458478808403015137e+00 5.710574551158901357e+01 4.580000000000000426e+01
1.578249812126159668e+00 1.055010344430969838e+01 2.640000000000000213e+01
1.588280558586120605e+00 7.476567539493870207e+00 1.160000000000000142e+01
1.499615669250488281e+00 1.904892830773600920e+01 1.120000000000000107e+01
1.581402301788330078e+00 1.585977399709615554e+01 1.030000000000000071e+01
1.495711207389831543e+00 1.502019933589971146e+01 8.900000000000000355e+00
1.515455722808837891e+00 8.014861387168888740e+00 7.500000000000000000e+00
1.524932026863098145e+00 8.234103927486707164e+00 8.800000000000000711e+00
1.583067655563354492e+00 1.127949155416602345e+01 7.500000000000000000e+00
1.590194821357727051e+00 1.255493109759000703e+01 6.900000000000000355e+00
1.628950357437133789e+00 2.098196687574041164e+01 7.600000000000000533e+00
1.569715142250061035e+00 1.035255091402833472e+01 1.070000000000000107e+01
1.603388547897338867e+00 1.086525554502737556e+01 1.130000000000000071e+01
1.576574087142944336e+00 2.330271926952575967e+01 1.130000000000000071e+01
1.589587092399597168e+00 2.875353811640509072e+00 1.050000000000000000e+01
1.619670510292053223e+00 2.045843005776538348e+01 2.900000000000000000e+01
1.526401042938232422e+00 3.888859766261878015e+00 7.800000000000000711e+00
1.574756860733032227e+00 2.492991632451789030e+01 1.120000000000000107e+01
1.568910598754882812e+00 5.708492462706701076e+00 9.000000000000000000e+00
1.540652990341186523e+00 2.325422068495747396e+01 7.500000000000000000e+00
1.555917620658874512e+00 1.504177990914496021e+01 1.130000000000000071e+01
1.588558316230773926e+00 1.822380685920025201e+01 6.800000000000000711e+00
1.563731551170349121e+00 7.644115964883466674e+00 7.800000000000000711e+00
1.506451845169067383e+00 1.076142870512603267e+01 8.300000000000000711e+00
1.496285557746887207e+00 5.931513667675689661e+00 7.800000000000000711e+00
1.639273285865783691e+00 1.095174266852656153e+01 1.270000000000000107e+01
1.445662379264831543e+00 6.894028519010197442e+01 4.110000000000000142e+01
1.506247639656066895e+00 1.444300891323135971e+01 1.150000000000000000e+01
1.507693290710449219e+00 9.784151905912480629e+00 4.650000000000000000e+01
1.473168611526489258e+00 1.199446776065245146e+01 9.200000000000001066e+00
1.545030236244201660e+00 1.055473519821941153e+01 8.900000000000000355e+00
1.547091245651245117e+00 1.222570303413345627e+01 7.800000000000000711e+00
1.583781480789184570e+00 1.157480739945631854e+01 1.470000000000000107e+01
1.594969511032104492e+00 1.092744511695401499e+01 8.099999999999999645e+00
1.626643776893615723e+00 1.314160883714432337e+01 2.830000000000000071e+01
1.614049315452575684e+00 5.559463118927141068e+00 9.300000000000000711e+00
1.569949865341186523e+00 8.433206923719652082e+00 7.500000000000000000e+00
1.601519703865051270e+00 1.323683280070026669e+01 8.000000000000000000e+00
1.495987415313720703e+00 1.948679080002161612e+01 7.200000000000000178e+00
1.561419725418090820e+00 1.644922321851039371e+01 7.600000000000000533e+00
1.646965742111206055e+00 7.337583564605641762e+00 9.500000000000000000e+00
1.567916750907897949e+00 1.463418532305484732e+01 1.270000000000000107e+01
1.581161618232727051e+00 1.252278951009997598e+01 7.700000000000000178e+00
1.596381902694702148e+00 9.430661123396651746e+00 1.000000000000000000e+01
1.551484942436218262e+00 1.381529257634745633e+01 7.200000000000000178e+00
1.662225246429443359e+00 1.431010164135209983e+01 1.260000000000000142e+01
1.650597691535949707e+00 3.035223430065406625e+00 1.530000000000000071e+01
1.576644778251647949e+00 1.907047999762567780e+00 8.400000000000000355e+00
1.613082647323608398e+00 8.898248444163945337e+00 3.060000000000000142e+01
1.617582201957702637e+00 1.239794778079692961e+01 7.600000000000000533e+00
1.568384408950805664e+00 7.829339360063772624e+00 7.200000000000000178e+00
1.571487426757812500e+00 6.145788412416092861e+00 8.300000000000000711e+00
1.565912127494812012e+00 1.424648036146451879e+01 2.620000000000000284e+01
1.511012673377990723e+00 1.339478451119641278e+01 1.060000000000000142e+01
1.572692275047302246e+00 2.373015422106791306e+01 8.200000000000001066e+00
1.606011390686035156e+00 1.573418783836690693e+01 8.099999999999999645e+00
1.539517521858215332e+00 1.634205748924203760e+01 7.100000000000000533e+00
1.546146750450134277e+00 1.935878804668745090e+01 1.110000000000000142e+01
1.508718132972717285e+00 2.539745929272039149e+01 8.000000000000000000e+00
1.536071419715881348e+00 1.110900602454298358e+01 1.130000000000000071e+01
1.567514061927795410e+00 6.453854652457356345e+00 1.070000000000000107e+01
1.542392015457153320e+00 1.732662382081415942e+01 9.300000000000000711e+00
1.566917896270751953e+00 9.264870838009635179e+00 7.300000000000000711e+00
1.629381775856018066e+00 1.776944822273101465e+01 1.340000000000000036e+01
1.594285488128662109e+00 8.632708771947438464e+00 7.800000000000000711e+00
1.533758282661437988e+00 2.167896621810958990e+01 1.290000000000000036e+01
1.646078109741210938e+00 1.985418302844613692e+01 2.710000000000000142e+01
1.566632986068725586e+00 1.557394363137466264e+01 9.900000000000000355e+00
1.791507244110107422e+00 7.455312439834639093e+00 3.040000000000000213e+01
1.625227451324462891e+00 2.352455597936359055e+01 2.990000000000000213e+01
1.560226440429687500e+00 2.504534548495574597e+01 1.200000000000000000e+01
1.513358473777770996e+00 8.304358778070671576e+00 1.100000000000000000e+01
1.577642202377319336e+00 4.755773092706121474e+00 7.600000000000000533e+00
1.587485313415527344e+00 2.702772084291514076e+01 9.400000000000000355e+00
1.614361405372619629e+00 1.327323080603816940e+01 7.100000000000000533e+00
1.602949142456054688e+00 1.475234653818018415e+01 2.680000000000000071e+01
1.579345345497131348e+00 7.243051436280047994e+00 7.500000000000000000e+00
1.558480858802795410e+00 1.478921221725220647e+01 7.800000000000000711e+00
1.522897124290466309e+00 1.464962497794477514e+01 8.599999999999999645e+00
1.650837659835815430e+00 5.152582163090970724e+00 1.100000000000000000e+01
1.492827296257019043e+00 1.553999491823026347e+01 1.190000000000000036e+01
1.605379939079284668e+00 8.981981810940119715e+00 1.120000000000000107e+01
1.624514102935791016e+00 1.758682084700174642e+01 2.590000000000000213e+01
1.497318744659423828e+00 2.638851643175848416e+00 1.020000000000000107e+01
1.547795295715332031e+00 2.246330128607702648e+01 7.700000000000000178e+00
1.553456425666809082e+00 1.475830163074927981e+01 1.160000000000000142e+01
1.522135734558105469e+00 1.748761347407929634e+01 8.500000000000000000e+00
1.486497044563293457e+00 1.955693023087830795e+01 6.000000000000000000e+00
1.563876986503601074e+00 1.607682655546733130e+01 1.100000000000000000e+01
1.597050309181213379e+00 7.356399241492912466e+00 7.800000000000000711e+00
1.613590121269226074e+00 8.336864135818762733e+00 1.020000000000000107e+01
1.545861721038818359e+00 8.038901091538964039e+00 8.800000000000000711e+00
1.502861022949218750e+00 9.633672560203496715e+00 6.500000000000000000e+00
1.589670419692993164e+00 2.412670007761277091e+01 9.000000000000000000e+00
1.558772444725036621e+00 3.996374471126804995e+00 7.800000000000000711e+00
1.589729428291320801e+00 9.424795513433977590e+00 7.700000000000000178e+00
1.697872400283813477e+00 1.462810973664711511e+01 2.980000000000000071e+01
1.516160845756530762e+00 8.873683302790233540e+00 1.070000000000000107e+01
1.576508879661560059e+00 2.622378054610260278e+01 1.300000000000000000e+01
1.656803488731384277e+00 2.244656398414324272e+01 2.990000000000000213e+01
1.523734331130981445e+00 2.823780089072052135e+01 1.170000000000000107e+01
1.617190957069396973e+00 5.426631684863892247e+00 6.800000000000000711e+00
1.609795689582824707e+00 1.098671932695429021e+01 2.600000000000000000e+01
1.530430674552917480e+00 1.278858217680236109e+01 1.400000000000000000e+01
1.533112049102783203e+00 7.715062340184926981e+00 7.700000000000000178e+00
1.739866137504577637e+00 1.211130077490447832e+01 3.080000000000000071e+01
1.770790696144104004e+00 1.536633807633375248e+01 2.830000000000000071e+01
1.487867355346679688e+00 2.445127441844936556e+01 4.900000000000000355e+00
1.510073661804199219e+00 1.334898485261308210e+01 9.600000000000001421e+00
1.503341913223266602e+00 9.903511414266461088e+00 1.110000000000000142e+01
1.535078167915344238e+00 1.444819651551953932e+01 1.280000000000000071e+01
1.596146106719970703e+00 5.528812205040981809e+00 9.800000000000000711e+00
1.636539816856384277e+00 8.515096820639367792e+00 8.000000000000000000e+00
1.559751272201538086e+00 6.876496824743961511e+00 1.080000000000000071e+01
1.522289156913757324e+00 1.873131873181104012e+01 7.600000000000000533e+00
1.574069619178771973e+00 2.122002635758049038e+01 1.220000000000000107e+01
1.562975287437438965e+00 6.193883195093513372e+00 9.300000000000000711e+00
1.689081549644470215e+00 3.812994020526544148e+01 1.340000000000000036e+01
1.566124796867370605e+00 4.385932725901968254e+00 8.900000000000000355e+00
1.513990402221679688e+00 6.297950267348795705e+00 8.800000000000000711e+00
1.523169159889221191e+00 1.108463657364802657e+01 6.300000000000000711e+00
1.602488279342651367e+00 1.640560959261578233e+01 6.500000000000000000e+00
1.566615104675292969e+00 1.459122356368607143e+01 6.600000000000000533e+00
1.505818843841552734e+00 8.647852716894053771e+00 8.700000000000001066e+00
1.532334566116333008e+00 1.956282419235510872e+01 1.130000000000000071e+01
1.532958507537841797e+00 1.007921314288794790e+01 8.200000000000001066e+00
1.606351971626281738e+00 1.475998122233301935e+01 7.300000000000000711e+00
1.517645716667175293e+00 1.903635356436880954e+01 1.350000000000000000e+01
1.516120076179504395e+00 2.006998840666934569e+01 7.700000000000000178e+00
1.549946069717407227e+00 2.802024022157545247e+01 2.560000000000000142e+01
1.609275460243225098e+00 3.898035754383243123e+00 1.230000000000000071e+01
1.648819088935852051e+00 9.730426712312070237e+00 7.200000000000000178e+00
1.535572052001953125e+00 1.355722023827588707e+01 7.900000000000000355e+00
1.565864920616149902e+00 1.313395154140657795e+01 8.400000000000000355e+00
1.490067124366760254e+00 2.353973420802626038e+01 9.099999999999999645e+00
1.616557002067565918e+00 1.497364811751649505e+01 2.720000000000000284e+01
1.559216022491455078e+00 9.932228284892328674e+00 1.120000000000000107e+01
1.528523445129394531e+00 1.382658165734813061e+01 8.300000000000000711e+00
1.588251113891601562e+00 6.245060658665281039e+00 7.900000000000000355e+00
1.532922983169555664e+00 2.061268536143346708e+01 8.200000000000001066e+00
1.577663183212280273e+00 8.347135296728419362e+00 7.400000000000000355e+00
1.564263224601745605e+00 6.078319479214818521e+00 7.300000000000000711e+00
1.605566978454589844e+00 1.261232073463755654e+01 1.030000000000000071e+01
1.574491500854492188e+00 1.191638812284482718e+01 7.100000000000000533e+00
1.603902578353881836e+00 1.549501378122017492e+01 7.500000000000000000e+00
1.517310857772827148e+00 2.461115824863716739e+01 9.200000000000001066e+00
1.494869709014892578e+00 2.335692379003062769e+01 8.800000000000000711e+00
1.713040113449096680e+00 2.179587763903026243e+01 2.770000000000000284e+01
1.598654866218566895e+00 2.063441796421384566e+01 8.000000000000000000e+00
1.577191114425659180e+00 3.183115393547763627e+00 8.400000000000000355e+00
1.527935981750488281e+00 2.028984962994202590e+01 7.900000000000000355e+00
1.574479699134826660e+00 1.821902651262954009e+01 9.600000000000001421e+00
1.551910161972045898e+00 1.873630861035977091e+01 1.010000000000000142e+01
1.574496388435363770e+00 1.772133277190562239e+01 5.500000000000000000e+00
1.549537658691406250e+00 1.681204221424977518e+01 9.900000000000000355e+00
1.548731923103332520e+00 2.121138041905754612e+00 7.700000000000000178e+00
1.639317035675048828e+00 7.565060303182032264e+00 6.900000000000000355e+00
1.593033909797668457e+00 3.479064697287927554e+00 8.200000000000001066e+00
1.588187813758850098e+00 1.685726537186734930e+01 8.099999999999999645e+00
1.598438978195190430e+00 1.873009136161882893e+01 1.260000000000000142e+01
1.531352162361145020e+00 1.132943544047886952e+01 7.700000000000000178e+00
1.529534339904785156e+00 1.971234234054389134e+01 1.180000000000000071e+01
1.625398516654968262e+00 2.910260090916148101e+01 1.170000000000000107e+01
1.672710657119750977e+00 8.718555337655882198e+00 8.000000000000000000e+00
1.565411448478698730e+00 5.289338354675374276e+00 7.900000000000000355e+00
1.572705149650573730e+00 9.614181217454682127e+00 7.600000000000000533e+00
1.563733696937561035e+00 7.666774834781563186e+00 9.500000000000000000e+00
1.586846709251403809e+00 2.633675303453232885e+01 9.500000000000000000e+00
1.544907093048095703e+00 1.067580089342597560e+01 7.200000000000000178e+00
1.646746039390563965e+00 9.560022057026023035e+00 2.690000000000000213e+01
1.646382689476013184e+00 4.881391194093582797e+00 8.200000000000001066e+00
1.604534983634948730e+00 1.440665577520434759e+01 2.560000000000000142e+01
1.518162488937377930e+00 1.410948242790550822e+01 1.190000000000000036e+01
1.642855644226074219e+00 2.102864016684296189e+01 7.300000000000000711e+00
1.538052082061767578e+00 1.894854509239399931e+01 8.300000000000000711e+00
1.528380036354064941e+00 9.775835304421027772e+00 1.030000000000000071e+01
1.561846017837524414e+00 1.887669026535760253e+01 7.800000000000000711e+00
1.557963252067565918e+00 4.550399214689326399e+00 1.030000000000000071e+01
1.553074121475219727e+00 1.179306825906729195e+01 9.099999999999999645e+00
1.512432098388671875e+00 2.356929718078745495e+01 1.250000000000000000e+01
1.495795011520385742e+00 2.360295218707317844e+01 8.800000000000000711e+00
1.487050056457519531e+00 9.106398074313123203e+00 8.099999999999999645e+00
1.503706574440002441e+00 1.252145710198066197e+01 1.430000000000000071e+01
1.507893443107604980e+00 5.787927549936538796e+00 8.400000000000000355e+00
1.701961517333984375e+00 1.380739374618375592e+01 2.760000000000000142e+01
1.544611930847167969e+00 1.664635802757066685e+01 7.700000000000000178e+00
1.561355829238891602e+00 1.245379617784962711e+01 8.599999999999999645e+00
1.526913523674011230e+00 8.437742546360331275e+00 7.900000000000000355e+00
1.547206759452819824e+00 2.994027556543344737e+00 7.200000000000000178e+00
1.546472311019897461e+00 1.678465721710787761e+01 8.400000000000000355e+00
1.609331607818603516e+00 1.306019869726124760e+01 7.400000000000000355e+00
1.616806149482727051e+00 8.785299049070399491e+00 7.500000000000000000e+00
1.552862763404846191e+00 6.709270511423937933e+00 7.800000000000000711e+00
1.610765933990478516e+00 1.494197647324546629e+01 9.200000000000001066e+00
1.545565485954284668e+00 7.309162655416097110e+00 1.160000000000000142e+01
1.491583228111267090e+00 1.933718415136559088e+01 6.900000000000000355e+00
1.637730956077575684e+00 2.987871142221643339e+01 3.160000000000000142e+01
1.626341819763183594e+00 1.242080548318087097e+01 4.450000000000000000e+01
1.561511278152465820e+00 1.976810051256480349e+01 6.800000000000000711e+00
1.509751796722412109e+00 2.020530975338922275e+01 1.020000000000000107e+01
1.499185204505920410e+00 1.347248898346741086e+01 1.120000000000000107e+01
1.533653140068054199e+00 2.009817238213086910e+01 7.600000000000000533e+00
1.531077384948730469e+00 7.814901381538758685e+00 7.400000000000000355e+00
1.633968591690063477e+00 1.614011343514236430e+01 6.700000000000000178e+00
1.540516853332519531e+00 1.555247602093854375e+01 6.500000000000000000e+00
1.642782807350158691e+00 7.665785825659508390e+00 7.200000000000000178e+00
1.536992669105529785e+00 1.010573717078585076e+01 1.000000000000000000e+01
1.550522208213806152e+00 2.467180182019511392e+01 7.700000000000000178e+00
1.564905405044555664e+00 7.983164665813234251e+00 8.000000000000000000e+00
1.591321945190429688e+00 9.831587855423547850e+00 7.400000000000000355e+00
1.621032118797302246e+00 1.343175083718801410e+01 8.300000000000000711e+00
1.576623678207397461e+00 1.013886249958771657e+01 6.700000000000000178e+00
1.478922843933105469e+00 2.197785318467711591e+01 1.610000000000000142e+01
1.498843193054199219e+00 1.839371884983879113e+01 8.599999999999999645e+00
1.477350711822509766e+00 2.201531384828727056e+01 1.619999999999999929e+01
1.502208232879638672e+00 1.022181696088553338e+01 9.800000000000000711e+00
1.613876819610595703e+00 1.104110395199401751e+01 6.800000000000000711e+00
1.597803592681884766e+00 1.621072037283344258e+01 9.400000000000000355e+00
1.658513903617858887e+00 1.583994413748265906e+01 7.700000000000000178e+00
1.508482575416564941e+00 1.138792393063410202e+01 1.150000000000000000e+01
1.535419344902038574e+00 1.567170028638947876e+01 8.700000000000001066e+00
1.566824555397033691e+00 1.292116067980884253e+01 7.900000000000000355e+00
1.604004025459289551e+00 1.183296452589556935e+01 7.600000000000000533e+00
1.562910437583923340e+00 2.490940435415467746e+01 8.000000000000000000e+00
1.522677779197692871e+00 1.619427115327384570e+01 1.090000000000000036e+01
1.553221106529235840e+00 1.081617826777192448e+01 6.600000000000000533e+00
1.561528921127319336e+00 1.363162012271959078e+01 7.600000000000000533e+00
1.613650679588317871e+00 1.545512977109008190e+01 2.850000000000000000e+01
1.485005497932434082e+00 9.880398353376239839e+00 8.400000000000000355e+00
1.584185719490051270e+00 1.692786996638297836e+01 1.170000000000000107e+01
1.557694315910339355e+00 1.504794185744938595e+01 9.099999999999999645e+00
1.529270887374877930e+00 1.988338911215791427e+01 8.900000000000000355e+00
1.513544559478759766e+00 1.397790344355475689e+01 1.020000000000000107e+01
1.617245435714721680e+00 1.464513020173324698e+01 7.300000000000000711e+00
1.498219013214111328e+00 1.270938140894469193e+01 8.599999999999999645e+00
1.609453201293945312e+00 3.527949841315714874e+00 8.300000000000000711e+00
1.592134594917297363e+00 7.491442867308317766e+00 8.200000000000001066e+00
1.612580418586730957e+00 1.925508849100837949e+01 2.890000000000000213e+01
1.571229457855224609e+00 3.031739893537605468e+01 1.660000000000000142e+01
1.586817622184753418e+00 1.199418006549280236e+01 8.700000000000001066e+00
1.483978509902954102e+00 8.242031246173571901e+01 4.210000000000000142e+01
1.619250893592834473e+00 2.431079104634005006e+01 1.090000000000000036e+01
1.569615125656127930e+00 2.031059774294903164e+01 8.200000000000001066e+00
1.572481989860534668e+00 6.887980840624882362e+00 7.900000000000000355e+00
1.578405737876892090e+00 1.323871077248684358e+01 6.900000000000000355e+00
1.595084309577941895e+00 1.201072569528795242e+01 7.600000000000000533e+00
1.581749081611633301e+00 5.669219914401559812e+00 9.000000000000000000e+00
1.544505119323730469e+00 1.938895363250488302e+01 7.900000000000000355e+00
1.561936974525451660e+00 2.558069230354267987e+01 8.900000000000000355e+00
1.535664439201354980e+00 4.850355282026634463e+00 8.300000000000000711e+00
1.479098320007324219e+00 1.384769086672242011e+01 8.300000000000000711e+00
1.512490272521972656e+00 1.020787936766124560e+01 1.060000000000000142e+01
1.527165174484252930e+00 8.740688653110769479e+00 8.200000000000001066e+00
1.563907742500305176e+00 2.736627169475018384e+00 7.400000000000000355e+00
1.580904841423034668e+00 4.626406574428617802e+00 9.600000000000001421e+00
1.526402235031127930e+00 1.419581712221034309e+01 1.260000000000000142e+01
1.555685043334960938e+00 1.551946353191507022e+01 9.700000000000001066e+00
1.482158064842224121e+00 1.545386753984218942e+01 1.190000000000000036e+01
1.613683342933654785e+00 1.428522792068756075e+01 7.800000000000000711e+00
1.537612676620483398e+00 1.095341995584532491e+01 7.700000000000000178e+00
1.561955809593200684e+00 1.989617871512565372e+01 8.000000000000000000e+00
1.500055670738220215e+00 1.107624650870126359e+01 9.700000000000001066e+00
1.577577829360961914e+00 1.201345822722307588e+01 1.030000000000000071e+01
1.566905975341796875e+00 1.275027948926550359e+01 7.000000000000000000e+00
1.643638014793395996e+00 1.533893303939781205e+01 8.500000000000000000e+00
1.652886867523193359e+00 7.650440321346565931e+00 2.660000000000000142e+01
1.642933249473571777e+00 8.270565560995287058e+00 2.910000000000000142e+01
1.613693714141845703e+00 1.078597925149393610e+01 7.200000000000000178e+00
1.550412654876708984e+00 9.331132673066875327e+00 6.600000000000000533e+00
1.548134207725524902e+00 1.585318353596259477e+01 7.800000000000000711e+00
1.537134289741516113e+00 2.896429743809890311e+01 4.480000000000000426e+01
1.566807985305786133e+00 2.176175945785919197e+01 7.300000000000000711e+00
1.568610310554504395e+00 3.448888930381893925e+00 8.000000000000000000e+00
1.498699903488159180e+00 1.627994306267432023e+01 8.099999999999999645e+00
1.545038104057312012e+00 2.886712464568851999e+01 1.070000000000000107e+01
1.519731521606445312e+00 1.536622815855090529e+01 8.599999999999999645e+00
1.579389572143554688e+00 2.417445401656460824e+00 8.599999999999999645e+00
1.576972961425781250e+00 6.214274216080337254e+00 8.900000000000000355e+00
1.565685868263244629e+00 2.117149383901993076e+01 9.500000000000000000e+00
1.531269192695617676e+00 1.931542128773910250e+01 6.000000000000000000e+00
1.525378704071044922e+00 1.145187078936134029e+01 8.599999999999999645e+00
1.532612204551696777e+00 1.527030044987686530e+01 1.250000000000000000e+01
1.572640061378479004e+00 6.792498559401221492e+00 8.300000000000000711e+00
1.631301522254943848e+00 1.439165422251721971e+01 8.599999999999999645e+00
1.576279520988464355e+00 1.790118354325914041e+01 7.600000000000000533e+00
1.592104911804199219e+00 2.534757913567795029e+01 1.300000000000000000e+01
1.568928241729736328e+00 1.751442149997852837e+01 1.290000000000000036e+01
1.630315542221069336e+00 1.015205575310395680e+01 1.130000000000000071e+01
1.550922751426696777e+00 7.716582387666234055e+00 7.000000000000000000e+00
1.577682018280029297e+00 7.942246667261320781e+00 9.000000000000000000e+00
1.576499223709106445e+00 2.026157789147566390e+01 8.700000000000001066e+00
1.584016442298889160e+00 4.105034799135110823e+00 1.100000000000000000e+01
1.681487441062927246e+00 1.795315581081922574e+01 2.580000000000000071e+01
1.552529335021972656e+00 1.391723275241459845e+01 8.300000000000000711e+00
1.627977490425109863e+00 2.541271945022338130e+01 7.500000000000000000e+00
1.514849185943603516e+00 2.176654684860467270e+01 1.160000000000000142e+01
1.615824460983276367e+00 7.060173620876610379e+00 1.030000000000000071e+01
1.574157476425170898e+00 2.414827183839636504e+01 1.310000000000000142e+01
1.597332119941711426e+00 7.978912671123831402e+00 7.900000000000000355e+00
1.537020921707153320e+00 3.278167905829538142e+01 4.760000000000000142e+01
1.543759942054748535e+00 3.118869185665782950e+01 7.500000000000000000e+00
1.600136280059814453e+00 1.851175314305654140e+01 6.300000000000000711e+00
1.533230781555175781e+00 1.310093079190888687e+01 7.400000000000000355e+00
1.581124782562255859e+00 1.405759481179474868e+01 7.800000000000000711e+00
1.538396358489990234e+00 4.874516679851015510e+01 2.350000000000000000e+01
1.627598404884338379e+00 2.336060735882458772e+01 8.599999999999999645e+00
1.620240330696105957e+00 6.513924431572972296e+00 1.210000000000000142e+01
1.533606886863708496e+00 2.665825079072654802e+01 1.190000000000000036e+01
1.564330339431762695e+00 8.395484371123476564e+00 7.800000000000000711e+00
1.576767921447753906e+00 1.574239551011355331e+01 8.200000000000001066e+00
1.573713660240173340e+00 1.662329718716796023e+01 6.800000000000000711e+00
1.590335607528686523e+00 5.600872172131063920e+00 6.900000000000000355e+00
1.512202739715576172e+00 2.271559823901878516e+01 1.220000000000000107e+01
1.521028757095336914e+00 2.449276880150875613e+01 7.900000000000000355e+00
1.515368342399597168e+00 1.415085500275703190e+01 7.300000000000000711e+00
1.625821590423583984e+00 1.330264294836118211e+01 1.190000000000000036e+01
1.486435294151306152e+00 1.674873812715445354e+01 1.240000000000000036e+01
1.571732163429260254e+00 1.019753766859847310e+01 8.200000000000001066e+00
1.600954174995422363e+00 1.317274552872443216e+01 5.800000000000000711e+00
1.581013679504394531e+00 1.791945058336569119e+01 9.400000000000000355e+00
1.566847681999206543e+00 8.262768812492149451e+00 9.300000000000000711e+00
1.611040949821472168e+00 9.333837629658937374e+00 7.800000000000000711e+00
1.648085832595825195e+00 2.119630296070447883e+01 1.000000000000000000e+01
1.598940849304199219e+00 3.683672244691253894e+01 2.770000000000000284e+01
1.521870732307434082e+00 9.649916222931095078e+00 7.300000000000000711e+00
1.544914603233337402e+00 1.899502500599499299e+01 9.200000000000001066e+00
1.580959081649780273e+00 1.617273618870641982e+01 1.000000000000000000e+01
1.497172117233276367e+00 2.400749234595279447e+01 7.500000000000000000e+00
1.576941132545471191e+00 2.021136011028169577e+01 9.099999999999999645e+00
1.605502128601074219e+00 3.192695377393675038e+00 8.900000000000000355e+00
1.583796977996826172e+00 9.494447276720951123e+00 9.500000000000000000e+00
1.536111950874328613e+00 1.305350907309854591e+01 7.200000000000000178e+00
1.591941237449645996e+00 9.175042980090669431e+00 7.400000000000000355e+00
1.564073443412780762e+00 1.518324802014578978e+01 6.900000000000000355e+00
1.574955344200134277e+00 1.096913264350550143e+01 7.600000000000000533e+00
1.550907492637634277e+00 1.561575809436829942e+01 8.200000000000001066e+00
1.480750799179077148e+00 1.316169643920243537e+01 8.700000000000001066e+00
1.548173189163208008e+00 1.257391635563694976e+01 6.900000000000000355e+00
1.513025999069213867e+00 4.206304209993473542e+00 7.600000000000000533e+00
1.449308633804321289e+00 6.395930199005348982e+01 4.400000000000000000e+01
1.653488159179687500e+00 1.256056169879118833e+01 2.670000000000000284e+01
1.702597141265869141e+00 2.576509264428829660e+00 1.060000000000000142e+01
1.651340246200561523e+00 6.115746947229977692e+00 7.700000000000000178e+00
1.678831338882446289e+00 1.422121671599679260e+01 2.860000000000000142e+01
1.535120010375976562e+00 1.769397619618496975e+01 8.500000000000000000e+00
1.591757059097290039e+00 1.711603884797184350e+01 7.400000000000000355e+00
1.579347610473632812e+00 2.141104884605736203e+01 8.800000000000000711e+00
1.452120304107666016e+00 1.028128459089955271e+01 6.500000000000000000e+00
1.588868856430053711e+00 1.104341545325454987e+01 8.200000000000001066e+00
1.648762583732604980e+00 2.085342782075386836e+01 1.010000000000000142e+01
1.549805164337158203e+00 8.046200186178484870e+00 8.500000000000000000e+00
1.609879851341247559e+00 1.101810997497315192e+01 9.500000000000000000e+00
1.649837017059326172e+00 2.180656004146788618e+01 8.200000000000001066e+00
1.607930421829223633e+00 1.588731026010215608e+01 6.100000000000000533e+00
1.669897794723510742e+00 4.343511038479820563e+00 8.800000000000000711e+00
1.534684419631958008e+00 6.027549990972985938e+00 7.600000000000000533e+00
1.627293705940246582e+00 5.966405034906223648e+00 8.700000000000001066e+00
1.584578156471252441e+00 1.949573618647030315e+01 2.790000000000000213e+01
1.641113758087158203e+00 1.200847284945693971e+01 6.400000000000000355e+00
1.556357502937316895e+00 9.453797015002493254e+00 1.190000000000000036e+01
1.528537154197692871e+00 1.183426396180404438e+01 7.300000000000000711e+00
1.530996203422546387e+00 2.271826235951460049e+01 1.070000000000000107e+01
1.503366231918334961e+00 7.336252492223984234e+00 8.500000000000000000e+00
1.493498563766479492e+00 8.790408829359263265e+00 8.300000000000000711e+00
1.559622168540954590e+00 1.716720052313070966e+01 7.500000000000000000e+00
1.505458712577819824e+00 1.467228332289761639e+01 7.400000000000000355e+00
1.585365653038024902e+00 8.962784576886608789e+00 1.060000000000000142e+01
1.527509093284606934e+00 1.439723585665113958e+01 6.900000000000000355e+00
1.586960792541503906e+00 9.129418893614825947e+00 9.200000000000001066e+00
1.582778215408325195e+00 1.044282834485066758e+01 9.600000000000001421e+00
1.524159789085388184e+00 6.743037822663668912e+00 8.000000000000000000e+00
1.613551259040832520e+00 5.940340196934204897e+00 7.600000000000000533e+00
1.636446833610534668e+00 2.625837133410865221e+01 4.460000000000000142e+01
1.556826829910278320e+00 1.422173177066627225e+01 6.900000000000000355e+00
1.548129677772521973e+00 2.788378157601469098e+01 1.230000000000000071e+01
1.656664967536926270e+00 2.231530711866381722e+01 9.200000000000001066e+00
1.591400265693664551e+00 1.788065116276689537e+01 1.040000000000000036e+01
1.508096575736999512e+00 8.658489204653061933e+00 8.099999999999999645e+00
1.516973495483398438e+00 2.251107579205160292e+01 7.900000000000000355e+00
1.509698271751403809e+00 8.150835978866133757e+00 9.500000000000000000e+00
1.574314117431640625e+00 9.739057778122134579e+00 8.900000000000000355e+00
1.517948865890502930e+00 9.901086624301692396e+00 6.800000000000000711e+00
1.506508111953735352e+00 2.568769709234859633e+01 9.900000000000000355e+00
1.505899786949157715e+00 1.414207902942709794e+01 1.140000000000000036e+01
1.658671021461486816e+00 2.438780397661883370e+01 9.600000000000001421e+00
1.640000581741333008e+00 1.271361443139496217e+01 7.300000000000000711e+00
1.674124479293823242e+00 7.833344384083563483e+00 7.700000000000000178e+00
1.546038508415222168e+00 9.455673473705672905e+00 7.200000000000000178e+00
1.634806513786315918e+00 1.075016856910754370e+01 1.230000000000000071e+01
1.576464772224426270e+00 7.187117801517277194e+00 8.500000000000000000e+00
1.568656206130981445e+00 3.050140319304622238e+01 2.890000000000000213e+01
1.578314542770385742e+00 2.016560162267441569e+01 6.800000000000000711e+00
1.544199585914611816e+00 2.393268945116405177e+01 2.570000000000000284e+01
1.531186580657958984e+00 3.027989386203284283e+01 9.700000000000001066e+00
1.516704797744750977e+00 1.235321539596636775e+01 8.800000000000000711e+00
1.588600635528564453e+00 2.223062787653765326e+01 9.200000000000001066e+00
1.489378809928894043e+00 1.014370083348325480e+01 1.150000000000000000e+01
1.593045711517333984e+00 1.947354367987362878e+01 7.100000000000000533e+00
1.495247721672058105e+00 1.312079625613371370e+01 1.070000000000000107e+01
1.598542690277099609e+00 3.795016901382416208e+00 8.000000000000000000e+00
1.599571347236633301e+00 1.163908395897216508e+01 7.400000000000000355e+00
1.513054370880126953e+00 1.688436134055307747e+01 1.200000000000000000e+01
1.545058727264404297e+00 2.940231595448285873e+01 1.150000000000000000e+01
1.610958576202392578e+00 8.632513181788601386e+00 7.700000000000000178e+00
1.603839039802551270e+00 6.976710922001482018e+00 8.000000000000000000e+00
1.492792129516601562e+00 1.455507949631563847e+01 1.060000000000000142e+01
