# Supplementary material for: OMNI-P2x universal neural network potential for excited-state simulations
Source: Nat Commun. 2026 Apr 7;17:4949. doi: 10.1038/s41467-026-71380-5 (PMC13233842; doi:10.1038/s41467-026-71380-5)
Supplement: Supplementary file 3 — Source Data [file 41467_2026_71380_MOESM3_ESM.zip › source_data/Suppl_Fig12/fig_S12b.txt]

# time/fs pop_LZBL_S0 pop_LZBL_S1 pop_TL_S0 pop_TL_S1 pop_noTL_S0 pop_noTL_S1
0.000000000000000000e+00 0.000000000000000000e+00 1.000000000000000000e+00 0.000000000000000000e+00 1.000000000000000000e+00 0.000000000000000000e+00 1.000000000000000000e+00
1.000000000000000056e-01 0.000000000000000000e+00 1.000000000000000000e+00 0.000000000000000000e+00 1.000000000000000000e+00 0.000000000000000000e+00 1.000000000000000000e+00
2.000000000000000111e-01 0.000000000000000000e+00 1.000000000000000000e+00 0.000000000000000000e+00 1.000000000000000000e+00 0.000000000000000000e+00 1.000000000000000000e+00
2.999999999999999889e-01 0.000000000000000000e+00 1.000000000000000000e+00 0.000000000000000000e+00 1.000000000000000000e+00 0.000000000000000000e+00 1.000000000000000000e+00
4.000000000000000222e-01 0.000000000000000000e+00 1.000000000000000000e+00 0.000000000000000000e+00 1.000000000000000000e+00 0.000000000000000000e+00 1.000000000000000000e+00
5.000000000000000000e-01 0.000000000000000000e+00 1.000000000000000000e+00 0.000000000000000000e+00 1.000000000000000000e+00 0.000000000000000000e+00 1.000000000000000000e+00
5.999999999999999778e-01 0.000000000000000000e+00 1.000000000000000000e+00 0.000000000000000000e+00 1.000000000000000000e+00 0.000000000000000000e+00 1.000000000000000000e+00
6.999999999999999556e-01 0.000000000000000000e+00 1.000000000000000000e+00 0.000000000000000000e+00 1.000000000000000000e+00 0.000000000000000000e+00 1.000000000000000000e+00
8.000000000000000444e-01 0.000000000000000000e+00 1.000000000000000000e+00 0.000000000000000000e+00 1.000000000000000000e+00 0.000000000000000000e+00 1.000000000000000000e+00
9.000000000000000222e-01 0.000000000000000000e+00 1.000000000000000000e+00 0.000000000000000000e+00 1.000000000000000000e+00 0.000000000000000000e+00 1.000000000000000000e+00
1.000000000000000000e+00 0.000000000000000000e+00 1.000000000000000000e+00 0.000000000000000000e+00 1.000000000000000000e+00 0.000000000000000000e+00 1.000000000000000000e+00
1.100000000000000089e+00 0.000000000000000000e+00 1.000000000000000000e+00 0.000000000000000000e+00 1.000000000000000000e+00 0.000000000000000000e+00 1.000000000000000000e+00
1.199999999999999956e+00 0.000000000000000000e+00 1.000000000000000000e+00 0.000000000000000000e+00 1.000000000000000000e+00 0.000000000000000000e+00 1.000000000000000000e+00
1.300000000000000044e+00 0.000000000000000000e+00 1.000000000000000000e+00 0.000000000000000000e+00 1.000000000000000000e+00 0.000000000000000000e+00 1.000000000000000000e+00
1.399999999999999911e+00 0.000000000000000000e+00 1.000000000000000000e+00 0.000000000000000000e+00 1.000000000000000000e+00 0.000000000000000000e+00 1.000000000000000000e+00
1.500000000000000000e+00 0.000000000000000000e+00 1.000000000000000000e+00 0.000000000000000000e+00 1.000000000000000000e+00 0.000000000000000000e+00 1.000000000000000000e+00
1.600000000000000089e+00 0.000000000000000000e+00 1.000000000000000000e+00 0.000000000000000000e+00 1.000000000000000000e+00 0.000000000000000000e+00 1.000000000000000000e+00
1.699999999999999956e+00 0.000000000000000000e+00 1.000000000000000000e+00 0.000000000000000000e+00 1.000000000000000000e+00 0.000000000000000000e+00 1.000000000000000000e+00
1.800000000000000044e+00 0.000000000000000000e+00 1.000000000000000000e+00 0.000000000000000000e+00 1.000000000000000000e+00 0.000000000000000000e+00 1.000000000000000000e+00
1.899999999999999911e+00 0.000000000000000000e+00 1.000000000000000000e+00 0.000000000000000000e+00 1.000000000000000000e+00 0.000000000000000000e+00 1.000000000000000000e+00
2.000000000000000000e+00 0.000000000000000000e+00 1.000000000000000000e+00 0.000000000000000000e+00 1.000000000000000000e+00 0.000000000000000000e+00 1.000000000000000000e+00
2.100000000000000089e+00 0.000000000000000000e+00 1.000000000000000000e+00 0.000000000000000000e+00 1.000000000000000000e+00 0.000000000000000000e+00 1.000000000000000000e+00
2.200000000000000178e+00 0.000000000000000000e+00 1.000000000000000000e+00 0.000000000000000000e+00 1.000000000000000000e+00 0.000000000000000000e+00 1.000000000000000000e+00
2.299999999999999822e+00 0.000000000000000000e+00 1.000000000000000000e+00 0.000000000000000000e+00 1.000000000000000000e+00 0.000000000000000000e+00 1.000000000000000000e+00
2.399999999999999911e+00 0.000000000000000000e+00 1.000000000000000000e+00 0.000000000000000000e+00 1.000000000000000000e+00 0.000000000000000000e+00 1.000000000000000000e+00
2.500000000000000000e+00 0.000000000000000000e+00 1.000000000000000000e+00 0.000000000000000000e+00 1.000000000000000000e+00 0.000000000000000000e+00 1.000000000000000000e+00
2.600000000000000089e+00 0.000000000000000000e+00 1.000000000000000000e+00 0.000000000000000000e+00 1.000000000000000000e+00 0.000000000000000000e+00 1.000000000000000000e+00
2.700000000000000178e+00 0.000000000000000000e+00 1.000000000000000000e+00 0.000000000000000000e+00 1.000000000000000000e+00 0.000000000000000000e+00 1.000000000000000000e+00
2.799999999999999822e+00 0.000000000000000000e+00 1.000000000000000000e+00 0.000000000000000000e+00 1.000000000000000000e+00 0.000000000000000000e+00 1.000000000000000000e+00
2.899999999999999911e+00 0.000000000000000000e+00 1.000000000000000000e+00 0.000000000000000000e+00 1.000000000000000000e+00 0.000000000000000000e+00 1.000000000000000000e+00
3.000000000000000000e+00 0.000000000000000000e+00 1.000000000000000000e+00 0.000000000000000000e+00 1.000000000000000000e+00 0.000000000000000000e+00 1.000000000000000000e+00
3.100000000000000089e+00 0.000000000000000000e+00 1.000000000000000000e+00 0.000000000000000000e+00 1.000000000000000000e+00 0.000000000000000000e+00 1.000000000000000000e+00
3.200000000000000178e+00 0.000000000000000000e+00 1.000000000000000000e+00 0.000000000000000000e+00 1.000000000000000000e+00 0.000000000000000000e+00 1.000000000000000000e+00
3.299999999999999822e+00 0.000000000000000000e+00 1.000000000000000000e+00 0.000000000000000000e+00 1.000000000000000000e+00 0.000000000000000000e+00 1.000000000000000000e+00
3.399999999999999911e+00 0.000000000000000000e+00 1.000000000000000000e+00 0.000000000000000000e+00 1.000000000000000000e+00 0.000000000000000000e+00 1.000000000000000000e+00
3.500000000000000000e+00 0.000000000000000000e+00 1.000000000000000000e+00 0.000000000000000000e+00 1.000000000000000000e+00 0.000000000000000000e+00 1.000000000000000000e+00
3.600000000000000089e+00 0.000000000000000000e+00 1.000000000000000000e+00 0.000000000000000000e+00 1.000000000000000000e+00 0.000000000000000000e+00 1.000000000000000000e+00
3.700000000000000178e+00 0.000000000000000000e+00 1.000000000000000000e+00 0.000000000000000000e+00 1.000000000000000000e+00 0.000000000000000000e+00 1.000000000000000000e+00
3.799999999999999822e+00 0.000000000000000000e+00 1.000000000000000000e+00 0.000000000000000000e+00 1.000000000000000000e+00 0.000000000000000000e+00 1.000000000000000000e+00
3.899999999999999911e+00 0.000000000000000000e+00 1.000000000000000000e+00 0.000000000000000000e+00 1.000000000000000000e+00 0.000000000000000000e+00 1.000000000000000000e+00
4.000000000000000000e+00 0.000000000000000000e+00 1.000000000000000000e+00 0.000000000000000000e+00 1.000000000000000000e+00 0.000000000000000000e+00 1.000000000000000000e+00
4.099999999999999645e+00 0.000000000000000000e+00 1.000000000000000000e+00 0.000000000000000000e+00 1.000000000000000000e+00 0.000000000000000000e+00 1.000000000000000000e+00
4.200000000000000178e+00 0.000000000000000000e+00 1.000000000000000000e+00 0.000000000000000000e+00 1.000000000000000000e+00 0.000000000000000000e+00 1.000000000000000000e+00
4.299999999999999822e+00 0.000000000000000000e+00 1.000000000000000000e+00 0.000000000000000000e+00 1.000000000000000000e+00 0.000000000000000000e+00 1.000000000000000000e+00
4.400000000000000355e+00 0.000000000000000000e+00 1.000000000000000000e+00 0.000000000000000000e+00 1.000000000000000000e+00 0.000000000000000000e+00 1.000000000000000000e+00
4.500000000000000000e+00 0.000000000000000000e+00 1.000000000000000000e+00 0.000000000000000000e+00 1.000000000000000000e+00 0.000000000000000000e+00 1.000000000000000000e+00
4.599999999999999645e+00 0.000000000000000000e+00 1.000000000000000000e+00 0.000000000000000000e+00 1.000000000000000000e+00 0.000000000000000000e+00 1.000000000000000000e+00
4.700000000000000178e+00 0.000000000000000000e+00 1.000000000000000000e+00 0.000000000000000000e+00 1.000000000000000000e+00 0.000000000000000000e+00 1.000000000000000000e+00
4.799999999999999822e+00 0.000000000000000000e+00 1.000000000000000000e+00 0.000000000000000000e+00 1.000000000000000000e+00 0.000000000000000000e+00 1.000000000000000000e+00
4.900000000000000355e+00 0.000000000000000000e+00 1.000000000000000000e+00 0.000000000000000000e+00 1.000000000000000000e+00 0.000000000000000000e+00 1.000000000000000000e+00
5.000000000000000000e+00 0.000000000000000000e+00 1.000000000000000000e+00 0.000000000000000000e+00 1.000000000000000000e+00 0.000000000000000000e+00 1.000000000000000000e+00
5.099999999999999645e+00 0.000000000000000000e+00 1.000000000000000000e+00 0.000000000000000000e+00 1.000000000000000000e+00 0.000000000000000000e+00 1.000000000000000000e+00
5.200000000000000178e+00 0.000000000000000000e+00 1.000000000000000000e+00 0.000000000000000000e+00 1.000000000000000000e+00 0.000000000000000000e+00 1.000000000000000000e+00
5.299999999999999822e+00 0.000000000000000000e+00 1.000000000000000000e+00 0.000000000000000000e+00 1.000000000000000000e+00 0.000000000000000000e+00 1.000000000000000000e+00
5.400000000000000355e+00 1.000000000000000021e-03 9.989999999999999991e-01 0.000000000000000000e+00 1.000000000000000000e+00 0.000000000000000000e+00 1.000000000000000000e+00
5.500000000000000000e+00 1.000000000000000021e-03 9.989999999999999991e-01 0.000000000000000000e+00 1.000000000000000000e+00 0.000000000000000000e+00 1.000000000000000000e+00
5.599999999999999645e+00 1.000000000000000021e-03 9.989999999999999991e-01 0.000000000000000000e+00 1.000000000000000000e+00 0.000000000000000000e+00 1.000000000000000000e+00
5.700000000000000178e+00 1.000000000000000021e-03 9.989999999999999991e-01 0.000000000000000000e+00 1.000000000000000000e+00 0.000000000000000000e+00 1.000000000000000000e+00
5.799999999999999822e+00 2.000000000000000042e-03 9.979999999999999982e-01 0.000000000000000000e+00 1.000000000000000000e+00 0.000000000000000000e+00 1.000000000000000000e+00
5.900000000000000355e+00 4.000000000000000083e-03 9.959999999999999964e-01 0.000000000000000000e+00 1.000000000000000000e+00 0.000000000000000000e+00 1.000000000000000000e+00
6.000000000000000000e+00 6.000000000000000125e-03 9.939999999999999947e-01 5.000000000000000104e-03 9.949999999999999956e-01 0.000000000000000000e+00 1.000000000000000000e+00
6.099999999999999645e+00 8.000000000000000167e-03 9.919999999999999929e-01 1.000000000000000021e-02 9.899999999999999911e-01 5.000000000000000104e-03 9.949999999999999956e-01
6.200000000000000178e+00 1.000000000000000021e-02 9.899999999999999911e-01 1.499999999999999944e-02 9.849999999999999867e-01 1.000000000000000021e-02 9.899999999999999911e-01
6.299999999999999822e+00 1.600000000000000033e-02 9.839999999999999858e-01 1.499999999999999944e-02 9.849999999999999867e-01 2.000000000000000042e-02 9.799999999999999822e-01
6.400000000000000355e+00 2.400000000000000050e-02 9.759999999999999787e-01 1.499999999999999944e-02 9.849999999999999867e-01 2.000000000000000042e-02 9.799999999999999822e-01
6.500000000000000000e+00 2.999999999999999889e-02 9.699999999999999734e-01 1.499999999999999944e-02 9.849999999999999867e-01 2.500000000000000139e-02 9.749999999999999778e-01
6.599999999999999645e+00 3.799999999999999906e-02 9.619999999999999662e-01 2.999999999999999889e-02 9.699999999999999734e-01 2.999999999999999889e-02 9.699999999999999734e-01
6.700000000000000178e+00 4.800000000000000100e-02 9.519999999999999574e-01 4.499999999999999833e-02 9.549999999999999600e-01 3.500000000000000333e-02 9.649999999999999689e-01
6.799999999999999822e+00 5.999999999999999778e-02 9.399999999999999467e-01 5.500000000000000028e-02 9.449999999999999512e-01 5.500000000000000028e-02 9.449999999999999512e-01
6.900000000000000355e+00 7.099999999999999367e-02 9.290000000000000480e-01 5.500000000000000028e-02 9.449999999999999512e-01 5.999999999999999778e-02 9.399999999999999467e-01
7.000000000000000000e+00 8.799999999999999489e-02 9.120000000000000329e-01 8.500000000000000611e-02 9.150000000000000355e-01 8.500000000000000611e-02 9.150000000000000355e-01
7.099999999999999645e+00 1.059999999999999970e-01 8.940000000000000169e-01 1.000000000000000056e-01 9.000000000000000222e-01 1.000000000000000056e-01 9.000000000000000222e-01
7.200000000000000178e+00 1.219999999999999973e-01 8.780000000000000027e-01 1.199999999999999956e-01 8.800000000000000044e-01 1.250000000000000000e-01 8.750000000000000000e-01
7.299999999999999822e+00 1.409999999999999865e-01 8.589999999999999858e-01 1.449999999999999900e-01 8.549999999999999822e-01 1.400000000000000133e-01 8.599999999999999867e-01
7.400000000000000355e+00 1.600000000000000033e-01 8.399999999999999689e-01 1.650000000000000078e-01 8.349999999999999645e-01 1.650000000000000078e-01 8.349999999999999645e-01
7.500000000000000000e+00 1.829999999999999960e-01 8.169999999999999485e-01 1.849999999999999978e-01 8.149999999999999467e-01 1.900000000000000022e-01 8.100000000000000533e-01
7.599999999999999645e+00 2.049999999999999878e-01 7.950000000000000400e-01 2.049999999999999878e-01 7.950000000000000400e-01 2.149999999999999967e-01 7.850000000000000311e-01
7.700000000000000178e+00 2.230000000000000038e-01 7.770000000000000240e-01 2.300000000000000100e-01 7.700000000000000178e-01 2.500000000000000000e-01 7.500000000000000000e-01
7.799999999999999822e+00 2.560000000000000053e-01 7.439999999999999947e-01 2.700000000000000178e-01 7.299999999999999822e-01 2.899999999999999800e-01 7.099999999999999645e-01
7.900000000000000355e+00 2.760000000000000231e-01 7.239999999999999769e-01 3.049999999999999933e-01 6.949999999999999512e-01 3.250000000000000111e-01 6.750000000000000444e-01
8.000000000000000000e+00 2.989999999999999880e-01 7.009999999999999565e-01 3.449999999999999734e-01 6.550000000000000266e-01 3.599999999999999867e-01 6.400000000000000133e-01
8.099999999999999645e+00 3.200000000000000067e-01 6.800000000000000488e-01 3.649999999999999911e-01 6.350000000000000089e-01 4.050000000000000266e-01 5.949999999999999734e-01
8.199999999999999289e+00 3.459999999999999742e-01 6.540000000000000258e-01 4.050000000000000266e-01 5.949999999999999734e-01 4.149999999999999800e-01 5.849999999999999645e-01
8.300000000000000711e+00 3.699999999999999956e-01 6.300000000000000044e-01 4.400000000000000022e-01 5.600000000000000533e-01 4.500000000000000111e-01 5.500000000000000444e-01
8.400000000000000355e+00 3.970000000000000195e-01 6.029999999999999805e-01 4.500000000000000111e-01 5.500000000000000444e-01 4.650000000000000244e-01 5.350000000000000311e-01
8.500000000000000000e+00 4.199999999999999845e-01 5.799999999999999600e-01 4.749999999999999778e-01 5.250000000000000222e-01 5.000000000000000000e-01 5.000000000000000000e-01
8.599999999999999645e+00 4.380000000000000004e-01 5.620000000000000551e-01 4.849999999999999867e-01 5.150000000000000133e-01 5.050000000000000044e-01 4.949999999999999956e-01
8.699999999999999289e+00 4.600000000000000200e-01 5.400000000000000355e-01 4.849999999999999867e-01 5.150000000000000133e-01 5.100000000000000089e-01 4.899999999999999911e-01
8.800000000000000711e+00 4.719999999999999751e-01 5.280000000000000249e-01 5.050000000000000044e-01 4.949999999999999956e-01 5.200000000000000178e-01 4.799999999999999822e-01
8.900000000000000355e+00 4.939999999999999947e-01 5.060000000000000053e-01 5.300000000000000266e-01 4.699999999999999734e-01 5.300000000000000266e-01 4.699999999999999734e-01
9.000000000000000000e+00 5.090000000000000080e-01 4.909999999999999920e-01 5.400000000000000355e-01 4.600000000000000200e-01 5.400000000000000355e-01 4.600000000000000200e-01
9.099999999999999645e+00 5.270000000000000240e-01 4.729999999999999760e-01 5.550000000000000488e-01 4.450000000000000067e-01 5.500000000000000444e-01 4.500000000000000111e-01
9.199999999999999289e+00 5.360000000000000320e-01 4.640000000000000235e-01 5.649999999999999467e-01 4.349999999999999978e-01 5.550000000000000488e-01 4.450000000000000067e-01
9.300000000000000711e+00 5.440000000000000391e-01 4.560000000000000164e-01 5.749999999999999556e-01 4.249999999999999889e-01 5.600000000000000533e-01 4.400000000000000022e-01
9.400000000000000355e+00 5.530000000000000471e-01 4.470000000000000084e-01 5.899999999999999689e-01 4.099999999999999756e-01 5.749999999999999556e-01 4.249999999999999889e-01
9.500000000000000000e+00 5.639999999999999458e-01 4.359999999999999987e-01 6.049999999999999822e-01 3.950000000000000178e-01 5.849999999999999645e-01 4.149999999999999800e-01
9.599999999999999645e+00 5.709999999999999520e-01 4.289999999999999925e-01 6.149999999999999911e-01 3.850000000000000089e-01 5.849999999999999645e-01 4.149999999999999800e-01
9.699999999999999289e+00 5.779999999999999583e-01 4.219999999999999862e-01 6.199999999999999956e-01 3.800000000000000044e-01 5.949999999999999734e-01 4.050000000000000266e-01
9.800000000000000711e+00 5.909999999999999698e-01 4.089999999999999747e-01 6.350000000000000089e-01 3.649999999999999911e-01 5.999999999999999778e-01 4.000000000000000222e-01
9.900000000000000355e+00 5.919999999999999707e-01 4.079999999999999738e-01 6.400000000000000133e-01 3.599999999999999867e-01 6.099999999999999867e-01 3.900000000000000133e-01
1.000000000000000000e+01 6.009999999999999787e-01 3.990000000000000213e-01 6.500000000000000222e-01 3.499999999999999778e-01 6.199999999999999956e-01 3.800000000000000044e-01
1.009999999999999964e+01 6.089999999999999858e-01 3.910000000000000142e-01 6.500000000000000222e-01 3.499999999999999778e-01 6.400000000000000133e-01 3.599999999999999867e-01
1.019999999999999929e+01 6.109999999999999876e-01 3.890000000000000124e-01 6.700000000000000400e-01 3.300000000000000155e-01 6.500000000000000222e-01 3.499999999999999778e-01
1.030000000000000071e+01 6.209999999999999964e-01 3.790000000000000036e-01 6.700000000000000400e-01 3.300000000000000155e-01 6.650000000000000355e-01 3.350000000000000200e-01
1.040000000000000036e+01 6.260000000000000009e-01 3.739999999999999991e-01 6.800000000000000488e-01 3.200000000000000067e-01 6.700000000000000400e-01 3.300000000000000155e-01
1.050000000000000000e+01 6.340000000000000080e-01 3.659999999999999920e-01 6.899999999999999467e-01 3.099999999999999978e-01 6.750000000000000444e-01 3.250000000000000111e-01
1.059999999999999964e+01 6.460000000000000187e-01 3.539999999999999813e-01 6.949999999999999512e-01 3.049999999999999933e-01 6.700000000000000400e-01 3.300000000000000155e-01
1.069999999999999929e+01 6.560000000000000275e-01 3.439999999999999725e-01 6.999999999999999556e-01 2.999999999999999889e-01 6.850000000000000533e-01 3.150000000000000022e-01
1.080000000000000071e+01 6.600000000000000311e-01 3.400000000000000244e-01 7.149999999999999689e-01 2.849999999999999756e-01 6.949999999999999512e-01 3.049999999999999933e-01
1.090000000000000036e+01 6.670000000000000373e-01 3.330000000000000182e-01 7.199999999999999734e-01 2.800000000000000266e-01 6.949999999999999512e-01 3.049999999999999933e-01
1.100000000000000000e+01 6.780000000000000471e-01 3.220000000000000084e-01 7.199999999999999734e-01 2.800000000000000266e-01 6.999999999999999556e-01 2.999999999999999889e-01
1.109999999999999964e+01 6.929999999999999494e-01 3.069999999999999951e-01 7.249999999999999778e-01 2.750000000000000222e-01 6.999999999999999556e-01 2.999999999999999889e-01
1.119999999999999929e+01 6.989999999999999547e-01 3.009999999999999898e-01 7.399999999999999911e-01 2.600000000000000089e-01 7.049999999999999600e-01 2.949999999999999845e-01
1.130000000000000071e+01 7.089999999999999636e-01 2.909999999999999809e-01 7.500000000000000000e-01 2.500000000000000000e-01 7.099999999999999645e-01 2.899999999999999800e-01
1.140000000000000036e+01 7.189999999999999725e-01 2.810000000000000275e-01 7.650000000000000133e-01 2.349999999999999867e-01 7.199999999999999734e-01 2.800000000000000266e-01
1.150000000000000000e+01 7.269999999999999796e-01 2.730000000000000204e-01 7.700000000000000178e-01 2.300000000000000100e-01 7.199999999999999734e-01 2.800000000000000266e-01
1.159999999999999964e+01 7.379999999999999893e-01 2.620000000000000107e-01 7.750000000000000222e-01 2.250000000000000056e-01 7.349999999999999867e-01 2.650000000000000133e-01
1.169999999999999929e+01 7.439999999999999947e-01 2.560000000000000053e-01 7.750000000000000222e-01 2.250000000000000056e-01 7.449999999999999956e-01 2.550000000000000044e-01
1.180000000000000071e+01 7.550000000000000044e-01 2.449999999999999956e-01 7.750000000000000222e-01 2.250000000000000056e-01 7.550000000000000044e-01 2.449999999999999956e-01
1.190000000000000036e+01 7.620000000000000107e-01 2.379999999999999893e-01 7.800000000000000266e-01 2.200000000000000011e-01 7.500000000000000000e-01 2.500000000000000000e-01
1.200000000000000000e+01 7.750000000000000222e-01 2.250000000000000056e-01 7.750000000000000222e-01 2.250000000000000056e-01 7.550000000000000044e-01 2.449999999999999956e-01
1.209999999999999964e+01 7.820000000000000284e-01 2.179999999999999993e-01 7.750000000000000222e-01 2.250000000000000056e-01 7.700000000000000178e-01 2.300000000000000100e-01
1.219999999999999929e+01 7.920000000000000373e-01 2.079999999999999905e-01 7.800000000000000266e-01 2.200000000000000011e-01 7.700000000000000178e-01 2.300000000000000100e-01
1.230000000000000071e+01 7.970000000000000417e-01 2.030000000000000138e-01 7.950000000000000400e-01 2.049999999999999878e-01 7.800000000000000266e-01 2.200000000000000011e-01
1.240000000000000036e+01 7.980000000000000426e-01 2.020000000000000129e-01 7.950000000000000400e-01 2.049999999999999878e-01 7.850000000000000311e-01 2.149999999999999967e-01
1.250000000000000000e+01 8.010000000000000453e-01 1.990000000000000102e-01 7.950000000000000400e-01 2.049999999999999878e-01 7.900000000000000355e-01 2.099999999999999922e-01
1.259999999999999964e+01 8.010000000000000453e-01 1.990000000000000102e-01 8.000000000000000444e-01 2.000000000000000111e-01 7.950000000000000400e-01 2.049999999999999878e-01
1.269999999999999929e+01 8.050000000000000488e-01 1.950000000000000067e-01 8.000000000000000444e-01 2.000000000000000111e-01 7.950000000000000400e-01 2.049999999999999878e-01
1.280000000000000071e+01 8.050000000000000488e-01 1.950000000000000067e-01 8.100000000000000533e-01 1.900000000000000022e-01 8.100000000000000533e-01 1.900000000000000022e-01
1.290000000000000036e+01 8.030000000000000471e-01 1.970000000000000084e-01 8.149999999999999467e-01 1.849999999999999978e-01 8.100000000000000533e-01 1.900000000000000022e-01
1.300000000000000000e+01 7.990000000000000435e-01 2.010000000000000120e-01 8.149999999999999467e-01 1.849999999999999978e-01 8.050000000000000488e-01 1.950000000000000067e-01
1.309999999999999964e+01 7.980000000000000426e-01 2.020000000000000129e-01 8.149999999999999467e-01 1.849999999999999978e-01 8.050000000000000488e-01 1.950000000000000067e-01
1.319999999999999929e+01 7.960000000000000409e-01 2.039999999999999869e-01 8.199999999999999512e-01 1.799999999999999933e-01 7.950000000000000400e-01 2.049999999999999878e-01
1.330000000000000071e+01 7.970000000000000417e-01 2.030000000000000138e-01 8.199999999999999512e-01 1.799999999999999933e-01 8.050000000000000488e-01 1.950000000000000067e-01
1.340000000000000036e+01 7.980000000000000426e-01 2.020000000000000129e-01 8.100000000000000533e-01 1.900000000000000022e-01 8.050000000000000488e-01 1.950000000000000067e-01
1.350000000000000000e+01 7.960000000000000409e-01 2.039999999999999869e-01 8.100000000000000533e-01 1.900000000000000022e-01 8.050000000000000488e-01 1.950000000000000067e-01
1.359999999999999964e+01 7.960000000000000409e-01 2.039999999999999869e-01 8.100000000000000533e-01 1.900000000000000022e-01 8.000000000000000444e-01 2.000000000000000111e-01
1.369999999999999929e+01 7.940000000000000391e-01 2.059999999999999887e-01 8.000000000000000444e-01 2.000000000000000111e-01 7.900000000000000355e-01 2.099999999999999922e-01
1.380000000000000071e+01 7.910000000000000364e-01 2.089999999999999913e-01 8.000000000000000444e-01 2.000000000000000111e-01 7.850000000000000311e-01 2.149999999999999967e-01
1.390000000000000036e+01 7.900000000000000355e-01 2.099999999999999922e-01 7.900000000000000355e-01 2.099999999999999922e-01 7.800000000000000266e-01 2.200000000000000011e-01
1.400000000000000000e+01 7.860000000000000320e-01 2.139999999999999958e-01 7.900000000000000355e-01 2.099999999999999922e-01 7.750000000000000222e-01 2.250000000000000056e-01
1.409999999999999964e+01 7.830000000000000293e-01 2.169999999999999984e-01 7.900000000000000355e-01 2.099999999999999922e-01 7.750000000000000222e-01 2.250000000000000056e-01
1.419999999999999929e+01 7.780000000000000249e-01 2.220000000000000029e-01 7.900000000000000355e-01 2.099999999999999922e-01 7.800000000000000266e-01 2.200000000000000011e-01
1.430000000000000071e+01 7.790000000000000258e-01 2.210000000000000020e-01 7.850000000000000311e-01 2.149999999999999967e-01 7.800000000000000266e-01 2.200000000000000011e-01
1.440000000000000036e+01 7.790000000000000258e-01 2.210000000000000020e-01 7.850000000000000311e-01 2.149999999999999967e-01 7.800000000000000266e-01 2.200000000000000011e-01
1.450000000000000000e+01 7.780000000000000249e-01 2.220000000000000029e-01 7.700000000000000178e-01 2.300000000000000100e-01 7.750000000000000222e-01 2.250000000000000056e-01
1.459999999999999964e+01 7.750000000000000222e-01 2.250000000000000056e-01 7.650000000000000133e-01 2.349999999999999867e-01 7.750000000000000222e-01 2.250000000000000056e-01
1.469999999999999929e+01 7.740000000000000213e-01 2.260000000000000064e-01 7.650000000000000133e-01 2.349999999999999867e-01 7.700000000000000178e-01 2.300000000000000100e-01
1.480000000000000071e+01 7.710000000000000187e-01 2.290000000000000091e-01 7.600000000000000089e-01 2.399999999999999911e-01 7.700000000000000178e-01 2.300000000000000100e-01
1.490000000000000036e+01 7.650000000000000133e-01 2.349999999999999867e-01 7.550000000000000044e-01 2.449999999999999956e-01 7.700000000000000178e-01 2.300000000000000100e-01
1.500000000000000000e+01 7.630000000000000115e-01 2.369999999999999885e-01 7.500000000000000000e-01 2.500000000000000000e-01 7.700000000000000178e-01 2.300000000000000100e-01
1.509999999999999964e+01 7.620000000000000107e-01 2.379999999999999893e-01 7.500000000000000000e-01 2.500000000000000000e-01 7.550000000000000044e-01 2.449999999999999956e-01
1.519999999999999929e+01 7.610000000000000098e-01 2.389999999999999902e-01 7.500000000000000000e-01 2.500000000000000000e-01 7.550000000000000044e-01 2.449999999999999956e-01
1.530000000000000071e+01 7.590000000000000080e-01 2.409999999999999920e-01 7.399999999999999911e-01 2.600000000000000089e-01 7.550000000000000044e-01 2.449999999999999956e-01
1.540000000000000036e+01 7.550000000000000044e-01 2.449999999999999956e-01 7.399999999999999911e-01 2.600000000000000089e-01 7.550000000000000044e-01 2.449999999999999956e-01
1.550000000000000000e+01 7.510000000000000009e-01 2.489999999999999991e-01 7.399999999999999911e-01 2.600000000000000089e-01 7.550000000000000044e-01 2.449999999999999956e-01
1.559999999999999964e+01 7.469999999999999973e-01 2.530000000000000027e-01 7.349999999999999867e-01 2.650000000000000133e-01 7.550000000000000044e-01 2.449999999999999956e-01
1.569999999999999929e+01 7.459999999999999964e-01 2.540000000000000036e-01 7.249999999999999778e-01 2.750000000000000222e-01 7.500000000000000000e-01 2.500000000000000000e-01
1.580000000000000071e+01 7.419999999999999929e-01 2.580000000000000071e-01 7.249999999999999778e-01 2.750000000000000222e-01 7.449999999999999956e-01 2.550000000000000044e-01
1.590000000000000036e+01 7.399999999999999911e-01 2.600000000000000089e-01 7.249999999999999778e-01 2.750000000000000222e-01 7.349999999999999867e-01 2.650000000000000133e-01
1.600000000000000000e+01 7.389999999999999902e-01 2.610000000000000098e-01 7.249999999999999778e-01 2.750000000000000222e-01 7.349999999999999867e-01 2.650000000000000133e-01
1.610000000000000142e+01 7.379999999999999893e-01 2.620000000000000107e-01 7.249999999999999778e-01 2.750000000000000222e-01 7.349999999999999867e-01 2.650000000000000133e-01
1.619999999999999929e+01 7.329999999999999849e-01 2.670000000000000151e-01 7.199999999999999734e-01 2.800000000000000266e-01 7.299999999999999822e-01 2.700000000000000178e-01
1.630000000000000071e+01 7.299999999999999822e-01 2.700000000000000178e-01 7.199999999999999734e-01 2.800000000000000266e-01 7.299999999999999822e-01 2.700000000000000178e-01
1.639999999999999858e+01 7.289999999999999813e-01 2.710000000000000187e-01 7.099999999999999645e-01 2.899999999999999800e-01 7.299999999999999822e-01 2.700000000000000178e-01
1.650000000000000000e+01 7.269999999999999796e-01 2.730000000000000204e-01 7.099999999999999645e-01 2.899999999999999800e-01 7.299999999999999822e-01 2.700000000000000178e-01
1.660000000000000142e+01 7.239999999999999769e-01 2.760000000000000231e-01 7.099999999999999645e-01 2.899999999999999800e-01 7.299999999999999822e-01 2.700000000000000178e-01
1.669999999999999929e+01 7.159999999999999698e-01 2.839999999999999747e-01 7.099999999999999645e-01 2.899999999999999800e-01 7.249999999999999778e-01 2.750000000000000222e-01
1.680000000000000071e+01 7.159999999999999698e-01 2.839999999999999747e-01 7.099999999999999645e-01 2.899999999999999800e-01 7.249999999999999778e-01 2.750000000000000222e-01
1.689999999999999858e+01 7.139999999999999680e-01 2.859999999999999765e-01 7.049999999999999600e-01 2.949999999999999845e-01 7.199999999999999734e-01 2.800000000000000266e-01
1.700000000000000000e+01 7.129999999999999671e-01 2.869999999999999774e-01 7.049999999999999600e-01 2.949999999999999845e-01 7.199999999999999734e-01 2.800000000000000266e-01
1.710000000000000142e+01 7.129999999999999671e-01 2.869999999999999774e-01 7.049999999999999600e-01 2.949999999999999845e-01 7.199999999999999734e-01 2.800000000000000266e-01
1.719999999999999929e+01 7.119999999999999662e-01 2.879999999999999782e-01 7.049999999999999600e-01 2.949999999999999845e-01 7.199999999999999734e-01 2.800000000000000266e-01
1.730000000000000071e+01 7.119999999999999662e-01 2.879999999999999782e-01 7.049999999999999600e-01 2.949999999999999845e-01 7.199999999999999734e-01 2.800000000000000266e-01
1.739999999999999858e+01 7.109999999999999654e-01 2.889999999999999791e-01 7.049999999999999600e-01 2.949999999999999845e-01 7.199999999999999734e-01 2.800000000000000266e-01
1.750000000000000000e+01 7.089999999999999636e-01 2.909999999999999809e-01 7.049999999999999600e-01 2.949999999999999845e-01 7.199999999999999734e-01 2.800000000000000266e-01
1.760000000000000142e+01 7.079999999999999627e-01 2.919999999999999818e-01 7.049999999999999600e-01 2.949999999999999845e-01 7.199999999999999734e-01 2.800000000000000266e-01
1.769999999999999929e+01 7.079999999999999627e-01 2.919999999999999818e-01 6.999999999999999556e-01 2.999999999999999889e-01 7.199999999999999734e-01 2.800000000000000266e-01
1.780000000000000071e+01 7.069999999999999618e-01 2.929999999999999827e-01 6.999999999999999556e-01 2.999999999999999889e-01 7.199999999999999734e-01 2.800000000000000266e-01
1.789999999999999858e+01 7.059999999999999609e-01 2.939999999999999836e-01 6.999999999999999556e-01 2.999999999999999889e-01 7.199999999999999734e-01 2.800000000000000266e-01
1.800000000000000000e+01 7.059999999999999609e-01 2.939999999999999836e-01 6.999999999999999556e-01 2.999999999999999889e-01 7.199999999999999734e-01 2.800000000000000266e-01
1.810000000000000142e+01 7.059999999999999609e-01 2.939999999999999836e-01 6.999999999999999556e-01 2.999999999999999889e-01 7.199999999999999734e-01 2.800000000000000266e-01
1.819999999999999929e+01 7.059999999999999609e-01 2.939999999999999836e-01 6.999999999999999556e-01 2.999999999999999889e-01 7.199999999999999734e-01 2.800000000000000266e-01
1.830000000000000071e+01 7.059999999999999609e-01 2.939999999999999836e-01 6.999999999999999556e-01 2.999999999999999889e-01 7.249999999999999778e-01 2.750000000000000222e-01
1.839999999999999858e+01 7.059999999999999609e-01 2.939999999999999836e-01 6.999999999999999556e-01 2.999999999999999889e-01 7.249999999999999778e-01 2.750000000000000222e-01
1.850000000000000000e+01 7.059999999999999609e-01 2.939999999999999836e-01 6.999999999999999556e-01 2.999999999999999889e-01 7.249999999999999778e-01 2.750000000000000222e-01
1.860000000000000142e+01 7.059999999999999609e-01 2.939999999999999836e-01 6.999999999999999556e-01 2.999999999999999889e-01 7.249999999999999778e-01 2.750000000000000222e-01
1.869999999999999929e+01 7.059999999999999609e-01 2.939999999999999836e-01 6.999999999999999556e-01 2.999999999999999889e-01 7.199999999999999734e-01 2.800000000000000266e-01
1.880000000000000071e+01 7.059999999999999609e-01 2.939999999999999836e-01 6.999999999999999556e-01 2.999999999999999889e-01 7.249999999999999778e-01 2.750000000000000222e-01
1.889999999999999858e+01 7.059999999999999609e-01 2.939999999999999836e-01 6.999999999999999556e-01 2.999999999999999889e-01 7.249999999999999778e-01 2.750000000000000222e-01
1.900000000000000000e+01 7.059999999999999609e-01 2.939999999999999836e-01 6.999999999999999556e-01 2.999999999999999889e-01 7.249999999999999778e-01 2.750000000000000222e-01
1.910000000000000142e+01 7.059999999999999609e-01 2.939999999999999836e-01 6.999999999999999556e-01 2.999999999999999889e-01 7.249999999999999778e-01 2.750000000000000222e-01
1.919999999999999929e+01 7.059999999999999609e-01 2.939999999999999836e-01 6.999999999999999556e-01 2.999999999999999889e-01 7.249999999999999778e-01 2.750000000000000222e-01
1.930000000000000071e+01 7.059999999999999609e-01 2.939999999999999836e-01 6.999999999999999556e-01 2.999999999999999889e-01 7.249999999999999778e-01 2.750000000000000222e-01
1.939999999999999858e+01 7.059999999999999609e-01 2.939999999999999836e-01 6.999999999999999556e-01 2.999999999999999889e-01 7.249999999999999778e-01 2.750000000000000222e-01
1.950000000000000000e+01 7.059999999999999609e-01 2.939999999999999836e-01 6.949999999999999512e-01 3.049999999999999933e-01 7.249999999999999778e-01 2.750000000000000222e-01
1.960000000000000142e+01 7.059999999999999609e-01 2.939999999999999836e-01 6.949999999999999512e-01 3.049999999999999933e-01 7.249999999999999778e-01 2.750000000000000222e-01
1.969999999999999929e+01 7.059999999999999609e-01 2.939999999999999836e-01 6.949999999999999512e-01 3.049999999999999933e-01 7.249999999999999778e-01 2.750000000000000222e-01
1.980000000000000071e+01 7.059999999999999609e-01 2.939999999999999836e-01 6.949999999999999512e-01 3.049999999999999933e-01 7.249999999999999778e-01 2.750000000000000222e-01
1.989999999999999858e+01 7.059999999999999609e-01 2.939999999999999836e-01 6.949999999999999512e-01 3.049999999999999933e-01 7.249999999999999778e-01 2.750000000000000222e-01
2.000000000000000000e+01 7.059999999999999609e-01 2.939999999999999836e-01 6.949999999999999512e-01 3.049999999999999933e-01 7.249999999999999778e-01 2.750000000000000222e-01
2.010000000000000142e+01 7.059999999999999609e-01 2.939999999999999836e-01 6.949999999999999512e-01 3.049999999999999933e-01 7.249999999999999778e-01 2.750000000000000222e-01
2.019999999999999929e+01 7.059999999999999609e-01 2.939999999999999836e-01 6.949999999999999512e-01 3.049999999999999933e-01 7.249999999999999778e-01 2.750000000000000222e-01
2.030000000000000071e+01 7.059999999999999609e-01 2.939999999999999836e-01 6.949999999999999512e-01 3.049999999999999933e-01 7.249999999999999778e-01 2.750000000000000222e-01
2.039999999999999858e+01 7.059999999999999609e-01 2.939999999999999836e-01 6.949999999999999512e-01 3.049999999999999933e-01 7.249999999999999778e-01 2.750000000000000222e-01
2.050000000000000000e+01 7.059999999999999609e-01 2.939999999999999836e-01 6.949999999999999512e-01 3.049999999999999933e-01 7.249999999999999778e-01 2.750000000000000222e-01
2.060000000000000142e+01 7.059999999999999609e-01 2.939999999999999836e-01 6.949999999999999512e-01 3.049999999999999933e-01 7.249999999999999778e-01 2.750000000000000222e-01
2.069999999999999929e+01 7.059999999999999609e-01 2.939999999999999836e-01 6.949999999999999512e-01 3.049999999999999933e-01 7.249999999999999778e-01 2.750000000000000222e-01
2.080000000000000071e+01 7.059999999999999609e-01 2.939999999999999836e-01 6.949999999999999512e-01 3.049999999999999933e-01 7.249999999999999778e-01 2.750000000000000222e-01
2.089999999999999858e+01 7.059999999999999609e-01 2.939999999999999836e-01 6.949999999999999512e-01 3.049999999999999933e-01 7.249999999999999778e-01 2.750000000000000222e-01
2.100000000000000000e+01 7.059999999999999609e-01 2.939999999999999836e-01 6.949999999999999512e-01 3.049999999999999933e-01 7.249999999999999778e-01 2.750000000000000222e-01
2.110000000000000142e+01 7.059999999999999609e-01 2.939999999999999836e-01 6.999999999999999556e-01 2.999999999999999889e-01 7.249999999999999778e-01 2.750000000000000222e-01
2.119999999999999929e+01 7.059999999999999609e-01 2.939999999999999836e-01 6.999999999999999556e-01 2.999999999999999889e-01 7.249999999999999778e-01 2.750000000000000222e-01
2.130000000000000071e+01 7.059999999999999609e-01 2.939999999999999836e-01 6.999999999999999556e-01 2.999999999999999889e-01 7.249999999999999778e-01 2.750000000000000222e-01
2.139999999999999858e+01 7.059999999999999609e-01 2.939999999999999836e-01 6.999999999999999556e-01 2.999999999999999889e-01 7.249999999999999778e-01 2.750000000000000222e-01
2.150000000000000000e+01 7.059999999999999609e-01 2.939999999999999836e-01 6.999999999999999556e-01 2.999999999999999889e-01 7.249999999999999778e-01 2.750000000000000222e-01
2.160000000000000142e+01 7.059999999999999609e-01 2.939999999999999836e-01 6.999999999999999556e-01 2.999999999999999889e-01 7.249999999999999778e-01 2.750000000000000222e-01
2.169999999999999929e+01 7.059999999999999609e-01 2.939999999999999836e-01 6.999999999999999556e-01 2.999999999999999889e-01 7.249999999999999778e-01 2.750000000000000222e-01
2.180000000000000071e+01 7.059999999999999609e-01 2.939999999999999836e-01 6.999999999999999556e-01 2.999999999999999889e-01 7.249999999999999778e-01 2.750000000000000222e-01
2.189999999999999858e+01 7.059999999999999609e-01 2.939999999999999836e-01 6.999999999999999556e-01 2.999999999999999889e-01 7.249999999999999778e-01 2.750000000000000222e-01
2.200000000000000000e+01 7.059999999999999609e-01 2.939999999999999836e-01 6.949999999999999512e-01 3.049999999999999933e-01 7.249999999999999778e-01 2.750000000000000222e-01
2.210000000000000142e+01 7.059999999999999609e-01 2.939999999999999836e-01 6.949999999999999512e-01 3.049999999999999933e-01 7.249999999999999778e-01 2.750000000000000222e-01
2.219999999999999929e+01 7.059999999999999609e-01 2.939999999999999836e-01 6.949999999999999512e-01 3.049999999999999933e-01 7.249999999999999778e-01 2.750000000000000222e-01
2.230000000000000071e+01 7.059999999999999609e-01 2.939999999999999836e-01 6.949999999999999512e-01 3.049999999999999933e-01 7.249999999999999778e-01 2.750000000000000222e-01
2.239999999999999858e+01 7.059999999999999609e-01 2.939999999999999836e-01 6.949999999999999512e-01 3.049999999999999933e-01 7.249999999999999778e-01 2.750000000000000222e-01
2.250000000000000000e+01 7.059999999999999609e-01 2.939999999999999836e-01 6.949999999999999512e-01 3.049999999999999933e-01 7.249999999999999778e-01 2.750000000000000222e-01
2.260000000000000142e+01 7.059999999999999609e-01 2.939999999999999836e-01 6.949999999999999512e-01 3.049999999999999933e-01 7.249999999999999778e-01 2.750000000000000222e-01
2.269999999999999929e+01 7.059999999999999609e-01 2.939999999999999836e-01 6.949999999999999512e-01 3.049999999999999933e-01 7.249999999999999778e-01 2.750000000000000222e-01
2.280000000000000071e+01 7.059999999999999609e-01 2.939999999999999836e-01 6.949999999999999512e-01 3.049999999999999933e-01 7.249999999999999778e-01 2.750000000000000222e-01
2.289999999999999858e+01 7.059999999999999609e-01 2.939999999999999836e-01 6.949999999999999512e-01 3.049999999999999933e-01 7.249999999999999778e-01 2.750000000000000222e-01
2.300000000000000000e+01 7.059999999999999609e-01 2.939999999999999836e-01 6.949999999999999512e-01 3.049999999999999933e-01 7.249999999999999778e-01 2.750000000000000222e-01
2.310000000000000142e+01 7.059999999999999609e-01 2.939999999999999836e-01 6.949999999999999512e-01 3.049999999999999933e-01 7.249999999999999778e-01 2.750000000000000222e-01
2.319999999999999929e+01 7.059999999999999609e-01 2.939999999999999836e-01 6.949999999999999512e-01 3.049999999999999933e-01 7.249999999999999778e-01 2.750000000000000222e-01
2.330000000000000071e+01 7.059999999999999609e-01 2.939999999999999836e-01 6.949999999999999512e-01 3.049999999999999933e-01 7.249999999999999778e-01 2.750000000000000222e-01
2.339999999999999858e+01 7.059999999999999609e-01 2.939999999999999836e-01 6.949999999999999512e-01 3.049999999999999933e-01 7.249999999999999778e-01 2.750000000000000222e-01
2.350000000000000000e+01 7.059999999999999609e-01 2.939999999999999836e-01 6.949999999999999512e-01 3.049999999999999933e-01 7.249999999999999778e-01 2.750000000000000222e-01
2.360000000000000142e+01 7.059999999999999609e-01 2.939999999999999836e-01 6.949999999999999512e-01 3.049999999999999933e-01 7.249999999999999778e-01 2.750000000000000222e-01
2.369999999999999929e+01 7.059999999999999609e-01 2.939999999999999836e-01 6.949999999999999512e-01 3.049999999999999933e-01 7.249999999999999778e-01 2.750000000000000222e-01
2.380000000000000071e+01 7.059999999999999609e-01 2.939999999999999836e-01 6.949999999999999512e-01 3.049999999999999933e-01 7.249999999999999778e-01 2.750000000000000222e-01
2.389999999999999858e+01 7.069999999999999618e-01 2.929999999999999827e-01 6.949999999999999512e-01 3.049999999999999933e-01 7.249999999999999778e-01 2.750000000000000222e-01
2.400000000000000000e+01 7.089999999999999636e-01 2.909999999999999809e-01 6.949999999999999512e-01 3.049999999999999933e-01 7.249999999999999778e-01 2.750000000000000222e-01
2.410000000000000142e+01 7.099999999999999645e-01 2.899999999999999800e-01 6.949999999999999512e-01 3.049999999999999933e-01 7.249999999999999778e-01 2.750000000000000222e-01
2.419999999999999929e+01 7.099999999999999645e-01 2.899999999999999800e-01 6.949999999999999512e-01 3.049999999999999933e-01 7.249999999999999778e-01 2.750000000000000222e-01
2.430000000000000071e+01 7.099999999999999645e-01 2.899999999999999800e-01 6.949999999999999512e-01 3.049999999999999933e-01 7.249999999999999778e-01 2.750000000000000222e-01
2.439999999999999858e+01 7.119999999999999662e-01 2.879999999999999782e-01 6.949999999999999512e-01 3.049999999999999933e-01 7.249999999999999778e-01 2.750000000000000222e-01
2.450000000000000000e+01 7.169999999999999707e-01 2.829999999999999738e-01 6.999999999999999556e-01 2.999999999999999889e-01 7.249999999999999778e-01 2.750000000000000222e-01
2.460000000000000142e+01 7.179999999999999716e-01 2.819999999999999729e-01 6.999999999999999556e-01 2.999999999999999889e-01 7.299999999999999822e-01 2.700000000000000178e-01
2.469999999999999929e+01 7.199999999999999734e-01 2.800000000000000266e-01 6.999999999999999556e-01 2.999999999999999889e-01 7.299999999999999822e-01 2.700000000000000178e-01
2.480000000000000071e+01 7.219999999999999751e-01 2.780000000000000249e-01 6.999999999999999556e-01 2.999999999999999889e-01 7.299999999999999822e-01 2.700000000000000178e-01
2.489999999999999858e+01 7.219999999999999751e-01 2.780000000000000249e-01 6.999999999999999556e-01 2.999999999999999889e-01 7.349999999999999867e-01 2.650000000000000133e-01
2.500000000000000000e+01 7.249999999999999778e-01 2.750000000000000222e-01 6.999999999999999556e-01 2.999999999999999889e-01 7.349999999999999867e-01 2.650000000000000133e-01
2.510000000000000142e+01 7.279999999999999805e-01 2.720000000000000195e-01 6.999999999999999556e-01 2.999999999999999889e-01 7.349999999999999867e-01 2.650000000000000133e-01
2.519999999999999929e+01 7.319999999999999840e-01 2.680000000000000160e-01 6.999999999999999556e-01 2.999999999999999889e-01 7.399999999999999911e-01 2.600000000000000089e-01
2.530000000000000071e+01 7.329999999999999849e-01 2.670000000000000151e-01 6.999999999999999556e-01 2.999999999999999889e-01 7.399999999999999911e-01 2.600000000000000089e-01
2.539999999999999858e+01 7.339999999999999858e-01 2.660000000000000142e-01 6.999999999999999556e-01 2.999999999999999889e-01 7.399999999999999911e-01 2.600000000000000089e-01
2.550000000000000000e+01 7.359999999999999876e-01 2.640000000000000124e-01 6.999999999999999556e-01 2.999999999999999889e-01 7.449999999999999956e-01 2.550000000000000044e-01
2.560000000000000142e+01 7.379999999999999893e-01 2.620000000000000107e-01 7.049999999999999600e-01 2.949999999999999845e-01 7.449999999999999956e-01 2.550000000000000044e-01
2.569999999999999929e+01 7.439999999999999947e-01 2.560000000000000053e-01 7.049999999999999600e-01 2.949999999999999845e-01 7.449999999999999956e-01 2.550000000000000044e-01
2.580000000000000071e+01 7.489999999999999991e-01 2.510000000000000009e-01 7.099999999999999645e-01 2.899999999999999800e-01 7.449999999999999956e-01 2.550000000000000044e-01
2.589999999999999858e+01 7.510000000000000009e-01 2.489999999999999991e-01 7.099999999999999645e-01 2.899999999999999800e-01 7.449999999999999956e-01 2.550000000000000044e-01
2.600000000000000000e+01 7.530000000000000027e-01 2.469999999999999973e-01 7.099999999999999645e-01 2.899999999999999800e-01 7.449999999999999956e-01 2.550000000000000044e-01
2.610000000000000142e+01 7.590000000000000080e-01 2.409999999999999920e-01 7.099999999999999645e-01 2.899999999999999800e-01 7.449999999999999956e-01 2.550000000000000044e-01
2.619999999999999929e+01 7.620000000000000107e-01 2.379999999999999893e-01 7.149999999999999689e-01 2.849999999999999756e-01 7.449999999999999956e-01 2.550000000000000044e-01
2.630000000000000071e+01 7.650000000000000133e-01 2.349999999999999867e-01 7.349999999999999867e-01 2.650000000000000133e-01 7.500000000000000000e-01 2.500000000000000000e-01
2.639999999999999858e+01 7.680000000000000160e-01 2.320000000000000118e-01 7.349999999999999867e-01 2.650000000000000133e-01 7.550000000000000044e-01 2.449999999999999956e-01
2.650000000000000000e+01 7.690000000000000169e-01 2.310000000000000109e-01 7.349999999999999867e-01 2.650000000000000133e-01 7.600000000000000089e-01 2.399999999999999911e-01
2.660000000000000142e+01 7.740000000000000213e-01 2.260000000000000064e-01 7.349999999999999867e-01 2.650000000000000133e-01 7.600000000000000089e-01 2.399999999999999911e-01
2.669999999999999929e+01 7.750000000000000222e-01 2.250000000000000056e-01 7.349999999999999867e-01 2.650000000000000133e-01 7.600000000000000089e-01 2.399999999999999911e-01
2.680000000000000071e+01 7.760000000000000231e-01 2.240000000000000047e-01 7.500000000000000000e-01 2.500000000000000000e-01 7.650000000000000133e-01 2.349999999999999867e-01
2.689999999999999858e+01 7.780000000000000249e-01 2.220000000000000029e-01 7.500000000000000000e-01 2.500000000000000000e-01 7.750000000000000222e-01 2.250000000000000056e-01
2.700000000000000000e+01 7.840000000000000302e-01 2.159999999999999976e-01 7.550000000000000044e-01 2.449999999999999956e-01 7.800000000000000266e-01 2.200000000000000011e-01
2.710000000000000142e+01 7.860000000000000320e-01 2.139999999999999958e-01 7.650000000000000133e-01 2.349999999999999867e-01 7.850000000000000311e-01 2.149999999999999967e-01
2.719999999999999929e+01 7.920000000000000373e-01 2.079999999999999905e-01 7.750000000000000222e-01 2.250000000000000056e-01 7.900000000000000355e-01 2.099999999999999922e-01
2.730000000000000071e+01 7.940000000000000391e-01 2.059999999999999887e-01 7.750000000000000222e-01 2.250000000000000056e-01 7.900000000000000355e-01 2.099999999999999922e-01
2.739999999999999858e+01 7.970000000000000417e-01 2.030000000000000138e-01 7.750000000000000222e-01 2.250000000000000056e-01 7.900000000000000355e-01 2.099999999999999922e-01
2.750000000000000000e+01 8.010000000000000453e-01 1.990000000000000102e-01 7.850000000000000311e-01 2.149999999999999967e-01 7.950000000000000400e-01 2.049999999999999878e-01
2.760000000000000142e+01 8.040000000000000480e-01 1.960000000000000075e-01 7.900000000000000355e-01 2.099999999999999922e-01 7.950000000000000400e-01 2.049999999999999878e-01
2.769999999999999929e+01 8.090000000000000524e-01 1.910000000000000031e-01 7.900000000000000355e-01 2.099999999999999922e-01 8.050000000000000488e-01 1.950000000000000067e-01
2.780000000000000071e+01 8.120000000000000551e-01 1.880000000000000004e-01 7.950000000000000400e-01 2.049999999999999878e-01 8.050000000000000488e-01 1.950000000000000067e-01
2.789999999999999858e+01 8.129999999999999449e-01 1.869999999999999996e-01 8.000000000000000444e-01 2.000000000000000111e-01 8.050000000000000488e-01 1.950000000000000067e-01
2.800000000000000000e+01 8.179999999999999494e-01 1.819999999999999951e-01 8.050000000000000488e-01 1.950000000000000067e-01 8.149999999999999467e-01 1.849999999999999978e-01
2.810000000000000142e+01 8.189999999999999503e-01 1.809999999999999942e-01 8.050000000000000488e-01 1.950000000000000067e-01 8.149999999999999467e-01 1.849999999999999978e-01
2.819999999999999929e+01 8.239999999999999547e-01 1.759999999999999898e-01 8.100000000000000533e-01 1.900000000000000022e-01 8.149999999999999467e-01 1.849999999999999978e-01
2.830000000000000071e+01 8.269999999999999574e-01 1.729999999999999871e-01 8.249999999999999556e-01 1.749999999999999889e-01 8.149999999999999467e-01 1.849999999999999978e-01
2.839999999999999858e+01 8.279999999999999583e-01 1.719999999999999862e-01 8.299999999999999600e-01 1.700000000000000122e-01 8.199999999999999512e-01 1.799999999999999933e-01
2.850000000000000000e+01 8.319999999999999618e-01 1.680000000000000104e-01 8.349999999999999645e-01 1.650000000000000078e-01 8.349999999999999645e-01 1.650000000000000078e-01
2.860000000000000142e+01 8.349999999999999645e-01 1.650000000000000078e-01 8.349999999999999645e-01 1.650000000000000078e-01 8.349999999999999645e-01 1.650000000000000078e-01
2.869999999999999929e+01 8.389999999999999680e-01 1.610000000000000042e-01 8.349999999999999645e-01 1.650000000000000078e-01 8.349999999999999645e-01 1.650000000000000078e-01
2.880000000000000071e+01 8.409999999999999698e-01 1.590000000000000024e-01 8.449999999999999734e-01 1.549999999999999989e-01 8.349999999999999645e-01 1.650000000000000078e-01
2.889999999999999858e+01 8.449999999999999734e-01 1.549999999999999989e-01 8.499999999999999778e-01 1.499999999999999944e-01 8.399999999999999689e-01 1.600000000000000033e-01
2.900000000000000000e+01 8.509999999999999787e-01 1.489999999999999936e-01 8.549999999999999822e-01 1.449999999999999900e-01 8.499999999999999778e-01 1.499999999999999944e-01
2.910000000000000142e+01 8.569999999999999840e-01 1.429999999999999882e-01 8.549999999999999822e-01 1.449999999999999900e-01 8.599999999999999867e-01 1.400000000000000133e-01
2.919999999999999929e+01 8.599999999999999867e-01 1.400000000000000133e-01 8.599999999999999867e-01 1.400000000000000133e-01 8.599999999999999867e-01 1.400000000000000133e-01
2.930000000000000071e+01 8.639999999999999902e-01 1.360000000000000098e-01 8.599999999999999867e-01 1.400000000000000133e-01 8.599999999999999867e-01 1.400000000000000133e-01
2.939999999999999858e+01 8.679999999999999938e-01 1.320000000000000062e-01 8.649999999999999911e-01 1.350000000000000089e-01 8.649999999999999911e-01 1.350000000000000089e-01
2.950000000000000000e+01 8.689999999999999947e-01 1.310000000000000053e-01 8.649999999999999911e-01 1.350000000000000089e-01 8.699999999999999956e-01 1.300000000000000044e-01
2.960000000000000142e+01 8.729999999999999982e-01 1.270000000000000018e-01 8.649999999999999911e-01 1.350000000000000089e-01 8.750000000000000000e-01 1.250000000000000000e-01
2.969999999999999929e+01 8.739999999999999991e-01 1.260000000000000009e-01 8.649999999999999911e-01 1.350000000000000089e-01 8.750000000000000000e-01 1.250000000000000000e-01
2.980000000000000071e+01 8.770000000000000018e-01 1.229999999999999982e-01 8.699999999999999956e-01 1.300000000000000044e-01 8.750000000000000000e-01 1.250000000000000000e-01
2.989999999999999858e+01 8.790000000000000036e-01 1.209999999999999964e-01 8.750000000000000000e-01 1.250000000000000000e-01 8.750000000000000000e-01 1.250000000000000000e-01
3.000000000000000000e+01 8.820000000000000062e-01 1.179999999999999938e-01 8.750000000000000000e-01 1.250000000000000000e-01 8.750000000000000000e-01 1.250000000000000000e-01
3.010000000000000142e+01 8.840000000000000080e-01 1.160000000000000059e-01 8.750000000000000000e-01 1.250000000000000000e-01 8.800000000000000044e-01 1.199999999999999956e-01
3.019999999999999929e+01 8.850000000000000089e-01 1.150000000000000050e-01 8.750000000000000000e-01 1.250000000000000000e-01 8.750000000000000000e-01 1.250000000000000000e-01
3.030000000000000071e+01 8.870000000000000107e-01 1.130000000000000032e-01 8.800000000000000044e-01 1.199999999999999956e-01 8.750000000000000000e-01 1.250000000000000000e-01
3.039999999999999858e+01 8.880000000000000115e-01 1.120000000000000023e-01 8.800000000000000044e-01 1.199999999999999956e-01 8.750000000000000000e-01 1.250000000000000000e-01
3.050000000000000000e+01 8.920000000000000151e-01 1.079999999999999988e-01 8.800000000000000044e-01 1.199999999999999956e-01 8.800000000000000044e-01 1.199999999999999956e-01
3.060000000000000142e+01 8.920000000000000151e-01 1.079999999999999988e-01 8.850000000000000089e-01 1.150000000000000050e-01 8.850000000000000089e-01 1.150000000000000050e-01
3.069999999999999929e+01 8.920000000000000151e-01 1.079999999999999988e-01 8.950000000000000178e-01 1.049999999999999961e-01 8.850000000000000089e-01 1.150000000000000050e-01
3.080000000000000071e+01 8.930000000000000160e-01 1.069999999999999979e-01 8.950000000000000178e-01 1.049999999999999961e-01 8.850000000000000089e-01 1.150000000000000050e-01
3.089999999999999858e+01 8.950000000000000178e-01 1.049999999999999961e-01 8.950000000000000178e-01 1.049999999999999961e-01 8.900000000000000133e-01 1.100000000000000006e-01
3.100000000000000000e+01 8.950000000000000178e-01 1.049999999999999961e-01 8.950000000000000178e-01 1.049999999999999961e-01 8.900000000000000133e-01 1.100000000000000006e-01
3.110000000000000142e+01 8.960000000000000187e-01 1.039999999999999952e-01 9.000000000000000222e-01 1.000000000000000056e-01 8.900000000000000133e-01 1.100000000000000006e-01
3.119999999999999929e+01 8.990000000000000213e-01 1.010000000000000064e-01 9.000000000000000222e-01 1.000000000000000056e-01 8.900000000000000133e-01 1.100000000000000006e-01
3.130000000000000071e+01 9.000000000000000222e-01 1.000000000000000056e-01 8.950000000000000178e-01 1.049999999999999961e-01 8.900000000000000133e-01 1.100000000000000006e-01
3.139999999999999858e+01 9.010000000000000231e-01 9.900000000000000466e-02 8.950000000000000178e-01 1.049999999999999961e-01 8.900000000000000133e-01 1.100000000000000006e-01
3.150000000000000000e+01 9.020000000000000240e-01 9.800000000000000377e-02 9.000000000000000222e-01 1.000000000000000056e-01 8.900000000000000133e-01 1.100000000000000006e-01
3.160000000000000142e+01 9.030000000000000249e-01 9.700000000000000289e-02 9.000000000000000222e-01 1.000000000000000056e-01 8.900000000000000133e-01 1.100000000000000006e-01
3.169999999999999929e+01 9.030000000000000249e-01 9.700000000000000289e-02 9.000000000000000222e-01 1.000000000000000056e-01 8.900000000000000133e-01 1.100000000000000006e-01
3.180000000000000071e+01 9.030000000000000249e-01 9.700000000000000289e-02 9.000000000000000222e-01 1.000000000000000056e-01 8.900000000000000133e-01 1.100000000000000006e-01
3.189999999999999858e+01 9.050000000000000266e-01 9.500000000000000111e-02 9.000000000000000222e-01 1.000000000000000056e-01 8.900000000000000133e-01 1.100000000000000006e-01
3.200000000000000000e+01 9.050000000000000266e-01 9.500000000000000111e-02 9.050000000000000266e-01 9.500000000000000111e-02 8.900000000000000133e-01 1.100000000000000006e-01
3.210000000000000142e+01 9.070000000000000284e-01 9.299999999999999933e-02 9.050000000000000266e-01 9.500000000000000111e-02 8.900000000000000133e-01 1.100000000000000006e-01
3.220000000000000284e+01 9.090000000000000302e-01 9.099999999999999756e-02 9.050000000000000266e-01 9.500000000000000111e-02 8.900000000000000133e-01 1.100000000000000006e-01
3.229999999999999716e+01 9.090000000000000302e-01 9.099999999999999756e-02 9.050000000000000266e-01 9.500000000000000111e-02 8.900000000000000133e-01 1.100000000000000006e-01
3.239999999999999858e+01 9.100000000000000311e-01 8.999999999999999667e-02 9.100000000000000311e-01 8.999999999999999667e-02 8.900000000000000133e-01 1.100000000000000006e-01
3.250000000000000000e+01 9.090000000000000302e-01 9.099999999999999756e-02 9.100000000000000311e-01 8.999999999999999667e-02 8.900000000000000133e-01 1.100000000000000006e-01
3.260000000000000142e+01 9.090000000000000302e-01 9.099999999999999756e-02 9.100000000000000311e-01 8.999999999999999667e-02 8.900000000000000133e-01 1.100000000000000006e-01
3.270000000000000284e+01 9.110000000000000320e-01 8.899999999999999578e-02 9.050000000000000266e-01 9.500000000000000111e-02 8.850000000000000089e-01 1.150000000000000050e-01
3.279999999999999716e+01 9.110000000000000320e-01 8.899999999999999578e-02 9.000000000000000222e-01 1.000000000000000056e-01 8.850000000000000089e-01 1.150000000000000050e-01
3.289999999999999858e+01 9.090000000000000302e-01 9.099999999999999756e-02 9.000000000000000222e-01 1.000000000000000056e-01 8.850000000000000089e-01 1.150000000000000050e-01
3.300000000000000000e+01 9.080000000000000293e-01 9.199999999999999845e-02 9.000000000000000222e-01 1.000000000000000056e-01 8.850000000000000089e-01 1.150000000000000050e-01
3.310000000000000142e+01 9.080000000000000293e-01 9.199999999999999845e-02 9.000000000000000222e-01 1.000000000000000056e-01 8.850000000000000089e-01 1.150000000000000050e-01
3.320000000000000284e+01 9.080000000000000293e-01 9.199999999999999845e-02 8.950000000000000178e-01 1.049999999999999961e-01 8.850000000000000089e-01 1.150000000000000050e-01
3.329999999999999716e+01 9.080000000000000293e-01 9.199999999999999845e-02 8.900000000000000133e-01 1.100000000000000006e-01 8.800000000000000044e-01 1.199999999999999956e-01
3.339999999999999858e+01 9.080000000000000293e-01 9.199999999999999845e-02 8.950000000000000178e-01 1.049999999999999961e-01 8.800000000000000044e-01 1.199999999999999956e-01
3.350000000000000000e+01 9.060000000000000275e-01 9.400000000000000022e-02 8.950000000000000178e-01 1.049999999999999961e-01 8.800000000000000044e-01 1.199999999999999956e-01
3.360000000000000142e+01 9.030000000000000249e-01 9.700000000000000289e-02 8.950000000000000178e-01 1.049999999999999961e-01 8.800000000000000044e-01 1.199999999999999956e-01
3.370000000000000284e+01 9.040000000000000258e-01 9.600000000000000200e-02 8.950000000000000178e-01 1.049999999999999961e-01 8.800000000000000044e-01 1.199999999999999956e-01
3.379999999999999716e+01 9.040000000000000258e-01 9.600000000000000200e-02 8.950000000000000178e-01 1.049999999999999961e-01 8.800000000000000044e-01 1.199999999999999956e-01
3.389999999999999858e+01 9.040000000000000258e-01 9.600000000000000200e-02 8.950000000000000178e-01 1.049999999999999961e-01 8.800000000000000044e-01 1.199999999999999956e-01
3.400000000000000000e+01 9.040000000000000258e-01 9.600000000000000200e-02 8.950000000000000178e-01 1.049999999999999961e-01 8.850000000000000089e-01 1.150000000000000050e-01
3.410000000000000142e+01 9.030000000000000249e-01 9.700000000000000289e-02 8.950000000000000178e-01 1.049999999999999961e-01 8.850000000000000089e-01 1.150000000000000050e-01
3.420000000000000284e+01 9.020000000000000240e-01 9.800000000000000377e-02 8.950000000000000178e-01 1.049999999999999961e-01 8.850000000000000089e-01 1.150000000000000050e-01
3.429999999999999716e+01 9.020000000000000240e-01 9.800000000000000377e-02 8.900000000000000133e-01 1.100000000000000006e-01 8.850000000000000089e-01 1.150000000000000050e-01
3.439999999999999858e+01 9.020000000000000240e-01 9.800000000000000377e-02 8.900000000000000133e-01 1.100000000000000006e-01 8.850000000000000089e-01 1.150000000000000050e-01
3.450000000000000000e+01 9.010000000000000231e-01 9.900000000000000466e-02 8.900000000000000133e-01 1.100000000000000006e-01 8.850000000000000089e-01 1.150000000000000050e-01
3.460000000000000142e+01 9.010000000000000231e-01 9.900000000000000466e-02 8.900000000000000133e-01 1.100000000000000006e-01 8.850000000000000089e-01 1.150000000000000050e-01
3.470000000000000284e+01 9.010000000000000231e-01 9.900000000000000466e-02 8.900000000000000133e-01 1.100000000000000006e-01 8.850000000000000089e-01 1.150000000000000050e-01
3.479999999999999716e+01 9.010000000000000231e-01 9.900000000000000466e-02 8.850000000000000089e-01 1.150000000000000050e-01 8.850000000000000089e-01 1.150000000000000050e-01
3.489999999999999858e+01 9.010000000000000231e-01 9.900000000000000466e-02 8.850000000000000089e-01 1.150000000000000050e-01 8.800000000000000044e-01 1.199999999999999956e-01
3.500000000000000000e+01 9.010000000000000231e-01 9.900000000000000466e-02 8.850000000000000089e-01 1.150000000000000050e-01 8.800000000000000044e-01 1.199999999999999956e-01
3.510000000000000142e+01 9.010000000000000231e-01 9.900000000000000466e-02 8.800000000000000044e-01 1.199999999999999956e-01 8.800000000000000044e-01 1.199999999999999956e-01
3.520000000000000284e+01 9.010000000000000231e-01 9.900000000000000466e-02 8.800000000000000044e-01 1.199999999999999956e-01 8.800000000000000044e-01 1.199999999999999956e-01
3.529999999999999716e+01 9.010000000000000231e-01 9.900000000000000466e-02 8.800000000000000044e-01 1.199999999999999956e-01 8.800000000000000044e-01 1.199999999999999956e-01
3.539999999999999858e+01 9.000000000000000222e-01 1.000000000000000056e-01 8.800000000000000044e-01 1.199999999999999956e-01 8.800000000000000044e-01 1.199999999999999956e-01
3.550000000000000000e+01 8.990000000000000213e-01 1.010000000000000064e-01 8.800000000000000044e-01 1.199999999999999956e-01 8.800000000000000044e-01 1.199999999999999956e-01
3.560000000000000142e+01 8.990000000000000213e-01 1.010000000000000064e-01 8.800000000000000044e-01 1.199999999999999956e-01 8.800000000000000044e-01 1.199999999999999956e-01
3.570000000000000284e+01 8.990000000000000213e-01 1.010000000000000064e-01 8.800000000000000044e-01 1.199999999999999956e-01 8.800000000000000044e-01 1.199999999999999956e-01
3.579999999999999716e+01 8.990000000000000213e-01 1.010000000000000064e-01 8.800000000000000044e-01 1.199999999999999956e-01 8.800000000000000044e-01 1.199999999999999956e-01
3.589999999999999858e+01 8.980000000000000204e-01 1.019999999999999934e-01 8.800000000000000044e-01 1.199999999999999956e-01 8.800000000000000044e-01 1.199999999999999956e-01
3.600000000000000000e+01 8.980000000000000204e-01 1.019999999999999934e-01 8.800000000000000044e-01 1.199999999999999956e-01 8.800000000000000044e-01 1.199999999999999956e-01
3.610000000000000142e+01 8.980000000000000204e-01 1.019999999999999934e-01 8.800000000000000044e-01 1.199999999999999956e-01 8.800000000000000044e-01 1.199999999999999956e-01
3.620000000000000284e+01 8.970000000000000195e-01 1.029999999999999943e-01 8.800000000000000044e-01 1.199999999999999956e-01 8.800000000000000044e-01 1.199999999999999956e-01
3.629999999999999716e+01 8.960000000000000187e-01 1.039999999999999952e-01 8.800000000000000044e-01 1.199999999999999956e-01 8.800000000000000044e-01 1.199999999999999956e-01
3.639999999999999858e+01 8.960000000000000187e-01 1.039999999999999952e-01 8.750000000000000000e-01 1.250000000000000000e-01 8.800000000000000044e-01 1.199999999999999956e-01
3.650000000000000000e+01 8.960000000000000187e-01 1.039999999999999952e-01 8.750000000000000000e-01 1.250000000000000000e-01 8.800000000000000044e-01 1.199999999999999956e-01
3.660000000000000142e+01 8.960000000000000187e-01 1.039999999999999952e-01 8.750000000000000000e-01 1.250000000000000000e-01 8.800000000000000044e-01 1.199999999999999956e-01
3.670000000000000284e+01 8.950000000000000178e-01 1.049999999999999961e-01 8.750000000000000000e-01 1.250000000000000000e-01 8.800000000000000044e-01 1.199999999999999956e-01
3.679999999999999716e+01 8.950000000000000178e-01 1.049999999999999961e-01 8.699999999999999956e-01 1.300000000000000044e-01 8.800000000000000044e-01 1.199999999999999956e-01
3.689999999999999858e+01 8.950000000000000178e-01 1.049999999999999961e-01 8.699999999999999956e-01 1.300000000000000044e-01 8.800000000000000044e-01 1.199999999999999956e-01
3.700000000000000000e+01 8.950000000000000178e-01 1.049999999999999961e-01 8.699999999999999956e-01 1.300000000000000044e-01 8.800000000000000044e-01 1.199999999999999956e-01
3.710000000000000142e+01 8.950000000000000178e-01 1.049999999999999961e-01 8.699999999999999956e-01 1.300000000000000044e-01 8.800000000000000044e-01 1.199999999999999956e-01
3.720000000000000284e+01 8.940000000000000169e-01 1.059999999999999970e-01 8.699999999999999956e-01 1.300000000000000044e-01 8.800000000000000044e-01 1.199999999999999956e-01
3.729999999999999716e+01 8.930000000000000160e-01 1.069999999999999979e-01 8.699999999999999956e-01 1.300000000000000044e-01 8.800000000000000044e-01 1.199999999999999956e-01
3.739999999999999858e+01 8.930000000000000160e-01 1.069999999999999979e-01 8.699999999999999956e-01 1.300000000000000044e-01 8.800000000000000044e-01 1.199999999999999956e-01
3.750000000000000000e+01 8.930000000000000160e-01 1.069999999999999979e-01 8.649999999999999911e-01 1.350000000000000089e-01 8.800000000000000044e-01 1.199999999999999956e-01
3.760000000000000142e+01 8.940000000000000169e-01 1.059999999999999970e-01 8.649999999999999911e-01 1.350000000000000089e-01 8.800000000000000044e-01 1.199999999999999956e-01
3.770000000000000284e+01 8.940000000000000169e-01 1.059999999999999970e-01 8.649999999999999911e-01 1.350000000000000089e-01 8.800000000000000044e-01 1.199999999999999956e-01
3.779999999999999716e+01 8.940000000000000169e-01 1.059999999999999970e-01 8.649999999999999911e-01 1.350000000000000089e-01 8.800000000000000044e-01 1.199999999999999956e-01
3.789999999999999858e+01 8.940000000000000169e-01 1.059999999999999970e-01 8.649999999999999911e-01 1.350000000000000089e-01 8.800000000000000044e-01 1.199999999999999956e-01
3.800000000000000000e+01 8.940000000000000169e-01 1.059999999999999970e-01 8.649999999999999911e-01 1.350000000000000089e-01 8.800000000000000044e-01 1.199999999999999956e-01
3.810000000000000142e+01 8.940000000000000169e-01 1.059999999999999970e-01 8.649999999999999911e-01 1.350000000000000089e-01 8.800000000000000044e-01 1.199999999999999956e-01
3.820000000000000284e+01 8.940000000000000169e-01 1.059999999999999970e-01 8.649999999999999911e-01 1.350000000000000089e-01 8.800000000000000044e-01 1.199999999999999956e-01
3.829999999999999716e+01 8.940000000000000169e-01 1.059999999999999970e-01 8.649999999999999911e-01 1.350000000000000089e-01 8.800000000000000044e-01 1.199999999999999956e-01
3.839999999999999858e+01 8.940000000000000169e-01 1.059999999999999970e-01 8.649999999999999911e-01 1.350000000000000089e-01 8.800000000000000044e-01 1.199999999999999956e-01
3.850000000000000000e+01 8.940000000000000169e-01 1.059999999999999970e-01 8.649999999999999911e-01 1.350000000000000089e-01 8.800000000000000044e-01 1.199999999999999956e-01
3.860000000000000142e+01 8.940000000000000169e-01 1.059999999999999970e-01 8.649999999999999911e-01 1.350000000000000089e-01 8.800000000000000044e-01 1.199999999999999956e-01
3.870000000000000284e+01 8.940000000000000169e-01 1.059999999999999970e-01 8.649999999999999911e-01 1.350000000000000089e-01 8.800000000000000044e-01 1.199999999999999956e-01
3.879999999999999716e+01 8.940000000000000169e-01 1.059999999999999970e-01 8.649999999999999911e-01 1.350000000000000089e-01 8.800000000000000044e-01 1.199999999999999956e-01
3.889999999999999858e+01 8.940000000000000169e-01 1.059999999999999970e-01 8.649999999999999911e-01 1.350000000000000089e-01 8.800000000000000044e-01 1.199999999999999956e-01
3.900000000000000000e+01 8.940000000000000169e-01 1.059999999999999970e-01 8.649999999999999911e-01 1.350000000000000089e-01 8.800000000000000044e-01 1.199999999999999956e-01
3.910000000000000142e+01 8.940000000000000169e-01 1.059999999999999970e-01 8.649999999999999911e-01 1.350000000000000089e-01 8.800000000000000044e-01 1.199999999999999956e-01
3.920000000000000284e+01 8.940000000000000169e-01 1.059999999999999970e-01 8.649999999999999911e-01 1.350000000000000089e-01 8.800000000000000044e-01 1.199999999999999956e-01
3.929999999999999716e+01 8.940000000000000169e-01 1.059999999999999970e-01 8.649999999999999911e-01 1.350000000000000089e-01 8.800000000000000044e-01 1.199999999999999956e-01
3.939999999999999858e+01 8.940000000000000169e-01 1.059999999999999970e-01 8.649999999999999911e-01 1.350000000000000089e-01 8.800000000000000044e-01 1.199999999999999956e-01
3.950000000000000000e+01 8.940000000000000169e-01 1.059999999999999970e-01 8.649999999999999911e-01 1.350000000000000089e-01 8.800000000000000044e-01 1.199999999999999956e-01
3.960000000000000142e+01 8.940000000000000169e-01 1.059999999999999970e-01 8.649999999999999911e-01 1.350000000000000089e-01 8.800000000000000044e-01 1.199999999999999956e-01
3.970000000000000284e+01 8.940000000000000169e-01 1.059999999999999970e-01 8.649999999999999911e-01 1.350000000000000089e-01 8.800000000000000044e-01 1.199999999999999956e-01
3.979999999999999716e+01 8.940000000000000169e-01 1.059999999999999970e-01 8.649999999999999911e-01 1.350000000000000089e-01 8.800000000000000044e-01 1.199999999999999956e-01
3.989999999999999858e+01 8.940000000000000169e-01 1.059999999999999970e-01 8.649999999999999911e-01 1.350000000000000089e-01 8.800000000000000044e-01 1.199999999999999956e-01
4.000000000000000000e+01 8.940000000000000169e-01 1.059999999999999970e-01 8.649999999999999911e-01 1.350000000000000089e-01 8.800000000000000044e-01 1.199999999999999956e-01
4.010000000000000142e+01 8.940000000000000169e-01 1.059999999999999970e-01 8.649999999999999911e-01 1.350000000000000089e-01 8.800000000000000044e-01 1.199999999999999956e-01
4.020000000000000284e+01 8.940000000000000169e-01 1.059999999999999970e-01 8.649999999999999911e-01 1.350000000000000089e-01 8.800000000000000044e-01 1.199999999999999956e-01
4.029999999999999716e+01 8.940000000000000169e-01 1.059999999999999970e-01 8.649999999999999911e-01 1.350000000000000089e-01 8.800000000000000044e-01 1.199999999999999956e-01
4.039999999999999858e+01 8.940000000000000169e-01 1.059999999999999970e-01 8.649999999999999911e-01 1.350000000000000089e-01 8.800000000000000044e-01 1.199999999999999956e-01
4.050000000000000000e+01 8.940000000000000169e-01 1.059999999999999970e-01 8.649999999999999911e-01 1.350000000000000089e-01 8.800000000000000044e-01 1.199999999999999956e-01
4.060000000000000142e+01 8.940000000000000169e-01 1.059999999999999970e-01 8.649999999999999911e-01 1.350000000000000089e-01 8.800000000000000044e-01 1.199999999999999956e-01
4.070000000000000284e+01 8.940000000000000169e-01 1.059999999999999970e-01 8.649999999999999911e-01 1.350000000000000089e-01 8.800000000000000044e-01 1.199999999999999956e-01
4.079999999999999716e+01 8.940000000000000169e-01 1.059999999999999970e-01 8.649999999999999911e-01 1.350000000000000089e-01 8.800000000000000044e-01 1.199999999999999956e-01
4.089999999999999858e+01 8.940000000000000169e-01 1.059999999999999970e-01 8.649999999999999911e-01 1.350000000000000089e-01 8.800000000000000044e-01 1.199999999999999956e-01
4.100000000000000000e+01 8.940000000000000169e-01 1.059999999999999970e-01 8.649999999999999911e-01 1.350000000000000089e-01 8.800000000000000044e-01 1.199999999999999956e-01
4.110000000000000142e+01 8.940000000000000169e-01 1.059999999999999970e-01 8.649999999999999911e-01 1.350000000000000089e-01 8.800000000000000044e-01 1.199999999999999956e-01
4.120000000000000284e+01 8.940000000000000169e-01 1.059999999999999970e-01 8.649999999999999911e-01 1.350000000000000089e-01 8.800000000000000044e-01 1.199999999999999956e-01
4.129999999999999716e+01 8.940000000000000169e-01 1.059999999999999970e-01 8.649999999999999911e-01 1.350000000000000089e-01 8.800000000000000044e-01 1.199999999999999956e-01
4.139999999999999858e+01 8.940000000000000169e-01 1.059999999999999970e-01 8.649999999999999911e-01 1.350000000000000089e-01 8.800000000000000044e-01 1.199999999999999956e-01
4.150000000000000000e+01 8.940000000000000169e-01 1.059999999999999970e-01 8.649999999999999911e-01 1.350000000000000089e-01 8.800000000000000044e-01 1.199999999999999956e-01
4.160000000000000142e+01 8.940000000000000169e-01 1.059999999999999970e-01 8.649999999999999911e-01 1.350000000000000089e-01 8.800000000000000044e-01 1.199999999999999956e-01
4.170000000000000284e+01 8.940000000000000169e-01 1.059999999999999970e-01 8.649999999999999911e-01 1.350000000000000089e-01 8.800000000000000044e-01 1.199999999999999956e-01
4.179999999999999716e+01 8.940000000000000169e-01 1.059999999999999970e-01 8.649999999999999911e-01 1.350000000000000089e-01 8.800000000000000044e-01 1.199999999999999956e-01
4.189999999999999858e+01 8.950000000000000178e-01 1.049999999999999961e-01 8.649999999999999911e-01 1.350000000000000089e-01 8.800000000000000044e-01 1.199999999999999956e-01
4.200000000000000000e+01 8.950000000000000178e-01 1.049999999999999961e-01 8.649999999999999911e-01 1.350000000000000089e-01 8.800000000000000044e-01 1.199999999999999956e-01
4.210000000000000142e+01 8.950000000000000178e-01 1.049999999999999961e-01 8.649999999999999911e-01 1.350000000000000089e-01 8.800000000000000044e-01 1.199999999999999956e-01
4.220000000000000284e+01 8.950000000000000178e-01 1.049999999999999961e-01 8.649999999999999911e-01 1.350000000000000089e-01 8.800000000000000044e-01 1.199999999999999956e-01
4.229999999999999716e+01 8.950000000000000178e-01 1.049999999999999961e-01 8.649999999999999911e-01 1.350000000000000089e-01 8.800000000000000044e-01 1.199999999999999956e-01
4.239999999999999858e+01 8.950000000000000178e-01 1.049999999999999961e-01 8.649999999999999911e-01 1.350000000000000089e-01 8.800000000000000044e-01 1.199999999999999956e-01
4.250000000000000000e+01 8.950000000000000178e-01 1.049999999999999961e-01 8.649999999999999911e-01 1.350000000000000089e-01 8.800000000000000044e-01 1.199999999999999956e-01
4.260000000000000142e+01 8.950000000000000178e-01 1.049999999999999961e-01 8.649999999999999911e-01 1.350000000000000089e-01 8.800000000000000044e-01 1.199999999999999956e-01
4.270000000000000284e+01 8.970000000000000195e-01 1.029999999999999943e-01 8.649999999999999911e-01 1.350000000000000089e-01 8.800000000000000044e-01 1.199999999999999956e-01
4.279999999999999716e+01 8.980000000000000204e-01 1.019999999999999934e-01 8.649999999999999911e-01 1.350000000000000089e-01 8.800000000000000044e-01 1.199999999999999956e-01
4.289999999999999858e+01 8.980000000000000204e-01 1.019999999999999934e-01 8.649999999999999911e-01 1.350000000000000089e-01 8.800000000000000044e-01 1.199999999999999956e-01
4.300000000000000000e+01 8.980000000000000204e-01 1.019999999999999934e-01 8.649999999999999911e-01 1.350000000000000089e-01 8.800000000000000044e-01 1.199999999999999956e-01
4.310000000000000142e+01 8.980000000000000204e-01 1.019999999999999934e-01 8.649999999999999911e-01 1.350000000000000089e-01 8.800000000000000044e-01 1.199999999999999956e-01
4.320000000000000284e+01 8.980000000000000204e-01 1.019999999999999934e-01 8.649999999999999911e-01 1.350000000000000089e-01 8.800000000000000044e-01 1.199999999999999956e-01
4.329999999999999716e+01 8.990000000000000213e-01 1.010000000000000064e-01 8.649999999999999911e-01 1.350000000000000089e-01 8.800000000000000044e-01 1.199999999999999956e-01
4.339999999999999858e+01 8.990000000000000213e-01 1.010000000000000064e-01 8.649999999999999911e-01 1.350000000000000089e-01 8.800000000000000044e-01 1.199999999999999956e-01
4.350000000000000000e+01 8.990000000000000213e-01 1.010000000000000064e-01 8.649999999999999911e-01 1.350000000000000089e-01 8.800000000000000044e-01 1.199999999999999956e-01
4.360000000000000142e+01 9.000000000000000222e-01 1.000000000000000056e-01 8.649999999999999911e-01 1.350000000000000089e-01 8.800000000000000044e-01 1.199999999999999956e-01
4.370000000000000284e+01 9.000000000000000222e-01 1.000000000000000056e-01 8.649999999999999911e-01 1.350000000000000089e-01 8.800000000000000044e-01 1.199999999999999956e-01
4.379999999999999716e+01 9.000000000000000222e-01 1.000000000000000056e-01 8.649999999999999911e-01 1.350000000000000089e-01 8.800000000000000044e-01 1.199999999999999956e-01
4.389999999999999858e+01 9.000000000000000222e-01 1.000000000000000056e-01 8.649999999999999911e-01 1.350000000000000089e-01 8.800000000000000044e-01 1.199999999999999956e-01
4.400000000000000000e+01 9.010000000000000231e-01 9.900000000000000466e-02 8.649999999999999911e-01 1.350000000000000089e-01 8.800000000000000044e-01 1.199999999999999956e-01
4.410000000000000142e+01 9.020000000000000240e-01 9.800000000000000377e-02 8.649999999999999911e-01 1.350000000000000089e-01 8.800000000000000044e-01 1.199999999999999956e-01
4.420000000000000284e+01 9.020000000000000240e-01 9.800000000000000377e-02 8.649999999999999911e-01 1.350000000000000089e-01 8.800000000000000044e-01 1.199999999999999956e-01
4.429999999999999716e+01 9.040000000000000258e-01 9.600000000000000200e-02 8.750000000000000000e-01 1.250000000000000000e-01 8.800000000000000044e-01 1.199999999999999956e-01
4.439999999999999858e+01 9.040000000000000258e-01 9.600000000000000200e-02 8.800000000000000044e-01 1.199999999999999956e-01 8.800000000000000044e-01 1.199999999999999956e-01
4.450000000000000000e+01 9.040000000000000258e-01 9.600000000000000200e-02 8.800000000000000044e-01 1.199999999999999956e-01 8.800000000000000044e-01 1.199999999999999956e-01
4.460000000000000142e+01 9.040000000000000258e-01 9.600000000000000200e-02 8.800000000000000044e-01 1.199999999999999956e-01 8.800000000000000044e-01 1.199999999999999956e-01
4.470000000000000284e+01 9.040000000000000258e-01 9.600000000000000200e-02 8.800000000000000044e-01 1.199999999999999956e-01 8.800000000000000044e-01 1.199999999999999956e-01
4.479999999999999716e+01 9.040000000000000258e-01 9.600000000000000200e-02 8.800000000000000044e-01 1.199999999999999956e-01 8.800000000000000044e-01 1.199999999999999956e-01
4.489999999999999858e+01 9.040000000000000258e-01 9.600000000000000200e-02 8.850000000000000089e-01 1.150000000000000050e-01 8.800000000000000044e-01 1.199999999999999956e-01
4.500000000000000000e+01 9.050000000000000266e-01 9.500000000000000111e-02 8.850000000000000089e-01 1.150000000000000050e-01 8.800000000000000044e-01 1.199999999999999956e-01
4.510000000000000142e+01 9.050000000000000266e-01 9.500000000000000111e-02 8.850000000000000089e-01 1.150000000000000050e-01 8.800000000000000044e-01 1.199999999999999956e-01
4.520000000000000284e+01 9.070000000000000284e-01 9.299999999999999933e-02 8.850000000000000089e-01 1.150000000000000050e-01 8.800000000000000044e-01 1.199999999999999956e-01
4.529999999999999716e+01 9.070000000000000284e-01 9.299999999999999933e-02 8.850000000000000089e-01 1.150000000000000050e-01 8.800000000000000044e-01 1.199999999999999956e-01
4.539999999999999858e+01 9.080000000000000293e-01 9.199999999999999845e-02 8.900000000000000133e-01 1.100000000000000006e-01 8.800000000000000044e-01 1.199999999999999956e-01
4.550000000000000000e+01 9.090000000000000302e-01 9.099999999999999756e-02 8.900000000000000133e-01 1.100000000000000006e-01 8.800000000000000044e-01 1.199999999999999956e-01
4.560000000000000142e+01 9.110000000000000320e-01 8.899999999999999578e-02 8.900000000000000133e-01 1.100000000000000006e-01 8.800000000000000044e-01 1.199999999999999956e-01
4.570000000000000284e+01 9.130000000000000338e-01 8.699999999999999400e-02 8.900000000000000133e-01 1.100000000000000006e-01 8.800000000000000044e-01 1.199999999999999956e-01
4.579999999999999716e+01 9.130000000000000338e-01 8.699999999999999400e-02 8.900000000000000133e-01 1.100000000000000006e-01 8.800000000000000044e-01 1.199999999999999956e-01
4.589999999999999858e+01 9.160000000000000364e-01 8.400000000000000522e-02 8.900000000000000133e-01 1.100000000000000006e-01 8.800000000000000044e-01 1.199999999999999956e-01
4.600000000000000000e+01 9.160000000000000364e-01 8.400000000000000522e-02 8.900000000000000133e-01 1.100000000000000006e-01 8.800000000000000044e-01 1.199999999999999956e-01
4.610000000000000142e+01 9.160000000000000364e-01 8.400000000000000522e-02 8.900000000000000133e-01 1.100000000000000006e-01 8.800000000000000044e-01 1.199999999999999956e-01
4.620000000000000284e+01 9.180000000000000382e-01 8.200000000000000344e-02 8.900000000000000133e-01 1.100000000000000006e-01 8.800000000000000044e-01 1.199999999999999956e-01
4.629999999999999716e+01 9.190000000000000391e-01 8.100000000000000255e-02 8.900000000000000133e-01 1.100000000000000006e-01 8.800000000000000044e-01 1.199999999999999956e-01
4.639999999999999858e+01 9.190000000000000391e-01 8.100000000000000255e-02 8.900000000000000133e-01 1.100000000000000006e-01 8.800000000000000044e-01 1.199999999999999956e-01
4.650000000000000000e+01 9.190000000000000391e-01 8.100000000000000255e-02 8.900000000000000133e-01 1.100000000000000006e-01 8.800000000000000044e-01 1.199999999999999956e-01
4.660000000000000142e+01 9.200000000000000400e-01 8.000000000000000167e-02 8.900000000000000133e-01 1.100000000000000006e-01 8.850000000000000089e-01 1.150000000000000050e-01
4.670000000000000284e+01 9.200000000000000400e-01 8.000000000000000167e-02 8.900000000000000133e-01 1.100000000000000006e-01 8.850000000000000089e-01 1.150000000000000050e-01
4.679999999999999716e+01 9.210000000000000409e-01 7.900000000000000078e-02 8.900000000000000133e-01 1.100000000000000006e-01 8.850000000000000089e-01 1.150000000000000050e-01
4.689999999999999858e+01 9.230000000000000426e-01 7.699999999999999900e-02 8.900000000000000133e-01 1.100000000000000006e-01 8.850000000000000089e-01 1.150000000000000050e-01
4.700000000000000000e+01 9.230000000000000426e-01 7.699999999999999900e-02 8.900000000000000133e-01 1.100000000000000006e-01 8.850000000000000089e-01 1.150000000000000050e-01
4.710000000000000142e+01 9.250000000000000444e-01 7.499999999999999722e-02 8.900000000000000133e-01 1.100000000000000006e-01 8.900000000000000133e-01 1.100000000000000006e-01
4.720000000000000284e+01 9.260000000000000453e-01 7.399999999999999634e-02 8.900000000000000133e-01 1.100000000000000006e-01 8.900000000000000133e-01 1.100000000000000006e-01
4.729999999999999716e+01 9.270000000000000462e-01 7.299999999999999545e-02 8.900000000000000133e-01 1.100000000000000006e-01 8.900000000000000133e-01 1.100000000000000006e-01
4.739999999999999858e+01 9.280000000000000471e-01 7.199999999999999456e-02 8.900000000000000133e-01 1.100000000000000006e-01 8.900000000000000133e-01 1.100000000000000006e-01
4.750000000000000000e+01 9.290000000000000480e-01 7.099999999999999367e-02 8.950000000000000178e-01 1.049999999999999961e-01 8.900000000000000133e-01 1.100000000000000006e-01
4.760000000000000142e+01 9.290000000000000480e-01 7.099999999999999367e-02 8.950000000000000178e-01 1.049999999999999961e-01 8.900000000000000133e-01 1.100000000000000006e-01
4.770000000000000284e+01 9.300000000000000488e-01 7.000000000000000666e-02 8.950000000000000178e-01 1.049999999999999961e-01 8.900000000000000133e-01 1.100000000000000006e-01
4.779999999999999716e+01 9.300000000000000488e-01 7.000000000000000666e-02 8.950000000000000178e-01 1.049999999999999961e-01 8.950000000000000178e-01 1.049999999999999961e-01
4.789999999999999858e+01 9.300000000000000488e-01 7.000000000000000666e-02 9.050000000000000266e-01 9.500000000000000111e-02 8.950000000000000178e-01 1.049999999999999961e-01
4.800000000000000000e+01 9.310000000000000497e-01 6.900000000000000577e-02 9.050000000000000266e-01 9.500000000000000111e-02 8.950000000000000178e-01 1.049999999999999961e-01
4.810000000000000142e+01 9.320000000000000506e-01 6.800000000000000488e-02 9.050000000000000266e-01 9.500000000000000111e-02 9.000000000000000222e-01 1.000000000000000056e-01
4.820000000000000284e+01 9.320000000000000506e-01 6.800000000000000488e-02 9.050000000000000266e-01 9.500000000000000111e-02 9.000000000000000222e-01 1.000000000000000056e-01
4.829999999999999716e+01 9.340000000000000524e-01 6.600000000000000311e-02 9.100000000000000311e-01 8.999999999999999667e-02 9.000000000000000222e-01 1.000000000000000056e-01
4.839999999999999858e+01 9.350000000000000533e-01 6.500000000000000222e-02 9.150000000000000355e-01 8.500000000000000611e-02 9.000000000000000222e-01 1.000000000000000056e-01
4.850000000000000000e+01 9.360000000000000542e-01 6.400000000000000133e-02 9.200000000000000400e-01 8.000000000000000167e-02 9.000000000000000222e-01 1.000000000000000056e-01
4.860000000000000142e+01 9.360000000000000542e-01 6.400000000000000133e-02 9.250000000000000444e-01 7.499999999999999722e-02 9.000000000000000222e-01 1.000000000000000056e-01
4.870000000000000284e+01 9.370000000000000551e-01 6.300000000000000044e-02 9.200000000000000400e-01 8.000000000000000167e-02 9.000000000000000222e-01 1.000000000000000056e-01
4.879999999999999716e+01 9.370000000000000551e-01 6.300000000000000044e-02 9.200000000000000400e-01 8.000000000000000167e-02 9.000000000000000222e-01 1.000000000000000056e-01
4.889999999999999858e+01 9.379999999999999449e-01 6.199999999999999956e-02 9.200000000000000400e-01 8.000000000000000167e-02 9.000000000000000222e-01 1.000000000000000056e-01
4.900000000000000000e+01 9.399999999999999467e-01 5.999999999999999778e-02 9.250000000000000444e-01 7.499999999999999722e-02 9.000000000000000222e-01 1.000000000000000056e-01
4.910000000000000142e+01 9.399999999999999467e-01 5.999999999999999778e-02 9.250000000000000444e-01 7.499999999999999722e-02 9.000000000000000222e-01 1.000000000000000056e-01
4.920000000000000284e+01 9.409999999999999476e-01 5.899999999999999689e-02 9.250000000000000444e-01 7.499999999999999722e-02 9.100000000000000311e-01 8.999999999999999667e-02
4.929999999999999716e+01 9.429999999999999494e-01 5.700000000000000205e-02 9.250000000000000444e-01 7.499999999999999722e-02 9.150000000000000355e-01 8.500000000000000611e-02
4.939999999999999858e+01 9.439999999999999503e-01 5.600000000000000117e-02 9.250000000000000444e-01 7.499999999999999722e-02 9.150000000000000355e-01 8.500000000000000611e-02
4.950000000000000000e+01 9.429999999999999494e-01 5.700000000000000205e-02 9.250000000000000444e-01 7.499999999999999722e-02 9.150000000000000355e-01 8.500000000000000611e-02
4.960000000000000142e+01 9.439999999999999503e-01 5.600000000000000117e-02 9.250000000000000444e-01 7.499999999999999722e-02 9.150000000000000355e-01 8.500000000000000611e-02
4.970000000000000284e+01 9.459999999999999520e-01 5.399999999999999939e-02 9.250000000000000444e-01 7.499999999999999722e-02 9.150000000000000355e-01 8.500000000000000611e-02
4.979999999999999716e+01 9.469999999999999529e-01 5.299999999999999850e-02 9.250000000000000444e-01 7.499999999999999722e-02 9.150000000000000355e-01 8.500000000000000611e-02
4.989999999999999858e+01 9.469999999999999529e-01 5.299999999999999850e-02 9.250000000000000444e-01 7.499999999999999722e-02 9.250000000000000444e-01 7.499999999999999722e-02
5.000000000000000000e+01 9.469999999999999529e-01 5.299999999999999850e-02 9.300000000000000488e-01 7.000000000000000666e-02 9.250000000000000444e-01 7.499999999999999722e-02
5.010000000000000142e+01 9.469999999999999529e-01 5.299999999999999850e-02 9.300000000000000488e-01 7.000000000000000666e-02 9.250000000000000444e-01 7.499999999999999722e-02
5.020000000000000284e+01 9.469999999999999529e-01 5.299999999999999850e-02 9.300000000000000488e-01 7.000000000000000666e-02 9.300000000000000488e-01 7.000000000000000666e-02
5.029999999999999716e+01 9.469999999999999529e-01 5.299999999999999850e-02 9.300000000000000488e-01 7.000000000000000666e-02 9.300000000000000488e-01 7.000000000000000666e-02
5.039999999999999858e+01 9.469999999999999529e-01 5.299999999999999850e-02 9.300000000000000488e-01 7.000000000000000666e-02 9.300000000000000488e-01 7.000000000000000666e-02
5.050000000000000000e+01 9.469999999999999529e-01 5.299999999999999850e-02 9.300000000000000488e-01 7.000000000000000666e-02 9.300000000000000488e-01 7.000000000000000666e-02
5.060000000000000142e+01 9.489999999999999547e-01 5.099999999999999672e-02 9.300000000000000488e-01 7.000000000000000666e-02 9.300000000000000488e-01 7.000000000000000666e-02
5.070000000000000284e+01 9.489999999999999547e-01 5.099999999999999672e-02 9.300000000000000488e-01 7.000000000000000666e-02 9.300000000000000488e-01 7.000000000000000666e-02
5.079999999999999716e+01 9.509999999999999565e-01 4.900000000000000189e-02 9.300000000000000488e-01 7.000000000000000666e-02 9.300000000000000488e-01 7.000000000000000666e-02
5.089999999999999858e+01 9.509999999999999565e-01 4.900000000000000189e-02 9.300000000000000488e-01 7.000000000000000666e-02 9.300000000000000488e-01 7.000000000000000666e-02
5.100000000000000000e+01 9.499999999999999556e-01 5.000000000000000278e-02 9.300000000000000488e-01 7.000000000000000666e-02 9.300000000000000488e-01 7.000000000000000666e-02
5.110000000000000142e+01 9.509999999999999565e-01 4.900000000000000189e-02 9.300000000000000488e-01 7.000000000000000666e-02 9.300000000000000488e-01 7.000000000000000666e-02
5.120000000000000284e+01 9.509999999999999565e-01 4.900000000000000189e-02 9.300000000000000488e-01 7.000000000000000666e-02 9.300000000000000488e-01 7.000000000000000666e-02
5.129999999999999716e+01 9.509999999999999565e-01 4.900000000000000189e-02 9.300000000000000488e-01 7.000000000000000666e-02 9.300000000000000488e-01 7.000000000000000666e-02
5.139999999999999858e+01 9.519999999999999574e-01 4.800000000000000100e-02 9.300000000000000488e-01 7.000000000000000666e-02 9.350000000000000533e-01 6.500000000000000222e-02
5.150000000000000000e+01 9.539999999999999591e-01 4.599999999999999922e-02 9.300000000000000488e-01 7.000000000000000666e-02 9.350000000000000533e-01 6.500000000000000222e-02
5.160000000000000142e+01 9.539999999999999591e-01 4.599999999999999922e-02 9.300000000000000488e-01 7.000000000000000666e-02 9.350000000000000533e-01 6.500000000000000222e-02
5.170000000000000284e+01 9.539999999999999591e-01 4.599999999999999922e-02 9.300000000000000488e-01 7.000000000000000666e-02 9.350000000000000533e-01 6.500000000000000222e-02
5.179999999999999716e+01 9.529999999999999583e-01 4.700000000000000011e-02 9.300000000000000488e-01 7.000000000000000666e-02 9.399999999999999467e-01 5.999999999999999778e-02
5.189999999999999858e+01 9.529999999999999583e-01 4.700000000000000011e-02 9.350000000000000533e-01 6.500000000000000222e-02 9.399999999999999467e-01 5.999999999999999778e-02
5.200000000000000000e+01 9.529999999999999583e-01 4.700000000000000011e-02 9.350000000000000533e-01 6.500000000000000222e-02 9.399999999999999467e-01 5.999999999999999778e-02
5.210000000000000142e+01 9.529999999999999583e-01 4.700000000000000011e-02 9.350000000000000533e-01 6.500000000000000222e-02 9.399999999999999467e-01 5.999999999999999778e-02
5.220000000000000284e+01 9.529999999999999583e-01 4.700000000000000011e-02 9.350000000000000533e-01 6.500000000000000222e-02 9.399999999999999467e-01 5.999999999999999778e-02
5.229999999999999716e+01 9.529999999999999583e-01 4.700000000000000011e-02 9.350000000000000533e-01 6.500000000000000222e-02 9.399999999999999467e-01 5.999999999999999778e-02
5.239999999999999858e+01 9.549999999999999600e-01 4.499999999999999833e-02 9.350000000000000533e-01 6.500000000000000222e-02 9.399999999999999467e-01 5.999999999999999778e-02
5.250000000000000000e+01 9.549999999999999600e-01 4.499999999999999833e-02 9.350000000000000533e-01 6.500000000000000222e-02 9.399999999999999467e-01 5.999999999999999778e-02
5.260000000000000142e+01 9.569999999999999618e-01 4.299999999999999656e-02 9.350000000000000533e-01 6.500000000000000222e-02 9.399999999999999467e-01 5.999999999999999778e-02
5.270000000000000284e+01 9.579999999999999627e-01 4.200000000000000261e-02 9.350000000000000533e-01 6.500000000000000222e-02 9.399999999999999467e-01 5.999999999999999778e-02
5.279999999999999716e+01 9.579999999999999627e-01 4.200000000000000261e-02 9.350000000000000533e-01 6.500000000000000222e-02 9.399999999999999467e-01 5.999999999999999778e-02
5.289999999999999858e+01 9.589999999999999636e-01 4.100000000000000172e-02 9.350000000000000533e-01 6.500000000000000222e-02 9.399999999999999467e-01 5.999999999999999778e-02
5.300000000000000000e+01 9.589999999999999636e-01 4.100000000000000172e-02 9.350000000000000533e-01 6.500000000000000222e-02 9.399999999999999467e-01 5.999999999999999778e-02
5.310000000000000142e+01 9.589999999999999636e-01 4.100000000000000172e-02 9.350000000000000533e-01 6.500000000000000222e-02 9.399999999999999467e-01 5.999999999999999778e-02
5.320000000000000284e+01 9.589999999999999636e-01 4.100000000000000172e-02 9.350000000000000533e-01 6.500000000000000222e-02 9.399999999999999467e-01 5.999999999999999778e-02
5.329999999999999716e+01 9.589999999999999636e-01 4.100000000000000172e-02 9.350000000000000533e-01 6.500000000000000222e-02 9.399999999999999467e-01 5.999999999999999778e-02
5.339999999999999858e+01 9.589999999999999636e-01 4.100000000000000172e-02 9.350000000000000533e-01 6.500000000000000222e-02 9.399999999999999467e-01 5.999999999999999778e-02
5.350000000000000000e+01 9.579999999999999627e-01 4.200000000000000261e-02 9.350000000000000533e-01 6.500000000000000222e-02 9.350000000000000533e-01 6.500000000000000222e-02
5.360000000000000142e+01 9.579999999999999627e-01 4.200000000000000261e-02 9.350000000000000533e-01 6.500000000000000222e-02 9.350000000000000533e-01 6.500000000000000222e-02
5.370000000000000284e+01 9.579999999999999627e-01 4.200000000000000261e-02 9.350000000000000533e-01 6.500000000000000222e-02 9.350000000000000533e-01 6.500000000000000222e-02
5.379999999999999716e+01 9.579999999999999627e-01 4.200000000000000261e-02 9.350000000000000533e-01 6.500000000000000222e-02 9.350000000000000533e-01 6.500000000000000222e-02
5.389999999999999858e+01 9.579999999999999627e-01 4.200000000000000261e-02 9.350000000000000533e-01 6.500000000000000222e-02 9.350000000000000533e-01 6.500000000000000222e-02
5.400000000000000000e+01 9.579999999999999627e-01 4.200000000000000261e-02 9.350000000000000533e-01 6.500000000000000222e-02 9.350000000000000533e-01 6.500000000000000222e-02
5.410000000000000142e+01 9.579999999999999627e-01 4.200000000000000261e-02 9.350000000000000533e-01 6.500000000000000222e-02 9.350000000000000533e-01 6.500000000000000222e-02
5.420000000000000284e+01 9.589999999999999636e-01 4.100000000000000172e-02 9.350000000000000533e-01 6.500000000000000222e-02 9.350000000000000533e-01 6.500000000000000222e-02
5.429999999999999716e+01 9.589999999999999636e-01 4.100000000000000172e-02 9.350000000000000533e-01 6.500000000000000222e-02 9.350000000000000533e-01 6.500000000000000222e-02
5.439999999999999858e+01 9.589999999999999636e-01 4.100000000000000172e-02 9.350000000000000533e-01 6.500000000000000222e-02 9.350000000000000533e-01 6.500000000000000222e-02
5.450000000000000000e+01 9.579999999999999627e-01 4.200000000000000261e-02 9.350000000000000533e-01 6.500000000000000222e-02 9.350000000000000533e-01 6.500000000000000222e-02
5.460000000000000142e+01 9.579999999999999627e-01 4.200000000000000261e-02 9.350000000000000533e-01 6.500000000000000222e-02 9.350000000000000533e-01 6.500000000000000222e-02
5.470000000000000284e+01 9.579999999999999627e-01 4.200000000000000261e-02 9.350000000000000533e-01 6.500000000000000222e-02 9.350000000000000533e-01 6.500000000000000222e-02
5.479999999999999716e+01 9.579999999999999627e-01 4.200000000000000261e-02 9.350000000000000533e-01 6.500000000000000222e-02 9.350000000000000533e-01 6.500000000000000222e-02
5.489999999999999858e+01 9.579999999999999627e-01 4.200000000000000261e-02 9.350000000000000533e-01 6.500000000000000222e-02 9.350000000000000533e-01 6.500000000000000222e-02
5.500000000000000000e+01 9.579999999999999627e-01 4.200000000000000261e-02 9.350000000000000533e-01 6.500000000000000222e-02 9.350000000000000533e-01 6.500000000000000222e-02
5.510000000000000142e+01 9.579999999999999627e-01 4.200000000000000261e-02 9.350000000000000533e-01 6.500000000000000222e-02 9.350000000000000533e-01 6.500000000000000222e-02
5.520000000000000284e+01 9.579999999999999627e-01 4.200000000000000261e-02 9.350000000000000533e-01 6.500000000000000222e-02 9.350000000000000533e-01 6.500000000000000222e-02
5.529999999999999716e+01 9.579999999999999627e-01 4.200000000000000261e-02 9.350000000000000533e-01 6.500000000000000222e-02 9.350000000000000533e-01 6.500000000000000222e-02
5.539999999999999858e+01 9.579999999999999627e-01 4.200000000000000261e-02 9.350000000000000533e-01 6.500000000000000222e-02 9.350000000000000533e-01 6.500000000000000222e-02
5.550000000000000000e+01 9.579999999999999627e-01 4.200000000000000261e-02 9.350000000000000533e-01 6.500000000000000222e-02 9.350000000000000533e-01 6.500000000000000222e-02
5.560000000000000142e+01 9.579999999999999627e-01 4.200000000000000261e-02 9.350000000000000533e-01 6.500000000000000222e-02 9.350000000000000533e-01 6.500000000000000222e-02
5.570000000000000284e+01 9.579999999999999627e-01 4.200000000000000261e-02 9.350000000000000533e-01 6.500000000000000222e-02 9.350000000000000533e-01 6.500000000000000222e-02
5.579999999999999716e+01 9.579999999999999627e-01 4.200000000000000261e-02 9.350000000000000533e-01 6.500000000000000222e-02 9.350000000000000533e-01 6.500000000000000222e-02
5.589999999999999858e+01 9.579999999999999627e-01 4.200000000000000261e-02 9.350000000000000533e-01 6.500000000000000222e-02 9.350000000000000533e-01 6.500000000000000222e-02
5.600000000000000000e+01 9.579999999999999627e-01 4.200000000000000261e-02 9.350000000000000533e-01 6.500000000000000222e-02 9.350000000000000533e-01 6.500000000000000222e-02
5.610000000000000142e+01 9.569999999999999618e-01 4.299999999999999656e-02 9.350000000000000533e-01 6.500000000000000222e-02 9.350000000000000533e-01 6.500000000000000222e-02
5.620000000000000284e+01 9.569999999999999618e-01 4.299999999999999656e-02 9.350000000000000533e-01 6.500000000000000222e-02 9.350000000000000533e-01 6.500000000000000222e-02
5.629999999999999716e+01 9.569999999999999618e-01 4.299999999999999656e-02 9.350000000000000533e-01 6.500000000000000222e-02 9.350000000000000533e-01 6.500000000000000222e-02
5.639999999999999858e+01 9.569999999999999618e-01 4.299999999999999656e-02 9.350000000000000533e-01 6.500000000000000222e-02 9.350000000000000533e-01 6.500000000000000222e-02
5.650000000000000000e+01 9.569999999999999618e-01 4.299999999999999656e-02 9.300000000000000488e-01 7.000000000000000666e-02 9.350000000000000533e-01 6.500000000000000222e-02
5.660000000000000142e+01 9.569999999999999618e-01 4.299999999999999656e-02 9.300000000000000488e-01 7.000000000000000666e-02 9.350000000000000533e-01 6.500000000000000222e-02
5.670000000000000284e+01 9.569999999999999618e-01 4.299999999999999656e-02 9.300000000000000488e-01 7.000000000000000666e-02 9.350000000000000533e-01 6.500000000000000222e-02
5.679999999999999716e+01 9.569999999999999618e-01 4.299999999999999656e-02 9.300000000000000488e-01 7.000000000000000666e-02 9.350000000000000533e-01 6.500000000000000222e-02
5.689999999999999858e+01 9.569999999999999618e-01 4.299999999999999656e-02 9.300000000000000488e-01 7.000000000000000666e-02 9.350000000000000533e-01 6.500000000000000222e-02
5.700000000000000000e+01 9.569999999999999618e-01 4.299999999999999656e-02 9.300000000000000488e-01 7.000000000000000666e-02 9.350000000000000533e-01 6.500000000000000222e-02
5.710000000000000142e+01 9.569999999999999618e-01 4.299999999999999656e-02 9.300000000000000488e-01 7.000000000000000666e-02 9.350000000000000533e-01 6.500000000000000222e-02
5.720000000000000284e+01 9.569999999999999618e-01 4.299999999999999656e-02 9.300000000000000488e-01 7.000000000000000666e-02 9.350000000000000533e-01 6.500000000000000222e-02
5.729999999999999716e+01 9.569999999999999618e-01 4.299999999999999656e-02 9.300000000000000488e-01 7.000000000000000666e-02 9.350000000000000533e-01 6.500000000000000222e-02
5.739999999999999858e+01 9.559999999999999609e-01 4.399999999999999745e-02 9.300000000000000488e-01 7.000000000000000666e-02 9.350000000000000533e-01 6.500000000000000222e-02
5.750000000000000000e+01 9.559999999999999609e-01 4.399999999999999745e-02 9.300000000000000488e-01 7.000000000000000666e-02 9.350000000000000533e-01 6.500000000000000222e-02
5.760000000000000142e+01 9.559999999999999609e-01 4.399999999999999745e-02 9.300000000000000488e-01 7.000000000000000666e-02 9.350000000000000533e-01 6.500000000000000222e-02
5.770000000000000284e+01 9.559999999999999609e-01 4.399999999999999745e-02 9.300000000000000488e-01 7.000000000000000666e-02 9.350000000000000533e-01 6.500000000000000222e-02
5.779999999999999716e+01 9.559999999999999609e-01 4.399999999999999745e-02 9.300000000000000488e-01 7.000000000000000666e-02 9.350000000000000533e-01 6.500000000000000222e-02
5.789999999999999858e+01 9.559999999999999609e-01 4.399999999999999745e-02 9.300000000000000488e-01 7.000000000000000666e-02 9.350000000000000533e-01 6.500000000000000222e-02
5.800000000000000000e+01 9.559999999999999609e-01 4.399999999999999745e-02 9.300000000000000488e-01 7.000000000000000666e-02 9.350000000000000533e-01 6.500000000000000222e-02
5.810000000000000142e+01 9.559999999999999609e-01 4.399999999999999745e-02 9.300000000000000488e-01 7.000000000000000666e-02 9.350000000000000533e-01 6.500000000000000222e-02
5.820000000000000284e+01 9.559999999999999609e-01 4.399999999999999745e-02 9.300000000000000488e-01 7.000000000000000666e-02 9.350000000000000533e-01 6.500000000000000222e-02
5.829999999999999716e+01 9.559999999999999609e-01 4.399999999999999745e-02 9.300000000000000488e-01 7.000000000000000666e-02 9.350000000000000533e-01 6.500000000000000222e-02
5.839999999999999858e+01 9.549999999999999600e-01 4.499999999999999833e-02 9.300000000000000488e-01 7.000000000000000666e-02 9.350000000000000533e-01 6.500000000000000222e-02
5.850000000000000000e+01 9.549999999999999600e-01 4.499999999999999833e-02 9.300000000000000488e-01 7.000000000000000666e-02 9.350000000000000533e-01 6.500000000000000222e-02
5.860000000000000142e+01 9.549999999999999600e-01 4.499999999999999833e-02 9.300000000000000488e-01 7.000000000000000666e-02 9.350000000000000533e-01 6.500000000000000222e-02
5.870000000000000284e+01 9.549999999999999600e-01 4.499999999999999833e-02 9.350000000000000533e-01 6.500000000000000222e-02 9.350000000000000533e-01 6.500000000000000222e-02
5.879999999999999716e+01 9.549999999999999600e-01 4.499999999999999833e-02 9.350000000000000533e-01 6.500000000000000222e-02 9.350000000000000533e-01 6.500000000000000222e-02
5.889999999999999858e+01 9.549999999999999600e-01 4.499999999999999833e-02 9.350000000000000533e-01 6.500000000000000222e-02 9.350000000000000533e-01 6.500000000000000222e-02
5.900000000000000000e+01 9.549999999999999600e-01 4.499999999999999833e-02 9.350000000000000533e-01 6.500000000000000222e-02 9.350000000000000533e-01 6.500000000000000222e-02
5.910000000000000142e+01 9.549999999999999600e-01 4.499999999999999833e-02 9.350000000000000533e-01 6.500000000000000222e-02 9.350000000000000533e-01 6.500000000000000222e-02
5.920000000000000284e+01 9.549999999999999600e-01 4.499999999999999833e-02 9.350000000000000533e-01 6.500000000000000222e-02 9.350000000000000533e-01 6.500000000000000222e-02
5.929999999999999716e+01 9.549999999999999600e-01 4.499999999999999833e-02 9.350000000000000533e-01 6.500000000000000222e-02 9.350000000000000533e-01 6.500000000000000222e-02
5.939999999999999858e+01 9.549999999999999600e-01 4.499999999999999833e-02 9.350000000000000533e-01 6.500000000000000222e-02 9.350000000000000533e-01 6.500000000000000222e-02
5.950000000000000000e+01 9.549999999999999600e-01 4.499999999999999833e-02 9.350000000000000533e-01 6.500000000000000222e-02 9.350000000000000533e-01 6.500000000000000222e-02
5.960000000000000142e+01 9.549999999999999600e-01 4.499999999999999833e-02 9.350000000000000533e-01 6.500000000000000222e-02 9.350000000000000533e-01 6.500000000000000222e-02
5.970000000000000284e+01 9.549999999999999600e-01 4.499999999999999833e-02 9.350000000000000533e-01 6.500000000000000222e-02 9.350000000000000533e-01 6.500000000000000222e-02
5.979999999999999716e+01 9.549999999999999600e-01 4.499999999999999833e-02 9.350000000000000533e-01 6.500000000000000222e-02 9.350000000000000533e-01 6.500000000000000222e-02
5.989999999999999858e+01 9.549999999999999600e-01 4.499999999999999833e-02 9.350000000000000533e-01 6.500000000000000222e-02 9.350000000000000533e-01 6.500000000000000222e-02
6.000000000000000000e+01 9.549999999999999600e-01 4.499999999999999833e-02 9.350000000000000533e-01 6.500000000000000222e-02 9.350000000000000533e-01 6.500000000000000222e-02
