# Supplementary material for: OMNI-P2x universal neural network potential for excited-state simulations
Source: Nat Commun. 2026 Apr 7;17:4949. doi: 10.1038/s41467-026-71380-5 (PMC13233842; doi:10.1038/s41467-026-71380-5)
Supplement: Supplementary file 3 — Source Data [file 41467_2026_71380_MOESM3_ESM.zip › source_data/Suppl_tab2/Tab_s2.txt]

Observable CASSCF_dynamics CASSCF_err ML_dynamics ML_err
Planar_hopping/% 94.0 1.8 96.3 1.1
Twisted-stretched_hopping/% 3.7 1.5 1.7 0.8
Twisted-shrunk_hopping/% 2.3 1.2 2.0 0.8
