# Supplementary material for: OMNI-P2x universal neural network potential for excited-state simulations
Source: Nat Commun. 2026 Apr 7;17:4949. doi: 10.1038/s41467-026-71380-5 (PMC13233842; doi:10.1038/s41467-026-71380-5)
Supplement: Supplementary file 3 — Source Data [file 41467_2026_71380_MOESM3_ESM.zip › source_data/Suppl_tab3/TabS3.txt]

Target state R MAE/eV MSE/eV
S1 0.9598 0.24 -0.18
S2 0.9493 0.34 -0.32
S3 0.9488 0.42 -0.41
S4 0.9479 0.46 -0.46
S5 0.9488 0.50 -0.50
S6 0.9513 0.52 -0.52
S7 0.9514 0.54 -0.54
S8 0.9513 0.55 -0.55
S9 0.9520 0.56 -0.56
S10 0.9560 0.57 -0.57
