# Supplementary material for: OMNI-P2x universal neural network potential for excited-state simulations
Source: Nat Commun. 2026 Apr 7;17:4949. doi: 10.1038/s41467-026-71380-5 (PMC13233842; doi:10.1038/s41467-026-71380-5)
Supplement: Supplementary file 3 — Source Data [file 41467_2026_71380_MOESM3_ESM.zip › source_data/Suppl_Fig13/fig_S13b.txt]

# bond_length/Angstrom values:
    1.922668     1.860551     1.798434     1.736317     1.674200     1.612083     1.549966     1.487849     1.425732     1.363615     1.301498
# dihedral/degrees values:
   62.960000    80.960000    98.960000   116.960000   134.960000   152.960000   170.960000   188.960000   206.960000   224.960000   242.960000
# energies_S0/eV (rows=dihedral, cols=bond_length):
    4.058771     3.723364     3.407004     3.101277     2.807079     2.551360     2.390400     2.338735     2.350971     2.455624     2.731260
    4.076304     3.705866     3.373388     3.086998     2.814569     2.567868     2.380431     2.313365     2.423231     2.699931     3.221462
    4.076450     3.706353     3.374036     3.087491     2.814822     2.568169     2.381070     2.314571     2.424684     2.701196     3.222993
    4.059968     3.724937     3.408587     3.102406     2.808221     2.553261     2.393115     2.341713     2.353637     2.457836     2.733515
    4.101681     3.781733     3.455052     3.135843     2.821232     2.468165     2.145703     1.873281     1.696575     1.662580     1.837715
    4.081216     3.768696     3.430414     3.044052     2.596293     2.153329     1.744253     1.405592     1.171149     1.085249     1.219362
    4.051499     3.733098     3.351093     2.923491     2.446116     1.975822     1.536653     1.169306     0.902717     0.783684     0.883578
    4.051304     3.732858     3.350927     2.923176     2.445711     1.975345     1.536157     1.168833     0.902250     0.783210     0.883121
    4.080632     3.767889     3.429561     3.043429     2.595340     2.152213     1.743082     1.404382     1.169813     1.083799     1.217847
    4.100448     3.780410     3.453689     3.134312     2.819882     2.467376     2.144853     1.872350     1.695242     1.660831     1.835801
    4.058771     3.723367     3.407004     3.101277     2.807076     2.551360     2.390400     2.338735     2.350971     2.455624     2.731260
# energies_S1/eV (rows=dihedral, cols=bond_length):
    4.840829     4.430673     4.008897     3.596451     3.228378     2.913205     2.630205     2.447206     2.470172     2.739020     3.283695
    4.918483     4.490265     4.053555     3.652693     3.329664     3.107109     2.966102     2.887264     2.876043     3.040091     3.429169
    4.918357     4.490334     4.053808     3.653043     3.330079     3.107333     2.965869     2.886560     2.875012     3.039469     3.429850
    4.840407     4.430371     4.008550     3.595819     3.227265     2.911239     2.628268     2.446807     2.470675     2.739704     3.284499
    4.667273     4.236282     3.785201     3.338662     2.960565     2.695452     2.513559     2.456973     2.562311     2.857479     3.386548
    4.517670     4.073969     3.621023     3.243322     2.965392     2.743071     2.597996     2.550539     2.644559     2.933119     3.464361
    4.459608     4.027744     3.605274     3.264553     2.994947     2.776343     2.631564     2.584817     2.676459     2.961357     3.486293
    4.459618     4.027682     3.605171     3.264485     2.994905     2.776318     2.631505     2.584697     2.676274     2.961094     3.485959
    4.517900     4.074147     3.621072     3.243157     2.965152     2.742796     2.597620     2.550023     2.643878     2.932181     3.463158
    4.667935     4.237034     3.786122     3.339651     2.960984     2.694858     2.512414     2.455436     2.560624     2.855734     3.384579
    4.840829     4.430666     4.008900     3.596451     3.228378     2.913208     2.630205     2.447206     2.470172     2.739020     3.283695
