# Supplementary material for: OMNI-P2x universal neural network potential for excited-state simulations
Source: Nat Commun. 2026 Apr 7;17:4949. doi: 10.1038/s41467-026-71380-5 (PMC13233842; doi:10.1038/s41467-026-71380-5)
Supplement: Supplementary file 3 — Source Data [file 41467_2026_71380_MOESM3_ESM.zip › source_data/Suppl_Fig13/fig_S13a.txt]

# bond_length/Angstrom values:
    1.922668     1.860551     1.798434     1.736317     1.674200     1.612083     1.549966     1.487849     1.425732     1.363615     1.301498
# dihedral/degrees values:
   62.960000    80.960000    98.960000   116.960000   134.960000   152.960000   170.960000   188.960000   206.960000   224.960000   242.960000
# energies_S0/eV (rows=dihedral, cols=bond_length):
    4.193543     3.836112     3.490772     3.167019     2.877432     2.638535     2.471943     2.405943     2.347817     2.424914     2.717667
    4.177505     3.817118     3.468207     3.140111     2.845234     2.599893     2.425492     2.350104     2.410710     2.656129     3.151033
    4.177497     3.817117     3.468201     3.140099     2.845213     2.599859     2.425435     2.350026     2.410597     2.655967     3.150806
    4.193556     3.836120     3.490772     3.167011     2.877416     2.638520     2.471925     2.405919     2.352109     2.429993     2.723597
    4.218676     3.865496     3.525125     3.207142     2.876923     2.492838     2.152300     1.880110     1.710315     1.689500     1.881017
    4.242872     3.893476     3.509945     3.047484     2.592275     2.157462     1.761498     1.429908     1.197664     1.112347     1.238269
    4.257437     3.873812     3.394087     2.909933     2.430629     1.969526     1.545368     1.184042     0.920894     0.803842     0.897537
    4.257424     3.873458     3.393671     2.909447     2.430066     1.968878     1.544630     1.183209     0.919961     0.802806     0.896397
    4.242842     3.893443     3.508812     3.046149     2.590714     2.155654     1.759418     1.427540     1.194994     1.109364     1.234968
    4.218649     3.865470     3.525100     3.207115     2.874771     2.490292     2.149315     1.876642     1.706332     1.684975     1.875935
    4.193543     3.836112     3.490772     3.167019     2.877432     2.638545     2.471954     2.405942     2.347818     2.424914     2.717667
# energies_S1/eV (rows=dihedral, cols=bond_length):
    4.698858     4.309308     3.923640     3.549302     3.196368     2.878336     2.613280     2.425491     2.477614     2.735709     3.244507
    4.791014     4.424547     4.067564     3.728825     3.419946     3.156206     2.957635     2.850522     2.869425     3.059987     3.482671
    4.791375     4.424980     4.068102     3.729497     3.420789     3.157269     2.958985     2.852234     2.871613     3.062797     3.486287
    4.699744     4.310392     3.924968     3.550931     3.198363     2.880763     2.616235     2.429075     2.477612     2.735760     3.244656
    4.557692     4.134860     3.709006     3.286616     2.924184     2.692816     2.534649     2.477892     2.559541     2.828248     3.348229
    4.422946     3.970498     3.557383     3.244196     2.966566     2.741024     2.589148     2.539129     2.627890     2.903897     3.430960
    4.342933     3.910178     3.576476     3.265939     2.991190     2.768752     2.620169     2.573550     2.665639     2.944554     3.473357
    4.342633     3.910163     3.576459     3.265918     2.991162     2.768714     2.620115     2.573473     2.665528     2.944393     3.473123
    4.422142     3.969541     3.557347     3.244152     2.966508     2.740942     2.589031     2.538957     2.627634     2.903519     3.430405
    4.556651     4.133606     3.707498     3.284810     2.924150     2.692766     2.534570     2.477761     2.559327     2.827906     3.347695
    4.698858     4.309308     3.923640     3.549303     3.196368     2.878326     2.613270     2.425492     2.477614     2.735709     3.244506
