# Supplementary material for: OMNI-P2x universal neural network potential for excited-state simulations
Source: Nat Commun. 2026 Apr 7;17:4949. doi: 10.1038/s41467-026-71380-5 (PMC13233842; doi:10.1038/s41467-026-71380-5)
Supplement: Supplementary file 3 — Source Data [file 41467_2026_71380_MOESM3_ESM.zip › source_data/Suppl_Fig14/MECI_Columbus.xyz]

12

C            -4.2754667311961           2.4690388534116           0.0174150946392
C            -5.6460622428392           2.1497142258126           0.0106605686725
C            -5.7907961030912           0.6994781823637          -0.0082448663107
C            -4.5348225900914           0.1538398263000          -0.0108749455329
C            -3.5735135225816           1.2493510011099           0.0038368468500
C            -3.6861982119502           3.8253469775139           0.0353450238305
H            -6.4537642369900           2.8556387572929           0.0097238545070
H            -6.7234897964286           0.1711755242729          -0.0197315629715
H            -4.2845046359320          -0.8884683486417          -0.0201394939735
H            -2.5063648513608           1.1405882268243           0.0126689223969
H            -3.8626841185201           4.4943143230681           0.8556945965112
H            -3.0689472054400           4.1709867727125          -0.7716073003622
