# Supplementary material for: OMNI-P2x universal neural network potential for excited-state simulations
Source: Nat Commun. 2026 Apr 7;17:4949. doi: 10.1038/s41467-026-71380-5 (PMC13233842; doi:10.1038/s41467-026-71380-5)
Supplement: Supplementary file 3 — Source Data [file 41467_2026_71380_MOESM3_ESM.zip › source_data/Suppl_Fig14/MECI_ML.xyz]

12

C            -4.2761790075862           2.4673576481448           0.0173478709450
C            -5.6397011609073           2.1465859538942           0.0247493469472
C            -5.7900221008289           0.6946183610257          -0.0111696492193
C            -4.5389417025010           0.1510251081701          -0.0080220426657
C            -3.5799979416220           1.2521759804132          -0.0102681552954
C            -3.6876709079379           3.8220435692299           0.0352210113462
H            -6.4394228572770           2.8599859598541           0.0241025537231
H            -6.7234529991646           0.1697437027108          -0.0040396372367
H            -4.2854511496188          -0.8890775369349          -0.0357965130858
H            -2.5128340879781           1.1543231668899          -0.0014896045856
H            -3.9184488317707           4.5170863337028           0.8171065567689
H            -3.0144981751853           4.1451370001555          -0.7329946964528
