# Supplementary material for: OMNI-P2x universal neural network potential for excited-state simulations
Source: Nat Commun. 2026 Apr 7;17:4949. doi: 10.1038/s41467-026-71380-5 (PMC13233842; doi:10.1038/s41467-026-71380-5)
Supplement: Supplementary file 3 — Source Data [file 41467_2026_71380_MOESM3_ESM.zip › source_data/Fig8/fig8a_atomic_contributions.txt]

# molecule atom x/Angstrom y/Angstrom z/Angstrom dE_S1/%
# benzene
             benzene  C     1.376570    -0.218970     0.003990     0.100974
             benzene  C     0.874320     1.082950     0.000700     0.100598
             benzene  C    -0.504150     1.297020     0.018890     0.101047
             benzene  C    -1.379080     0.212300    -0.000630     0.100977
             benzene  C    -0.876910    -1.089650    -0.010500     0.100605
             benzene  C     0.501650    -1.303940     0.003400     0.101047
             benzene  H     2.450600    -0.386050     0.009820     0.065794
             benzene  H     1.555730     1.928480    -0.014960     0.065786
             benzene  H    -0.895450     2.310880     0.048660     0.065801
             benzene  H    -2.453020     0.379830    -0.008810     0.065795
             benzene  H    -1.558600    -1.934980    -0.024480     0.065781
             benzene  H     0.893110    -2.318170     0.010640     0.065795
# pyrazine
            pyrazine  C     0.765980     1.093670    -0.000510     0.084549
            pyrazine  C    -0.616370     1.183870     0.002940     0.084585
            pyrazine  N    -1.414410     0.091720     0.003290     0.164057
            pyrazine  C    -0.765210    -1.095100     0.001970     0.084547
            pyrazine  C     0.617140    -1.185300     0.001800     0.084588
            pyrazine  N     1.415170    -0.093150    -0.000410     0.164077
            pyrazine  H     1.391640     1.978570    -0.003370     0.083399
            pyrazine  H    -1.121620     2.142730     0.005840     0.083399
            pyrazine  H    -1.390890    -1.980000     0.001150     0.083399
            pyrazine  H     1.122410    -2.144150     0.003740     0.083399
# azobenzene
          azobenzene  N     1.033102    -0.016813     0.293865     0.113755
          azobenzene  N     0.433382     1.028837    -0.065267     0.113845
          azobenzene  C    -0.979472     0.976419     0.033448     0.050126
          azobenzene  C    -1.653808     2.138128    -0.367643     0.016888
          azobenzene  C    -3.047162     2.194934    -0.311755     0.052842
          azobenzene  C    -3.770536     1.090186     0.145718     0.054174
          azobenzene  C    -3.095676    -0.072293     0.547384     0.051621
          azobenzene  C    -1.706718    -0.136070     0.494239     0.001250
          azobenzene  C     2.445829     0.034981     0.195310     0.050114
          azobenzene  C     3.118516    -1.129465     0.591138     0.016851
          azobenzene  C     4.511843    -1.188138     0.534247     0.052832
          azobenzene  C     5.236683    -0.082327     0.081774     0.054148
          azobenzene  C     4.563314     1.083172    -0.313990     0.051608
          azobenzene  C     3.174511     1.148608    -0.260234     0.001316
          azobenzene  H    -1.066722     2.981908    -0.718926     0.023800
          azobenzene  H    -3.566399     3.097213    -0.623775     0.041456
          azobenzene  H    -4.855880     1.130221     0.191032     0.041883
          azobenzene  H    -3.661530    -0.929887     0.902947     0.041246
          azobenzene  H    -1.171096    -1.027618     0.801170     0.010923
          azobenzene  H     2.530543    -1.974036     0.939007     0.023777
          azobenzene  H     5.029897    -2.092726     0.841586     0.041454
          azobenzene  H     6.321961    -0.123812     0.036128     0.041881
          azobenzene  H     5.130189     1.941786    -0.665402     0.041247
          azobenzene  H     2.640098     2.042384    -0.562760     0.010961
# para_nitro_aniline
  para_nitro_aniline  N     2.320080    -0.001420    -0.050570     0.228492
  para_nitro_aniline  C     0.939480     0.001950     0.007920     0.036404
  para_nitro_aniline  C     0.225080    -1.200100    -0.000630     0.033777
  para_nitro_aniline  C    -1.173980    -1.204700    -0.000180     0.000967
  para_nitro_aniline  C    -1.864880     0.012550     0.005330     0.068433
  para_nitro_aniline  C    -1.164750     1.223360     0.003830     0.001824
  para_nitro_aniline  C     0.233450     1.208840    -0.005600     0.034122
  para_nitro_aniline  N    -3.332650     0.018110     0.010600     0.059609
  para_nitro_aniline  O    -3.915330    -1.073520     0.007890     0.126198
  para_nitro_aniline  O    -3.904350     1.120330     0.018500     0.125611
  para_nitro_aniline  H     2.836070    -0.867400     0.030770     0.055648
  para_nitro_aniline  H     2.838030     0.864780     0.015600     0.055559
  para_nitro_aniline  H     0.755960    -2.149330    -0.005320     0.052086
  para_nitro_aniline  H    -1.700320    -2.156460    -0.005850     0.034687
  para_nitro_aniline  H    -1.683990     2.179310     0.007240     0.034571
  para_nitro_aniline  H     0.770620     2.154250    -0.019420     0.052012
