# Supplementary material for: OMNI-P2x universal neural network potential for excited-state simulations
Source: Nat Commun. 2026 Apr 7;17:4949. doi: 10.1038/s41467-026-71380-5 (PMC13233842; doi:10.1038/s41467-026-71380-5)
Supplement: Supplementary file 3 — Source Data [file 41467_2026_71380_MOESM3_ESM.zip › source_data/Fig8/fig8_b_atomic_contributions.txt]

# atom x/Angstrom y/Angstrom z/Angstrom dE_S1/% dE_S2/% dE_S11/%
 N     1.033102    -0.016813     0.293865     0.113755     0.090457     0.067797
 N     0.433382     1.028837    -0.065267     0.113845     0.090499     0.067782
 C    -0.979472     0.976419     0.033448     0.050126     0.055570     0.050300
 C    -1.653808     2.138128    -0.367643     0.016888     0.018324     0.026965
 C    -3.047162     2.194934    -0.311755     0.052842     0.054617     0.054100
 C    -3.770536     1.090186     0.145718     0.054174     0.057322     0.057649
 C    -3.095676    -0.072293     0.547384     0.051621     0.053375     0.053074
 C    -1.706718    -0.136070     0.494239     0.001250     0.002114     0.012846
 C     2.445829     0.034981     0.195310     0.050114     0.055565     0.050314
 C     3.118516    -1.129465     0.591138     0.016851     0.018286     0.026927
 C     4.511843    -1.188138     0.534247     0.052832     0.054607     0.054091
 C     5.236683    -0.082327     0.081774     0.054148     0.057297     0.057634
 C     4.563314     1.083172    -0.313990     0.051608     0.053365     0.053068
 C     3.174511     1.148608    -0.260234     0.001316     0.002172     0.012890
 H    -1.066722     2.981908    -0.718926     0.023800     0.025162     0.025384
 H    -3.566399     3.097213    -0.623775     0.041456     0.043959     0.047718
 H    -4.855880     1.130221     0.191032     0.041883     0.044313     0.047866
 H    -3.661530    -0.929887     0.902947     0.041246     0.043755     0.047485
 H    -1.171096    -1.027618     0.801170     0.010923     0.011019     0.008821
 H     2.530543    -1.974036     0.939007     0.023777     0.025135     0.025351
 H     5.029897    -2.092726     0.841586     0.041454     0.043956     0.047715
 H     6.321961    -0.123812     0.036128     0.041881     0.044312     0.047865
 H     5.130189     1.941786    -0.665402     0.041247     0.043756     0.047487
 H     2.640098     2.042384    -0.562760     0.010961     0.011062     0.008872
