# Supplementary material for: OMNI-P2x universal neural network potential for excited-state simulations
Source: Nat Commun. 2026 Apr 7;17:4949. doi: 10.1038/s41467-026-71380-5 (PMC13233842; doi:10.1038/s41467-026-71380-5)
Supplement: Supplementary file 3 — Source Data [file 41467_2026_71380_MOESM3_ESM.zip › source_data/Fig6/fig_6_b.txt]

Prediction speed/s Accuracy/SCC w.r.t TD-DFT
0.225	0.86096	#OMNI-P2x
0.827	0.5	#ODM2/CIS
1.152	0.53	#TD-DFTB
357.87	1	#TD-DFT
