# Supplementary material for: OMNI-P2x universal neural network potential for excited-state simulations
Source: Nat Commun. 2026 Apr 7;17:4949. doi: 10.1038/s41467-026-71380-5 (PMC13233842; doi:10.1038/s41467-026-71380-5)
Supplement: Supplementary file 3 — Source Data [file 41467_2026_71380_MOESM3_ESM.zip › source_data/Fig6/figure_6a.txt]

# SCC_OMNI-P2x SCC_TD-DFTB SCC_ODM2/CIS
9.865173330776619842e-01 5.682285540927891621e-01 -3.602350230119613084e-01
9.609001973169629673e-01 6.724761151659550684e-01 2.693881556705428615e-01
7.939123967333381326e-01 6.479645730881129495e-01 8.934723080029655096e-01
9.687835795987870258e-01 9.525838705172902099e-01 7.005312888698612683e-01
8.493942826969596016e-01 6.538977886831132125e-01 6.122853146117900325e-01
7.428506086045056911e-01 6.603993843675781683e-02 8.158679149317161761e-01
9.659015165743679576e-01 9.329717594910083012e-01 4.242896707612021645e-01
9.728719885560785929e-01 4.912770152140758517e-01 7.765358873004813978e-01
9.569583284320863914e-01 6.135374590614122159e-01 8.021251737884180777e-01
7.557979477312598560e-01 9.472958590669999790e-01 3.281394786443770917e-01
9.554801787317555029e-01 8.929378230883479040e-01 3.027359997533746183e-01
9.823708080558835043e-01 6.168922850784510636e-01 1.509286782520025127e-01
6.232152480217072466e-01 8.522440796262181761e-01 -3.621150728084510106e-02
8.862382485152424660e-01 -1.071844318850196931e-01 6.839477977920792595e-01
6.798193386748760947e-01 8.827740907950791804e-01 7.949663914442633983e-01
9.162597183705817327e-01 4.978193878993700805e-01 -3.598198503259195657e-01
6.397880271996313484e-01 9.244700833695129738e-01 1.172970356218464572e-01
9.640036645030505280e-01 5.617352817510276042e-01 5.868889078969264927e-01
1.090266865057470946e-01 4.431645317264067963e-01 4.189476458055043651e-01
8.446415256995709608e-01 9.125948967889531138e-01 7.959283331223552249e-01
9.375425759802837877e-01 -2.900136194175291227e-01 9.895894439070214155e-01
8.289702158877857441e-01 7.748671564232210152e-01 2.086518457173008878e-01
7.184533418677492289e-01 7.916794325542447774e-01 6.564359898395712989e-01
9.437228180112801068e-01 5.832095897452138633e-01 5.181917993322018301e-01
8.845001471753263234e-01 8.664897596006204683e-01 1.819210091923997297e-01
9.065754883219360183e-01 5.072182162029550412e-01 5.341399661292001166e-01
9.169741790368534096e-01 2.162403831459865922e-01 5.594719946391442100e-01
9.554021128427786502e-01 4.533190080613166417e-01 5.124635066926905846e-01
9.889710560092433989e-01 9.050614706369207729e-01 2.584665269443461311e-01
3.932465396229958277e-01 3.970715132005454562e-01 9.883706429189753617e-02
8.430496250007962766e-01 -1.216563339258596166e-01 7.774182421445119395e-02
8.818653972104335548e-01 -1.890288473217256460e-01 -1.609814842691554837e-01
9.634583075110190187e-01 5.846848449843109474e-01 -1.247581012408705003e-01
9.628201897093564554e-01 -8.753869810353664960e-01 -2.248280453640016940e-01
8.902902426585841411e-01 2.830958645434700216e-01 6.960053114321418377e-01
8.097346287521240971e-01 8.714654439695981303e-01 6.372903686752581232e-01
6.970613264690865840e-01 -3.726325226353521813e-02 4.357752730826682797e-01
8.929045502687122937e-01 6.995125421045282899e-01 6.766359277158586760e-01
9.101669408361949820e-01 5.597102137702403279e-02 9.257139786022199335e-01
9.662070073241694201e-01 4.277758069765180693e-01 8.912333722128805702e-01
9.341154036403008787e-01 4.717481710833864028e-01 7.194621092806339213e-01
7.496938769373883149e-01 6.750751624094664116e-01 8.623753470824165879e-01
9.294801403379076010e-01 -6.369129934850050745e-01 6.918508851790499126e-01
8.883648103539689700e-01 -1.762864731835533938e-02 7.640394743097039809e-01
9.861681195949177914e-01 8.226474944291382041e-01 7.599139827159239191e-01
7.707323254216489339e-01 9.715499964819809264e-01 8.645307534118527037e-01
9.182155416578110518e-01 8.254246171723292891e-01 -1.509980994260768927e-01
6.938279843362706867e-01 -1.916110303655664815e-01 6.721668353423484454e-01
8.579384415423011445e-01 9.599317715389347194e-01 8.935753184965299356e-01
9.831083104549627194e-01 3.564500298495381081e-01 9.486366587711247966e-01
9.332255449891764254e-01 9.616404186400273613e-01 8.699588604122429070e-01
9.630310759741922411e-01 6.067322737437654823e-01 8.916833106389284724e-01
8.937779577625410976e-01 9.588407339822557773e-01 7.530438221123785247e-01
9.357392934241882676e-01 -2.338401430139487314e-01 9.130381187445812952e-01
9.273816518940127818e-01 6.151503719852149388e-01 6.548033536624249251e-01
9.921870971664374927e-01 5.526703087044214646e-01 8.820779012551310805e-01
9.214245473606447190e-01 5.445653698767035644e-01 -2.021289227050138138e-02
7.979094130285190323e-01 -1.807574694072067167e-02 6.189000396147521510e-01
6.361496439232713351e-01 4.091545457210049586e-01 1.074841574534577404e-01
9.802504669787314162e-01 6.914840676334246261e-01 8.001933977244587437e-01
8.846265187556707765e-01 8.136359676752429326e-01 1.358542994008189453e-01
9.184224063923857040e-01 5.298620281096744211e-01 -9.063952820536558264e-02
9.354986910189748706e-01 6.688127312605949282e-01 9.044459743234498639e-01
8.965632959790508227e-01 -7.142857142857141906e-01 8.722836616772113860e-01
9.865445725625494600e-01 9.524506217759322046e-01 8.913601221495854876e-01
7.751200650198261100e-01 6.876565899255409064e-01 6.171864734315199996e-01
9.558287082814674873e-01 6.614239295538446584e-01 5.831204036261450341e-01
6.950569194727131972e-01 3.149358664734610569e-01 -2.594479583453201954e-02
9.785450160900567296e-01 6.423180650160522642e-01 4.292277321314161842e-01
9.650104025012494757e-01 -4.481480487718700889e-01 8.437050883156862469e-01
9.590758438362851912e-01 4.743006607667615837e-01 2.473518054116315978e-01
9.912917910932887988e-01 9.544540818395094162e-01 5.637383585877225878e-01
8.464959842609321994e-01 9.801217994937738709e-01 1.675340134381364532e-02
8.173340180661419208e-01 9.287025842330671743e-01 9.421682148742142049e-01
9.523846082465072804e-01 7.155292512794713122e-01 8.544612934623603273e-01
8.368086825938115814e-01 9.058389341892977287e-01 9.117292150886018298e-01
9.507650093787473056e-01 1.336362220512313792e-01 7.719127164712380473e-01
9.146467886887854615e-01 9.364587451396549911e-01 6.414330011424256295e-01
9.328482291312820696e-01 9.104260517290808652e-01 7.388715851826981318e-01
4.327338244509537635e-01 2.883680153847490990e-01 7.603140855350813965e-01
8.804149242241519069e-01 8.998506219008802764e-01 8.768959882260896066e-03
9.918146425848105574e-01 9.209496282055561478e-01 2.164558375046379268e-01
9.371274150599752106e-01 -2.807586846145073700e-01 8.432657181795668588e-01
8.762225248908701580e-01 7.537840173205565542e-01 9.252442266844219665e-01
9.492455806457144041e-01 9.151602205122351119e-01 8.879996059241247464e-01
9.756111122047006479e-01 9.460800160899583977e-01 7.610330850924242885e-01
9.113174697753699816e-01 4.503305268905453129e-01 6.873174723590838031e-01
9.834855500917720761e-01 -6.340057535796761456e-02 8.536205165902646108e-01
9.331343442511121911e-01 1.607836339849859630e-01 8.623850359534711574e-01
8.849288181675635245e-01 -1.981673592835158093e-01 3.937062239877832104e-01
9.317939232326652998e-01 9.585412311297432097e-01 5.453273719473588077e-01
9.655082907407182002e-01 5.052982695233532162e-02 8.937673505405993035e-01
9.648521784076498076e-01 1.733489224429444198e-01 3.796454096159634917e-01
9.207235620201412729e-01 6.478437650199999620e-01 3.444767921509339637e-01
9.020611295668451435e-01 2.884822964205696616e-01 5.057951118682241232e-01
9.566452045111979441e-01 7.413329618822728229e-01 7.564139585508340424e-01
9.649158045748357226e-01 8.731130410444920553e-01 9.936075982826716446e-01
6.961901718214584811e-01 6.832260410745332191e-01 8.791767315231161506e-01
9.839464951853611474e-01 3.293689565909110328e-01 5.102860564088036455e-01
8.941107035118329716e-01 5.227435842649053033e-01 9.292920033693040649e-01
8.339847969813977135e-01 8.404026415924505944e-01 8.637890605079641126e-01
8.926302837093582632e-01 6.433176710563581757e-02 7.579816728131008041e-01
7.681031517529686159e-01 6.543593013920161461e-01 5.671572710370390569e-01
9.528380534727509676e-01 5.597689280026026948e-01 7.772128411740937270e-01
8.936140954814826287e-01 5.771145673401201215e-01 -6.054822511934185858e-01
8.392398273342316362e-01 9.189306491806754629e-01 7.450545543875735088e-01
9.412336452847284152e-01 8.179798941726886818e-01 -1.091854674061334407e-01
7.526272792733448291e-01 5.307222245507030589e-01 4.950141336414470850e-02
9.980115952331410911e-01 6.786709431630844058e-01 8.546791444549721728e-01
9.692227364167598225e-01 9.008394369862915418e-02 9.152307603080670484e-01
7.645555667078487438e-01 9.131374567161878453e-01 9.509745079070611729e-01
9.781862006744830307e-01 2.458539572354729863e-01 7.745308350796991093e-01
9.887179458923018860e-01 6.816077357083505373e-01 9.194404245055475267e-01
9.978324867318743019e-01 5.743866725123543127e-01 9.568780509073935292e-01
9.547416529361201221e-01 6.843250811935861488e-01 8.788141437348363505e-01
8.949194948059695509e-01 9.219534540636170616e-01 8.783903787857221257e-01
7.040252839179783617e-01 9.170425533137547269e-01 5.094149355947075186e-01
6.862522866107190200e-01 3.873948228377674941e-01 8.607434274797283180e-01
9.926594843862425188e-01 2.056422977472986968e-01 5.733957381417056354e-01
8.692587248229551866e-01 8.370481630923050087e-01 9.213860866643079905e-01
9.903986243842036741e-01 -8.879726130392007200e-01 9.665514161294790352e-01
9.463744627819925537e-01 6.227307547256610842e-01 6.264853590229584324e-01
9.058780043835499285e-01 9.072943754594120502e-01 3.729125558969585974e-01
7.985106173525813311e-02 2.240122685579251094e-01 3.637426813631070566e-01
9.229545286431033446e-01 8.171813237887264325e-01 6.395752853817604500e-02
9.607916536120089113e-01 6.730953351535069462e-01 6.267624910372742164e-01
9.931580676145155273e-01 8.684809161041326941e-01 8.835728446799582247e-01
9.340063187724174654e-01 9.719153761105210343e-01 5.302423135634956042e-01
9.951497086975154005e-01 7.620407264873665376e-01 1.801036829126840821e-01
9.094974693056065984e-01 8.199250181299160278e-01 5.620272152944543187e-01
9.876433925592087437e-01 4.646993577407588782e-01 6.335795561602013404e-01
9.697513200819828372e-01 7.859834780477470417e-01 3.373776964641516107e-01
8.669086409483404143e-01 -2.968802564479531281e-01 6.113293361424617656e-01
9.531790688774107734e-01 7.372610391847065348e-01 6.439157610347676641e-01
9.568941553484345830e-01 8.977166847675577266e-01 6.476729210271732207e-01
9.796586417412017633e-01 6.541311263313036584e-01 3.467096830097711191e-01
9.152000192991300853e-01 5.752308559044632119e-01 6.074940800455486123e-02
9.480921891957404535e-01 4.469793441868882278e-01 7.088326218739644524e-01
9.727322316863816765e-01 7.434574418763197912e-01 9.847253133037269235e-01
9.598438392786005080e-01 5.270410000850260790e-01 7.107325346218540396e-01
7.411857863263323631e-01 7.498161053221522598e-01 7.541666363533640061e-01
9.462952925628986822e-01 8.307593928090067914e-01 -5.468071988353584434e-01
9.651138338698055374e-01 8.179198758099405220e-01 8.379770419530709891e-01
6.763232637650054002e-01 7.325748939747964705e-01 5.634102865466212862e-01
-9.452430150031443379e-01 2.781110550357013267e-03 -1.039266007880204068e-01
6.828705426933669997e-01 6.036662818983400403e-01 8.422585244322420284e-01
7.152322829742184807e-01 -9.203461291385761633e-02 6.648646732276006777e-01
9.716508141856521341e-01 6.057222382317082321e-01 7.486068354199278962e-01
9.484105205888041512e-01 7.684623299612789449e-01 4.534005106083902614e-01
9.488731521320502571e-01 -3.677168124578167330e-02 7.951866195684555993e-01
8.410979239586636735e-01 9.390527659199620070e-01 4.225188394855513563e-01
9.089145830667902937e-01 3.395082983265618193e-02 3.854049231756153659e-01
5.895691464005875515e-01 7.508836952626724015e-01 2.643874991743738745e-01
6.355675974044747711e-01 9.690408956218462544e-01 6.006804293206392531e-01
9.003172535266048548e-01 5.813706749118275896e-01 7.498045169026325008e-01
9.924137606508651732e-01 5.355359874186482738e-01 9.302458916785697474e-01
8.415571802791885769e-01 8.314434556190957171e-01 5.381391246383595561e-01
8.406190847140063704e-01 6.533779674763933176e-01 6.352569218693833175e-01
9.496218007210911471e-01 7.380099120667120705e-01 5.311497407746263999e-01
9.560533470803268541e-01 3.694496667942052115e-01 9.440703744618974547e-01
9.385303010506769184e-01 4.171796453399627680e-01 7.574837023447190676e-01
8.920927214753874290e-01 9.874133906408089079e-01 4.710149974013445595e-01
8.480421890617563241e-01 7.384581814893498297e-01 6.741996268668322134e-01
8.246126787764903598e-01 7.637444190797568755e-01 9.615175156738287043e-01
7.861727663283937240e-01 2.667537884353293753e-01 6.762961533426632421e-01
6.752926368721423600e-01 4.820277403087196433e-01 7.722914197970860428e-01
9.623760761005712983e-01 9.254546121033795369e-01 5.935858775634694773e-01
5.519756813817653374e-01 2.046478959290685129e-01 1.932282637275877235e-01
9.233840948455810382e-01 7.252226047786596297e-01 7.393455693397519290e-01
9.521792997162999983e-01 5.297577623269376090e-01 6.562407438493815803e-01
8.264520689135191889e-01 2.841171611997875823e-01 7.956716783653734471e-01
9.277742998807299024e-01 7.675913275259712565e-01 8.884460072239153128e-01
9.451271959439671022e-01 -4.235403235772448038e-01 3.022023897754534394e-01
8.370858375323539935e-01 4.003138317293354342e-01 6.649573389231326903e-01
9.494446695733315122e-01 7.940104084015653374e-01 9.087150761827190726e-01
9.636725815259040706e-01 3.821062331194315931e-01 7.042587177834161993e-01
9.153363957059107436e-01 9.013265895684798856e-01 1.556474137389566303e-01
9.262947590649435181e-01 4.883234610221034444e-01 -4.420768717264804692e-01
9.114291380861623271e-01 4.626894976366493495e-01 9.103119645876446286e-01
8.988828258500538571e-01 3.280197046573406494e-01 1.135969801738268004e-02
9.015553705155732178e-01 6.277073073878486342e-01 -4.917932549406232035e-01
9.061153059509722274e-01 6.403295995350071212e-01 9.890033245899977343e-01
9.768834247054483111e-01 5.548808790981116790e-01 9.673366761615225240e-01
8.011131904724595465e-01 8.174096270493543814e-01 6.477814274051150178e-01
9.810098840031152845e-01 6.121097634114727182e-01 7.875305068099769379e-01
8.067586446639387621e-01 9.650169522881290041e-01 7.014749139693530200e-01
9.149228111706688704e-01 3.568360834880134336e-01 8.531982369866754068e-01
7.511758105982367928e-01 9.394573468444099573e-01 1.722537723698280843e-02
9.556443276624406735e-01 -6.579386217583005347e-02 1.503817827222637682e-01
9.211650951824414957e-01 4.600234424416111967e-01 4.415860420604910130e-01
5.413142169813669469e-01 3.434854135421990806e-01 1.205274660846589185e-01
9.835637335478211174e-01 4.955312536077033370e-01 4.233503684363925101e-01
6.713120110945817176e-01 7.636065367197703013e-01 -5.000892702816526203e-01
9.291986486583848626e-01 9.195005385717428537e-01 2.018998521559761672e-01
9.730771652032627062e-01 6.397329793770536455e-01 8.178982469994826587e-01
9.893280929463537099e-01 8.287426259502457260e-01 1.064184969285886240e-01
4.867825510259734534e-01 7.797680571589039600e-01 9.042764738736943642e-01
8.538405612798769528e-01 8.890613341562522143e-01 3.825090121549455935e-01
9.713583029406894775e-01 6.890160537320962897e-01 7.366822631488544326e-01
9.565067817793064808e-01 8.197221415334396966e-01 9.300404445778213125e-01
6.783454946790907769e-01 7.031825322526634725e-01 7.215020956008576514e-01
9.727933764311726961e-01 6.299085161494697438e-01 4.652844951709542709e-01
7.575581023389518220e-01 8.413007211025360643e-01 8.189607968110753644e-01
9.906632439738980445e-01 -1.827021735435128136e-01 1.069420854499800733e-01
9.841386875465047979e-01 -3.571433441919302787e-02 -7.798271792373101530e-01
8.986685439805156550e-01 4.541666103325229242e-01 8.538661180626073710e-01
-2.157063280481064105e-02 1.772439655692460425e-01 -2.204853962248276567e-01
8.748103707083487723e-01 8.490302155023627950e-01 9.330259106771534583e-01
8.811698326445773777e-01 8.121792366118778528e-01 -5.854540742577685197e-01
9.781265570449551028e-01 -1.580183548795333071e-01 6.354736182636435693e-01
9.085296402926982262e-01 3.968737072159398416e-01 7.694865629373193183e-01
6.730505686750318795e-01 8.885861601634550411e-01 -3.140039465120316731e-01
8.718240744625588290e-01 8.844582237816318582e-01 -1.561309447685381713e-01
9.606704238527818962e-01 2.242816771447032620e-01 7.641939535482318302e-01
9.275720433718203095e-01 8.455734692153888954e-01 7.438396904677446742e-01
9.731950714827068971e-01 9.224120379447117157e-01 9.843376424177385786e-02
7.231092364933215944e-01 2.275989137036888987e-01 7.423491461047261319e-01
9.972738127259401786e-01 -6.342206601313549186e-01 8.241993963174528703e-01
9.590041345354337610e-01 5.683655344390651232e-01 4.810918026438261164e-01
9.745081992344628574e-01 -3.286334182813477334e-02 7.405494525978950637e-01
9.711384963923120894e-01 4.521802264958547646e-01 7.156193597908844239e-01
9.646378756941323962e-01 4.496817587654792225e-01 2.203450838163036885e-01
9.082424130019142172e-01 8.426697466871296838e-01 5.717760974172971800e-01
9.635918976973054662e-01 7.979901048678219588e-01 3.892752221821248471e-01
3.732255913341488984e-01 8.568947838342806378e-01 8.716013683225565245e-02
9.693696527666676444e-01 6.156054809715172382e-01 3.965698322194753933e-01
9.291717963917134337e-01 3.409340057005042501e-01 6.839059352437034667e-01
9.703409614315534615e-01 8.658506604098421544e-01 8.711530343736562099e-01
8.797239730763226628e-01 -9.078148050870016306e-02 3.085725353582344788e-01
8.744085830427152928e-01 9.894254073232260360e-01 7.200432918855398379e-01
9.602539333037343194e-01 4.795529000839302558e-01 -8.294528549256026118e-01
9.469948933505931699e-01 8.222724450326975854e-01 8.842275501700268547e-01
9.912612338007118495e-01 3.593070072485422539e-01 -1.417053715804577063e-01
9.913941127036164369e-01 4.227697655742934657e-01 7.089607520123346607e-01
8.999786903225142076e-01 3.102529649216260177e-01 9.005329823651913035e-01
7.673216857687383818e-01 7.263993435644946484e-01 9.111325987164349272e-01
9.784160572387541333e-01 7.097170505263081797e-01 8.585567677689727173e-01
7.682809699737951359e-01 8.509642463694242487e-01 -2.473491388212223363e-02
8.771952718806019789e-01 5.036112901073068748e-01 6.468340548135180779e-01
9.960696219625791992e-01 7.899826022396700953e-01 6.946484494061109238e-01
9.655375661940903687e-01 4.440899574060073185e-01 -5.193093749461885622e-02
9.944036107226510435e-01 7.109704744081057903e-01 4.916378058101964488e-01
9.783646971842032691e-01 -8.264322133852741725e-01 6.315171437321274173e-01
6.781178279680951659e-01 9.522001441363858731e-01 -5.567632233891421922e-01
8.999596651540957559e-01 8.968829267525265658e-01 4.817546481753587351e-02
9.662986936684806460e-01 4.695982009259709322e-01 8.196098794009646360e-01
8.815863594809424386e-01 9.887105156628194225e-01 4.664143018505153560e-01
9.882889575084544687e-01 7.874786374144499002e-01 6.564960761975288106e-01
9.900904834205875860e-01 5.535933023690382537e-01 6.952684120724035299e-01
9.817012217812085551e-01 3.457838555399974645e-01 8.771205511741256844e-01
9.828389926826921474e-01 8.073374159554558283e-01 3.724118449601221403e-01
8.564773388580179114e-01 6.067785509619321171e-01 3.418444735405673507e-01
9.194216914584406597e-01 4.998713361279053524e-01 2.975652218145939942e-01
9.564263217338870859e-01 2.299474512385801805e-01 8.201227802670145728e-01
8.834552885146417234e-01 6.514884123227634438e-01 3.276536015461430917e-01
6.011952108804746731e-01 7.383937435835224994e-01 7.418667354794710178e-01
9.131978312638950879e-01 9.039400708866377476e-01 7.638646815171427074e-01
9.217386391244092314e-01 2.607060334921116329e-01 1.246000967216547295e-01
8.052252536637019009e-01 -1.709599207944778598e-03 3.805768461176528561e-02
9.688567354304391532e-01 1.869436437237194104e-01 5.732361492436910400e-01
9.475818311118792137e-01 8.089263463501665807e-01 2.278429521277285374e-01
8.749265986866952005e-01 7.126569616231037685e-01 5.982632829190884793e-01
9.932251727777651196e-01 8.124675727061035913e-01 6.474074919235638381e-01
9.217561125834652369e-01 8.425725613427407223e-01 6.615688761752309688e-01
8.833160821721571798e-01 7.480952360796596645e-01 8.041985510921503266e-01
9.737032281839996806e-01 3.361528281971911669e-01 7.012355431146741758e-01
9.490202236251924495e-01 2.506672130451158553e-01 6.138506320869450139e-01
8.483265876440220232e-01 7.535387258786301334e-01 1.518873646789121734e-01
4.310842896257522927e-01 5.993876317587636393e-01 6.590940054192626629e-01
9.659458744679042530e-01 -3.598242930092658831e-01 5.400412828123083431e-01
4.682103429769552960e-01 8.628058758097769676e-01 9.003935757672009155e-01
7.222355528629134103e-01 3.814758237490577519e-01 8.972566551513919686e-01
5.888989626716100156e-01 8.910511240931795474e-01 8.705230756204103137e-01
9.126439514514674833e-01 8.184769655511037190e-01 8.681389559890013707e-01
9.905868679584630687e-01 4.124504716242991531e-01 3.656659482540549622e-01
9.967286576899899719e-01 9.839319254078474630e-01 -1.180710116184631175e-01
9.841042519869684924e-01 7.784041864959807544e-01 5.255719271148595606e-01
9.604001097668625198e-01 9.756471713667332901e-01 5.777409472176184835e-01
8.810574475883032886e-01 8.462074304686730830e-01 1.038260941630589906e-01
9.333308754350820857e-01 5.915954523263262654e-01 5.988586944334790552e-01
9.372251718812169008e-01 9.052008529914887802e-01 8.927081297273716798e-01
9.029975928012227149e-01 9.228275817926118174e-01 1.008799831893806287e-01
6.300091381728493145e-01 4.709658740618554162e-01 7.423762761595324999e-01
4.461794165653935051e-01 5.285845838370898386e-01 3.087397034663029727e-01
5.633124892115095594e-01 8.663265314146727514e-01 5.099094536317279047e-01
9.978663732818663368e-01 6.112415040132352928e-01 6.362110500028013149e-01
9.624549175859239414e-01 -7.917198025950875628e-01 7.807340250013725669e-01
9.747728227088260367e-01 8.159197318225321904e-01 9.655331514575022922e-01
9.798188202551699755e-01 5.784048820921801060e-01 8.768564610822260352e-01
9.201798078420457827e-01 4.784934507434959183e-01 7.569326486387463193e-01
8.869762243291945403e-01 8.414070360345351496e-01 8.722752758182447108e-01
3.975962438028063373e-01 5.539650801549644843e-02 -1.595619871561013703e-01
9.773156793585341395e-01 6.811049707368459494e-01 4.875482420895264069e-01
9.973919098413470685e-01 2.989589483198152875e-01 3.125849474987707488e-01
8.835234644267736526e-01 1.327664238101999850e-02 1.433058926959240864e-01
9.702179794569915083e-01 6.153722411508177892e-01 8.727893120811266447e-01
8.267467028184565248e-01 9.016493887226216808e-01 6.991961333677796375e-01
7.788297492509990150e-01 7.119858887160981364e-01 -3.783143606089789390e-01
9.805348122217211193e-01 5.425332550172041746e-01 2.622335051145967544e-01
9.536232439458245391e-01 6.273471503978989006e-01 5.490379807144959434e-01
9.010128061023986445e-01 8.736889580696727275e-02 8.755147521321825499e-01
9.647645660668964229e-01 3.804168418958211451e-01 7.658825225464975794e-01
9.319223673680635534e-01 8.503787705521825835e-01 7.293132856404143105e-01
8.416374271805566742e-01 2.449004341259174433e-01 8.894370872419055107e-01
9.535763683772168209e-01 6.093799087779727675e-01 7.717037414904655002e-01
9.511894282319464100e-01 6.561750450065318985e-01 7.325670420775463043e-01
8.281359789674702654e-01 2.960271173120441190e-01 6.503435211364707591e-01
9.277731541234818247e-01 -3.208977350823984942e-01 8.632782852486052816e-01
9.629840376149261250e-01 7.552432659792813752e-01 7.179891145646968287e-01
7.443892286010708181e-01 5.917143200158715421e-01 5.465659537011262614e-01
9.267304633608379749e-01 8.969860149000130622e-01 3.607194798569396399e-01
9.726490297760078674e-01 6.131527867021742129e-01 7.697266597041036995e-01
7.977500095803903291e-01 8.599852004093879732e-01 9.210834375757231962e-01
9.821616009499857247e-01 7.966715475571930494e-01 8.174594565557194992e-01
4.701358979317743492e-01 6.509154591726967753e-01 1.743911471267367563e-02
7.504542607820043898e-01 5.906677479871926817e-01 6.775258107063264479e-01
9.881752552134328571e-01 9.851657432696122596e-01 7.568404038056050220e-01
9.108062494446340640e-01 9.900276546064201710e-02 6.459344822147266019e-01
9.603909462505140215e-01 6.559182486526091704e-01 8.533916256097690001e-01
9.838736501254647937e-01 8.481011852337253520e-01 8.047585863342212598e-01
8.090461877224921494e-01 -2.280613034997338584e-01 8.869658506234315842e-01
2.202970680785772961e-01 4.257406010429876098e-01 9.087518459819018402e-01
9.691946351566554929e-01 9.374680879043698623e-01 1.103375044367528313e-01
8.860880348926515326e-01 5.655783512258505397e-01 -1.000288882784521327e-01
8.261963809693306793e-01 3.233918619881265277e-01 1.566587607452427644e-01
7.405031515110769291e-01 6.539718583127127616e-01 9.084009178815444230e-01
6.188461727976306559e-01 4.957921363189266017e-01 7.418243857273548736e-01
9.979108095348820928e-01 9.330017077970786943e-02 7.472110212112805794e-01
8.901196768838369744e-01 7.254385438410460019e-01 7.530136672369279749e-01
9.760163196477897873e-01 6.776905426235797503e-01 7.233950710732670597e-01
9.103744026717386362e-01 9.093357213825201679e-01 8.770180477123934448e-02
9.590436999219879022e-01 7.175352798412647504e-01 4.794779889967704101e-02
9.197233057939722123e-01 -2.101427319893931500e-01 3.482970482428298098e-01
9.540138170371370574e-01 6.508311464964771087e-01 4.980578074100390218e-01
8.849256942870962206e-01 8.216490066800657965e-01 6.992457661673797675e-01
9.884105450269170534e-01 4.882184856338672718e-01 9.049188099244184214e-01
9.901589429028283540e-01 3.901625199771301400e-01 9.656142214136446134e-01
6.430300666741692872e-01 6.542300439778123700e-01 2.829552181091339325e-01
9.791657185662093754e-01 8.276804543796170144e-01 4.767017656319227914e-01
8.912835108273021723e-01 3.221353361510550517e-01 5.570987966107538991e-01
9.038356010471972901e-01 9.814775981683366846e-01 5.987222583823388344e-01
7.357770802808482058e-01 7.454732351034702997e-01 -6.720119772240629175e-02
9.984530294995038746e-01 8.554792932363038949e-01 9.752832226317522668e-01
9.778476402254341338e-01 6.579540824368588225e-01 8.428047418448437744e-01
9.154653498807757694e-01 1.389430666534214875e-01 3.105873337773045195e-01
7.854320028600163539e-01 2.531942102649356041e-01 -2.169755427161552674e-01
7.344117529191729332e-01 -3.937346215586132736e-01 7.856838297665469373e-02
9.942760548091329476e-01 8.714913836942741465e-01 -7.938530133887740092e-01
1.478401948176372160e-01 7.634307159160064193e-01 8.143256963139330340e-01
4.505382018717852821e-01 5.410363744933976982e-01 6.818492054358560317e-01
8.327975188953876673e-01 -9.972148915657956803e-01 8.805900474630881103e-01
9.541342307660632960e-01 8.166601305036029768e-01 3.034766526070972192e-01
9.191614931599420002e-01 8.795233662249765105e-01 9.333664073350594892e-01
9.912464220494840994e-01 2.949777503428319125e-02 -5.731912431845644917e-01
9.448558776713231744e-01 9.361143900119912598e-01 8.638828897524928330e-01
9.730404407415702561e-01 6.353603885419508712e-01 5.956173076770328034e-01
9.085308998265434477e-01 8.500936010908340945e-01 4.984317346377321600e-01
9.529436984229223695e-01 7.994449657330995329e-01 8.802178886073230846e-01
9.473103021153224113e-01 6.763690174211006712e-01 5.539130388510187242e-01
8.569473437758794443e-01 8.530983591314243997e-01 3.435253328765153213e-01
7.712246051791953327e-01 3.528127835805390244e-01 -1.951500322032722057e-01
9.923393084683407306e-01 5.323665254338962871e-01 2.524752379349706199e-01
9.208318023377062289e-01 8.769261442484308500e-01 7.705435670511697754e-01
4.957159693837883685e-01 7.362331728356568128e-01 3.345051457145761242e-01
9.613407361710878396e-01 1.017652340684692680e-01 9.726281498213118493e-02
8.985616489626443437e-01 7.150414851815146688e-01 7.238490879851884330e-01
9.847748775741088645e-01 8.156876682040107296e-01 8.071177121000345789e-01
9.278565563903570235e-01 5.166706852090768853e-01 3.225445879694874840e-01
9.783129364875253753e-01 6.319672014867145915e-01 6.662865242222494322e-01
9.169281296662528113e-01 7.359816308353781533e-01 7.854024789916533855e-01
7.193220475708734796e-01 8.779490921656267766e-01 -5.878118758590624715e-01
9.187943973359199434e-01 9.824727867959084371e-01 8.258469274782248570e-01
9.096759860242590312e-01 3.777018212901556149e-01 6.051200414268101957e-01
5.147329842551364720e-01 8.043446637040775338e-01 8.932555913290431970e-01
8.890159102033855509e-01 1.928622054350070947e-02 -1.946776284152738068e-01
9.423145073011296446e-01 2.802131300719974405e-01 5.809942570377384374e-01
8.595512494473436238e-01 4.410029317264140269e-01 -6.675380865780216055e-01
8.280922755064129559e-01 9.669352985248862442e-01 1.781649109785696794e-01
9.398725992409522334e-01 -3.404566506247368451e-01 5.394857684400279352e-01
8.618013626954668105e-02 -3.390061836127353789e-01 2.447492655050268473e-01
9.756517750065994976e-01 7.275678331679035216e-01 4.445134679707865022e-01
9.342015680211654960e-01 5.521766505757566001e-01 1.784655290532906058e-01
6.175847790271546955e-01 2.078839078750390756e-01 7.292916125659787419e-01
9.465773311702090353e-01 8.784964612808650042e-01 1.716321836744678642e-01
8.986251718535183119e-01 8.988039736858735029e-01 7.434137132231180001e-01
7.203680021783372966e-01 4.501466616136184928e-01 6.632599554433892264e-01
7.786134533043926886e-01 9.036428019154175706e-01 5.724576534705185793e-01
9.520875153665405710e-01 6.318454050156236956e-01 1.585495201267707044e-01
8.484690057628873072e-01 9.007062063277955222e-01 4.551521063158520120e-01
7.853783459943146639e-01 7.023350584461924839e-01 4.114282094090990771e-01
7.147927617395843924e-01 1.785821636800691836e-01 5.154059006207809546e-01
7.967407801663234368e-01 5.871405044915356530e-01 7.379395085869804305e-01
9.557503662283043377e-01 5.034632947625917732e-01 2.685194111879535273e-01
4.066536482080344017e-01 7.545948084884421814e-01 -2.159482404434236447e-01
9.418932010338099126e-01 5.541600372350246051e-01 8.350471845667151172e-01
9.758265819180437228e-01 5.274080888542833634e-01 7.857447099706130755e-01
9.803946029056151978e-01 3.785364608253670715e-01 8.360443305414895221e-01
9.128498030155747234e-01 7.367654547879800564e-01 -1.493132765881477475e-02
8.050857355571703344e-01 7.965986326014941055e-01 4.736035503106271749e-01
5.472884981942114369e-01 7.136755993572490020e-01 9.055672011102976482e-01
9.900298873618891271e-01 6.303735444662421639e-01 6.802707286798276298e-01
8.906716740173522551e-01 5.353705912893857999e-01 9.491940772225261336e-01
9.735173605350867510e-01 7.921716009089783128e-01 -2.237159474246444013e-01
9.260890447361646016e-01 7.356872216602896586e-01 1.614906687996842116e-01
9.848569240691076310e-01 7.296983444356387460e-01 9.012077917819536488e-01
7.383830211874257143e-01 9.521228817027396207e-01 6.296738169494268123e-01
9.241134972195110819e-01 8.788805076242063308e-01 6.794646828917816350e-01
9.551014452607959893e-01 6.142621726391972459e-01 4.571851690317335626e-01
9.917197917271229901e-01 4.620431340893649264e-01 9.617876746686156997e-01
9.760420232156929998e-01 8.170768056689603487e-01 6.540673193877697411e-01
8.045391997173075849e-01 7.572216586631604907e-01 1.772347670051578339e-01
9.321488484911188976e-01 3.589493029883462638e-01 8.573971310242816113e-01
9.368939028220242271e-01 7.289510436690727069e-01 9.338549277133355586e-01
8.368619718753140813e-01 5.617720582422968123e-01 6.314890950786846702e-01
5.606189623050159554e-01 9.284635430643168874e-01 3.435375040887963527e-01
1.499826440283478224e-01 7.746607329218607729e-01 8.280551788263447177e-01
9.035726182428942543e-01 8.325383768499539094e-01 8.586770475833740424e-01
8.896051824026646182e-01 6.007585223157374532e-01 8.462547369388859764e-01
8.654211679858214712e-01 8.458019028618735113e-01 2.847230668046575319e-01
8.721476005725188330e-01 2.701650128463847222e-01 7.210332297303825300e-01
9.217990152318422670e-01 3.270144158768020226e-01 2.717739054441737911e-01
9.665996827095101329e-01 5.403888140713234423e-01 8.697107228586676841e-01
5.563490226068362743e-01 6.062274255822642788e-01 6.987547101144542250e-01
9.806277201165907176e-01 1.454599092669673910e-01 -5.086387278393096345e-01
7.140368307275410942e-01 5.762885311175036662e-02 6.878106441198703624e-01
8.395977882085901012e-01 8.674458094521063645e-01 5.476963997679540341e-01
8.499883472267120155e-01 6.742883034250302110e-01 -1.738038600618656560e-01
9.299023441024660830e-01 5.757789135350608323e-01 7.046978396258585242e-01
8.824549816584573714e-01 9.318890544579805368e-01 6.711923568313671318e-01
5.419320220226264695e-02 4.649780475094364984e-01 8.323917680986070433e-01
8.863717123967858047e-01 7.375317218065049474e-01 2.163857577356502748e-01
9.879892133614833760e-01 8.844551055579408239e-01 6.956684954139561450e-01
9.337214865088758753e-01 2.908383390070998775e-01 6.770754954105062673e-01
8.289837362893136552e-01 -6.429160481071507505e-01 8.100482480440048816e-01
7.121274894410029033e-01 8.530422047565138222e-01 3.075515604848683138e-01
9.676301796537593036e-01 1.287418449008290722e-01 6.949925244852441786e-01
6.909810856197750040e-01 8.745757914579570524e-01 1.857517840842837220e-01
6.735824483824337516e-01 8.503739550670132985e-01 8.778637440711133388e-01
9.503421615705005543e-01 1.756079125969216559e-01 5.151138764573379714e-01
9.714864978319860400e-01 9.757430746967508117e-01 6.762207091238860990e-01
9.503771683452894026e-01 5.963570327127246662e-01 2.281762152344306571e-01
7.573178392448860485e-01 8.817397597894554018e-01 -5.315275350305299629e-01
9.181502520131213929e-01 7.811617615676463844e-01 9.594117833124644612e-01
9.771155430903668559e-01 1.130256078385560858e-01 6.959407836093938204e-01
9.876146161743903917e-01 6.156855447481459631e-01 9.408309465351000211e-01
9.179933475333132975e-01 7.173730015492603140e-01 2.568659052923889519e-01
9.642526015807726392e-01 4.757538952862199189e-01 8.902981152528480768e-01
8.549374086782630666e-01 6.547842642869174945e-01 3.980031768545636561e-01
9.123814968928698477e-01 7.615034762252490541e-01 6.418128616522338348e-01
8.755552099507146746e-01 9.135137600383099743e-01 6.754860142940808387e-01
8.917607312052874269e-01 4.215227175742658483e-01 4.842051890293913585e-01
8.788287394909203298e-01 3.713760248081021675e-02 1.772352058688030363e-01
8.826491228595698679e-01 7.797661400074565874e-01 -2.839800906103833178e-01
9.583663417826480124e-01 8.049147829516016817e-01 -4.206658796122995092e-01
7.985119145759825843e-01 6.152534456669256357e-01 8.921387626387555780e-02
8.075243965522556078e-01 4.899027255310195450e-01 6.998126844550902614e-01
8.005548944778131393e-01 9.732962434414420549e-01 7.415505625072540408e-01
8.751120771742177951e-01 7.276596274590484414e-01 8.292003655665934891e-01
9.722523122405838381e-01 5.521604468995364723e-01 5.132582193223611533e-01
9.533477131606949984e-01 4.052292629584375305e-01 -2.974406064552881368e-02
2.459882187420947552e-01 4.932395454342047847e-01 2.184830468702503303e-01
9.042495431396142536e-01 4.975532287096113837e-01 6.152425023608452115e-01
9.709909855378635601e-01 4.792185024548712979e-01 5.971035182168196176e-01
8.604151822101450131e-01 2.458037360005530525e-01 7.910246625315066060e-01
9.143723903499739736e-01 3.562217099405418086e-01 3.609532017825645145e-01
8.578776824512313048e-01 6.589627117961669445e-01 6.858009035087411220e-01
9.021738206277447603e-01 8.036117833159279744e-01 4.770028721560898299e-01
5.715765965542538574e-01 6.400135844932643980e-01 -1.406134644367065256e-01
3.709313954692889936e-01 4.680270729312907552e-01 9.239443434219529738e-01
9.383557459725230254e-01 6.925940514282947769e-01 -1.282217546061015234e-02
8.690855239904733409e-01 8.479676942944185392e-01 6.887660940353539374e-01
8.480784721724181630e-01 -1.500534056471698463e-01 4.149039604512738677e-03
9.812648440056092047e-01 -8.641596852547328567e-02 -9.712048179127696912e-02
9.348496699966852841e-01 8.189554169668378236e-01 7.328186683726614081e-01
3.292828588307009641e-01 9.857964423994700631e-01 8.849265187067547611e-01
9.974847517913491002e-01 9.922954538654974455e-01 5.892665884129111298e-01
9.726775696156446660e-01 7.977896706988359954e-01 5.185201025818648723e-01
8.755804631860186760e-01 1.959856458250265332e-01 5.636041393609056982e-01
9.704021588857976166e-01 6.557810376384306528e-01 9.160841145207382352e-01
7.364833739529093037e-01 6.204041294275189911e-01 1.788758323495642788e-01
9.798574867904616958e-01 4.109082297359277769e-01 7.327811181586110223e-01
8.204139654191359154e-01 2.050359101291696629e-01 9.626939304620298898e-01
9.595351620553710381e-01 9.117122072676384636e-01 1.845576570266537209e-01
9.694944459970566975e-01 7.079904512113741610e-01 5.254782509041340255e-01
9.117839283814387352e-01 7.897867910066915798e-01 5.230388404746332265e-01
8.824267694952027119e-01 8.377529126012425165e-01 3.822933596548511170e-01
6.896070612043792014e-01 5.453390329456977437e-01 7.026822701593077314e-01
9.950817611795257367e-01 7.408126578382401295e-01 6.041218497442741864e-01
1.760713329120334736e-01 -1.120324619971364566e-01 9.962569186403923416e-01
9.812380202968504772e-01 9.246744426438102682e-02 3.579340942237348999e-01
9.147416905757028704e-01 7.338335477216370029e-01 -4.354541589910727595e-01
9.145871593447434389e-01 9.121381180499775754e-01 2.530121213023515114e-01
2.732757261917176939e-01 9.624723317957840640e-01 6.572867201390988345e-01
9.643888196349427178e-01 1.033719759241181757e-01 4.746216889742004286e-01
4.893736076973260740e-01 8.823880135594029950e-01 7.226868346713551938e-01
9.823438358000645687e-01 1.341863319940271859e-01 7.890682536928843582e-01
9.940606258109589977e-01 8.318517043675002220e-01 9.295315841923601496e-01
5.774975849510695092e-01 9.400780852743448879e-01 2.540663859975361705e-01
9.788628997420899536e-01 2.024635978400125547e-01 -8.740218794800713731e-02
9.940831676856397570e-01 -1.234522717675170522e-01 9.365840816684705139e-01
9.220761850573121476e-01 9.716110227999364968e-01 -7.684441475520789044e-01
7.000723419659833358e-01 3.401544336347872566e-02 3.654608077502085051e-01
9.534125067175328594e-01 -2.000925878298440708e-01 8.962435110375090996e-01
9.703952255519013859e-01 -1.289425766904035431e-01 6.807340157399310865e-01
8.479425903768355033e-01 4.731866215737183801e-01 9.269776899762176559e-01
9.795973288772897858e-01 9.707539616089226886e-01 5.300613342401229167e-01
9.359989162029158649e-01 6.689501373834050302e-01 1.225345998422143756e-01
9.521353735860661471e-01 9.622494290302806563e-01 1.950537169758435052e-01
8.403939527880449623e-01 6.904274690484100141e-01 7.288461835153960955e-01
9.873077185965932756e-01 5.889101377126146897e-01 7.793358141711038689e-01
9.384553356622395981e-01 3.653360195900851037e-01 8.461525840296525436e-01
7.398490814185303410e-01 7.400708276141931830e-01 -6.773874469587903846e-02
9.382389720472942285e-01 7.998888165242862280e-01 4.719239957376967221e-01
9.471152377903110375e-01 5.340786971056611376e-01 5.565910099715782877e-01
6.075785849564121488e-01 6.322573197132340672e-01 9.809302994446400525e-01
8.160980102065487074e-01 3.797151376241996168e-01 -7.882172491358632183e-01
3.523672898061306347e-01 5.067144110795094303e-01 8.104568452284276470e-01
9.508629827316973371e-01 7.972458648900850875e-01 6.541170362014812056e-01
9.161891628477062399e-01 8.291104410560078408e-01 3.421285674498747431e-01
9.935886990799306373e-01 8.377281381527161841e-01 3.193110163011002589e-01
9.744815469343525161e-01 7.966458334967241317e-02 8.542221378600334258e-01
9.151335807223422991e-01 -9.926739926739927000e-01 8.467177358049237101e-01
9.918952954812989553e-01 9.329019954730508601e-01 8.265194415907233250e-01
8.328721877477039959e-01 3.880091842835539095e-01 6.879422778134057781e-01
9.679192725183879409e-01 3.054167312465039252e-01 5.296538168324561591e-01
9.276985164329500932e-01 3.412793521517963891e-01 -3.545413463235709273e-01
9.415738690500392583e-01 5.529245445368193845e-01 7.345500113079150850e-01
9.504035204897850475e-01 6.567288591274672571e-01 6.360419956430527488e-01
8.343156144030017263e-02 9.252966359705279142e-01 9.828763086749624511e-01
9.956948240873664258e-01 1.184467403054709767e-01 7.793540002229992769e-01
8.621507213434623784e-01 9.257508607853069948e-01 2.947649734481946338e-01
7.342695901769855649e-01 -9.619439559076554680e-01 5.492607619558331766e-01
9.837907849841189822e-01 4.033379739772690042e-01 -7.071196342797727574e-01
8.354120459111039620e-01 1.857864586636227555e-01 3.612916784518451774e-01
4.555841830866900199e-01 -4.329006991859916109e-01 7.488372434434660274e-01
8.346537283337394086e-01 4.042012287375718049e-01 2.257580057863877165e-01
9.801292948813865591e-01 -3.254835975809442505e-01 7.786808709934425199e-01
9.551839589693332799e-01 8.739822012679968610e-01 1.328289675787481805e-01
9.360325201714252419e-01 8.176958536579611581e-01 7.044602407423098400e-01
9.713227299926676661e-01 9.483075813647842134e-01 7.761020435553926955e-01
8.556084011210690621e-01 6.127018665216060755e-01 7.167388937305561036e-01
6.417020891686755490e-01 -9.863391546556199430e-02 8.349047274137606500e-01
7.332607061383611402e-01 -2.944908656800706570e-01 7.982440491096689517e-01
8.396955471834335327e-01 9.006262554649646646e-02 7.700336899517824518e-01
5.875460058394044172e-01 1.395596666397799224e-01 4.073070109878559331e-01
9.391942419143765042e-01 8.817397364573489327e-01 7.840167480730697580e-02
9.549161433015788125e-01 3.885692577569362927e-01 3.370952746189403992e-02
8.793591231149863185e-01 6.618725661844730990e-01 -3.573141888576385483e-01
9.059788277886736685e-01 1.731110735253634791e-01 7.619807951107469002e-01
9.787961442290531444e-01 8.290963254395047333e-01 3.565334693456636561e-01
8.113185401046252299e-01 6.464611903507215818e-01 7.990581384218833350e-01
8.055437658828061842e-01 4.686742968475461346e-01 1.415505785836931318e-01
9.686154352938587397e-01 9.652685068791927447e-01 7.299602597654357705e-01
9.150547895609868476e-01 5.170857147521480401e-01 -4.425472544264690278e-01
8.986497845831264986e-01 8.485531775922777742e-01 2.234938861129323051e-01
9.972173068763167114e-01 6.128142403482541578e-01 1.119400400815739882e-02
9.967579100192253128e-01 3.511984846198143995e-01 5.106323755749233584e-01
9.252057484920693797e-01 8.999565156949804745e-01 9.619537341722916857e-01
9.920158316618155059e-01 8.287970914271063361e-01 -1.100741094394988018e-01
9.197348521264773202e-01 2.133383952085294855e-01 7.755333885721226173e-01
9.964493380336939543e-01 3.765162703262374677e-01 8.666482854568162697e-01
6.721251960279601700e-01 5.183445138201296931e-01 8.124799009148864215e-01
9.867964610948748438e-01 9.553357548603816918e-01 8.255213828812802968e-01
9.783138856175748188e-01 9.083261356895080407e-01 9.022332749102124350e-01
9.742579762059506709e-01 5.590220172911883889e-01 7.014518801268326831e-01
9.919474978607584204e-01 7.810352153683280951e-01 6.828029524905847580e-01
9.834596446674349624e-01 4.130211254440082635e-01 8.544967037136578236e-01
8.968125706033885924e-01 1.942439876984759506e-01 9.539523542879825291e-01
9.815973326517530850e-01 8.740965762727442856e-01 6.588268898388921491e-01
9.045243462032150905e-01 7.077469812234413737e-01 -2.131693123277678126e-02
8.943084766511478767e-01 6.208821563838813340e-01 5.548215267905993731e-01
9.785896266630835783e-01 4.751599184209228666e-01 5.042720874150272703e-01
8.745738775851299440e-01 2.152906377918449854e-01 4.288457046860503219e-01
9.300757070108665037e-01 5.898410091803907296e-01 -5.419955539226342101e-01
8.659855513078540401e-01 7.895813798499801139e-01 -8.478535706069059152e-01
8.699937522626628450e-01 8.053029163587248629e-01 7.511274245778032377e-01
9.794947388706554126e-01 8.583280774444090877e-01 6.938751140683538932e-01
8.558495867794351231e-01 6.020445623922552336e-01 7.230293080142226048e-01
9.704700351869443020e-01 7.145945089340390854e-01 7.752449630294836469e-01
9.506710552989073859e-01 8.658029953123924649e-01 9.239106715351251831e-01
4.527886051100332709e-01 5.681254391584675822e-01 8.251054505618242718e-01
7.521510241376655470e-01 5.993526156416417727e-02 6.595262927547014264e-01
9.714121211717028359e-01 8.835833408503616093e-01 5.579659997068743271e-01
9.437403724523503179e-01 8.479414910348739287e-01 1.288640563369414238e-02
6.194329406828732454e-01 8.274734341172310659e-01 8.284996578555656743e-01
2.722124338595921511e-01 9.230004173155864633e-01 6.972813264137696088e-01
9.456984507563772624e-01 -9.819819819819819440e-01 1.172975113160155125e-01
8.971080972938832998e-01 6.799812038406742865e-01 4.609771788110550439e-01
6.420073858943624590e-01 9.067659659439524233e-01 5.445710072793807921e-01
9.465310045955207530e-01 8.884381095243547577e-01 6.819473012819238233e-01
9.536844891174711680e-01 8.290174349202634740e-01 2.750242886788565322e-01
9.494711567803255647e-01 8.920215064106912228e-01 2.105157889339521748e-01
7.138685897113339340e-01 -9.959519676157408963e-01 4.155436913792609488e-03
8.052306286063185548e-01 2.058280212487513250e-01 9.262324912258158571e-01
8.659182147058661627e-01 9.063387072105788533e-01 6.897184663843194397e-01
9.598123469091210946e-01 5.704883414279082743e-01 5.075605708342985078e-01
7.945318008632001883e-01 8.406891906663069847e-01 5.577850220542899251e-01
9.984865586823177264e-01 2.555774077795830435e-01 6.753924894150800107e-01
5.600354347234128838e-01 9.133358023247503121e-01 -6.877863686065852633e-01
9.325022411535853761e-01 8.589548663561162867e-01 8.703703728685061591e-01
8.892420655693020759e-01 7.519553502651359356e-01 7.586968118381637316e-01
9.688616675728519700e-01 7.855268600382606659e-01 6.941211571639496203e-01
9.774534434989364806e-01 8.951107988351730826e-01 5.812121314581419895e-01
8.771198074288140134e-01 9.561090005040581152e-01 7.871906279524907291e-01
9.733679349889091670e-01 6.945513858535958818e-01 8.696258068695418286e-01
8.876465943339004738e-01 9.691795747440560271e-01 9.046551439946433071e-01
9.757152760519535173e-01 -1.155536123488718481e-01 -4.713348600929490040e-02
8.861326947585282943e-01 9.031905866453553422e-01 8.232391530384715050e-01
7.848451264654816573e-01 4.438350203758996138e-01 6.501625370122874337e-01
9.634308727103599868e-01 3.212860233272911703e-01 6.495436213227205879e-01
9.632744670430528622e-01 7.939945273024839878e-01 3.347913520282076449e-01
7.143823627716971991e-01 -6.209366921583410193e-01 8.882711650040314710e-01
9.639840985668168827e-01 4.260442450216120891e-01 5.919016164168928729e-01
9.345271375212973464e-01 5.803798261667073577e-01 1.395469204124696327e-01
9.435603012889738350e-01 9.106100280286359983e-01 9.074185709499136276e-01
7.904700688917852824e-01 4.716278632168513507e-01 9.226600414373311576e-01
9.242282308456354345e-01 3.574268704770222627e-01 -1.742870206601350169e-01
8.596270604503385426e-01 8.681804775003112429e-01 5.697682565282914391e-01
7.601441799554234935e-01 9.659308098452366043e-01 8.502997161277997540e-01
7.279437899387678490e-01 5.408068984148788338e-01 7.448660851691064622e-01
9.702492687271967453e-01 7.705721426963048071e-01 5.133849996186301556e-01
9.915862879891385040e-01 8.365464564639766287e-01 1.090409019707113680e-01
8.144493373507613043e-01 7.459405106003620389e-01 4.515653198405513713e-01
9.120952469413009522e-01 -1.707696353076622042e-01 8.566585264487660556e-01
9.103380677193528836e-01 6.630870937198820592e-01 4.394354902703101473e-01
8.828056391089087462e-01 4.637947817218389668e-01 4.226711627663672921e-01
7.917313583338508876e-01 -6.262896262896262556e-01 8.193263245828874553e-01
9.883846652421626189e-01 9.114375621851582565e-01 6.197854890047695964e-01
8.644610378468732259e-01 7.617595840371278459e-01 4.769875185232799186e-01
8.379342314247784085e-01 8.218663264385726031e-01 1.622034391181615964e-01
9.906355933050812190e-01 -1.449874825956314339e-01 9.291921049290287060e-01
9.872755979182503694e-01 1.068232193909174343e-01 6.615196244292981254e-01
7.353233346167259432e-01 -9.597405611485396726e-01 3.995001083321980673e-02
7.876283164515410773e-01 3.292403324418000654e-01 5.073678493581728066e-01
9.837951374420559336e-01 8.666944583298530347e-01 7.828678836947833286e-01
8.343913981259840629e-01 4.627366392648242233e-01 -2.499008099992063858e-01
9.467850303106620791e-01 9.966244159792547741e-02 2.601809717337055794e-01
9.698055744472682260e-01 4.900826397455982919e-01 6.949550904309640398e-01
9.928333114464541476e-01 -6.981540023553334251e-03 6.258671004453226772e-01
9.363421343872211366e-01 7.662777730003614840e-01 8.420801013502153820e-01
9.780704252514866859e-01 5.035153799787492890e-01 2.564518659009452639e-01
9.042508166251804758e-01 3.658599095849990324e-01 5.670189771803682000e-01
9.023733380290840378e-01 4.574234033419430911e-01 9.521930279134876995e-01
9.197603321456948589e-01 7.565463611916197761e-01 8.165277889058034644e-01
9.178351689438840610e-01 7.355524896140824831e-01 6.834936451983941730e-01
8.086559105807546999e-01 4.863621418246621975e-01 5.932711462239796951e-01
9.004848950174143551e-01 6.167294271867476141e-01 -1.340168369312033647e-01
9.656785157698238864e-01 9.542781801508700701e-01 3.518019969612644626e-01
7.827571175275007676e-01 5.789581007600194118e-01 3.939417972415292235e-01
7.800683271583341849e-01 8.162171537006878141e-01 2.979311075249936325e-01
9.908054233826458779e-01 7.250460009263186567e-01 3.495841865794537817e-01
9.889111215435664182e-01 6.471136604008816962e-01 1.001361278299239821e-01
9.081367683190790796e-01 6.126753997882590230e-01 -3.120787322161944211e-02
9.403056541289213088e-01 7.530413383768392865e-01 -1.478453398765489091e-02
9.155113210635443810e-01 7.308520518557319878e-01 6.213682716742021661e-01
9.354834731832435413e-01 9.210308081477012188e-01 8.978762515017528756e-01
9.502813335409678874e-01 1.263943457898054623e-01 4.276860263681231400e-01
8.989109456386075170e-01 8.108980685406392830e-01 7.896098613668975919e-01
9.940879356216278939e-01 2.286199934003975143e-01 5.338730900994644868e-01
9.525070621236230162e-01 -3.018802157019540022e-01 6.057804480352871890e-01
6.518826891680621349e-01 6.130064068074135841e-01 3.685803725175379464e-01
9.789291038568422865e-01 2.885686131501873364e-01 7.988793950863444238e-01
8.479611762281796805e-01 2.879031715306055172e-01 6.988378206413353722e-01
9.893788090613316877e-01 2.971255467160665020e-01 6.907372030243499328e-01
9.108664184430890209e-01 6.832318766065482718e-01 2.910699424816897141e-01
8.029775325380427153e-01 8.819040089095587787e-01 5.234397811692348412e-02
7.934189182424455922e-01 8.181167322273410480e-01 6.382068127417557246e-01
5.841311323857525384e-01 5.038152517211296200e-01 4.861988067231362010e-01
7.890773507712378620e-01 8.128312850009177248e-01 7.386897983314455463e-01
9.811556191715222752e-01 7.888492666359439021e-01 5.835921728029623834e-01
8.357089952688302459e-01 7.879625331567919888e-01 3.408897037438228805e-01
9.822273884781004272e-01 8.730538216570384868e-01 -1.868758035594124678e-01
9.370122455352866142e-01 1.570380317312306540e-01 -5.950696696221700055e-01
9.395808838625316906e-01 7.133259725433666043e-01 9.554436002903163860e-01
2.781418716273579284e-01 2.871236434735605636e-01 9.762444038130710933e-01
9.808405863887015297e-01 8.788112561769898523e-01 8.346363518933923586e-01
9.567507199506182225e-01 9.215672332861020166e-01 7.225710788334616108e-01
9.696822986876842965e-01 6.729553448301059948e-01 6.719713641821384309e-01
8.709969206181397139e-01 -5.550152398852408187e-01 8.532084760714195859e-01
9.912208002598101864e-01 5.911808853548738973e-01 2.516584388834871566e-01
9.151248881295256377e-01 6.212920747443464453e-01 2.939758800126326399e-01
9.576302600959778477e-01 -8.400813550101693394e-02 -2.030080227344319699e-01
7.631356874973904691e-01 3.708640401836162948e-01 9.573519961975041070e-02
9.341414758538122420e-01 -3.329894924128966593e-01 -3.546415906102990956e-01
9.738904038162076171e-01 9.310599933670659079e-01 9.211791012064788342e-01
9.824812388827387499e-01 3.648057364540279179e-01 7.418847685788136914e-01
6.578232061215166793e-01 8.194843959506545872e-01 5.950079278192532684e-01
8.870851866118758533e-01 3.148958005081951006e-01 2.941059115450317396e-01
8.827138897954807106e-01 8.959091640407110813e-01 -2.247896962339841487e-01
8.842423218104800142e-01 6.091979665039899405e-01 8.428695513699979713e-01
9.561413141873640331e-01 8.149298469588565075e-01 1.493710882449061916e-01
9.412062904163301935e-01 6.985099172133162337e-01 2.027111539111067229e-01
8.537276480483593222e-01 6.687115804572165700e-01 6.371890280233604154e-01
9.580849411541358940e-01 4.934630656790999215e-01 1.275376038708309068e-03
8.250853815139824743e-01 9.001204755169447402e-01 8.834609530073067596e-02
6.323703890352976309e-01 8.345435315336569015e-01 8.522099786072481198e-01
8.720294648388468017e-01 7.874387075760651555e-01 3.103242932451716340e-01
7.522733348078669557e-01 7.533993626382873288e-01 9.576866153536706117e-01
8.654097763426826795e-01 2.575522771535853073e-01 3.899951867214834778e-01
7.684781423485761431e-01 8.187066221672909538e-01 8.545270878243341750e-01
6.848335136812597757e-01 8.285875131472673072e-01 9.018733438084657328e-01
9.757211871206435960e-01 4.027422792026696952e-01 6.990177245266547823e-01
7.638196250494095896e-01 6.225661838356953970e-01 9.504165124145085297e-01
8.894350099717671654e-01 2.877031433940719918e-01 3.756396573509961367e-01
8.060238269820998447e-01 8.871369223607402654e-01 7.539785934541187729e-01
9.856812998496776723e-01 6.417861026076524533e-01 4.396260001574193721e-01
9.228217928336719389e-01 -1.822474279712573697e-01 7.503778753176462146e-01
9.830992210128445263e-01 8.384194277774946746e-01 1.806215612088749589e-01
8.651701364452468734e-01 5.307252797738750694e-01 1.248033564452032396e-01
9.849918814447716775e-01 7.962786354215553031e-01 2.891406600038071151e-01
9.654247639839125261e-01 8.507912147849143736e-01 8.354819720276501771e-01
7.470479996530150490e-01 9.213013958117001190e-01 8.295303879408386649e-01
9.522468279184665985e-01 7.067272298579416745e-01 5.912192866059904350e-01
7.779334617671329610e-01 6.989131859069988018e-01 8.543770462892676942e-01
9.498684877333292143e-01 4.459952017035262450e-02 2.829430638341606796e-01
9.989390708076539838e-01 6.752336777179124283e-02 8.034379246879324032e-01
9.598324965767237593e-01 8.382612733763532553e-01 7.709649883953073601e-01
7.221362485702023104e-01 7.408304460814882919e-01 6.997117838333176687e-01
9.273557981242158688e-01 1.930712547261793643e-01 8.702699558933706392e-01
9.276250264809633439e-01 8.988380121310951543e-01 -1.049536528580918837e-01
8.474178868920969609e-01 8.005583817720527406e-01 8.785802221297756009e-01
9.416439830444637282e-01 7.888916935606162806e-01 3.045960500167455010e-01
5.780396294046038497e-01 9.841279998258216644e-01 -1.513618825598501694e-01
4.889929604301267441e-01 8.492310676175039985e-01 1.585806625106519485e-01
7.255478475869509003e-01 2.665741054465513571e-01 4.716330586921613222e-02
8.676985530114704748e-01 1.354529328858546933e-01 -2.825897761294362542e-01
9.169482763421669125e-01 -8.461538461538462563e-01 1.959159502800577046e-01
9.518005556290343172e-01 5.115944815736657159e-01 8.450744247785426655e-01
9.230693129728573254e-01 9.300345640137799297e-01 2.427895512693506452e-01
9.384065205177897218e-01 6.411154793375752892e-01 8.924977400381874926e-01
8.811594851449355836e-01 5.083327499727910981e-01 4.294129254723062505e-01
8.236410612306328538e-01 1.327828470651382098e-01 6.438745905474965170e-01
6.259529190228341200e-01 7.358812247839316978e-01 8.650509970436468521e-01
9.919859748068980965e-01 4.972060100289082962e-01 2.733126745865599450e-01
7.254688787210695766e-01 4.039766433225061570e-01 3.419210403172179280e-01
8.517394228139153478e-01 9.692523979368694587e-01 7.549025793506314308e-01
9.261760469817414965e-01 3.507880122954968316e-01 7.421643986946411253e-01
9.173313494568994253e-01 8.043410288722810941e-01 2.288406422131858964e-01
9.610332292957413092e-01 -2.720476427652958051e-01 8.027325239590772377e-01
8.877224785462893841e-01 5.952073506030339800e-01 9.389181839379475703e-01
9.930835055027350533e-01 5.523140603426470729e-01 3.011082639999184130e-01
9.857586200984174152e-01 8.695631564982894135e-01 4.320148674753968576e-01
6.949888436669658942e-01 6.281679123796028996e-01 7.977464190557708168e-01
8.787722224859495501e-01 8.488993269409998987e-01 9.424188058627099851e-01
7.242189989762835012e-01 1.411378628849183636e-01 8.627928152436452613e-01
8.992375726084448351e-01 7.853811534631270908e-01 9.547916935732374544e-01
9.351366486413862367e-01 9.454481527111276984e-01 7.898168541854617697e-01
8.157213862680379179e-01 9.391057754870559826e-01 4.405088166656355719e-01
9.349511422168848007e-01 -6.020960538691610964e-03 7.063989426374053249e-01
8.503098693782562556e-01 8.704583041776647878e-01 3.157086986047953348e-01
8.721220976707213524e-01 3.225306293354057718e-01 5.100712662551771803e-01
2.536514393344135865e-01 6.220003665419027161e-01 1.427808950760366402e-01
9.489666866361103903e-01 7.899667820346375491e-01 6.791135615318104612e-01
9.887793422149111500e-01 9.226841743128387785e-01 9.326531645056334030e-01
8.840148330177032276e-01 4.675007781499328496e-01 8.219166113394776874e-01
9.869667920358883295e-01 6.129294621801486542e-01 -1.705017254244647340e-01
9.703311004083378100e-01 6.071107184426504100e-01 -5.532961535113221085e-01
3.862036819458302128e-01 4.718102319106686204e-01 -1.102334846801311663e-01
9.892055488430890886e-01 -9.195476643502509262e-02 -4.212558259844125796e-01
5.999423843158731007e-01 2.903370033144370144e-01 7.253809211500972243e-01
8.898855660305056148e-01 6.683114378049475057e-01 9.116437401554167153e-01
8.591437796366343527e-01 1.811679469442644130e-01 7.782219365875475692e-01
6.596110466390323612e-01 7.477185513025770280e-01 3.221945806105486199e-02
5.826300100756707234e-01 9.552751457984501871e-01 6.635662717521191301e-01
9.597627917364716099e-01 7.514940770381896007e-01 -1.334738316019519200e-01
9.478543438205501159e-01 8.016326756423026723e-01 6.795391899094238575e-01
9.984380464497697449e-01 1.307028039164782607e-01 9.757134426247373593e-01
9.721733046260471189e-01 6.264601455089098270e-01 6.163121056060414382e-01
9.831320404942367475e-01 -2.381136304351971766e-02 -1.350879379699401195e-01
9.389302850392317046e-01 9.789390557796739945e-01 8.167037357784783236e-01
9.081347706659677055e-01 2.672406759670847842e-01 8.972800123868377442e-01
9.369626003043038942e-01 3.345490235810849589e-01 -7.775090019132961938e-01
8.087995960841141141e-01 9.755565966820102242e-01 7.015150115962758282e-01
9.651145494398665203e-01 9.201049145215849379e-01 8.891852290637343170e-01
7.714342372222497968e-01 8.951705512067420489e-01 4.592933450734331124e-01
9.163128785461468473e-01 6.680488747551279749e-01 5.636704770129804531e-01
9.860647992039471843e-01 7.553433757755958489e-01 6.468095626888592520e-01
6.747896271607091156e-01 9.817630303762902022e-01 8.245201431166302442e-01
9.411361139465262982e-01 6.129419165778160483e-01 2.291891048282208576e-01
5.944091576132268795e-01 8.801581112435871157e-01 7.708734852041780883e-01
7.787298204976600413e-01 7.784330955998767232e-01 4.808198681355135840e-01
8.706755181362912932e-01 -4.315080814278708932e-01 8.264545724563545637e-01
4.008693248913344220e-01 9.755534311273175163e-01 7.851857302402548422e-01
9.198601970346974577e-01 3.025630544779079889e-01 8.455632575644802529e-01
9.929636230680737308e-01 5.209060406560894751e-01 2.959455963644765930e-01
9.524988594639678396e-01 5.851170693130018918e-01 6.682260181568839830e-01
8.165375748674175149e-01 9.030107679647401131e-01 5.134524787529495260e-01
8.694446547398116953e-01 8.679580349450051191e-01 -1.581060968389413901e-01
9.240254621150799652e-01 9.435493312425677903e-01 7.802389708063008911e-01
9.792875774800166022e-01 6.909153948646851173e-01 8.825669081525058246e-01
7.895597981241871954e-01 7.342367821800699357e-01 4.747604622056342816e-01
8.504943223492049675e-01 3.438199262640357912e-01 9.550302468078231133e-01
9.736346635111914338e-01 2.115279626495178977e-01 9.588048799269550670e-01
5.148697180373220661e-01 4.969189544618548560e-01 1.915722330383464733e-01
7.299762386296000383e-01 7.987661346593599720e-01 7.732879511589338950e-01
3.838870200296335966e-01 -7.031496251970015265e-01 6.062701366542604386e-01
9.906615319547040777e-01 5.051957458629139364e-01 6.495249561906195623e-01
7.814032782412860811e-01 6.963826566190599587e-01 4.600771962402172566e-01
7.160949993885592502e-01 1.701118374766011909e-01 4.365784199148928790e-01
9.578596288439134021e-01 8.011557286485235796e-01 -3.538973514913155149e-01
8.253957121340006475e-01 9.218522826318462648e-01 1.269511252183913586e-01
9.559652444939401583e-01 7.247575855951573498e-01 -2.261316933892223435e-01
8.794525944389200989e-01 1.285350925408512701e-02 9.804705377853146775e-01
8.356075752287284164e-01 3.690936789881227309e-01 3.498698779834086281e-01
5.566304748448658302e-01 4.137990690842062724e-01 -1.326270629066366169e-01
8.494499440310034899e-01 8.155000779149852441e-01 5.509654978543858661e-01
7.913485785463111322e-01 8.944283760345630441e-01 9.127190258544436441e-01
9.913159283503530927e-01 9.769808927260530407e-01 4.702108193721655782e-01
8.354179311425659060e-01 8.222185900822504001e-01 7.264172717199923746e-01
7.340089450234499324e-01 -1.318273038906183636e-01 7.449110289532405726e-01
9.703720144775379586e-01 7.678035663953284296e-01 4.258918587454459947e-01
9.809115034921486176e-01 7.790625661588219675e-01 5.093950156330631085e-01
8.819920825124485386e-01 8.552718292323810978e-01 1.857557930148550085e-01
8.495582387406525049e-01 -2.628713295215605594e-01 -3.969257299365200886e-01
7.656280490677002115e-01 6.331243118966365380e-01 6.283095042952979714e-01
9.742598010287795152e-01 8.556103494338231918e-01 1.752437538358663227e-01
9.334454444243425186e-01 7.438473384780515119e-01 5.177958486307823183e-01
9.614715296851750193e-01 3.726705976055783021e-01 9.328124218782811727e-01
9.495627630194675151e-01 -4.817731106558853504e-02 4.274696705389902096e-01
9.468092378154815414e-01 8.207879058386360338e-01 4.766409469843677638e-01
9.090712508927911717e-01 6.262064454804568969e-01 -4.071595117350430559e-01
5.451285553926337180e-01 -1.547821205694248636e-01 1.867249787004121586e-02
9.930546698801909766e-01 9.112202576511763130e-02 -8.200263022400333668e-02
9.883265105122167604e-01 7.848524465823694118e-01 1.498689658840073324e-01
7.990160940783032073e-01 8.237309327187797292e-01 7.417871527119516140e-01
9.727709721165070933e-01 -9.982190560997328266e-01 6.706395649300607165e-01
6.563504829675029795e-01 6.925939698118968035e-01 3.942641850867382169e-01
8.663857409793270792e-01 6.897081780174978416e-01 7.591998249082437811e-01
9.024133718754758782e-01 9.776466555224373467e-01 6.824081077457181399e-01
7.920673181158477405e-01 6.515006618393427429e-01 4.808030824795316294e-01
7.124634485890632973e-01 -8.832001145048529178e-01 7.997029374463162643e-01
7.150041905734942915e-01 6.092066704889120832e-01 5.793385921137167438e-01
9.794632168410669637e-01 8.460240476848578384e-01 5.610788447791199562e-01
8.371946364526743345e-01 2.731337275099516848e-01 9.028607569492436147e-01
9.304420021847397138e-01 5.697762230946827877e-01 7.211668305694812764e-01
9.736058463813102026e-01 7.321517192484934267e-01 9.453072877103072535e-01
7.817349983128749624e-01 8.529587927323448726e-01 7.800504671322729955e-01
9.369056871058818459e-01 4.861407274038437309e-01 -4.492718807752731358e-01
9.109676408301115025e-01 7.635262177222035263e-01 9.265489505627378941e-01
8.038901889005446444e-01 2.350225721246566035e-01 7.307759955408181796e-01
5.421999086506189558e-01 5.958510331623634304e-01 8.162323294476022673e-01
9.081862123206190240e-01 6.230555208090193808e-01 4.161569117488440606e-01
8.099087927997509206e-01 6.237995178969391041e-01 -6.337688569554589257e-01
8.802737269230337391e-01 9.508670541590454883e-01 7.863585380922687440e-01
9.217568948102489168e-01 8.142568988141628550e-01 8.738712062364009103e-01
9.826352772126755175e-01 3.730328656678839616e-01 7.985612096742371602e-01
6.387450389049851296e-01 7.870492415898905358e-01 9.255934762942319427e-01
9.757690012370416888e-01 6.715666375450209946e-01 8.339328613022077841e-01
9.944058349549318443e-01 4.916543112577888008e-01 -6.450677647266751524e-01
9.122337369310387079e-01 8.046512608448455062e-01 6.428356235212826508e-01
8.735663204463431919e-01 4.458508699966158284e-01 7.244149447085190818e-01
9.331728057861553571e-01 9.220242041050648041e-01 9.260602382062567139e-01
9.593399928615142791e-01 5.857792811729511939e-01 2.871742202683343903e-01
7.020528546814701620e-01 1.316405126931442515e-01 4.388747473252920805e-01
9.562465306046205038e-01 8.138177367841042953e-01 3.007519149369864975e-01
7.678615852959467247e-01 7.602604669958271666e-01 9.699684278846683050e-01
9.993015960204667536e-01 7.018955353423583787e-01 4.596442108537793780e-01
8.924852377520123836e-01 2.332160534523984863e-01 6.769544932100763912e-01
9.160329855664983700e-01 6.064626485783395360e-01 8.915845569911436952e-01
9.994752383481746438e-01 6.142521155581625036e-01 7.322557670193122759e-01
8.185392532066100291e-01 5.200281850041653664e-01 4.653306560524586022e-01
9.725114424978512639e-01 7.461362744039388151e-01 6.329611363786680212e-01
9.429220464123029277e-01 8.480776486020231708e-01 2.297631182706476594e-01
9.746885158857069298e-01 8.700187128793426261e-01 8.147000557867876136e-01
5.309183711304146236e-01 -8.151075627237625021e-02 8.839615239313010076e-01
8.629846700162600026e-01 8.692846943703101958e-01 6.981619632454810764e-01
8.625328427861141956e-01 8.858892454510258752e-01 6.788701680446951325e-01
9.559266988426642353e-01 2.212520888070207414e-01 8.092303630352409849e-01
9.799788608796901057e-01 5.915705760150539172e-01 3.756902338589156454e-01
8.295166850329267483e-01 8.526445176461959763e-01 7.048809498424124520e-02
9.642926434256290369e-01 8.600509334997386013e-01 -2.818260407024022474e-01
9.576502432919985486e-01 1.826820992012700984e-01 4.980464383417182450e-01
6.712478873668883406e-01 5.714438875551253183e-01 9.424119088573743586e-01
9.238083367763459952e-01 3.100059266338471842e-01 -3.627676094315468447e-02
9.955225490387177301e-01 8.643312948645154314e-01 5.489027996977483559e-01
9.123795950948970779e-01 -2.564235781233166200e-01 5.627768508054600272e-01
9.020417210550943921e-01 7.568576710694896459e-01 5.111469327901090320e-01
9.748862128734995247e-01 3.735621037636825958e-01 5.223184184705503830e-01
9.944006558126866624e-01 9.227062696573917755e-03 -5.397360139773956789e-01
7.317337978866040871e-01 1.941540650044772942e-01 -5.228952996576943235e-01
9.054315080534121041e-01 9.484757994651932256e-01 -3.632370360140533272e-01
9.857106724649605800e-01 7.805051573452409519e-01 9.739963335746070205e-01
9.845427652231605320e-01 7.558418578727545967e-01 9.512116162191790458e-01
8.669042096303659628e-01 2.815378642748606053e-01 5.495069713404290290e-01
9.286892881840342895e-01 9.770138093776635779e-01 3.484023103558528955e-01
9.946514142094852184e-01 8.577463415532737834e-01 7.306397437357471381e-01
9.777729290232659576e-01 7.432469263807685023e-01 8.438536748504288365e-01
9.258684187206347449e-01 6.858223454871542613e-01 4.458584524138009542e-02
7.488554914748311031e-01 -5.408878726564521067e-01 2.522153494890262415e-01
9.751176502407097324e-01 -2.995312390381257295e-01 6.646350986901887747e-01
7.465863024064682829e-01 4.304815597793428816e-01 1.725867693600410258e-01
9.897971237548516266e-01 8.482301602354580528e-01 9.079130257361542888e-01
9.921293397084302024e-01 9.659077147031956967e-01 4.837408610547269117e-01
9.504968860422646770e-01 -3.531557813433559012e-01 6.944523936296170818e-01
7.312738419696461767e-01 8.093494819018245412e-01 3.351380293166948965e-01
9.101464342390804818e-01 7.156100019093573072e-01 4.349983991330690358e-01
8.560950737389232401e-01 5.329015302221514760e-01 7.505892512823566509e-01
9.263382402761078938e-01 9.067945653823666907e-01 3.704295698927082547e-01
9.921711305166407424e-01 9.310802582570392172e-01 7.885470836710479769e-01
9.222067033702561201e-01 5.460908142382392416e-01 6.070898419156869341e-01
8.666010261017241811e-01 4.191588107338455327e-01 3.208914865183234433e-01
9.883641848901663085e-01 8.439877107519017096e-01 2.827498059568558375e-01
9.693501798220138799e-01 2.856882675972794994e-01 6.715712163435023641e-01
6.030508321337932909e-01 7.357792154760482983e-01 2.435382576541565980e-01
9.437084079816738802e-01 7.965304768774379429e-01 7.439305029609779574e-01
6.901138594303544149e-01 5.799842684712983587e-01 8.389570300469807451e-01
9.064781276331477233e-01 7.992759546256407166e-01 4.220831684995748345e-01
9.676756978437296430e-01 9.148291316574662657e-01 5.759225531562768285e-01
6.646895022804155673e-01 6.464855106274829399e-01 7.576020232802410659e-01
9.326649460828028149e-01 4.163399819775025490e-01 7.661378100543193570e-01
9.482439764320562681e-01 4.474330538810158409e-01 9.136154495219207528e-01
8.992496197552648507e-01 8.318188371389135805e-01 6.253345336246778352e-01
9.151524317700564515e-01 5.884134260373530267e-01 9.384658564488210786e-01
8.115900915109898195e-01 8.831718464763339549e-01 7.015112228636076752e-01
7.618714063736351516e-01 9.142993494086419926e-01 3.490776932719308334e-01
7.016634232488854206e-01 8.525183737808642581e-01 8.798388628008908530e-01
8.070484916693996258e-01 5.847349608667660181e-01 3.437624066283694324e-01
9.265973462404194505e-01 8.222222458167299797e-01 8.596793811936185303e-01
8.937703525817232153e-01 6.409570166333512509e-01 2.563600096917157956e-01
9.741210984736422551e-01 3.159138264911924843e-01 5.369230489895863156e-01
8.592645175786194356e-01 9.281200089458186975e-01 4.635892433736087392e-01
5.607681646331859060e-01 3.862635058996248816e-01 2.337161574292626609e-01
8.595903882314117617e-01 6.899591208119221220e-01 8.990729646857185120e-01
9.672383377912093794e-01 4.685401889603557635e-02 5.250658068052921346e-01
9.026662847797893852e-01 6.631807007955734523e-01 3.854830248279899063e-01
9.506047017578446168e-01 -9.943344305664050253e-01 5.704132354625601753e-01
9.341623216263252871e-01 7.269187203839115874e-01 -6.944296313355131645e-01
7.437455009543301188e-01 4.038714254839281814e-01 8.458834803533030744e-01
5.381725286503171723e-01 2.430353887115656031e-01 9.637298847317402606e-01
9.517051580192309457e-01 5.010373985729179580e-01 5.056461889660566200e-01
6.469317266399335908e-01 6.809012696388736519e-01 1.587940227795081594e-01
8.513887130527677538e-01 -2.043057459595374326e-01 7.069007661946398180e-01
9.614580203433243932e-01 -9.934853420195439710e-01 -5.443685587451378982e-01
8.758961022352348413e-01 5.933988700145479411e-01 -6.572103536651443534e-01
9.546263599661177768e-01 6.371078257807116785e-01 8.843668414383636378e-01
1.853594247791668925e-01 5.065246644959924271e-01 5.490755611539955838e-01
7.273016241345152677e-01 6.389847650596061079e-01 1.562226057247323441e-01
9.110616404477227537e-01 3.636352949750906172e-01 -4.019957360461547946e-01
9.502791230392467758e-01 9.609061860496851404e-01 -7.030191344893093053e-01
2.481462931353147772e-01 3.119947464016592509e-01 3.714059739990592801e-01
9.537461105996455357e-01 5.968951520799590238e-01 7.273799893075750811e-01
7.973028995049625811e-01 7.910635973719297720e-01 7.353463679606349057e-01
9.839055652062229651e-01 3.427564542497021360e-01 9.184507813142934740e-01
9.157428489666927796e-01 -2.265257683545329748e-02 9.292931692542467648e-01
9.772974494151196456e-01 1.081363610646306483e-01 6.454866258773224175e-01
9.146259882477573155e-01 2.393450587943257712e-01 8.354664081293187161e-01
8.980491603859199756e-01 3.329533021186670272e-01 6.816307697700912938e-01
9.376490111441665443e-01 6.527734965688487545e-01 1.966092585084009414e-01
9.830951797804671211e-01 3.614026657729804137e-01 7.609417717519333380e-01
9.479408236536043253e-01 8.397173829846892312e-01 4.773183324623462287e-01
6.528545560803624692e-01 5.136882110543445901e-01 7.097603970284116492e-02
9.767777378709027181e-01 9.399327678652277251e-01 1.756545858549728445e-01
8.783283828263164228e-01 9.355690535395660978e-01 -2.652794956581174812e-01
9.374016209786484310e-01 8.428965223221346337e-01 -3.610501136098267505e-01
8.279331189570648952e-01 6.849949172136138298e-01 -3.277309540783817088e-01
9.898518516343418616e-01 1.197927700729184419e-01 4.599148485449767731e-01
9.036593034381045220e-01 9.386297741346600887e-01 7.857246765337888572e-01
9.839016805345278671e-01 -2.278379762250730689e-01 8.877571844530021128e-01
9.514081912617654568e-01 6.843589851004705515e-01 6.400937028382561733e-01
9.322626574165120417e-01 3.026522473421243697e-01 9.273801917125299443e-01
9.529131910382806492e-01 2.493674466163184889e-01 9.215220738543714596e-01
6.424335284881299568e-01 -4.781263795921777415e-01 6.153549170001548774e-01
9.646828429607939848e-01 3.808661084757383186e-01 9.424143182745728931e-01
9.478153161182191200e-01 -3.961023508880072708e-01 9.395358931936738101e-01
7.303419930517558445e-01 9.239527495918598010e-01 6.899114488640079035e-01
8.089491150763401528e-01 -3.477811183115249172e-01 5.515642579297610482e-01
9.110825480915367702e-01 3.697130122496766758e-01 3.321653797420487386e-01
9.881115554115337263e-01 9.892809986601248662e-01 8.188779721880208307e-01
9.625674482910494545e-01 7.882087678889139193e-01 5.153696362930764163e-01
7.760138532344706963e-01 4.550347974427204623e-01 -3.186807048037665346e-02
9.498633825995890234e-01 3.107704103987336541e-01 6.164387866379754666e-01
9.511588034809388414e-01 3.889767654455852375e-01 9.684782922783647940e-01
8.877651511021211750e-01 5.630138839471958700e-01 6.541774447318595698e-01
9.650565848888337239e-01 4.726121029591791034e-01 7.005704192470294522e-01
9.445542752493942817e-01 9.070861479135434724e-01 5.294138315721049759e-01
9.682450460243025026e-01 4.523192954136149302e-01 4.748907642476987156e-01
9.796725068088590893e-01 8.495933609737945647e-01 7.674695977451085893e-01
7.695695945314545705e-01 7.685215772350391106e-01 3.441784995555395854e-01
5.844184424044063242e-01 4.531362381183091648e-01 6.318847425901766846e-01
8.873253864000716362e-01 9.320878669814675055e-01 3.540098699356127865e-01
9.423083495288672173e-01 9.832128883832461641e-01 6.546299413238333420e-01
9.732476076214593430e-01 1.881287849082908803e-01 7.756909763072357133e-01
7.169023791878382790e-01 5.937011946076933278e-01 -4.029981688625015046e-01
9.180073528811746320e-01 4.986508616022283791e-01 3.185758420161618476e-01
8.201691512225643965e-01 8.102008087312094764e-01 2.179652194433194801e-01
5.100961670595682840e-01 7.935116611863007874e-01 5.027656264473613357e-01
6.923498471885568550e-01 7.899839698876591765e-01 7.862339813436443059e-01
9.773498999710222845e-01 5.468212079369612066e-01 8.185624698905387131e-01
6.475427013191510373e-01 6.664008538724834896e-01 9.552818853364001273e-01
8.898018035420816041e-01 -1.103310601554294834e-01 5.310731379821098663e-01
7.032804697456522813e-01 -9.975399753997540309e-01 7.790272623832892318e-01
8.989973396163493113e-01 8.828141696437894481e-01 9.784279995242877170e-01
9.063171551319356700e-01 8.538607987091927365e-01 8.639997273112400844e-01
6.820137311228353649e-01 1.323654904123661158e-01 2.267053669457448350e-01
9.562145364307729212e-01 2.792610976864690064e-01 7.351691184239876886e-01
9.222484633156051714e-01 9.230682958844516062e-01 4.129823195752719833e-01
9.921702484881087525e-01 3.030146133627431571e-01 7.215781114510340100e-01
9.191571078305299514e-01 6.384549666026384518e-01 6.879847748617267111e-01
9.355701870401125220e-01 7.659092942906448043e-01 7.420154132288825366e-01
8.991930019504130733e-01 6.909862767147003648e-01 -5.523247880222563744e-01
9.516779687060502591e-01 5.382936632419429435e-01 8.262102593896719638e-01
9.401117950035341453e-01 8.037513546230249384e-01 7.942539652447482279e-01
9.097264216479963306e-01 5.247764037158664241e-01 8.494040850418649313e-01
9.288640437437473141e-01 8.188197750453649615e-01 6.543236311814084605e-01
9.233779878291674681e-01 9.326938281823013988e-01 8.667789860561704307e-01
9.974310975355361597e-01 4.536744577680943413e-01 -6.019646288135427348e-02
7.726355509959649259e-01 -2.071396778033740560e-02 7.825608018605677563e-01
9.902841910170900874e-01 8.987220976683922835e-01 7.250163781650673656e-01
5.895803081693526959e-01 -5.907023599099676670e-01 4.814012624493788639e-01
9.514751900383051630e-01 2.106256973744693450e-01 8.568883481807284541e-01
8.142958826259569793e-01 6.748126137003592762e-01 7.313297125446012181e-01
9.864631775645148482e-01 7.479593505161976630e-01 2.874703167444966345e-01
7.692601838522147295e-01 7.140131266342812921e-01 4.794987409028106384e-01
4.350932845154560358e-01 2.652043028151683801e-01 6.840377563232211688e-01
9.415757037855068123e-01 8.299086799440823503e-01 6.039930439169323151e-01
9.831485321331456806e-01 7.502837825899353330e-01 7.620134213028879611e-01
7.940269723392553436e-01 8.134022552881107204e-01 6.248157595321506275e-01
9.815544802431975802e-01 9.605509879261784345e-01 3.922525568617968306e-01
9.789700099645348708e-01 8.821663357442478537e-01 6.327854478865431176e-01
9.961948624485875703e-01 6.491585680091036537e-01 9.701668192714333339e-01
4.933460679619662281e-01 4.906344375126255875e-01 8.146655812873168090e-01
7.303675988754306792e-01 8.156328030043238364e-01 8.838681142424109627e-01
9.116033565336454370e-01 8.284754142525301290e-01 8.517980590777783911e-01
9.149727666694030814e-01 7.113808024934977770e-01 8.836602971829947695e-01
7.759684852735342364e-01 5.592247147760505133e-01 8.436046991858408006e-01
8.722622653668792303e-01 8.890486399130870243e-01 8.523889420909875891e-01
9.679138638233315550e-01 -2.756740741469603240e-01 7.587957305793157081e-01
9.762285758619877463e-01 5.416224655978723046e-01 3.388767455985908228e-01
8.446367642268058917e-01 6.984530082311928290e-01 4.819766062074957169e-01
9.751124224099867455e-01 6.209042541230109791e-01 7.157855984833827456e-01
8.577259338193531368e-01 5.192587074643234546e-01 -1.992198123419017808e-01
9.790766364808303202e-01 -9.018029533027704936e-02 6.581202380180450895e-01
9.419671139434627749e-01 4.726104557572965437e-01 -1.020120700178963613e-01
9.181160044545777499e-01 8.249981349184010160e-01 7.489865027622415461e-01
9.701327217374187128e-01 5.933125705582675824e-01 2.671164237836537447e-01
8.422123318265970493e-01 8.818585769692316445e-01 2.841873369617144984e-01
9.822743386964821743e-01 9.038174721156384539e-01 8.770489395381942943e-01
9.515112705324624276e-01 4.458192067174315820e-01 1.866264557430490356e-01
9.192824243041035626e-01 8.675318569427515891e-01 -6.358457457558928105e-01
8.988762703135827481e-01 4.618860905868128475e-01 -3.137877773528252590e-03
9.723508090961358041e-01 7.782875690706123617e-01 2.439716277122380150e-01
9.635711851970700792e-01 2.939774783368044320e-01 -2.691617090952762581e-01
6.369260664218593382e-01 5.863235412913399003e-01 9.637384899730413457e-01
9.580540266648291947e-01 7.503317638228478303e-01 3.244144593930040621e-01
6.286500686291300877e-01 4.154122973042881917e-01 4.528949518822154019e-01
8.468428447368487877e-01 -1.220051182904069442e-02 9.028687353389278636e-01
8.975704451644106463e-01 8.716772509608072816e-01 -1.346191725455130328e-01
9.872825231044878302e-01 8.318533001815240358e-01 8.843016853159230140e-01
9.120642093574808928e-01 7.293910811183699217e-01 -9.173733725421584495e-02
8.985005121088252000e-01 7.815076519417961665e-01 3.609801177118697746e-01
9.588806378117477047e-01 8.792357096823369966e-01 8.580666401121600506e-01
9.795028623800350331e-01 6.775566630041930383e-01 3.635441092568766352e-01
8.931560173447934403e-01 8.302492239658605389e-01 -3.363824018149843553e-01
9.692574793725188265e-01 5.387839462867693996e-03 -5.539778683780258728e-01
9.806026987359381941e-01 9.146483760791610518e-01 8.259166989451972585e-01
9.562566918437718222e-01 4.793385556636288181e-01 5.353816773171611310e-01
9.850200324287708975e-01 4.018098426712668481e-01 6.084634158049468944e-01
9.795943762579170100e-01 6.753056361720749523e-01 7.211460941533500701e-01
8.757363222303339301e-01 7.273549969899650858e-01 7.121932258636124446e-01
1.316487275924256295e-01 7.364934869753774205e-01 8.615670438572431422e-01
9.563834660382815045e-01 5.979560103264471849e-01 6.396309774305956042e-01
9.073876615634112186e-01 2.009942772593186211e-01 3.685924010424376229e-01
8.743203458842585540e-01 1.475764793990023138e-01 8.034636635553591422e-01
9.318392690081294116e-01 -2.547391445272590982e-01 6.936763301381128066e-01
9.461953943095765540e-01 5.566635092375704641e-01 4.209373099683796360e-01
9.375635201057316293e-01 8.423997406115700803e-01 6.894376141283854453e-01
7.716936802804910123e-01 3.701445189872524244e-01 7.803011596735267563e-01
9.840925065262108307e-01 9.583880081364841708e-01 4.596135818822805197e-01
7.917830283467889307e-01 5.153260727631708837e-01 4.173101963169262296e-01
9.848019469642972368e-01 7.376771239618622467e-01 7.303483497589065010e-01
9.034959121136135751e-01 9.405572016528975787e-01 6.475394109259402509e-01
9.115596802494787543e-01 8.523651084203667239e-01 2.759930304871522910e-01
9.112617916620845415e-01 9.128262356402966349e-01 2.189243067121581232e-01
7.054865020331042569e-01 9.200926872613224283e-01 7.825951854615854630e-01
9.656999452909076354e-01 6.186188678582965617e-01 5.946751474203326726e-01
4.984833576336817895e-01 6.726836721546203268e-02 -1.034973722004064456e-01
8.956820133198186706e-01 7.390410965913396524e-01 3.787690821357881932e-01
9.091708193319655296e-01 9.445655572343306661e-01 2.491560447654316279e-01
9.378543753867186750e-01 5.093606513208177589e-01 -3.058041064337584380e-01
8.977793651489075488e-01 5.005227347376208780e-01 1.631790833154246334e-01
9.794149956779454325e-01 4.181997661182802473e-01 9.174395007795866919e-01
9.795802977593555116e-01 6.766405456733866064e-01 2.124316845237768092e-01
7.540369434653810821e-01 5.310131479845636715e-01 6.036829873681881509e-01
7.560277512745701145e-01 7.240617371861721718e-01 -9.983172200872436619e-02
9.384931821090103377e-01 8.839095172248370158e-01 4.382631552377108664e-01
9.814507225083999309e-01 3.865354829307674489e-01 6.784635183868815700e-01
9.988518089796319943e-01 8.241313750563981078e-01 -1.429076033792187062e-01
7.006353698287228760e-01 3.363463807927825622e-01 6.676841947527416554e-01
8.223137891062285432e-01 6.549229513280822035e-01 3.641574469849522266e-01
8.872951447416839166e-01 6.103636329425488061e-01 2.918295850262554447e-01
9.760284656220041821e-01 6.089134128881301677e-01 2.148267017489089437e-01
9.473362772649834840e-01 3.780054856225338877e-01 5.135434959587221737e-01
6.874397560077094571e-01 7.093611349308273084e-01 7.212041703992080333e-01
7.975014283020094297e-01 8.277617803311976274e-02 7.811939314651976662e-01
5.973561305544952127e-01 7.860864973728781679e-01 5.981435406719830539e-01
6.691678037636406007e-01 3.866585418374748340e-01 6.352600837123510980e-01
9.375158042659774704e-01 9.121427726796379476e-01 8.949404166665309024e-01
8.670629762700986509e-01 7.569014148741777248e-01 4.278758313639293709e-01
8.962650809025451970e-01 5.065420760124670352e-01 3.585047722390769520e-01
9.681081330380132410e-01 3.141082755385802283e-01 6.724091874373359090e-01
8.706051873100215666e-01 8.808217870059693588e-01 2.874713253058304163e-01
9.503544719661763951e-01 9.665794659909365816e-01 4.695914425651482871e-01
9.226283710897658086e-01 7.518056776692042531e-01 4.434002702671622220e-01
6.248706757410492640e-01 9.436673563226443129e-01 8.219354870127103529e-01
9.439630829100609244e-01 7.626918222694217819e-01 4.167778026322001006e-01
9.362874147925597246e-01 4.221533527688484666e-01 6.989076448447948398e-01
9.158079420921330094e-01 9.567121417555829455e-01 6.347933842800372872e-01
9.559838537498515088e-01 6.394034865253750421e-01 2.242505493810570405e-01
7.198326898965058396e-01 7.814264030860987864e-01 7.649464277212409957e-01
4.829325477405883582e-01 9.032473261602682602e-01 8.820323543823654910e-01
9.712064148649511841e-01 3.270152900466727353e-03 6.239831805711019141e-01
2.213362629947936977e-01 3.501060764795619340e-01 8.743946639595425729e-01
9.513499837639376455e-01 3.250377974668295922e-01 4.677733699674011536e-01
4.986141562427865992e-01 3.361120519529918749e-01 3.697885516937389205e-01
6.477114301276245545e-01 3.736474168437418086e-01 8.633731379939346695e-02
8.917180876253891775e-01 7.538978478109006343e-01 5.520250668777613168e-01
9.427235845486746646e-01 1.422854929599806084e-01 7.408427476430845537e-02
9.929117283917042736e-01 3.281249128735203024e-01 7.062356338041964054e-01
9.770506340366426068e-01 5.772387629723974012e-01 3.123415630770369766e-01
9.960902443280544860e-01 4.296168377207041367e-01 1.477234204424238140e-02
9.253654770109827066e-01 8.518253637661774569e-01 7.162947387253162379e-01
9.521348430032017252e-01 8.525250232528381877e-01 6.214558499681658299e-01
6.779321394639720166e-01 5.825581293207192646e-01 1.828496211523110704e-01
4.080464971218729087e-01 8.052458742238308709e-01 5.647395422608019189e-01
6.033344158683153768e-01 7.264617970269316993e-01 -7.508627243455965328e-01
9.169428902488451216e-01 -7.262088825245704982e-02 8.751117144292899219e-01
9.339960806263922777e-01 5.730440349417873502e-01 6.556713516162320232e-01
8.162229570926721189e-01 8.375491426025176711e-01 1.988230181304163624e-01
9.971117901282237073e-01 1.286421020011436767e-01 6.643132797623697572e-01
8.649692223926316315e-01 7.247149765668985388e-01 5.151903882585480154e-01
9.672418253063413962e-01 8.463942749956119282e-01 9.547164995457722014e-01
9.703310767269506254e-01 9.783392024005244103e-01 8.509051452481661837e-01
7.161622608998756689e-01 2.335155995263969997e-01 9.011593938830113615e-01
9.005714427898006136e-01 9.228985802704868791e-01 -1.761966726345498557e-02
9.938545211965725823e-01 3.389132990921228661e-01 7.191699648393498068e-01
9.482864874491654383e-01 9.036497614594446448e-01 8.801774479296322617e-01
9.646866412703560822e-01 5.388614273419032319e-01 7.952124958499992013e-01
9.821442395962507454e-01 9.711180460405031134e-01 -7.699745457634366019e-01
8.149393387889889429e-01 9.121047692805038798e-01 1.626112983915626309e-01
9.405171176587665549e-01 5.113391114716674402e-01 6.883795489272253043e-01
9.412993693898240588e-01 8.328681903469977721e-01 7.078012820142898232e-01
8.091163690998600666e-01 -8.714218804833320231e-01 4.661129417285863052e-01
-2.770612736488182737e-01 9.444074821166725808e-01 7.819273699912555609e-01
9.497190599481024620e-01 9.391801414430966943e-02 3.308973935125072430e-01
8.871173063401655012e-01 6.328497695154686742e-01 7.136333397203316053e-01
9.771365427992071417e-01 7.738854185640355876e-01 5.853162155131520494e-01
2.191268818473666169e-01 9.576115468826392751e-01 1.785815488578844645e-01
8.432398686935571597e-01 3.899114180232198246e-01 -3.925973631013077725e-01
9.660252836838733037e-01 4.281827425152250344e-01 6.463550704040117445e-01
9.556872875594832895e-01 6.953521890430195418e-01 9.499369769290656462e-01
9.732922701076610617e-01 4.377550476260370083e-01 -5.023456820641571952e-01
9.168067583770519446e-01 8.695852369332014442e-01 1.501048338439310292e-01
8.715986314322051731e-01 3.096919417227910198e-01 -1.089957694940786315e-01
9.873224954509072226e-01 6.677374144378893650e-01 4.879110077907733434e-01
7.460179291330488738e-01 9.882468240017003858e-01 5.417779494122962891e-01
8.453992822747052882e-01 1.232182422699478197e-01 2.810130240170564120e-01
8.321010980803940082e-01 3.339802285696501505e-01 6.705239877971846951e-01
8.945787753318125146e-01 6.144983024333572352e-01 3.642835096129283246e-01
8.187303519653515993e-01 5.950696180103780542e-01 8.944535374139925832e-01
8.513030675515020906e-01 4.585904006258380017e-01 4.625475788938597788e-01
9.606104506150597855e-01 9.634883009816705979e-01 7.468983629183759687e-01
9.705130770503076487e-01 9.633578175564625479e-01 8.186148168248371659e-01
9.846133827203643607e-01 2.252409941162263340e-01 2.253651848244188072e-01
6.828563797375561961e-01 6.089467166537405607e-01 1.088755302639957678e-01
7.412698133322334071e-01 -8.400972072637180599e-01 4.926612296051001705e-01
9.138530702332292588e-01 8.671869639215324943e-01 -7.752289704382133717e-01
6.515980650750914371e-01 6.650056661636044586e-01 9.334898330743529593e-01
8.732428730270372919e-01 7.911535212715674614e-01 8.641844170018021520e-01
9.504919953825913259e-01 2.031290508872094502e-01 8.473965431194183662e-01
9.979342967801335673e-01 7.123984259834557076e-01 4.417191468962892165e-01
8.659258315963029862e-01 4.808530879752744847e-01 5.549922529077466749e-01
9.578097203455420150e-01 8.197497236222303085e-01 6.837555807414765763e-01
2.227188158510486904e-01 8.531586182285888498e-01 5.853293610905005995e-01
9.875379402270793028e-01 5.393059049283286388e-01 8.136202705485001685e-01
8.977591081625251324e-01 8.861275321390457149e-01 4.211666359699799411e-01
9.554760707293202815e-01 6.015904666650320198e-01 8.703093224342050016e-01
9.276770875471429534e-01 7.658417568233196748e-01 7.560276072921425783e-01
7.856703897086849686e-01 3.895553162484206577e-01 7.165847392699785656e-01
9.908699562365046454e-01 9.234843579111848832e-01 8.858846346359445789e-01
9.938536605715725392e-01 3.420061587372582590e-01 6.234217052871251497e-01
9.874832433315963165e-01 3.227395508116779332e-01 7.771067523006582878e-01
5.786503680910051184e-01 8.076715177033528814e-01 1.388765205497946020e-01
9.868402518827328329e-01 7.047581023901942077e-01 4.091003267248571884e-01
9.492110579158987704e-01 5.059929630966495395e-01 8.488904558696697134e-01
5.812255354502393612e-01 -2.308748935447537676e-01 8.831821728971493979e-01
9.747582929022771125e-01 -9.982190560997328266e-01 5.056792311727043021e-02
9.311771891194369211e-01 6.394481491291479358e-01 6.317331490538651284e-01
9.942284373632129801e-01 9.199621201099987822e-01 3.878303411813533996e-01
9.941374840118433198e-01 3.864250813786935801e-01 -5.308193973600543458e-01
9.144216951786554581e-01 9.234635616614188525e-01 -5.815744576080201789e-01
9.578903917639525201e-01 -8.112510919149762412e-01 6.550853412022030753e-01
9.938384117553680230e-01 7.286406839342784991e-03 9.519350369215751062e-01
9.616884904637358344e-01 5.373133048771223663e-01 4.986886651897937117e-01
6.537030823021127146e-01 5.113451839963754075e-01 3.498359968222821692e-01
5.550947577535056965e-01 9.110135636657851199e-01 7.094053981561319056e-01
8.729793813222045396e-01 8.360538761129285845e-01 -2.625875479302330895e-02
9.865449027324273423e-01 7.940482762081597645e-01 7.273666818196053985e-01
8.435873745969922899e-01 7.797905415480765878e-01 9.459269310542655074e-01
8.747198652626633208e-01 -4.922687180298115361e-01 7.445607523154691432e-01
8.430871306626686046e-01 3.974418915932302898e-01 -7.475707391530124202e-01
9.446502771670871601e-01 8.707524610921234531e-01 3.147545024134725811e-01
4.861773948806394907e-01 8.814448393576926888e-01 9.129599016601097627e-02
9.204054664050109746e-01 8.117374558913970084e-01 9.125787407847069099e-01
9.150011329613889632e-01 4.566060227927869475e-01 6.742789590300704017e-01
9.081882907282502471e-01 7.676507834214232329e-01 5.792416332182734884e-01
9.199138335389052124e-01 -7.065977937583702850e-01 -2.552884394765018161e-01
2.562204026911618637e-01 -6.326562449942683131e-01 5.606828161843014913e-01
5.184807022958353162e-01 -4.504393986249721760e-01 7.533561559490677961e-01
9.611287074340153502e-01 7.040931225597004683e-01 -3.346838105958631626e-01
8.602538071366742090e-01 3.467087558491249721e-01 8.561056399203208489e-01
9.939528486713613553e-01 5.995573414405808155e-01 1.711372835121919289e-01
9.378031827654196295e-01 6.402599166638955897e-01 6.631589247761147110e-01
8.264916559802298890e-01 7.991722214961007875e-01 -3.816768244273127664e-03
9.605203727438558214e-01 7.584703976723889962e-01 4.186745304351213726e-02
7.799382327231151324e-01 8.799981330526450707e-01 6.038330394698077086e-01
9.121691033092786949e-01 1.808931673434694964e-01 7.500078118137026850e-01
-6.472879280673509150e-01 8.056917023013692170e-01 7.896920329346167611e-01
9.725942687601720760e-01 5.431274021327135992e-01 6.158344247932207027e-01
9.391248000424298192e-01 3.003816998107740055e-01 4.035371373107300430e-01
9.460460745621845913e-01 3.961961210948523604e-01 4.816366085256367224e-01
9.794297688887110276e-01 -9.971550497866288332e-01 6.385182676909836319e-01
8.091087796800924270e-01 8.257806190534981994e-01 5.346751893217139839e-01
8.489921797554796923e-01 2.633312285654149099e-01 6.079432248843892328e-01
7.506935150490201547e-01 8.247583560576884354e-01 9.806213351527086619e-01
8.625504203569438477e-01 -6.919842553847610489e-02 4.651109778365278835e-01
7.760778418385486654e-01 6.437412000653441879e-01 9.176369564813713353e-01
9.617636644389424561e-01 8.835892516945347275e-01 7.345587873794682254e-01
9.251440668264936384e-01 4.921355689369922848e-01 1.150832023491490386e-01
9.977004647621586786e-01 7.667419464954847719e-01 1.846636839742099578e-01
6.166645610687110368e-01 -6.430699584238919186e-03 7.550628772798457788e-01
9.767847912800458055e-01 6.395542723789178208e-01 8.488788432145210061e-01
9.733265958253964900e-01 7.714586207733415968e-01 -1.864350245563359820e-01
9.224637304712669517e-01 9.272540401307922675e-01 -1.725317213655608306e-02
9.809765897185591665e-01 5.081274412957907938e-01 6.819733971287484930e-01
9.905392070891083645e-01 6.823787330499145876e-01 2.221855755906870789e-01
9.447789986971957266e-01 6.252553498566493229e-01 8.010989491341319324e-01
9.431428568717040717e-01 3.361018385804190878e-01 9.025698171393630176e-01
8.827388294687430470e-01 9.588478065446861542e-01 9.640004796067503934e-01
8.906521328881817912e-01 7.224935967744601228e-01 7.858644076425835845e-01
9.557799692164512528e-01 -8.348615749313070822e-02 6.527248028883778641e-01
9.851180292072441169e-01 -9.935051950441118329e-01 6.760019869065831966e-01
9.314955540176012017e-01 8.587314152503359166e-01 3.031716323191402385e-01
3.329570995919171050e-01 1.183647601750904554e-01 4.118183036312474954e-01
7.903571750031925802e-01 8.476255427695870148e-01 -3.324381157140317011e-01
9.928101424127453445e-01 -2.609669138315411363e-01 7.890661935229879020e-01
9.564680401418755862e-01 9.349213949441147475e-01 9.897480928525684840e-01
9.231960382898816153e-01 9.337176459329412648e-01 8.344264045219388359e-01
9.342290657888220329e-01 4.791291000282867918e-01 8.498181963905875325e-01
9.854338829295532509e-01 8.786357988224576809e-01 6.339684542460568561e-01
9.148228098385369211e-01 9.597784426793406487e-01 2.138596208416952971e-01
8.804713335948280983e-01 5.039465141750132382e-01 9.673933238279208702e-01
9.891227633163116595e-01 6.550529490529135579e-01 3.417216816568138249e-01
8.830487349009665810e-01 4.160873613107037849e-01 1.567926876371378286e-01
6.829849119939542801e-01 3.887887535593955723e-01 9.174667652922064986e-01
8.831341761906312815e-01 9.529473658186060625e-01 5.128402998535217527e-01
8.573894676932318770e-01 8.273188219790356124e-01 5.775528905801250446e-01
9.806427183211853249e-01 4.377515586653666357e-01 6.699241258977350899e-01
5.560693012893518361e-01 8.360788270086452201e-01 -8.299599946683899887e-02
9.073933963219946719e-01 6.057958758013040068e-01 8.022083172698668552e-01
9.875086440314219116e-01 9.607760799640641114e-01 4.181257307789671973e-01
8.911481381022445802e-01 8.362039556185125733e-01 -1.691167908494195515e-01
9.270839654054300327e-01 9.338521437472689923e-01 7.897639831208779215e-01
9.384647202236778840e-01 8.778754331935316735e-01 5.687498947143296846e-01
9.114857620062792876e-01 9.257088936215189801e-01 4.515477621066106284e-01
9.974840434610821038e-01 9.642588635319419010e-01 7.076942584984742268e-01
7.724320862990419201e-01 4.476293540254134840e-01 4.914284122504691821e-01
8.070611194586021497e-01 5.961663462056653318e-01 9.538264796261695100e-01
8.671306132950002965e-01 5.744896626452404842e-01 4.933766528765612946e-01
9.968513490508602581e-01 8.791318301621671161e-01 -1.011265902043789744e-02
9.682621654008971568e-01 4.118493009663440896e-01 4.158055132961163691e-01
6.061968616530443166e-01 1.301431667860497576e-02 8.918241695331723395e-01
7.792682997803713763e-01 9.845361495384077344e-01 -2.163547104607799199e-02
8.135697323548842785e-01 7.996914226982458906e-01 8.798409140829678288e-01
9.221452030604903038e-01 -1.095480708633196354e-01 8.773054048663181392e-01
8.325529165620018102e-01 8.577619018884138358e-01 5.632705819618667453e-01
9.883989059496574026e-01 8.150174538076851993e-01 8.242506127403721461e-01
7.637514146409218885e-01 9.571811242740535519e-01 5.307583401964022229e-02
7.992205741836069244e-01 6.513448876301142221e-01 3.895424182706198613e-01
9.660602137923361976e-01 7.070486206452162303e-01 9.592675434866795303e-01
9.875717493962949955e-01 -8.970594626772898650e-02 8.216602122264897723e-01
8.188757067777692189e-01 9.579560690025494818e-01 5.919490088298929864e-01
9.093387188138807309e-01 6.584862096641418416e-01 -2.835428456051096724e-01
9.583886841788178401e-01 6.531540250486356225e-01 2.623706698261094594e-01
9.643107187100197208e-01 -2.664070254428401174e-01 6.173486023563579117e-01
9.771567532467821948e-01 6.363478977699648098e-01 2.749019424911487430e-01
8.460488144998321580e-01 7.027445505595818487e-01 7.204976894870764870e-01
9.382037044633800837e-01 6.853765409173704359e-01 4.261200857969971167e-01
8.305797398176375523e-01 4.744451676804903872e-01 6.441487343199159277e-01
9.459395569305157903e-01 2.600758095025516026e-01 8.852070657801583975e-01
8.812310774746739961e-01 -1.523845739190752280e-01 4.673523404523614033e-01
9.647511771876815523e-01 8.285574704803915225e-01 3.154972640557297536e-01
9.505245761563823059e-01 6.518510715074876671e-01 -4.294590975662377907e-01
8.727463866200575460e-01 9.548531596016809342e-01 3.914695582785523431e-01
9.246059037390084168e-01 3.058686241404793282e-01 8.753115541256004661e-01
8.482439507563631631e-01 8.879464384838510194e-01 1.167166288837426791e-01
8.901565328846946512e-01 3.594134409377304218e-01 3.811721432907666518e-01
7.918946755027587159e-01 6.443249579058020204e-01 9.828543195584542591e-01
8.031469117395467761e-01 8.272991850443084383e-01 8.378005920248259297e-01
5.381786698318856699e-01 7.196116303211721466e-01 9.301393391517793763e-01
9.911263743457945363e-01 6.541051912416461223e-01 9.038893025251442115e-01
7.088509227857151540e-01 1.329301028678554486e-01 5.419952052590815139e-02
9.928959195504060142e-01 7.242469760455372274e-01 -1.390867370418760185e-01
8.381453126178872726e-01 -6.280409280270360384e-02 2.893829673696333149e-01
9.066073079097133336e-01 7.636819130304698389e-01 7.638666345989757467e-01
9.775096994376952786e-01 9.866022301026288188e-01 7.677533520392847421e-01
9.893721407250684052e-01 8.305339685606897282e-01 8.977346441149055556e-01
8.640437082264258439e-01 7.387429274348065178e-01 8.881092171292032100e-01
8.995852169004644461e-01 -3.061055714336946565e-02 7.804161618526187505e-01
8.136160898167653643e-01 4.295646048660630711e-01 7.798361831893516616e-01
1.739765882805615060e-01 -5.000428647360388723e-02 2.048240318701313178e-01
9.178017245925206291e-01 6.564086930785584251e-03 7.498858361624147761e-01
7.231785202527517553e-01 5.735667234284089755e-01 6.153647069730332486e-01
8.728127114194517144e-01 6.520600610895492810e-01 -5.444232919415559202e-01
8.187527132945513486e-01 6.360101662011965473e-01 9.534679456368533312e-01
9.240704079224970613e-01 3.442334370553419287e-01 7.929988894422487222e-01
9.880578723472926983e-01 9.384006949343950410e-01 9.850363120767462455e-01
9.564404259512794271e-01 -4.188579555076121785e-01 1.398394125615071149e-01
9.293273355901561228e-01 8.518388665837443030e-01 8.677128741644870580e-01
9.600880385463457234e-01 4.903157362054921808e-02 3.691381437872319760e-01
9.595834967106696700e-01 -4.809252861884441010e-01 6.488957630384883934e-02
9.730438006098357517e-01 -6.630794161217656857e-01 1.153576776364466649e-01
9.427059490718325829e-01 7.153153105868654826e-01 6.401938802608173607e-01
7.467058710422792567e-01 5.866017811356256662e-01 7.959168646912150313e-01
8.856122368713075232e-01 8.917882013216084092e-01 5.692415929964970145e-01
9.532373927945193559e-01 9.476432491738013830e-01 5.589110588378345401e-01
9.611944224947664983e-01 5.178975047906123619e-01 7.534025312634896610e-01
9.720914551715993390e-01 1.797129849856756723e-01 9.010746967049679812e-01
6.990783659779995496e-01 9.499546156296461152e-01 8.822676263279769504e-01
9.574246840333300312e-01 8.513956197883391086e-01 4.050531032713117208e-01
9.702382171208152606e-01 2.253669487802584248e-01 6.920276163934941938e-01
8.971536524128771450e-01 5.024056913150952708e-01 3.055588482833930808e-01
8.965896978302920761e-01 7.311354031376766649e-01 2.579758436436550006e-01
9.813287634378093927e-01 4.675496884466665559e-01 9.008335814478626302e-01
4.841408187459891321e-01 8.264479051985461622e-01 9.243769521921162413e-01
9.491325393576723890e-01 2.403756981255774638e-01 -2.150987778457067456e-01
6.680654594984376526e-01 8.694647416965692877e-01 6.498109097858291161e-01
9.364371978088688042e-01 9.293712146077799385e-01 5.496863663334333738e-01
9.274454352076464403e-01 9.219132452246430187e-01 -5.107200840362757788e-02
9.107129159991446121e-01 8.794757279905722758e-01 7.446896027541188845e-01
9.510289351934414492e-01 9.887903873824931411e-01 7.533318298233944166e-01
8.648025981167219989e-01 8.636718858209093685e-01 9.429320889801250383e-01
9.315061226571363928e-01 7.824768848337515514e-02 9.387753238511492571e-01
9.197351341859943963e-01 3.881391329762331477e-01 9.120477885838669252e-01
8.059145610146558614e-01 4.063493701759075538e-01 9.305124337154055958e-01
9.118307616535614724e-01 -5.599310849946181889e-02 5.517206782381860464e-01
7.996903950217160162e-01 7.914458725466966271e-01 -1.539491369109069474e-02
7.781242957979811470e-01 -8.707141219211145255e-02 3.666899312609196437e-01
9.160784883315166161e-01 -4.162182661499036485e-01 1.681867009779866029e-01
9.379705988514144277e-01 7.211926690515209071e-01 9.468053390227826327e-01
9.095141281414416135e-01 4.264812827441164522e-01 3.083205276183514920e-01
9.647116324042629421e-01 9.491663023390477516e-01 9.188629172513140819e-02
9.550448683134679095e-01 7.467051210422674945e-01 -7.715941765024236787e-02
9.461715447057466033e-01 5.973620796119186727e-01 -1.155061351365438416e-01
9.572264427188462710e-01 1.825791870309537712e-01 6.060510794538498391e-01
9.269762457097119324e-01 2.514686984589543650e-01 8.103992103604725772e-01
7.948364763238259245e-01 6.697069879821420102e-01 8.151217649538612386e-01
9.059083535775569462e-01 3.238709490236251209e-01 -8.919574932560814240e-02
6.217870511311185400e-01 8.499443613981598755e-01 7.347199160813315810e-01
7.780464315437777278e-01 3.764634774493998970e-01 4.537604415038436478e-01
9.342268760761411883e-01 7.743602214891160962e-01 5.371107413963407406e-01
8.077388645469942841e-01 3.091834516667019139e-01 7.432605164220360550e-01
5.736381773817010865e-01 8.732571735727949758e-01 8.694747539730922625e-01
9.721621156007603792e-01 2.780458919094137560e-01 -5.626006371116176741e-01
7.338495829839606355e-01 8.050786142574608562e-01 9.607473932966290597e-01
9.941650565821938956e-01 6.961517883830352638e-01 2.207774646834655963e-01
7.800928068141456118e-01 6.100276113877143302e-01 8.909076043196626493e-01
9.797062000561579387e-01 2.315683531040588772e-01 -4.319005181099260238e-01
9.409513581374501223e-01 7.815909414276085432e-01 5.539164085164400841e-01
7.591101762799868924e-01 4.756436952345408642e-01 4.907568466294711662e-01
9.892855852772949321e-01 8.310591895364524140e-01 7.773269149039169212e-01
6.070601386055042292e-01 8.859143180166969556e-01 3.474322876925278747e-01
8.872657521800032532e-01 8.564554090829106237e-01 -4.053482345790488939e-01
8.479046359533353172e-01 -3.671896173624027426e-01 8.915070942465338488e-01
9.941101351252569218e-01 -3.262825214523814576e-01 6.407086460181996568e-01
9.229968038021559851e-01 9.368946240024906835e-01 -2.546824182014604254e-01
8.670393591254061949e-01 -1.094824968349954464e-01 7.461568079703895240e-02
8.587884899197208988e-01 9.012267861522333945e-01 4.128086480436474748e-01
9.954995562324869818e-01 7.412023386542951897e-01 5.205240232419237056e-01
9.656911285798297495e-01 4.761667832608205142e-01 -5.342235759034876796e-01
7.598112772629351808e-01 4.343585449351032857e-01 7.142759972607188867e-01
7.217974032072538293e-01 7.319355325010195035e-01 4.304225969349736447e-01
5.810429582116211078e-01 4.508794157063257257e-01 1.820240229918872465e-01
7.546335908419816718e-01 5.295465425579350960e-01 9.781156297750182027e-02
9.363818575844581327e-01 5.424390075001106482e-01 8.073188946975354829e-01
7.982204876541142413e-01 6.466973639772802818e-01 4.121531754710286988e-01
8.934901780776046687e-01 3.337452299537283507e-01 4.075651567240730078e-01
-9.223067716477661993e-01 9.819568541160861308e-02 2.156673973103334641e-01
9.133730562550798071e-01 1.851480085750192295e-01 5.031128635183022002e-01
9.016010427239179448e-01 8.499919523579591019e-01 1.433086349121833747e-01
8.748044711702389620e-01 6.343388642946137246e-01 4.706602119543571439e-01
9.123129522789702461e-01 4.646016519953376500e-01 5.633427463411286862e-01
9.638971049306592764e-01 4.968619056886079965e-01 7.195987911746311028e-01
8.051574191720940465e-01 9.098550905773006292e-01 4.279973720691776506e-03
6.397413741144096777e-01 9.358752837447990025e-01 8.297887396463310417e-02
9.315585087026602151e-01 -8.551691546437605318e-01 6.280337135186608855e-02
9.856186449696699992e-01 6.729471341855772781e-01 -3.659543484546379233e-02
8.956968806335759981e-01 9.195399228735640085e-01 8.384958538361297897e-01
7.023165634130581481e-01 6.524394077122097624e-02 7.760726652749214693e-01
5.844488836776979834e-01 6.160759531184282212e-01 8.241937847601227274e-01
8.967669386007115495e-01 8.689601521598826483e-01 -1.820926447105248869e-01
7.167033819022331498e-01 2.835774344929690161e-01 4.749798821306250307e-01
9.993083238207937091e-01 8.276282771804150951e-01 8.495092623959324962e-01
9.614753385159604537e-01 8.695346858677182045e-01 -3.842578238304383831e-02
9.247129159892010231e-01 2.718069293956434374e-01 1.798664502934897991e-01
5.676677579541659080e-01 6.359936717600198630e-01 6.482768091663515531e-02
8.962603781738809339e-01 7.145876589566423354e-01 3.992946228003583231e-01
9.600191696074587000e-01 1.537862490497987622e-02 -5.922225112597103713e-01
9.238376209221719204e-01 7.427559296394794508e-01 9.434315082288885490e-01
9.792687703754927586e-01 8.010060128766591792e-01 6.076491947459690124e-01
9.184523831573035979e-01 -6.396605104756083460e-01 8.134088039607892950e-01
9.646440342437769822e-01 9.335515633505405697e-01 -1.082328092809781150e-01
8.402033063224028098e-01 6.933097183902885430e-01 8.414730686113049973e-01
8.493961794061594128e-01 9.321458875115892218e-01 6.070047994349634379e-01
8.552249266414599926e-01 8.979905005994378575e-01 7.120068600203124376e-01
9.958113377468216232e-01 8.855298577681451899e-01 9.854061571183159174e-01
8.558664411174173869e-01 2.463246258006139833e-01 6.271183819742791599e-01
9.161628428546435554e-01 4.056572970157129587e-01 5.033695817198241551e-01
8.023827139689545529e-01 5.656444243079961076e-01 5.152261570119334166e-01
8.491179365045812277e-01 9.236687051836756090e-02 9.602922890681919732e-02
9.893855860384080936e-01 7.750984994135302619e-01 1.600541194645210830e-01
7.850391665666131003e-01 5.733435195721779953e-01 2.914807416735420986e-01
8.164145837077250167e-01 7.603093471286410665e-01 -6.995285634324210911e-02
9.422316766995473269e-01 9.140122621503868894e-01 -5.293981652770582969e-01
9.162579246899038576e-01 7.190797619930376916e-01 5.184030832552060097e-01
9.377833679468804418e-01 5.498002443733001066e-01 2.202152202152202198e-01
8.358003116438661451e-01 5.125817333151883037e-01 8.032596291116802512e-01
9.883178028990555752e-01 7.766799859140220974e-01 8.751652711678640228e-01
9.495099429769209287e-01 6.252234224204545887e-01 8.545638382014357770e-01
4.134913990671720274e-01 8.716059601704319038e-01 7.053078270608350575e-01
9.062891519116074157e-01 4.184426384437461843e-01 4.447242685157113407e-01
9.364598770392646987e-01 8.500531960897499406e-01 3.831295115945136942e-01
9.405269505769833227e-01 8.454214881081211219e-01 2.134530458433899769e-01
8.445928567459856096e-01 -2.162962412436029158e-01 4.129141585515666568e-01
8.784279969752343264e-01 4.637102926635751077e-01 9.281807863945615855e-01
8.171787485691976993e-01 9.726591208771995234e-02 5.943188140332629210e-01
9.801310776044160900e-01 4.966051938060297433e-01 9.070981825849403490e-01
9.672967852596474625e-01 4.810199026174770687e-01 8.248970669348085760e-01
3.101244353700491896e-01 8.571697947848986310e-01 8.773542156370625067e-01
9.490542358514683086e-01 5.715594744198013721e-01 -2.411215376180348979e-01
9.189128600395460866e-01 5.341313061728750755e-01 9.181817445701562219e-01
9.962584591485629248e-01 5.450843984252817798e-01 3.759514123921182671e-01
8.894672398761982457e-01 7.606470277688596182e-01 5.406520993963008781e-01
9.839731170606128563e-01 6.648086230179088840e-01 9.318819149459951490e-01
9.722222214055223910e-01 8.191905813191480146e-02 6.541271611636569894e-01
9.072090188737409466e-01 5.330021675520071334e-01 5.361886068138335126e-01
9.245863265359787198e-01 8.364782537385186956e-01 3.601555511448465419e-01
7.655134466563009443e-01 5.808072227676108756e-02 6.928509444575621234e-01
8.699174780155680686e-01 3.730279435642477326e-01 8.594452916874938397e-01
7.027230790435670116e-01 4.902755108060805611e-01 -6.020676444658135118e-02
9.714447722773786875e-01 -6.539977708408462043e-02 9.498811541946627912e-02
7.911367285078476641e-01 6.600035289864021326e-01 4.458613800080276635e-01
9.168424506575705291e-01 5.066180598377620914e-01 4.486142331775747616e-01
9.844859698236690937e-01 8.754083105532548537e-01 4.379662438715098416e-01
6.499061308364411094e-01 9.534537908714011412e-01 1.587802101149123901e-01
-1.664945161891284720e-02 4.324718648955625522e-01 9.618041749974189925e-01
-1.382918430670261323e-01 -4.644026923310948796e-01 8.092290311722579732e-01
2.887958722140683276e-01 5.227034856671401997e-01 6.656870581638372197e-01
9.781888999249414018e-01 -6.685170989577140510e-01 -4.044204921715666146e-02
9.054852362192618020e-01 8.049415309835130650e-01 6.879276509059447653e-01
4.989901795460957024e-01 7.597223034718117995e-01 7.645830262536137401e-01
8.517877921984221556e-01 5.643658532439510545e-01 8.737777713650242140e-01
9.768576065641599859e-01 -6.162785115071889308e-02 6.228850787372353093e-02
8.673254328900688037e-01 3.258261210423117893e-01 7.616296886941020805e-01
9.552787867587376747e-01 5.874959860636776998e-01 -4.510823557866738831e-02
9.173157903564486126e-01 6.633058531283415604e-01 5.680590400121143801e-01
8.357812262542003712e-01 8.742087312531779952e-01 8.517361941738421649e-01
9.648709618795558995e-01 8.745140711433180281e-01 6.966328051924906006e-01
9.678171293421951038e-01 4.177616663608345604e-01 7.392355593403334701e-01
9.191295743673507657e-01 8.498077476787639917e-01 8.276798787421704162e-01
9.610578320255739326e-01 9.301034984018966556e-01 -6.894726393507142337e-01
9.546081352532965747e-01 -3.229913749895922948e-01 9.653451028326868189e-01
8.117038078385703237e-01 9.229998242646505480e-01 6.439247003994008622e-01
6.561338753548778824e-01 1.312162875467406398e-01 2.980982904449623883e-01
9.988484718192596201e-01 8.011150803683280142e-01 7.616874660907118066e-01
9.857622288519676257e-01 2.647552216272365255e-01 5.549331559865945396e-01
8.313404396848870226e-01 6.205874969166800259e-01 8.447553534182390411e-01
8.934610908500962845e-01 6.747024593378074808e-01 -2.234511098087950121e-01
7.522553181481039797e-01 8.684221521350671269e-01 1.794998243925484127e-01
9.551673376278595473e-01 9.265362660913493142e-01 5.669620449193475409e-01
9.323792602527003481e-01 4.204824080563211997e-01 3.661198579269598907e-01
8.657329706102170341e-01 5.499786267615505153e-01 7.534417462716112013e-01
8.948352750682833090e-01 1.724783471037232285e-01 3.652778652883665877e-01
9.769280572858254352e-01 8.014939591677380237e-01 -9.260979968820448605e-02
9.541126282217698984e-01 8.102463417918692734e-01 3.496404898381326731e-01
9.530534798628986781e-01 5.849483746059993550e-01 4.110133238761629615e-01
9.694739840862867108e-01 4.594746054998252172e-01 5.641091051394537814e-01
9.705901337735199919e-01 6.191954838880888712e-01 2.595063715419505534e-01
8.492110355148575485e-01 9.000947010704274387e-01 8.491641602565871416e-01
8.561995409407134883e-01 7.735627330469188045e-01 7.861240579977776255e-01
-3.201264457154218146e-01 9.209837971542222945e-01 9.394517176099371758e-01
7.571163356052615923e-01 7.331454262452392623e-01 -3.889645012882048114e-01
9.081026706148380701e-01 7.498533834268252818e-01 8.059898753183984965e-01
9.676513984704470106e-01 3.520547085050096392e-01 8.338837168494568353e-01
8.119040210219909959e-01 4.701115826966564271e-01 8.878536538147585588e-01
9.341337753382880082e-01 5.216425483696451870e-01 -3.386557977881676784e-02
6.447355978823228195e-01 7.857441301780498932e-01 8.968338018292089098e-01
8.041415344310463009e-01 9.430245615026142669e-01 3.697094636614062235e-02
8.882705684911378352e-01 9.499067677400300225e-01 8.640341266538876797e-01
7.946608442686818874e-01 6.526045956233443857e-01 9.180148582225353682e-01
6.293551700922948022e-01 7.015065715778880939e-01 -6.815433543376896441e-01
9.223451782333155213e-01 2.794867494280558473e-01 8.065857610071682782e-01
9.062108418475427474e-01 1.207583542960734002e-01 -1.162275075612253517e-01
5.756251336286837272e-01 1.634788784950697016e-01 7.521652539223200318e-01
9.625211195086872396e-01 4.920774149869152625e-01 8.871696117082913391e-01
9.757584455507923860e-01 9.773708701250316544e-01 7.306072536543544160e-01
9.825748354230648962e-01 1.493412674551463093e-01 5.949411800868888989e-01
8.332098930629409095e-01 6.091305976587890747e-01 4.649783219142444857e-03
8.911416099075911701e-01 7.459946246860634789e-01 3.471837868422406048e-01
9.052586298764083717e-01 5.940721612967585497e-01 4.183595301407465605e-01
9.824938266337883697e-01 7.034938941168534798e-01 5.856935943511381026e-01
8.216904494861156927e-01 9.765359063211118684e-01 6.138741044581256245e-01
8.110612958992184929e-01 1.630887703860961491e-02 5.601160586140776498e-01
9.393764038201052324e-01 -4.753411099517990124e-03 9.494867070414422239e-01
9.568435367145130543e-01 -9.849624060150374838e-01 7.897821533433668773e-01
9.782660327680351431e-01 9.031919674798418729e-01 7.562982206378106032e-01
9.948581931621059971e-01 6.211913230435557320e-01 6.712968302831467948e-01
9.327606959403743625e-01 6.605022716267598959e-01 8.740380431676695316e-01
9.657844309255938509e-01 9.079212448389084589e-02 3.795091589091207362e-01
9.962726297078374760e-01 8.130892423721642892e-01 6.939315349242696218e-01
9.025044669252609841e-01 -2.570867005196166843e-01 9.227383009666759728e-01
8.188258448627273589e-01 3.448684547130167477e-01 -4.343837558822529754e-01
9.782067104334448704e-01 9.510095055330350933e-01 2.181257581588450511e-01
9.332704046251325547e-01 1.443452371095980125e-01 1.729695039628544873e-01
9.015859035403797073e-01 6.156399644985990349e-01 -1.287605375584321976e-02
9.929127928870674635e-01 6.369494747917472388e-01 5.917398151741425361e-01
9.799143227296662761e-01 -5.803721845631315546e-02 9.446194842846458162e-01
7.530479666488364421e-01 8.678359519990380688e-01 6.856908044412851622e-01
1.168167027128808044e-02 2.398488279732319262e-01 9.209075884554549507e-01
9.300334613310462517e-01 8.468489226256972202e-01 9.654630319915358250e-02
9.626789933102477548e-01 8.318874149508415083e-01 5.379815552954152480e-01
8.122292558678413377e-01 4.745623214457677097e-01 5.585034454773362134e-01
9.950867307689362784e-01 7.217276913564134588e-01 5.414788098529341731e-01
9.730168187733173601e-01 1.899270461036504098e-01 3.281478331534809501e-01
-5.876384654840161037e-01 3.557407791629552118e-01 1.761635666649052911e-01
9.238629702925915677e-01 -3.242472377040872544e-02 3.921345224385198724e-01
9.823625416012040645e-01 6.768945914574251432e-01 8.663085273830414268e-01
8.638283006066058700e-01 9.791890268707021949e-01 2.555907250765706573e-01
7.769343388206260137e-01 1.580920041735733861e-01 7.185436115291642389e-01
9.838379896390502255e-01 7.649300505730840527e-01 8.276107949842560485e-01
9.629640891695742111e-01 8.764628872932122006e-01 5.061569983375346915e-02
9.490664020155924474e-01 3.547129193323853569e-01 9.433174232245382651e-01
7.897195129675064207e-01 1.617880220770796518e-01 3.648058042070596585e-01
8.721619944369328747e-01 7.694213232468919417e-01 8.458577085276284269e-01
5.797898263436671584e-01 9.888329690932333715e-01 5.670355633859112121e-01
8.912417968593016049e-01 4.328008795145515952e-01 1.552286405020317783e-01
9.156883205412719162e-01 5.767928874478640555e-01 -3.988769935132581157e-01
9.603069673554937014e-01 9.661298579563103450e-01 -2.190419606013218612e-01
9.811298461606211552e-01 9.647976978809147397e-03 8.232844840242137252e-01
9.707189315202913171e-01 6.456191889755119595e-01 9.551369560389663116e-01
9.854380299991034597e-01 7.505333132495335402e-01 8.728379646286146265e-01
8.111798696328754721e-01 5.575493373111808371e-01 4.271749259107366914e-01
9.618817423022847368e-01 7.553963710230789941e-01 4.979339914593454708e-01
9.482791417639634401e-01 7.201580796110012006e-01 -7.512044990826938218e-02
9.567171116407567899e-01 5.978281786845041079e-01 -6.500859558637366309e-01
9.662325846272091789e-01 2.027498622444963150e-01 8.529474534848358047e-01
8.283955081180436331e-01 9.152950091123460696e-01 7.846512434034771388e-01
9.787675339502177607e-01 6.692431837474195344e-01 1.041729468187378993e-01
9.483653855895989304e-01 7.271436816367129463e-01 1.360033484125640069e-01
8.727883760007907332e-01 7.043177165305494203e-01 1.414878154341651095e-01
9.081475912341414602e-01 1.575056509501507884e-01 7.045546214306055433e-01
8.436583037732381385e-01 8.611584895180939281e-01 4.829496492733899027e-01
9.458174777976392500e-01 7.972212499922503026e-01 5.928332539413282420e-01
9.418088226054122103e-01 6.219502072617417721e-01 8.205635457861186755e-01
6.204016807657224408e-01 1.795438372275605099e-01 7.879778273299530289e-01
9.857384366800430175e-01 8.606558923790547100e-01 -1.018308924890882761e-01
9.756940255176678178e-01 3.006168541388700710e-01 -3.433823447771136017e-01
9.807174687803972279e-01 8.785214195900554746e-01 7.588485220938504527e-01
9.024506447351923200e-01 9.690113827519754031e-01 7.817618213038831643e-01
9.955221975394126233e-01 6.176900663118081170e-01 9.294098015418381653e-01
9.253414338809946571e-01 5.923385509576810648e-01 5.097279561299209449e-01
9.353922844389596092e-01 6.040173394440171428e-01 5.834356090570673725e-01
9.829086484936225832e-01 9.454577616171145893e-01 -7.391853483305066419e-03
9.700859615476741249e-01 2.137868828139768418e-01 8.883229918155387539e-01
8.081798060756238966e-01 8.846070231960309060e-01 6.678612701461099643e-01
7.697589194820827485e-01 8.154720873388044966e-01 -8.741458809561599708e-01
8.004197145365470334e-01 -7.089126750724461523e-02 4.167953751126721729e-01
8.290949062381205437e-01 7.726879974500691084e-01 1.478224799475142959e-01
9.405567263850146409e-01 -2.933531524797372558e-01 6.959598161165654329e-01
7.262187959519333935e-01 2.462183256505467988e-01 -2.419346434179563410e-01
9.939103079746161029e-01 7.428173167344824801e-01 3.955332607284688384e-01
8.920076071550057106e-01 5.468133577449438842e-01 2.539974974991006107e-01
9.408438135139648439e-01 9.345037597735011969e-01 6.038281651029235864e-01
8.592400229239216536e-01 5.329425643649625677e-01 3.374049576803329620e-01
9.564153852492097707e-01 9.183017986082431250e-01 6.763742830423836727e-01
9.756115873064944433e-01 6.450357940584205974e-01 7.451253097051698804e-01
8.601703350104673573e-01 8.553861578362302875e-01 6.991328306013639970e-01
7.403398194644057462e-01 9.060362020316631293e-01 -7.265175540109458652e-02
9.024381838428503499e-01 5.762433197634888593e-01 1.804563792005138279e-01
8.914116210363588477e-01 6.065084228941538536e-01 3.532200257417247302e-01
3.324134808758772985e-01 -3.349683350629395484e-01 -1.464704730943560129e-01
8.762727287677190002e-01 6.011784212111337400e-02 3.625079098291250634e-01
9.666875680670604654e-01 6.436182901496299014e-01 -4.148577909930870611e-01
9.121014939691610701e-01 8.605650167733903677e-01 7.934409205416762534e-01
8.593568904482824511e-01 2.706382559624654904e-01 9.309335498876800674e-01
8.074656796978237905e-01 2.619462368315828016e-02 7.799504483651389375e-01
8.710103509997020321e-01 2.719870776294697201e-01 8.231451561035142417e-01
8.640032001579427412e-01 7.428334334817723317e-01 -4.293178252618137236e-01
8.945266923367162226e-01 6.727136173385435125e-01 1.759137440846575418e-01
7.450971818140232905e-01 4.121260415786376363e-01 5.906938677173976249e-01
7.808730698931317660e-01 9.287589000262480576e-01 -8.463554838273901204e-02
8.594233732235583290e-01 1.000000000000000000e+00 1.691658172921429726e-01
7.707983633334293261e-01 8.058050780732429752e-01 8.417528420008421053e-01
9.822216319307938148e-01 3.053710443831159083e-01 7.340976441737299130e-01
9.621521286871720369e-01 9.453093313077529647e-01 3.093604474938690396e-01
9.217471693986898362e-01 9.362245383860285930e-01 5.907718977405052030e-01
9.391773260459874706e-01 5.996952775689412540e-01 9.722669521987962193e-01
9.929572570954939836e-01 7.703704566594373748e-01 6.170169789295922858e-01
9.505687867393487478e-01 -2.326673794571587628e-02 7.983040039789019993e-01
8.278241248388680251e-01 7.338013259589553083e-01 8.652957034043385898e-01
9.983989538993178758e-01 -1.553794830122627868e-01 9.331121369935725385e-01
8.977633580846544614e-01 -9.952913601286745848e-01 8.796967312380494786e-01
9.712001707606574552e-01 2.982865667278907784e-01 4.277527268638716684e-01
9.125382492427949188e-01 6.681490306727779771e-01 3.396444945183997310e-01
9.953274388591976107e-01 -4.172107729471283832e-01 3.639639613944066765e-01
8.935380837101432050e-01 9.308686370461869419e-01 3.408596157888579281e-01
9.905841325196164115e-01 4.440180041263462885e-01 4.122104842563369953e-01
7.678764251041222400e-01 3.679907264079650409e-01 8.801046253298762112e-01
9.789444707259438161e-01 8.297440393867953068e-01 9.012687646590169521e-01
7.602091532514638761e-01 3.191704795408190076e-02 8.005163515158693066e-01
8.762244398601644058e-01 5.385856262464439048e-01 4.240707387055445698e-01
9.301920596531457752e-01 5.799104018681552342e-01 4.689580651891984697e-01
9.479353742096319202e-01 -5.636475246151535501e-01 3.028917565468026707e-01
9.856265538658760539e-01 7.385180426546114063e-01 -6.102128403335640439e-01
8.477770122553880405e-01 4.443775290098089803e-01 8.232353222815873561e-01
9.519220228287242902e-01 6.539362552130523198e-01 3.889701995914888188e-01
5.770398280096666888e-01 -2.113967689348550394e-01 4.487825293003211424e-01
7.852648676606475142e-01 5.942411640886855473e-01 6.080990965962628225e-01
9.325203493440472613e-01 2.996055123510396045e-01 8.580559889093971604e-01
9.185505835913543304e-01 7.845248671843751964e-01 -3.320032362771496715e-02
7.850246147570062449e-01 2.939251729865901552e-01 4.019371719889612837e-01
9.299054198615864797e-01 7.410542106166584375e-01 5.706531996670343165e-01
9.898772551788080909e-01 6.324184780634992675e-01 2.667156645949175786e-01
9.435480872199777380e-01 1.428099771246197358e-01 7.103899940720943551e-01
9.253245472077993306e-01 5.509701360638705747e-01 6.524925901789661031e-01
9.624791257107827569e-01 7.916323809459836491e-01 9.054787054984501093e-01
9.539602480480158242e-01 3.596208381823593481e-01 2.073314018028034056e-01
4.089209509185848246e-01 6.991449457841656390e-01 5.262256408032465194e-01
7.087827106781030562e-01 7.397404524042303642e-01 7.489957877054651547e-01
9.273201636199794873e-01 3.744013385482525269e-01 -3.178913416886868237e-01
8.624674898012316682e-01 7.287636562837789267e-01 9.392165336364347583e-01
9.863740300010360729e-01 9.412824990825390259e-01 3.931517051617091640e-01
9.650115542596872098e-01 9.188394035935122384e-01 7.314442393901487982e-01
8.455035864587083783e-01 6.710280381992980159e-01 4.427204962156389145e-01
9.037311662572791171e-01 5.393852782258221623e-01 9.001132239339499908e-01
9.825783745895061427e-01 -9.947405459461462485e-01 4.519248557219704976e-01
6.366908790477436852e-01 9.318873797786311197e-01 8.069911111136531812e-01
9.295212104007354315e-01 6.801973767380884439e-01 7.487831462498144575e-01
9.591721250082260175e-01 5.831803899736542895e-01 4.748049489040568893e-01
8.913550496402928847e-01 8.691829749029160723e-01 -1.059587772819718943e-01
7.576961231530791041e-01 8.002120627064350789e-01 9.466128803695227356e-01
9.241758734131123587e-01 4.701931127111327324e-01 6.127499074781294075e-01
8.779215884912131562e-01 -4.694623726828606181e-01 7.560101160560793732e-01
8.325106468239326096e-01 9.358831793571444901e-01 -7.604817833473564992e-01
9.604433460466638151e-01 9.081719388274609450e-01 6.848591764319964525e-01
8.893949940651377783e-01 8.976114021176436752e-01 8.271073861783360126e-01
9.263628878745180373e-01 3.927651512398635525e-01 5.137956829310688089e-01
9.804187186160790990e-01 9.382159466504530476e-01 7.139418961514052420e-01
7.531930764238999876e-01 7.239809559189509525e-01 6.798396345621272596e-01
5.608656673099436940e-01 8.419229824630063419e-01 6.169311390928202687e-01
9.150994388337471142e-01 8.546872798305579222e-01 7.432365238281174458e-01
2.023817162669934167e-01 3.006188098295584643e-01 -4.531631752638316524e-01
8.089312214715755900e-01 8.504690663399486761e-01 1.550568509541261353e-02
9.703779076890537425e-01 5.133666561086203117e-01 6.890557407803419299e-01
7.568391615681018258e-01 3.944007950595606049e-01 7.572810039290140960e-01
9.279565541346153079e-01 -9.483631803968366469e-01 4.957585476424289928e-01
9.925911622693980307e-01 -4.617816226106985500e-01 8.029463586484528737e-01
9.877165406449437413e-01 3.843594419796043660e-01 1.972784553429718368e-02
9.929724894533494828e-01 1.449735136355727594e-01 1.315671707927662526e-01
8.336531706006039544e-01 5.356452336282635507e-01 4.145475534390130612e-01
8.626188457358310302e-01 5.506299321254422008e-01 8.962715184374998589e-01
8.388593633434145991e-01 6.782127748266487677e-01 1.767437409239757118e-01
8.174369591338178642e-01 8.895914193033536144e-01 3.879654662655018793e-01
9.515622137848227524e-01 6.737495407845537354e-01 4.338089571375167708e-01
4.577352184840454141e-01 -5.271949608403063703e-01 -2.126747117349603311e-01
7.231683729566260599e-01 9.551209685779472602e-01 6.533571500481021310e-01
7.323644455991318303e-01 8.581313752035449882e-01 1.231736452806654336e-01
8.802106620868138664e-01 7.229091629304091882e-01 8.351438574205616305e-01
8.777450746057340325e-01 3.474985913046481079e-01 2.249752550012164010e-01
8.571492592405621780e-01 7.254650710181906881e-01 8.185177489873839418e-01
9.143201061066743573e-01 -2.830522885078634587e-02 8.575389930868544397e-01
9.704919050503606481e-01 8.728680339607275407e-01 9.205839900729987368e-01
9.995062525197345726e-01 6.256433867366703039e-01 1.872417117327581648e-01
9.081195461196509555e-01 8.188650011473292967e-01 6.595754962077181593e-01
9.045094609522428275e-01 8.666160908929070317e-01 6.337870565737613315e-01
2.452880006344873021e-01 4.429798348760783933e-01 4.825599118413747002e-01
9.122637980417083181e-01 3.248369420861596524e-03 6.620975053387019305e-01
9.488498784325772872e-01 9.450249279369096200e-01 -6.741182833705734456e-01
7.926857526447483870e-01 3.390540545163625019e-01 2.948646730641308888e-01
8.418078535706050580e-01 8.993936469642997977e-01 8.014335680787991745e-01
9.561494991439672964e-01 2.610844477486362614e-01 9.695738242001231688e-01
8.274962991610477214e-01 4.603891591228362890e-01 6.476059363433093186e-01
9.936753233192618939e-01 4.301879408032911467e-01 9.407274118871310487e-01
8.530037277423611064e-01 8.257863066874351343e-01 6.492339985151674986e-01
8.845189661926133873e-01 8.406748658063913915e-01 6.398713020241141303e-01
9.755333255391711589e-01 6.602773398738883692e-01 5.732744676588602539e-01
8.918951357097543164e-01 7.582009844937509513e-01 4.878074464460380177e-01
7.954306825547442505e-01 5.347837088287683560e-01 6.629898458203002942e-01
8.285335226457470892e-01 -3.040704051227258731e-01 7.621414241034227821e-01
7.709709308200005662e-01 3.092504765276458123e-01 6.640830624659825876e-01
9.730660897521314912e-01 6.898036405192027321e-01 -3.035948883315420233e-02
7.186152031894816883e-01 4.637640443022217340e-01 8.025652250106540819e-03
9.801207831472363852e-01 7.714839846985303007e-01 6.590639493193353182e-01
9.345571774164417311e-01 5.571949698531075690e-01 9.681131065427285298e-01
9.923450383148370024e-01 5.220190535695532486e-01 4.943117279231994399e-01
8.972700780438432888e-01 8.929895893958970099e-01 8.306641324276796690e-01
9.619159881744738794e-01 7.561332378388555542e-01 8.775565304193945204e-01
9.583792190662627775e-01 8.926517634867180417e-01 5.855845114664490758e-01
9.708068901629527403e-01 9.760512703422404845e-01 3.426604893591291834e-01
8.616025931242395908e-01 -4.301795262268135467e-01 7.070180622929178593e-01
9.655567198240933013e-01 4.040310121454271375e-01 6.696854828598708398e-01
9.858964643098937497e-01 6.947634506316153757e-01 6.390469291655602735e-01
9.466253640083975851e-01 5.748428487992456315e-01 7.015581938895896208e-01
8.873535222525524846e-01 8.268075016152540702e-01 6.365093488700909186e-01
7.728703208376230815e-01 4.059421396554947492e-01 5.641461388623890683e-01
9.276366021607610479e-01 8.899897524712487851e-01 9.397554464051536272e-01
9.246681839427098870e-01 5.026509716642405534e-01 -2.751677312747995430e-01
9.726272778075020220e-01 9.143675606269652256e-01 8.672347994850793107e-02
9.267807133437211409e-01 5.665788795357555863e-01 5.964227995937803062e-01
9.654130073976967541e-01 8.223072099165141813e-01 6.020827891806197485e-01
9.257443889134191473e-01 4.448511693801768807e-01 8.773480631017653852e-01
7.883367527425246823e-01 8.411843545697301749e-01 1.627195318294247794e-01
9.958712686247278567e-01 8.833725283901917580e-01 5.971811914832790835e-01
8.618941261053911784e-01 3.975306430322176343e-01 7.409656913262043787e-01
9.657036621453637393e-01 -5.639181892273401608e-01 5.535718238490937582e-01
7.378918195498307409e-01 1.363731460967657627e-01 1.464146529309915401e-01
8.167862191784223125e-01 7.423572853918538605e-01 7.822760644818449460e-01
9.133139771179712429e-01 3.873780563935299570e-01 -1.275346645209147756e-01
9.878344366859953540e-01 7.857156936626976673e-01 7.961569998806459214e-01
9.217677152351196890e-01 -1.289673634397612290e-01 -6.077782518087009311e-01
9.656064007697143792e-01 6.764622423773236637e-02 6.905728360660472465e-01
9.884080278804502351e-01 4.255001900069650400e-01 -3.070890717065208886e-01
9.303955486972799171e-01 8.933501044407318181e-01 5.433766202895329300e-01
9.367846305384981420e-01 6.820954631145444980e-01 5.207053931688510051e-01
9.884665448640624907e-01 4.289472754358334416e-01 4.402654529994731725e-01
9.805925678245659416e-01 9.750638775154871762e-01 5.720591390847360458e-01
9.638465515704028874e-01 8.220104997936913405e-01 6.246618827263987761e-01
9.771306932192048711e-01 -5.563169541129249218e-01 -3.960098497665056616e-01
7.237710681656073231e-02 8.038636568479672340e-01 7.165422910055486705e-01
9.853999511638602549e-01 7.186081856459802797e-01 5.573474889441369928e-01
8.433786661258202422e-01 7.152653028437875316e-01 4.961704232304339213e-01
8.847113967396061929e-01 5.721914348095153979e-01 5.022361876394545455e-01
8.433654700543128380e-01 7.560621405884102586e-01 5.488191304393460479e-01
8.499274263388958417e-01 5.102939307048268702e-01 3.952903601873504202e-01
6.582017961342090384e-01 -1.212306462336765200e-01 7.287624694714713858e-01
9.797264243626885305e-01 4.352885677649643847e-01 4.556092085834657635e-01
9.908323139106824939e-01 7.352786219955192992e-01 5.179483090102576792e-02
9.773214744540656973e-01 6.494991201290920557e-01 5.420251120576853321e-01
9.861665980762489569e-01 3.824489129088557426e-01 -3.433891971121938447e-01
9.779497196531548031e-01 1.275339562453232656e-01 2.854988149105796014e-01
8.427853062500274550e-01 3.145929986030642223e-01 2.306556011636358150e-01
8.764546025622593772e-01 3.486252500757737183e-01 2.017391830494127403e-01
9.121546658247773331e-01 4.712357355295636596e-01 -1.139319125810334121e-01
9.790850636158043852e-01 9.363559026190512169e-01 9.159792692975274875e-01
9.744634168116368400e-01 4.167928150097786055e-01 6.093796863381208961e-01
9.475012875928046086e-01 -3.803236284332012218e-02 4.614024056766847792e-01
9.947435545127218948e-01 3.575565769017098328e-01 4.855738750086251443e-01
9.889114041597981686e-01 7.229204422922690387e-01 3.465851882459102251e-01
5.053922666249959228e-01 8.473563127107939241e-01 6.994206661441393358e-02
8.550280791622024701e-01 3.392632814130971397e-01 -2.771587087336178090e-01
9.228125940791659376e-01 5.034030364604136221e-02 8.231656991078012409e-01
8.137104527112585250e-01 7.579484998136517548e-01 8.345578827494434249e-01
9.664282267420800654e-01 5.451078174962640244e-01 9.927234095611918718e-01
4.588387045009728604e-01 5.842935085252709548e-01 4.871664574121989943e-01
9.194549399911365883e-01 9.806408016901436708e-01 7.340235045662615310e-01
8.809751634674397591e-01 -1.162139456734807563e-01 7.536117494385491389e-01
9.476832747964688552e-01 6.984588710724355387e-01 6.118079091956600823e-01
9.061780539327618511e-01 8.888590921767316466e-01 2.135889146212472944e-01
9.603216441381363655e-01 5.083378681080068517e-01 -5.053474432529172500e-01
9.769500669807056337e-01 8.267138270223630681e-01 9.359951087405595782e-01
6.352589396817801548e-01 9.193778523413113080e-01 3.426854423887452095e-01
8.142496485539236772e-01 6.039446765344367307e-01 2.339158924545049478e-01
9.364571249277081622e-01 5.463784798498338979e-01 9.870411388663361540e-01
9.940875405606277582e-01 7.182554675171332059e-01 3.865635768144770612e-01
7.417984367050728389e-01 -2.242155359581738949e-01 5.791840696332486438e-01
8.689495119536024825e-01 7.328135214629603045e-01 9.700189519881753375e-01
9.685712409594476879e-01 6.257986655442426827e-01 -3.011382595185352340e-01
9.385886926543685060e-01 -6.679494882668013389e-02 8.905609357313545305e-01
7.793874098425118691e-01 8.719565243489146855e-01 -1.080826798579737069e-01
8.516780153578795698e-01 -5.189910131528019388e-01 3.890911492048496623e-01
8.576035596463758015e-01 2.556871731762232480e-01 -6.855452276168085834e-01
6.964448816956372301e-01 1.238343051158815600e-01 7.445691419403910327e-01
6.978501420832177171e-01 8.023945600443094239e-02 7.004007564435614785e-01
9.941006195082938701e-01 4.428368400108643188e-01 3.627757902168197157e-01
9.897136251539873086e-01 6.535221872682920319e-01 2.322039375147524343e-01
8.800165524784216986e-01 6.619989797194332226e-01 5.388376794548235260e-01
9.082255403662986559e-01 7.140944717555288701e-01 -4.667908267544442769e-01
9.842991211387118744e-01 6.593128260908542870e-01 7.276949369254284150e-01
6.829243905865312048e-01 7.775344509276832516e-01 9.280036588718989510e-01
9.494634048041856733e-01 6.610125723743773829e-01 5.914062107222417541e-02
9.056919224884171227e-01 4.382674821199349369e-01 9.084555266181882915e-01
6.938421136781787180e-01 1.507730153815020069e-01 -3.380846383227564811e-01
5.309929382286576738e-01 8.914243237640249173e-01 7.234853296792329580e-01
9.180726983550221432e-01 9.425391662143096649e-01 -4.362853934670094525e-01
9.342805896507430097e-01 8.289824044288705007e-01 9.386340049834802635e-01
8.709591675471944905e-01 8.259120528583714371e-01 8.310621175872980881e-01
9.407638353810072740e-01 7.277786970600996774e-01 5.092306011183836967e-01
8.026731266096092110e-01 3.795223844942143820e-01 7.944716945231246052e-01
9.632561368684553482e-01 5.636041636421301737e-01 8.978764947939688046e-01
3.073103220489382670e-01 7.947108020062751965e-01 5.401657115139426590e-01
9.014503563047198131e-01 6.166323909982653895e-01 5.877146819071805695e-01
9.603036509811908594e-01 3.677347820310906679e-01 2.065927302682458722e-01
9.318178612415087825e-01 2.871628590043373563e-01 8.372563842631688402e-01
9.435491481932105629e-01 8.320945424618075847e-01 6.167234212109174996e-01
9.107337279803762176e-01 9.577126425808928367e-01 3.565690557605387667e-01
9.587197191471200641e-01 2.734576974074801603e-01 6.228134901356312536e-01
9.791809126872218494e-01 4.812885559484895159e-01 3.657668774700982839e-01
9.537759882181958693e-01 4.333312356570310220e-01 8.810129448012247178e-01
9.282598076016181921e-01 8.776913400605044213e-01 3.382967968174458440e-01
9.707755814996205102e-01 8.028189421702704998e-01 8.333646350071972631e-01
8.536596906546654040e-01 5.246159694746772573e-01 2.290653808790217294e-01
9.910453024749553697e-01 7.273735810565684634e-01 9.584926970436233873e-01
8.209982341812844808e-01 2.370858282543254481e-01 5.052658883370169107e-01
9.566473269270521218e-01 9.035478851194993499e-01 -5.550541453874486830e-01
8.104566333668643541e-01 6.367163321166380285e-03 9.224973966949217008e-01
9.281508575767536406e-01 4.991579059336607171e-01 2.790270462130142182e-01
9.293217347678497386e-01 7.347101424096740274e-01 5.971149744626816913e-01
9.773854550772064220e-01 6.002736417039631345e-01 7.829452214065043547e-01
8.445477234023133217e-01 5.720342796641493255e-01 8.504119990806003893e-01
7.898944668388062640e-01 8.856938660126827401e-01 4.403264869023902905e-01
9.297222171384705858e-01 3.806649672288794362e-01 5.422667644353981187e-01
9.689693318261999311e-01 8.145358934872004575e-01 5.614059486264527665e-01
9.589886420326025895e-01 8.515274346757188972e-01 6.145801781664720354e-01
6.145491168022496620e-01 -3.626701514389478742e-01 6.521228154913151220e-01
7.449891123570461238e-01 7.063783065520405913e-01 -9.109527274361783888e-02
9.749144144799378742e-01 4.092766415544847325e-01 7.774126553310310994e-01
8.726555765949637333e-01 7.977609864124608485e-01 9.519604664133127780e-01
6.511353931943959505e-01 7.814662628011164180e-01 6.955159530469630091e-01
9.291361822253786373e-01 4.984537221424110154e-01 7.739027452792922590e-01
7.668359353916733845e-01 6.222354819908632040e-01 3.888577202652213627e-01
9.018327912760666365e-01 6.779168546614066093e-01 5.411781841543881200e-01
9.939717103406661147e-01 8.805589085681804207e-01 3.800433075492245516e-01
4.457912714966681955e-01 5.168055433765621487e-01 5.257881737614411577e-01
9.126882812066920980e-01 4.435673145214894530e-01 8.685235187085016406e-02
9.319980767449902448e-01 4.656216399181596355e-01 7.990482898513041610e-01
9.030980166862454528e-01 6.513453593217914950e-01 7.324340235969364343e-01
9.294714745405612266e-01 4.379184767758985686e-01 -3.423376787273111344e-01
9.480052759874587620e-01 3.057475050577871389e-01 9.110138787716136610e-01
7.721535324389477983e-01 7.994794214778515595e-01 8.986752497771168802e-01
9.748595183910091500e-01 -1.632564109675114228e-01 7.347597121772400097e-01
8.573617462961854452e-01 5.946199386248726126e-01 6.699915419492000757e-01
8.856407086257289674e-01 8.178360854877692043e-01 -4.840585786715401184e-02
7.729210217178231757e-01 3.869945315266670738e-01 7.934418117469673737e-01
5.523663047775887458e-01 6.005240456308040820e-01 8.025458584461344635e-01
6.345706839563601820e-01 -9.998575802891120912e-01 6.928950000770703888e-01
6.806322713977797090e-01 5.252863013087982758e-02 7.909782053000273816e-01
6.599116567278615619e-01 -1.524301739116322718e-01 2.126725934815737462e-01
9.106538106503957453e-01 4.922015593290702817e-01 9.671813783821079369e-01
8.898939862367483133e-01 8.696852321354620052e-01 2.227470678650316227e-01
8.869738883307968225e-01 2.497641573792419578e-01 9.120352986901134607e-01
8.809897421490094915e-01 -4.225103702582999610e-02 8.753945661653702581e-01
9.854645577011826862e-01 7.197753318886808138e-01 3.064242853281811119e-01
8.573786780257941498e-01 6.205046648748129279e-01 4.640760390247042899e-01
9.660391126793819172e-01 -4.160058778226700671e-01 5.951229334230809798e-01
8.585477257457829747e-02 5.838427538149577600e-01 1.332605759200138351e-01
9.252686687198672377e-01 7.726981842349576191e-01 2.880757084487538533e-01
9.605881149366535254e-01 5.551629164341622680e-01 6.314803618918434225e-01
7.282754417122928592e-01 7.366169576413295061e-01 8.351998185630231664e-01
8.541344335643727970e-01 1.747602998753516879e-01 9.966430419592712253e-01
9.322351601736627025e-01 5.494932813851085562e-01 -3.074691621512792850e-01
9.954692846397903416e-01 6.138514001393493569e-01 8.395037484877581058e-01
9.328195523862938821e-01 5.117069547378788608e-01 6.684031501533329589e-01
9.713428216340361798e-01 9.105874661310954243e-01 9.206618789265111902e-01
6.251669109628377186e-01 7.933006155723131281e-01 7.463632659133390135e-02
9.984906987803034983e-01 7.814347610744765138e-01 2.391977613710021267e-01
9.119388023873444826e-01 7.868758427340930561e-01 1.359454268714942460e-01
9.693370157754414018e-01 3.577382181726823651e-01 9.740776568976856620e-01
6.358629702604677858e-01 -1.038683325192044649e-01 7.552811976802500382e-01
9.466491810021080422e-01 8.541181796255812309e-01 1.441545439073887991e-02
9.255982194666007024e-01 5.259833531407031026e-01 9.220329150254954476e-01
7.127738942587289461e-01 -2.378503767316464401e-01 9.656199957024994562e-01
9.027822906235604128e-01 9.429215817134175559e-01 4.024329857557110701e-01
7.677313638225690129e-01 4.863010316454857707e-01 6.512713891748482808e-01
9.203685294557173435e-01 8.064894104627406968e-01 8.614928710468157114e-01
8.956126477747914372e-01 5.569535701682675199e-01 6.773945530021867611e-01
8.783678105994969787e-01 4.165239434628187354e-01 8.295788205037085694e-01
8.912710305422559820e-01 -3.285002483737380352e-01 8.786635504163170518e-01
9.745577872229843619e-01 8.446177720228804642e-01 6.314906738577845680e-01
9.702446170142046133e-01 -4.518152521719707160e-01 7.231338089688077453e-01
7.676690240109902419e-01 9.479128672914782783e-01 -4.057000256474405653e-01
7.087682504773831216e-01 5.347497399782568106e-01 8.886118330020873479e-01
9.487028279463763925e-01 7.586340748122460953e-01 8.856721261925054600e-01
9.013435494389054892e-01 8.490328595938643197e-01 9.583599589386149198e-02
9.856073257590908243e-01 4.210752111764914929e-01 9.441641615475101501e-01
8.689063091238935499e-01 7.972656504224788776e-01 7.242819293989004592e-01
9.330295170146660766e-01 8.297831176567028733e-01 7.221863010986996345e-01
4.303375893589034273e-02 4.881055790541353190e-01 2.713532972162603363e-01
9.253333203841378474e-01 1.462213990317214884e-01 7.957060734532812596e-01
9.560016480083256551e-01 3.600378524058223118e-01 6.142349023886159998e-01
9.955533813594288350e-01 7.006237006237006071e-01 7.551599592115502135e-01
6.829576480635601854e-01 9.255588489626169757e-01 6.883021945506717643e-02
9.816141664409033796e-01 6.153920638776063656e-01 3.634414963121543884e-01
9.125949833538894440e-01 8.929141444239031555e-01 6.770632957772282357e-01
9.260364907545612922e-01 8.640714712754347104e-01 7.738106564833855394e-01
9.835217001968822315e-01 2.190956589060119031e-01 9.195225025051191325e-01
9.276061992491300146e-01 9.654844370260615705e-01 2.185007375387731932e-01
4.980552201767244336e-01 7.485758771174704229e-01 -9.418327839825213488e-02
9.272347790415833568e-01 4.790507316633337842e-01 9.425414376562568641e-01
7.885489223069601650e-01 5.608087153806671221e-01 6.590464568884748520e-01
9.357631877621914729e-01 5.629981402055650452e-01 7.145661778032922351e-01
8.931824388363238665e-01 9.787303943103115023e-01 8.523037019046367790e-01
9.221404473180994099e-01 6.923365723097327784e-01 8.141146522935922558e-01
7.081175717225900446e-01 5.577873782201030473e-01 7.813376242147154205e-01
7.183142965112541134e-01 7.829268375398941160e-01 2.752994833613726655e-01
9.516766578613172767e-01 -3.536640695184509742e-01 1.214117929461789869e-01
9.633077925460591384e-01 8.812156092229512794e-01 4.340983520627704761e-01
9.754720208947690319e-01 3.446752966244048810e-02 7.826616469077771754e-01
9.452597721568389844e-01 2.259355071175040974e-01 4.770496702185131888e-01
8.009435619895516334e-01 9.649814807309130549e-01 9.108411236068925110e-01
8.882904164314560091e-01 7.707428137088887521e-01 2.598228615685340692e-01
9.620431721853498486e-01 4.687008686365471410e-01 5.993682702855920308e-01
9.549171692696674096e-01 7.849152104167014254e-01 7.626886986306229410e-01
8.528522156638014273e-01 9.037654592337048820e-01 2.748056878030074035e-01
9.921224090703663068e-01 3.245996011865756037e-01 8.949701858850034331e-01
9.463911274454384071e-01 5.237894231739104178e-01 2.887089040909893711e-01
9.901657322061508948e-01 1.008572857308821513e-01 7.838330855895738747e-01
9.531180284247849910e-01 6.967507680967606198e-01 9.094939973538491707e-01
8.885506489316167267e-01 6.973695639795969292e-01 6.253903608162418859e-01
4.321600047715140613e-01 3.326501432643451661e-01 5.793161073282337981e-02
8.391039275588946245e-01 5.853301014591336671e-01 -6.932313937992087283e-01
9.322781026557864781e-01 4.174123007699134247e-01 -1.927364875343506867e-02
8.561363091816567295e-01 6.845198351930658065e-01 4.900863708556502107e-01
6.795401777825995637e-01 9.556651622137690705e-01 3.866157791609527994e-01
8.937445488473934052e-01 1.529901907949007267e-01 4.606065119706739264e-01
9.327685949814313870e-01 7.884270222323286337e-01 -4.668438428266914464e-01
9.715916304832816763e-01 4.477859364579476198e-01 9.883064280967718274e-01
7.208212071555450962e-01 7.710307076676574667e-01 6.921740603256535396e-01
-5.509287625764696106e-01 6.060880377152260134e-01 7.125751750631007519e-01
9.972368087636200862e-01 1.919862589996480517e-01 -4.541050198600420362e-01
8.991992116617224529e-01 -3.702741404746654474e-01 8.271648350436066055e-01
6.611900706570492670e-01 -4.473243890300881986e-02 8.268102767477720771e-01
8.990630904990636330e-01 6.438391326664552050e-01 3.841520910446496462e-01
9.968439887911559882e-01 4.758502751625960370e-01 2.440089748366478517e-01
6.394847690215735847e-01 6.614106585941064154e-01 -7.525714102287794915e-02
8.352473800512638658e-01 6.840181571824285323e-01 3.937389619371008953e-01
9.706207268501988450e-01 9.329069195330321751e-01 2.009534388997206156e-01
9.560958144269509074e-01 8.091732359739376435e-01 7.707746839183544640e-01
9.903297418552483578e-01 6.135339286937746550e-01 5.956677303939978962e-01
9.243037552952821923e-01 9.176098263271896815e-01 7.777997826731618547e-01
6.764050765047189273e-01 -6.068572928726938542e-01 -2.084541857587300928e-01
9.762488259440671445e-01 6.614155423230572151e-01 2.939309840685078168e-01
6.439819853856141307e-01 -2.603824602857134352e-01 6.535063002228453932e-01
6.225098803987048068e-01 9.794214565084290447e-01 8.563448759567442448e-01
9.760001969540421651e-01 2.471531569065106293e-01 2.865523007021933966e-01
9.702780174824494619e-01 8.345155458185988806e-01 5.698430553323692305e-01
8.931071193746943360e-01 6.500271607670782270e-01 7.225923162975851355e-01
8.843957689324672966e-01 4.882838578786241612e-01 -4.596834118503905220e-01
7.839185709260761969e-01 7.978505865762506311e-01 -1.473030444403011785e-02
5.427646146974492991e-01 5.563899008976812555e-01 8.241009780126222761e-01
8.272507867120384439e-01 9.709585200160369967e-01 9.545646337820139493e-01
9.207154589890745866e-01 4.555735834807926876e-01 5.769759965193859141e-01
9.902527799786607909e-01 8.608905729132720897e-01 3.386838469076455249e-01
8.388342259310000992e-01 9.118582478484810183e-01 3.769050159971014669e-01
6.444718300198641892e-01 -5.579614454097883147e-01 8.470407535126671661e-01
7.133599576239633144e-01 6.256562334950160897e-01 6.808481006546927006e-01
9.773812738776885833e-01 -1.571505138701156934e-01 -1.597956523406049989e-01
9.617863245582026765e-01 4.400367748859024264e-01 2.804202442972131282e-01
9.454965356059906734e-01 -2.707526536635782577e-01 9.073876480797444799e-01
9.797118573251595297e-01 9.512856020349920172e-01 7.668298657305511190e-01
9.622455417606674555e-01 -7.408793555275161591e-01 5.074792503017018230e-01
9.768663584308816539e-01 7.409117130986897504e-01 7.414588886204939167e-01
9.838749906683973423e-01 1.985543998193000093e-01 7.075265771913151758e-01
8.552820150732254323e-01 7.509853212944408440e-01 -1.074233648326168300e-01
9.326742133949551539e-01 9.380395375513754797e-01 5.487320536369779678e-01
9.484080970114256992e-01 5.830918856030472552e-01 4.764955886013515496e-01
8.497558550700492486e-01 5.038013122432840607e-01 6.189961206314635866e-01
9.581870593602394015e-01 3.819756155775351214e-01 8.081659149944878662e-01
9.331159729985462059e-01 5.781557308528262329e-01 1.870605543082151101e-01
9.547389240031313173e-01 5.372300125699770446e-01 3.225113175851008762e-01
9.657906988463595965e-01 6.508917333106709613e-01 7.180260533689131197e-01
9.424475112577139768e-01 7.569560646888139344e-01 6.999009452105191542e-01
8.648570379883736559e-01 4.261368163915673080e-01 9.526378519612228590e-01
6.903975151791854614e-01 -1.256638264517220271e-01 9.014756519415567659e-01
9.271598804633379709e-01 -2.974445505736020845e-01 -3.334602566132027768e-02
2.077020596815405407e-01 6.442040768303110010e-01 7.497960602481883452e-01
9.976318299922029009e-01 6.939690725981644270e-01 1.338153536871877769e-01
9.734877915782278457e-01 8.219967076006128304e-01 5.683381276261230131e-01
9.732081909145611220e-01 5.642079410560785213e-01 6.906163709651823579e-01
8.895247027361913306e-01 8.106875827954204139e-01 1.997074148190036702e-01
8.803101256420170495e-01 5.431392806916790494e-01 1.442068663147439977e-01
9.905910468859960849e-01 4.704288897985172690e-01 7.441734790015166467e-01
7.526250082813137343e-01 7.194548073881017469e-01 6.699155869048150080e-01
9.811674813751445345e-01 8.628452041305011422e-01 8.138107787869754972e-01
8.247641768707815180e-01 7.842485961318443888e-01 4.099234668901430290e-01
9.846102989901240887e-01 2.641493349454903106e-01 6.492950562926418367e-01
8.960324170066940042e-01 8.736286223215466995e-01 8.220628734876213040e-01
9.443539749457664501e-01 7.657862192842718185e-01 8.650878822585154060e-01
8.488878829309036700e-01 -2.912774252933518770e-01 -4.935626141577940107e-01
7.933645772482540437e-01 3.931290753550380490e-01 -5.599104634497633626e-01
9.327347465315211084e-01 7.064719619579296062e-01 -6.138940059515374248e-01
8.829899368205356147e-01 8.286583269223254389e-01 8.043068533584596391e-01
1.455938595266261792e-01 4.342866855288245453e-01 -1.843630501245154818e-01
9.959446317338076504e-01 9.014538331231922719e-01 7.299382743141982210e-01
8.903882363668144118e-01 7.232322935187194268e-01 7.251275827956917830e-01
9.212779196957135985e-01 4.718652069512840885e-01 5.236366131851565298e-01
9.705602840485548777e-01 8.380827822360301660e-01 6.054829827509109474e-01
9.419653709285390475e-01 -4.614454429972405514e-01 8.145294150696630320e-01
8.948075794329918287e-01 5.921336437465469782e-01 1.576735392196271235e-03
9.230754332939896667e-01 6.053961062467558829e-01 6.380019283775928418e-01
9.261893476602922615e-01 2.205337038991453946e-01 8.288671362636605977e-01
9.454289753619187220e-01 8.910970764432952773e-01 5.375670608536080586e-01
9.634151411788740571e-01 5.294595235629162566e-01 5.781532680350467412e-01
6.725521500334763481e-01 9.630333205501894200e-01 1.729758088794002280e-01
9.963175683804729177e-01 8.547128333412663537e-01 9.614708095880397654e-01
9.476547472536566152e-01 2.648882911694768749e-01 9.663679305195929103e-01
9.889795272130449399e-01 -4.285678601891012018e-01 -2.254258320251822933e-01
9.014086923763420245e-01 3.229825385920879199e-01 6.068611582660796699e-01
9.188897366415056389e-01 9.335780728686486896e-01 3.075924172242175958e-01
8.404607813791864501e-01 1.511998054083779630e-01 3.835758175797175928e-01
9.382641636091865189e-01 5.580015385580185949e-01 2.852417688578534616e-02
9.557696155754614731e-01 8.521103004558190364e-01 6.767476106210518205e-01
9.602612184072656376e-01 6.344962243929610501e-01 2.317968939596060096e-02
8.462081296732536506e-01 -5.080777558966262930e-01 -4.800469092300427842e-01
7.319376967191963956e-01 7.078609401637512288e-01 1.146344651806252557e-02
9.304516549241118595e-01 6.366576250540606496e-01 9.054688596946027790e-01
9.159245613249998863e-01 4.996454960388845290e-01 7.516837105185720791e-01
8.252954301006294457e-01 7.697543461395266462e-01 2.346305419512713097e-01
8.377743374920316732e-01 7.968889052016658869e-01 7.384727608042089830e-01
9.238151119116153609e-01 6.752559594069948989e-01 7.203625073609043472e-01
9.780239350892736550e-01 6.906488615044465984e-01 4.448393764310720755e-01
9.655508150550125013e-01 4.706386433264435620e-01 4.330220174817304146e-01
7.783383932299867691e-01 2.216038664217127030e-01 2.432551816205232864e-01
8.694519724845980457e-01 -3.102293995115588121e-01 1.764111506046990296e-01
9.581948229429572139e-01 1.442004001269689972e-01 6.488489959163268317e-01
9.231252662223458083e-01 4.074329764377760954e-01 4.798658820721580787e-01
8.889146337591457003e-01 9.788365717574528668e-01 8.857000767279775699e-01
9.733823186508482328e-01 5.735718848830122507e-01 9.364950558083342536e-01
9.223866087796623869e-01 4.006669004915318633e-01 1.377752371458598191e-01
8.850614615089075210e-01 9.073216839671420786e-01 6.077891355119708905e-01
9.777749732016403073e-01 4.785542629485134425e-01 7.829709366944733739e-01
9.533962333424123026e-01 4.840631193318127856e-01 5.528734103395709365e-01
7.148539984548936133e-01 3.980655373126364971e-01 7.991657389059509953e-01
9.793525922837099662e-01 7.832704676252647547e-01 3.608333190709884786e-01
9.320037724564672610e-01 5.766618587253191652e-01 6.903687905729192220e-01
5.302906936903882817e-01 7.138195523884504068e-01 5.641954915748212951e-01
9.369368231223282883e-01 8.648090951307527696e-01 5.838127510073514159e-01
6.641759159967545179e-01 9.028145300093195491e-01 -1.295150013377781573e-01
9.355725046104331755e-01 8.293272782005201016e-01 9.313083818286482796e-01
9.004200590381867819e-01 2.978356202004688313e-01 9.539247934386703154e-01
7.411828776562665588e-01 9.147957877553092310e-01 5.654394122475689954e-01
6.401468404341578156e-01 4.539710109040298036e-01 6.792612021229356145e-01
6.371318343184815269e-01 6.378730006709179001e-01 9.371652862873121048e-01
9.405610977339327050e-01 8.203768508671063220e-01 5.536451898287544360e-01
9.799530450981017715e-01 9.596391923558428294e-01 -2.446281514701384996e-01
9.670235229980692626e-01 7.850924366454763437e-01 7.688569880400681900e-01
7.980067581310537062e-01 4.530385179426194009e-01 -8.398617934521643846e-01
6.185991426231711721e-01 4.131060483458136590e-01 1.857927170270972095e-01
9.698233127178115254e-01 7.678265775779701263e-01 5.238584756530650921e-01
8.811129940153704654e-01 7.443896393001121492e-01 4.302185332726308209e-01
7.519766238016998283e-01 6.248803257154136315e-01 4.960814871082283029e-01
8.177880114501034914e-01 4.717396566748223163e-01 8.416030933785404455e-01
9.929098312372746094e-01 3.357506820272331272e-01 7.632228445832677233e-01
8.400420605685496866e-01 7.854345801770783453e-01 5.360692554644403973e-01
9.657269632101777024e-01 9.631842497600189290e-01 9.180247476611336221e-01
8.385098643665034324e-01 2.881792472436242036e-01 8.735040763205652592e-01
9.533288160863510052e-01 8.182229364512788594e-01 2.621901215155482134e-01
8.257388098351911010e-01 5.170119258100124293e-01 8.574726120360709469e-02
9.984660058596593890e-01 9.438019459703710368e-01 8.876310933067075304e-01
6.907045046358198936e-01 9.142034192779296964e-01 4.913032068122601403e-01
9.038131179698180029e-01 8.273900357163334052e-01 -2.697083058329647898e-01
7.689919363095683025e-01 9.702942272266873447e-01 -9.992051083434323466e-01
9.693988034385329078e-01 6.056858146114978414e-01 8.326761033188325722e-01
9.348322893252819510e-01 8.391330735786832751e-01 8.286634333815374731e-01
9.820278694075125214e-01 6.630090538542005030e-01 9.240066628459420173e-02
8.647704133100865276e-01 2.108443503611695524e-01 5.566986844911970822e-01
7.998170209835613331e-01 1.740229718380389423e-01 9.028840424323225644e-02
9.455000739510210916e-01 8.832313505168183365e-01 5.735676602832416870e-01
9.828253800039754573e-01 7.829508435444132441e-01 -1.337601176721303631e-02
7.804886465296309028e-01 4.675570188168339802e-01 9.359549697276740021e-01
9.426444928305616200e-01 3.555690589812887659e-02 3.224075089062448107e-01
9.160623116525411502e-01 5.843552814840946574e-01 9.180220273048520507e-01
9.040481212554224433e-01 9.506318465670110518e-01 8.436078903676755836e-01
9.449984037891672184e-01 -2.311191651565331906e-01 9.267220077167970249e-01
8.519992110694469822e-01 2.319731236639951399e-01 5.934583176852192832e-01
9.800586688553493131e-01 4.724817582400651084e-01 4.043128532964850308e-01
9.891125102721192164e-01 8.495113411003517578e-01 2.092533009557638879e-01
9.394584419704654632e-01 7.769201636360418828e-01 8.542971467485475090e-01
9.117138582632049459e-01 4.952395409911679591e-01 8.815622474570091738e-01
9.977524335911253095e-01 1.838437128436104517e-01 -7.815834842334079546e-01
9.939065773516354563e-01 2.457624294518242491e-01 8.176891097324455737e-01
9.766427450196489835e-01 5.343210080280800245e-01 5.855491760288098479e-01
8.290858707464010546e-01 7.531364507560595056e-01 9.703031022602192079e-01
9.940927141617462715e-01 -8.613221056851927404e-01 1.078397863849965832e-01
8.888324688463069556e-01 9.735617309468029834e-01 3.878184957352761586e-01
9.040416262316042229e-01 4.022116434243216965e-01 7.245788633037104631e-01
7.082156425072236861e-01 4.098073222276685801e-01 9.744449250099206372e-01
9.504393355373687013e-01 5.903176450880609494e-02 1.595560194558286460e-01
9.557507329869863177e-01 -9.249477229790414867e-02 3.854060293835142037e-01
9.218520655607300718e-01 -6.575880595030108022e-01 8.937443626853146528e-01
9.370512209821681981e-01 7.846861966413452016e-01 4.819334733664141224e-01
6.667215763712834864e-01 8.791160924611767236e-01 -3.623210132917267234e-01
9.377325562507715651e-01 9.796822186990746806e-01 5.987531589597960835e-01
7.977867905607614052e-01 4.474907492326292147e-01 1.488444184465559372e-01
9.742970682981261232e-01 1.118753354006984946e-02 8.951616894375764577e-01
6.933537810861498674e-01 6.966268693143125024e-01 8.010669650626978111e-01
8.596720303585771994e-01 9.090287196015427451e-01 2.789957030465938237e-01
5.033110414226520390e-01 4.960110418806293886e-01 9.288302943333743844e-01
7.093383370013819356e-01 6.637486948761999184e-01 8.172199722411424005e-01
9.897190702568029463e-01 4.357775076775580736e-01 7.124234005979210860e-01
9.774281234016704012e-01 -5.665055192646484272e-02 -6.563343725294235043e-02
9.514125384642219130e-01 6.501606361898210062e-01 -1.261246038251078172e-01
9.369500158755208474e-01 8.975872913844953338e-01 7.127298705208793272e-01
8.549640980437636095e-01 -2.390095155687883555e-01 8.832331427398124601e-01
8.881452602583392864e-01 8.192393032428579858e-01 5.019834428555354222e-01
7.834173099849299771e-01 4.654244649810523882e-01 5.483496123923672361e-01
8.006921931848876017e-01 -3.818149487266211395e-01 5.042976936352283612e-01
9.745096109102623361e-01 6.623580665684154489e-01 6.688073686804576479e-01
9.132585260890544454e-01 4.360556237708763661e-01 3.556891895029795636e-01
5.369721517719882042e-01 5.425883867256566795e-01 4.899812349729860683e-01
7.904982202906530864e-01 1.784181705026945952e-01 6.332327736041254429e-01
9.905863129826338875e-01 7.277332526617044106e-01 -4.804694403743847708e-02
9.427069818470118490e-01 4.142459335414918620e-01 5.591358573361510098e-01
9.455504224364452703e-01 1.866180479082067967e-01 5.312117237380267198e-01
9.888056312835603601e-01 4.354358052360662867e-01 9.843857986838654428e-01
9.332435818721873666e-01 8.424170921228723019e-01 6.720545793118262168e-01
7.665142663355507535e-01 9.329243995323243110e-01 7.778963002848846564e-01
8.806942036715067479e-01 -5.213898864408423872e-01 1.295232715061356288e-01
9.890222032052763401e-01 6.587517074298965269e-01 1.048417511158140636e-01
8.569092127945413528e-01 -5.115976317661763417e-02 9.527318536196434096e-01
5.262734008893963367e-01 3.332812070199371313e-01 5.894066793541241633e-01
9.428321622235971144e-01 1.461963204933790506e-01 6.130875930230710313e-01
8.749910661494779696e-01 -7.522265814784701021e-02 3.382926572938779186e-01
8.707497891805753287e-01 5.263981529580141761e-01 8.321264360716823516e-01
8.943643412761641542e-01 8.599994800218391244e-01 3.997098143822789273e-01
9.182842611596045979e-01 -9.344540425118896820e-01 1.964923052116183122e-01
9.962202279172343022e-01 9.585154350298722425e-01 9.755267755578531652e-01
9.655357972398630473e-01 6.453246310547398057e-01 1.342434769592943944e-01
9.521197471702874671e-01 4.866165738240443295e-01 6.401955038656376162e-01
8.493248642198651943e-01 3.268512548832990250e-01 5.778988369276253367e-01
9.253546334217392921e-01 3.544915316478345346e-01 3.241270528590631805e-01
9.483744386250031466e-01 7.697653170787011057e-01 6.830772841512942062e-01
9.797766616188263722e-01 2.413980392396112284e-01 2.379759277855958421e-01
9.278588482530241155e-01 6.098408972371925918e-01 7.478024520811343834e-01
9.413504600723950899e-01 7.983044342615361888e-01 9.437290002234473008e-01
8.532082649185538381e-01 6.471919758546484935e-01 6.809810934228215373e-01
9.153030575090497223e-01 6.135574218517040324e-01 1.560482684507534801e-01
9.765317645296875959e-01 -4.369523983410890100e-01 2.799363577274237569e-01
6.888682829954182463e-01 -1.600724230979133633e-01 5.482088606270625331e-01
8.711011857487191978e-01 -5.764624606580370791e-01 8.230031037130692839e-01
8.206849770568878100e-01 -1.223459771352484182e-01 4.102681222571598063e-01
9.384080567077526247e-01 8.029568955272550212e-01 7.672528223718099172e-01
6.473865590859495533e-01 9.305339031234525216e-01 5.294175185071343659e-01
-6.110289207893984109e-01 5.371665154714519996e-01 9.755920747187460940e-01
9.759077515045987417e-01 9.545229598514630709e-01 8.128963231058983219e-01
9.965216991783291123e-01 6.807698290287826914e-01 6.134979489985992185e-01
9.541346932505514467e-01 4.338813818566852332e-01 7.415629366862448446e-01
9.766840636371233453e-01 4.058985714673964962e-01 5.015406781709811357e-01
9.022622270539000233e-01 8.578653605950340433e-01 6.145072571964420582e-01
9.291033037150071561e-01 6.584268695053974163e-02 -3.748893133769715114e-02
8.322743048077525518e-01 9.455014056700861147e-01 7.611087840550722072e-01
9.354069451209737762e-01 6.243974603171993376e-01 7.071944964022858215e-01
9.969987460122540224e-01 7.880952612983780359e-01 4.264669075007563315e-01
8.575316113698190357e-01 6.891517802202878906e-01 8.338495006663757536e-01
9.818210629386304733e-01 7.855599731949967079e-01 4.350518693394036518e-01
9.454655118042735173e-01 2.470133216037712076e-01 6.286011553563051191e-01
8.875839076054219401e-01 5.365773672007032591e-01 8.628006990555839861e-01
6.913024538111022244e-01 5.496892204069137033e-01 6.080468471046371892e-01
6.763679757084444244e-01 -5.914619219862382593e-02 6.641256985201926533e-01
9.801979772024755899e-01 1.814654742469359316e-01 3.728638732345628259e-01
1.211420935501783536e-01 7.312896491506750696e-01 -8.903960253528384605e-01
7.186532685099472628e-01 8.878410303045468632e-01 6.972613221207897283e-01
9.631118291067545245e-01 4.586398961459012824e-01 6.409192627824449318e-01
8.779841439504820766e-01 4.321078813307716038e-01 4.303772085030581618e-01
8.554768944327102442e-01 7.327172732784292819e-01 4.719364928147955496e-01
9.730652098671781491e-01 4.548488219378706843e-01 9.707783190623214820e-01
8.442084761727378650e-01 8.906991600842258938e-01 4.254446587233056132e-01
8.920722868211610201e-01 2.156143583174279232e-01 8.604336762884496892e-01
8.489311309447572507e-01 4.176052064578311684e-01 3.920731851716990901e-01
8.854895021829278789e-01 1.504980210738960933e-01 1.413616713142255010e-01
8.340168929951872201e-01 2.297672765022364949e-01 3.624470411797786618e-02
9.517304424663785012e-01 6.180742838934125682e-01 3.586487473059885023e-01
9.858330643474195742e-01 5.817543413415598996e-01 9.080143664946258575e-01
9.515918823729244691e-01 7.548576671677595940e-01 5.286462216158630545e-01
7.438680052236922302e-01 4.285502141395601816e-01 4.587232652807315958e-01
8.618138038202395323e-01 7.265655681422706902e-01 9.171188939835972498e-01
7.068359348491386474e-01 9.202213412409285809e-01 6.746493057585976061e-01
9.454496700763383998e-01 9.484991282189763062e-01 -3.227846178186120074e-01
5.348619028069352410e-01 9.606340755376990836e-01 -2.187709084901996448e-01
5.782511607969764711e-01 8.701276449485731979e-01 8.795518166821192363e-01
9.634657740244936264e-01 2.877999124036789702e-02 4.889987862906015614e-01
8.335327555774000308e-01 1.878215663270774716e-01 6.065170971421884882e-01
9.597408781266256739e-01 2.460652828750882204e-01 2.251449049632764376e-01
3.509762775317586403e-01 6.274310785662228218e-01 7.459181861493382470e-01
5.048603939226635751e-01 9.760791499442552643e-01 -2.509198441416122805e-01
7.498266925402714556e-01 6.168706305730886630e-01 5.549561973611256693e-01
9.555630091297021567e-01 6.757456039390705715e-01 1.847432091767479134e-01
9.721338057774308039e-01 8.706651681912636054e-01 3.406180921581332122e-01
9.669269374666499273e-01 6.433430952365646327e-01 7.076607024192945739e-01
8.798695399815461560e-01 7.203372577223045026e-01 -6.101882042089061819e-01
7.717137922476731138e-01 3.228877107444964034e-01 8.614948797308839001e-01
9.591494328336434005e-01 6.257894349105947995e-01 -8.129687935160752055e-01
5.905110455891646737e-01 6.256228019014155040e-01 7.959583634547806597e-02
9.910214303865622076e-01 4.297722189706608686e-01 9.239817632099633915e-01
6.292590204485231098e-01 3.057017633040092219e-01 8.542699865291439876e-01
9.612826515194131671e-01 5.283744384411959150e-01 7.099230595218656292e-01
9.337559497411954679e-01 3.311908670976685398e-01 5.132283235465096016e-01
9.794398706841517255e-01 7.881379009156217474e-01 8.382768980235024703e-01
9.972366394284437607e-01 4.602290843697860456e-01 7.844235283597710273e-01
8.865053291298270466e-01 -2.529303924718764307e-01 6.013932983823637723e-01
8.628537127561692888e-01 -1.823912497236703789e-01 8.350264264780389301e-01
8.361616399066259531e-01 3.959810233083278508e-01 6.152286453099270469e-01
9.099821239220127200e-01 -1.306184484146128977e-01 6.301694026988842179e-01
9.407600089939642807e-01 7.400480769137123271e-01 2.163732790606986978e-01
8.771879062938671145e-01 7.527368018299480656e-01 3.009325136585203619e-01
8.938911823485475860e-01 5.463526637604315672e-01 8.221644788311832652e-01
9.088028035819272210e-01 5.309621945244762387e-01 6.645708620657464483e-01
9.628914685541325458e-01 3.694877020283382496e-01 4.698414256747445172e-01
8.395268574341555601e-01 -4.516770226436013225e-01 5.583058117818773258e-01
7.497341007689244385e-01 2.155021525233630220e-01 -1.685756697797355930e-01
6.109831588980361161e-01 6.832989681164436391e-01 -3.705872353361159277e-01
9.740033549552027381e-01 -1.041036894384728129e-03 -9.215581885789525529e-03
8.799938036529134644e-01 5.060481937911456285e-01 3.332255710400248150e-01
9.515562843430270812e-01 1.203949619765332102e-03 6.749467251664841294e-01
8.842070515723446933e-01 7.601867715101745526e-01 4.563835976073629119e-01
9.770107496816121673e-01 -4.841555743708545467e-01 7.071548801660814121e-01
7.848807650469742381e-01 8.184517283153455169e-01 7.646612821998559628e-01
9.428209960790493449e-01 9.533612145992141906e-01 9.559858114183519273e-01
8.351614967249139099e-01 5.292387102575768498e-01 1.864716773561352348e-01
9.262351075267752920e-01 8.277106160169956928e-01 5.016285118954523226e-01
8.818719283335381132e-01 2.076685730688927478e-01 2.112448961384033597e-01
8.092495271163652193e-01 3.539371694332196228e-01 5.293308377848608970e-01
9.858106812478132364e-01 6.267994833741280525e-01 9.925318614246386728e-01
9.550568124255975899e-01 7.736864157076064341e-01 5.727540121790635208e-01
9.935569602002705114e-01 5.382819215919887323e-01 9.760204686875503244e-01
9.630318642013987462e-01 8.256504187913356052e-01 2.375200381938649130e-01
-4.652701686117020063e-01 3.402898927620718883e-01 8.531558411798018104e-01
9.731295992796392680e-01 4.719063110594120536e-01 6.813987394532189379e-01
9.123347143509206170e-01 5.913093059607543722e-01 6.619016248499174360e-01
9.082260125647558802e-01 5.518656477466181709e-01 3.492250880141103409e-01
9.217041604538444011e-01 9.288487645143789218e-01 2.069833044881300710e-01
9.438920248733698726e-01 6.563671280634035821e-01 6.299133771636294954e-01
7.982369455100386535e-01 5.777163190170770957e-01 9.088440440265344034e-01
8.598852641569868505e-01 7.758309206694522508e-01 -2.723781243684075815e-01
9.798891791781723093e-01 3.907657248265277161e-01 7.735759954221175239e-01
8.288937357026957553e-01 8.729794550634711880e-01 5.042591649557182087e-01
9.552820716815627611e-01 2.811605983237995821e-01 6.572585159641333163e-01
9.706729533295267442e-01 7.570778087043408267e-01 3.523577212798936209e-01
9.845003663796255688e-01 2.658369841018807245e-01 -2.027691448071431424e-01
9.559968572305589385e-01 7.990997461041108307e-01 7.918625559603835740e-01
6.641333040510895014e-01 9.316932534019664036e-01 8.235266867026846960e-02
7.507952805250548423e-01 9.757983522340678562e-01 8.797601673962915925e-01
7.774080437760607643e-01 8.198076884795073571e-01 6.068760354625138964e-01
9.253212625508004940e-01 9.445539852419828630e-01 -2.216703682498508687e-01
9.490255037084691647e-01 7.763832286875191890e-01 2.527029819008244083e-01
7.776310363386753632e-01 8.528424381773099805e-01 2.247064787623669346e-01
9.763693326086019253e-01 -5.821790891908151799e-01 -4.604755131070925600e-02
8.392827356653109749e-01 7.347593348358477661e-01 5.369460430460114564e-01
8.415001078162437365e-01 6.216926438826997359e-01 4.259844118065546636e-01
7.298093948100610184e-01 9.796422052932184377e-01 7.978029098199779234e-01
8.911326221836266548e-01 1.241204107677800206e-01 8.410738473672478843e-01
7.771792145620529668e-01 6.054484609036721032e-01 7.801631163187905393e-01
9.432670342328274282e-01 8.506228964388102831e-01 8.309738955619594414e-03
9.354833527742266730e-01 7.516272802342416348e-01 5.750165963061203422e-01
9.960109180026814890e-01 8.262546781467843271e-01 5.341967461689285379e-01
7.152155213134643308e-01 6.619151641271852071e-01 6.499529476942207395e-01
9.426272697441719917e-01 4.252178365071798138e-01 2.264897742499413225e-01
8.289765785207712234e-01 3.073159882389050468e-01 9.323391288953892797e-01
8.976366783798297444e-01 9.366420179994097150e-01 8.243794018731054329e-01
9.811175789930107749e-01 8.898964106944701191e-01 7.782463507702825911e-01
8.106787543569515808e-01 1.373324124937930213e-01 6.707287660063178114e-01
8.883678445743000696e-01 8.890761497521355583e-01 7.698784841157925163e-01
8.965997547659532163e-01 9.328730020710480630e-01 7.618208422184028494e-01
7.926762072344430976e-01 -4.442841454749035801e-01 7.092325506812388047e-01
9.168232966649394466e-01 7.637058673000829412e-02 2.074415247045660049e-01
8.048767385389906659e-01 8.289010523225531779e-01 8.773338956408394118e-02
9.625432174454416900e-01 7.341860056688782610e-01 7.979258896318217609e-01
9.879587678779966353e-01 8.439740637577176630e-01 3.295541874049656705e-01
9.777227746073627879e-01 7.283859483843135862e-04 3.922962847314508394e-01
9.398968654659920485e-01 1.351900117133552071e-01 7.464059651241784499e-01
5.401205257170967888e-01 9.637718996800223037e-01 4.003791831662533163e-01
8.990165537211670665e-01 9.115879482977359283e-01 3.761978724689624132e-01
8.902038299848710201e-01 6.047752272055884060e-01 5.669384035662389243e-01
9.284838448762752217e-01 9.368008410927173291e-01 5.855911473571528969e-01
6.100515386756506508e-01 6.731052735593636704e-01 9.051800243218006692e-01
7.229533142251278743e-01 7.077152889735559560e-01 5.509545446773838062e-01
6.894295921750418499e-01 5.107184840244388679e-01 6.479218105160133856e-01
-2.021040084777856460e-01 4.531962697947410357e-01 3.605559128996912444e-01
9.385956484646765796e-01 8.233952119761387412e-01 9.656037662018187584e-01
9.926405848202241033e-01 4.948454289697670205e-01 9.361395010326591937e-01
6.869197586271635902e-01 3.392127429112481440e-01 2.055759097567648741e-01
6.786583691566748788e-01 4.713170431736627419e-01 -2.937567593297500945e-01
7.877060148593845179e-01 8.215715603751932994e-01 5.925198159302007550e-01
9.935693153186371251e-01 8.873241302394678787e-01 4.549929570399291467e-02
9.765749124373501733e-01 4.101236530615071096e-01 4.133748467021288731e-01
9.796582821607634495e-01 9.323650995797219121e-01 9.097567750879363979e-01
2.717791199309750327e-01 6.289590754110261361e-01 5.468749851699583608e-02
8.490310660923304775e-01 8.905205944508346461e-01 2.336694382116299984e-01
6.303781210855109451e-01 7.208913560590117786e-01 5.430344710557546417e-01
8.745201398295456841e-01 -9.329727473521278736e-01 7.921431660936798513e-01
9.119250189762714287e-01 3.870358971446766772e-01 2.456172348329025423e-01
8.806961633453936900e-01 6.980381726011409826e-01 9.390307676310082341e-01
9.257602987314075271e-01 -7.722618327031467444e-01 7.842049513400701777e-01
6.725636991541825704e-01 8.108955703054853137e-01 8.274008158656430689e-01
9.496229092809882477e-01 7.670888095922219208e-01 3.885177782203599328e-01
9.775693565010938890e-01 7.792637465509960615e-01 8.204768087876870286e-01
7.867531653374408851e-01 5.775137076749132792e-01 9.099019325221779919e-01
9.681528662420382236e-01 8.362581516358259526e-01 4.646709100719320640e-01
9.951400459370013385e-01 4.505628545580575572e-01 8.154132714322076536e-01
9.901131082221841240e-01 3.768253609284267780e-01 5.028510092033480205e-01
8.959691672321067335e-01 6.816687279073052608e-01 5.307981383745119519e-01
6.810781019298395300e-01 3.849227066831745203e-01 5.530178760167590024e-01
7.948073288055184094e-01 6.651603420159204472e-01 2.982107512202636368e-02
8.268698682500779107e-01 8.033517024704890375e-01 5.956603978708536751e-01
9.649703303136449861e-01 7.893184699562105777e-01 8.970026114257912964e-01
7.036592853152624505e-01 9.857950783858910881e-01 -7.634103002697185669e-01
8.847826552128266187e-01 9.813685877469504604e-01 5.936806098427958034e-01
9.912887533825869291e-01 4.405857058074791333e-02 4.822391941009461780e-01
9.968193897415994487e-01 9.507002328804481373e-01 -1.390106511329758376e-02
9.879903994437825299e-01 3.919692006992013811e-01 3.374382703097047465e-01
7.548953934634330398e-01 7.359029478200596053e-01 5.430382141239729066e-01
9.895972050752711580e-01 -2.788111189226836206e-01 7.872653292812413772e-01
9.472085188933567768e-01 2.578685633967667812e-01 -3.967502740988448906e-02
8.311988760088910855e-01 6.792882190618139138e-01 3.776768463228491468e-01
9.900169302224812728e-01 5.011498383540387014e-01 5.436794518803441667e-01
5.911825262987397966e-01 -7.939301739507520494e-03 3.146886335683117819e-01
8.953683207470972683e-01 7.960947170502251646e-01 -2.588303408422132357e-02
8.626802947412653966e-01 9.245023408890693517e-01 2.476928680291980989e-01
6.937286500792239075e-01 9.403053362911572011e-01 5.063303269725796252e-01
9.038301960718905237e-01 8.372468590474698713e-01 5.085618624199177429e-01
8.228512277386730300e-01 3.770567059906825280e-01 8.033891261935044437e-01
9.502761755294213408e-01 2.365794198443978980e-01 5.679787633140052083e-01
9.593066458085259818e-01 5.153904788841395801e-01 8.105168594976581709e-01
8.985422445739409403e-01 5.395142793655380853e-01 5.380552739811563789e-01
7.932731750575139351e-01 6.796805999900839002e-01 5.228232751048658145e-01
9.052263935421069885e-01 9.221063344931487160e-01 6.218179175276032922e-01
1.137898821451962528e-01 3.056788770098406438e-01 -3.408729346408858607e-01
8.112087029910423075e-01 8.145984302982535175e-01 4.056606991079287905e-01
6.849013841749992393e-01 -9.886235480217064886e-01 5.338698367650165366e-01
8.044945949048778466e-01 -7.578305043365975990e-01 -4.633947475237119029e-01
9.037085668281458206e-01 3.352220994297537837e-01 9.610729040303215287e-01
6.666749316835135497e-01 6.444370534680516904e-01 7.833713415036902550e-02
9.866849846596044138e-01 4.114952097135680109e-01 7.009296611945619038e-01
5.790018136188955777e-01 4.286605838960519943e-01 3.346160033026651659e-01
8.533371753033511808e-01 7.474354423176083895e-01 7.803547561924532028e-01
9.416369148519067034e-01 7.364510453786704547e-01 5.775463743421478391e-01
9.670885348304703033e-01 -3.247395453251993303e-01 5.786675236149579904e-01
9.311802051099267175e-01 6.494072417323697444e-01 2.979219713309142481e-01
7.010589209545677880e-01 8.555993754037120036e-01 4.538104872246108146e-01
9.382466872502627231e-01 1.724779724779724743e-01 1.660573638529868612e-01
9.423729832659499817e-01 5.620847319492215943e-01 5.366805267053600392e-01
9.776748052909848274e-01 1.458830729109377167e-01 9.062888188300917136e-01
7.827688517257829215e-01 6.787120705320998093e-01 -7.193933190390877641e-02
3.794542891169928600e-01 4.866810868921368494e-01 4.093994468332901038e-01
9.181078478422274314e-01 8.447327147043548479e-01 8.421588248250629904e-01
1.476427437110329199e-01 2.250584340243344528e-01 3.095759847614752980e-01
9.892160019924870484e-01 7.904434202602450554e-01 -2.473017219848527848e-01
9.497053367675978297e-01 6.235264410705870786e-01 6.779932783838080734e-01
9.272210379420394721e-01 3.247235915250520355e-01 8.451182851914784688e-02
8.045951218650645442e-01 6.244731727111524355e-01 7.085875443164970644e-01
8.233844867606129325e-01 6.589856473733204378e-01 9.458871476727143124e-01
8.185662275280383149e-01 7.066437628529576020e-01 3.092292928310484967e-01
9.137416286518489361e-01 3.767170678441077447e-01 6.979882860424169166e-01
9.181746280558397144e-01 5.914542157137026024e-01 9.337951148377688915e-01
8.277181838990733675e-01 3.552136231026185031e-01 5.929727821705905733e-01
9.456510529244970265e-01 -2.058563348885877886e-03 3.376257525487629252e-01
8.024170724088284246e-01 6.322647218985080197e-01 5.671351980822099126e-01
9.866702449959600107e-01 9.177864279948947379e-01 2.307524783302424831e-01
9.351510742311356372e-01 9.607816494734772172e-01 6.998713261186942924e-01
9.549815714803980837e-01 6.774170003470674217e-01 4.602763580889711603e-01
7.737368472720447254e-01 8.066581915520636414e-01 6.906257644121919226e-01
8.855815785465491752e-01 8.768094634406436994e-01 3.125263540681356700e-01
8.352128522793607068e-01 7.310341140220004696e-01 3.290982540012180602e-01
9.649930619775246576e-01 7.529077197919465947e-01 4.624502032711993449e-01
8.452004302660546253e-01 8.540604830580038609e-01 5.337456361519192782e-01
9.742316780969321188e-01 -1.082645710183061105e-01 5.113323799693276772e-01
9.201635348885190968e-01 2.412419368484690629e-01 5.331210906536750782e-01
9.170494569984429800e-01 9.749062256047681396e-01 -9.057481892433347781e-01
9.371544637307263059e-01 -8.324655510859952923e-01 -8.890444505516281737e-02
9.581218826703397085e-01 7.723459013116121818e-01 6.063913484233229845e-02
8.881807680683435624e-01 8.631503666911077843e-01 6.509026493193232898e-01
9.095304414595714038e-01 -6.619822855653170190e-01 4.321593693550850324e-01
9.077136365904551196e-01 5.193250605788407581e-01 1.837087280726821259e-01
7.734632557206089221e-01 6.949021113048128306e-01 7.367294279124579903e-01
9.685380471813557213e-01 9.807347421799706977e-01 8.081484189027600129e-01
9.341588968969662954e-01 6.400505574141639453e-01 1.821814135790890132e-01
-4.415440594842587885e-01 6.483597710243507173e-01 8.838787252345194911e-01
9.256981911386468198e-01 7.683884084549349458e-01 6.452413780542978206e-01
9.790037245809690702e-01 4.099940236002775906e-01 6.082927364650073665e-01
9.978311260408074812e-01 9.456870654811113663e-01 5.569954640366501231e-01
8.958752926867099564e-01 4.588415537366367092e-01 9.160208890588751318e-01
9.880969184914460968e-01 8.204894699417715209e-01 -8.466876034460806277e-01
6.279786829430876738e-01 1.145028606985691866e-01 6.939143514912770039e-01
2.027098424543525290e-01 5.769671903851467665e-01 9.287462144551147381e-01
9.675375622526092290e-01 4.997014453947650203e-01 9.070758893753204655e-01
9.634747666114173992e-01 4.486269440134282860e-02 3.697387553687018213e-01
8.974984910468781774e-01 2.299991289916908377e-01 7.573520116193810381e-01
9.562197821646997165e-01 4.332975901204447755e-01 1.540509591713157267e-02
9.638524895198405940e-01 8.787864241810979804e-01 6.838614924511530191e-01
9.302235795437566734e-01 6.473781271716301244e-01 6.542400337363062368e-01
7.962586286508829270e-01 4.475629156282321386e-01 5.997145399077048467e-01
9.381404900582729356e-01 3.707081178373698993e-01 -1.442549935849706255e-01
7.095577414116954751e-01 9.055031195262671639e-01 3.022558654462178529e-01
8.136378760728240067e-01 -9.993014320642683579e-01 -2.749139373958302546e-01
9.676592757005330059e-01 9.079197149420320523e-01 4.795962145125606257e-01
9.825294848832670791e-01 4.155191569967370269e-01 5.461044623298180190e-01
8.101725269769826099e-01 1.598879253286301649e-01 -4.711418986624842375e-01
9.864277730271384659e-01 9.277941512661384005e-01 6.362442896546063320e-01
9.688335999135669896e-01 8.644236974780783456e-01 -1.693008494302650213e-02
9.930923558419223474e-01 6.354639650668194584e-01 6.573487930257594369e-01
9.634585122666879942e-01 9.429808549750545721e-01 9.737345839061546382e-01
9.462605679814268811e-01 8.582582605810482601e-01 7.654423308743044663e-01
7.741176721781765080e-01 8.139059812404143557e-01 2.475204286474472770e-01
9.849625273205876441e-01 -6.194440363677913286e-01 -6.874750399872204820e-01
9.674549711917626027e-01 8.778872485276905113e-01 5.962238954466478891e-01
4.179082204607197371e-01 5.160379940547306088e-01 6.396885698485643701e-01
9.520332876254670174e-01 5.216932399465701309e-01 2.762950120137102061e-01
7.152838505402201452e-01 7.568469952096892328e-01 -4.269654362708585893e-02
-4.729229450910614752e-01 2.585850714934387895e-01 9.294801498146048058e-01
5.675229371838723669e-01 -9.123079055947558302e-03 8.148053918074451563e-01
9.791202254086872614e-01 8.053322611069497761e-01 7.323807563142556987e-01
2.254124999720793499e-01 -1.565363711873584140e-01 5.666104791890492764e-01
9.908903765659365925e-01 9.582512235123675781e-01 -1.008639208105330809e-01
3.701028064501040715e-01 3.641796673083090852e-01 8.361408039560254135e-01
9.999801957442222555e-01 8.028118998838263964e-01 4.604110904981509877e-01
6.383951566611880679e-01 2.493234051768178361e-01 5.924125580205401587e-01
9.525828842428605281e-01 -4.703642032379160565e-01 2.459471126909335004e-01
8.023680203755420015e-01 4.404972394928559076e-01 9.593325023183577605e-01
7.642167144790354971e-01 9.370249344639303146e-02 -6.995593326251328126e-01
9.763532393203110393e-01 1.510840144350525938e-01 -6.618513621199086927e-01
9.383739953192113958e-01 9.391188070968116142e-01 9.872237333786778590e-01
9.759074140298280575e-01 6.429252118632391433e-01 2.067351400054313615e-01
9.716941974244746039e-01 1.422630268268373355e-01 3.273080271810659969e-01
8.696595502581873083e-01 -2.169975758503204233e-01 9.421186900063822645e-01
9.597834658980142208e-01 9.337455082900373293e-01 5.530136420998612579e-01
9.216556239600707245e-01 6.729366243296911465e-01 2.704276306470125846e-01
8.979672222330008502e-01 7.472336912468604542e-01 7.610188995743913942e-01
9.561708497599658019e-01 5.958906126675602710e-01 8.901895815457010475e-01
9.739069513112027510e-01 6.917596505247558536e-01 7.899117407278793968e-01
9.747931696700751214e-01 3.743978522562907418e-01 3.674506395365105815e-01
7.343466331846473238e-01 5.890860302966722806e-01 8.757627156518910105e-01
8.232588010433140591e-01 9.578594943933278483e-01 9.586045540748242555e-01
8.885929831061195605e-01 9.449932271014457319e-01 8.853423148559175226e-01
9.886620653349946775e-01 8.938076800706616920e-01 5.329032584857299470e-01
9.779831078188324645e-01 6.002506017537224681e-01 1.595662373836789216e-01
8.776562133172476354e-01 9.486212340479219796e-01 -6.546088840190928959e-01
9.867347982012552032e-01 6.555754321183661082e-01 2.804087323641539786e-01
9.733139154761937251e-01 -7.442162309622890604e-01 8.691321443495350074e-01
9.152434893519902914e-01 7.104516934689084628e-01 7.602948563596784171e-01
4.444644161770012758e-01 -6.695351146964050315e-01 8.798729470293141786e-01
9.381940557430447081e-01 -2.963969517552393906e-01 2.853169611128998362e-01
9.428023506239110452e-01 5.533386608567444354e-01 6.360535626768690776e-01
9.872329545189025835e-01 -4.224128037578567252e-01 4.416780365443684353e-03
4.196343419615716774e-01 9.177836042761462476e-01 6.685746969169523712e-01
5.274232424315081769e-01 8.367701431198291129e-01 7.841196056363705091e-01
9.046793581659600125e-01 6.203189480817841162e-01 5.495322911659246135e-01
9.858749104986112011e-01 9.781136807203141270e-01 7.506522206193794178e-01
9.520567800535144620e-01 3.849636770422353305e-01 -4.805813645225947006e-01
9.290443992610691870e-01 9.017982185851192156e-01 9.036209708334145274e-01
9.326476747739886886e-01 2.485888086152334697e-01 8.056289804905877316e-01
9.745340840192227017e-01 3.990890882978865850e-01 2.824493853404818067e-01
9.793772732792809244e-01 2.189351864570161510e-01 9.210607177752968555e-01
9.901437850883866298e-01 6.657238720997274983e-01 7.457162246739948985e-01
9.252747768404100404e-01 1.430514968615361759e-01 2.723432090809405626e-01
9.866534491533264228e-01 6.840276967813756492e-01 6.465631054643961040e-02
6.171430243376025970e-01 9.369563239064915283e-02 6.312772555297345711e-01
6.110753995309905484e-01 7.280000766351162333e-01 5.248132610252737029e-01
9.129336542067547633e-01 2.468443424166324451e-01 1.454494462182022163e-01
3.237758055173652894e-01 -6.546973945528411498e-02 9.013212085930860651e-01
9.526981342942254516e-01 8.011844518196044040e-01 1.745052911679676466e-01
8.912662896235791221e-01 8.247380212748148809e-01 5.404875705796896579e-01
8.957061588464432234e-01 4.824191479028141494e-01 8.552810311306152657e-01
9.109985442581042259e-01 6.981174658284685641e-01 1.105127647062964513e-01
9.844479584426808483e-01 8.492562550696176604e-01 7.029018887545308569e-01
7.444939877798377736e-01 5.770614860069736007e-01 6.399082320867575113e-01
8.869850955350699895e-01 1.296693581216923352e-02 6.520745577284872141e-01
9.632752674339376542e-01 -4.458884834174998701e-01 -6.621908773240692270e-02
9.212601786767874446e-01 7.755847528960098103e-01 7.501552751776137118e-01
9.440045727292067923e-01 6.550443299228371208e-01 4.843912652223262283e-01
9.441716282231672475e-01 7.489574686289546257e-02 1.033370116800047533e-01
9.678385771216057032e-01 4.336405721343979947e-01 4.571437274764360570e-01
5.901947494929538074e-01 6.133331533215743425e-01 3.274284181916706782e-01
9.361964628283679923e-01 -5.393505161646583446e-02 7.296674209017001145e-01
8.536535549173153159e-01 8.259759395943849780e-01 6.085933952941804392e-01
9.863523728735651419e-01 1.910049238764347512e-01 2.274652153912356534e-01
9.950019176277578037e-01 1.758634250405383126e-01 5.982140245456710748e-01
8.665915892653561770e-01 6.271677819946033239e-01 6.695985199214602446e-01
9.628745581845039592e-01 -4.912823479426156048e-01 4.261755470437571525e-01
9.552078457996633354e-01 4.783602846125812880e-01 3.654547650474011533e-01
9.153073423477380288e-01 2.672996655036338209e-01 -1.412586583596904255e-01
9.101792228377919569e-01 7.679494907833370743e-01 9.220424884429819778e-01
9.664407748226906403e-01 6.955964227488982132e-01 8.875374529303564630e-01
-1.074785184822115713e-01 6.498311550177846563e-01 7.732706336938283131e-01
9.428229000254186865e-01 8.880741127169750060e-01 9.850008624932838908e-01
8.380956630872465896e-01 3.416968376744903280e-01 7.788086723044439497e-01
9.306931957226326491e-01 6.416619547009514424e-01 6.819440571367880732e-01
8.128436902624128768e-01 8.464235563330959611e-01 7.012479473746795477e-01
9.301088222323630195e-01 5.894599068866802627e-01 1.821827667608382217e-01
9.708969067439879863e-01 6.261258640642042295e-01 5.102405213743815837e-01
9.626593892306105626e-01 7.751642007378334309e-01 7.788487332032383303e-01
9.671261290983038661e-01 3.398101277783827090e-02 6.083705895708675371e-01
5.656152911637487568e-01 1.711656503350378333e-02 5.143399777537809303e-01
9.263631247302851479e-01 3.115572215061194195e-01 3.776043978332189743e-01
8.796981397753649290e-01 -9.835536541295977209e-01 6.945618003388142059e-01
5.948552141372731583e-01 -6.143737722685091995e-01 3.507206117467905893e-01
9.286175818235726798e-01 5.774332702895141889e-01 8.711716663742861133e-01
9.123193251375958379e-01 2.837360809674399631e-01 9.180118121747266047e-01
9.281475938733760866e-01 5.241529967089637587e-01 6.544153325481356642e-01
9.229676647814554213e-01 6.294719395022401187e-01 6.835122123598935673e-03
8.754364061929463814e-01 -1.647692880854707553e-01 6.350202800481019594e-02
9.327479191869745279e-01 3.237671542969566829e-01 7.941370298959655738e-01
8.729065402493894066e-01 3.377680039117926247e-01 1.770021749899981511e-01
9.714191848739301971e-01 6.396952861694462644e-01 9.898717972637262053e-01
9.439495984259353989e-01 3.357812205430020791e-01 9.417673495674252493e-01
7.708198507612702421e-01 3.893981970563321626e-01 -4.577065131382764829e-01
9.413600295168867982e-01 -3.068475625562396836e-01 8.636036062124745616e-01
9.754834843030725233e-01 6.659067131672389284e-01 -1.926491168637234352e-02
8.048047398156281673e-01 -2.830642280324366933e-01 4.056643059838007659e-01
6.486597353779143260e-01 4.650667368772409827e-01 -5.708113897017510485e-01
8.915263800359795043e-01 7.168356701274541942e-01 3.496563484482060336e-01
9.886451122930578483e-01 8.482974949040447132e-01 8.343927925548958457e-01
6.733205105497882537e-01 2.359530723331338953e-01 4.072137199299896704e-01
9.519468687989276479e-01 6.096477788823265742e-01 6.823751740826718981e-01
9.712191582985063576e-01 5.926881529075600508e-01 8.165497470689022652e-01
8.395956113272167176e-01 4.447371522788019504e-01 6.692065802730262636e-01
9.037718978414014392e-01 9.820770972260846055e-01 6.831656190697903419e-01
9.902989146699054945e-01 9.211591005697411516e-01 9.923216497003184422e-02
9.607314835811197051e-01 1.907514223086963501e-01 3.743930152753995877e-01
9.628322550783073863e-01 7.149024443356613023e-01 5.103414773393013526e-01
9.761568554873704118e-01 -2.890714709189250442e-01 4.918774080787997605e-01
9.141154758946372638e-01 2.095403614101214451e-01 1.986764488641621362e-01
9.943268214055993592e-01 5.225159874999746323e-01 1.562092503150701583e-01
9.834298666140953715e-01 2.449811096240325226e-01 9.415769798763444776e-01
9.545299074374028470e-01 9.545752397313226334e-01 7.909488736997190017e-01
9.414231366484616670e-01 7.794292599287458989e-01 3.865595566034782937e-01
9.982178757182323947e-01 6.015168255339218284e-01 1.990470076358690221e-01
9.719944987918849311e-01 2.978290908368101952e-01 8.663286876839237927e-01
9.455549116189243541e-01 -3.222567187579721271e-01 7.866044915537551141e-01
9.195043256678098187e-01 8.146067741841858112e-01 7.950071321891204468e-01
9.384923237238051996e-01 5.245559886478681211e-01 3.524121329420258908e-01
8.532770046161595179e-01 5.035581626296714575e-02 -1.970702402885025073e-01
9.778312267235511612e-01 -9.829284695824558327e-02 8.445784101658653231e-01
8.265586721880585630e-01 7.346679453584019637e-01 2.744221132940828367e-01
9.221646233495788270e-01 6.961374659493353434e-01 4.016832834176689015e-01
8.899320336370393214e-01 2.465349161883378937e-02 5.580971556761969987e-01
9.809412776820581881e-01 7.361290019980675225e-01 9.025342961103474115e-01
9.790199062823949916e-01 9.071071330967692692e-01 5.237637338919286512e-01
9.772333471417308237e-01 4.650530024977610477e-01 7.746919189646788162e-01
9.675144959393120470e-01 8.451656358672566816e-01 5.622280631413254515e-01
8.851377735236212185e-01 7.377433954996308607e-01 2.478754664132645225e-01
9.826829423119390894e-01 8.280632332508446325e-01 6.437485755790792741e-01
5.653531367908679606e-01 8.399608312887616446e-01 7.418025901637304020e-01
8.486770597398078930e-01 -4.042049534461078508e-02 6.476028049722866164e-01
5.654323332971771254e-01 4.907349147873093509e-01 5.522496331502977363e-01
9.363073818391660641e-01 1.256924590152886934e-01 5.295772620858201218e-01
5.277237226511921619e-01 6.778759799768951932e-01 8.500145936341948483e-01
8.667376910125401679e-01 5.609927686641733580e-01 3.400618277496554320e-01
9.977746697176607116e-01 6.777370469153884969e-01 9.035602501575727974e-01
8.459876714033082168e-01 6.766033549033861894e-01 5.673957407629480754e-01
9.935796014777646956e-01 2.824992345066855703e-01 9.352370585704669059e-01
9.593495536102192300e-01 -2.691483601470432419e-01 6.161797683267959957e-01
8.250073078469027932e-01 8.382529640451645836e-01 3.703869502749791431e-01
9.293319570208424807e-01 8.481219631809283621e-01 7.222115524172483259e-01
8.937432246275616166e-01 8.199008479014786577e-01 9.462125279276147882e-01
9.617265058751724993e-01 8.325172368271231971e-01 2.018098630169230523e-01
-9.874264381632680276e-02 5.387070484878639931e-01 3.370785677841808825e-01
9.522140406438384108e-01 5.333175712947965108e-01 1.804546483467756035e-01
8.975394894903868659e-01 -7.605073555205916769e-01 -6.967142805079351575e-02
9.943413179585771644e-01 3.932154241519280058e-01 4.061897763862742927e-01
9.765084955029217362e-01 4.470292422126486143e-01 -5.563152425487696284e-01
9.803152493139335455e-01 4.207176336888925894e-01 6.467004532551703377e-01
9.574790643018098457e-01 1.250085032692951348e-01 8.881344642701767267e-01
9.556026578566217955e-01 4.227060646577682768e-01 7.810383090464194655e-01
8.587701772204183737e-01 8.466456745577631837e-01 6.172355351366280996e-01
7.794735926824791772e-01 7.557717147939306823e-01 4.174816219137881257e-01
9.231176990674314631e-01 8.328417057690846725e-01 5.815113038055810257e-01
9.875088343477302910e-01 2.152687273840917515e-01 2.378241365211907210e-01
8.659584351991913564e-01 8.641865855640578076e-01 8.937843820773050396e-02
9.921437755517784618e-01 7.844915231695681612e-01 -1.211755119504929201e-01
9.387829816827967244e-01 5.899295997594065089e-01 6.059064022686605488e-01
8.365552533446141137e-01 7.805516987215842528e-01 8.328764786630118433e-01
5.677860063503772370e-01 1.542715208744854793e-01 7.173704325302689977e-01
6.838289828960153471e-01 -9.061930554938002480e-02 9.195158781687539085e-01
9.395190654274649944e-01 3.077378247085085228e-01 9.451352748047076036e-01
9.700345859630571388e-01 5.772689625219974419e-01 -3.757616292493182186e-02
8.183558702212303526e-01 3.413539923548485344e-01 7.533973878943078795e-01
9.459332085220402142e-01 5.686658495450999107e-01 4.858991610150685814e-01
9.675431099090040510e-01 4.678044110678728496e-01 3.978172581221458559e-01
9.754549578997268044e-01 -6.100748843811578670e-01 -2.671102590917420194e-01
9.938503512272046647e-01 9.181175591713773843e-01 8.836089860806339846e-01
9.157744385711128476e-01 8.173429852243735416e-01 6.710250311616989816e-01
2.313948490113385548e-01 3.485299831003147997e-01 1.734945448355763586e-01
8.384151346338110100e-01 3.747719759033196762e-01 9.562880088763016095e-01
9.873055616563916059e-01 9.042902374534985688e-01 4.532680617471587237e-01
9.755122229757718921e-01 2.204794273664040238e-01 4.969136921270252971e-01
9.830903197391964721e-01 5.003602606002075515e-01 6.181757589222596216e-01
8.821787853213162167e-01 9.437925659567216741e-01 4.855312928334547529e-01
7.783258688451530904e-01 5.212853034204165681e-01 2.601678476088032932e-01
8.869917501700531615e-01 4.588304534911854526e-01 3.251768128624740184e-01
8.136378862979415372e-01 8.557535995710848775e-01 7.814985273586411152e-01
9.600628724084554477e-01 9.818540366500194683e-01 3.975899912621103649e-01
6.026595300319881332e-01 3.001909959902634428e-01 7.015922337220446003e-01
9.014408965316733635e-01 3.234869283367249881e-01 -9.973541632105198396e-02
9.593582042916418695e-01 8.836759715843756080e-01 9.003524174110686396e-01
9.611125032896205012e-01 -1.965366023979833177e-01 2.349734965018095423e-01
6.525379972275502372e-01 6.880482647025859544e-01 8.487033866258928416e-01
8.913098279423439241e-01 -2.710674267195190001e-01 8.162860339477573390e-01
8.413218497807803953e-01 8.516062449523266187e-01 8.123740119591273956e-01
9.477744693631683370e-01 7.981395998984590623e-01 5.773152681381608087e-01
9.982653392342646370e-01 -3.149635566742936543e-01 5.991645220627905832e-01
9.966494867909972966e-01 1.847947612469655887e-01 8.217296168324976779e-01
9.664386556117415816e-01 8.367971752984502132e-01 5.324367617313141565e-01
9.650962737160551086e-01 9.851823850022674023e-01 4.670283031873385671e-01
9.662859973884100340e-01 6.762193067576057759e-01 9.371207723491934427e-01
9.827298182790035197e-01 7.772544281552384859e-03 5.100589081517143963e-01
9.249401081276749093e-01 6.517371192234928667e-01 9.301884379793605717e-01
9.452883092570693035e-01 -1.598638115141675087e-01 5.468449198531634137e-01
9.909687252614456376e-01 7.466286614321346882e-01 4.459089549835529853e-01
9.378139765096776825e-01 4.766925007975761908e-01 7.273022038066769834e-01
8.211838944790854633e-01 5.215412480142468388e-01 -2.026880519875606801e-02
9.561504163823192348e-01 4.693893974662286528e-01 5.957222893765573568e-01
9.628858419702450711e-01 5.327136566065902024e-01 7.648167680648230160e-01
9.357312056538982237e-01 1.970168713980345876e-01 6.602984952162611609e-01
9.579038696673223274e-01 5.374091757656322965e-01 4.961264455810580065e-01
9.563097145317640546e-01 9.346302520307383510e-01 7.409657570717180786e-01
5.996444014338657702e-01 5.852686010925811644e-01 9.883670799951005392e-01
9.412644419541129626e-01 6.568577034896576627e-01 9.876409553828908727e-01
7.643425239543717442e-01 5.222363477879440330e-01 6.520499617375064005e-01
8.450311139598857268e-01 7.817183703644853265e-01 4.079464049105555601e-01
9.186025208401642494e-01 3.010623017379129296e-01 3.733139829421368017e-01
7.883394032363630899e-01 2.477911030976642781e-02 2.841079576004559293e-01
8.586808539825170339e-01 8.154766652774250169e-01 8.928588103278370935e-01
9.474323822313193144e-01 8.297490176214397106e-01 7.157046882689964695e-01
7.068673127325146854e-01 7.616726298153598806e-01 6.088876554935100938e-01
9.972980334770051858e-01 9.303251228596552957e-01 3.994559886587074615e-01
7.711688844782047525e-01 -7.118840622098081550e-01 2.079032768955851873e-01
9.295270539817114264e-01 9.721114111886086651e-01 6.189996864000900656e-01
9.423549888748031789e-01 6.984962406015038372e-01 9.036494635838733247e-01
9.300086030397407555e-01 2.052341020850960707e-01 4.596493375644249424e-01
7.491366079746872852e-01 8.761629396955369353e-01 -7.552868658131814961e-01
9.728484982221071720e-01 -1.109686771766085212e-01 8.303190921497964894e-01
9.140643628787696873e-01 9.057073467818270718e-01 3.881772451506562138e-01
9.633123469062887523e-01 7.967578400522212778e-01 7.867938353687657926e-01
8.843764994352228959e-01 5.396183599193111746e-01 3.078681014532879123e-01
9.239886946003939006e-01 6.544475048345497203e-01 3.667126533564206703e-01
9.798161301802154055e-01 9.574217736985666249e-01 8.127172737145100800e-01
9.738295092529620778e-01 5.860372614987068296e-01 9.005959352047674393e-01
9.447823841639405584e-01 4.574759470783480442e-01 2.578673290661047668e-01
9.954658818301392875e-01 8.209719753767948935e-01 2.465402408493824193e-01
9.937806560646064158e-01 7.645306970044520867e-01 8.983376393858566455e-01
9.550225352199976925e-01 3.738427085056795773e-01 8.334961046742935808e-01
9.228458542679971455e-01 -2.812237367533778620e-01 8.268734708508539422e-01
6.164872004465472566e-01 9.140467738372654027e-01 4.287630114153145877e-01
8.029492641114815976e-01 5.725096120267876287e-01 9.100235361540097712e-01
8.150053443016817001e-01 4.501451015159941837e-01 5.958696967272216760e-01
9.894863768147661442e-01 4.483418842522219894e-01 5.429930743155748640e-01
9.580603977998114473e-01 5.945030476036333722e-01 6.676871626117550917e-01
9.342451136495606434e-01 8.273115379191280372e-01 -3.208672713208302607e-01
9.366093874807404074e-01 2.547498238304636287e-01 8.781475948183294911e-01
6.062233384338580056e-01 4.643918078489178702e-01 4.374901692015575883e-02
8.344908331803218005e-01 4.206577454219372347e-01 -2.704075322794745606e-01
9.725221862132784612e-01 5.803727119498827136e-01 7.470420985670752634e-01
9.626808177122765375e-01 8.740268320854405193e-02 8.390027360513080401e-01
9.864463602219903926e-01 7.730954777844232240e-01 6.347740547378302178e-01
9.837851276511839771e-01 3.854279796361579358e-01 8.477102677142083209e-01
9.902122125595638202e-01 9.235978814650980251e-01 8.404473028258461209e-01
9.386486280420984762e-01 4.236748318284018211e-01 3.862326254234301759e-01
9.593647455568070637e-01 7.757465764522225582e-01 7.077372872507048385e-01
9.618378573164390044e-01 3.252944978448766289e-01 8.130355741236485745e-01
7.277678258200039885e-01 6.614887044944011141e-01 7.792632232970863049e-01
9.438830852568067531e-01 6.081191672734227449e-01 7.188874131532581035e-01
7.952757957900882246e-01 9.435614714713650431e-01 5.335043305163340577e-01
9.532986850111158095e-01 5.708645743641341808e-01 4.144233209222418779e-01
8.669692366109632564e-01 6.055028348508550984e-02 7.671936600496183090e-01
1.831381443886758165e-01 8.373784589655894894e-01 8.417313900949840999e-01
8.541301234508879014e-01 9.647131665336017292e-01 7.388727169416376972e-01
8.494150624674292605e-01 8.973439323872878237e-01 8.971714192085644690e-01
9.695592518349629430e-01 6.481842418856416099e-01 2.430834150884652045e-01
9.064019637189260070e-01 9.037687319837341970e-01 3.629895518625152473e-01
8.805026314091992656e-01 -9.455251281180527823e-01 4.543811810671116724e-01
9.990728096513334933e-01 9.474886778184492542e-01 4.948387237405419414e-01
9.519498114703273117e-01 9.798774607034202999e-01 6.673077547076963212e-01
4.641655687334090841e-01 2.117538830989820209e-01 -9.964931549885447382e-02
9.933441513246074051e-01 7.880935772345758483e-01 2.790327011689950343e-01
9.204282328449114869e-01 7.232407670286352674e-01 9.491504090973904573e-01
6.368622717328786820e-01 4.628051575386000760e-01 4.498431446765585040e-01
9.903849235374847515e-01 1.866157313717666799e-01 3.967666045956395049e-01
8.436231198034882528e-01 6.027424085873437365e-01 8.778498421730740464e-01
9.686299781887680593e-01 7.382747501558920566e-01 4.622402133915266553e-01
9.893759649013215141e-01 3.663567087934729294e-01 -2.286837738768476846e-01
9.201268709412295799e-01 5.982346334281051226e-01 7.589508578686046114e-01
9.921335375499953368e-01 7.073366344578928544e-01 6.178203326237687865e-01
8.274369244912287424e-01 6.046669531926077701e-01 8.772655227069114936e-02
9.837861864742660778e-01 7.698052883652918288e-01 4.732012388593112018e-01
9.331494690629428268e-01 8.041086776304980921e-01 5.471859887596393079e-01
9.487466270552455949e-01 6.698413841408143998e-01 -2.305353314379763319e-01
9.550653423082841043e-01 7.440161607006170463e-01 8.128744594948864588e-01
9.859424258143405506e-01 6.950121614619165777e-01 9.063079206964098633e-01
9.778335001944161720e-01 4.919128979435025695e-01 1.945293746040986926e-01
8.717669697878231982e-01 2.546556695306049223e-01 -5.570225631503755714e-02
9.349277852474442430e-01 7.718295404057353704e-01 9.531014949634263322e-01
9.932389119147537748e-01 9.068661914398428170e-01 1.761545216067648134e-01
9.257092043053145591e-01 7.840709798010724318e-01 7.046561769257974062e-01
9.469774381080485748e-01 8.512242518619401732e-01 3.826038455404384697e-01
9.860864173673554722e-01 8.245241017070894518e-01 2.477664677810833549e-01
9.049622491737905339e-01 6.975264565923070537e-01 3.822995672945306289e-01
9.410657978154567394e-01 9.297284530318573603e-01 3.889617945004577582e-01
8.963212872184772584e-01 2.915445360231340155e-01 6.548622906908049268e-01
9.835411903155738544e-01 1.699912987153470167e-01 9.910473440026743575e-01
4.454086026433673462e-01 -4.205639229950361990e-01 6.092677663315011483e-01
9.121942727590324207e-01 6.890138029310679535e-01 5.259644631684801119e-01
8.839236464122854908e-01 -5.134421493873553288e-03 1.199114916746591986e-01
9.699260827645073135e-01 5.358265626887774857e-01 1.109497203231176732e-01
8.751614408508864296e-01 8.993660956177306209e-01 6.527128636461650979e-01
9.833113244531299646e-01 8.329854810968537748e-01 -4.916974051269611401e-01
9.721744043931009882e-01 7.149565656717993267e-01 1.845926629988904333e-01
9.332972749603785090e-01 3.152070620734618300e-01 9.577230994407011089e-01
9.951965206329423941e-01 5.439501485110294077e-01 1.682666145218265630e-01
7.949175103241374885e-01 7.492113004711041802e-01 8.216835013891855555e-01
8.673530846528691995e-01 8.414134483972406375e-01 7.224943010471048810e-01
9.536877394255666163e-01 7.611685264975643905e-01 5.675559126523709308e-01
8.243220312386132509e-01 5.192019852233917820e-01 7.001346740855076689e-01
9.680967364085604210e-01 9.276239942926036708e-01 7.758574311204162743e-01
9.485473629603405898e-01 7.045742730103619067e-01 4.689927450722598534e-01
8.652203958063061640e-01 4.728709798066971226e-01 6.535401442456795218e-01
9.825086318174944822e-01 3.920842916553912705e-01 2.527317935856076003e-01
9.755782512154815844e-01 -3.507097625406647712e-01 9.266206673037227226e-01
9.650979353076656331e-01 8.746992043212500345e-01 1.275254615413611292e-01
7.471815764647052882e-01 7.321807746703201669e-01 7.486489879038211726e-01
7.884182726199586710e-01 6.545450806708121849e-01 5.772722963156862175e-01
9.302769004728925761e-01 8.212693067269181135e-01 3.519619873338930560e-02
9.101663348824401423e-01 4.316534611744056171e-01 3.077354504871722130e-01
8.340444727925920843e-01 7.117943565582169896e-01 8.981272161410737143e-01
8.840863699915526563e-01 6.761747170962902898e-01 2.212787651846773729e-01
9.542529901303397066e-01 8.644521962160789386e-01 7.353941702987618623e-01
9.287016878114038310e-01 1.352329786089963015e-01 1.187288412772021795e-01
9.770553698699927514e-01 3.384908073576080589e-01 7.132062938514551753e-01
8.892212025824968169e-01 4.049709893508501857e-01 4.467782583001083108e-01
9.229972056278651360e-01 7.016171550825098802e-01 4.942091448184730007e-01
1.707107370423552872e-01 9.610815494236349954e-01 2.399098941454369527e-01
8.136318391263311911e-01 9.646143375072467885e-01 -3.822622159877142600e-02
5.939637028294846299e-01 1.919567595161095763e-01 8.565554368883664393e-01
9.046363420848697601e-01 9.118030580745836167e-01 8.182429686313161810e-01
9.611116189335043858e-01 6.554714363173288483e-01 5.140042680139998987e-01
9.001345282830210959e-01 9.701177352249292785e-01 6.812006203618750089e-01
9.434613151245594409e-01 9.497155859262107480e-01 2.702212743098886261e-02
3.274796310521648213e-01 7.517440754504405298e-01 5.813791374143724155e-01
8.203090222064646220e-01 8.642523282653087335e-01 -4.260619915620242892e-01
9.774076611314930219e-01 9.827308642715765208e-01 9.284884093039131869e-01
9.073580088062429549e-01 7.038251068766306906e-01 4.240657455314830182e-01
9.213013457930153693e-01 2.103113458218769383e-01 8.482573011522571704e-01
7.744693822793705662e-01 7.791401679700613592e-01 1.409519821716243015e-02
9.105493336325503062e-01 9.366472562083909548e-01 -1.927298939994488425e-01
7.989952770526386194e-01 8.416353405757420747e-01 -6.222707898872825716e-02
7.349157822431624520e-01 7.933352697618110128e-01 2.381561313266534752e-01
9.476445649256042270e-01 9.822553983263697663e-01 8.579911848879571146e-01
9.076547419474231271e-01 8.343695230255303574e-01 1.975888006311732337e-01
9.661497199145590020e-01 7.970946574370099125e-01 6.035318878878253024e-01
9.485297723887929910e-01 9.420124815895591919e-01 8.289953323235562666e-01
8.974031163156762636e-01 9.212243402398008207e-01 8.306214000939786679e-01
9.404227261907752711e-01 7.828114760928782667e-01 8.038265912619929621e-01
7.158614158550353768e-01 3.541413424192728643e-01 1.846766655860098139e-01
8.808271515053563983e-01 7.939777061190154139e-01 8.347121439903470996e-01
8.581026386673786810e-01 9.721031159980079162e-01 8.540835779861623012e-01
8.817688591815902033e-01 6.583895057568265319e-01 9.470830682665404288e-01
9.364075002027345551e-01 6.461857473770156179e-01 6.180274676447743420e-01
9.182794187698828381e-01 6.468516562393772373e-01 7.950238588815269347e-01
8.497110434431900394e-01 1.000000000000000000e+00 6.099357977726421742e-01
9.989144277007785400e-01 3.984675830994285350e-01 4.983442522551880804e-01
8.648201419376202459e-01 8.673463030710156785e-01 6.505870374007385326e-01
9.936429677361051649e-01 6.978673161666377744e-01 8.959515837146633244e-01
9.710948130846128734e-01 9.763577929237952091e-01 2.161430157888493131e-01
9.365219550712342578e-01 4.083260898257766724e-01 -3.825483492311112510e-01
9.331638359256136939e-01 5.832115224855389801e-01 -4.854598233157376708e-01
9.774873385383067159e-01 7.205293841622668616e-01 9.665352468889927273e-01
9.720938435284171009e-01 -4.490015822070423379e-01 6.582026267227603089e-01
9.522698832150662263e-01 6.305318423983796716e-01 3.255308670402941029e-01
8.577591792613554755e-01 9.335494307308089823e-02 4.684386304774997845e-01
9.113535527793654722e-01 8.826320804734439918e-01 9.463230706159807548e-01
8.765821586764761530e-01 9.274507479209118666e-01 2.577431603822887274e-01
8.886126889922852934e-01 8.523587697597756474e-01 7.056733065474249944e-01
6.164800026274901423e-01 9.404391251387169692e-01 5.308055108514655451e-01
9.466783187847370717e-01 4.390142499322753356e-01 5.183991133400077667e-01
6.559873766531586492e-01 5.552863101570094662e-01 6.809713310887826054e-01
9.983586180092316464e-01 5.631387899165286592e-01 8.903386390603419409e-01
9.630069230364137756e-01 6.317713711373156293e-01 5.292212283355380853e-01
9.350406200994605399e-01 9.895556620266524606e-01 6.523498509533212086e-01
9.815119107174408164e-01 9.536617906930724420e-01 -7.049933327235178293e-01
9.469919720688589893e-01 3.898193173162632919e-01 6.869886461591512283e-02
9.916235712684779990e-01 8.042782720994328116e-01 7.221546578577018316e-01
8.455166068630369791e-01 9.388842940585475638e-01 4.479827457367154819e-01
9.787447364792427607e-01 7.255150203486102622e-01 8.391186463492515957e-01
9.580115118859310330e-01 8.875040767364382743e-01 9.366669659054145392e-01
8.015254608217472487e-01 4.072244461927126968e-01 4.521482267647694009e-01
9.097406716086029466e-01 9.801567465417727609e-01 1.258739899341442259e-01
9.675840692349384486e-01 3.254017887869498082e-01 4.394703299765844173e-01
8.657763234000308561e-01 5.877133307094197789e-01 6.834702816954563165e-02
8.970620344937713098e-01 8.394622511491375283e-01 1.396886982185263637e-02
9.803353333875709508e-01 -3.650333978876072472e-01 3.919392259339040674e-01
9.312361921416247856e-01 7.243374897153671554e-01 7.233065556163758014e-01
9.412128571775316699e-01 5.597301478227294513e-01 8.248386229114972323e-01
9.735974212823317320e-01 7.348847716225508364e-01 8.385529111358009935e-01
8.823863317086229063e-01 3.397481052756140540e-01 8.807842738764921631e-01
8.083194494345119496e-01 8.779323240792563654e-01 6.807357018361352985e-01
8.680122091393295269e-01 -1.915966477866588580e-01 -8.263392474031225898e-01
9.291123975855862804e-01 5.282006897437145909e-01 5.993558783878799590e-01
8.623880436106307057e-01 8.660680355174025236e-01 7.373247888075272760e-01
8.786938486025831496e-01 4.584516224335523082e-01 7.193373318489630908e-01
6.550052293491225308e-01 5.596368429199219952e-01 8.788502420910392354e-01
9.535666620922365055e-01 4.043992504924487363e-01 1.632111867386428772e-01
7.534699620370415296e-01 5.124349367588520998e-01 6.250721388708835313e-01
8.916245551884508513e-01 9.721565075992555371e-02 9.021979794139010078e-01
8.633835432565467594e-01 6.650460316144997108e-01 7.412374226270007638e-01
9.430739290852763190e-01 6.784832954377952863e-01 6.145175127340913868e-01
9.186833283464020949e-01 6.784342335270014956e-01 5.859439837683177998e-02
7.327214806429522831e-01 6.434331224388319947e-01 7.159084887148805532e-01
8.215549021703589805e-01 2.580221289377983007e-01 8.230548133274517841e-01
9.179926492846006703e-01 9.265188733334293048e-01 4.853995552263152824e-01
9.677527425785511506e-01 3.021062228050351850e-01 6.727736382320275155e-01
8.367014245662454108e-01 4.692339276118204783e-01 7.180826436901680543e-01
9.496368558438551544e-01 5.095156990855630452e-01 6.140314786938310121e-01
7.785637771329595447e-01 6.695422664746979446e-01 1.063699360386982651e-01
8.204246121216159926e-01 6.851353966119404504e-01 7.649254326983543351e-01
9.448004782046386385e-01 8.500870875139566740e-01 4.265963956567642157e-01
9.763236717800778397e-01 5.078759248440484209e-01 5.874559657228157761e-01
8.106719871648989661e-01 9.340759882170972528e-01 9.405380654173375321e-01
9.353636891820371613e-01 5.584712349434080014e-01 -8.754283855011677495e-01
7.970281433315127284e-01 7.767420240949620691e-01 7.497160721661749738e-01
9.522740799021837121e-01 -4.049006433699775531e-01 8.166617720145006309e-01
9.275696857567939935e-01 1.407724381386101786e-01 8.419666756419963427e-01
9.530273299384396379e-01 9.330005317937746234e-01 1.076935714648158404e-01
8.583539753055191568e-01 9.546399691820575129e-01 7.562297687492507414e-01
9.939035662288945305e-01 2.879125417774036633e-01 4.501482133133312136e-01
7.251068857026853332e-01 3.214419951773059836e-01 2.675757315938558367e-01
9.195687934561611598e-01 7.864320370415979200e-01 9.724651707397728995e-01
9.561380313008033260e-01 6.906731323779866649e-01 8.939381828890018422e-01
9.925408221096105876e-01 5.797790938243472247e-01 7.378177295184393802e-01
9.292901927332071210e-01 8.061101599726738787e-01 4.358679268224107117e-01
8.884649441120999747e-01 6.304612303036709609e-01 8.088481552291901799e-01
5.883965974345511940e-01 7.627274159793093755e-01 8.773232397780972303e-01
7.660780091837604555e-01 -1.513480985149364688e-01 7.891890776514345340e-01
9.202165682984597694e-01 -7.932710504271933694e-02 6.699952520683207791e-01
6.709354609385994594e-01 7.077443956947422343e-01 9.315553379227732300e-01
9.613784221062715574e-01 -1.234640609877435402e-02 2.985840182049509517e-01
5.991323144829945324e-01 -9.608034729466696788e-02 -3.055841242230783461e-01
9.209904589720006030e-01 -7.808936614402173237e-01 6.661590299039730212e-01
9.440115807555545802e-01 1.823322080040161719e-01 7.783812745349655282e-01
9.701170709735368325e-01 9.680801339264042404e-01 7.662504811477808264e-01
9.125096739577134297e-01 -1.221062016700100727e-01 5.669906044276085133e-01
7.689597495899024304e-01 9.262106763203531434e-01 3.430442849797687987e-01
9.888529372929876216e-01 6.195101191345540048e-01 5.971725071887938885e-01
9.890275121674811931e-01 7.802993020957333936e-01 6.288881317892685008e-01
8.190380571592573711e-01 2.553384303624615104e-01 4.024897670339797617e-01
8.507494506116880517e-01 7.726027674496116493e-01 7.486222772904551626e-01
9.064734063091314242e-01 9.884666162683856117e-01 8.437090038743729759e-01
8.523906912143504044e-01 5.370355083125744056e-02 5.384632227013499417e-01
9.918957749982787453e-01 2.605497503907314716e-01 6.258928827004504036e-01
9.735403433560795294e-01 6.632144000206565693e-01 1.441662694516269161e-01
8.053150082412723343e-01 6.740053441784918942e-01 3.220553137319198678e-01
9.223801145385317479e-01 2.806356091081761983e-01 2.847316412710666489e-01
9.306726006277006302e-01 7.893032899163279215e-01 8.508761555309416469e-01
9.113730180919494828e-01 8.462923287040096110e-01 5.520213819931463206e-01
9.724348458834527476e-01 8.831851065664135803e-01 6.093713062844487993e-01
9.782760609771325999e-01 8.593878852029033233e-01 4.985155437250979871e-01
7.986267581933382820e-01 4.592446264593227356e-01 7.390068043287609800e-01
9.044024430186468066e-01 7.797633479527086298e-01 5.848072442739640220e-01
9.543081586383379555e-01 8.191902759103504295e-01 9.391544346675588795e-01
6.587844452216173874e-01 9.098998889708931337e-01 3.566043441273322179e-01
5.317889770198820365e-01 5.709164546307672339e-01 6.316176833550442016e-01
9.250890138722451805e-01 -1.678844007398858640e-01 7.941338965282400686e-01
9.965368103868939009e-01 8.673962077607373367e-01 4.930121200067157927e-01
9.591928332160465365e-01 2.266705364683425650e-01 7.485016219341955601e-01
5.456809917322968939e-01 2.950986096676556647e-01 4.210776521643097015e-01
8.567696758759080211e-02 9.278821070435797624e-01 2.412942504191717408e-02
9.117115792617496162e-01 7.768654108348581611e-01 3.512459233650225832e-01
9.700378294898117648e-01 5.436528053748685974e-01 8.794399103604910728e-01
9.443085368218500086e-01 8.366133089254614852e-01 7.880640168356574105e-01
9.229466638128394074e-01 6.511368898936098493e-01 5.013867476832015724e-01
9.207811054964747388e-01 9.827190779996606285e-01 6.633846034744197429e-01
9.537821174599981910e-01 4.449996788192586150e-01 8.219528911012516925e-01
9.808337406595046826e-01 7.824180624106656934e-01 6.241445157576974712e-01
7.513485413386008505e-01 6.501650582598292871e-01 3.810186375872297582e-01
9.040254734581428808e-01 8.123195992953101685e-01 5.252684496171807771e-01
7.799746319853075871e-01 8.975319587800789645e-01 5.285510848730657907e-01
9.587914263684019778e-01 8.017889506489792595e-01 9.463272638333274367e-01
8.855103053760422505e-01 8.751767651717959895e-01 7.980021880057567296e-01
9.804506060302813353e-01 -3.667514770831772353e-01 3.752314184016608545e-01
8.120442249992892991e-01 7.396996707423908468e-01 -1.885898641923176022e-01
9.065230984170677964e-01 -9.174285605390415377e-01 5.569726850247502803e-01
6.133565742859102832e-01 7.700352096014076997e-01 9.585534871719378902e-01
9.779407638185947382e-01 7.397071934952406114e-01 4.662694311787326518e-01
9.082872839979119206e-01 1.907821545176369149e-01 7.074624634328079420e-01
8.657365963131333775e-01 7.428785866575606800e-01 1.425787014321023838e-01
9.788706581937687279e-01 8.718970973760454823e-01 6.465970632544413288e-01
9.828523924773014953e-01 4.731075553661820976e-01 3.725277135011471064e-01
9.278923626793351698e-01 8.898928431733218458e-01 3.852498515510169863e-01
9.994583700266915782e-01 7.807617950935256124e-01 4.748257603013692485e-01
8.669834568735471647e-01 6.215052223753358973e-01 6.894508214217784925e-01
8.014589213397057543e-01 9.469041425069817386e-01 2.095880296761509776e-01
7.383626225482211591e-01 8.298488735372751002e-01 6.864912278667629764e-01
8.926417491709889296e-01 9.161840253235589149e-01 2.962654607528975026e-01
9.587681899079120162e-01 3.153977670724626980e-01 7.493593294406184491e-01
8.592853034529424061e-01 6.157242198294358149e-01 -7.949965231241797881e-01
9.090667815078919967e-01 5.080524300623598943e-01 6.876659224154402228e-02
7.532534306727854956e-01 -1.270264153014477593e-01 9.780650820677105894e-02
8.469624808703101193e-01 3.618557871172669582e-01 4.340325157218938301e-01
9.832955168635756360e-01 1.489345449770135277e-01 -7.188104436720910151e-02
8.118887987425864594e-01 8.936795043543662720e-01 4.706025047523013649e-01
9.024780357574490042e-01 4.244581638077733476e-01 -3.489030370784909074e-01
9.831062502051929330e-01 3.445536425760027388e-01 4.857395596615309286e-01
5.357170319668483893e-01 7.288667061134197489e-01 9.768846283336222180e-01
8.567477167744652622e-01 9.728508793499326401e-01 8.975914707087725430e-01
9.977475731803844283e-01 8.474049247082227065e-01 9.197252970753593271e-01
8.826613628802193467e-01 7.012219563327543037e-01 4.945860636422642065e-01
9.613605046400961474e-01 1.358976306900404607e-01 8.045445043735485191e-01
9.367126690330345173e-01 7.833915092860399554e-01 4.837594908674558436e-01
8.235997589244086203e-01 5.745122656476020495e-01 9.927449484033772364e-01
9.313616729443195963e-01 3.173008796561498368e-01 5.006659473644692326e-02
9.563780956804890376e-01 9.422955754190667221e-01 9.165011129679526691e-01
6.733556744603635957e-01 2.323043607149244405e-02 -2.038367716630171689e-01
5.598657722717537144e-01 3.136830504686853871e-01 4.088648306342189676e-01
5.799861763596161346e-01 6.350362623812007001e-01 7.157340873287367788e-01
9.614141616393637735e-01 7.905014815024820063e-01 5.880661074777462360e-01
9.649268251026932308e-01 7.134379644479300620e-01 7.368586130719998462e-01
7.708905148655595951e-01 7.079050266259168112e-02 4.875011174083277998e-01
9.837787141668029589e-01 9.892595753768237410e-01 6.230059225990263183e-01
9.419739316644365479e-01 8.461212136664690853e-01 6.007912324176063468e-01
9.537201506852047705e-01 5.706759986519901462e-01 6.124683809157500658e-01
6.179555951559584370e-01 8.998831387661724301e-01 7.008213572692242321e-01
5.703411953921451172e-01 2.499437078598271134e-01 1.461440596459533392e-01
8.530738181470738368e-01 9.236343781083997673e-01 1.476986387975713910e-01
8.555486226425594865e-01 8.488393982201274390e-01 1.835609395159297774e-01
9.278517846530934809e-01 9.103127241919207746e-01 3.674387441392952258e-01
8.815153831029741704e-01 7.574128042992928078e-01 6.329614637298583979e-01
7.807858592252585606e-01 9.145019939044449764e-01 2.582488313666400082e-01
9.802685954697695214e-01 1.432436938825525363e-01 8.618817025909450980e-01
9.442453713075585897e-01 5.039953976053090923e-01 8.600483847733692011e-01
9.835481777279078131e-01 7.206681206016891661e-01 7.704860769801659126e-01
5.891643212636672455e-01 8.794519055075087355e-01 4.342104785793130528e-01
9.959802750138995187e-01 7.731635605648252696e-01 8.693518554602602810e-01
6.562599462939379125e-01 9.080267858185946395e-01 5.532736807346378960e-01
8.858587066180414471e-01 8.315073008793781861e-01 4.082668189044831308e-01
9.795201593853117839e-01 5.190917144178310849e-01 8.304905824193937747e-01
8.847990917943061584e-01 -1.296077871229952549e-01 6.890885609722363636e-01
9.662318681909209950e-01 1.109848174629370909e-01 7.654094512683704554e-01
9.681305331439510331e-01 5.274458609547202359e-01 6.533677064822245306e-01
6.371266142784322017e-01 8.447768472851086008e-01 7.168496726812203512e-01
9.647282226308075970e-01 6.759397590233993114e-01 5.120249052464675987e-02
8.479234922191265511e-01 5.275075596408184131e-01 -5.636934216092237548e-03
9.740273724656446364e-01 4.858844833867925761e-01 8.330816864678003419e-02
8.784312753090458559e-01 7.071095450998677867e-01 6.214128062519046480e-01
8.701653514116597377e-01 4.569515558905447028e-01 -4.783024345077195871e-01
6.336860991697539358e-01 2.131187036273611835e-01 6.471963768532691397e-01
7.956225157827053751e-01 6.175054204433243488e-01 6.828642211524991179e-01
9.293048351528589990e-01 9.232708594376242139e-01 7.257891464027694806e-01
9.829330181813142886e-01 8.381021259113969890e-01 9.828989876632684419e-01
9.988554572596831660e-01 8.284595528349667504e-01 4.642574857478104500e-01
9.855076629270177468e-01 7.191756762969374606e-01 2.818831824261499586e-01
9.907290225672156225e-01 8.324376234157386811e-01 1.638724374034615794e-01
8.550727305204259832e-01 -9.947506561679790860e-01 -1.793268282205677799e-01
8.813195079987443670e-01 2.826513596948924123e-01 1.142418799812732200e-01
9.669684506070980179e-01 8.463522545104147365e-01 1.192514144011965760e-01
7.582015148076413080e-01 6.894771416306044731e-01 9.126135049337394944e-01
9.797192845665391170e-01 2.577106740900332316e-01 6.005642818509782099e-01
9.125323985001033700e-01 9.829665127406400638e-01 2.648411716766789770e-01
9.860668577604934093e-01 8.008402171508163248e-01 9.222634335046087095e-01
7.867768248376822982e-01 1.286586659881976402e-01 6.217157316021000302e-01
9.902729871900531888e-01 5.244837941309278273e-01 4.941321830641411950e-01
5.512599377414821866e-01 -1.642014237819298117e-01 9.112866721219888833e-01
9.922458210757222341e-01 9.416645055213894722e-01 -2.297264656261235327e-01
9.604339352172163169e-01 -1.502585339264632669e-01 8.321747544070913216e-01
5.551996537171302037e-01 -9.905688753227104293e-02 8.804824981788904603e-01
9.638995055191926786e-01 -6.773862178506409037e-01 3.993471459421861214e-01
9.682554070313125205e-01 6.805960270377595656e-01 -8.045504812322972210e-01
9.137302847074617596e-01 -1.968005734525410944e-01 7.647056585939939755e-01
9.658771696830283915e-01 4.120708515629494251e-01 -2.161355468144279257e-01
9.655762960607282563e-01 3.907033673483377711e-01 8.264769567695505748e-01
7.068205032518433129e-01 9.307497594313175471e-01 8.434919335451468436e-01
6.968811104285415059e-01 8.705930723449555320e-01 8.500539518334800926e-01
4.796310387464582936e-01 8.934533475296111416e-01 8.157433787907262257e-01
9.849244468543277842e-01 2.595402613968261774e-01 9.224379106685388630e-01
9.170446921942840834e-01 9.604830507138236717e-01 5.311142081597031162e-01
8.686946829921784463e-01 -9.995193463109828258e-01 8.525922544591404417e-01
9.767121373011199426e-01 9.772912740277978072e-01 4.738862360026216969e-01
8.004819850358124711e-01 6.152015406579528500e-01 7.181582587737807000e-01
9.728143693801852843e-01 2.582490088338921241e-01 -2.792351830765162912e-01
9.495684731579163707e-01 3.768808487641150951e-02 5.785030295627373587e-01
8.728912481001918078e-01 9.501005226031435935e-01 2.394702178623308031e-01
9.691523952263898511e-01 8.008156483771809997e-01 6.558884264799382802e-01
7.114920133749753628e-01 3.061625637838865099e-01 -7.613799553547462295e-03
9.825163306619900672e-01 7.012146138302504106e-01 7.687159107230889799e-01
9.584467250421456752e-01 1.646541808841007759e-01 7.922878065293762484e-01
9.668546190209117430e-01 4.666286634858861637e-01 8.836488051585348336e-01
9.699169829042542101e-01 5.195692069573520921e-01 5.448246744552623921e-01
9.882003878385878792e-01 2.710965901807964595e-01 -2.081929871167715884e-01
8.792189430337515876e-01 2.948877520892092541e-01 6.163299489788196528e-01
7.309515229600107578e-01 2.394209482580521575e-01 6.971011159393729617e-01
5.982160390859581067e-01 9.416791435347869887e-01 6.976098562221243471e-01
7.700670050650163523e-01 -4.813384798838069578e-01 1.556286745422050810e-01
8.519765594269774756e-01 4.891235838673306802e-01 8.597737416109010322e-01
8.135728031899809309e-01 2.803809945258027847e-01 8.953376287572821779e-01
9.819617933898918682e-01 -2.710287177034571560e-01 3.677551731540450453e-01
9.587564712036882320e-01 2.782701457039030712e-01 6.254130867898973767e-01
9.472371044916501059e-01 3.383240818551082052e-01 8.980441953992884807e-01
9.205470422504772321e-01 6.331872745925881674e-01 8.805086516858781076e-01
9.805097423747801688e-01 3.180878084799259042e-01 9.516115783579377485e-01
9.863262559007583974e-01 8.351616171066565952e-01 6.096802732698063387e-01
7.777084909024067905e-01 9.742535609922423623e-01 2.268227504556290519e-01
9.718428141979400525e-01 8.241967649703346721e-01 9.715011905241497381e-01
9.326858452949672307e-01 -9.791619456785083386e-03 9.526192458749062064e-01
9.502599404269178596e-01 8.079223442806726663e-01 7.158926384796659992e-01
8.744638987620642068e-01 6.730551958378948596e-01 6.424629935488236354e-01
9.373321685874161924e-01 -1.879238256630610948e-03 6.915372070509197000e-01
9.347725711147818473e-01 8.601974462916373021e-01 7.991286314493524223e-01
8.102558102558102826e-01 8.770384206675172489e-01 5.362176318236192563e-01
7.739301347141194221e-01 8.538104744939497559e-01 1.379871693164153035e-01
8.459215071207136782e-01 9.460669123447321693e-01 2.711271342031096321e-01
9.354385222647836340e-01 7.637908831241757568e-01 8.492868477970993979e-02
9.940713740364012230e-01 9.272649178546839011e-01 6.279547245360665997e-01
8.871953369398785094e-01 8.314186290387621803e-01 5.074156978190187406e-01
7.118940980768904137e-01 8.027863308087019867e-01 4.510049267615767743e-01
8.461070898343165947e-01 6.548441653958241293e-01 3.471938021428576659e-01
7.966415588014927884e-01 7.859507651253202498e-01 6.213497014791229400e-01
7.453927049725389553e-01 4.489710221472389406e-01 6.237939318021453738e-01
9.623994292490511970e-01 8.551654721747578014e-01 3.525721423704206714e-01
9.439819833707203678e-01 -6.557686627049386097e-02 4.645300484928955864e-01
9.201535176913850922e-01 2.506153645699759069e-01 9.231923930324286154e-01
9.064130381633089817e-01 1.709465908561347280e-01 7.369964082708571063e-01
9.605644573423556265e-01 7.310435470033850303e-01 6.892969222072783397e-01
9.261613947281838177e-01 8.906979511255835869e-01 7.097154561436891385e-01
9.590097664170791347e-01 2.436265836461068979e-01 -3.791515014115904858e-01
9.814243800571674781e-01 5.031154881993912253e-01 3.449583737218411272e-01
6.990892827841224122e-01 7.810799944665659522e-01 1.825497700746037122e-02
9.618297394489525587e-01 6.001015179225046570e-01 8.616941775645869939e-01
8.932161005779749585e-01 6.838223690915059549e-01 8.865603715210720326e-01
6.611830736950673471e-01 -5.680456361575858537e-02 6.204814402499092552e-01
9.618324106140064833e-01 7.241499933669297562e-01 6.918672492480633096e-01
9.989616831664193120e-01 8.972367126863380893e-01 7.021989644884445436e-01
9.287949183423079846e-01 5.699118188073770686e-01 5.419514883192890764e-01
7.109069367133883377e-01 7.349232315779843372e-01 6.351342128099379813e-02
7.930643629217258850e-01 8.950572097898856772e-01 2.594629233718117600e-01
9.531147917439581896e-01 3.993508382199792983e-01 6.922577210699203398e-01
8.617266525153485235e-01 3.418172914131826223e-01 7.766230808561049859e-01
8.036281998382678315e-01 4.815073174512580767e-01 8.141215255040983312e-01
8.445095486972840071e-01 8.639599767580390388e-01 5.336180948155531123e-01
8.642622466320222241e-01 7.841679622970206820e-01 5.029475766685892468e-01
9.659229176047106069e-01 8.198995250587246542e-01 3.453005288165742481e-01
9.930588686844556978e-01 7.461137757512816826e-01 1.348546102664960333e-01
4.682824604324020701e-01 4.386343096020517418e-02 6.278589680651536220e-01
9.102591229098206949e-01 4.374515710475793684e-01 8.588414390280322275e-01
8.066470255071289674e-01 4.736487715513266750e-01 5.453437476732375666e-01
9.068360448513139715e-01 2.070390419222193357e-01 8.933182305706938164e-01
9.019886700599262230e-01 8.596026330347277256e-01 7.777916747139314024e-01
9.155164194122724641e-01 3.749137261252498687e-01 -4.642298140757490366e-01
9.735802946670786273e-01 7.201704765588872181e-01 -3.569514189949085647e-02
7.148081750928076961e-01 9.007195828480840660e-01 3.668596850768347517e-01
9.463963770799628250e-01 5.263896192453756395e-01 8.541919130178701192e-01
6.757156009497289340e-01 8.063786765562747094e-01 9.325176987241775572e-01
9.974649173827818682e-01 6.421166249470093845e-01 1.353898454427868714e-01
5.486896438997771464e-01 3.844525164976457798e-01 8.983055980536732710e-01
9.030891544274594063e-01 9.274733278106388479e-01 6.221406700918561405e-01
8.006720518585684898e-01 -9.780219780219781001e-01 5.111782404810797376e-01
7.651109986231852123e-01 3.672880693283032683e-01 7.997552009564903308e-01
7.732959871431961396e-01 2.015981015192770398e-01 -6.145293841168664173e-02
9.461083846806713771e-01 4.439394790424325832e-01 5.797500637830941272e-01
9.664246286859029533e-01 -9.936246724412423070e-02 5.839209275912169428e-01
9.767988488797132440e-01 -9.722769931617898376e-01 6.688230121316662835e-01
4.663870964500499428e-01 8.167058078643572028e-01 6.129809476674291657e-01
9.505671384301486171e-01 8.909562940717028479e-01 -5.723891770293070280e-01
8.660010938788451629e-01 7.529015384598392036e-01 6.464285159143317028e-01
5.619539898605709904e-01 9.194690509737184492e-01 6.786460889926595463e-01
8.209984474882511263e-01 5.759280271927260664e-01 4.856916645927464860e-01
6.071921821401344843e-01 -4.232163322880064804e-01 9.539309277785080754e-01
9.839818187712375819e-01 4.387675254090153132e-01 8.004969460460272801e-01
9.505629061513763967e-01 9.013833418996402003e-01 1.153085699281113374e-01
9.820981328263443944e-01 8.727487366073960473e-01 6.133255378963623494e-01
9.699549850745946555e-01 7.810368051575514725e-01 9.288873900207507139e-01
9.754787095323868007e-01 7.488630264094103817e-01 4.830228021212281675e-01
9.173630934632303058e-01 5.138503752911240952e-01 9.837191627199634025e-01
9.182547812713615087e-01 9.343053732079003026e-01 -6.874150550505619961e-02
7.387655211885517659e-01 2.617510016922911520e-01 8.059058823298455021e-01
8.610889360325013620e-01 6.370762726381932195e-01 3.375969232055809899e-01
9.251661445209832246e-01 2.637896261172056889e-02 3.914867596803891514e-01
7.358716500948624395e-01 -3.262891230771844953e-01 2.245685866374591555e-01
9.533392190057127236e-01 3.164442405695777616e-01 8.669378828513725210e-01
9.318587865474480258e-01 8.220160134335582347e-01 9.731895014781882791e-01
9.045612067772619280e-01 1.721809300862376935e-01 8.499064472113493363e-01
8.039382702381326906e-01 -5.389719857243826517e-01 6.377702710715466017e-01
9.119914602513066182e-01 4.689014342683865966e-01 -1.359968025308861961e-01
7.965071141507673591e-01 4.292814681803329702e-01 8.998013229801187229e-01
9.804619854570837401e-01 7.708340432561724409e-01 9.204908715570718769e-01
9.563888857341497074e-01 6.555083701130348661e-01 -3.208611598743118520e-01
9.723728066794778968e-01 8.054168324917141408e-01 6.611728308522527575e-01
8.814733216785995973e-01 3.945850195158060458e-01 4.285600204808778235e-01
8.905297804539222817e-01 -3.564298062780490994e-02 6.909762070099776388e-01
7.115347551447196439e-01 6.910075875466370476e-01 3.109824572695536471e-01
7.426958912185146477e-01 4.591005313034666191e-01 2.291221434859925798e-01
6.326580616442403215e-01 5.082692661217781405e-01 -1.048097631012203657e-01
9.110840588455944022e-01 -9.730955640634753046e-01 6.096888579207677683e-01
8.266388125666215281e-01 5.367259163505309072e-01 6.698596787179389445e-01
7.335196776243764205e-01 6.028539306091657002e-01 2.271082410083593572e-01
9.767620549656185203e-01 5.478099420733684166e-01 7.618771390726447601e-01
9.250366243565727453e-01 4.532424316553039789e-01 6.137503288941912327e-01
9.004330658830945744e-01 7.364931604844293656e-01 7.825733795694171935e-01
9.337601661614414184e-01 8.016908017013921750e-01 3.492738430453313780e-01
8.795919324031927777e-01 7.644659049258178962e-01 7.839898406062025815e-01
6.929815280867703819e-01 7.399479463722260508e-01 6.855478487191464243e-01
9.869189997806802062e-01 5.785871153120556443e-01 2.639165462392535355e-01
9.639760185780855695e-01 1.813480000411309412e-01 9.417716128767242845e-01
9.552353329236389357e-01 8.817961670082919978e-01 -2.331703409151586470e-02
8.496549528678979391e-01 5.521573595271811463e-02 -7.681852932015753588e-02
5.679041358021958974e-01 7.946620572137406135e-01 5.609554738108009087e-01
9.604474705868688567e-01 7.717905437533663093e-01 8.957983400241361638e-01
8.491524328723228932e-01 8.858649654556712827e-01 8.877579307548666421e-01
5.575025385791595456e-01 9.548263529211515888e-01 9.153356873090238155e-01
8.944097145840360641e-01 5.293756800088276204e-01 5.237948824723703822e-01
8.090726066638833647e-01 8.481559062240117131e-01 3.258054900673048593e-01
4.472470522059196485e-01 8.763559579230912888e-01 4.581388573508657913e-01
8.899473254677132683e-01 8.513501353942275474e-01 6.140358499443844265e-01
9.070122697689916302e-01 -1.447941430992678580e-01 2.751577136100936682e-01
9.671777623757594755e-01 7.250794790729205852e-01 5.998181359309255889e-01
9.784391172783062363e-01 1.692250905128203087e-01 6.698673655037188368e-01
7.818058435858333821e-01 9.416445300217064496e-01 1.294987053038899605e-01
9.871547618274646441e-01 9.743182939706358514e-01 9.492485693823551340e-01
9.927379054969022176e-01 -3.462185108975401882e-01 9.224890556972826783e-01
9.965877718025101251e-01 3.592249019504584195e-01 -3.842929707304914011e-01
9.260526851088167755e-01 3.189067757720787100e-01 8.773521062147993099e-01
9.595334582945496127e-01 7.532732658734173636e-01 8.917486261729469232e-01
9.292313222003922846e-01 6.513649928374733999e-01 3.911842619836141122e-01
9.572204428600163961e-01 6.820513542352604208e-01 7.720250296142026070e-01
9.650591054101496091e-01 2.636939642724090982e-01 9.721575861802517204e-01
8.578612853656902848e-01 8.232089081131244157e-02 7.956452781390171980e-01
8.821605402446294208e-01 -9.224325714612322535e-01 9.751879571430640548e-01
3.160987655338874935e-01 6.520944236906871527e-01 8.464221099739575038e-01
8.870751593611989616e-01 6.149350480926250029e-01 5.064869499653847917e-01
8.055966274256760595e-01 8.269854683528280459e-01 5.489939929698787191e-01
9.426460441582337202e-01 3.166489244269772296e-01 3.492850160028453388e-01
9.961722862262023526e-01 -5.001106473842569233e-01 8.856599539686802469e-01
8.964651031130238534e-01 5.213467656612185142e-01 4.113917655221245306e-01
6.220410922669650233e-01 5.454002287809862626e-01 8.264734267331400597e-01
9.200189577774053884e-01 8.304902923267952763e-01 2.118292503753677058e-01
6.231177710312233442e-01 9.427918131121693079e-02 9.775532397131737605e-01
9.811681608983322533e-01 1.974329103640076744e-01 8.873544916079597611e-01
8.594540850181646707e-01 5.203974291441957334e-01 7.926396560493753629e-01
9.850519655958902554e-01 6.385380749065574513e-01 1.848571146657413955e-01
5.415412259775205239e-01 4.200104855320758723e-01 -4.003764077345717265e-01
9.191003659875811582e-01 8.788534369078050412e-01 6.862466140515202095e-01
9.064445654714188283e-01 8.297711486228013245e-01 8.846753695213724900e-01
8.806412117639036419e-01 8.238886614817846343e-01 4.834722150780995653e-01
9.791812461786332245e-01 7.223356507717215713e-01 -7.236799284547843492e-01
9.116522140997035395e-01 5.368570661248881493e-01 9.578224169445133107e-01
8.357941671634813163e-01 7.270257957935060134e-01 8.313453872236213904e-01
9.607026552265564012e-01 1.460756048935447637e-01 6.980094975293384962e-01
8.836918602170109605e-01 9.397447408220067633e-01 9.259089155521087466e-01
9.831724759503263078e-01 5.654496413726060045e-01 -5.923979273840200843e-01
9.740029684952650202e-01 9.054760363278699931e-01 6.835564953985167058e-01
9.590084986116118593e-01 2.272457125920370746e-01 -7.466319444817628437e-01
9.227187216855390339e-01 7.145675254474344040e-01 5.426208200401748671e-01
8.320439889187192239e-01 8.162826530168629802e-01 7.334871954992753240e-01
9.291519203315252717e-01 4.115493391205607976e-01 9.045372636961472868e-01
8.729805200899810602e-01 3.547328187387099874e-01 -1.920429468816564622e-01
9.478414195331146264e-01 3.216215296020679126e-01 5.054073934038332272e-01
9.757378921466755006e-01 -5.917844225183044315e-02 8.759102837588490509e-01
6.534375745271213676e-01 6.497986626057500326e-01 6.254105253569350875e-01
9.611296223402848726e-01 4.399628648474207537e-03 6.967901428272479381e-01
8.784791833936813621e-01 7.955358639275680321e-01 7.457814098380781687e-01
7.086277574182333616e-01 5.896541026834186683e-01 7.272610743921695819e-01
8.968326635932443169e-01 6.836976239079748385e-01 4.040756317466339675e-01
9.583037529649439668e-01 3.611936909780286697e-01 5.580618035286522005e-01
8.965368242857099101e-01 -5.681769309065876072e-02 4.304323967276668661e-01
8.839916676341620372e-01 -8.210622139206402714e-02 2.351321725049418943e-01
9.638468382244897992e-01 5.326051343243964897e-01 3.992156188294014862e-01
9.944958147699543005e-01 7.877720673593608947e-01 7.274451435874529359e-01
9.623129244125606663e-01 8.789607750143583198e-01 3.563743381257409304e-01
9.857615466559093154e-01 2.526418197349168393e-01 8.786299116026706768e-01
8.768536509031700232e-01 -9.985785358919687660e-01 9.484019216808048380e-02
6.753539827727511602e-01 7.603560726513400869e-01 4.112840535805057929e-01
7.067203903245710128e-01 5.615951404562554705e-01 7.387842035496996473e-01
8.287418457036621611e-01 5.291572577926526577e-01 5.193446457654948833e-01
9.591886627420085354e-01 8.226713786182322519e-01 4.311948300682719726e-01
7.523763220383170580e-01 7.451566276142803646e-01 2.747485205381227091e-01
9.928021025896925922e-01 4.260078081206924994e-01 2.519188950291391116e-01
7.007807101084280177e-01 9.287165113174269404e-01 -5.826449983345907135e-01
8.925420744657016625e-01 4.681366462981644272e-01 9.606377602609735833e-01
8.968921349627451134e-01 4.796512425800778523e-01 8.265254104875726648e-01
9.718365937549268141e-01 4.342368705897819980e-01 6.993710584293120203e-01
9.657142038458078614e-01 8.467830136615195347e-01 7.119717986449848324e-01
9.164915261454404938e-01 6.473995627998160307e-01 5.985120383477315897e-01
9.838315850347785219e-01 7.016363974937105397e-01 6.871369842308691078e-01
9.964804945356395827e-01 2.343025302665571186e-01 -1.672575856684490603e-01
9.972338540027985143e-01 8.305996362870941008e-01 4.418779116843205568e-01
9.254843478354000119e-01 7.491821352765212216e-01 9.354123553820310466e-01
8.135509473274149528e-01 7.233107722388543159e-01 6.854217823660537778e-01
8.618495432156305647e-01 1.227884270843222492e-01 8.887669973830578662e-01
8.089504083864664796e-01 4.675993390592244614e-01 8.378631797712700058e-01
7.570324585465808553e-01 7.625785773485136421e-01 8.676561206913451230e-01
7.615901989749471745e-01 8.667676912169430814e-01 1.050520823950761296e-01
6.342296212089796326e-01 8.298862855112822956e-01 7.514834432465629099e-01
9.721857329733084585e-01 8.110032922209641226e-01 7.948263166619804476e-01
8.666985764572742168e-01 9.190483050723095015e-01 4.176923239498399054e-01
9.690519272255069261e-01 9.852067830532341697e-01 6.637568762407630718e-01
9.039400906261950697e-01 8.338781446964806943e-01 9.607256045715886206e-01
9.850995754662064119e-01 6.045471356896714443e-01 5.899671747581500814e-01
9.410331180273595608e-01 6.518603295440906775e-01 2.155331598956409245e-01
9.283465381655084947e-01 5.008700735112934233e-01 6.523807423753784640e-01
5.685814403761639824e-01 4.856857158257268381e-01 9.352774921815069087e-01
9.082328066640262820e-01 3.204126818725679948e-01 5.137114178485763238e-01
8.927613524036425163e-01 8.538944458103112645e-01 9.674949959368744912e-01
9.954638748567644635e-01 1.974594744958194648e-01 5.077268042115621327e-01
6.268356101818313153e-01 9.882913988841355302e-01 6.064042617329110652e-01
9.756948616350920034e-01 8.883204942961776540e-01 5.183266795057027698e-01
9.480987975470650531e-01 4.342925451166534945e-01 2.618935962403556861e-01
9.637013862631210737e-01 6.510051830877592316e-01 5.532234225549343964e-01
9.246970910215263073e-01 9.179906291362138759e-01 -1.051576304834569431e-01
8.939304261904565951e-01 2.955079486296604552e-01 5.168197253065796026e-01
9.025156872109844075e-01 5.762279707754907054e-01 3.681262103610254410e-01
8.222005079716803166e-01 8.377608628418637959e-01 8.737242581831718979e-01
8.368126107107415335e-01 7.758789667222426578e-01 8.023507511075507193e-01
9.707909218449125577e-01 7.491840919492358530e-01 9.403179925397491257e-01
9.559824415786593033e-01 9.877230893896911113e-01 5.283045487585394939e-01
9.543530437960713320e-01 -2.251333384262659276e-01 5.529973740571464402e-01
8.486479263134673046e-01 6.094643391367406959e-01 7.752526706885903840e-01
8.070063507759709376e-01 5.566896678503669982e-01 7.139514982174339774e-01
8.468380876559596926e-01 4.799467885807063849e-01 5.275422241978859894e-01
9.472730425031392620e-01 2.857456774417393985e-01 5.537318039195514574e-01
7.910148818481448352e-01 -1.382107453119707507e-02 1.165712586214132651e-01
8.893501923926223629e-01 2.168450721383188284e-01 8.851849416995870579e-01
7.491592110538084492e-01 5.111152911211858108e-02 8.090956863251251852e-01
9.955791539631895226e-01 4.413142478788752987e-01 7.853167663158928669e-01
3.289079279970748004e-01 8.912118739641644583e-01 1.126284699950774737e-01
9.580416652605894257e-01 2.297656289203197089e-01 8.711956465709780328e-01
7.663566514331869861e-01 5.668551182321112103e-01 8.367665671174806530e-01
7.556380652777926477e-01 -2.305926946817291601e-01 7.389465239576107347e-01
4.174965249000277545e-01 1.941051134774136600e-01 8.755783167411905765e-01
8.423094085464117864e-01 4.471431582203027055e-01 -5.069628532070797888e-01
9.867922053733874099e-01 -3.744176046141889369e-01 4.795050007738272946e-01
9.499969167485844412e-01 6.081207952735891986e-01 -3.187051923456121205e-01
3.921472445596068113e-01 7.348916254859567676e-01 9.988249526900722097e-01
8.136228313351072661e-01 6.993357799185326851e-01 5.094243565452378775e-01
9.503262287541285325e-01 9.471948745049683094e-01 9.105138188490236040e-01
9.107241341509547672e-01 9.149367138094499641e-02 4.427866029626755795e-01
9.834576699919371778e-01 6.243532551571988609e-01 9.151122182243952574e-01
8.554615617622429724e-01 -4.851807567057284665e-01 4.356068179450861555e-01
9.255958771140201380e-01 -6.320504435172880076e-01 2.960765250212159527e-01
9.363482020445121901e-01 8.142864587598549475e-01 8.460270482108793733e-01
9.433317701426560120e-01 -9.365612117154504812e-01 6.400117263612108420e-01
9.872082401383059924e-01 4.756701936115912410e-01 9.849520587924752713e-01
8.570841338358502481e-01 2.862619670772659219e-02 8.397334518390476843e-01
9.779929414600108117e-01 6.916503793402808409e-01 7.171682048018843680e-01
9.753074487767292577e-01 3.774374180835690096e-01 5.715391189281692208e-01
9.758268008151379513e-01 6.967439330940825570e-01 3.070217140284424717e-01
9.904053863835281524e-01 3.562379361500537245e-01 8.932524657871541152e-01
9.333020785085415216e-01 8.984195449635851149e-01 8.582403359561887601e-01
9.062947744622367185e-01 5.324793793844486700e-01 9.465536752224680273e-01
6.313799032345990270e-01 9.645572318321632421e-01 8.709970177182621009e-01
9.411649807194517603e-01 6.096987544508843948e-01 5.034913732273149645e-01
9.896955276797925194e-01 6.844112663765811178e-01 6.259495117337230408e-01
8.780378238430808224e-01 9.874603049006489552e-01 6.941171854173084910e-01
9.879724014457627046e-01 2.212034097817959788e-01 2.718345638818419063e-01
9.633175378932746780e-01 5.692628298237115692e-01 4.852473716661660497e-01
9.740099282880978482e-01 5.439084822472086689e-01 5.499773915451389161e-01
7.633601485218490801e-01 2.765881498098754498e-03 5.880615393566903659e-01
8.958368636086572190e-01 3.728991228200287944e-01 4.289078013190017469e-01
9.265854538418489827e-01 2.271208787322710476e-01 5.982658472949675676e-01
9.632442810359835850e-01 6.001126907806364486e-01 4.175661830890313730e-01
9.553281489268987681e-01 6.604407631437181347e-01 5.682470029767655584e-01
9.778074016788940170e-01 -3.557676501730602237e-01 9.195912291562517993e-01
8.437153241416760485e-01 4.559376938420347525e-01 8.360342561833050690e-01
9.697970703806325643e-01 9.749532951527426494e-01 7.949852792235031496e-01
9.737107261094998245e-01 3.898442779010917736e-01 6.370951675970015771e-01
9.825409700452839568e-01 7.051459474252633752e-01 -4.330741170227947467e-01
9.072543335687451860e-01 9.646414266043069619e-01 9.282075738253972030e-01
1.761773268712015783e-01 7.275539861170698952e-01 6.386713453524531792e-01
8.191932206917007520e-01 3.830574240661442920e-01 -8.278392963276237637e-01
9.847071105447078310e-01 7.120502757341342637e-01 7.333536957218955710e-02
9.901461459185302294e-01 -5.797876489187459015e-02 3.682620654825286000e-01
2.254731340592986966e-01 7.694953468813300335e-01 3.989258108111247703e-01
8.551419818927477046e-01 -4.063234159866913053e-02 -4.921775306392506266e-01
9.796958042891862339e-01 9.026975334282945074e-01 5.367120628725321474e-01
9.924209998851666326e-01 7.735269392764960728e-01 5.949595791617667828e-01
9.200390307121666389e-01 -3.917668417597368613e-01 6.348632264146530924e-01
6.326556249658650266e-01 8.383181826344245913e-01 2.384199130859147031e-01
9.855494786826767273e-01 4.651081030978581055e-01 9.492274526118401612e-01
8.936426594363047204e-01 7.337150809310779564e-01 8.759193730738092931e-01
8.097800479363519432e-01 2.721946669326352763e-01 9.336292827226686519e-01
8.306486722851891269e-01 8.722943246616938762e-01 5.933576248971720313e-01
9.789101227569153574e-01 -3.746764265706270525e-01 7.997671482077921556e-01
7.387364883030802520e-01 -1.217560418891865393e-01 8.566976889025201825e-01
9.950669000356147098e-01 1.744213362018225411e-01 4.237990577953413274e-01
9.911994411637727875e-01 9.259870371465257488e-01 9.063986907832849438e-01
9.117055058866855299e-01 6.718955916409016238e-01 2.963966527893234781e-01
9.968971314332302214e-01 -4.291977987562076713e-01 6.451623565712852892e-01
8.884336675228555746e-01 5.711034771195783177e-01 9.792471540309031219e-01
7.506723938606429947e-01 7.947578586112802324e-01 6.824420685550597332e-01
9.820686328751188077e-01 2.298969872937220993e-01 5.228199392716461613e-01
6.766671214865888073e-01 4.697614357256624240e-01 8.444430953825157182e-01
-8.660348930380501464e-02 -8.851405317383052029e-01 7.586223063532576694e-01
8.990617160402495367e-01 8.412883342834118761e-01 7.289418888844025890e-01
7.598557963726768616e-01 8.673133814433361399e-01 8.170566684205752273e-01
9.887471369110656383e-01 -5.607749611733456874e-01 8.439616620959181637e-01
7.939341491585183430e-01 2.267165207773609303e-01 5.424905572312586077e-01
8.368482888208810255e-01 4.657430698075564202e-01 4.648880827881357591e-01
9.815605985232598307e-01 7.616251583534259240e-01 4.905727946717974852e-01
9.347772449822461249e-01 3.023893981373402262e-01 2.240109345125709250e-01
8.904520515798005631e-01 5.848524748098795634e-01 8.792001045614952215e-01
9.451852506339855076e-01 3.974326729099425526e-01 9.622780647050226399e-01
9.923601428719289741e-01 8.536741898704280906e-01 -6.157249897657712800e-02
8.956892160183037577e-01 8.006537664588065928e-01 7.896323481539087030e-01
9.182603543309315608e-01 -7.753401999031497294e-01 5.457565184622081844e-01
9.297461941754968651e-01 8.935785397967342947e-01 3.636011233180636015e-01
8.355897426600721323e-01 5.189210404978449320e-01 4.871888879660741800e-01
9.867673351509975710e-01 2.648629088795732001e-01 9.053116917194586888e-01
8.799667690807280174e-01 4.332875587175719634e-01 4.670254205575707918e-01
9.989734290686281826e-01 2.492374191580692955e-01 8.616019106763731505e-01
9.869743334493497056e-01 8.731500858458813852e-01 6.278456339829033839e-01
9.942765212725703794e-01 7.800279127355707054e-01 7.602984545989518450e-01
9.019356039705597183e-01 7.767289044007492649e-01 9.800356299429250351e-01
9.665811307601751556e-01 8.279642070568961065e-01 7.710460006221526719e-01
9.922884002297611694e-01 5.140937424077147710e-01 8.818241450771350243e-01
5.791777039581624820e-02 8.276151225978483073e-01 -5.387384681332152425e-02
8.728174470109953953e-01 8.364673279821168705e-01 7.687596597100572193e-01
9.336857194455399078e-01 7.976609288723270907e-01 -2.544990946380398800e-01
9.915925884858025618e-01 9.316904396542117217e-01 9.214442708490564460e-01
6.441725546254497559e-01 8.151430845283993420e-01 9.678701664382908243e-01
7.121395106812047349e-01 5.403614811868673318e-01 9.477849261892837829e-01
9.607499703926249968e-01 5.047057928621316858e-01 2.778711449052111426e-01
8.894680665168803735e-01 3.729807310531884079e-01 -5.433965255307093845e-01
9.574137892501493052e-01 4.315767940259100932e-01 6.903793204390118454e-02
9.095922609592284047e-01 -3.910558229331742019e-01 1.582637213882983618e-01
5.942332019119962450e-01 9.846754143502864931e-01 6.790476969094607629e-01
2.302003892304103072e-01 9.383668358519963171e-01 4.553057403328431008e-02
9.842409358955563903e-01 2.609115772286557666e-01 8.931851898428359027e-01
9.970894095116760170e-01 9.656788785284313725e-01 8.733979084564982287e-01
8.320807170197277447e-01 7.717836894445535556e-01 5.797965748956966925e-01
6.491162637454486184e-01 9.032125244850365275e-01 6.727558774608314307e-01
5.876459936311670962e-01 1.652098201533835908e-01 2.401037340575897794e-01
6.222875747576441796e-01 8.034510759401465307e-01 8.364871394136913496e-01
9.617984799103459492e-01 6.144886590750733291e-01 5.904941012237916453e-01
-3.789443363393092401e-01 2.458521989365524130e-01 3.263499906544278240e-01
9.908351349949183762e-01 3.759135144215143276e-01 8.991023732074751029e-01
9.584998082220926863e-01 5.353147879710267176e-01 8.329049479442182102e-01
9.430186175413608485e-01 8.408195538151039816e-01 3.422243368825335086e-01
8.657063481351098266e-01 6.273937415126945583e-01 5.434834519425706389e-01
8.557113372225659820e-01 7.820186969225138007e-01 9.888343739785069308e-01
3.548125504830900168e-01 7.291338469702495217e-01 4.844957963073506235e-01
9.911265162691603736e-01 4.618494327311790659e-01 7.943952911391071181e-01
7.925700845696865837e-01 9.438145794018582002e-01 1.164104189127850297e-01
9.451811624669925749e-01 7.510740981596871757e-01 2.158560422941848689e-01
9.300600157117633326e-01 2.847279116428302892e-01 6.758557588967422092e-01
9.210531232857870343e-01 5.504163681157339116e-01 9.050174256396269490e-01
8.426462735951278926e-01 9.600612338006730972e-01 6.367493136410273813e-01
9.574260955544200424e-01 4.767666264850142221e-01 8.233613502835067655e-01
9.880750304339626089e-01 3.704454213056777023e-01 9.299773465081689894e-01
5.446842158536389089e-01 5.886518365231823147e-01 9.661796839789783542e-01
8.819990835458766387e-01 3.091529336371151571e-01 7.900757761726873163e-02
9.815009494968228720e-01 -4.017695354240324868e-02 8.460712514822391617e-01
9.930594030181003617e-01 -3.653119575039331934e-03 2.474822101346989545e-01
9.486739106223439633e-01 6.938174713308266073e-01 6.798619595564939777e-01
8.389033979315216882e-01 3.880212916759822050e-01 3.717372985779116012e-01
7.832552483140602373e-01 4.512474314059289338e-01 1.712173204341382871e-01
8.237940026410005556e-01 4.895170905915980919e-01 7.457344879818006422e-01
9.651466217693838168e-01 9.161963959899519505e-01 7.896702762912154450e-01
9.759494246600264322e-01 9.730339526421505347e-02 9.516515580886328873e-01
4.925417013681578915e-01 -4.134916009298250650e-02 8.463722714589112517e-01
9.318372969826056451e-01 2.660413314353985426e-01 3.628157283345885276e-01
8.878079153412484770e-01 6.029282980308185991e-01 2.940285104568343133e-01
8.265267714811039834e-01 9.695163259882504381e-01 1.414712760383657342e-01
7.299781404875411717e-01 8.078295758580747998e-01 3.605372810574314357e-01
9.895190179611054182e-01 9.551801524716537761e-01 3.073506179698008989e-01
8.975400906414834346e-01 9.105144395168145444e-01 8.267039001069681481e-01
8.106857972523351386e-01 7.959472898434110100e-01 7.308992394639175494e-01
9.624572833610594014e-01 6.480200366727992822e-01 6.691258591219411134e-01
9.618557321348542022e-01 5.800380818662621563e-01 -5.460434027641329902e-01
9.827186294120432430e-01 2.833047542005366903e-01 7.350116571379252672e-01
8.889929959989214536e-01 8.657077436407074611e-01 5.812113350600702777e-01
9.308201632432679951e-01 6.676676638994913926e-01 2.314273182505786064e-01
5.591546810839413961e-01 4.913860565552454762e-01 5.763684926692890231e-01
7.190591097947480748e-01 7.974552161232832947e-01 7.829556603935740045e-01
9.159048821498548820e-01 4.660699294046964924e-01 7.508564027459126988e-01
8.649564212636685623e-01 1.582183018716843970e-01 6.935735453979556819e-01
6.622072388948576638e-01 6.403256481499213226e-01 8.861512979516493749e-01
9.849198830302013929e-01 5.412351167021524079e-01 -2.320960800882130304e-01
9.757900848493774593e-01 7.585720142453573622e-01 9.265463037206727037e-01
9.101273291920155550e-01 7.985968948802526501e-01 4.670347967685327673e-01
7.902452084020171741e-01 5.382851218198259069e-01 2.150575687938868219e-01
9.346627184171254488e-01 6.875431890206025187e-01 7.202899696807247842e-01
8.884599549921341488e-01 6.779744045336483227e-01 1.875932731612405258e-01
9.191464795143928779e-01 4.841071372805086925e-01 -3.175380947394867981e-01
8.536070466768288512e-01 8.441161115304486318e-01 5.718431502005218992e-01
7.855513508883522622e-01 9.586923976543075820e-01 7.454123643184976666e-01
9.437536571304135924e-01 3.793816296554659573e-01 5.006603265460134455e-01
9.690860878000201462e-01 6.135635794047982206e-01 3.337650493222408254e-01
8.445090273134098213e-01 6.851346170397552005e-01 -1.273740207911846500e-01
7.931361554943840986e-01 8.521937245913036030e-01 -9.622292500701901119e-02
9.804208416881579069e-01 -2.033142348018441847e-01 2.775517234242974585e-02
-2.653638756706122592e-02 9.830700567276090540e-01 8.355544272177115595e-01
9.840855422796819241e-01 4.629501876586132880e-01 3.527009172870710918e-01
9.596993970304426025e-01 1.517342791778433231e-01 9.535001328448712288e-01
9.658323154924568499e-01 2.853079725455831550e-01 9.895127996389228020e-01
-4.689415032841237618e-02 9.201714936996674421e-01 6.931332733131951862e-01
9.134012227987564625e-01 7.671584052299955658e-01 6.189275702949477154e-01
8.198585875202784035e-01 6.173461797285821895e-01 8.624143059150335411e-01
9.894845660021215350e-01 8.141305284674317244e-01 6.764960413880838352e-01
9.860258965715626989e-01 -4.407175102761144991e-01 9.895176051157743569e-01
9.538763082067638344e-01 7.377761678639360721e-01 7.330535294347839681e-01
9.225572195460089997e-01 4.251392878850831503e-01 7.848372951231584738e-01
7.840362269635526848e-01 -1.545496353656077293e-01 4.397425305360795900e-01
5.739068998558924939e-01 8.541369817671227160e-01 8.762558312944576100e-01
8.336132441971394469e-01 5.075786160728410490e-01 3.939636053104359492e-01
9.918859581353927091e-01 1.975688105056705446e-02 6.088353485871053072e-01
9.733657514896312257e-01 7.420220012198672777e-01 1.842296884081627839e-01
8.866238402523146656e-01 8.209039933569048930e-01 5.750739334047052509e-01
8.959537947174439632e-01 8.339747601729485815e-01 3.884276205237385815e-01
9.554095967095068698e-01 8.899170668131003437e-01 5.017067350561632555e-01
9.445202118501894173e-01 2.116103016605608289e-01 7.000930765605025696e-01
8.867385716657775196e-01 8.260215370666799117e-01 8.530809315417294814e-01
5.675251346131002794e-01 9.096228738990251861e-01 6.495127847981309044e-01
8.536326913123505333e-01 4.604566402920274859e-01 7.193066132492174081e-01
8.630661599116268290e-01 7.046423023263671537e-01 9.911652164776901808e-01
9.716721327898466543e-01 5.851260003304594726e-01 9.310060461076922200e-01
9.822887912286544232e-01 8.367860984289745563e-01 3.284614659017249805e-01
9.535693371915440197e-01 6.988270950569610562e-01 4.779915010814841381e-01
9.920179209406723153e-01 6.313598565338360835e-01 5.678906785005435331e-01
8.187839328425061680e-01 6.205441263477944336e-01 9.096499610730555130e-01
8.876376597159574278e-01 4.842609852687935756e-01 7.837618229365924671e-01
8.080439600791121668e-01 4.415183960241854111e-01 -4.766353703405106224e-01
9.961527895504269647e-01 4.813433315994615214e-01 -2.185729955356709997e-01
8.384114427074483844e-01 1.681897974321296951e-01 7.812200521953005516e-02
9.789040218703051188e-01 9.205946687088150115e-01 8.829830210704077142e-01
9.452471774274209260e-01 2.612533435674226912e-01 7.244334886377211680e-01
9.483523814384189343e-01 1.680673983165108520e-01 3.312606174933594438e-01
9.565596502151333391e-01 8.972211699469960777e-01 5.017067291814305552e-01
9.158733277017785390e-01 9.345714510460533253e-01 5.513603991601921939e-01
7.463474657853157446e-01 6.837565226899120496e-01 7.627990180494933492e-01
4.761389219379730253e-01 1.204231788852131446e-01 5.052378909811919838e-01
9.444536018065219363e-01 6.425691110377926840e-01 5.282222126750850677e-01
7.199056363972140549e-01 9.264115957678504820e-01 1.593994989876907908e-01
9.409160096065698475e-01 3.019275006709351006e-01 8.677630506336353466e-01
9.733014804338864234e-01 6.388785762008596381e-01 -2.545809965674195041e-02
8.797219650030685401e-01 8.059325037082832877e-01 6.558753152121843399e-01
9.428211166265433318e-01 7.909365398688570359e-01 6.353260795394626292e-01
9.183490233978833794e-01 9.346927511155349588e-01 8.557552627451545657e-01
9.094911015570134039e-01 9.031109862941530952e-01 4.713015039718515542e-01
7.471824060942766632e-01 9.296353039783248340e-01 4.076099624755047390e-01
7.665054708131838757e-01 8.621243346554143816e-01 5.953796085520930426e-01
8.740996365342813545e-01 -4.974569459145983252e-02 5.918051806925418434e-01
9.081491478321976896e-01 4.338436929213227433e-01 -3.412672526484157309e-01
9.855184863726489386e-01 6.402367536672229908e-01 4.303965139218720592e-01
9.553705547581080593e-01 5.295657269545517298e-01 3.325921987814099978e-01
9.575448762047095164e-01 7.065697144510527661e-01 2.095218372536742368e-01
9.172005611195446217e-01 8.361214762880526674e-01 8.657530080637793057e-01
9.059994793070921260e-01 -9.227339177067417353e-03 6.467482608081758233e-01
9.628183818408159178e-01 5.614753686760720619e-02 5.722801009536833128e-01
9.263185072695926392e-01 5.417075687733670097e-01 8.723472361361768179e-01
9.444386498064880620e-01 2.377194886702940213e-01 -7.526295220590963897e-01
8.256026720590504686e-01 9.286882757577644698e-01 8.567397499226875324e-01
7.559975409728852958e-01 9.894790512241397051e-01 -9.462410499170426093e-02
9.803318965188068113e-01 5.660566015628291092e-01 7.754899439329252520e-01
9.841108650267560432e-01 7.756648805801807933e-01 9.267490539771838787e-01
7.899452534960644812e-01 8.570391511353130376e-01 3.763459784871765468e-01
8.215297633095649532e-01 7.831765281654247124e-01 8.511090604043498598e-01
9.155893324063335559e-01 -9.210543804850066518e-01 -3.215094166578775781e-01
9.820181668282567111e-01 1.337630070853861319e-01 2.627050093199376768e-01
8.622640759425965751e-01 2.107566867874499650e-03 5.519391378661452352e-01
5.825528235492357654e-01 1.547683590485702254e-01 5.470001203160301806e-01
9.504412068097439770e-01 7.851137918344069933e-01 -1.829652224373357061e-01
9.002034022663469859e-01 6.762067367111177507e-01 7.068494204411772674e-01
7.689873534142878109e-01 8.380112100524941265e-01 4.917780400878934977e-02
9.190398854673638152e-01 8.162255129036157797e-01 8.045022352461528303e-01
9.672529530282850674e-01 7.399330365970622214e-01 2.621628843862638947e-01
9.716490493764805558e-01 -8.418862690707351604e-01 8.008812941394949370e-01
9.784773625647055217e-01 5.931984838418633554e-01 2.624893867824741323e-01
8.370067745322875563e-01 8.121183793277697571e-01 8.451817607771039409e-01
7.683887482143954006e-01 -9.679278133298541142e-02 6.917566918822490862e-01
7.002389206636774333e-01 5.806746366763473333e-01 4.338319053844338358e-01
-1.498427635409980141e-01 7.194106359683420937e-01 5.443476580211974447e-01
8.685877086277274950e-01 -3.598519597128977399e-01 6.965460741437532466e-01
6.237341981941086910e-01 7.325442750885553522e-01 9.627783701679824002e-01
9.107738002765939367e-01 2.506029403276800460e-01 9.280786772964795261e-01
9.546792956507873518e-01 7.479901671057174184e-01 4.469032559541069594e-01
9.808848753608290227e-01 1.112564152867567824e-01 9.516535867697312190e-01
8.530239297220495454e-01 6.450789556348694997e-01 7.331191569184466461e-01
9.649025839769831414e-01 2.147589136036147650e-01 2.874783374294151983e-01
9.841787610504817430e-01 2.530544762927540159e-01 9.586003426531519711e-01
9.908037956428199511e-01 4.397268505412791351e-01 6.627832304566192434e-01
9.524776039984514941e-01 4.566081305616468411e-01 9.963272135945057117e-01
7.382909272506192888e-01 4.885338196836580549e-01 4.065302136149330225e-01
9.816705137288394001e-01 7.910290946819021896e-01 -3.180382199185840530e-01
9.189167757791170121e-01 2.790128502624589224e-02 5.551308349528240038e-01
8.456291773735103989e-01 3.698149577993399273e-01 5.221414887346416123e-01
9.103943622652391765e-01 7.374401704702173710e-01 7.125758558016392907e-01
9.225037492256615845e-01 4.135352296935149718e-01 9.451376118774612589e-01
9.578046767895315172e-01 5.024077276004867976e-02 1.957757439619651763e-01
-2.072209542287422046e-01 7.644412014267794042e-01 8.589688471018805949e-01
9.714532756456480955e-01 8.217232122521955784e-01 9.539827354741599041e-01
9.518604095291212097e-01 3.931962730214856316e-01 9.296040733091882613e-01
9.163637277502518774e-01 6.194987697172367191e-01 6.096954398148842769e-01
4.792029986838481914e-01 6.571567172317341887e-01 7.445888678772413227e-01
9.297066705366006101e-01 -1.368064561755806263e-01 7.402270667157730966e-01
9.047668762652476548e-01 6.426566238663566910e-01 1.952692045631301276e-01
9.526235739694645099e-01 7.816039081150301104e-01 9.433272851939740189e-01
9.685146752654822944e-01 9.959345350826107612e-01 1.398208582848181614e-02
6.878146437816107239e-01 7.348015100344735817e-01 2.320782458084363897e-01
9.793169653561107912e-01 8.971537726838586524e-01 9.224177255362664418e-01
9.490173094730379733e-01 7.095718812312220569e-01 3.787210222684341820e-01
9.648464151808641143e-01 8.938517707327708894e-01 6.076877496869597106e-01
9.956336802397048880e-01 6.726023087058268235e-01 5.935561089170328097e-01
8.489608398020647151e-01 8.917582010721004648e-01 7.662112037444380741e-01
9.896076290522085595e-01 9.068408733056004811e-01 8.040616947979586371e-01
9.561125509544119438e-01 4.789129311949210654e-01 7.515203756162244231e-01
8.062388615273863302e-01 5.954563984388079323e-01 6.077582182582792480e-01
9.138861272045810669e-01 -1.930835852910666173e-01 6.954917487998757419e-01
9.611331746796956121e-01 5.043172209786959126e-01 7.873000717853627650e-01
9.588549180563168406e-01 9.554905584803905505e-01 6.999380147869531665e-01
9.925665557602363354e-01 -1.435410788114110936e-02 5.344699626261915082e-01
9.992348725545614485e-01 4.155237662190289782e-01 8.336056517747382211e-01
7.912351906321170025e-01 -9.901926840283004072e-01 8.399774893244416063e-02
9.927367028533569115e-01 7.588411011755060720e-01 -1.337431709029439642e-01
9.488561655754650381e-01 9.082266012638182673e-01 3.374433451610447943e-01
9.875201930335717471e-01 6.825319000546458126e-01 5.289296534551389817e-01
8.965329711106495569e-01 -9.723720579103096728e-01 5.177707560182831514e-01
9.806331185846179910e-01 5.437099727717624731e-01 7.902115801417102237e-01
9.347236117555863810e-01 -4.408442641104179938e-01 5.351131854691952849e-01
7.960722100454075134e-01 8.446865903188446323e-01 9.710086784583824571e-01
9.303314897598620181e-01 5.521666927624389043e-01 6.791658449027728750e-01
9.940220482699727578e-01 1.355865796650109756e-01 1.272570249121934838e-01
9.359295326457846009e-01 9.288308146764744366e-01 7.067228147286337414e-01
8.187012314322376083e-01 3.166749503874203286e-01 6.950498021063961085e-01
9.171945775511040067e-01 9.157689476259406325e-01 8.719732377406045343e-01
9.542818456316590758e-01 9.211782536423752665e-01 8.132221263205864359e-01
8.773351836282625715e-01 3.515376568093747656e-01 7.787980733849422244e-01
6.671960984482268042e-01 8.192957055040182013e-01 4.494095753730522613e-01
9.096094824900156084e-01 9.553597248783843865e-01 5.212541165031612245e-01
9.394702251597445430e-01 8.881194067365701938e-01 7.414718717389449099e-01
9.741970721030003277e-01 5.778352493576202065e-01 6.683033632500674504e-01
8.061007752999539422e-01 7.982855773243864306e-01 6.001681964293767990e-01
9.617673541963075445e-01 7.582027881473101250e-01 4.087499651277524126e-01
8.169576415693381444e-01 2.330568375190607000e-01 6.139248616979284812e-01
8.503085108874577358e-01 -2.744746916540237169e-01 4.784782032432112198e-01
9.742620097552029401e-01 9.691309888395548411e-01 8.953614869201859117e-01
9.664124562042137878e-01 9.711758226504008107e-01 -5.766448894478459763e-01
9.614103258494890447e-01 9.117383368212010897e-01 2.087249581803564125e-01
8.726726307012017125e-01 9.539519474372895047e-01 8.300758487424679810e-01
9.616282817012508088e-01 9.506471638051527950e-01 5.005456798192509105e-01
4.233133667966731961e-01 8.614324163373869858e-01 3.150645853276624608e-01
9.330106468954186827e-01 8.605448639291732871e-01 -1.679696520907896229e-01
9.919412149014544822e-01 2.059868886248211739e-01 9.782835097293147708e-01
7.503723882754498309e-01 1.819445772963479424e-01 1.967211316943323629e-01
9.673381092046058338e-01 6.194791818743612399e-01 2.806509329727757684e-01
9.277381971369788038e-01 8.708072200706264976e-01 4.944684904317776519e-01
9.179562665758372875e-01 5.224199327225209633e-01 7.449408194655713356e-01
9.770289781665940643e-01 4.575157320141257644e-01 2.652978892719519699e-01
9.862578977233228406e-01 2.446572371867500317e-01 7.431322037624783494e-01
9.395276235289340416e-01 4.240340257833783433e-01 8.535561698814563281e-01
8.772292617708834506e-01 5.187416307850241104e-01 -6.973368350967894536e-01
9.584860257973140119e-01 7.518627481322939232e-01 3.044031193801273183e-01
9.528113469660125512e-01 -3.593404579518739705e-01 4.104611591599074405e-01
9.543649013072295073e-01 8.019199578346722923e-01 -1.729647788995558599e-02
9.220062811020913740e-01 -8.825778066284395429e-01 -9.552127814727362498e-02
9.968791795545711709e-01 1.065112632898106426e-01 4.223611387007272233e-01
9.955573453416796115e-01 3.165097625602879550e-01 5.994718895570010364e-01
9.707662500214323531e-01 7.993567349586861992e-01 9.354907703838437616e-01
9.429654088738902429e-01 5.690841979355524272e-01 -1.213236401654549379e-01
9.692196327492662578e-01 8.076758241549517603e-01 6.772492939670790024e-01
9.856991759359345906e-01 -8.529347391208654816e-01 3.560457977273964181e-01
8.801164986979652660e-01 1.696211410272534525e-01 4.803146350138765008e-02
7.828525092993886547e-01 4.004934805385016450e-01 3.551163066842466520e-02
9.343303962461256829e-01 5.314548652049930766e-01 6.207066423794710408e-01
9.382709779586724252e-01 5.566994586730253936e-01 5.817514781148598324e-01
9.494603598443229764e-01 6.639720528041308523e-01 5.156533306110900883e-01
8.282839211735117946e-01 -1.301154338394836518e-01 -7.840682356363344319e-01
7.904216127711829465e-01 3.747092740992957749e-01 8.849995640414731746e-01
9.085842777057769881e-01 5.552608403603551679e-01 5.659939084942187115e-01
9.468671993459099046e-01 7.921883623997596491e-01 6.137414689370261911e-01
9.815963164456800172e-01 8.739113251095091961e-01 6.279445332231761157e-01
9.448656335887319901e-01 8.063291581435607647e-01 6.442112777855779626e-01
9.765839035752676978e-01 6.548316548316548413e-01 8.738790665972688831e-01
8.930409661219012030e-01 3.962720893614136708e-01 3.636011543112159794e-01
9.723930831910614359e-01 7.984780709584937686e-01 7.373195188833685521e-01
9.921871122746744875e-01 1.925389243695474484e-01 7.138958965100667964e-01
8.284971556860958319e-01 4.950504159797569637e-01 -4.856399546422156543e-01
7.922940084780314418e-01 7.674695401815749829e-01 8.954760763917390953e-01
8.519627436858586700e-01 -9.966722129783693873e-01 7.350928068104563007e-01
8.184432231064622254e-01 3.564038436678933497e-01 4.481859443147827582e-01
9.946085202203857056e-01 1.025129442768945021e-01 1.124157221648736105e-02
9.982936511933989676e-01 8.241972896795268788e-01 2.532430613100100647e-02
7.297336134334599933e-01 5.275634172769753105e-01 3.792606140507901458e-01
7.895053410946570871e-01 7.616759279176580355e-01 3.279819300283313144e-01
8.885711481872955453e-01 9.159439983682896580e-01 6.261053200707404898e-01
9.890952017925648265e-01 -5.665640484278890998e-01 8.090422294341891307e-01
9.151540206104210595e-01 6.321143711707450930e-01 8.808110855127835315e-01
8.734317365848154324e-01 -3.286182271840056845e-01 8.331975604423395021e-01
9.049185783204417577e-01 4.530445114284193942e-01 5.780350622288608076e-01
8.785495407900116849e-01 4.413400510815406186e-01 4.733591084138005778e-01
8.682954473638679893e-01 9.894942369533179516e-01 7.561794762314848484e-01
9.558781914224625531e-01 -4.145484971796098428e-02 1.257224790958716421e-01
8.826656287438320314e-01 8.585874241542651442e-01 5.362318499445248854e-01
8.326756243265471813e-01 4.269498051961160279e-01 9.408241352027911786e-01
8.494644518653423626e-01 7.989996218593691246e-01 2.918781717517122676e-01
9.149586959367433936e-01 5.881482528062160764e-01 7.923493614253259709e-01
9.385126595013744133e-01 -2.761921269888436559e-01 6.905211476224735190e-01
9.534149645968412745e-01 6.312579033910818982e-01 4.499253745506784918e-01
8.463792017819774527e-01 9.387235906204506319e-01 -4.583497601978092639e-02
8.171038851771628142e-01 2.856519818998599636e-01 1.314052717015027349e-01
6.628088073015337978e-01 5.073800535803149048e-01 6.975951315227388871e-01
6.787193321733127060e-01 6.384671699792068278e-01 6.859321347318676487e-01
6.825916305965091802e-01 8.220653807634060728e-01 -1.097331710074804789e-01
8.843771318739056531e-01 8.463786159964368228e-01 4.856595113569913691e-01
8.640712737975807523e-01 1.116208237441296269e-02 7.652439677342725011e-01
8.969550080648401869e-01 7.569599391042575176e-01 5.303148538663212674e-01
9.836208882822551347e-01 -2.223026247666903821e-02 5.211741583754336826e-01
9.951534855738103369e-01 9.463911533630520179e-01 1.778967056704786609e-01
8.464431650799694173e-01 8.691040933345574038e-01 -3.585790491822498094e-01
9.742008311096407303e-01 6.494247771571907135e-01 1.981990919757993241e-01
9.893169224901685599e-01 9.421883950289807741e-01 3.598033701581360155e-01
8.980649703530136918e-01 7.366631746016821802e-01 7.189094258230019907e-01
8.767630888020959690e-01 2.657704491171700711e-01 6.743418404434071700e-01
8.315001322342666645e-01 1.658124225222391557e-01 -6.432061007893263849e-02
9.854600023443375045e-01 8.865165344991798868e-01 8.120358255204229714e-01
7.395488225133229898e-01 7.448068164851089357e-01 9.061216627299631954e-01
9.348972707445486474e-01 8.642209690009113876e-01 7.177067031766013461e-01
9.974386016675459432e-01 -2.448537789802776032e-01 5.525063705306293427e-01
7.005785573449252457e-01 1.666679774278643222e-01 1.901169919516174645e-01
9.464456024291980629e-01 6.582241675258528879e-01 9.543664061428315248e-01
9.800801415528749283e-01 9.483627486099535098e-01 -3.685869432082635733e-01
9.260329059270016039e-01 7.094528914403095410e-01 8.548569129214290685e-01
6.668870408807733297e-01 7.967701885111462268e-01 5.900366854029883701e-01
9.554466399409794475e-01 5.650406031972682319e-01 3.182042212901003975e-01
8.533104385618055510e-01 -7.631325470364602737e-02 9.109343534886202853e-01
9.813541838259494110e-01 7.741583865215829752e-01 1.098232916638075540e-01
8.980064189601326685e-01 5.745694789073170217e-01 3.223272079229750897e-01
7.647902023240799041e-01 7.718826665369964424e-01 8.306173569639347942e-01
9.261893112042327569e-01 8.152314922673645770e-01 6.689883931772521164e-01
-4.415440594842587885e-01 6.071375317509830616e-01 1.484386423951290501e-01
9.867835480901898659e-01 7.219569352359831438e-01 -1.302844729220373754e-01
9.771200692280248568e-01 8.383107884676375132e-01 5.678931979089407722e-01
8.611958768576049028e-01 3.030536284348184228e-02 8.464312204128284778e-01
6.995307985378051985e-01 7.993547032945228503e-01 -2.360641911839533869e-02
6.517325262419308984e-01 7.208688962715575910e-01 7.105057008843012056e-01
9.587348786105623910e-01 8.330320778965718542e-01 5.711264175858090653e-01
9.973667072514652565e-01 9.429898260891078632e-01 3.697126160709452991e-01
8.290773669572953919e-01 9.598281878321976990e-01 8.226578073169764638e-01
8.107241435407827046e-01 5.701572881111471869e-02 5.761540701923029140e-02
4.879674382242551456e-01 4.838877962208931738e-02 7.389050724530700220e-01
9.872595064735371073e-01 4.170112887946828550e-01 8.197949990795826425e-01
8.669776144530630946e-01 6.503315442596140361e-01 2.996796738309626118e-02
9.319215885571301428e-01 6.375834978364024463e-01 2.168567168204140749e-01
9.957804861075608693e-01 7.396647937229132719e-01 8.931413327507761180e-01
6.628302651970761072e-01 6.457180526600991843e-01 2.184722205540674533e-01
9.750548595816731501e-01 6.048291931985797509e-01 -2.575549961711975921e-01
5.899933413607629795e-01 7.373801338192935706e-01 1.881476498492116178e-01
7.204041434369738983e-01 7.325993987187815470e-01 2.173358136486026604e-01
9.542804185991156096e-01 7.711643019551832623e-01 5.948421588468757459e-01
8.494934533584093117e-01 7.576038092347903152e-01 5.067780484589189394e-01
9.967982792584569873e-01 5.952575587195740869e-01 9.165350401789484902e-01
3.488123173710114822e-01 9.571123073516399904e-01 5.637747559693313537e-01
9.785314605458490522e-01 3.676661104312571871e-01 8.937519076026846365e-01
9.852064799274129481e-01 4.583562548870638853e-01 -6.947895339367913259e-01
9.397960632937623071e-01 5.010784767587401767e-01 4.369065171664594516e-01
9.248710214161437460e-01 5.731678181272035211e-01 7.932581818268864549e-01
9.940900579092092348e-01 6.318431259579755377e-01 4.560940844308400965e-01
9.899878081297626142e-01 6.006999264784729231e-02 1.845804108174506908e-01
9.733737430372768618e-01 6.496413685396802418e-01 6.789820052373634063e-01
7.766082470901030099e-01 3.016208793122001630e-01 8.730168564287750232e-01
7.093549090479767116e-01 -6.422624549959421447e-01 5.687826298253215729e-01
5.018558985981547149e-01 9.048660013268118307e-01 9.186516758819536221e-01
9.347429887808031967e-01 8.444920182836965772e-01 3.639717623130315216e-01
9.707668259034130109e-01 3.289569968290443347e-01 -4.352010232301566361e-01
6.420294087550467710e-01 9.599382658191650819e-01 7.720863990919040187e-01
9.664117327302942373e-01 5.012160189207421901e-01 8.388422367318546513e-01
9.520972633473692159e-01 7.380536704737048481e-01 7.025762013440561837e-01
9.890169261188894723e-01 8.384901055335802766e-01 9.958696669260663770e-01
7.991799974798051709e-01 4.071306771774589883e-01 3.851265238996941509e-01
9.870593569284473734e-01 6.201618185135324701e-01 6.690670365597317648e-02
9.642130208393587809e-01 8.115592952399108828e-01 8.681824160924425104e-01
9.679989959998744897e-01 9.357210587805059321e-01 1.419352085094353066e-01
8.612682286748113425e-01 3.742780683123319019e-01 -4.833311229341452631e-01
7.907903346419891122e-01 4.648105787897568453e-01 3.864653222405398658e-01
7.518929412499009146e-01 6.136889735725281625e-01 3.147653965458780956e-01
8.903511291508968695e-01 9.164133372652345511e-01 6.107944684267645474e-01
9.153519751861823872e-01 4.739882949194462736e-01 3.626810647850353675e-01
9.247273849841641802e-01 6.138879752888304342e-01 8.947153712363706823e-01
9.498868956224991722e-01 6.307951886759579629e-01 9.684371293531216507e-01
9.415321022966653963e-01 6.833497782248569852e-01 8.062849312725193229e-01
7.918236973071155482e-01 4.660172750317352897e-01 3.302093471389685453e-01
9.785330282767431553e-01 9.639322890576019764e-01 9.849170686346946368e-01
7.899957141844745623e-01 1.386804067301992127e-01 7.637308826445221577e-01
9.448793253778878798e-01 8.829381551766164460e-01 -3.299020823535230296e-01
8.840620285906506393e-01 6.560177084854574847e-01 1.786917389523252631e-01
9.412845991583931315e-01 8.155399622631961387e-01 8.997521358437288175e-01
9.631062547909085003e-01 8.599544329764975403e-01 3.400244796824601901e-01
9.764160344542365255e-01 5.724654465581808793e-01 1.782962523965865298e-01
8.203598873809845315e-01 9.880517592999810139e-01 9.530522049169926069e-01
9.225727470701609034e-01 7.507531731757473015e-01 7.052092817943959036e-01
8.941020954787226582e-01 1.176238996991253449e-01 8.459567220392941733e-01
6.886479249220635035e-01 3.466973091369374149e-01 4.217635392944938388e-01
9.971661318501282567e-01 6.216736743867331549e-01 5.273644663731142934e-01
9.022296572941709281e-01 9.078503961862520732e-01 8.513684780820990339e-01
9.957168637258793087e-01 4.231768768449474249e-01 7.366965925833934836e-01
3.902808809447813054e-01 5.950397592484806264e-01 -4.292684130559698552e-01
9.336248517318804785e-01 6.139866701535845461e-01 7.208716580533214291e-02
9.931274769984447248e-01 4.480503496366547989e-01 8.522221188763841049e-01
9.199993524911708187e-01 7.332424974505804549e-01 9.468376697654564689e-01
9.429534791152570650e-01 7.068441763331849703e-01 9.725694103691977510e-01
6.425835715677348237e-01 7.255733587414807673e-01 9.151186740216621374e-01
9.586134646010033844e-01 8.226412281286453743e-01 3.914327147362894888e-01
8.471612341159558968e-01 -2.904313173283330496e-01 7.004787784334425282e-01
9.676870728107536124e-01 5.435764699518663701e-01 6.493331614404711516e-01
8.496129977484621065e-01 2.763152384781718540e-01 8.112333345588822464e-01
8.247092337464457801e-01 7.209800752784203404e-01 -1.357983227145558303e-01
9.025788477735851023e-01 6.667886666164352105e-01 6.547326943672185928e-01
9.615613056806947556e-01 -6.524424551223817481e-02 4.802162968612200267e-01
9.944527992221495749e-01 9.356367547846845545e-01 3.847094155308405927e-01
8.220450039350664095e-01 5.236328865981703107e-01 4.268827869230570338e-01
8.738823012591077077e-01 3.101893372596284948e-01 9.515667974585051425e-01
7.735305619585857162e-01 4.777119729992418407e-02 -1.020090788146161831e-01
9.395876037547193915e-01 3.830923128289276391e-01 9.004202593023045154e-01
9.946621978404186493e-01 2.763598794152420934e-01 6.905583642984312043e-01
9.252164647020676425e-01 -9.193570251353810896e-02 -6.964459630897734677e-02
7.331931609989129628e-01 9.389677270730764080e-01 6.837243167504734043e-01
8.642020549470635915e-01 8.514207462976866037e-01 5.832038559212301410e-01
8.479397819107969969e-01 -7.348988878864903818e-02 8.968263111244859642e-01
6.299105976005356933e-01 6.039200792406029805e-01 1.273974085714842941e-01
9.679906055588473057e-01 6.617405860142665519e-01 6.818259005881790458e-01
8.427087015192402664e-01 5.221484664578770474e-01 2.269098044271938841e-01
9.639736610052525023e-01 5.589947021929242421e-02 7.541995390982156877e-01
9.607731965607803071e-01 7.876089133918300345e-01 2.377788300014153089e-01
9.744337942330726365e-01 4.874330913330775505e-01 9.159468024529479058e-01
8.850592876549502330e-01 9.262841778070167731e-01 8.570033874798276274e-01
9.111182794308235744e-01 5.560716847312695554e-01 7.369687178073180966e-03
-1.999209022509116362e-01 5.003898762441389980e-01 2.939243960339560369e-01
9.546590575640753196e-01 2.713089314890649861e-01 9.435643908575976901e-01
6.306726737938237459e-01 7.494163460445379954e-01 5.587187733480940555e-01
9.790961225253226319e-01 8.134869766858721096e-01 4.380234980980431958e-01
9.525309366892694696e-01 8.209993732571227998e-01 7.910305729376605477e-01
7.876461886637572407e-01 -4.252847591076673872e-01 7.048209109970495767e-01
6.765729646641132078e-01 8.071005018500547745e-01 6.861661855311347313e-01
9.978123717284624883e-01 -6.243019609324820252e-01 -4.215084191435192196e-02
8.041827257896458914e-01 6.378472802108691164e-01 7.476814086456570196e-01
9.861155115438192675e-01 3.870998647743914001e-01 6.172464624192064431e-02
9.909545919276366854e-01 6.783902240236487913e-01 4.164352685639073348e-01
8.719506053439541882e-01 5.497921186368082136e-01 1.450968085648990380e-01
8.299557361967816460e-01 9.167164120351384282e-01 2.291523968467525929e-01
9.762463150627752606e-01 3.875360663998925759e-01 4.959114593525141279e-01
8.809480790394376148e-01 1.856028651201295787e-01 7.295190321924444055e-01
9.439805147225811544e-01 3.693488599660120775e-01 3.795874723606481593e-01
9.606631918516638224e-01 9.231170405773793108e-01 7.499355447945423858e-01
9.920590204141188639e-01 2.427017411724363694e-01 4.882553790264819726e-01
9.030059410639028616e-01 8.073220447757986085e-01 5.559364151223732398e-01
8.856413932993515425e-01 4.930722148535654492e-01 5.641674179735173267e-01
9.850404907721078684e-01 5.208767585170344105e-01 8.770545189487528592e-01
9.450741707007681569e-01 4.780803205536836575e-01 6.962996002558123898e-01
8.308573489853512406e-01 8.199399229011654633e-01 8.011435908537567485e-01
8.355481805605465828e-01 6.745927535142171028e-01 6.072000059082138801e-01
8.745871425643237940e-01 5.673571746933830928e-01 6.991301167026315877e-01
9.280722324642379784e-01 8.327373394453178035e-01 7.927674745166624071e-01
9.540579837550365871e-01 9.388893587568329924e-01 8.151404287936048210e-01
9.938750830768509070e-01 4.851670988349716662e-01 5.496598559665273331e-01
8.897910974274982898e-01 2.601899161223771850e-01 1.735399832516926200e-01
6.265233806307710651e-01 9.141124203472312804e-01 6.598065859541220046e-01
9.969667482040670548e-01 4.258782218927094076e-01 -1.600031913497337310e-01
9.493849864830903318e-01 8.818364349003726677e-01 3.709551548568057466e-01
9.199203655283810788e-01 9.366807851858331979e-01 6.620644436228932950e-01
9.174655066292092265e-01 2.047006269813518298e-01 8.808998602906394915e-01
9.341695099231172028e-01 7.031887471228965847e-01 -3.517071565773317587e-01
9.503034059518070675e-01 8.999582363936660112e-01 8.898346717348425416e-01
8.227923109793553458e-01 9.124979884015892440e-01 9.136572631095197794e-01
9.647023851360656543e-01 9.659945213365428440e-02 8.786844084990840242e-01
6.676118318500174897e-01 4.448307660756777304e-01 1.181450153141270221e-01
7.811760496596191761e-01 9.917502873528927232e-02 7.883792216441086742e-01
7.231824800290527211e-01 9.118546018398413500e-01 5.707569133938739103e-01
9.961272444949738070e-01 8.890740838960700110e-01 2.975497508799641588e-01
9.324322302735921220e-01 8.742179028011975994e-01 6.348091663615014202e-01
6.851170508865014330e-01 6.173350659135017349e-01 5.159870091570878392e-01
9.213720829391829348e-01 6.905431904681689215e-01 9.806684127347837787e-01
7.407964446523594981e-01 9.254017959928195758e-01 7.358228685728583907e-01
7.328255615201773043e-01 8.074179564605631354e-01 2.845240938425739330e-01
6.693792999132730515e-01 6.847617338429228262e-01 9.231609906186022396e-02
9.417435467941959182e-01 3.665991637821938154e-01 8.319276742588541662e-01
9.285307925758601311e-01 -1.798952331659262605e-01 8.323238290882281065e-01
6.156304472985383303e-01 4.837800534503352567e-01 6.958149920355678475e-01
8.579596428531992558e-01 7.212668937432429317e-01 3.261591869487625583e-01
9.306032359473227489e-01 9.692208848937885479e-01 -1.999319348465224966e-01
9.331080875089596827e-01 3.060494468542307445e-01 5.799127273974247210e-01
9.505648583616783664e-01 7.781071101340061302e-01 -5.038751076206473556e-01
7.731886159245751067e-01 9.296787602692657693e-01 6.154270456922126264e-01
8.123691862823394505e-01 9.310642070782947366e-01 8.163641573808910756e-01
9.337386997789151044e-01 8.753041625996198505e-01 8.473350276890023736e-01
2.268586058567374497e-01 5.538168495903476041e-01 7.185204258261299604e-01
8.739354620424191200e-01 6.641764033935577682e-01 7.076356031891255505e-01
9.451776952041834878e-01 5.972556047139331303e-01 6.055429271464451979e-02
9.374750231716718618e-01 5.640980374034112454e-01 8.411909912322113048e-01
-2.693562677755245716e-02 7.729024831123947337e-01 3.630586562661543004e-01
5.920785277679549985e-01 8.256520657778124717e-01 7.308029549241435996e-01
8.983340122692390350e-01 5.574106669653327017e-01 4.923715464382384388e-01
8.143796107941994045e-01 9.857577122062158859e-01 6.920470355205157187e-01
8.907507392147024916e-01 7.537055517821519279e-01 9.362664574655967797e-01
9.814409162958207533e-01 7.292930811946847225e-01 7.763641764340327711e-01
8.748848842549956650e-01 8.991938634850478174e-01 6.906456355624508436e-01
9.656869478320732059e-01 4.729586665700274972e-01 7.343268495806728469e-01
9.450224023280192620e-01 9.791513129058877496e-01 7.895264451763279734e-01
9.680526594399587736e-01 6.015195456370309168e-01 7.480574906718830963e-01
9.297095120249789790e-01 4.140648991708465454e-01 7.402265586002533260e-01
9.923018274809064510e-01 8.124329017185012436e-01 8.741660165590324771e-01
7.457092148317325808e-01 5.965125058231997013e-01 1.402318128306323519e-02
9.207102796652210097e-01 2.871772154020951762e-01 6.459237901613579247e-01
4.867165384186246113e-01 6.062087765232717640e-01 7.451113987959555596e-01
3.711478256069037363e-01 8.216684745427903502e-01 -3.057820041715078041e-01
7.087896829966451318e-01 9.683312327613372572e-01 7.590330433154752754e-01
7.112545679266386589e-01 7.215763101411842850e-01 6.558744748634210975e-01
7.115978035132402013e-01 9.757969579240981517e-01 6.053269372499787693e-01
9.860869845578700277e-01 4.546986715532186363e-01 6.857069948831908679e-01
9.194801363229914148e-01 5.683395438134304367e-01 6.787595253732294776e-01
9.731120871173275511e-01 2.537175630122951997e-01 9.761735823270799584e-01
9.568716127754544054e-01 8.742530484923410894e-01 7.424777871326438961e-01
9.615691462503281883e-01 -2.847240757431812597e-02 1.405187232161516642e-01
4.864330533181701055e-01 -4.866810131247731874e-01 2.668974798145141714e-01
8.025277208182383104e-01 6.677214301764105020e-01 5.597044615364989983e-01
9.313057806549691620e-01 4.968456737817216196e-01 3.486424462569367444e-01
8.842815155726686527e-01 2.534094177276552395e-01 7.786845377381350630e-01
5.667243568378868002e-01 1.261017874198390176e-01 1.987682989645742637e-01
8.509659961332906031e-01 -1.745680280872570211e-01 8.819001340549422752e-01
9.438987252402497585e-01 -1.158460178348050817e-01 5.919421562522986235e-01
9.472428540997195334e-01 8.030731925543949101e-01 8.866761872713246895e-02
9.837673117306338089e-01 1.635167819032182779e-01 4.945333241680978098e-01
5.003824306850193082e-01 9.357179542914521031e-01 9.034392107922240012e-01
9.639979362136379404e-01 8.494556902676946297e-01 4.149730597181422453e-01
9.628401251612743739e-01 9.320891267849074069e-01 7.231604463581011721e-01
8.962441542605654732e-01 8.594474128966771431e-01 8.359075188387684596e-01
8.807700711938282190e-01 5.866815057294002544e-01 7.400944032641993964e-01
9.069170851917449649e-01 9.147114702887219062e-01 5.285837610284436217e-01
6.402811162922049659e-01 8.387743071653910309e-01 3.194566066210341448e-01
7.052344425216594548e-01 1.890070609757784625e-01 4.508732479034492924e-01
9.543426561669277053e-01 7.007072489670942428e-01 -6.757893971146877732e-02
8.878934185062172801e-01 8.069697091228533736e-01 7.591845566694567227e-01
7.157191979847608021e-01 -3.417837142515600668e-02 8.418457498781279913e-01
9.434439629942863448e-01 6.008256240091063294e-01 9.077975000893052648e-01
8.311326314114741987e-01 2.513186627581330823e-01 -3.966423138913937052e-01
8.362924498907645665e-01 8.008506859739616957e-01 2.065399394632216890e-01
9.983782057153862688e-01 7.698083657910108624e-01 4.990131872753434950e-01
-9.276723803795694501e-02 9.937245887478604045e-01 6.987681356233959029e-01
8.526118431927465213e-01 7.092380472331232255e-01 5.747973895374292042e-01
8.973464798907884177e-01 5.688853422457718079e-01 2.335910824455494916e-01
9.837442424209029701e-01 4.505435548409957303e-01 4.981550980156765895e-01
9.666114536425786108e-01 3.975032021181043040e-01 7.905528498666750670e-01
8.977657225346186154e-01 8.901371046334620729e-01 6.389404109806098297e-01
-6.316714670309897528e-02 1.091871555394211546e-01 9.879387222740423358e-01
9.713346606724748700e-01 3.791280477142140448e-01 -2.118172965595503943e-01
9.526722214382935539e-01 8.471789944706782371e-01 7.169674977516928838e-01
9.557798891448440193e-01 5.959828815552374870e-01 5.214898200628923508e-01
5.912307467061850286e-01 5.201241362755688602e-01 7.040000502767882473e-01
9.634367225981737004e-01 -1.153343351556666008e-01 4.540823787334974382e-01
6.011581494634600231e-01 3.224160771007551496e-01 6.806955256091838935e-01
9.252404757894173715e-01 8.857023814128837103e-01 8.433675229530231965e-01
6.809433858862556921e-01 6.000938586303521394e-01 6.837632354280327451e-01
7.783374859767124843e-01 8.098481938985020445e-01 -5.260018091580165311e-02
9.264262319393961054e-01 9.598276443793354318e-01 7.289491106490528782e-01
9.423981173198848760e-01 5.051259696420986600e-01 2.643049383875774039e-01
9.862438660454648787e-01 5.147048885069299695e-01 -3.191068722332159879e-01
9.699065002984812445e-01 2.719943605204657722e-01 6.393313059464289516e-01
8.918152523296741796e-01 3.406145048952045062e-01 6.904258306036499260e-01
8.761221931367706439e-01 -4.931790524022505728e-02 1.647049832572090589e-01
9.292039946021165564e-01 6.108497888867983061e-01 -2.504369958657717277e-01
9.806559601314769337e-01 3.915074657861165042e-01 7.094385087373298315e-01
9.528228875844563239e-01 1.451903364053424017e-01 8.132262524226392397e-01
9.217614470938606530e-01 1.773169585627492051e-01 5.280358703636418571e-01
9.869397540017879056e-01 9.566380519418198336e-01 2.696329853038733626e-01
9.639914888895055878e-01 -1.185322175235792308e-02 5.356903186373299652e-01
8.550473434064660427e-01 8.159178965811754169e-01 5.646820883201917329e-01
9.803917629551641699e-01 8.954717960421028078e-01 5.259189734869621491e-01
9.536353184856385390e-01 6.111746679652363401e-01 9.399044551955882953e-01
9.418065547561950135e-01 6.739851749387694158e-01 -6.171159313806533486e-01
8.864534696202727160e-01 1.665927545004719512e-03 7.224848753293571235e-01
9.460054179800021501e-01 3.395464763463242885e-01 6.012171733676994201e-01
9.913961285656303080e-01 6.796226448742297421e-01 7.456028136789467631e-01
7.038844398999639651e-01 5.871147480957039644e-01 8.571342536620174535e-02
9.951982859085826139e-01 7.959328757422079459e-01 -4.045981442702810682e-01
7.934961424404004537e-01 -1.742183332532034612e-01 2.905873049567633259e-01
4.570526769899373454e-01 9.092328219922145571e-01 2.485524060690507131e-01
9.657505631951801561e-01 8.613079804960379615e-01 6.727747943912540940e-01
8.816414012614586238e-01 4.615726713134411519e-01 8.295357332845288978e-01
9.655040165434655153e-01 4.074015198643113900e-01 4.144170852688472406e-01
8.191353758925081774e-01 5.669657684430025046e-01 7.215560383431799396e-01
3.955632110927056466e-01 6.619548614081102178e-01 4.101624545837367908e-01
8.348993049781777698e-01 8.368607803162967373e-01 2.126047590354823713e-01
9.820045775061575499e-01 2.340468079332090889e-01 8.386768513279495574e-01
9.632503725773030601e-01 5.648899306233008399e-01 7.917219197435130251e-01
9.139243525648300670e-01 1.394455917338098816e-01 3.023260258558803093e-01
8.346828326554195376e-01 8.310293854322922114e-01 7.671655161667407796e-01
9.647044126945691911e-01 3.056203797370214970e-01 7.209445036001875806e-01
9.844795561670184325e-01 9.266284903756660807e-01 7.421425021802992017e-01
6.376712465781332329e-01 9.359795101730585820e-01 5.843847194283029456e-01
8.346250431315416218e-01 7.919339183354713319e-01 9.611192329922143562e-01
8.596820727089292680e-01 2.694753477353730720e-01 2.047001835678095016e-01
8.638375721616177172e-01 5.580982388363308067e-01 -5.722743012796183137e-03
9.710084461114505405e-01 7.699183291471110024e-01 9.075503405346021513e-01
7.222859062181463674e-01 7.788471662463467560e-01 -9.891438794059403961e-03
8.952716375260899584e-01 7.601231944470849822e-01 8.081738921105310336e-01
9.759509251965575727e-01 9.065093897121414557e-01 3.588972131504634122e-01
9.405358060201327586e-01 7.306996103132690212e-01 9.769699665248632314e-02
8.787555190307767550e-01 7.568414524333446636e-01 3.754471777667622856e-01
7.592403408963022127e-01 5.599019352620013823e-01 4.688567279850002212e-01
9.550096475128241336e-01 1.585234203978703738e-01 7.575765078096252658e-01
5.170582759811073181e-01 3.834444464512588580e-01 5.121259269083533461e-01
6.660930363633985607e-01 -3.086658595072910849e-01 9.521348762038029934e-01
4.434051577332641658e-01 5.156619421834265360e-01 7.457507687372701977e-01
7.671618832554722989e-01 1.328888969822583643e-01 6.224577701982032529e-01
8.828822441725667769e-01 3.363567463540353408e-01 1.346912803460847963e-01
4.753666274159668026e-01 -3.740781890597699721e-02 -6.007476561962006301e-01
9.844711016107866586e-01 5.265776119467113769e-01 7.861320398689890521e-01
8.050236150500003074e-01 7.977066016249867442e-01 9.063656342622469220e-01
7.021520824231408664e-01 8.740093927513528094e-01 -2.228805785837768560e-01
9.650114537607330512e-01 5.802956365909140990e-01 8.568590531617468198e-01
9.155021303183832337e-01 4.787752125772924972e-01 4.153931926373848338e-01
4.523566196318896671e-01 7.141157127894126599e-01 6.755287389774162765e-01
9.801395478436494280e-01 -4.610275113267932046e-01 -2.328278260338425554e-01
9.744441793948737107e-01 -1.516942492135540110e-01 6.847157893676270035e-01
9.565183057176396275e-01 7.761754966405305378e-01 4.426098891299180549e-01
9.978419055868688048e-01 9.640715828888736239e-01 7.777541132657762590e-01
8.873993177602822469e-01 3.012371292055384675e-01 9.772982549198008240e-01
9.355629663637876625e-01 1.230049349690941485e-01 2.202046019958061596e-01
-1.899827583993984881e-02 5.185517626623202814e-01 6.122260231824654397e-01
9.113994006416477056e-01 5.104954072726044512e-01 7.017239085929397602e-01
3.425809680733956641e-01 5.434210054264618783e-01 4.734524147005060302e-01
9.432848293979502197e-01 8.776395289497259666e-01 7.848358759816049801e-01
6.865147362416260668e-01 6.130084481702053889e-01 6.137380731248307519e-01
9.408872833228423271e-01 6.748874956589818730e-01 3.441449608897456658e-01
8.742977791792553299e-01 9.729471893442831476e-01 8.570754792093038255e-02
7.700011196987219808e-01 7.353627763467001088e-01 8.888578812127108097e-01
9.294446933002215028e-01 4.565693758558938553e-01 6.487230478165491032e-01
8.931730498698570164e-01 9.234313005106822292e-01 2.474515577333689098e-01
8.807799059264299624e-01 7.192776733307826298e-01 -6.919663525195480780e-01
9.771769304471997764e-01 2.248397925718434998e-01 5.584441381417065697e-01
9.532724277370075994e-01 3.453657231194685595e-01 7.078816470680839856e-01
8.365412312609874501e-01 6.807618865436708688e-01 -9.211926826285412595e-01
9.432746397059466048e-01 7.213711607767474554e-01 8.414449072225621551e-01
8.346133272079010457e-01 5.629014555765039507e-01 5.437732364913159255e-01
9.874973332197032327e-01 7.436529816086963063e-01 9.502323510705446008e-01
9.396759001392576138e-01 6.416216359062019148e-01 7.324519066701767889e-01
7.805342458451715038e-01 4.201265055507861224e-01 3.076941585657201328e-01
8.848129572677712051e-01 7.763818187742070887e-01 2.482388151259679043e-01
9.510275195264814574e-01 3.279606732472516439e-01 5.146410256100764080e-02
9.007682725054976247e-01 6.391546106687162609e-01 4.839579778720946024e-01
9.703836696217879032e-01 8.596393444021799279e-01 -8.298268778359394471e-01
9.172764940559891000e-01 9.210281683381551510e-01 -7.145003008076071804e-01
9.219641321140454870e-01 8.102842899884803440e-01 1.930641645151244257e-01
9.537019197877405485e-01 4.723329094599508782e-01 7.896619835170254342e-01
8.564728072528987601e-01 7.923002781852310772e-01 4.762041317591494405e-01
9.220749124650383655e-01 8.767661636828796290e-01 8.458707729166825562e-01
9.831584506933754852e-01 7.669473119007768069e-01 -8.328839085841144296e-03
9.965495698579049932e-01 1.212591554383526393e-01 7.070335595805625761e-01
8.012876546100742292e-01 5.635730458622554284e-01 9.974635389944835895e-01
9.286083404022971166e-01 -2.019381955660854988e-01 6.474755469548908460e-01
9.765958903343788799e-01 1.227217495021466487e-01 8.143256499904242274e-01
9.878781782300551928e-01 8.459738503243925400e-01 1.880818653862708079e-01
8.845877286811765217e-01 9.412344367553986402e-01 7.297652218236569954e-01
9.475471869741211028e-01 6.093404580294505823e-01 6.264349631246635131e-01
9.867013705153457881e-01 7.061229492639722327e-01 5.478534434816804133e-01
7.385547769009692676e-01 7.656028227073974346e-01 8.714725227369118921e-01
7.193145833910208342e-01 5.389097764632408971e-01 7.822963169041118325e-01
9.602957119246401385e-01 4.724889726192720296e-01 7.315308471142589752e-02
9.306457143836908141e-01 5.484021471466185016e-01 8.760312885517005377e-01
8.078214187210621677e-01 9.399729611749050306e-01 3.845590944227302854e-01
8.773523919455858966e-01 1.745089910291099944e-01 -1.043663499289526619e-02
9.459127713743906707e-01 6.645313243755566202e-01 9.470909522078003739e-01
-6.537502483933304021e-01 4.632104521489501803e-01 -6.425717420250420808e-01
9.316288438378237391e-01 2.492737612673289194e-01 3.489688853884924669e-01
7.139040200348369947e-01 4.209269565486987164e-01 8.714565871853267032e-01
8.844222117573450337e-01 6.028887681150232325e-01 2.984904590469157348e-01
5.169558824557092258e-01 8.407620428309646732e-01 2.824111789399191830e-01
8.943826856789848234e-01 3.450728564418747979e-01 5.023683296889719374e-01
9.581577310148663429e-01 2.651075845259087682e-01 9.278238876717677108e-01
6.342599098591181761e-01 3.897802243321701887e-01 4.919164278548956437e-01
6.657684290347039013e-01 5.587918828834841367e-01 3.915565358330578283e-01
9.187272386427545179e-01 5.357296886628644117e-01 9.830105823506718465e-02
-1.964597271132184630e-02 3.287060078066659230e-01 7.456767229000587083e-01
9.645778323174959423e-01 3.513487853083836487e-01 3.156587039349911805e-01
9.773150507134815701e-01 8.189367086974148613e-01 6.719713250180621156e-01
9.451377119778249236e-01 9.985313673830298331e-02 9.081147915196029485e-01
8.902338354711654134e-01 4.091095769268817683e-01 9.025356711468500714e-01
9.509025195238023365e-01 6.148586052996142248e-01 -9.093906268307883067e-02
7.072163811822210766e-01 6.554928032822933126e-01 7.328979878248523816e-01
9.781412527323434247e-01 8.469159491469560042e-01 5.001882727864663813e-01
9.913301454157541492e-01 1.422478814986657403e-01 7.685416223982839412e-01
8.223950596318615469e-01 9.209752936254275157e-01 2.068619872183665720e-01
6.260044395814827745e-01 2.685356529164565353e-01 8.634157979551161377e-01
9.964256367015326132e-01 7.740241741443917300e-01 8.542106654407437549e-01
9.125669388010697602e-01 -7.092315002807896285e-01 7.713493927535126637e-01
9.052650191631567145e-01 -5.527705881200286608e-01 2.170103463725858717e-01
8.199612537436121729e-01 9.133846273505887847e-01 5.204583997738072565e-01
9.137574726319992457e-01 8.066826399685093074e-01 -7.364226198675050128e-02
7.278840052243751302e-01 3.001139714743981113e-01 7.431628321075558485e-01
9.185056598792119553e-01 4.014049044827520119e-01 7.337551118879135359e-01
9.599974041677361569e-01 6.945939112271177773e-01 2.625186017463230215e-01
9.493635477996702488e-01 -2.626238978566497462e-01 8.340334487123477469e-01
7.911337308742728558e-01 5.370216089041355279e-01 3.552849550040846349e-01
8.810029462482900087e-01 9.818999163656384477e-01 6.718470568912442431e-01
8.370093216323009067e-01 8.873122058220428432e-01 8.055688869618713444e-01
9.413602448199519523e-01 1.116190151436169398e-01 5.710731374690276585e-01
8.709074135815203510e-01 7.596784154377986820e-01 5.408098519346764554e-01
8.985189641812154626e-01 3.607928218438951617e-01 2.538027694466540307e-01
9.880093580109760021e-01 9.003070357133073909e-01 5.840233688969065362e-02
9.662749610218800411e-01 5.646387765938021275e-01 1.618254668013568986e-01
8.411351496663043159e-01 5.929518864630116681e-01 8.122429682095624326e-01
9.856434705618526415e-01 1.271479740784908774e-01 6.341569800322741646e-01
9.065179597346518792e-01 1.758382936325982859e-01 7.543904634531789499e-01
5.269091735064814763e-01 7.419064370685986010e-01 5.716562299505278943e-01
7.187200993808158245e-01 8.306329011004706109e-01 -2.836279734316220491e-01
8.719364845282100429e-01 9.332294951218769175e-01 2.380216144576587922e-01
9.251918482699048596e-01 9.164905533347403876e-01 3.714883260046873970e-01
9.079201836628956190e-01 2.932859047706304345e-02 2.669328629706376743e-01
9.642538260960755725e-01 9.698876774087439312e-02 -6.690231731793288006e-01
9.838073513664806757e-01 9.068331021880715603e-01 8.060465301897197232e-01
3.035747619409423503e-01 2.172009065380360315e-01 7.545579961649686584e-01
4.962151918432978759e-01 5.087177483317916193e-01 1.866415215731102029e-01
8.899360258461452844e-01 6.540083385586834552e-01 6.793383900694889288e-01
7.090573946364695512e-01 7.187676354173304638e-01 2.825454849077915220e-01
9.589210939908768827e-01 6.011746612478605645e-01 3.165553744325810825e-03
7.992753321684776813e-01 6.208392725970726111e-01 2.681603072042135771e-01
7.972712170495970252e-01 5.200844320841221391e-01 4.570381111171469835e-01
8.042945336143672019e-01 6.670246648914388565e-01 6.851272180454968108e-01
6.773978440594233819e-01 8.855851251458020101e-01 4.628544724451851833e-01
8.551549453930156197e-01 7.695484607293276991e-01 3.954466426059993767e-01
9.881252668644772141e-01 7.826167015303476804e-01 8.512361097659515430e-01
8.851512486932571200e-01 2.844466213811527311e-01 3.244552478713829125e-01
9.013500833716823202e-01 6.467614017746531330e-01 7.407441365973597147e-01
8.839474513482754592e-01 1.697803351035693797e-01 8.299409053232913447e-01
9.531053406141040130e-01 4.962845460767649763e-01 3.700705553906794565e-01
8.380051290148972098e-01 5.381919661736278560e-01 4.761215299221862596e-01
9.780801142447318464e-01 9.478290075196387221e-01 9.188589684408816627e-01
9.596427584811241251e-01 8.036871706989738851e-01 9.424062258453022034e-01
9.359278534718566966e-01 3.468698321587437849e-02 6.196928065577000933e-01
7.960124139109292507e-01 8.665903226812310400e-01 9.654293723492392010e-01
7.539535683865581372e-01 -3.668304958627532919e-02 4.687207448176534674e-01
8.460940915914129112e-01 4.497822547789517289e-01 3.078493687367894749e-01
6.880924107013364210e-01 9.100218533144193156e-01 3.966291947459018585e-01
9.526027041552240782e-01 -5.615341978556953606e-02 1.977483773324452132e-01
8.701525855720475544e-01 4.736140831980356625e-01 6.157279258274643841e-01
9.014836451496813785e-01 9.169927316175457976e-01 5.561918482640764161e-01
9.876729158459764957e-01 1.310870638511407726e-01 7.077157001595076879e-01
8.128585125459395488e-01 7.115618463502046964e-01 3.064932838222202971e-01
6.444296189885501125e-01 4.146727899873958734e-02 6.162106664196451700e-01
7.901012525167612210e-01 7.762220787970376401e-01 4.128973976127126022e-01
9.750508039049090581e-01 6.222130627620409138e-01 3.017691124949157810e-01
7.203596354400456647e-01 2.026417792563162124e-01 7.219225596712418591e-01
9.982683454904290876e-01 7.156001063709058752e-01 9.702407356379861847e-01
-5.804504552854254928e-01 6.848940933925619090e-01 6.186344228931475175e-01
9.591756071261434702e-01 9.647294959716640195e-01 8.637345204397395282e-01
8.376691437912636706e-01 8.519308511983189058e-01 8.892221975867351524e-01
8.135121176022890310e-01 9.700000134088990755e-01 7.719896469388610738e-01
9.188290180243496863e-01 2.552954278604138150e-01 6.689329088578888083e-01
8.219410093936946327e-01 -5.674121618644223375e-01 4.908340406540642187e-01
9.207181437122888834e-01 -3.058575249929815776e-01 5.047908622748339402e-01
8.040822699301668486e-01 5.561515025499541576e-01 3.957988511284422639e-01
9.668538062515068532e-01 5.587984980567193283e-01 7.808332537091783321e-01
9.598255697396961272e-01 7.092745852000159612e-01 -1.421038697580525589e-01
9.662969780115774343e-01 3.775067510282609229e-01 4.297692097031535763e-01
9.562307354810194449e-01 7.608140820040211194e-01 5.443257427757306477e-01
9.926503151407130021e-01 7.165085596202840357e-01 5.948111357760864637e-01
2.784829426174840750e-01 2.417175034310102832e-01 7.038481493395074562e-01
4.693919690214560791e-01 3.651388391828251923e-01 -3.073057366650033817e-01
9.632322007999594149e-01 8.012749275187261988e-01 8.179288560290701726e-01
9.423827370866639797e-01 9.370110100646665829e-01 5.418867222747261181e-01
-3.515723600814735228e-02 3.685332494672616255e-01 6.716635985568839562e-01
9.480418574846597446e-01 -5.095351718196061697e-02 7.600056273475757074e-01
7.936883654064277316e-01 5.812792728261392261e-01 7.891162690001334301e-01
8.605578941429379292e-01 5.491194373147707530e-01 6.933573654907708717e-01
9.540056465928228313e-01 4.044309867679340975e-03 6.994038356250420474e-02
7.963612981117643708e-01 7.148137369991532930e-01 8.567418963132070742e-01
9.736185163369825979e-01 9.726796354615866447e-01 4.862268066170916114e-01
9.565992305916551919e-01 6.161914342349610330e-01 8.259535656390226688e-01
7.360258094613756352e-01 3.508859636625279999e-01 6.548017310379444789e-01
9.382659118635832129e-01 -7.195464870953589553e-01 9.304783807074481494e-01
8.424114905798820718e-01 6.902549444295131842e-01 5.820315680442154083e-01
9.197287053813952840e-01 9.467827323554837138e-01 6.162041879080182305e-01
8.447782506378059830e-01 4.852723389894813000e-01 -5.353998208365464695e-01
8.743730231816977394e-01 7.592453167193363717e-01 8.975560872392426282e-01
9.923651878456123399e-01 8.836431581706227778e-01 8.816205328171661249e-01
9.479072241945549759e-01 8.528215716779886657e-01 5.513046489965547359e-01
9.820221896952567864e-01 -7.461051167254366678e-01 -5.575659514236779302e-01
8.929201475666794785e-01 9.241473142196199309e-01 5.975463942179808363e-01
9.964249007463236163e-01 7.409722650630632401e-01 8.233507981143319832e-01
9.174683035829739319e-01 6.053530132838726985e-01 8.534203301120433238e-01
8.935383934358844815e-01 7.335798987922110825e-01 2.090342293214579872e-01
8.653941213714668734e-01 -9.047619047619046562e-01 7.810598970555970855e-01
9.001017771311902171e-01 9.463230660679239348e-01 -4.037444729473205207e-01
9.562375092746560057e-01 1.049181959842035994e-01 -7.227027777980885581e-01
9.781232938751253103e-01 4.383147590214604428e-01 8.013679308229419984e-01
8.761586337566862337e-01 3.440936578530141565e-01 2.877401185879453482e-01
9.627963714491934999e-01 2.261637782704717381e-02 -2.634258959727056038e-01
8.710241503090114801e-01 5.395621532364204276e-01 9.426579153687223434e-01
9.461796559557260622e-01 9.563160848648346590e-01 8.134077571908523430e-01
5.821414990499080844e-01 9.391449520461779832e-01 3.375934945827649969e-01
7.392897775229979596e-01 9.701848975060153313e-01 9.531529647540626371e-01
6.658274916690528622e-01 7.954307291858456752e-01 3.277649584562132290e-01
9.818284679112839752e-01 8.666198905865942770e-01 9.566491283230129650e-01
9.654124149595539883e-01 8.106606117962178448e-01 7.983753726655710148e-01
9.649966281443262961e-01 7.683771427479924032e-01 2.325188276819822875e-01
6.103166874821768229e-01 7.083647499829144323e-01 8.275904592791426539e-01
9.472347585834401951e-01 -2.231204660132191098e-01 7.826842568324288152e-01
8.588463856981771727e-01 5.771834607591718180e-01 7.160029531666292080e-01
9.132870258815112274e-01 8.527476574399257547e-01 6.793805713618021880e-01
8.357844951701505209e-01 9.136479913122731444e-01 8.451492446963730920e-01
8.959421222206889190e-01 8.969566760633395086e-01 8.575802011055283502e-01
9.407739899063113365e-01 8.188535989550880245e-01 3.249766419838675535e-01
9.957872934941244258e-01 5.000811395139108662e-01 2.913391942149337055e-01
8.719597864562098621e-01 -9.996992771303094827e-01 9.158569833037710772e-01
7.043115316768415735e-01 5.830697125214512333e-01 9.133318748856887881e-01
5.237801810517731527e-01 8.270816848678027577e-01 1.926917732010605677e-01
9.578141651480139851e-01 7.390678625374393906e-01 -5.250134571005915518e-02
9.203641283775676474e-01 3.718884540136475625e-01 8.316636454008536905e-01
9.338251397029850853e-01 8.510774126941956785e-01 4.306513619920787628e-01
9.782097082179522785e-01 8.890060143438998086e-01 3.265842261483500319e-01
9.185166784910530069e-01 2.907720336640455816e-01 2.734223066224273913e-01
9.231780178455427643e-01 8.659318216026659076e-01 5.066044673319860525e-01
-1.333631061897331271e-01 8.682284506173543193e-01 8.243735960071392199e-01
9.619680254360322147e-01 8.296783116097323774e-01 9.427366290926912917e-01
7.185948468213363416e-01 8.793917487748942330e-01 4.978041620284919810e-01
9.428022641320685793e-01 4.648300313796123184e-01 9.256432170114090585e-01
6.860121528848445172e-01 7.820979292743935885e-01 9.036176012228490650e-01
9.842365588701915691e-01 7.987700039265785978e-01 5.231542172846799232e-01
9.134998269975082019e-01 5.960927591098622580e-01 3.353007620320940241e-01
8.873109929966247478e-01 3.260848801947471287e-01 8.258084946778101454e-01
6.889565576655292123e-01 4.078258567190060635e-01 8.601231883645295007e-01
4.491450108718175738e-01 7.726605520609458599e-01 8.082265486274992083e-01
-9.981564852906932295e-01 9.384651532789604067e-01 2.413044051630506281e-01
7.826735491098182340e-01 5.630985132134226356e-01 6.783122342244167768e-01
9.918700534716962114e-01 9.622493454588774142e-01 8.465621073533778906e-01
9.683619416519743117e-01 8.142243831215153493e-01 9.860931558127149499e-01
9.604727537314899921e-01 1.527421918123517131e-01 4.931800004836590645e-01
9.032447128197250708e-01 8.287445055573193775e-01 3.418965522171336646e-01
9.919551994851327770e-01 3.450367053312264343e-02 6.631906542490186851e-01
9.662651985855043035e-01 -7.730314082548346288e-01 -1.239650380208097147e-01
8.844137927054150916e-01 8.355424543351993583e-01 8.604711864860339343e-01
9.232168350960950898e-01 6.392455598271118422e-01 5.896276830120872336e-01
9.315593169446900745e-01 8.908431359652579928e-01 -3.570372567719126700e-02
2.623051127767846991e-01 8.088520551131053171e-01 6.926126228162075016e-01
6.107729718650461992e-01 5.877678544519343573e-01 4.685679792975263602e-01
9.063537538697632456e-01 7.422626709856773308e-01 3.009248821454675316e-01
9.438548757293717673e-01 8.831964053569010265e-01 9.428624805805195797e-01
8.151709008200307416e-01 3.279655014318795248e-01 8.484980503698955623e-01
9.200968005090889301e-01 8.623180051414791603e-01 -5.433270782833894419e-01
9.918225759210715919e-01 6.305055587307331066e-01 7.428526540784707866e-01
9.893974607918760711e-01 8.633479320480207386e-01 9.098963750740527434e-01
9.967638526608322280e-01 6.670041528230685746e-01 8.753430047732186914e-01
9.453636381273012868e-01 9.266925212866573558e-01 6.443367288162404893e-01
9.216520716246242584e-01 9.439664233219914324e-01 6.445941325524420229e-01
9.961895972349451567e-01 -4.761746944186402430e-01 6.163322482765789534e-01
9.133202416961513359e-01 9.026113271965050533e-01 6.651951616566117442e-01
7.805667879830296974e-01 5.222205470310863351e-01 7.895560193810462479e-01
9.547405070768931745e-01 6.684158225972349765e-01 1.874151344049109769e-01
9.773348538645356687e-01 -1.915673809279456741e-01 9.740410848557574663e-01
8.902949235015450435e-01 2.693106000479527085e-01 5.803860493169903378e-01
9.772802914840365007e-01 9.020501700983749593e-01 1.109434208523663035e-01
9.493540599669646474e-01 6.591020824955664548e-01 7.400073389544853386e-01
9.304996669334907322e-01 5.914928287899458015e-01 8.058868760428520295e-01
9.293769181969377957e-01 7.713905157647558131e-01 4.341970978205949017e-01
9.705364950362636023e-01 9.553346894691110425e-01 -1.707122136123917500e-02
8.975891558760933364e-01 4.060715251038968798e-01 6.562232666456947472e-01
9.425885352246153870e-01 1.950042862480734218e-01 8.263400370833107189e-01
9.585737646767256148e-01 8.278767434285013715e-01 6.692447818251373581e-01
9.808100260967849149e-01 9.242713695603741453e-01 7.879893952894844178e-01
8.983337973796698961e-01 9.264267649843893615e-01 8.385974885059750417e-01
8.313766481634403682e-01 8.391271923561764989e-01 5.380371779215513683e-01
9.939145918787716250e-01 5.033826222255891603e-01 7.165980123076303165e-01
9.597294287605349083e-01 8.669114716108015095e-01 4.778172418394290855e-01
9.537452461450918184e-01 8.341464880047737562e-01 8.569822178840673654e-01
9.412441870745209549e-01 4.294564191389381724e-01 2.054849927814831334e-01
9.949292875843833706e-01 5.987299348018132461e-01 -4.033821785601021670e-01
9.767326123971586949e-01 2.511069206848783875e-01 7.840208434212808664e-01
9.454292204261416366e-01 1.301711251540726977e-02 7.872352800229716063e-01
5.503699550063463342e-01 5.763819440422226492e-01 9.067519961098742254e-01
9.574129175209072917e-01 5.788678115384240375e-01 4.235379500708044143e-01
8.904116830264594551e-01 8.250489134817590164e-01 8.502821302036320805e-01
9.421891877989815312e-01 -8.765120437572315737e-01 9.085282614339673657e-01
9.769011761782391279e-01 8.019626051684396462e-01 5.042831632997704094e-01
9.039453483954472679e-01 7.883999440243472101e-01 5.515411942516665889e-01
9.209307717079873168e-01 7.385921674535044223e-01 -8.258298997067936575e-02
9.762618525394628488e-01 8.944474856078682423e-01 4.861692105522340546e-01
8.031156058499547834e-01 9.440625089298881889e-01 4.217243902969006752e-01
9.109057302679071100e-01 8.358654547473157725e-01 9.102455361457224559e-01
8.846318861099861097e-01 9.361892934393406529e-01 8.178796692216827591e-02
7.806278741884620231e-01 9.059017851784677555e-01 8.314746632654341774e-01
9.764215389792721966e-01 1.691126050921233359e-01 5.659346756849826798e-01
9.468631691175259935e-01 9.255303297260659701e-01 4.878607952625442223e-01
7.858040277099568316e-01 -1.163823961055230338e-01 9.315666454178429534e-01
9.330348654176354728e-01 9.235327445199963403e-01 7.272883562148488856e-01
5.374192365436341046e-01 2.313542708060229991e-01 9.233515770746593132e-01
8.327517555395193005e-01 7.520033606535126980e-01 9.432748358082932993e-01
8.839362139581132816e-01 4.837432253784494929e-01 4.607460089953435700e-01
9.301157050357007350e-01 9.602442668719103347e-01 5.964033598335864994e-01
7.221277753217973938e-01 9.312311825637280549e-01 7.811828976232937372e-02
9.377990010634795759e-01 6.924369399724910057e-01 7.701291732492363540e-01
9.802371401023906028e-01 9.405025000285901493e-01 9.224444045372279799e-01
6.925966724850434186e-01 6.239900646955134356e-01 7.931130733095530516e-01
9.749971143810530760e-01 3.810922585116133243e-01 4.154366363550073826e-01
9.262276289322107781e-01 -9.982190560997328266e-01 6.735598765641922503e-01
8.694774396635220892e-01 4.174300329949837129e-01 8.544411059746459536e-01
9.914962108510495531e-01 6.878751126976782038e-01 8.469452077384735933e-01
9.088554122206063957e-01 -5.136721843006200050e-01 5.363720823983497699e-01
8.731499483706521847e-01 5.281068743257615328e-01 3.047052922320034885e-01
9.947553246630979062e-01 9.348808335610162557e-01 4.695803991409305267e-01
9.101444758665580004e-01 5.336912317674011863e-01 9.015176259466604058e-01
9.656038366115480276e-01 9.493378246634440742e-01 5.956995182597282223e-01
9.707308203396554092e-01 8.532770362174790790e-02 1.802564855489243723e-01
9.870111685260845036e-01 5.791223653879025157e-01 3.888046523571961899e-01
9.166681853083790132e-01 8.406243042417509415e-01 5.216308735616881354e-02
8.752106795598703082e-01 5.622012891372797361e-01 7.152862264045423135e-02
9.920551962346081387e-01 8.068157033371331499e-01 -7.376357476721655537e-01
6.787577573211511783e-01 6.926276418468997331e-01 7.079517170339699739e-01
8.147859546370860295e-01 6.389233146943477104e-01 6.775856146449255046e-02
5.301909214449513907e-01 6.212202610054786689e-01 -3.650123092779835599e-01
9.487085298484633222e-01 6.872516057972434256e-01 9.825950396877385362e-01
5.544850285705213988e-01 5.384890935106424470e-01 6.711972253266635935e-01
9.564707998521810861e-01 6.961501221201167322e-01 5.852802465510438257e-01
9.425113933414417389e-01 4.266517565815565183e-01 7.484279605277166514e-01
9.570529763599670003e-01 4.819447928466251696e-01 9.166339453175317287e-01
9.877318152191267853e-01 9.836921568937441185e-01 6.150781688469455499e-01
8.466395939950785987e-01 1.035642782880789037e-01 2.157683614567118546e-01
7.908920209526799638e-01 7.459662617344708924e-01 5.520582983273656374e-01
4.444303682776225006e-01 3.752420133582392570e-01 8.117874329530023747e-01
9.971028246726942879e-01 6.773831560640071192e-01 5.419044227512269662e-01
7.824345822205545087e-01 2.947435300855496543e-01 7.247178828297471398e-01
9.082735795004133195e-01 8.589768677028037924e-01 6.794215454620365913e-01
6.004122297305218847e-01 8.164825849644105071e-01 8.814084743989282211e-01
9.639843913452509350e-01 5.600270491720549249e-01 9.416210720661031264e-01
9.869323357930654961e-01 5.938588048902703198e-01 8.849259066825545528e-01
7.899041330956260154e-01 -2.262761726100384063e-01 7.637134813753944096e-01
8.590433175149415623e-01 5.623972397643719479e-01 8.040579420441948955e-01
7.057925719513021834e-01 3.852453558703358150e-01 9.368263068077592459e-01
9.817442248732659582e-01 6.015026653656014854e-01 8.170300877654835814e-01
9.761047216964336970e-01 4.695279327170095440e-01 4.394504523411498775e-01
8.257136761997639907e-01 7.892867118082310673e-01 -9.021357478952010123e-01
8.744738945075938297e-01 9.565424096128841702e-01 -6.974825202051149198e-02
9.961465918389383889e-01 9.737166491783906253e-01 1.614861486078374986e-01
8.485191226300007328e-01 7.762647544210905526e-01 8.528954321140808092e-01
7.704597179528243078e-01 8.535262688307542200e-01 7.838611314737227165e-01
9.972986131948797794e-01 7.226603226329200158e-01 5.492711059164949727e-01
9.590651139581438667e-01 9.609174982540811261e-01 -1.218726913138934442e-02
8.993960399823995866e-01 7.643585780542783148e-01 1.957471788161517789e-01
9.824296862289992882e-01 3.847549243548403775e-01 8.690850632796150999e-01
9.217984396932165092e-01 8.480866362069783282e-01 2.807613346968751422e-01
5.918749553359108351e-01 1.957356059998572873e-01 6.670245894077608817e-01
9.414341318447929652e-01 9.631254959104345037e-01 2.242870184181311455e-01
9.211660288684494491e-01 7.469536574632242854e-01 8.249389122556416432e-01
9.751177563158195394e-01 8.383966494801271541e-01 4.230485523496543276e-01
8.344161263611280521e-01 6.443905229873025942e-01 2.952070843023508750e-01
9.622064156922175426e-01 6.385837159382268258e-02 4.789587400899346648e-01
9.751476634320948023e-01 9.852533163342743761e-01 8.614631054836958679e-01
9.883593329144880757e-01 9.729107562105259177e-01 -5.896220098105486862e-02
4.935022828597070976e-01 4.996734647787736128e-01 8.871526792295083563e-01
5.583339470769578261e-01 5.730044851926211491e-01 8.653570574897815337e-01
9.721109572784106811e-01 6.719632343315040668e-01 6.168428542276369608e-01
9.769636165784721937e-01 8.026697622636648211e-01 4.027120615368349199e-01
9.579730330113978010e-01 8.260000308590168538e-01 7.350138736669231676e-03
7.724407957161636418e-01 9.887822998572184385e-01 4.846293006080965027e-01
8.926765166140980812e-01 8.129753874575310624e-01 9.807601594253273491e-01
9.871458612582361125e-01 3.848550948992589538e-01 3.818818997310402530e-01
9.909357791337451982e-01 9.096372640395455900e-01 5.612144813702517609e-01
9.585326012859687328e-01 7.326438684593794548e-01 5.134107091096016262e-01
9.906894644093424684e-01 7.385597136732807710e-01 8.222926261384401192e-01
7.667674892890455896e-01 1.347463260076615654e-01 5.784130360540847837e-01
9.910342687984865506e-01 8.211348373275184631e-01 7.257782015919607144e-01
8.843222481925351319e-01 8.638283456638806701e-02 -1.204277477949327047e-01
9.295762772026130438e-01 6.335164549567937620e-01 4.398814281762085665e-01
9.514583569901726712e-01 8.953279506451717884e-01 8.580381762826141401e-01
8.784663194063697667e-01 2.569754988010709562e-01 5.616250924227024210e-01
8.970787824420460854e-01 4.822968843219604951e-01 -8.085958290822696792e-01
9.465619637971278699e-01 8.792325771966198467e-01 8.930699326512520075e-01
8.260369709901348445e-01 8.329485362920557856e-01 3.169168137384005268e-01
7.137577556072404183e-01 8.303960652739391657e-01 6.680223554392086260e-01
9.223119718635314213e-01 7.707864017528880396e-01 9.046394363609263634e-01
9.256217601015885865e-01 -3.575634668874481115e-01 8.268313409302789907e-01
9.731708684873918713e-01 9.383359871020803267e-01 6.484623587302851266e-01
9.153771423864688339e-01 8.591422170052672724e-01 -1.203418650231105058e-01
8.539185757087229822e-01 7.538638440063416546e-01 9.007094803992636844e-01
9.279674500632595358e-01 9.265971895058549013e-01 9.335433076812903463e-01
8.020222855244415472e-01 4.980931500444900628e-01 6.194659279521177453e-01
8.571959267827961026e-01 6.347791067603881787e-01 -4.597405830602638854e-01
9.266029796979863287e-01 3.331662034134462713e-01 7.654003957152601956e-01
9.378380083353525798e-01 5.698150807947420793e-01 -7.112585676124130174e-01
9.565096177435128411e-01 8.784215587994942398e-01 3.622303961179370591e-01
9.853454040430018601e-01 9.743436995258081268e-01 6.351690471696882501e-01
6.856354624105074347e-01 8.306479913740556498e-01 9.959882120906848879e-01
8.778317776991338972e-01 5.948095023510525658e-01 3.933591084050765962e-01
8.797600465506534295e-01 9.817348066178299693e-01 8.428444328483198911e-01
7.284055389874672937e-01 8.286658362753450691e-01 4.855780788293552197e-01
7.841948440886319371e-01 7.271742028579984973e-01 4.021622703496214868e-01
8.906081322146190971e-01 7.275261526504572807e-01 3.583194909628966141e-01
8.266373230804449079e-01 9.031497488703099652e-01 8.142871960643301987e-01
9.566338068924055138e-01 6.065868871536561624e-01 7.320075991674563909e-01
9.617300681390605899e-01 5.396863195150258807e-01 6.578596519196395764e-01
9.781954449079842684e-01 6.697790894108734960e-01 -4.502227890353149853e-02
9.982307198958638716e-01 -1.445286437855684003e-01 5.915175586314656009e-01
9.083230765789638284e-01 5.751377273224008713e-01 2.648668679746415400e-01
6.422270322335236203e-01 4.668269536127430674e-01 9.143883953938864995e-01
9.292137922311984877e-01 7.332218293960910405e-01 7.123373066684768329e-02
9.664547136104216785e-01 2.818988735587354411e-01 9.753179142869767837e-01
9.357882889092320466e-01 4.062242983324370060e-01 2.516993307040958916e-01
8.851126538755426099e-01 7.452172110996007071e-01 9.770797561500320638e-01
9.691327381030941934e-01 5.765342574983083335e-01 1.958887511878669718e-01
1.229646986913746076e-03 7.825218559822273434e-01 4.637704280121707212e-01
9.885429217663348478e-01 -4.028137458789669001e-01 9.025110363624456733e-01
9.392004134910890700e-01 8.397102405764824695e-01 8.235150511337413493e-01
9.731050817849200563e-01 8.195657700358698339e-01 6.679614448155890560e-01
9.380501557844745930e-01 8.694207493924427377e-01 5.559589107849443046e-01
8.734164046795112046e-01 9.011164724773401691e-01 8.843407654027438669e-01
9.703768939880152988e-01 7.688624400275011483e-01 8.204775642402839519e-01
9.804517722849791506e-01 7.774481943367432812e-01 8.576269123833402119e-02
8.760147521545735838e-01 9.215654597776633539e-01 1.069879041012222753e-02
9.375710450155165798e-01 6.105170070266310312e-01 2.592590597990832579e-01
6.355571629578439241e-01 -8.634167654168090067e-02 4.764020441636954706e-01
9.896779972175984152e-01 3.429589468968492483e-01 3.834055852404476550e-01
9.124953563339605056e-01 7.815784108683218045e-01 7.138599182257592268e-01
9.950179738923526918e-01 9.721988561357918224e-01 7.240111907566004756e-01
9.817474319510324232e-01 7.604908273895556459e-01 5.294303244009094245e-01
9.750021017871126627e-01 6.565992888159193352e-01 6.748136578263712604e-01
8.996588503758001787e-01 6.579268565887971265e-01 8.904392207417430871e-01
9.564951264533035902e-01 6.677638811277243347e-01 -6.054724315605299889e-01
8.843792864739610238e-01 6.457827116545610258e-01 3.197218903689711400e-01
5.553281245711411129e-01 -6.431707027771134122e-01 9.901940751075128944e-01
8.212351044901891051e-01 7.427206835837820709e-01 -1.065013287894212013e-01
9.831128202986548770e-01 7.542933850038617827e-01 7.052613214288178112e-01
8.909560400184279860e-01 9.185228378786048919e-01 1.842151595179553070e-01
9.022283138865170304e-01 8.413243018595544243e-01 8.736012289846053491e-01
9.854276299416231399e-01 7.635879981087039248e-01 5.088931094658667442e-01
9.862629850026379819e-01 -9.457181625870547670e-02 9.220825494375535225e-01
8.726611693649547474e-01 7.370515359871598893e-01 7.616721120315060878e-01
9.634011285891643794e-01 8.290780472944900836e-01 9.814642517865356242e-01
9.577011429698520928e-01 5.209438937753272381e-01 6.129664749815206815e-01
9.660298991242646238e-01 2.513219894982255953e-01 9.313429218307271995e-01
9.592002190337508560e-01 7.658259700022135297e-01 -9.264382728445585968e-02
9.855086174316300962e-01 9.127751572554909654e-01 -6.674413541991075505e-02
9.153609143801076931e-01 7.193358483250817947e-01 7.075106430451213457e-01
8.548819156744627001e-01 2.784424034957345695e-01 7.080705695238287412e-02
8.890132695187635825e-01 9.264370947884367213e-01 2.438634267186801097e-01
5.540708412798069915e-01 4.654975050373953982e-01 9.160737303337578297e-01
9.284636495267618583e-01 7.525457904365657757e-01 7.564735858930968782e-01
3.875380708091757942e-02 -7.872122468596807199e-01 -4.324804244386442065e-01
8.742304499792191708e-01 5.240698406992507774e-01 4.595498293163768899e-01
8.571908832080967766e-01 8.833632336047959610e-01 1.661260109337707735e-01
9.152974348247610026e-01 7.740448609352444942e-01 8.536749086058447178e-01
9.218786049179639175e-01 7.352722777660110065e-01 6.331302968617740223e-01
7.158244335651382517e-01 7.157148883675796824e-01 7.862519552634661402e-01
9.194818958510424523e-01 6.885607503713649935e-01 -7.443799381188664910e-03
9.417620374477789769e-01 6.650055134363068721e-01 9.067403167953049792e-01
8.651948349457073695e-01 2.035217333821374153e-01 7.537312422472958184e-01
9.580074239856427587e-01 9.326005555734122598e-01 8.994478017126267266e-01
6.616390103205529449e-01 8.152706441773212021e-01 9.304116535788063969e-01
9.737953449784153559e-01 6.298930463418113135e-01 7.110828266776751949e-01
6.971979362705883476e-01 7.752854532945196997e-01 6.207621740508029173e-01
9.818575182097774023e-01 3.225114674069918808e-01 9.769685661710437730e-01
7.850636877489647336e-01 6.423497146428771565e-01 6.680318318516540455e-01
9.833822674122330021e-01 8.982192337938883497e-01 5.974049494223963030e-01
5.289539426761171725e-01 8.037310421604304533e-01 -1.468314079458152843e-01
8.506352485221061466e-01 6.868254873653787396e-01 4.947236496722469123e-01
8.976834243146079029e-01 2.653351957101871550e-01 5.959084513413304141e-01
8.728616642761758415e-01 7.241395042270584170e-01 8.693280699455837590e-01
9.221077989240394901e-01 8.812943966328529166e-01 6.195003619746057844e-01
7.634279429746130274e-01 8.450373326350508751e-01 5.295713036500599991e-01
8.754515289856947824e-01 6.505260790959490613e-01 7.279689620552043383e-02
9.848324438826830951e-01 9.694445229474856207e-01 1.443926405673234825e-02
9.730581975359344771e-01 6.537974692878500971e-01 8.302799626671963917e-01
7.833338458247325331e-01 -2.412450119890672262e-01 -9.094603644735377301e-02
8.880700358376397707e-01 -1.596061052187693896e-01 7.976683093448908579e-01
7.302835756562922054e-01 6.921580442678865186e-01 5.437715268472895769e-01
8.357703809974593723e-01 7.987764524821606704e-01 7.148301986776075534e-01
9.512272836546270538e-01 -7.982984408619873129e-01 8.567125017251394636e-01
9.006093202674753107e-01 3.209548468444362035e-01 6.635341617068670761e-01
8.116158721872013260e-01 1.165911533486260199e-01 8.518645583391964982e-01
7.032081523314784866e-01 6.661287929505156358e-01 8.500405394453280916e-01
9.388352779382651558e-01 5.598535784278902971e-01 7.655350179976641023e-01
9.457967467141519258e-01 4.524139437862731983e-01 8.637946345111235935e-01
9.902170773400172932e-01 5.889952687704986811e-01 6.395057133054581344e-01
6.778384172008284914e-01 3.663455965257385039e-01 8.859413802588779197e-01
6.522972859545280722e-01 1.524894045653398811e-01 7.995373168347261750e-01
9.884663035141885157e-01 6.129660315861844566e-01 4.827904119184722731e-01
9.842729375435740335e-01 7.130891058677615302e-01 4.205720011608768960e-01
7.904708836010243544e-01 8.300593061718180010e-01 8.131216096956971340e-01
8.811323625596266806e-01 -7.485559323999162462e-01 5.063796271502269963e-01
8.855775583920305616e-01 8.817403690174102637e-01 8.405743490844302945e-01
7.961902451041531492e-01 9.034646600701956576e-02 7.235844065014984672e-01
9.755851262942208946e-01 5.079010728575656941e-01 6.368697922486825647e-01
9.422483574274944651e-01 6.603755197257872300e-01 4.601833934222134825e-01
6.220913216030442561e-01 9.610559761991454009e-01 8.394498846737739051e-01
9.328273786434874149e-01 3.686970787036214503e-01 3.757177290107643897e-01
7.936587639315446641e-01 3.960755022330112451e-01 6.537249163227585314e-01
9.852506120932449374e-01 5.248845362208629517e-01 3.441520490480950434e-01
9.054471632352413257e-01 3.467282555255818410e-01 3.281366955530264917e-01
9.397269146319217059e-01 6.488276145761344704e-01 6.015185434062564340e-01
9.295027153786402652e-01 7.882101472009876986e-01 4.928525167539402618e-01
6.526897935348131563e-01 9.361932685218524730e-01 -3.121367912405510481e-01
9.980317829886977687e-01 5.743196967472130599e-02 7.192715801592195479e-01
8.740483586261182936e-01 -4.556627446242660362e-01 5.491526117119116535e-01
9.447834991372421332e-01 9.550881213961038840e-01 5.563124926574618545e-01
6.568453629890433909e-01 9.569862869592499210e-01 5.529639522295742848e-01
5.637245994991613163e-01 6.130947887522577577e-01 6.533227720916567893e-01
9.403716720340049573e-01 -4.366130587668548557e-02 4.217625527707210553e-01
8.376180618100385056e-01 2.347340694890748258e-01 8.166043630393540198e-01
8.917062093713855608e-01 9.128093567531059271e-02 8.594542863883494199e-01
3.280327061805038413e-01 7.836278524125812606e-01 4.545406223626012876e-01
9.315528667935033535e-01 8.731876794208179859e-01 7.094096174042362479e-01
7.303791329741714522e-01 7.395406879553001467e-02 9.014060341711405133e-01
9.472030820180007415e-01 9.079195728894360329e-01 6.920189958272262576e-01
8.720269740370619749e-01 8.403087419491235277e-01 2.543164829074555655e-01
2.382496675912332273e-01 3.275732016244069511e-01 7.850037153846783911e-01
8.790620086862570570e-01 7.439954468032792256e-01 3.074265806092807418e-01
9.519189395385894148e-01 8.525914175966459174e-01 5.517692298751610824e-01
9.964592747973431974e-01 2.548909767749965027e-01 6.409254139819084983e-01
9.459058213185116415e-01 7.223686070513584134e-01 5.560214634361158037e-01
7.393629812759041631e-01 8.984766628614277995e-01 7.710383505731915887e-01
6.465418235490398846e-01 1.321880944000086711e-01 7.332312023645228827e-01
8.849316191999343495e-01 5.524598004239698046e-01 8.660386815131945193e-01
8.664748570223008706e-01 3.570563286882353360e-01 8.537769477244043781e-01
9.689549508478635387e-01 7.063215614485605087e-01 8.676282330547382404e-01
8.615011013406520535e-01 8.988531595279225517e-01 4.932156202431912106e-01
9.735942172803220274e-01 7.211573327832845326e-01 6.562995362075648709e-01
9.793907838095604612e-01 6.626659591264281168e-01 1.041627882008844264e-02
8.364480838701474630e-01 -4.609020941207888633e-01 2.098228954155038073e-01
7.729709602573532345e-01 5.110117041227418833e-01 3.340197691312958295e-01
9.383042963768883915e-01 3.707118564710998321e-01 6.172231491697079964e-01
7.587182679517100459e-01 5.802975467287216915e-01 -2.498325335720485985e-01
8.952476084306638660e-01 6.096650734869821786e-01 8.914911280683929240e-01
9.667626342840557330e-01 3.517160681755898688e-01 5.765969199243996535e-01
8.445388003243130548e-01 7.637766887847213804e-01 5.169221230118473676e-01
6.636950873452740485e-01 9.352892685666248651e-01 6.186251901958639277e-01
9.154708105577336053e-01 6.933735843396084952e-01 6.295796799783786035e-01
8.010763926631381260e-01 3.647553260456486424e-01 6.051831045367497275e-01
9.347452782218077516e-01 9.509609962292766561e-01 7.611773040450005023e-01
7.288237987201593437e-01 6.556749263883991929e-01 7.032276892715196848e-01
9.486452741500414065e-01 9.722758758629695963e-01 7.443038191351218913e-01
6.154137424853077798e-01 7.514433994505749226e-01 7.854701154578354050e-01
8.680969655504247040e-01 8.638382548334915256e-01 9.770107028184611409e-01
8.456873456701727854e-01 7.571971970839529442e-01 9.796905790310571627e-01
7.984754620667605662e-01 6.208474477374313905e-01 5.086338304567921131e-01
9.778487734709129242e-01 6.754679787066024677e-01 1.923099943277620794e-01
9.675278704253768014e-01 8.217805711641736899e-01 9.017337271834582335e-01
9.835738446315217542e-01 2.533640612473830878e-02 9.326597202419556476e-01
9.410227265803757790e-01 1.759824529400472182e-01 1.499166627202319635e-02
9.522433797307083836e-01 2.517171555721666731e-01 5.714919542928458274e-01
9.448523663546304352e-01 5.164516727257284501e-02 5.785037907315979666e-01
7.949508167873153841e-01 3.902046960611671444e-01 -6.510282854603235414e-01
9.896340569214848726e-01 -2.711356719722890496e-02 8.891949301029766772e-01
9.719165322101785964e-01 -5.865752426672246056e-01 6.535015951498148734e-01
8.099122933458514639e-01 8.033572733698304269e-01 7.180213178306986688e-01
9.851488152222109829e-01 -2.387495815582998393e-01 5.597239943718077537e-01
9.916037145331538794e-01 -9.890710382513661081e-01 -2.784216118114739569e-01
9.027683578989902369e-01 3.031438477651338115e-01 8.594674173106309212e-02
9.738155855808183770e-01 9.684294172699283720e-01 -3.558523451891739686e-01
8.137770686451681890e-01 4.885257143198373786e-02 9.689439738472047647e-01
8.685953726641465478e-01 7.656152444871882068e-01 7.236487809527558657e-01
9.318645970950151236e-01 -1.168666836283915877e-01 1.487773770424783981e-01
8.888982559036471276e-01 6.668104300929861283e-01 7.853940306801397986e-01
5.726718713040387376e-01 8.720015798679083829e-01 -1.913265613939658660e-01
8.630315427030006425e-01 9.183047106917646696e-01 -1.785706464164387164e-01
7.329461073891950784e-01 5.153124187624578134e-01 6.298655018920937820e-01
8.878540375032177856e-01 6.629618658324709646e-01 9.928306809393705468e-02
7.726481154771023263e-01 2.572927162517968380e-01 8.528286269569308464e-01
9.720020256145501802e-01 7.915418213884009013e-01 6.364393547651074901e-01
9.874696871147873312e-01 1.167838106657204111e-02 -4.412175677241134686e-01
9.079611710585877571e-01 7.128486520598806830e-01 6.933901443800043474e-01
9.923894583511704282e-01 5.301545204429825020e-01 1.789412475204876785e-01
9.588222230102104726e-01 4.792747403183078569e-01 9.071901857497408628e-01
9.187010506208214133e-01 4.795525013767375500e-01 3.141294089652387767e-01
9.315702496820545964e-01 -1.348116717045084734e-01 9.277866882316190278e-01
9.479759963816878354e-01 6.113056698575877190e-01 7.606381578569657576e-01
6.064033522353080574e-01 8.066943683887204397e-01 9.219349709568891438e-02
9.523936364475340532e-01 -5.879891015375582342e-02 8.667721668942074409e-01
9.467971318801571279e-01 4.465682056239356212e-01 8.493010723113535443e-01
6.911740699884072470e-01 3.196479149559893207e-01 7.044027275633867324e-01
9.671586928805954164e-01 6.038670543829065540e-01 8.270070678552104981e-01
6.997766732214765195e-01 6.541137776089548383e-01 1.223345622695745094e-01
9.334852958101103049e-01 -9.992764885401395070e-02 4.249254394617405506e-01
7.611604864940079151e-01 -6.240399529406446266e-01 8.865800336873707055e-01
9.584487382983075676e-01 7.961379240515011890e-01 4.982079134930723630e-01
9.230301482716685157e-01 8.389620050434833942e-01 -3.713906424332573675e-01
9.788334329974056613e-01 3.134918380944713423e-01 6.244415696700844620e-01
8.156210430623045404e-01 1.248853555825092387e-01 8.209038260818508626e-01
9.530052403431569230e-01 8.739824442761282564e-01 2.121221427339907706e-01
9.755792257686473068e-01 3.000555370192399263e-01 -1.359436844668175937e-01
9.373615487905506694e-01 6.071272105534614161e-01 8.076352273057090247e-01
8.807328781180396859e-01 3.733175479478031411e-01 8.861069225207262035e-01
8.303452243183904180e-01 2.961092930565815129e-01 2.932295362559792506e-01
6.219037161107348055e-01 7.821214383092732758e-01 8.676255129475338723e-01
5.911761379262735483e-01 -8.576424408317939729e-02 7.699613342386555370e-01
9.154202361895229512e-01 4.183279281551273154e-01 8.780895767789670403e-01
8.097437730446765958e-01 2.479904517414135423e-01 7.828616597076096806e-01
9.717254656061956597e-01 8.876614744021152914e-01 9.141046460819794994e-01
5.426382168753258739e-01 5.892549851249234694e-01 6.830839654073015410e-01
8.396911806717078930e-01 6.851882175068951808e-01 6.779736451328137736e-01
9.608906970090460575e-01 7.267414734735756499e-01 2.648022824106268658e-01
9.150133531131153797e-01 2.582141250034943880e-01 4.303738329770359083e-01
7.100935853209455750e-01 4.459680556207522573e-01 8.735038595956736707e-01
9.727425765514832179e-01 -1.301668887153180076e-01 -4.451183657468911203e-01
9.461722505474340350e-01 8.767120798172973739e-01 -4.386073825397713843e-01
9.973892830747741467e-01 7.940027775131731635e-01 7.376278412354219105e-01
9.573228838050642509e-01 1.972228815303848082e-01 4.052852334302549098e-01
9.886004741741668544e-01 8.475280164603016253e-01 2.082138958543601204e-01
8.863370469437764632e-01 1.931492170774455897e-01 6.386225413686766883e-01
9.482204427292226789e-01 4.294790708371665211e-01 4.422112253210430666e-03
8.665854836204989198e-02 -4.332297899037504951e-01 7.934799466612807439e-01
9.555986272549996663e-01 8.775185635700151199e-01 7.226456735165980305e-01
9.302817857066766338e-01 8.062632294321188109e-01 8.471306586830393837e-01
8.879485861010760761e-01 8.348946403159649421e-01 1.826602305238211876e-02
5.778846613467498727e-01 8.234143696099268661e-01 9.548343363408818840e-01
9.716432654169242511e-01 9.480418780858219652e-01 6.162397304559139588e-01
7.781506970711078441e-01 -9.966722129783693873e-01 3.930520619917516889e-01
8.884991694443528099e-01 7.562234852248083117e-01 5.106743934052302425e-01
9.261782365253918847e-01 6.685658774154208395e-01 9.163904296815222894e-01
9.868666057376834777e-01 6.905900247586358454e-01 6.306222198441694404e-01
9.625509317334114412e-01 8.093114927324971397e-01 1.837507163503272478e-01
7.195993404498236545e-01 8.541979163727635438e-01 4.132100673058591855e-02
9.933339915982760671e-01 7.454481527727807588e-01 9.731179387338793063e-01
8.887553702218085050e-01 9.761124827613826271e-01 4.841412556511311971e-01
8.901003561645941531e-01 -6.858865365490112165e-01 4.623246022225659946e-01
8.339409937957773522e-01 3.637879065781294274e-01 4.839953589757030050e-01
9.858129950812974940e-01 2.548711753558402515e-01 4.476327581210047812e-01
8.232701326892885030e-01 2.766217896744446181e-01 7.884606069278513596e-01
9.014610235981330710e-01 7.270005954639892076e-01 7.487941329000931123e-01
9.077432750145033591e-01 7.302219662777458264e-01 5.462427205491633408e-01
9.000240401795865930e-01 6.519515356128527950e-01 9.645565881141728859e-01
8.698028260424823799e-01 9.395978829246665054e-01 -7.075892743288805242e-01
9.882820313969385984e-01 4.851207306223112026e-01 6.112524514065564851e-01
8.993900974241381130e-01 9.519643025720960772e-01 7.392805950887912925e-01
2.983104551803607007e-01 -2.827582103795869273e-01 6.708810893638157413e-01
7.365388128825813840e-01 9.842210131207934642e-01 3.115559069535184245e-01
9.968664790490343597e-01 6.896624294240916164e-01 1.598698051219384908e-01
9.740134031339233722e-01 7.924431523542917466e-01 7.531578165738415098e-01
9.862534748782626481e-01 6.221354215546095467e-01 5.088294426734510933e-01
8.345880891835475435e-01 5.036026235914461413e-01 9.071114805255103830e-01
8.189027216106785634e-01 1.480107044299563412e-01 -4.031503102976754516e-01
5.724554640319227117e-01 4.506321529792657321e-01 1.761420221307321565e-01
9.242356030188971783e-01 3.888159174029280907e-01 7.362217264045917142e-01
9.421671148411201457e-01 5.916467745996867311e-01 8.021024645267855746e-01
3.947767716061941767e-01 2.938040983192850009e-01 6.843171431997912002e-01
8.992375934051218822e-01 8.395892321247320211e-01 9.021777085541885510e-01
8.625808289168842569e-01 3.948265073056744789e-01 5.479317223572804929e-01
8.145793372343099747e-01 8.086505738797375997e-01 3.461079799166181248e-01
9.846148096162586905e-01 3.879334287699998107e-01 -7.339821064197142864e-01
8.509164090322511864e-01 6.092535830144472087e-01 5.323477012165629407e-01
6.967170756915397334e-01 7.491087086007872653e-01 8.484973691776638294e-01
9.960321093597538367e-01 3.408232652447441557e-01 8.714122556730922176e-01
8.043065278380002736e-01 7.332465084813735157e-01 3.331689499976939750e-01
9.048199174024402769e-01 4.979105024751157016e-01 6.280079166329034512e-01
9.887836660301623226e-01 6.175522598262751517e-01 2.194371097391667469e-02
9.063065735508867293e-01 7.303332387753324051e-01 5.908518038943387785e-01
8.488966616943572907e-01 4.874724840493753764e-01 1.365906444199396219e-01
1.912126708811553444e-01 8.116239135870646493e-01 6.875345062049416089e-01
9.410114545698032851e-01 7.213552311486655100e-01 -9.311748546545151051e-02
9.610932156850077179e-01 8.392163842300551790e-01 3.000114834549477694e-01
9.270158091104014897e-01 6.686000306008150762e-01 4.964687852758413733e-01
9.633889742195235195e-01 2.630045942078997889e-01 7.784326935320078356e-01
8.813863623488815691e-01 8.874277019260667920e-01 6.048019286040337006e-01
9.773728025458102708e-01 7.379595978675403956e-01 -5.681377868854196045e-01
9.763348101182661720e-01 2.973845341427775457e-01 -7.452910448410652311e-01
8.012791894513295876e-01 -6.910228001788809582e-01 3.299268649317546043e-01
9.392086939355051012e-01 5.034022714091643813e-01 9.402876161796790422e-01
9.811574054222872432e-01 -2.192336252790472173e-03 4.758528013061608108e-01
6.738017973231007485e-01 -7.638550606169802748e-02 3.347311506594198294e-01
9.802857638471655921e-01 -2.541755132164831288e-01 5.825897121026060166e-01
8.585578259429390569e-01 4.937015795806652951e-01 3.795211940218495839e-01
9.072859971577325044e-01 9.241616243242973816e-01 8.362726540792957408e-01
9.985247245241781755e-01 2.133889621140357962e-01 4.183121547719779176e-01
8.593032491395712347e-01 7.920581896264142774e-01 7.439079278518481164e-01
9.310447010873386109e-01 8.223257838453655877e-01 6.861594800896463342e-01
7.724392912775657205e-01 7.177675337959033008e-01 7.596477298623138807e-01
8.486781688293372206e-01 9.428840568577476766e-01 8.099127330754605225e-01
9.820617899349927127e-01 8.761330495096512072e-01 6.099676262417874639e-01
9.050737904915167054e-01 -7.862656251447845968e-01 7.870883980307584737e-01
-4.556722782859945475e-02 5.943558724487376654e-01 4.437470097056385177e-01
7.974695436448212549e-01 6.757949323344645265e-01 -1.490815086870815875e-01
9.164870817176519191e-01 -9.952494061757719557e-01 5.144737186300050169e-01
8.700714862734906241e-01 8.763139911968007567e-01 8.415503460845588091e-01
9.315427489868249866e-01 7.028548162538257316e-01 4.211942681714286874e-02
7.535041433702718283e-01 5.894509860591310435e-01 8.575125325605899018e-01
9.769527330903784446e-01 8.109098831196442925e-01 6.468278531163643708e-01
9.467487579053112112e-01 6.441622030575424596e-01 8.393572818519294820e-01
8.444354076300205625e-01 6.791627885608249038e-01 5.402393096066109290e-01
8.674018289402904980e-01 9.045348111682421921e-01 9.010416090684750801e-01
9.495044545264382796e-01 3.139885719373192163e-02 -6.975919474359120187e-01
9.554448907064384544e-01 9.995429604673289337e-02 6.946317471752176953e-01
9.020339075331055279e-01 6.723022892767441805e-01 6.637446464355520881e-01
9.626543988589254530e-01 8.291368091927191486e-01 3.317725594270728440e-01
9.149748596255369293e-01 2.169415379043018177e-01 9.296170017239617778e-01
8.575315686784978908e-01 7.971679154494898389e-01 7.617400178241975350e-01
9.468754366699286829e-01 5.870016698178793790e-01 9.510690338867934246e-01
8.083663141855975676e-01 4.122301664866345750e-02 6.462451267772520991e-01
9.499074165125450664e-01 9.755233906714505521e-01 9.453168497859023578e-01
9.313122741448310871e-01 4.815347337388694582e-01 4.449656417708469647e-02
9.706018138012559859e-01 5.563081302564667485e-01 6.994219788943614180e-01
9.110334888791861152e-01 -5.353000327621311172e-01 4.858154102018729104e-01
8.945296851213845324e-01 7.323963130797188636e-01 5.080953404185175604e-01
9.032565843977746756e-01 1.567782240626720558e-01 1.081170559232829120e-01
9.940542883970382437e-01 6.437082153279047869e-01 -3.632427052780802246e-01
8.747296725866063882e-01 9.862574277988059857e-01 7.400721774399721120e-01
7.666322688055984269e-01 9.307521693078962821e-01 8.887347838951673573e-01
9.374788827444985317e-01 -9.890710382513661081e-01 2.080584071650456446e-01
9.626638935838156552e-01 8.862699965856211115e-01 2.304556151339537395e-01
8.810645827223704263e-01 9.105906260618898962e-01 4.177106583769436554e-01
8.275013189726275753e-01 6.154211384500789528e-01 6.523461423001086779e-01
9.701817017901958051e-01 5.345790744810736683e-01 8.264521203575738717e-01
8.534801721063048907e-01 3.584422655061052509e-01 2.731687771941334608e-01
9.758383081786069502e-01 7.636374305460715828e-01 5.781542960246897067e-01
8.644186479227033981e-01 8.679443018940162791e-01 9.495532500099560513e-01
9.883484885070674686e-01 5.632632339260577048e-01 9.572349967193315434e-01
6.126651811646038892e-01 -3.306617793722275156e-01 -2.326015139703851986e-02
9.162523758484049097e-01 5.652267249388776005e-01 6.266547215693643036e-01
9.599392011594118923e-01 8.048796867656728971e-01 8.099035946378795314e-01
9.135991206955018651e-01 -3.171061704599806852e-01 5.602942435670235088e-01
7.462654989993703358e-01 8.112452548253274998e-01 3.353280028896332698e-02
8.676886061395567840e-01 8.040086320807204867e-01 5.385043382634508990e-01
9.934787534707613110e-01 3.759209042973341575e-01 6.369373453562365839e-01
9.918365293922496440e-01 4.109557273549238054e-01 6.238696719276590752e-01
8.041686256272637667e-01 7.181465114862888299e-01 7.639351364649107357e-01
9.874481674236074147e-01 5.231888958421651026e-01 8.569105757415915736e-01
9.863004146209843892e-01 4.826359008735795486e-01 4.595043583514009100e-01
8.124843207475705986e-01 8.121900205920566940e-01 7.335908328421041347e-01
9.399194092104468101e-01 4.044307826845173759e-01 5.803836553116645813e-01
7.456261585802470560e-01 6.425849536445131793e-01 9.066409161712357667e-01
8.816579472569349152e-01 7.205702295324494244e-01 2.381941339439803684e-01
8.580657983473576333e-01 8.548866161839084876e-01 8.077262897393819863e-01
9.143432739513301932e-01 8.739283009724796436e-01 4.610908581043186016e-01
9.501632355841801436e-01 8.736254680945840789e-01 1.907962277168875342e-01
9.420978853718883217e-01 9.081627837179004903e-01 -2.240094988126484221e-01
8.746777367356525223e-01 4.193865372036028605e-01 6.469001730747485635e-01
8.504590228425494836e-01 3.865252171711005547e-01 5.333590786581385856e-01
9.842407860881404735e-01 1.855011623925175712e-01 9.193656548015254337e-01
9.290001622091882405e-01 5.771495996200377565e-01 8.402927855926890510e-01
9.351214400566481011e-01 4.934170099408449195e-01 4.649392314508774549e-01
9.827756602388081353e-01 3.739468176726338244e-01 9.303396601683726619e-01
9.081395619406426034e-01 5.512404308615523885e-01 2.507963749840004253e-01
8.481397274613201587e-01 4.141680107394369870e-01 -2.256538240099650316e-01
5.566438354421103796e-01 9.948768305145575530e-01 -2.165591699383062618e-01
9.698168065030671192e-01 4.921728929893178783e-01 6.029439897580757268e-01
9.150046968424108140e-01 9.355338676292759281e-01 4.932934402634548965e-01
7.584752000061806276e-01 8.812228307342313549e-01 6.631744912142397697e-01
8.373415653222179289e-01 3.435037924311620250e-01 5.414549878688378337e-01
7.535435762615984023e-01 3.984385793855372837e-01 8.516078697499401828e-01
7.213873271957931266e-01 5.990618532446447819e-01 9.415287378662238194e-01
9.551755907711699800e-01 8.109767559025123917e-01 4.012088377196939559e-01
8.497520921263708171e-01 2.107242419905444031e-01 3.564912291274132672e-01
9.305131334635300400e-01 7.428978065624225469e-01 8.824791581654483075e-01
9.883706483115075603e-01 5.531825788215711803e-01 7.161871542080624486e-01
9.685811144915502657e-01 8.574218982113325227e-01 8.566500100121507977e-01
9.650975884398723670e-01 5.665957519342366133e-01 4.003017805720823219e-01
9.494090204492691143e-01 3.161742071269084686e-01 -5.772350238521579691e-01
9.519976680656783152e-01 5.383324107392037927e-01 8.345604383170532881e-01
9.094093559574620844e-01 9.606683810041591887e-01 6.888489641915744865e-01
8.273677933943014429e-01 8.071599017662192121e-01 9.106415641194677280e-01
9.077298882105796496e-01 6.741035385172193806e-01 6.246534733528070760e-01
9.228697388894366860e-01 6.324156760271277822e-01 -4.355509038059517390e-01
5.301168146860477659e-01 5.887034596698079714e-01 4.438696128700957422e-01
8.608024499773810900e-01 3.956538363587908114e-01 6.127411333676047178e-02
8.185213768163359660e-01 9.580351743366049000e-01 6.784234038265979372e-01
9.348898768258040448e-01 9.702714427614334003e-01 3.307257534212678651e-01
9.389820142884941490e-01 9.230954557521086068e-01 4.562275706376989204e-01
7.915284837999547740e-01 6.524784002989907350e-01 6.197905877696632260e-01
6.849415373503359161e-01 7.286744650729515271e-01 7.138593966073756292e-01
9.358352367587793319e-01 7.931810611119753940e-01 -3.247788504363542383e-01
7.547892577295943761e-01 2.885271069108763520e-01 4.523634878964297723e-01
8.875071146061987992e-01 1.985463215440662621e-01 7.832908927770085850e-01
8.856768834967577719e-01 5.073029917797821087e-01 9.669910118124060983e-01
8.098900221439843117e-01 7.594131007156568192e-02 4.180325212885682706e-01
1.044767218165112421e-01 7.536681325251720631e-01 6.618221355676112694e-02
9.780330738301203919e-01 4.243754208220086310e-01 8.425741218014028977e-01
9.989946152008361002e-01 7.401720730993566200e-01 9.271295613281288484e-01
9.504678517864071363e-01 6.944222081573439009e-01 1.040581862338835206e-01
9.339160405480109173e-01 4.397393569862879659e-01 3.149326904423780382e-01
7.377255357361420796e-01 7.976578578751539750e-01 7.314640101924909654e-01
9.893161475030295415e-01 7.585530371055207999e-01 7.998347212023834141e-01
9.438902895258004522e-01 3.925722327460617889e-01 2.045395539780102689e-01
9.984783866160327204e-01 7.746971358736094437e-01 5.721313708240278739e-01
9.444546338242576500e-01 2.419393069800330753e-01 1.998992562197673406e-01
9.244209986523319600e-01 4.340808459644585060e-01 6.524178989478954804e-01
8.902089849579162273e-01 3.969205707829461804e-01 4.951676313587946021e-01
9.635463582270064054e-01 5.667197009153757126e-02 4.322193937709215561e-01
9.971882350426725106e-01 -5.825159523190157618e-01 6.057978284545064707e-01
9.849591300037123798e-01 3.591194809750327677e-01 6.203067406169822107e-01
9.935651958332042399e-01 7.763922906487754627e-01 1.260526201113253419e-01
9.581978492944760450e-01 8.207160005061815422e-01 8.236920204888584784e-01
9.185246129409579963e-01 5.006558792352004961e-01 5.757683934152609817e-01
7.602163940813364551e-01 3.830144051295677476e-01 6.645121377017151332e-01
8.159592619181286199e-01 3.004225411378094179e-01 1.760639054526990099e-01
8.759873090609284763e-01 8.764716230698691435e-01 -6.623174425341038507e-02
8.346519890007519926e-01 5.105458528353892245e-01 9.791016439639594893e-01
7.601344348352490066e-01 -3.112825427890340002e-01 5.449634924976654027e-02
9.857554401572561353e-01 9.150058799432210233e-01 4.121865936441302392e-01
9.283547152237828781e-01 6.900803696432438183e-01 5.885722956258334637e-01
9.499865873431609931e-01 5.697463376368492316e-01 7.045064921778042555e-01
9.952683260980769164e-01 6.222647850031006733e-01 3.742466445080864235e-01
9.742086716546730640e-01 3.586624726924424467e-01 4.881994718494080399e-01
7.965907706060459947e-02 5.832247051551027184e-01 8.680938162194840046e-01
7.546271064721449262e-01 5.376319268142120134e-01 -2.330418934561484523e-01
9.253728957011198020e-01 2.837091308857540017e-01 6.022572988830553475e-01
9.135279567741628748e-01 9.814823644728313257e-01 -2.449540831129979335e-01
9.431317766173858974e-01 9.065756860402450767e-01 4.889051202760673620e-01
-1.386542697157777670e-01 6.772377482783135116e-01 3.359740904553625285e-01
9.707286822004750348e-01 -6.970265851147572356e-02 8.006088165808689094e-01
9.921131182623876832e-01 8.639928668431255954e-01 8.228839052295178202e-01
9.393493486115036539e-01 -4.222565106126749956e-01 7.883552488927633162e-01
6.843056878496925899e-01 2.943738127004261740e-01 8.975985050009048782e-01
9.557398415849054363e-01 9.168297881595546261e-01 9.330928898944856886e-01
9.618961788354026821e-01 6.693770126304841028e-01 7.884947847753203121e-01
8.410973930078395888e-01 5.245749570546243135e-01 4.727181476251847148e-01
9.819499708025338780e-01 7.697836461757567861e-02 8.282542002913726442e-01
9.554423225847846757e-01 8.166847636213154793e-01 6.425593477904458783e-01
6.861728685174348641e-01 8.414977191938662893e-01 2.411200016528439738e-01
9.967571565268471545e-01 -3.247891978244821232e-03 7.454641982815097823e-01
9.192041845635635644e-01 6.057447355735016137e-01 6.582635504471492371e-01
9.645431972711492330e-01 7.329684173194002117e-01 9.205249381022488908e-01
9.022937914598684328e-01 4.685487989073133797e-02 8.234048613577404918e-01
8.829688126899849498e-01 5.360245039474702544e-01 7.848681494115810064e-01
9.836658619867477693e-01 9.092157018817453862e-01 3.551801903038850350e-01
9.175331167453787407e-01 8.942207349103195035e-01 2.783015762555746120e-01
7.053932204236743608e-01 2.864179460583847758e-01 8.688022551121876713e-01
9.576019924372820569e-01 8.423315298815218233e-01 6.520316615291854578e-01
9.502188128216950691e-01 9.535332640243943114e-01 -9.812256147761044822e-02
9.234458757333039447e-01 8.017504332883436113e-01 9.287433905233265508e-01
9.931168290229985818e-01 5.222649475933240915e-01 9.361403159701967569e-01
9.752513637042192762e-01 4.029092275794642353e-01 7.426759956792523543e-01
7.810436787468466591e-01 3.557287098405573778e-01 2.550435048667430982e-01
9.738459165156525543e-01 2.319571261156507802e-01 8.398571548927927788e-01
8.384779307813133853e-01 9.676935964611922403e-01 9.645972941374089116e-01
7.363120593572431982e-01 3.828002533906528226e-01 9.293426112115545923e-01
8.131151039170226857e-01 8.738347903954087892e-01 1.308833831163903616e-01
9.769206972190108695e-01 6.959664619958076948e-01 5.563546910468758488e-01
7.424651302032713174e-01 8.928248688119122534e-01 7.661106050270632961e-01
9.666334218332953698e-01 9.494419774797924205e-03 1.157878815624097113e-01
9.575287540329532332e-01 -1.389354615161066953e-01 7.403109872059776553e-01
9.616138573408514745e-01 7.564541869403791363e-01 4.650414470060476591e-01
8.298531744870996096e-01 4.079119725137171359e-01 9.552665964752478089e-01
9.249502486573574211e-01 6.755733643276240485e-01 7.492743627352389524e-01
8.153874937276895940e-01 1.801202381537808650e-01 4.072781040522975848e-01
9.863122480752767318e-01 4.179381842750876652e-01 2.293227430738835615e-01
9.087265811852990316e-01 6.747300486643413864e-01 3.591433995374598842e-01
9.843435214146737389e-01 -2.911789545369696253e-01 2.584113845754800742e-01
9.603062656609803183e-01 8.329627129092651572e-01 8.880363904173947942e-01
9.828813129836462270e-01 7.112351582287288476e-01 4.679068592695541096e-01
8.519443487950105753e-01 4.791800695027770285e-02 9.831489618863715751e-01
8.530207104919470540e-01 2.223722946454551597e-01 8.874007465700124442e-01
9.309298005516718488e-01 7.819915367721892441e-01 5.206328469103849166e-02
9.729935225635532037e-01 6.352293286589296706e-01 6.497251138688338035e-01
9.070658612776067997e-01 -2.670481287902859435e-02 8.069839959302447241e-01
9.359359953857935288e-01 7.530949352941360697e-01 9.170164466763454092e-01
9.463138204184377011e-01 9.185847092854662055e-01 5.972961923003221596e-01
5.783448269505393480e-01 8.326669712357224196e-01 7.021378301363663255e-01
7.665435143744231405e-01 1.525116135761123148e-01 9.101163748977181278e-02
8.551297726300949309e-01 6.717928107197489451e-01 4.312694379111816634e-01
9.692424356628773774e-01 7.351651317629976923e-01 9.085627249818832851e-01
9.759863747294179603e-01 4.473367309752900312e-01 9.325251426988494519e-01
9.683897141249573348e-01 7.296941789380259058e-01 5.452151821326933767e-01
9.263005777048604061e-01 7.210758542476891630e-01 5.480561913487080883e-02
8.501679238726290722e-01 9.042933520846119233e-01 5.777344307374718824e-01
9.930102259913089480e-01 7.188592653297860569e-01 9.707929781868515073e-01
7.832594929617433532e-01 9.678205757954040367e-01 6.301603699763065336e-01
9.878679868144486509e-01 7.740388004332452443e-01 8.011402411237709131e-01
9.020058188979653835e-01 5.467114649132562842e-01 -2.483670705732159423e-01
9.562888872699587539e-01 8.785731161281459256e-01 -2.269016968597621364e-01
6.897231163192409920e-01 9.905367583999539205e-01 3.113973779832104327e-01
9.671873414954260673e-01 2.180017866542779403e-01 5.750173851148276949e-01
8.234460996075596562e-01 3.552070274204921496e-01 5.335947672881373727e-01
9.713664386751288404e-01 7.460626613271486018e-01 1.410844699515210188e-01
8.357729093538561749e-01 7.920911460517294778e-01 7.583045195795229398e-01
9.033015791882957890e-01 9.787802208770266521e-01 3.541412899171144657e-01
9.479162690359144161e-01 8.696326365695900007e-01 6.092854914832523949e-01
9.989614642418571666e-01 3.393660029470657591e-02 4.782178552536858751e-01
7.494937483187276150e-01 9.562076506306397272e-01 6.684765792199897083e-01
3.193560182446939510e-01 4.125220213430220717e-01 5.011701935653589679e-01
8.891452220355512415e-01 8.398422532111101679e-01 4.126157935937323495e-01
9.161536069996895071e-01 6.365261843044747181e-01 6.028941244102576924e-01
9.738158062586715902e-01 6.219424805082109931e-01 7.931056731124332959e-01
9.026146382656230482e-01 6.997482811415214332e-01 5.371186398393623662e-01
9.662850647175913466e-01 4.740659246224577794e-01 7.996881819623540277e-01
8.706382981919909003e-01 7.326532335296118692e-01 4.343153497866741874e-01
6.598931368754525906e-01 2.694239341920547925e-01 7.008100389556470855e-02
9.838478286309517706e-01 9.218809272137696853e-01 3.146930177437285980e-01
8.219308672387288794e-01 9.087120283276886035e-01 8.990437208771969724e-01
9.927687925900728905e-01 5.662937097307232381e-01 6.061845089955486543e-01
9.777284776118493337e-01 -1.511768740255345911e-01 7.795309363385688473e-01
9.468856773837867058e-01 8.878928128424230515e-01 7.271446479576972877e-01
9.504077073179928448e-01 -3.999664127828033156e-01 5.529289954543616936e-01
9.386312766036970512e-01 1.532003941500492683e-01 5.129570961690489428e-01
9.284528884375833346e-01 8.728482900046008464e-01 7.184465438990631503e-01
7.366434852071098716e-01 8.509810320993470567e-01 3.974271933231257048e-01
2.716139327473009457e-01 9.778505835286465109e-01 9.028231270128596053e-01
9.671425179332544531e-01 3.255484589715381682e-01 6.915797416305873302e-01
9.367744598202913942e-01 8.999712974393893061e-01 5.509562113225150437e-01
6.549790477351455920e-01 7.825333682038844163e-01 4.969739676543908358e-01
6.170604548603400019e-01 4.279529516657232247e-02 1.309373072302847385e-01
8.220617194680315265e-01 6.843345850932185392e-01 6.438994453781239358e-01
8.793972142479224985e-01 7.575117188511640842e-01 8.740055024872684930e-01
4.167751549463292182e-01 4.311435536116180467e-01 9.181141947455990771e-01
9.767281949925018525e-01 7.078868875363519830e-01 -7.398970647218616747e-03
9.516564802270366386e-01 5.666435197092056786e-01 3.341871805907843385e-01
9.909427804032230336e-01 2.368615550682890980e-01 -3.226765220659304489e-01
9.233591772955890287e-01 1.458022387215285320e-01 -2.931026772404754510e-03
9.696486085838037505e-01 7.689445204211891038e-01 9.479667789116269505e-01
9.857031977913053300e-01 5.214627782562045732e-01 8.444005051767833336e-01
8.538631056986335510e-01 -7.007570657837236539e-01 8.159422990887074123e-01
9.412562317961911118e-01 2.878564973028403529e-01 -9.447826861300390178e-02
9.036243109128347939e-01 9.769897830917043668e-01 8.996518960882722293e-01
6.752736667689984706e-01 -3.701440692911515118e-01 5.067409003944464141e-01
7.546900525430702000e-01 1.213217557678231140e-01 -4.829434046308411776e-01
8.352399995961482526e-01 6.638400530703147950e-01 7.784538687921831457e-01
9.568187708170731165e-01 8.991167164574472848e-01 5.944289703617051668e-01
6.761769288085077712e-01 7.861009487303567411e-01 9.728924724934985280e-01
8.749855936615816843e-01 7.234315361728677063e-01 4.805961998419948644e-01
8.633167744554048895e-01 3.211977044044321827e-01 7.555885923576699525e-01
9.618249000657433934e-01 8.772542855449942945e-01 5.228831561435012265e-01
9.418845358010747848e-01 8.060556891057260032e-01 9.378144533360045498e-01
9.606147211863195201e-01 8.608273217033511893e-01 8.238440238135715799e-01
8.095897587517959515e-01 1.487320062193161485e-01 4.721224199039391056e-01
9.622779356741103518e-01 -7.200435337603483532e-01 3.513789665212517788e-01
8.681622392178263148e-01 4.897712096059513298e-01 3.185953034117746663e-01
7.560096710704323764e-01 1.508858142958824367e-01 6.403208272923274214e-01
9.506862770078318148e-01 5.951950300134900562e-01 6.910639145848286313e-01
7.882048008475218692e-01 3.765487203573677499e-01 3.607340872111113317e-01
9.506520440610564116e-01 7.577225188111608167e-01 8.447650797840100534e-01
9.699898602300707218e-01 8.498190386093064097e-01 3.950424802708847327e-01
-9.272791154761386156e-01 9.186362962306851010e-01 7.816751957377894300e-01
9.245078854140976743e-01 7.459288967137963633e-01 5.254973949536707600e-01
9.398678976260353979e-01 7.531483220746164609e-01 6.721793810686961246e-01
9.430260535352814610e-01 6.902188670479343369e-01 -1.546675832319779342e-01
9.448307101700050836e-01 7.648553840253052849e-01 9.670395746043964902e-01
6.916942407383357416e-01 1.401373329952216862e-01 7.787941380637136701e-01
8.314087749017070594e-01 -8.188917286899499715e-02 7.375436810163678025e-01
8.856128965099997474e-01 1.505654073582568531e-01 4.329761827690470355e-02
7.231786630898074941e-01 4.278992418116561725e-01 4.875279921166093544e-01
8.719316600704277720e-01 7.037292642261538944e-01 6.708769905306178893e-01
6.862881466468788716e-01 7.652961484807145887e-01 8.822882586174493058e-01
7.851911882863820136e-01 7.628009409429479248e-01 5.324021291748481932e-01
9.372732734628872464e-01 4.887424511197833166e-01 4.246488354239995600e-01
8.943828972749063855e-01 7.858889094814730525e-01 2.051793567365696180e-01
9.491730827956779137e-01 5.274782475317147945e-01 -4.200449626325915009e-01
9.910958485805281271e-01 6.135820005612272476e-01 3.604485171996683057e-01
9.005799021094073042e-01 9.526869892517213501e-01 3.713848903521694833e-01
6.877295889429939635e-01 6.089191672475783301e-01 9.303547296325149762e-01
9.302519503834102421e-01 6.228170153666983122e-01 8.765712969184267234e-01
8.805040175924803147e-01 7.852592508609799182e-01 8.425961831883256314e-01
9.471088445592407146e-01 -2.342105053831438077e-01 9.572195517997960090e-01
9.219462825027873176e-01 7.754682252240396867e-02 3.293236281568086010e-01
9.834911226578247900e-01 5.327921102198895920e-02 3.008408938065275651e-01
9.171099896387486794e-01 8.984177019784765905e-01 8.515645313278465967e-01
8.905431966334798055e-01 7.181529529528198896e-01 4.979638804049961731e-01
8.825494124248158823e-01 5.135486946553868837e-01 6.784138614020569502e-01
9.658076153450700918e-01 3.290829052038154456e-01 -3.792109336614550852e-01
9.902668712717503929e-01 4.126855316027846499e-01 7.436379679547460153e-01
9.424988125186832821e-01 9.287670201864014485e-01 8.099933642334050665e-01
8.333695934711513598e-01 6.689609400142261242e-01 6.559165563157051126e-01
8.980366838950366581e-01 9.528759064231578924e-01 -7.768792408804345850e-01
5.885926294713270668e-01 8.388615501167943078e-01 7.915871816284593132e-01
3.989277741386603182e-01 5.747416879942985890e-01 8.183464602534328280e-01
7.742340882513312206e-01 3.203689680103447568e-01 9.817458352517761666e-01
9.338453352720128553e-01 -8.359490565833667119e-01 5.855632440259475047e-01
7.695844050094449162e-01 7.826009058819461961e-01 8.165803201318855287e-01
7.981959041431221369e-01 5.555283790281164702e-01 5.117325320488048668e-01
8.733086727949204153e-01 -9.334293302147633753e-03 9.183338109800824878e-01
9.400244745473936847e-01 7.548180452572194055e-01 2.901017514852500812e-01
8.622331092960729970e-01 1.278361861782978393e-01 5.348913808424868854e-01
8.029835712081005994e-01 8.644962386177446056e-01 2.990851763334897440e-01
9.714000496492954939e-01 6.953915004473103512e-01 2.196671437387154313e-02
7.054334844583762809e-01 9.422130743389256491e-01 8.329678230854220544e-02
4.794228444304267089e-01 9.756827788594233386e-01 6.749406425924991959e-01
6.015701806271809282e-01 5.536936477237047738e-01 8.165239663090452238e-01
9.866507392709690238e-01 6.316699550760281889e-01 8.203682712231452623e-01
8.803184985610678082e-01 7.255182278675703644e-01 2.681519793117167483e-01
9.664857596239551096e-01 8.507469874470345861e-01 8.147505435501649629e-01
9.878253679864860137e-01 5.277254029755167331e-01 -4.236869026535750038e-01
9.685074392226582507e-01 8.852371625474398931e-01 9.606094336872955664e-01
9.703354600834395161e-01 5.601317661735181197e-01 1.626723159375840222e-01
6.187155934963647352e-01 -5.913718153304352576e-01 8.047983838169165960e-01
9.803734452980285008e-01 5.076112528636714805e-01 2.007706414401809747e-01
9.469925197154177576e-01 9.775226832978907154e-01 -4.438275610192847775e-01
4.755503243967396099e-01 8.894782704024719600e-01 7.940546872083881214e-01
8.894203374380124094e-01 4.640494521998956845e-01 9.424719316393560531e-01
9.539892045471941584e-01 9.064666632024690474e-01 4.709707308428974226e-01
8.031128274243011234e-01 7.585128823431541711e-01 -5.593912923280430771e-01
8.316800668267725349e-01 3.393512149365965902e-01 8.709216017108616370e-01
9.280926096835736550e-01 2.047000904159712587e-01 3.316962209792817529e-01
9.465256015869821793e-01 5.843418734941430159e-02 2.723425696285296516e-01
9.992475782523745353e-01 1.001746699741822288e-01 6.781308940636130433e-01
9.198527989108447045e-01 -8.204873197414230823e-02 6.075167757269464008e-01
9.589567598525253755e-01 9.353155436004392254e-01 3.447998887702086179e-01
8.340280706054998827e-01 7.301740412237484046e-01 8.049876444133335918e-01
9.624580978477379478e-01 4.144053493473540684e-01 8.419363207619285916e-01
9.088926937919838966e-01 7.553950197865260119e-01 2.712525767868895210e-01
9.275293794409573689e-01 8.127535326218707779e-01 8.150469286804697955e-01
8.991650642206554522e-01 7.118387609793965787e-01 3.549235722779078284e-01
9.116043164730193160e-01 9.204107269519776757e-01 2.393739343205592007e-01
6.329546046004672633e-01 9.435043979047568197e-01 2.057978590273553676e-01
8.980013596951160748e-01 8.749712761173994435e-01 9.376738430762192600e-01
9.487426103254628096e-01 6.865691410844202425e-01 7.012390504148007242e-01
9.879041211190943139e-01 7.601556337812264141e-01 5.708887812514604754e-01
9.355046160998905513e-01 4.636183052354423406e-01 7.537905529748161193e-01
7.234716849504705394e-01 4.134171395986692144e-01 7.682742618014827274e-01
7.520570930254916187e-01 6.558304325174546534e-01 6.376962046645884286e-01
9.413865884733704226e-01 2.320517136328218433e-01 1.730024752589107706e-01
9.714981505308822873e-01 8.886626926971397111e-03 3.759478757430211315e-01
9.610794297147129406e-01 8.585392398790447910e-01 9.326748561227792278e-01
9.938264457012063735e-01 -9.434104203686177748e-02 8.995958848246629058e-01
9.705756210913635273e-01 8.634662752113818618e-01 8.169178448993608121e-01
9.876160340851879438e-01 8.419694264305824793e-01 8.293406380507676312e-01
7.172573235416442872e-01 3.142376167705097645e-01 3.814709494289744152e-01
9.468915360165468531e-01 7.242369035202034233e-01 3.440211902611052253e-01
6.741978645014576887e-01 2.271882041521734452e-01 4.346452060047899524e-01
9.970728348551757270e-01 6.152158549481281380e-01 7.862105373297200162e-01
9.020221127795278182e-01 3.473850588495949188e-01 8.201428644820045744e-01
7.997575048882413773e-01 4.994439690521600417e-01 9.708156955013600431e-01
8.084672603385624212e-01 5.424610006263383966e-01 9.270999166378819378e-01
-8.282281041400429977e-02 6.704651741795695230e-01 7.577256313015616751e-01
7.118070047001299194e-01 9.221918480992176148e-01 4.979221201124237606e-01
9.752312162876021207e-01 8.022577257353310509e-01 3.410509853586575213e-01
8.349538567691113800e-01 8.537672219809592233e-01 4.289782282249502421e-01
9.375187536016764689e-01 4.934318188836962493e-01 1.049366255244776891e-02
9.774369184279712020e-01 9.971775221330978489e-01 7.612071060598332162e-01
9.317037243242891620e-01 7.887931992918491009e-01 8.822892150340397865e-01
9.779475486894697589e-01 -4.353824174175113804e-02 6.046508502198615354e-01
9.838709571693278200e-01 1.140326185560387451e-01 8.455480842117027995e-01
9.190373191120121410e-01 5.172364438808334519e-01 9.709114414996766751e-02
9.211924932835588997e-01 -4.230016558783677993e-02 7.592845697361583213e-01
7.211770158947841125e-01 9.797401587033701675e-01 5.430986088820961566e-01
8.282264867228336103e-01 5.777905857450950089e-01 5.649078402958552791e-01
9.877447092292293007e-01 5.924705686178761699e-01 3.788621838910379847e-01
9.863275217859410748e-01 9.299381054597194440e-01 5.952924494115561238e-01
8.320324601669278897e-01 8.918627815805167947e-01 7.007756643477633940e-01
9.223304876842717270e-01 6.999128476960954082e-01 -1.904393152937986500e-01
8.682545541082136165e-01 3.145858849382889844e-01 3.847240617482439173e-02
9.842935790199394130e-01 8.446758244635009794e-01 6.914333190682959707e-01
8.296740098700121635e-01 7.067166547008518762e-01 9.514912667254226131e-01
9.927202395390605227e-01 7.949097850585498115e-01 6.759168551282632720e-01
9.886532040637777685e-01 4.154757185462683022e-01 7.900247708042480443e-01
8.173737356090278183e-01 6.242090191351834516e-01 9.840765642737869801e-02
9.690772701428754798e-01 3.074879942581831838e-02 4.891686024824609680e-01
7.762698534424570251e-01 4.939979172227632054e-01 6.685295395519542661e-01
9.322282619610982035e-01 7.113766620570145527e-01 9.695587701328403085e-01
3.546231888859918691e-01 4.536739871750011810e-01 5.023003631200285701e-01
9.669897158966654915e-01 4.692360979910573660e-01 6.317826599463400861e-01
9.785755821601077598e-01 6.783630494415724410e-01 7.072193888795077488e-01
9.762113562160806834e-01 3.490336419919214395e-01 5.262180923938362120e-01
8.154784074311185460e-01 4.057099428012067577e-01 7.923525064257737061e-01
9.561469512014741934e-01 8.419705174917254675e-01 8.026687471506865901e-02
9.459291828703285665e-01 6.453706918558524963e-01 8.500468935818421556e-01
1.212091752935272604e-01 9.163546792771493088e-01 5.020894401337241408e-01
8.691713465002830485e-01 6.487175531671132145e-01 4.071486656916961655e-01
9.655517350947583344e-01 8.876212891744669209e-01 3.526691871906931786e-01
9.707118076742037305e-01 7.933512498688278791e-01 2.181250282012844321e-01
5.466652660546928999e-01 8.048682568866321052e-01 2.592153242349161113e-01
-1.882411683934590574e-01 4.410890454205385058e-01 -6.846142261272181173e-02
8.702082523898425626e-01 9.427808224025994166e-01 9.799739920686227901e-01
8.035296083384616539e-01 4.468121705167511504e-01 3.960588499983218602e-01
9.264379548698408184e-01 5.491752824786104714e-01 9.497962893606508583e-01
9.248661222383218750e-01 1.620354388693174830e-01 4.941635156960955122e-02
9.427467188811863297e-01 8.372742774380890207e-01 7.157557228404394234e-01
8.598908520661767696e-01 4.517708648844632746e-01 4.664374062103036067e-01
6.018071624710681355e-01 5.848363569931998018e-01 -3.156006569304903309e-02
9.852361462230853073e-01 8.070183890888795730e-01 8.328024404668108449e-01
9.864700933897558865e-01 -2.378967909358211674e-01 1.777204904898764815e-01
8.659404460237478673e-01 6.829059632852015893e-01 9.015927070624102369e-01
9.242031769869488711e-01 4.615746928805056770e-01 5.325822255948894357e-01
9.292805245240849388e-01 7.899858153823912099e-01 2.728438511621824603e-01
8.806410268436665190e-01 7.856713714919483227e-01 8.601260651492108611e-01
8.805870649591646115e-01 6.267649418150218477e-01 7.861121153019925423e-01
9.534914929059288280e-01 3.397002759333467292e-02 4.689256382559195968e-01
9.345197345180985549e-01 7.355979927179404632e-01 8.990287949262755207e-01
6.102484416368341158e-01 5.829058837302545371e-01 8.424516710406333431e-01
9.937204851603160805e-01 5.085603002075937962e-01 -4.554577554076777446e-02
9.034961033819173259e-01 7.104369165021640065e-01 6.721068035868280610e-01
9.852272346642451106e-01 8.479937538244557427e-01 4.777644140136033668e-01
8.239480222441588619e-01 9.676539726549914233e-01 5.895598594666923153e-01
9.959616475008842285e-01 4.128019040895591907e-01 7.390549151095934244e-01
3.571760388299957123e-01 8.760614965811426291e-01 4.883739360467419521e-01
9.920981396970587340e-01 7.865524223041269192e-01 3.205315232494782007e-01
9.818647163675802148e-01 1.494250806146196764e-01 -3.529909557306818435e-01
9.042496159163613267e-01 9.796684551632751647e-01 7.602567293377722191e-01
9.201277794536610877e-01 3.007235546539577253e-01 8.627330343180348304e-01
9.563124780837306549e-01 7.750435764339622668e-01 8.489871277279430473e-01
9.224522672769702725e-01 2.514844133816170890e-01 4.654478012498561856e-01
9.448155221804181991e-01 3.198189329993088581e-01 3.100372764783909663e-01
7.964991441325953714e-01 9.071788985773938663e-01 2.678828157837134238e-01
8.206751016482697336e-01 6.461791930317428712e-01 4.642362213808775007e-01
7.586005529022036287e-01 2.065512209527450294e-01 -3.794342277024160826e-01
8.782712436285600166e-01 -5.573223546492838132e-01 -3.323166212209138770e-01
9.910211550952597870e-01 6.193558082378410878e-01 4.632769127143155918e-01
9.504878362146622628e-01 5.843899086095171169e-01 8.853941966460232571e-01
5.952302856219644500e-01 8.447380195233323841e-01 3.495839893800833931e-01
8.766329030073156670e-01 7.108387048549817955e-01 7.839360218944397829e-01
6.765072043162172477e-01 4.009648893311416051e-01 7.022426404963226787e-01
8.617095795249358758e-01 9.558713612422737871e-01 5.356140982813322182e-01
8.542962229748949365e-01 6.961315195966886193e-01 -2.273590175389417212e-01
9.622278785195959028e-01 8.634171247410877825e-01 7.412984951233774211e-01
9.833755673748990622e-01 1.334862324065910766e-02 9.055324358447637279e-01
9.630454147875660009e-01 -3.774466244568683848e-01 6.662303422408433207e-02
7.064467359917995237e-01 2.708242498338627735e-01 4.903433897505936612e-01
5.857532427566169986e-01 -3.514076777335084500e-02 -1.745403102727645095e-01
9.492322847100881367e-01 5.421367291589642701e-01 2.085633199953499384e-01
7.964777755467904452e-01 8.852156165679579969e-01 5.044827129791351616e-02
9.819886531085120218e-01 3.189519544252377159e-01 5.647083241413327626e-01
9.583900387305022139e-01 -4.726665911008678389e-01 7.238243709978819940e-01
9.733057892177021664e-01 5.866308300381642971e-01 1.511088737968090401e-01
8.832226633025077600e-01 8.424262590438935661e-01 -3.834583849202211070e-02
4.532259355189066641e-01 6.966466904287604844e-01 6.950705633212872492e-03
-1.179431335694045568e-01 9.526795955338082100e-01 -1.260436265123061617e-01
8.880897153512790076e-01 9.262802783616596036e-01 7.868986427959762109e-01
8.612592906363777390e-01 7.155866673650883580e-01 5.226699925417186421e-01
9.907841036210099928e-01 3.820512876148044468e-01 9.448916415519226231e-01
6.225014657077697633e-01 9.004386375012752852e-01 2.288008638952903073e-01
8.687409720459544626e-01 9.266506815522035367e-01 9.257199605607381310e-01
9.852833207090664347e-01 3.176522863669425378e-01 3.455716469696359372e-01
9.292216312191614591e-01 3.811775221444480000e-02 3.648045086067298604e-01
7.094640859124796695e-01 7.989807466063891805e-02 8.438427920237288049e-01
6.245042415869137553e-01 7.761934504217848918e-01 9.207336846656514195e-01
8.320056862615244908e-01 4.437538854090412599e-01 3.269513924918375780e-01
9.243012539428485663e-01 5.623472479177852312e-01 2.364831332573268385e-01
9.039038564442414270e-01 7.297497670176703588e-01 8.528698103281179277e-01
9.154563544055701607e-01 6.115934643284146599e-01 7.061395771439811231e-01
9.123441011497945841e-01 7.088158163626064878e-01 -2.154319100800532460e-01
8.145675106022225442e-01 4.927030118120383495e-01 1.816925316849525851e-01
9.668434728644021980e-01 1.683612938041130214e-01 5.418278748349268925e-01
8.946908721824997635e-01 -5.399012514773917637e-01 5.326791751710227008e-01
5.531964568648018998e-01 6.870042723299112364e-01 6.046346510190092616e-01
9.741108904990493089e-01 -6.406239444051877729e-01 1.263931433502087920e-01
9.928019254402916660e-01 2.653215762358592800e-01 -2.738197573706924182e-01
9.857213247531578793e-01 5.801390730127382600e-01 -3.314872266145267865e-01
9.081236573036709503e-01 2.264514875770962110e-01 6.817335039403091823e-01
9.094394739748812295e-01 5.327978556959002132e-01 -1.023526310188365152e-01
9.683707280646576265e-01 5.066109020020135301e-01 8.806647910738739649e-01
9.559389436177025967e-01 2.949695568402613821e-01 -2.206971304419844682e-01
9.559329556088027591e-01 2.245133836368262692e-03 8.232632206888461646e-01
9.248679911931863007e-01 -3.229717954402033797e-02 7.529139210320581199e-01
9.781619115773741990e-01 4.638642498172360629e-01 8.717300825564149314e-01
8.940581600992891786e-01 -5.361562382617828248e-01 9.060512084817136103e-01
9.382300498781547260e-01 8.876965813697749175e-01 8.201265084760678281e-01
9.973849888373869099e-01 7.682361306944126556e-01 6.048913205581578634e-01
5.046607734415431423e-01 7.454681209024522914e-01 7.924468725522975099e-01
9.426983320889891216e-01 9.055412480270423892e-01 9.105223220941415230e-01
8.303862655867251252e-01 6.558988221823017772e-01 3.498794946277608009e-01
9.881085704649401613e-01 7.714670797041750516e-01 4.113846495108481882e-01
7.279190704958624636e-01 5.214477623468998235e-01 2.149366420129186217e-01
8.053283131824584551e-01 8.316475540538904587e-01 4.567807329793281967e-01
9.660303480870978676e-01 7.353925961697941327e-01 9.378496539786862485e-01
9.068094592863815695e-01 -3.529674275691219165e-02 5.715036782545137584e-01
9.828475125198865570e-01 8.484542073235104009e-01 7.573137405999808003e-02
8.987716940662394682e-01 8.130810519317820395e-01 4.074653370124829976e-01
8.518016606305324201e-01 6.648685611148944519e-01 8.383589674451487062e-01
8.003302599220996072e-01 6.697937689591357824e-01 8.952272371627210124e-01
8.635114470842035761e-01 5.122436852679475017e-01 7.407403898225688454e-01
7.219657061306783419e-01 8.102526606405908716e-01 9.253677346563868866e-01
5.811329219803479385e-01 -8.461538461538462563e-01 9.655046026843858709e-01
9.939802601373401991e-01 1.006829973207201689e-02 4.527507087276254616e-01
8.694487859141601938e-01 8.886825450308087904e-01 8.032748247614847070e-01
9.951944037480001670e-01 5.762074302645279200e-01 3.800650966988089463e-01
8.883796876262862741e-01 6.524731870089883756e-01 5.644897747672807942e-01
9.171486753305708728e-01 9.556383428704975369e-01 7.673257211683917056e-01
9.103235255515386148e-01 6.097407294760941454e-01 5.927903127141602724e-01
9.164422957355142785e-01 8.746287595095046941e-01 -1.030192449090860940e-01
4.467428108931201791e-01 8.102990254414290661e-01 3.073402451268869573e-01
9.428185526022263563e-01 6.367072696387703346e-01 -2.308695747689548661e-02
9.596871634010706309e-01 9.539682567554405024e-01 7.716093456475106027e-01
7.906272778243801369e-01 4.464050927298675031e-01 4.537610240934011330e-01
7.446033968804046665e-01 7.063848672433943321e-01 1.563907730822913233e-01
9.621840296764665457e-01 5.776443463628870845e-01 8.165411315940762638e-01
9.854631415285552976e-01 6.276892951827772738e-01 8.613740741078257379e-01
9.572258559842037329e-01 1.726150844676070939e-01 5.827365276713023512e-01
9.481908381019832355e-01 8.988388798763912169e-01 8.436299867103904671e-01
9.430599347958688039e-01 7.243505114472856832e-01 -2.512310359956029249e-01
9.807241636108257055e-01 9.250053005008317397e-01 9.558844334916993812e-01
9.706148332377533272e-01 7.940503453599748740e-01 -3.987982467055628533e-02
8.251238527698020464e-01 3.882024445207833407e-01 7.445184283893961918e-01
8.616300783162913479e-01 6.108687411901424502e-01 7.634331762889692286e-01
8.273849371575712208e-01 7.018180003971955516e-01 5.890548600269560620e-01
9.718369305612519771e-01 7.048980630807546444e-01 8.375984714154605104e-01
9.595657698539686864e-01 4.713372692850311685e-01 7.019205203122138581e-01
9.938816936424126336e-01 7.083173248036449543e-01 4.440942202281432660e-01
9.792106142454722884e-01 5.277774891712734284e-01 3.981930508804036872e-01
9.813104459234927024e-01 9.173500269238991089e-01 -3.590284518420667759e-01
8.030716349323927528e-01 8.417987946292166956e-01 -3.059377704538994713e-01
9.339550543464747445e-01 8.833636180443248387e-01 7.688442420600151150e-01
7.769578351075462352e-01 5.891284123123141647e-01 3.683883115768519234e-01
-2.737679520702811509e-01 9.737564054832773541e-01 9.857647998236683806e-01
8.357797053786636399e-01 3.614006996742813449e-01 8.034774305590175469e-01
9.500999273102128662e-01 6.558882872864303382e-01 -5.100615991937840210e-01
9.495316156318018841e-01 6.478090874488006135e-01 1.221690966328166095e-01
8.989024915039285357e-01 7.110219287817701739e-01 1.673703149775289667e-01
8.702911927849444895e-01 -8.526806445112280475e-01 -1.557805600545467684e-01
9.956925635709441558e-01 6.198048180056906498e-01 8.092026326139285519e-01
2.460376021092322008e-01 8.725378729319258619e-01 4.079424578584408545e-01
8.556823188378783751e-01 7.932927324793639379e-01 1.163360167371628728e-01
9.768368313096519318e-01 4.832306776568626727e-01 9.458643520893112999e-01
9.341352066419635891e-01 7.742419130403535021e-01 2.630723031983567273e-01
8.650618501240272540e-01 9.812416437896368526e-01 7.600036259793973015e-01
9.829178199215479195e-01 6.314472830922828184e-01 5.900579458810308875e-01
9.269290424122782479e-01 7.500508360785438366e-01 1.386130632185392786e-01
9.357898806511537604e-01 3.495728135459762465e-01 4.547555740022568571e-01
9.877308761299226081e-01 4.853370356017252529e-01 1.377220924313168338e-01
8.975759373863916313e-01 6.707109117789349373e-01 2.836865247183074645e-01
9.440898185547337285e-01 4.261322847324168217e-01 7.315283379799508712e-01
7.084408704443885263e-01 6.599732963911810746e-01 2.148404998312102299e-01
9.548384824109084068e-01 7.543645046404341414e-01 2.643045715557286179e-01
9.186497185322195502e-01 5.294329933764787555e-01 8.208392628523919488e-01
1.825404036544793218e-01 8.195753780081338480e-01 7.433301487890744408e-01
9.384000556436600249e-01 6.011213902882297511e-01 8.280459280569238967e-01
9.244460973570727269e-01 7.370467934470230631e-01 3.938928367016762966e-01
9.624557928591626066e-01 2.571960387133417347e-01 7.491804209064445441e-01
8.893355546454714267e-01 7.185983296281638344e-01 6.521660998047035251e-01
8.697057202997857672e-01 7.469530510808917168e-01 3.744699470304507782e-01
5.956663797889045764e-01 6.496313019205712802e-01 8.063635287608488245e-01
6.446023196065446825e-01 5.676698806637749950e-01 -9.747854225631291669e-02
9.152538176477131859e-01 8.146016846031512992e-01 9.561891330501339770e-01
4.080721125000092986e-01 4.128426947779676448e-01 -8.684412959086924566e-01
8.746330328882464533e-01 3.213181841607851696e-01 7.788131899529565638e-01
9.543477322567694987e-01 8.187475913064268251e-01 9.374050088010932313e-01
5.534182860953847927e-01 7.422611901620235209e-01 6.483713615668238450e-01
9.792727775846067351e-01 5.101745035473427281e-01 5.531687195894379183e-01
9.804724828119930624e-01 -1.656306148416843982e-01 9.299141761720226551e-01
9.021533213912865667e-01 2.801447358298113643e-01 8.420522118837959757e-01
9.793820368875286730e-01 5.095652801067416249e-01 6.000031513664858540e-01
9.121430261101479697e-01 6.700110535282797208e-01 9.267170285024398657e-01
9.488802631428072676e-01 7.267392342918186365e-01 5.171566911118220533e-01
9.912530405256619881e-01 -4.925729507405127716e-01 4.344458255016961923e-01
9.147035277356281302e-01 5.334234465860534513e-01 7.164486223854306113e-01
8.406959214453975093e-01 8.476526061707280180e-01 6.565867739213948617e-01
9.621989617241356596e-01 8.143454059993875394e-01 7.659686626913619900e-01
9.430897409743284054e-01 6.449753762392649303e-01 -6.013712801706609934e-01
9.740884004852035094e-01 8.374508743352497842e-01 3.192097743766524331e-01
8.375650413545741024e-01 8.391344998976939529e-01 6.756501566887794796e-01
8.211957536304290706e-01 4.941947158691117892e-01 9.393713305976689742e-01
6.239090555887543132e-01 1.216128922585251182e-01 6.789900508967207093e-01
9.921790211961112327e-01 4.396760558812478070e-01 7.209404696798744627e-01
6.505096121081939131e-01 9.081792954686805919e-01 2.885432903500070312e-01
9.796255205390411724e-01 -5.277580886469084298e-01 6.421369037305577621e-01
9.112817238782909834e-01 8.032352985512836163e-01 -1.642138640255921267e-01
9.412766573379630630e-01 8.014779428515826920e-01 3.851362094274095593e-01
9.701796853428591438e-01 9.379913869119403946e-01 8.079752757159252008e-01
9.873320680500055069e-01 9.754314857612739198e-01 7.992621788758899060e-01
8.175085783650323235e-01 6.636349622321566777e-01 6.898020967404816517e-01
4.768390882289886834e-01 8.965152533294462600e-01 6.365393613565948350e-01
6.934342611092457753e-01 7.831333692287401060e-01 -7.498632980830111094e-02
9.824462825115166664e-01 3.676762184020813118e-01 8.628882707234152294e-01
9.637590542111974523e-01 1.903248044133104555e-01 7.366493473134481107e-01
9.431761010716963600e-01 7.976686493338853712e-01 3.422923768509102960e-01
9.396008140275527998e-01 8.499620347958121158e-01 -4.650230361751339636e-02
9.117104651543904703e-01 5.386932365658456678e-01 -1.931421799534911443e-01
9.247496014342164727e-01 5.548818208487957815e-01 9.008898800164136800e-01
9.574645988495946725e-01 7.592367121489074222e-01 6.287156947067387147e-01
9.857811722509400854e-01 8.483871386139898441e-01 9.730489958303786269e-01
9.399586237470137773e-01 9.390950626051057792e-01 -8.693229620404707703e-02
9.418678962669911892e-01 4.782028788688769128e-01 4.354671572238769661e-01
9.833579733709794102e-01 4.146638380618321573e-01 1.946800320288422093e-01
9.274072431500980374e-01 5.293467220112137994e-01 5.081616603767304952e-01
9.747959287780358917e-01 9.087663428030322565e-01 7.294817114263767444e-01
7.766822153178264410e-01 8.830049252762800505e-01 1.321727074150131909e-01
8.936617844617625872e-01 3.812341521445903325e-01 6.018677557388785182e-01
5.276674223685158260e-01 6.421634278047543276e-01 8.575481110944689345e-01
9.559570541971332824e-01 1.817278474158623425e-01 8.130962955054361618e-01
8.992375162232641994e-01 9.299575723317025089e-01 8.260848777514149255e-01
9.426299066111097913e-01 9.009088686293017512e-01 -1.061607024417365874e-01
8.544667329050257276e-01 4.660021490065462402e-01 4.397584299221467541e-01
9.278228169619304744e-01 5.203754530148633206e-01 6.118127858566966282e-01
8.365988951329776935e-01 7.006303761433624322e-01 4.971911119294305514e-01
3.691546741039064550e-01 3.959069382719322405e-01 -2.012926972543493953e-01
9.151245127376708144e-01 3.001496549771209832e-01 4.915519317554321033e-01
7.039174319255279144e-01 9.745178702494494694e-01 6.277484711264647022e-01
8.620367215027382457e-01 5.698584989417629920e-01 7.839635830672058159e-01
8.497636753218241745e-01 3.959821661822855443e-01 8.458842562813095878e-02
9.739878481901254048e-01 8.861969049566095213e-01 1.523839206403126978e-01
9.709643807047710906e-01 1.162382383172730904e-01 -4.202333427914051178e-02
8.854824735605899555e-01 -9.780219780219781001e-01 9.092607611770608944e-01
7.968091871733855580e-01 7.540932336166514816e-01 7.581621269451133127e-01
8.788021913783196082e-01 7.529731312161854762e-01 3.559432080691906641e-01
8.276872554358556400e-01 9.517452601924771827e-01 3.972055376842614782e-01
3.553768879175903672e-01 4.346473600067942700e-01 6.999805355072592494e-01
2.602451227479449791e-01 6.900337792902986322e-01 6.842200425256570462e-01
9.428801310604129071e-01 2.210615522941115074e-01 8.840442127759021718e-01
7.002267320507153947e-01 6.739709447017284694e-01 4.767890057075352406e-01
9.827496275535440029e-01 4.013851562723792510e-01 7.380732155655654880e-01
3.193569700601233130e-01 -4.920773580921591339e-01 -7.954238340194490497e-01
9.525593583618859883e-01 -3.683164652234465208e-01 2.829017971271811094e-01
7.808761403327206807e-01 5.972866933454682448e-01 9.607888372846027369e-01
8.233884485921806329e-01 4.770015593908994989e-01 4.546460608494771183e-01
9.357089407652771085e-01 3.714042320235095840e-01 3.495262160302243792e-01
9.950515603459330061e-01 1.942612285963918328e-01 6.904994826010633080e-01
9.645891113710400866e-01 7.613266462494661102e-01 -4.349771437759601955e-01
9.461542635389258438e-01 6.344966151052580106e-01 8.449543165436154135e-01
8.618059739661001473e-01 8.500111097721081421e-01 9.368125671871750937e-01
8.804582489446370897e-01 7.977156122722308673e-01 9.243250846122730291e-01
8.476052960532821645e-01 8.951959731835501533e-01 -1.308011723271680360e-01
8.605051864107046145e-01 7.308426004781758412e-01 5.011799123432642000e-01
8.075984863781612288e-01 5.984426512073124371e-01 7.765272612230904592e-01
9.939933378452194823e-01 9.345758797905381332e-01 9.791212833798812465e-02
8.022774726031660641e-01 -5.066446310947081422e-02 3.656815898315821656e-01
8.468571544716135824e-01 5.606629892807396542e-01 7.158683119560202979e-01
5.682810603505542568e-01 -9.947506561679790860e-01 5.958389830906724027e-01
8.396465391493413977e-01 5.744750556822846299e-01 4.089367064069012736e-01
9.647201583153771631e-01 5.794639336743314662e-01 -3.281794350949263084e-01
5.060832223937441476e-01 6.206456137995450817e-01 8.924824061404350584e-01
8.653579203098897832e-01 7.421075241180217219e-01 6.317063665316211551e-01
8.126013639575371261e-01 1.630618664108061111e-01 8.919948958230285996e-01
9.739035758051203251e-01 5.376207917948649939e-01 9.777143421443700300e-01
9.878742524159662697e-01 6.495064153058682788e-01 8.727739991722138768e-01
9.836901150468144728e-01 1.690763599786870852e-01 1.700140789770159255e-01
9.356354974846657901e-01 8.302469885597419941e-01 4.045878870394640225e-01
1.998753882469798127e-01 -1.448769174539168425e-01 5.035577114351731387e-01
9.166304286744070273e-01 8.750725667335305102e-01 2.391014985834550854e-01
9.488154642082002876e-01 7.303217534272388178e-01 9.276028673449201456e-01
5.152075461217422436e-01 8.099440448461321385e-01 2.106086549793415585e-01
9.830907770556778225e-01 4.221627282534232695e-01 7.527213394019800496e-01
9.212668859617582084e-01 4.337101002890639823e-01 7.714523976882515788e-01
9.786589844206688982e-01 6.515436597760074777e-01 -8.636956141270313303e-02
7.905196660447402213e-01 2.613825182664499813e-01 9.319248335833587582e-01
7.906406502293341632e-01 4.030862936013636100e-01 9.117539646967276479e-02
9.536697786048766723e-01 8.180481094768849992e-01 8.100049024519633267e-01
7.537224614825897007e-01 9.531398457176467609e-01 -8.719267925126472640e-02
9.748273328998515730e-01 5.597509391440016469e-01 7.888258454006751297e-01
9.029122034055032664e-01 5.020127034865059512e-01 6.727552372918013113e-01
9.735500847903630905e-01 9.947349255076362029e-01 8.754581981104115895e-01
8.915313436484378906e-01 8.749161825689928396e-01 6.448480552945692335e-01
7.226963425958956577e-01 7.286261567941327844e-01 6.021181415051360952e-01
8.985615909348293462e-01 9.406582843302223607e-01 3.493050868897877859e-01
9.024370033340733954e-01 7.791914706227898169e-02 -6.443740582942614203e-02
9.278539716185322250e-01 1.798243889009065732e-01 5.779162635675498816e-01
9.767348816836226577e-01 4.035631399503307737e-01 6.861742040653480146e-01
8.582378321372753360e-01 6.851468918054601787e-01 3.554642124914491053e-01
7.514357267922604500e-01 6.729379103462719280e-01 2.071456854656994473e-02
7.918501559874813189e-01 -5.228879815072837722e-01 2.791442053212833674e-01
8.917550533078990593e-01 2.680131497187893119e-01 2.271462637724497302e-02
9.842544648082233172e-01 7.016888745696756580e-01 -5.466878776093451187e-01
9.376202881731429128e-01 8.168132292804967109e-01 9.014139587442226986e-01
9.064981931173389240e-01 7.949401390835237891e-01 8.197284754268187035e-01
6.940239462785566804e-01 6.333745053147128434e-01 9.066053477676936367e-01
-2.900632761645678404e-01 3.366830412671422135e-01 6.921189615148701790e-01
8.914909573797900055e-01 5.018147004529284194e-01 9.591352616960400201e-01
9.920997292660537203e-01 9.684258936446593635e-01 9.057907917962089162e-01
9.672225093012434272e-01 8.508310792281899015e-01 8.497511687664414115e-01
9.069471320505999579e-01 4.646054938277230928e-01 9.252817236481160057e-01
8.026745681338935956e-01 3.262529261096156485e-01 1.838555983971650321e-01
8.238037084149888445e-01 -2.522291940482839223e-01 5.201498802625811324e-01
-8.010249897348287185e-02 8.254704839800657279e-01 4.440316066006689821e-01
9.124596194338705502e-01 1.254699580858006369e-01 6.378972057463747625e-01
8.901347229252800641e-01 7.081827129921365316e-01 4.805101206035328198e-01
7.328052238084674652e-01 7.018140616263723874e-01 4.929218383189987174e-01
9.609991758457555600e-01 5.169599728258607030e-01 1.108323636415777802e-01
9.962648058268197548e-01 1.000000000000000000e+00 6.439361136728920521e-01
9.200878116923613126e-01 7.036039048730984291e-01 8.615470566404346275e-01
8.387458486081169617e-01 7.678217980379620222e-02 7.476509866838372265e-01
9.195357043085932158e-01 5.587162237724554448e-01 6.401913208751408568e-01
8.406233972310117597e-01 2.532459942254183805e-01 3.523049986881009454e-01
9.214116511600249915e-01 6.327998117795814448e-01 2.632354795224656208e-01
8.168248202504182487e-01 8.246177592179642080e-01 9.681313726074771697e-01
8.991466537014279892e-01 8.031580348073651399e-01 6.999833424862533793e-01
1.416638446858353717e-03 7.688518878187586836e-01 2.958110709040155939e-01
6.018923817043838609e-01 5.762995342659129605e-01 -3.121071677988698223e-01
9.620122155165797828e-01 7.608904739598300049e-01 8.219024501964737883e-01
9.265769430033593546e-01 8.995077394205890364e-01 4.636569091896681760e-01
8.532768475038650102e-01 -8.218739389005531581e-01 6.100806491940201637e-01
9.769059287805264002e-01 5.756346419011695303e-01 8.213883093430993654e-01
9.267385890237517243e-01 3.826746145869992510e-01 7.487849714071892482e-01
9.554675201547921937e-01 9.583491066161453631e-02 2.141282678955293006e-01
8.829836131664681176e-01 6.146064295562417845e-01 7.302901998874298251e-01
5.352142621683041446e-01 5.856010522863868140e-01 -3.676709564454139212e-02
9.972289953744831736e-01 7.093449192157608163e-01 5.874342297519422607e-01
8.482787170841208368e-01 5.824019171249110727e-01 8.984821549760960702e-01
5.603004038446566248e-01 6.842429860386665119e-01 7.230378768410001822e-01
9.335877096681108878e-01 2.018262916675529484e-01 7.351598336089569807e-01
9.871039034281099411e-01 6.453489556686193840e-01 6.994612631382921553e-01
9.427119427119426964e-01 3.152523506629694161e-01 5.996750291965162738e-01
9.230605082238072523e-01 2.209365900502984204e-01 8.720514356431432468e-01
9.577449417179835223e-01 6.479675148523419415e-01 9.311215227952490681e-01
8.341242756111955092e-01 5.451709765483685466e-01 8.895710662915237155e-01
9.029260789867081805e-01 8.562834902616495159e-01 6.940138189674500691e-01
7.961876803223681964e-01 4.755330349918597266e-01 7.384724461121825456e-01
8.755539148382038839e-01 9.596267331905912190e-01 9.281200075114681702e-03
8.871412662274474892e-01 2.798416494506539287e-02 3.895667341773297876e-01
9.084036855763747420e-01 8.774315911491502584e-01 6.667515244524586659e-01
8.550749273998522471e-01 8.531287898281880722e-01 4.758232159792338267e-01
9.828933674318190983e-01 -1.043193231538666055e-01 8.347559245983651177e-01
9.729003142915186864e-01 5.923659449039944125e-01 7.038201343199783633e-01
8.084804461023844535e-01 8.322823895223957491e-01 1.797079064008333393e-02
9.721634977692117374e-01 8.921061631596487462e-01 5.212354344854656096e-01
6.485005357461415265e-01 9.888702748642315132e-01 9.257688476221186402e-01
6.063373755113388164e-01 6.572905953747019137e-01 -2.193208483610775694e-01
9.603795074977403701e-01 6.554107712185569534e-01 8.515080413176240315e-01
9.186148212155549331e-01 3.301916342089892265e-01 5.733513453528840120e-01
9.471920304177113836e-01 7.284417480809191048e-01 8.195702282247999682e-01
9.952430768100422043e-01 8.966606161696425437e-01 3.009841625938092236e-01
9.800718969148780602e-01 9.759421177164023797e-01 7.198280432503867399e-01
9.233825161089013189e-01 6.844723472918031737e-01 6.517359765635348801e-01
9.878502039732642848e-01 5.641867028011346985e-01 -1.739580360224424194e-01
9.295831348685319462e-01 8.529875318004865870e-01 5.533411347972310157e-01
9.971678280099190994e-01 5.902975117344257949e-01 9.260316058021047514e-01
8.655767062877554041e-01 6.952253609899163855e-01 5.838862730380796062e-01
9.599576817773654014e-01 3.912916835410098493e-01 5.143481455343867914e-01
9.775262438691533218e-01 4.223715286287673676e-01 4.253093160917231774e-01
8.973169086792834870e-01 8.750433190745859902e-01 6.026792610313627119e-01
8.207757583451873451e-01 -3.148782718137304037e-01 8.592714974608994805e-02
8.275644944991611407e-01 8.221734425158685466e-01 5.952610668850217834e-01
-3.193727806351898124e-02 7.119169054395659835e-01 2.821843570656317191e-01
9.752294400454070145e-01 -1.150157898426720227e-01 8.758356407419058964e-01
8.127467361276063951e-01 -7.721277209168229128e-01 7.716321428550335648e-01
9.124602145913461859e-01 5.222599128837760452e-01 3.726871644478146894e-01
9.973272567511036746e-01 7.598408834829607494e-01 7.849421090241419652e-01
8.795252405670400675e-01 4.547631306280915942e-01 2.623779367767763437e-01
6.775716841876506802e-01 6.956594135163947090e-01 6.740445277073007224e-01
9.849490494307403532e-01 -7.160685103041364297e-01 9.282345381648949845e-01
8.504043791127748886e-01 -3.605043065784545586e-01 6.211610402604034187e-01
9.228505835725124840e-01 7.517742856556395292e-01 3.409259049088310123e-01
8.194397151300143456e-01 7.639442509241037849e-01 -7.195863298503362149e-01
9.943300609835096227e-01 7.599201126348872348e-01 6.082929837454581490e-01
9.159881442876808277e-01 2.792581812504530969e-01 9.421456750496699506e-01
2.233597327021202839e-01 -3.288079856212278163e-01 8.219011407913775491e-01
9.140757233518757019e-01 1.760786151623113804e-01 3.459011195624881463e-01
7.441746699958449174e-01 6.188625929418312133e-01 8.389565459320300622e-01
9.861593577153382473e-01 -2.060545666071404991e-01 7.828986631668733986e-01
9.136159546837164802e-01 8.275985626043022014e-01 2.454237035186894733e-01
9.925476964464048368e-01 1.059458020679878709e-01 7.491220053954021907e-01
9.517832886369470557e-01 4.558400180666045687e-01 8.788338084724459653e-01
9.727849598758462335e-01 -1.721282494222267090e-01 5.137071630719360904e-01
9.748032094951923909e-01 7.935726580887871862e-01 8.821318786791749744e-01
8.972366952725344680e-01 9.420808272756910906e-01 8.514772992528312212e-01
6.645114872162922737e-01 9.220767740664534973e-01 8.962786758701879464e-02
7.520736713829531128e-01 8.936527965725745704e-01 -2.029564638583685188e-01
2.461458966376754987e-01 -1.739285112091493168e-02 4.646804648266896764e-01
6.536853359224596982e-01 7.523174965759394928e-01 3.697140577609681067e-01
8.232120584856531531e-01 3.229049662805294485e-01 8.576833968556820675e-01
8.764639816972371600e-01 9.308936670785190604e-01 6.022445336862189968e-01
9.541332617104646419e-01 9.281794379173515797e-01 5.249172873536431805e-01
7.452052578385949255e-01 9.257343696277755551e-01 3.744527629956221348e-01
9.380821293534230554e-01 8.814570044746422584e-01 9.012695792518501392e-01
9.382346603793512152e-01 7.999322091418930025e-01 -2.696359282166185256e-01
8.942013812356323088e-01 8.272119486113208575e-01 3.429508998634408501e-01
[truncated: 3,039,104 more chars]
