# Supplementary material for: OMNI-P2x universal neural network potential for excited-state simulations
Source: Nat Commun. 2026 Apr 7;17:4949. doi: 10.1038/s41467-026-71380-5 (PMC13233842; doi:10.1038/s41467-026-71380-5)
Supplement: Supplementary file 3 — Source Data [file 41467_2026_71380_MOESM3_ESM.zip › source_data/Suppl_Fig2/fig_S_2.txt]

# R/Angstrom EE_uncorrected/eV EE_fragment_corrected/eV EE_TD-DFT/eV
2.500000000000000000e+00 3.377096982597273644e+00 3.377096982597273644e+00 2.628164008430293741e+00
2.750000000000000000e+00 2.947153189033270060e+00 2.947153189033270060e+00 3.571415200893976127e+00
3.000000000000000000e+00 3.594192479252815264e+00 3.594192479252815264e+00 4.237680725688369954e+00
3.100000000000000089e+00 4.118657179400324608e+00 4.118657179400324608e+00 4.445969947982639781e+00
3.200000000000000178e+00 4.733518170638841838e+00 4.733518170638841838e+00 4.627360562116968445e+00
3.299999999999999822e+00 5.383111913296294126e+00 5.383111913296294126e+00 4.785052402519303527e+00
3.399999999999999911e+00 6.032986724618822905e+00 5.447227498721846750e+00 4.921945319139974018e+00
3.500000000000000000e+00 6.679271511799756311e+00 5.447227705674661635e+00 5.040339192974067295e+00
3.750000000000000000e+00 8.075269615705025217e+00 5.447227705674661635e+00 5.267927416661900786e+00
4.000000000000000000e+00 9.051058840676111217e+00 5.447227705674661635e+00 5.416319738258010830e+00
4.500000000000000000e+00 1.030783219115808613e+01 5.447227705674661635e+00 5.553412644530427933e+00
5.000000000000000000e+00 1.085512934044003508e+01 5.447227705674661635e+00 5.586610926720393167e+00
5.500000000000000000e+00 1.089445484539442432e+01 5.447227705674661635e+00 5.592610616272795987e+00
6.000000000000000000e+00 1.089445484539442432e+01 5.447227705674661635e+00 5.593810554183276551e+00
7.000000000000000000e+00 1.089445484539442432e+01 5.447227705674661635e+00 5.594510517964391028e+00
8.000000000000000000e+00 1.089445473558269484e+01 5.447227705674661635e+00 5.594810502442011391e+00
9.000000000000000000e+00 1.089445525085501920e+01 5.447227705674661635e+00 6.538761658686807365e+00
1.000000000000000000e+01 1.089445525085501920e+01 5.447227705674661635e+00 6.569460070229936832e+00
