# Supplementary material for: OMNI-P2x universal neural network potential for excited-state simulations
Source: Nat Commun. 2026 Apr 7;17:4949. doi: 10.1038/s41467-026-71380-5 (PMC13233842; doi:10.1038/s41467-026-71380-5)
Supplement: Supplementary file 3 — Source Data [file 41467_2026_71380_MOESM3_ESM.zip › source_data/Suppl_Fig5/fig_S5_a.txt]

# wl_ML/nm eps_ML/M-1cm-1 wl_DFT/nm eps_DFT/M-1cm-1 EE_ML/Hartree f_ML EE_DFT/Hartree f_DFT
1.798759920130916043e+02 2.821678389601206538e-01 1.769801279347072978e+02 2.325964566898324204e-01 1.707028653472661972e-01 3.624879053456702555e-02 1.645432361461871551e-01 2.844500000000000153e-02
1.800759920130915930e+02 3.291155950840199407e-01 1.771801279347072864e+02 2.730515529764409588e-01 1.831900086253881454e-01 7.038345417601982179e-02 1.759576715440971384e-01 1.385669999999999957e-01
1.802759920130915816e+02 3.832523640942769316e-01 1.773801279347072750e+02 3.199985926623201693e-01 1.916390163823962212e-01 7.337599104864517274e-02 1.888035922755761931e-01 1.780640000000000001e-01
1.804759920130915702e+02 4.455751589654051159e-01 1.775801279347072636e+02 3.743847658430336511e-01 1.985553279519081116e-01 5.950787148101249063e-02 1.945010163555025429e-01 4.442999999999999901e-03
1.806759920130915589e+02 5.172031217945668446e-01 1.777801279347072523e+02 4.372801336109693460e-01 2.045246027410030365e-01 5.155910594983020151e-02 1.982937377208600083e-01 5.342399999999999927e-02
1.808759920130915475e+02 5.993901602577149657e-01 1.779801279347072409e+02 5.098912671380951833e-01 2.097493819892406464e-01 4.431141956372180307e-02 1.992368650692242227e-01 1.063099999999999982e-02
1.810759920130915361e+02 6.935385829296237814e-01 1.781801279347072295e+02 5.935760827750794499e-01 2.142279297113418579e-01 3.634906231088557566e-02 2.100745610421199672e-01 1.915000000000000036e-02
1.812759920130915248e+02 8.012137741953408998e-01 1.783801279347072182e+02 6.898599373735851970e-01 2.180426046252250671e-01 3.124267884192982042e-02 2.146621273816435860e-01 1.290999999999999960e-02
1.814759920130915134e+02 9.241599463523110236e-01 1.785801279347072068e+02 8.004530464204897555e-01 2.213599309325218201e-01 2.906374630181112612e-02 2.183387585313312229e-01 1.550699999999999995e-02
1.816759920130915020e+02 1.064317002631286702e+00 1.787801279347071954e+02 9.272692851663976166e-01 2.243744060397148132e-01 2.891620198858895624e-02 2.202296803561694105e-01 3.647299999999999848e-02
1.818759920130914907e+02 1.223838540201045433e+00 1.789801279347071841e+02 1.072446429665187662e+00 nan nan nan nan
1.820759920130914793e+02 1.405111016720577366e+00 1.791801279347071727e+02 1.238367890447122477e+00 nan nan nan nan
1.822759920130914679e+02 1.610774097623113743e+00 1.793801279347071613e+02 1.427685986360005765e+00 nan nan nan nan
1.824759920130914566e+02 1.843742194023894942e+00 1.795801279347071500e+02 1.643346799868017794e+00 nan nan nan nan
1.826759920130914452e+02 2.107227192908038838e+00 1.797801279347071386e+02 1.888616647742352717e+00 nan nan nan nan
1.828759920130914338e+02 2.404762372058272035e+00 1.799801279347071272e+02 2.167110192558797888e+00 nan nan nan nan
1.830759920130914225e+02 2.740227482010211268e+00 1.801801279347071159e+02 2.482820210698630348e+00 nan nan nan nan
1.832759920130914111e+02 3.117874966175485874e+00 1.803801279347071045e+02 2.840149021593820766e+00 nan nan nan nan
1.834759920130913997e+02 3.542357278158431821e+00 1.805801279347070931e+02 3.243941570749864223e+00 nan nan nan nan
1.836759920130913883e+02 4.018755242232720626e+00 1.807801279347070817e+02 3.699520145608802935e+00 nan nan nan nan
1.838759920130913770e+02 4.552607388971383173e+00 1.809801279347070704e+02 4.212720688587205942e+00 nan nan nan nan
1.840759920130913656e+02 5.149940183190772736e+00 1.811801279347070590e+02 4.789930655661287062e+00 nan nan nan nan
1.842759920130913542e+02 5.817299045729788176e+00 1.813801279347070476e+02 5.438128351708207298e+00 nan nan nan nan
1.844759920130913429e+02 6.561780054227224213e+00 1.815801279347070363e+02 6.164923655504455979e+00 nan nan nan nan
1.846759920130913315e+02 7.391062191065506326e+00 1.817801279347070249e+02 6.978600027902530201e+00 nan nan nan nan
1.848759920130913201e+02 8.313439989135748220e+00 1.819801279347070135e+02 7.888157676342929747e+00 nan nan nan nan
1.850759920130913088e+02 9.337856408161721689e+00 1.821801279347070022e+02 8.903357727622545070e+00 nan nan nan nan
1.852759920130912974e+02 1.047393575614747618e+01 1.823801279347069908e+02 1.003476723886589106e+01 nan nan nan nan
1.854759920130912860e+02 1.173201645223529965e+01 1.825801279347069794e+02 1.129380485407240187e+01 nan nan nan nan
1.856759920130912747e+02 1.312318340904497305e+01 1.827801279347069681e+02 1.269278689062258003e+01 nan nan nan nan
1.858759920130912633e+02 1.465929979459889765e+01 1.829801279347069567e+02 1.424497361689666697e+01 nan nan nan nan
1.860759920130912519e+02 1.635303791642340343e+01 1.831801279347069453e+02 1.596461545890395506e+01 nan nan nan nan
1.862759920130912406e+02 1.821790895353679574e+01 1.833801279347069340e+02 1.786699885075876892e+01 nan nan nan nan
1.864759920130912292e+02 2.026829124604447330e+01 1.835801279347069226e+02 1.996849142121496712e+01 nan nan nan nan
1.866759920130912178e+02 2.251945683715381819e+01 1.837801279347069112e+02 2.228658618653301104e+01 nan nan nan nan
1.868759920130912064e+02 2.498759594883444990e+01 1.839801279347068999e+02 2.483994439897042383e+01 nan nan nan nan
1.870759920130911951e+02 2.768983906034617704e+01 1.841801279347068885e+02 2.764843668043995706e+01 nan nan nan nan
1.872759920130911837e+02 3.064427624861329491e+01 1.843801279347068771e+02 3.073318205263174718e+01 nan nan nan nan
1.874759920130911723e+02 3.386997344125127540e+01 1.845801279347068657e+02 3.411658445847479015e+01 nan nan nan nan
1.876759920130911610e+02 3.738698522710165406e+01 1.847801279347068544e+02 3.782236635544458636e+01 nan nan nan nan
1.878759920130911496e+02 4.121636386569279864e+01 1.849801279347068430e+02 4.187559894927089488e+01 nan nan nan nan
1.880759920130911382e+02 4.538016413628203338e+01 1.851801279347068316e+02 4.630272862727525762e+01 nan nan nan nan
1.882759920130911269e+02 4.990144366926780606e+01 1.853801279347068203e+02 5.113159914417442309e+01 nan nan nan nan
1.884759920130911155e+02 5.480425840797573755e+01 1.855801279347068089e+02 5.639146911000663209e+01 nan nan nan nan
1.886759920130911041e+02 6.011365285726505903e+01 1.857801279347067975e+02 6.211302433003222490e+01 nan nan nan nan
1.888759920130910928e+02 6.585564478721475723e+01 1.859801279347067862e+02 6.832838455037069991e+01 nan nan nan nan
1.890759920130910814e+02 7.205720407545757666e+01 1.861801279347067748e+02 7.507110417083897858e+01 nan nan nan nan
1.892759920130910700e+02 7.874622539060355564e+01 1.863801279347067634e+02 8.237616649818514247e+01 nan nan nan nan
1.894759920130910587e+02 8.595149444168444575e+01 1.865801279347067521e+02 9.027997112883065256e+01 nan nan nan nan
1.896759920130910473e+02 9.370264754469326363e+01 1.867801279347067407e+02 9.882031407032832249e+01 nan nan nan nan
1.898759920130910359e+02 1.020301242870473857e+02 1.869801279347067293e+02 1.080363602352516068e+02 nan nan nan nan
1.900759920130910245e+02 1.109651131041394194e+02 1.871801279347067180e+02 1.179686079699719414e+02 nan nan nan nan
1.902759920130910132e+02 1.205394896189410474e+02 1.873801279347067066e+02 1.286588453139580679e+02 nan nan nan nan
1.904759920130910018e+02 1.307857476357667963e+02 1.875801279347066952e+02 1.401500977225612132e+02 nan nan nan nan
1.906759920130909904e+02 1.417369227226485577e+02 1.877801279347066838e+02 1.524865670277939103e+02 nan nan nan nan
1.908759920130909791e+02 1.534265083630213837e+02 1.879801279347066725e+02 1.657135614571283213e+02 nan nan nan nan
1.910759920130909677e+02 1.658883647064094191e+02 1.881801279347066611e+02 1.798774165796205011e+02 nan nan nan nan
1.912759920130909563e+02 1.791566199992074644e+02 1.883801279347066497e+02 1.950254071015336592e+02 nan nan nan nan
1.914759920130909450e+02 1.932655648301081044e+02 1.885801279347066384e+02 2.112056494896532968e+02 nan nan nan nan
1.916759920130909336e+02 2.082495393799408419e+02 1.887801279347066270e+02 2.284669954595252079e+02 nan nan nan nan
1.918759920130909222e+02 2.241428139221782203e+02 1.889801279347066156e+02 2.468589164272327707e+02 nan nan nan nan
1.920759920130909109e+02 2.409794628777960384e+02 1.891801279347066043e+02 2.664313790869628065e+02 nan nan nan nan
1.922759920130908995e+02 2.587932327860258397e+02 1.893801279347065929e+02 2.872347123417287094e+02 nan nan nan nan
1.924759920130908881e+02 2.776174046103143951e+02 1.895801279347065815e+02 3.093194658809477460e+02 nan nan nan nan
1.926759920130908768e+02 2.974846508561365113e+02 1.897801279347065702e+02 3.327362607654478097e+02 nan nan nan nan
1.928759920130908654e+02 3.184268880334840333e+02 1.899801279347065588e+02 3.575356324473647760e+02 nan nan nan nan
1.930759920130908540e+02 3.404751250516080745e+02 1.901801279347065474e+02 3.837678667189333055e+02 nan nan nan nan
1.932759920130908426e+02 3.636593081861100814e+02 1.903801279347065361e+02 4.114828291492809740e+02 nan nan nan nan
1.934759920130908313e+02 3.880081633085362682e+02 1.905801279347065247e+02 4.407297886321017586e+02 nan nan nan nan
1.936759920130908199e+02 4.135490361154506900e+02 1.907801279347065133e+02 4.715572357282616167e+02 nan nan nan nan
1.938759920130908085e+02 4.403077311373092471e+02 1.909801279347065019e+02 5.040126965458634913e+02 nan nan nan nan
1.940759920130907972e+02 4.683083503465476838e+02 1.911801279347064906e+02 5.381425429551816251e+02 nan nan nan nan
1.942759920130907858e+02 4.975731322189335515e+02 1.913801279347064792e+02 5.739917999868112020e+02 nan nan nan nan
1.944759920130907744e+02 5.281222921318621957e+02 1.915801279347064678e+02 6.116039513076892717e+02 nan nan nan nan
1.946759920130907631e+02 5.599738650075546502e+02 1.917801279347064565e+02 6.510207437108983868e+02 nan nan nan nan
1.948759920130907517e+02 5.931435511274975170e+02 1.919801279347064451e+02 6.922819915907864470e+02 nan nan nan nan
1.950759920130907403e+02 6.276445660570516338e+02 1.921801279347064337e+02 7.354253824046967338e+02 nan nan nan nan
1.952759920130907290e+02 6.634874956252381253e+02 1.923801279347064224e+02 7.804862841458075309e+02 nan nan nan nan
1.954759920130907176e+02 7.006801569042382880e+02 1.925801279347064110e+02 8.274975558682360770e+02 nan nan nan nan
1.956759920130907062e+02 7.392274661261641313e+02 1.927801279347063996e+02 8.764893623150078383e+02 nan nan nan nan
1.958759920130906949e+02 7.791313144606480137e+02 1.929801279347063883e+02 9.274889937018979253e+02 nan nan nan nan
1.960759920130906835e+02 8.203904525562162462e+02 1.931801279347063769e+02 9.805206917049779349e+02 nan nan nan nan
1.962759920130906721e+02 8.630003847206801311e+02 1.933801279347063655e+02 1.035605482687339645e+03 nan nan nan nan
1.964759920130906607e+02 9.069532735816378590e+02 1.935801279347063542e+02 1.092761019179961295e+03 nan nan nan nan
1.966759920130906494e+02 9.522378560271996548e+02 1.937801279347063428e+02 1.152001430604620964e+03 nan nan nan nan
1.968759920130906380e+02 9.988393711797273227e+02 1.939801279347063314e+02 1.213337184191254664e+03 nan nan nan nan
1.970759920130906266e+02 1.046739501102006216e+03 1.941801279347063200e+02 1.276774957000421637e+03 nan nan nan nan
1.972759920130906153e+02 1.095916324875914142e+03 1.943801279347063087e+02 1.342317519912001444e+03 nan nan nan nan
1.974759920130906039e+02 1.146344286628941745e+03 1.945801279347062973e+02 1.409963634385667319e+03 nan nan nan nan
1.976759920130905925e+02 1.197994178014141653e+03 1.947801279347062859e+02 1.479707962736375066e+03 nan nan nan nan
1.978759920130905812e+02 1.250833135574742755e+03 1.949801279347062746e+02 1.551540992600185746e+03 nan nan nan nan
1.980759920130905698e+02 1.304824653346358900e+03 1.951801279347062632e+02 1.625448976192112241e+03 nan nan nan nan
1.982759920130905584e+02 1.359928610967750501e+03 1.953801279347062518e+02 1.701413884879548050e+03 nan nan nan nan
1.984759920130905471e+02 1.416101317486341941e+03 1.955801279347062405e+02 1.779413379512087886e+03 nan nan nan nan
1.986759920130905357e+02 1.473295570957740210e+03 1.957801279347062291e+02 1.859420796862248608e+03 nan nan nan nan
1.988759920130905243e+02 1.531460733849711232e+03 1.959801279347062177e+02 1.941405152442056760e+03 nan nan nan nan
1.990759920130905130e+02 1.590542824171359825e+03 1.961801279347062064e+02 2.025331159869115709e+03 nan nan nan nan
1.992759920130905016e+02 1.650484622158315688e+03 1.963801279347061950e+02 2.111159266861793185e+03 nan nan nan nan
1.994759920130904902e+02 1.711225792254958378e+03 1.965801279347061836e+02 2.198845707849156042e+03 nan nan nan nan
1.996759920130904788e+02 1.772703020046234997e+03 1.967801279347061723e+02 2.288342573086454649e+03 nan nan nan nan
1.998759920130904675e+02 1.834850163704351189e+03 1.969801279347061609e+02 2.379597894072787312e+03 nan nan nan nan
2.000759920130904561e+02 1.897598419431268439e+03 1.971801279347061495e+02 2.472555744974472418e+03 nan nan nan nan
2.002759920130904447e+02 1.960876500295868482e+03 1.973801279347061381e+02 2.567156359666691515e+03 nan nan nan nan
2.004759920130904334e+02 2.024610827786857044e+03 1.975801279347061268e+02 2.663336263917217821e+03 nan nan nan nan
2.006759920130904220e+02 2.088725735327961957e+03 1.977801279347061154e+02 2.761028422150523511e+03 nan nan nan nan
2.008759920130904106e+02 2.153143682932738557e+03 1.979801279347061040e+02 2.860162398149499495e+03 nan nan nan nan
2.010759920130903993e+02 2.217785482112086356e+03 1.981801279347060927e+02 2.960664528974210043e+03 nan nan nan nan
2.012759920130903879e+02 2.282570530088313717e+03 1.983801279347060813e+02 3.062458111305429611e+03 nan nan nan nan
2.014759920130903765e+02 2.347417052317403886e+03 1.985801279347060699e+02 3.165463599353810423e+03 nan nan nan nan
2.016759920130903652e+02 2.412242352273965480e+03 1.987801279347060586e+02 3.269598813414622327e+03 nan nan nan nan
2.018759920130903538e+02 2.476963067413715635e+03 1.989801279347060472e+02 3.374779158093572732e+03 nan nan nan nan
2.020759920130903424e+02 2.541495430195232984e+03 1.991801279347060358e+02 3.480917849181493693e+03 nan nan nan nan
2.022759920130903311e+02 2.605755533016305890e+03 1.993801279347060245e+02 3.587926148114130228e+03 nan nan nan nan
2.024759920130903197e+02 2.669659595901244302e+03 1.995801279347060131e+02 3.695713602920254743e+03 nan nan nan nan
2.026759920130903083e+02 2.733124235763624711e+03 1.997801279347060017e+02 3.804188294534088527e+03 nan nan nan nan
2.028759920130902970e+02 2.796066736064141423e+03 1.999801279347059904e+02 3.913257087328903708e+03 nan nan nan nan
2.030759920130902856e+02 2.858405315685458845e+03 2.001801279347059790e+02 4.022825882717515924e+03 nan nan nan nan
2.032759920130902742e+02 2.920059395855484581e+03 2.003801279347059676e+02 4.132799874660022397e+03 nan nan nan nan
2.034759920130902628e+02 2.980949863966346584e+03 2.005801279347059562e+02 4.243083805922878128e+03 nan nan nan nan
2.036759920130902515e+02 3.040999333159321395e+03 2.007801279347059449e+02 4.353582223943235476e+03 nan nan nan nan
2.038759920130902401e+02 3.100132396574907943e+03 2.009801279347059335e+02 4.464199735169004271e+03 nan nan nan nan
2.040759920130902287e+02 3.158275875202411498e+03 2.011801279347059221e+02 4.574841256769768734e+03 nan nan nan nan
2.042759920130902174e+02 3.215359058304223709e+03 2.013801279347059108e+02 4.685412264642985065e+03 nan nan nan nan
2.044759920130902060e+02 3.271313935436106021e+03 2.015801279347058994e+02 4.795819036676637552e+03 nan nan nan nan
2.046759920130901946e+02 3.326075419135764605e+03 2.017801279347058880e+02 4.905968890271220516e+03 nan nan nan nan
2.048759920130901833e+02 3.379581557407675973e+03 2.019801279347058767e+02 5.015770413171087966e+03 nan nan nan nan
2.050759920130901719e+02 3.431773735191393826e+03 2.021801279347058653e+02 5.125133686707576999e+03 nan nan nan nan
2.052759920130901605e+02 3.482596864063797511e+03 2.023801279347058539e+02 5.233970500612134856e+03 nan nan nan nan
2.054759920130901492e+02 3.531999559491688615e+03 2.025801279347058426e+02 5.342194558618443807e+03 nan nan nan nan
2.056759920130901378e+02 3.579934305019684871e+03 2.027801279347058312e+02 5.449721674135833382e+03 nan nan nan nan
2.058759920130901264e+02 3.626357602849178420e+03 2.029801279347058198e+02 5.556469955342772664e+03 nan nan nan nan
2.060759920130901151e+02 3.671230110335997324e+03 2.031801279347058085e+02 5.662359979117949479e+03 nan nan nan nan
2.062759920130901037e+02 3.714516762007671787e+03 2.033801279347057971e+02 5.767314953296978274e+03 nan nan nan nan
2.064759920130900923e+02 3.756186876774974735e+03 2.035801279347057857e+02 5.871260866814346628e+03 nan nan nan nan
2.066759920130900809e+02 3.796214250085867207e+03 2.037801279347057744e+02 5.974126627362693398e+03 nan nan nan nan
2.068759920130900696e+02 3.834577230843568941e+03 2.039801279347057630e+02 6.075844186274362073e+03 nan nan nan nan
2.070759920130900582e+02 3.871258782982694356e+03 2.041801279347057516e+02 6.176348650401952909e+03 nan nan nan nan
2.072759920130900468e+02 3.906246531668601165e+03 2.043801279347057402e+02 6.275578380846901382e+03 nan nan nan nan
2.074759920130900355e+02 3.939532794154679777e+03 2.045801279347057289e+02 6.373475078454568575e+03 nan nan nan nan
2.076759920130900241e+02 3.971114595399501013e+03 2.047801279347057175e+02 6.469983856063808162e+03 nan nan nan nan
2.078759920130900127e+02 4.000993668611004068e+03 2.049801279347057061e+02 6.565053297564959394e+03 nan nan nan nan
2.080759920130900014e+02 4.029176440946999719e+03 2.051801279347056948e+02 6.658635503884757782e+03 nan nan nan nan
2.082759920130899900e+02 4.055674004660727405e+03 2.053801279347056834e+02 6.750686126077701374e+03 nan nan nan nan
2.084759920130899786e+02 4.080502074036242448e+03 2.055801279347056720e+02 6.841164385762071106e+03 nan nan nan nan
2.086759920130899673e+02 4.103680928510955709e+03 2.057801279347056607e+02 6.930033083193357925e+03 nan nan nan nan
2.088759920130899559e+02 4.125235342431805293e+03 2.059801279347056493e+02 7.017258593319454121e+03 nan nan nan nan
2.090759920130899445e+02 4.145194501936554843e+03 2.061801279347056379e+02 7.102810850209412820e+03 nan nan nan nan
2.092759920130899332e+02 4.163591909493137791e+03 2.063801279347056266e+02 7.186663320290986121e+03 nan nan nan nan
2.094759920130899218e+02 4.180465276667213402e+03 2.065801279347056152e+02 7.268792964871951881e+03 nan nan nan nan
2.096759920130899104e+02 4.195856405721346164e+03 2.067801279347056038e+02 7.349180192455114593e+03 nan nan nan nan
2.098759920130898990e+02 4.209811060678428476e+03 2.069801279347055925e+02 7.427808801388289794e+03 nan nan nan nan
2.100759920130898877e+02 4.222378828507036815e+03 2.071801279347055811e+02 7.504665913416856711e+03 nan nan nan nan
2.102759920130898763e+02 4.233612971107453632e+03 2.073801279347055697e+02 7.579741898729496825e+03 nan nan nan nan
2.104759920130898649e+02 4.243570268794175718e+03 2.075801279347055583e+02 7.653030293105435703e+03 nan nan nan nan
2.106759920130898536e+02 4.252310855983839247e+03 2.077801279347055470e+02 7.724527707785875464e+03 nan nan nan nan
2.108759920130898422e+02 4.259898049806776726e+03 2.079801279347055356e+02 7.794233732702216003e+03 nan nan nan nan
2.110759920130898308e+02 4.266398172366075414e+03 2.081801279347055242e+02 7.862150833699546638e+03 nan nan nan nan
2.112759920130898195e+02 4.271880367369951273e+03 2.083801279347055129e+02 7.928284244396285430e+03 nan nan nan nan
2.114759920130898081e+02 4.276416411861895540e+03 2.085801279347055015e+02 7.992641853319217262e+03 nan nan nan nan
2.116759920130897967e+02 4.280080523768339845e+03 2.087801279347054901e+02 8.055234086948144068e+03 nan nan nan nan
2.118759920130897854e+02 4.282949165975785945e+03 2.089801279347054788e+02 8.116073789296353425e+03 nan nan nan nan
2.120759920130897740e+02 4.285100847638685991e+03 2.091801279347054674e+02 8.175176098641455610e+03 nan nan nan nan
2.122759920130897626e+02 4.286615923405880494e+03 2.093801279347054560e+02 8.232558322007174866e+03 nan nan nan nan
2.124759920130897513e+02 4.287576391237441385e+03 2.095801279347054447e+02 8.288239807979631223e+03 nan nan nan nan
2.126759920130897399e+02 4.288065689465493051e+03 2.097801279347054333e+02 8.342241818422597134e+03 nan nan nan nan
2.128759920130897285e+02 4.288168493732078787e+03 2.099801279347054219e+02 8.394587399634585381e+03 nan nan nan nan
2.130759920130897171e+02 4.287970514414797435e+03 2.101801279347054106e+02 8.445301253467463539e+03 nan nan nan nan
2.132759920130897058e+02 4.287558295126811572e+03 2.103801279347053992e+02 8.494409608901236425e+03 nan nan nan nan
2.134759920130896944e+02 4.287019012852140804e+03 2.105801279347053878e+02 8.541940094543089799e+03 nan nan nan nan
2.136759920130896830e+02 4.286440280250221804e+03 2.107801279347053764e+02 8.587921612491336418e+03 nan nan nan nan
2.138759920130896717e+02 4.285909950635483256e+03 2.109801279347053651e+02 8.632384213976149113e+03 nan nan nan nan
2.140759920130896603e+02 4.285515926108695567e+03 2.111801279347053537e+02 8.675358977159721690e+03 nan nan nan nan
2.142759920130896489e+02 4.285345969286877335e+03 2.113801279347053423e+02 8.716877887448674301e+03 nan nan nan nan
2.144759920130896376e+02 4.285487519048153445e+03 2.115801279347053310e+02 8.756973720641211912e+03 nan nan nan nan
2.146759920130896262e+02 4.286027510677026839e+03 2.117801279347053196e+02 8.795679929201576670e+03 nan nan nan nan
2.148759920130896148e+02 4.287052200764367626e+03 2.119801279347053082e+02 8.833030531924005118e+03 nan nan nan nan
2.150759920130896035e+02 4.288646997185197506e+03 2.121801279347052969e+02 8.869060007218395185e+03 nan nan nan nan
2.152759920130895921e+02 4.290896294446102729e+03 2.123801279347052855e+02 8.903803190220896795e+03 nan nan nan nan
2.154759920130895807e+02 4.293883314663115016e+03 2.125801279347052741e+02 8.937295173903205068e+03 nan nan nan nan
2.156759920130895694e+02 4.297689954400181705e+03 2.127801279347052628e+02 8.969571214326737390e+03 nan nan nan nan
2.158759920130895580e+02 4.302396637568104779e+03 2.129801279347052514e+02 9.000666640160294264e+03 nan nan nan nan
2.160759920130895466e+02 4.308082174554147059e+03 2.131801279347052400e+02 9.030616766553723210e+03 nan nan nan nan
2.162759920130895352e+02 4.314823627723500977e+03 2.133801279347052287e+02 9.059456813434724609e+03 nan nan nan nan
2.164759920130895239e+02 4.322696183405603733e+03 2.135801279347052173e+02 9.087221828272151470e+03 nan nan nan nan
2.166759920130895125e+02 4.331773030450931401e+03 2.137801279347052059e+02 9.113946613326144870e+03 nan nan nan nan
2.168759920130895011e+02 4.342125245417524638e+03 2.139801279347051945e+02 9.139665657384042788e+03 nan nan nan nan
2.170759920130894898e+02 4.353821684421211103e+03 2.141801279347051832e+02 9.164413071960978414e+03 nan nan nan nan
2.172759920130894784e+02 4.366928881659214312e+03 2.143801279347051718e+02 9.188222531925095609e+03 nan nan nan nan
2.174759920130894670e+02 4.381510954593885799e+03 2.145801279347051604e+02 9.211127220490236141e+03 nan nan nan nan
2.176759920130894557e+02 4.397629515761475886e+03 2.147801279347051491e+02 9.233159778502891641e+03 nan nan nan nan
2.178759920130894443e+02 4.415343591150405700e+03 2.149801279347051377e+02 9.254352257935775924e+03 nan nan nan nan
2.180759920130894329e+02 4.434709545074329071e+03 2.151801279347051263e+02 9.274736079487445750e+03 nan nan nan nan
2.182759920130894216e+02 4.455781011447556921e+03 2.153801279347051150e+02 9.294341994175549189e+03 nan nan nan nan
2.184759920130894102e+02 4.478608831354038557e+03 2.155801279347051036e+02 9.313200048801352750e+03 nan nan nan nan
2.186759920130893988e+02 4.503240996786214964e+03 2.157801279347050922e+02 9.331339555154021582e+03 nan nan nan nan
2.188759920130893875e+02 4.529722600416490423e+03 2.159801279347050809e+02 9.348789062815831130e+03 nan nan nan nan
2.190759920130893761e+02 4.558095791252279014e+03 2.161801279347050695e+02 9.365576335423051205e+03 nan nan nan nan
2.192759920130893647e+02 4.588399736014795053e+03 2.163801279347050581e+02 9.381728330232315784e+03 nan nan nan nan
2.194759920130893533e+02 4.620670586072925289e+03 2.165801279347050468e+02 9.397271180838359214e+03 nan nan nan nan
2.196759920130893420e+02 4.654941449755749090e+03 2.167801279347050354e+02 9.412230182886329203e+03 nan nan nan nan
2.198759920130893306e+02 4.691242369861176485e+03 2.169801279347050240e+02 9.426629782620117112e+03 nan nan nan nan
2.200759920130893192e+02 4.729600306173486388e+03 2.171801279347050126e+02 9.440493568107533065e+03 nan nan nan nan
2.202759920130893079e+02 4.770039122799028519e+03 2.173801279347050013e+02 9.453844262983375302e+03 nan nan nan nan
2.204759920130892965e+02 4.812579580127543522e+03 2.175801279347049899e+02 9.466703722552467298e+03 nan nan nan nan
2.206759920130892851e+02 4.857239331225771821e+03 2.177801279347049785e+02 9.479092932096729783e+03 nan nan nan nan
2.208759920130892738e+02 4.904032922470658377e+03 2.179801279347049672e+02 9.491032007232859542e+03 nan nan nan nan
2.210759920130892624e+02 4.952971798231227694e+03 2.181801279347049558e+02 9.502540196170510171e+03 nan nan nan nan
2.212759920130892510e+02 5.004064309411258364e+03 2.183801279347049444e+02 9.513635883724628002e+03 nan nan nan nan
2.214759920130892397e+02 5.057315725668883715e+03 2.185801279347049331e+02 9.524336596940092932e+03 nan nan nan nan
2.216759920130892283e+02 5.112728251134403763e+03 2.187801279347049217e+02 9.534659012191390502e+03 nan nan nan nan
2.218759920130892169e+02 5.170301043453569037e+03 2.189801279347049103e+02 9.544618963625431206e+03 nan nan nan nan
2.220759920130892056e+02 5.230030235990658184e+03 2.191801279347048990e+02 9.554231452821033599e+03 nan nan nan nan
2.222759920130891942e+02 5.291908963033295549e+03 2.193801279347048876e+02 9.563510659544328519e+03 nan nan nan nan
2.224759920130891828e+02 5.355927387849295883e+03 2.195801279347048762e+02 9.572469953485384394e+03 nan nan nan nan
2.226759920130891715e+02 5.422072733455226626e+03 2.197801279347048649e+02 9.581121906867390862e+03 nan nan nan nan
2.228759920130891601e+02 5.490329315965430396e+03 2.199801279347048535e+02 9.589478307825993397e+03 nan nan nan nan
2.230759920130891487e+02 5.560678580400728606e+03 2.201801279347048421e+02 9.597550174462587165e+03 nan nan nan nan
2.232759920130891373e+02 5.633099138846069764e+03 2.203801279347048307e+02 9.605347769481679279e+03 nan nan nan nan
2.234759920130891260e+02 5.707566810856951633e+03 2.205801279347048194e+02 9.612880615328576823e+03 nan nan nan nan
2.236759920130891146e+02 5.784054666025404003e+03 2.207801279347048080e+02 9.620157509749878955e+03 nan nan nan nan
2.238759920130891032e+02 5.862533068626587010e+03 2.209801279347047966e+02 9.627186541705186755e+03 nan nan nan nan
2.240759920130890919e+02 5.942969724278190370e+03 2.211801279347047853e+02 9.633975107564361679e+03 nan nan nan nan
2.242759920130890805e+02 6.025329728554956091e+03 2.213801279347047739e+02 9.640529927530385976e+03 nan nan nan nan
2.244759920130890691e+02 6.109575617511000928e+03 2.215801279347047625e+02 9.646857062233255419e+03 nan nan nan nan
2.246759920130890578e+02 6.195667420072621098e+03 2.217801279347047512e+02 9.652961929445827991e+03 nan nan nan nan
2.248759920130890464e+02 6.283562712273297620e+03 2.219801279347047398e+02 9.658849320877337959e+03 nan nan nan nan
2.250759920130890350e+02 6.373216673311982049e+03 2.221801279347047284e+02 9.664523419005246978e+03 nan nan nan nan
2.252759920130890237e+02 6.464582143423713205e+03 2.223801279347047171e+02 9.669987813910538534e+03 nan nan nan nan
2.254759920130890123e+02 6.557609683559131554e+03 2.225801279347047057e+02 9.675245520085794851e+03 nan nan nan nan
2.256759920130890009e+02 6.652247636876611068e+03 2.227801279347046943e+02 9.680298993189404428e+03 nan nan nan nan
2.258759920130889896e+02 6.748442192056344538e+03 2.229801279347046830e+02 9.685150146722842692e+03 nan nan nan nan
2.260759920130889782e+02 6.846137448451058845e+03 2.231801279347046716e+02 9.689800368611362501e+03 nan nan nan nan
2.262759920130889668e+02 6.945275483091840215e+03 2.233801279347046602e+02 9.694250537671594429e+03 nan nan nan nan
2.264759920130889554e+02 7.045796419571367551e+03 2.235801279347046489e+02 9.698501039952257997e+03 nan nan nan nan
2.266759920130889441e+02 7.147638498827934200e+03 2.237801279347046375e+02 9.702551784936807962e+03 nan nan nan nan
2.268759920130889327e+02 7.250738151855974138e+03 2.239801279347046261e+02 9.706402221599011682e+03 nan nan nan nan
2.270759920130889213e+02 7.355030074367537964e+03 2.241801279347046147e+02 9.710051354304574488e+03 nan nan nan nan
2.272759920130889100e+02 7.460447303429180465e+03 2.243801279347046034e+02 9.713497758553539825e+03 nan nan nan nan
2.274759920130888986e+02 7.566921296095671096e+03 2.245801279347045920e+02 9.716739596559822530e+03 nan nan nan nan
2.276759920130888872e+02 7.674382010059349341e+03 2.247801279347045806e+02 9.719774632665452373e+03 nan nan nan nan
2.278759920130888759e+02 7.782757986328924744e+03 2.249801279347045693e+02 9.722600248588187242e+03 nan nan nan nan
2.280759920130888645e+02 7.891976433947113037e+03 2.251801279347045579e+02 9.725213458502066715e+03 nan nan nan nan
2.282759920130888531e+02 8.001963316748781835e+03 2.253801279347045465e+02 9.727610923951135192e+03 nan nan nan nan
2.284759920130888418e+02 8.112643442155452249e+03 2.255801279347045352e+02 9.729788968597125859e+03 nan nan nan nan
2.286759920130888304e+02 8.223940551992198380e+03 2.257801279347045238e+02 9.731743592802247804e+03 nan nan nan nan
2.288759920130888190e+02 8.335777415305081377e+03 2.259801279347045124e+02 9.733470488048504194e+03 nan nan nan nan
2.290759920130888077e+02 8.448075923146549030e+03 2.261801279347045011e+02 9.734965051195062188e+03 nan nan nan nan
2.292759920130887963e+02 8.560757185285727246e+03 2.263801279347044897e+02 9.736222398575284387e+03 nan nan nan nan
2.294759920130887849e+02 8.673741628789222887e+03 2.265801279347044783e+02 9.737237379934900673e+03 nan nan nan nan
2.296759920130887735e+02 8.786949098406226767e+03 2.267801279347044670e+02 9.738004592212755597e+03 nan nan nan nan
2.298759920130887622e+02 8.900298958679095449e+03 2.269801279347044556e+02 9.738518393165337329e+03 nan nan nan nan
2.300759920130887508e+02 9.013710197687792970e+03 2.271801279347044442e+02 9.738772914836084965e+03 nan nan nan nan
2.302759920130887394e+02 9.127101532323684296e+03 2.273801279347044328e+02 9.738762076870267265e+03 nan nan nan nan
2.304759920130887281e+02 9.240391514974686288e+03 2.275801279347044215e+02 9.738479599675885765e+03 nan nan nan nan
2.306759920130887167e+02 9.353498641490408772e+03 2.277801279347044101e+02 9.737919017430893291e+03 nan nan nan nan
2.308759920130887053e+02 9.466341460282632397e+03 2.279801279347043987e+02 9.737073690936660569e+03 nan nan nan nan
2.310759920130886940e+02 9.578838682403056737e+03 2.281801279347043874e+02 9.735936820317467209e+03 nan nan nan nan
2.312759920130886826e+02 9.690909292427280889e+03 2.283801279347043760e+02 9.734501457565527744e+03 nan nan nan nan
2.314759920130886712e+02 9.802472659961302270e+03 2.285801279347043646e+02 9.732760518930939725e+03 nan nan nan nan
2.316759920130886599e+02 9.913448651574504765e+03 2.287801279347043533e+02 9.730706797155722597e+03 nan nan nan nan
2.318759920130886485e+02 1.002375774295109295e+04 2.289801279347043419e+02 9.728332973551063333e+03 nan nan nan nan
2.320759920130886371e+02 1.013332113104116979e+04 2.291801279347043305e+02 9.725631629916904785e+03 nan nan nan nan
2.322759920130886258e+02 1.024206084598197231e+04 2.293801279347043192e+02 9.722595260302854513e+03 nan nan nan nan
2.324759920130886144e+02 1.034989986255020267e+04 2.295801279347043078e+02 9.719216282609588234e+03 nan nan nan nan
2.326759920130886030e+02 1.045676221089780665e+04 2.297801279347042964e+02 9.715487050029994862e+03 nan nan nan nan
2.328759920130885916e+02 1.056257308631558226e+04 2.299801279347042851e+02 9.711399862329426469e+03 nan nan nan nan
2.330759920130885803e+02 1.066725895776246216e+04 2.301801279347042737e+02 9.706946976964682108e+03 nan nan nan nan
2.332759920130885689e+02 1.077074767489285296e+04 2.303801279347042623e+02 9.702120620041587244e+03 nan nan nan nan
2.334759920130885575e+02 1.087296857330971034e+04 2.305801279347042509e+02 9.696912997111367076e+03 nan nan nan nan
2.336759920130885462e+02 1.097385257776800427e+04 2.307801279347042396e+02 9.691316303806279393e+03 nan nan nan nan
2.338759920130885348e+02 1.107333230305172765e+04 2.309801279347042282e+02 9.685322736315500151e+03 nan nan nan nan
2.340759920130885234e+02 1.117134215224621039e+04 2.311801279347042168e+02 9.678924501702502312e+03 nan nan nan nan
2.342759920130885121e+02 1.126781841212906875e+04 2.313801279347042055e+02 9.672113828065721464e+03 nan nan nan nan
2.344759920130885007e+02 1.136269934540488975e+04 2.315801279347041941e+02 9.664882974544725585e+03 nan nan nan nan
2.346759920130884893e+02 1.145592527951205011e+04 2.317801279347041827e+02 9.657224241174537383e+03 nan nan nan nan
2.348759920130884780e+02 1.154743869173561507e+04 2.319801279347041714e+02 9.649129978591265171e+03 nan nan nan nan
2.350759920130884666e+02 1.163718429036571979e+04 2.321801279347041600e+02 9.640592597592669335e+03 nan nan nan nan
2.352759920130884552e+02 1.172510909164905570e+04 2.323801279347041486e+02 9.631604578557649802e+03 nan nan nan nan
2.354759920130884439e+02 1.181116249228964625e+04 2.325801279347041373e+02 9.622158480729181974e+03 nan nan nan nan
2.356759920130884325e+02 1.189529633726562679e+04 2.327801279347041259e+02 9.612246951365586938e+03 nan nan nan nan
2.358759920130884211e+02 1.197746498274004443e+04 2.329801279347041145e+02 9.601862734765316418e+03 nan nan nan nan
2.360759920130884097e+02 1.205762535385642877e+04 2.331801279347041032e+02 9.590998681170805867e+03 nan nan nan nan
2.362759920130883984e+02 1.213573699722392303e+04 2.333801279347040918e+02 9.579647755557298296e+03 nan nan nan nan
2.364759920130883870e+02 1.221176212791154285e+04 2.335801279347040804e+02 9.567803046312526931e+03 nan nan nan nan
2.366759920130883756e+02 1.228566567078718617e+04 2.337801279347040690e+02 9.555457773813517633e+03 nan nan nan nan
2.368759920130883643e+02 1.235741529605413416e+04 2.339801279347040577e+02 9.542605298906686585e+03 nan nan nan nan
2.370759920130883529e+02 1.242698144885534930e+04 2.341801279347040463e+02 9.529239131297506901e+03 nan nan nan nan
2.372759920130883415e+02 1.249433737283461414e+04 2.343801279347040349e+02 9.515352937855850541e+03 nan nan nan nan
2.374759920130883302e+02 1.255945912756298821e+04 2.345801279347040236e+02 9.500940550842999073e+03 nan nan nan nan
2.376759920130883188e+02 1.262232559975874392e+04 2.347801279347040122e+02 9.485995976066038565e+03 nan nan nan nan
2.378759920130883074e+02 1.268291850824951871e+04 2.349801279347040008e+02 9.470513400965068286e+03 nan nan nan nan
2.380759920130882961e+02 1.274122240264607535e+04 2.351801279347039895e+02 9.454487202638078088e+03 nan nan nan nan
2.382759920130882847e+02 1.279722465571854264e+04 2.353801279347039781e+02 9.437911955808023777e+03 nan nan nan nan
2.384759920130882733e+02 1.285091544948684896e+04 2.355801279347039667e+02 9.420782440735889395e+03 nan nan nan nan
2.386759920130882620e+02 1.290228775505876365e+04 2.357801279347039554e+02 9.403093651082799624e+03 nan nan nan nan
2.388759920130882506e+02 1.295133730627052137e+04 2.359801279347039440e+02 9.384840801723625191e+03 nan nan nan nan
2.390759920130882392e+02 1.299806256720567399e+04 2.361801279347039326e+02 9.366019336513478265e+03 nan nan nan nan
2.392759920130882278e+02 1.304246469368971884e+04 2.363801279347039213e+02 9.346624936007650831e+03 nan nan nan nan
2.394759920130882165e+02 1.308454748887805727e+04 2.365801279347039099e+02 9.326653525134499432e+03 nan nan nan nan
2.396759920130882051e+02 1.312431735307559393e+04 2.367801279347038985e+02 9.306101280819715612e+03 nan nan nan nan
2.398759920130881937e+02 1.316178322794592350e+04 2.369801279347038871e+02 9.284964639559260831e+03 nan nan nan nan
2.400759920130881824e+02 1.319695653528732510e+04 2.371801279347038758e+02 9.263240304937042310e+03 nan nan nan nan
2.402759920130881710e+02 1.322985111057110589e+04 2.373801279347038644e+02 9.240925255082140211e+03 nan nan nan nan
2.404759920130881596e+02 1.326048313145581233e+04 2.375801279347038530e+02 9.218016750059192418e+03 nan nan nan nan
2.406759920130881483e+02 1.328887104150741834e+04 2.377801279347038417e+02 9.194512339184106168e+03 nan nan nan nan
2.408759920130881369e+02 1.331503546937153078e+04 2.379801279347038303e+02 9.170409868256043410e+03 nan nan nan nan
2.410759920130881255e+02 1.333899914365872246e+04 2.381801279347038189e+02 9.145707486695286207e+03 nan nan nan nan
2.412759920130881142e+02 1.336078680381764207e+04 2.383801279347038076e+02 9.120403654575064138e+03 nan nan nan nan
2.414759920130881028e+02 1.338042510728334855e+04 2.385801279347037962e+02 9.094497149534399796e+03 nan nan nan nan
2.416759920130880914e+02 1.339794253319987001e+04 2.387801279347037848e+02 9.067987073557475014e+03 nan nan nan nan
2.418759920130880801e+02 1.341336928302597516e+04 2.389801279347037735e+02 9.040872859603809047e+03 nan nan nan nan
2.420759920130880687e+02 1.342673717834248964e+04 2.391801279347037621e+02 9.013154278072401212e+03 nan nan nan nan
2.422759920130880573e+02 1.343807955618678352e+04 2.393801279347037507e+02 8.984831443081651742e+03 nan nan nan nan
2.424759920130880460e+02 1.344743116224668847e+04 2.395801279347037394e+02 8.955904818545930539e+03 nan nan nan nan
2.426759920130880346e+02 1.345482804225092150e+04 2.397801279347037280e+02 8.926375224028426601e+03 nan nan nan nan
2.428759920130880232e+02 1.346030743189686109e+04 2.399801279347037166e+02 8.896243840349192396e+03 nan nan nan nan
2.430759920130880118e+02 1.346390764565867175e+04 2.401801279347037053e+02 8.865512214926153320e+03 nan nan nan nan
2.432759920130880005e+02 1.346566796481985693e+04 2.403801279347036939e+02 8.834182266826383056e+03 nan nan nan nan
2.434759920130879891e+02 1.346562852507372554e+04 2.405801279347036825e+02 8.802256291504034380e+03 nan nan nan nan
2.436759920130879777e+02 1.346383020403362752e+04 2.407801279347036711e+02 8.769736965200927443e+03 nan nan nan nan
2.438759920130879664e+02 1.346031450899170341e+04 2.409801279347036598e+02 8.736627348985361095e+03 nan nan nan nan
2.440759920130879550e+02 1.345512346526053079e+04 2.411801279347036484e+02 8.702930892404425322e+03 nan nan nan nan
2.442759920130879436e+02 1.344829950542641018e+04 2.413801279347036370e+02 8.668651436724887390e+03 nan nan nan nan
2.444759920130879323e+02 1.343988535983636211e+04 2.415801279347036257e+02 8.633793217737887971e+03 nan nan nan nan
2.446759920130879209e+02 1.342992394863276786e+04 2.417801279347036143e+02 8.598360868102598033e+03 nan nan nan nan
2.448759920130879095e+02 1.341845827564057618e+04 2.419801279347036029e+02 8.562359419204498408e+03 nan nan nan nan
2.450759920130878982e+02 1.340553132440187255e+04 2.421801279347035916e+02 8.525794302504240477e+03 nan nan nan nan
2.452759920130878868e+02 1.339118595664136774e+04 2.423801279347035802e+02 8.488671350353724847e+03 nan nan nan nan
2.454759920130878754e+02 1.337546481343432060e+04 2.425801279347035688e+02 8.450996796256635207e+03 nan nan nan nan
2.456759920130878641e+02 1.335841021933548291e+04 2.427801279347035575e+02 8.412777274551895971e+03 nan nan nan nan
2.458759920130878527e+02 1.334006408971368000e+04 2.429801279347035461e+02 8.374019819498997094e+03 nan nan nan nan
2.460759920130878413e+02 1.332046784152238797e+04 2.431801279347035347e+02 8.334731863746055751e+03 nan nan nan nan
2.462759920130878299e+02 1.329966230772126801e+04 2.433801279347035234e+02 8.294921236162032073e+03 nan nan nan nan
2.464759920130878186e+02 1.327768765554788661e+04 2.435801279347035120e+02 8.254596159016653473e+03 nan nan nan nan
2.466759920130878072e+02 1.325458330882271366e+04 2.437801279347035006e+02 8.213765244492842612e+03 nan nan nan nan
2.468759920130877958e+02 1.323038787445346679e+04 2.439801279347034892e+02 8.172437490518113918e+03 nan nan nan nan
2.470759920130877845e+02 1.320513907328806454e+04 2.441801279347034779e+02 8.130622275903670925e+03 nan nan nan nan
2.472759920130877731e+02 1.317887367544797053e+04 2.443801279347034665e+02 8.088329354781301845e+03 nan nan nan nan
2.474759920130877617e+02 1.315162744025604297e+04 2.445801279347034551e+02 8.045568850330788337e+03 nan nan nan nan
2.476759920130877504e+02 1.312343506085547051e+04 2.447801279347034438e+02 8.002351247792302274e+03 nan nan nan nan
2.478759920130877390e+02 1.309433011359849115e+04 2.449801279347034324e+02 7.958687386760758272e+03 nan nan nan nan
2.480759920130877276e+02 1.306434501226590328e+04 2.451801279347034210e+02 7.914588452761166081e+03 nan nan nan nan
2.482759920130877163e+02 1.303351096716074062e+04 2.453801279347034097e+02 7.870065968106652690e+03 nan nan nan nan
2.484759920130877049e+02 1.300185794910197728e+04 2.455801279347033983e+02 7.825131782043055864e+03 nan nan nan nan
2.486759920130876935e+02 1.296941465832690301e+04 2.457801279347033869e+02 7.779798060186512885e+03 nan nan nan nan
2.488759920130876822e+02 1.293620849829386862e+04 2.459801279347033756e+02 7.734077273263044844e+03 nan nan nan nan
2.490759920130876708e+02 1.290226555436049603e+04 2.461801279347033642e+02 7.687982185161401503e+03 nan nan nan nan
2.492759920130876594e+02 1.286761057729630193e+04 2.463801279347033528e+02 7.641525840313332083e+03 nan nan nan nan
2.494759920130876480e+02 1.283226697157299168e+04 2.465801279347033415e+02 7.594721550417495564e+03 nan nan nan nan
2.496759920130876367e+02 1.279625678836050247e+04 2.467801279347033301e+02 7.547582880526053486e+03 nan nan nan nan
2.498759920130876253e+02 1.275960072314236277e+04 2.469801279347033187e+02 7.500123634515346566e+03 nan nan nan nan
2.500759920130876139e+02 1.272231811784991078e+04 2.471801279347033073e+02 7.452357839964199229e+03 nan nan nan nan
2.502759920130876026e+02 1.268442696740176143e+04 2.473801279347032960e+02 7.404299732466247406e+03 nan nan nan nan
2.504759920130875912e+02 1.264594393052206397e+04 2.475801279347032846e+02 7.355963739404470289e+03 nan nan nan nan
2.506759920130875798e+02 1.260688434469968342e+04 2.477801279347032732e+02 7.307364463218458695e+03 nan nan nan nan
2.508759920130875685e+02 1.256726224513904708e+04 2.479801279347032619e+02 7.258516664197305545e+03 nan nan nan nan
2.510759920130875571e+02 1.252709038754313406e+04 2.481801279347032505e+02 7.209435242832587392e+03 nan nan nan nan
2.512759920130875457e+02 1.248638027456002783e+04 2.483801279347032391e+02 7.160135221768072370e+03 nan nan nan nan
2.514759920130875344e+02 1.244514218571516540e+04 2.485801279347032278e+02 7.110631727384470651e+03 nan nan nan nan
2.516759920130875230e+02 1.240338521064449014e+04 2.487801279347032164e+02 7.060939971059233358e+03 nan nan nan nan
2.518759920130875116e+02 1.236111728543600839e+04 2.489801279347032050e+02 7.011075230142883811e+03 nan nan nan nan
2.520759920130875003e+02 1.231834523188191997e+04 2.491801279347031937e+02 6.961052828694570962e+03 nan nan nan nan
2.522759920130874889e+02 1.227507479943766702e+04 2.493801279347031823e+02 6.910888118021159244e+03 nan nan nan nan
2.524759920130874775e+02 1.223131070968066706e+04 2.495801279347031709e+02 6.860596457064671085e+03 nan nan nan nan
2.526759920130874661e+02 1.218705670305727290e+04 2.497801279347031596e+02 6.810193192684280802e+03 nan nan nan nan
2.528759920130874548e+02 1.214231558770469928e+04 2.499801279347031482e+02 6.759693639879484181e+03 nan nan nan nan
2.530759920130874434e+02 1.209708929013218403e+04 2.501801279347031368e+02 6.709113062001759317e+03 nan nan nan nan
2.532759920130874320e+02 1.205137890754535692e+04 2.503801279347031254e+02 6.658466651002368963e+03 nan nan nan nan
2.534759920130874207e+02 1.200518476159717829e+04 2.505801279347031141e+02 6.607769507764144691e+03 nan nan nan nan
2.536759920130874093e+02 1.195850645334976798e+04 2.507801279347031027e+02 6.557036622565323341e+03 nan nan nan nan
2.538759920130873979e+02 1.191134291923275487e+04 2.509801279347030913e+02 6.506282855723055036e+03 nan nan nan nan
2.540759920130873866e+02 1.186369248778599103e+04 2.511801279347030800e+02 6.455522918464179384e+03 nan nan nan nan
2.542759920130873752e+02 1.181555293697727575e+04 2.513801279347030686e+02 6.404771354070237976e+03 nan nan nan nan
2.544759920130873638e+02 1.176692155188922334e+04 2.515801279347030572e+02 6.354042519343097410e+03 nan nan nan nan
2.546759920130873525e+02 1.171779518257392920e+04 2.517801279347030459e+02 6.303350566436795816e+03 nan nan nan nan
2.548759920130873411e+02 1.166817030187821001e+04 2.519801279347030345e+02 6.252709425100081717e+03 nan nan nan nan
2.550759920130873297e+02 1.161804306304837337e+04 2.521801279347030231e+02 6.202132785373201841e+03 nan nan nan nan
2.552759920130873184e+02 1.156740935692859421e+04 2.523801279347030118e+02 6.151634080781078410e+03 nan nan nan nan
2.554759920130873070e+02 1.151626486857400778e+04 2.525801279347030004e+02 6.101226472063593974e+03 nan nan nan nan
2.556759920130872956e+02 1.146460513310588976e+04 2.527801279347029890e+02 6.050922831482203947e+03 nan nan nan nan
2.558759920130872842e+02 1.141242559064417947e+04 2.529801279347029777e+02 6.000735727740326183e+03 nan nan nan nan
2.560759920130872729e+02 1.135972164015964336e+04 2.531801279347029663e+02 5.950677411553121601e+03 nan nan nan nan
2.562759920130872615e+02 1.130648869209636359e+04 2.533801279347029549e+02 5.900759801900542698e+03 nan nan nan nan
2.564759920130872501e+02 1.125272221962347430e+04 2.535801279347029435e+02 5.850994472994987518e+03 nan nan nan nan
2.566759920130872388e+02 1.119841780838326486e+04 2.537801279347029322e+02 5.801392641993414145e+03 nan nan nan nan
2.568759920130872274e+02 1.114357120461212617e+04 2.539801279347029208e+02 5.751965157480947710e+03 nan nan nan nan
2.570759920130872160e+02 1.108817836151910888e+04 2.541801279347029094e+02 5.702722488750988305e+03 nan nan nan nan
2.572759920130872047e+02 1.103223548381641740e+04 2.543801279347028981e+02 5.653674715904383447e+03 nan nan nan nan
2.574759920130871933e+02 1.097573907030507507e+04 2.545801279347028867e+02 5.604831520787712179e+03 nan nan nan nan
2.576759920130871819e+02 1.091868595442834339e+04 2.547801279347028753e+02 5.556202178788325909e+03 nan nan nan nan
2.578759920130871706e+02 1.086107334271476975e+04 2.549801279347028640e+02 5.507795551501038972e+03 nan nan nan nan
2.580759920130871592e+02 1.080289885104175482e+04 2.551801279347028526e+02 5.459620080279121794e+03 nan nan nan nan
2.582759920130871478e+02 1.074416053866016409e+04 2.553801279347028412e+02 5.411683780679209121e+03 nan nan nan nan
2.584759920130871365e+02 1.068485693992934466e+04 2.555801279347028299e+02 5.363994237807580248e+03 nan nan nan nan
2.586759920130871251e+02 1.062498709372082340e+04 2.557801279347028185e+02 5.316558602572247764e+03 nan nan nan nan
2.588759920130871137e+02 1.056455057045838839e+04 2.559801279347028071e+02 5.269383588842905738e+03 nan nan nan nan
2.590759920130871024e+02 1.050354749677031577e+04 2.561801279347027958e+02 5.222475471518246195e+03 nan nan nan nan
2.592759920130870910e+02 1.044197857773866963e+04 2.563801279347027844e+02 5.175840085497392465e+03 nan nan nan nan
2.594759920130870796e+02 1.037984511673843735e+04 2.565801279347027730e+02 5.129482825549746849e+03 nan nan nan nan
2.596759920130870682e+02 1.031714903286761000e+04 2.567801279347027616e+02 5.083408647075259069e+03 nan nan nan nan
2.598759920130870569e+02 1.025389287597713337e+04 2.569801279347027503e+02 5.037622067744388005e+03 nan nan nan nan
2.600759920130870455e+02 1.019007983931712806e+04 2.571801279347027389e+02 4.992127170004814616e+03 nan nan nan nan
2.602759920130870341e+02 1.012571376982303445e+04 2.573801279347027275e+02 4.946927604439732931e+03 nan nan nan nan
2.604759920130870228e+02 1.006079917607230163e+04 2.575801279347027162e+02 4.902026593960242280e+03 nan nan nan nan
2.606759920130870114e+02 9.995341233948793160e+03 2.577801279347027048e+02 4.857426938812179287e+03 nan nan nan nan
2.608759920130870000e+02 9.929345790058467173e+03 2.579801279347026934e+02 4.813131022375757311e+03 nan nan nan nan
2.610759920130869887e+02 9.862819362945678222e+03 2.581801279347026821e+02 4.769140817734446500e+03 nan nan nan nan
2.612759920130869773e+02 9.795769142164845107e+03 2.583801279347026707e+02 4.725457894987672262e+03 nan nan nan nan
2.614759920130869659e+02 9.728202985267978875e+03 2.585801279347026593e+02 4.682083429280033670e+03 nan nan nan nan
2.616759920130869546e+02 9.660129412772579599e+03 2.587801279347026480e+02 4.639018209518277217e+03 nan nan nan nan
2.618759920130869432e+02 9.591557601179454650e+03 2.589801279347026366e+02 4.596262647745744289e+03 nan nan nan nan
2.620759920130869318e+02 9.522497374113880142e+03 2.591801279347026252e+02 4.553816789142426387e+03 nan nan nan nan
2.622759920130869205e+02 9.452959191666968763e+03 2.593801279347026139e+02 4.511680322617619822e+03 nan nan nan nan
2.624759920130869091e+02 9.382954138017701553e+03 2.595801279347026025e+02 4.469852591961188409e+03 nan nan nan nan
2.626759920130868977e+02 9.312493907418784147e+03 2.597801279347025911e+02 4.428332607517842007e+03 nan nan nan nan
2.628759920130868863e+02 9.241590788632216572e+03 2.599801279347025798e+02 4.387119058348728686e+03 nan nan nan nan
2.630759920130868750e+02 9.170257647902277313e+03 2.601801279347025684e+02 4.346210324843129456e+03 nan nan nan nan
2.632759920130868636e+02 9.098507910555696071e+03 2.603801279347025570e+02 4.305604491742808932e+03 nan nan nan nan
2.634759920130868522e+02 9.026355541320315751e+03 2.605801279347025456e+02 4.265299361540956852e+03 nan nan nan nan
2.636759920130868409e+02 8.953815023454175389e+03 2.607801279347025343e+02 4.225292468217246096e+03 nan nan nan nan
2.638759920130868295e+02 8.880901336778064433e+03 2.609801279347025229e+02 4.185581091270110846e+03 nan nan nan nan
2.640759920130868181e+02 8.807629934705109918e+03 2.611801279347025115e+02 4.146162270007533152e+03 nan nan nan nan
2.642759920130868068e+02 8.734016720360399631e+03 2.613801279347025002e+02 4.107032818057234181e+03 nan nan nan nan
2.644759920130867954e+02 8.660078021884235568e+03 2.615801279347024888e+02 4.068189338057462010e+03 nan nan nan nan
2.646759920130867840e+02 8.585830567011636958e+03 2.617801279347024774e+02 4.029628236489795199e+03 nan nan nan nan
2.648759920130867727e+02 8.511291457019851805e+03 2.619801279347024661e+02 3.991345738615423670e+03 nan nan nan nan
2.650759920130867613e+02 8.436478140134739078e+03 2.621801279347024547e+02 3.953337903477208783e+03 nan nan nan nan
2.652759920130867499e+02 8.361408384485679562e+03 2.623801279347024433e+02 3.915600638930045989e+03 nan nan nan nan
2.654759920130867386e+02 8.286100250696712465e+03 2.625801279347024320e+02 3.878129716662659121e+03 nan nan nan nan
2.656759920130867272e+02 8.210572064200123350e+03 2.627801279347024206e+02 3.840920787175050918e+03 nan nan nan nan
2.658759920130867158e+02 8.134842387356673498e+03 2.629801279347024092e+02 3.803969394676132197e+03 nan nan nan nan
2.660759920130867044e+02 8.058929991464146951e+03 2.631801279347023979e+02 3.767270991867384055e+03 nan nan nan nan
2.662759920130866931e+02 7.982853828733891532e+03 2.633801279347023865e+02 3.730820954579259251e+03 nan nan nan nan
2.664759920130866817e+02 7.906633004312384401e+03 2.635801279347023751e+02 3.694614596227929269e+03 nan nan nan nan
2.666759920130866703e+02 7.830286748421767697e+03 2.637801279347023637e+02 3.658647182061434250e+03 nan nan nan nan
2.668759920130866590e+02 7.753834388690950618e+03 2.639801279347023524e+02 3.622913943165196997e+03 nan nan nan nan
2.670759920130866476e+02 7.677295322745824706e+03 2.641801279347023410e+02 3.587410090198334728e+03 nan nan nan nan
2.672759920130866362e+02 7.600688991123471169e+03 2.643801279347023296e+02 3.552130826833512856e+03 nan nan nan nan
2.674759920130866249e+02 7.524034850573131735e+03 2.645801279347023183e+02 3.517071362874183251e+03 nan nan nan nan
2.676759920130866135e+02 7.447352347802390796e+03 2.647801279347023069e+02 3.482226927024879387e+03 nan nan nan nan
2.678759920130866021e+02 7.370660893724412745e+03 2.649801279347022955e+02 3.447592779291430816e+03 nan nan nan nan
2.680759920130865908e+02 7.293979838258430391e+03 2.651801279347022842e+02 3.413164222989427344e+03 nan nan nan nan
2.682759920130865794e+02 7.217328445732324326e+03 2.653801279347022728e+02 3.378936616340901764e+03 nan nan nan nan
2.684759920130865680e+02 7.140725870932825273e+03 2.655801279347022614e+02 3.344905383640697437e+03 nan nan nan nan
2.686759920130865567e+02 7.064191135845143435e+03 2.657801279347022501e+02 3.311066025975461343e+03 nan nan nan nan
2.688759920130865453e+02 6.987743107120848435e+03 2.659801279347022387e+02 3.277414131479868956e+03 nan nan nan nan
2.690759920130865339e+02 6.911400474308799858e+03 2.661801279347022273e+02 3.243945385116140187e+03 nan nan nan nan
2.692759920130865225e+02 6.835181728881208983e+03 2.663801279347022160e+02 3.210655577964595523e+03 nan nan nan nan
2.694759920130865112e+02 6.759105144083014238e+03 2.665801279347022046e+02 3.177540616014488478e+03 nan nan nan nan
2.696759920130864998e+02 6.683188755629635125e+03 2.667801279347021932e+02 3.144596528445812964e+03 nan nan nan nan
2.698759920130864884e+02 6.607450343274902480e+03 2.669801279347021818e+02 3.111819475394634992e+03 nan nan nan nan
2.700759920130864771e+02 6.531907413267721495e+03 2.671801279347021705e+02 3.079205755195523579e+03 nan nan nan nan
2.702759920130864657e+02 6.456577181712832498e+03 2.673801279347021591e+02 3.046751811096728488e+03 nan nan nan nan
2.704759920130864543e+02 6.381476558848150489e+03 2.675801279347021477e+02 3.014454237444654609e+03 nan nan nan nan
2.706759920130864430e+02 6.306622134247930262e+03 2.677801279347021364e+02 2.982309785336148252e+03 nan nan nan nan
2.708759920130864316e+02 6.232030162958069013e+03 2.679801279347021250e+02 2.950315367738052373e+03 nan nan nan nan
2.710759920130864202e+02 6.157716552567683721e+03 2.681801279347021136e+02 2.918468064075223992e+03 nan nan nan nan
2.712759920130864089e+02 6.083696851217409858e+03 2.683801279347021023e+02 2.886765124289327105e+03 nan nan nan nan
2.714759920130863975e+02 6.009986236542984443e+03 2.685801279347020909e+02 2.855203972372018598e+03 nan nan nan nan
2.716759920130863861e+02 5.936599505550214417e+03 2.687801279347020795e+02 2.823782209377517120e+03 nan nan nan nan
2.718759920130863748e+02 5.863551065414310870e+03 2.689801279347020682e+02 2.792497615920608951e+03 nan nan nan nan
2.720759920130863634e+02 5.790854925195470969e+03 2.691801279347020568e+02 2.761348154167251323e+03 nan nan nan nan
2.722759920130863520e+02 5.718524688459199751e+03 2.693801279347020454e+02 2.730331969326207400e+03 nan nan nan nan
2.724759920130863406e+02 5.646573546788840758e+03 2.695801279347020341e+02 2.699447390651079786e+03 nan nan nan nan
2.726759920130863293e+02 5.575014274175338869e+03 2.697801279347020227e+02 2.668692931962890270e+03 nan nan nan nan
2.728759920130863179e+02 5.503859222267643418e+03 2.699801279347020113e+02 2.638067291704773652e+03 nan nan nan nan
2.730759920130863065e+02 5.433120316465400720e+03 2.701801279347019999e+02 2.607569352540677755e+03 nan nan nan nan
2.732759920130862952e+02 5.362809052834340036e+03 2.703801279347019886e+02 2.577198180511092232e+03 nan nan nan nan
2.734759920130862838e+02 5.292936495822776124e+03 2.705801279347019772e+02 2.546953023759544067e+03 nan nan nan nan
2.736759920130862724e+02 5.223513276757115818e+03 2.707801279347019658e+02 2.516833310844159769e+03 nan nan nan nan
2.738759920130862611e+02 5.154549593092259784e+03 2.709801279347019545e+02 2.486838648649380957e+03 nan nan nan nan
2.740759920130862497e+02 5.086055208392574968e+03 2.711801279347019431e+02 2.456968819913372499e+03 nan nan nan nan
2.742759920130862383e+02 5.018039453017237975e+03 2.713801279347019317e+02 2.427223780387218994e+03 nan nan nan nan
2.744759920130862270e+02 4.950511225483891394e+03 2.715801279347019204e+02 2.397603655642513786e+03 nan nan nan nan
2.746759920130862156e+02 4.883478994483132738e+03 2.717801279347019090e+02 2.368108737544191172e+03 nan nan nan nan
2.748759920130862042e+02 4.816950801516037245e+03 2.719801279347018976e+02 2.338739480406043185e+03 nan nan nan nan
2.750759920130861929e+02 4.750934264126243761e+03 2.721801279347018863e+02 2.309496496846281843e+03 nan nan nan nan
2.752759920130861815e+02 4.685436579698275636e+03 2.723801279347018749e+02 2.280380553361110742e+03 nan nan nan nan
2.754759920130861701e+02 4.620464529792418034e+03 2.725801279347018635e+02 2.251392565634238053e+03 nan nan nan nan
2.756759920130861587e+02 4.556024484987569849e+03 2.727801279347018522e+02 2.222533593600343011e+03 nan nan nan nan
2.758759920130861474e+02 4.492122410202256106e+03 2.729801279347018408e+02 2.193804836280698964e+03 nan nan nan nan
2.760759920130861360e+02 4.428763870464620595e+03 2.731801279347018294e+02 2.165207626409167915e+03 nan nan nan nan
2.762759920130861246e+02 4.365954037102149414e+03 2.733801279347018180e+02 2.136743424866634996e+03 nan nan nan nan
2.764759920130861133e+02 4.303697694321796007e+03 2.735801279347018067e+02 2.108413814941956844e+03 nan nan nan nan
2.766759920130861019e+02 4.241999246151795887e+03 2.737801279347017953e+02 2.080220496437430029e+03 nan nan nan nan
2.768759920130860905e+02 4.180862723716280016e+03 2.739801279347017839e+02 2.052165279636496052e+03 nan nan nan nan
2.770759920130860792e+02 4.120291792814699875e+03 2.741801279347017726e+02 2.024250079151240925e+03 nan nan nan nan
2.772759920130860678e+02 4.060289761777929016e+03 2.743801279347017612e+02 1.996476907667103660e+03 nan nan nan nan
2.774759920130860564e+02 4.000859589573850826e+03 2.745801279347017498e+02 1.968847869601790535e+03 nan nan nan nan
2.776759920130860451e+02 3.942003894135676092e+03 2.747801279347017385e+02 1.941365154695030242e+03 nan nan nan nan
2.778759920130860337e+02 3.883724960886482222e+03 2.749801279347017271e+02 1.914031031545797987e+03 nan nan nan nan
2.780759920130860223e+02 3.826024751434747941e+03 2.751801279347017157e+02 1.886847841112760534e+03 nan nan nan nan
2.782759920130860110e+02 3.768904912415668150e+03 2.753801279347017044e+02 1.859817990193634614e+03 nan nan nan nan
2.784759920130859996e+02 3.712366784454280605e+03 2.755801279347016930e+02 1.832943944898729796e+03 nan nan nan nan
2.786759920130859882e+02 3.656411411226876680e+03 2.757801279347016816e+02 1.806228224133179083e+03 nan nan nan nan
2.788759920130859769e+02 3.601039548598086185e+03 2.759801279347016703e+02 1.779673393102266118e+03 nan nan nan nan
2.790759920130859655e+02 3.546251673811778346e+03 2.761801279347016589e+02 1.753282056853443009e+03 nan nan nan nan
2.792759920130859541e+02 3.492047994714930155e+03 2.763801279347016475e+02 1.727056853868329881e+03 nan nan nan nan
2.794759920130859427e+02 3.438428458994126231e+03 2.765801279347016361e+02 1.701000449717358833e+03 nan nan nan nan
2.796759920130859314e+02 3.385392763405631285e+03 2.767801279347016248e+02 1.675115530789194509e+03 nan nan nan nan
2.798759920130859200e+02 3.332940362980589271e+03 2.769801279347016134e+02 1.649404798106422732e+03 nan nan nan nan
2.800759920130859086e+02 3.281070480187796420e+03 2.771801279347016020e+02 1.623870961238688551e+03 nan nan nan nan
2.802759920130858973e+02 3.229782114037715928e+03 2.773801279347015907e+02 1.598516732323521865e+03 nan nan nan nan
2.804759920130858859e+02 3.179074049111879049e+03 2.775801279347015793e+02 1.573344820204840062e+03 nan nan nan nan
2.806759920130858745e+02 3.128944864502910150e+03 2.777801279347015679e+02 1.548357924698298575e+03 nan nan nan nan
2.808759920130858632e+02 3.079392942651506019e+03 2.779801279347015566e+02 1.523558730992231176e+03 nan nan nan nan
2.810759920130858518e+02 3.030416478067314074e+03 2.781801279347015452e+02 1.498949904192202666e+03 nan nan nan nan
2.812759920130858404e+02 2.982013485921539996e+03 2.783801279347015338e+02 1.474534084016749148e+03 nan nan nan nan
2.814759920130858291e+02 2.934181810500414485e+03 2.785801279347015225e+02 1.450313879651147772e+03 nan nan nan nan
2.816759920130858177e+02 2.886919133508935829e+03 2.787801279347015111e+02 1.426291864765551509e+03 nan nan nan nan
2.818759920130858063e+02 2.840222982215546381e+03 2.789801279347014997e+02 1.402470572703307198e+03 nan nan nan nan
2.820759920130857950e+02 2.794090737429234650e+03 2.791801279347014884e+02 1.378852491844572796e+03 nan nan nan nan
2.822759920130857836e+02 2.748519641301178126e+03 2.793801279347014770e+02 1.355440061149895655e+03 nan nan nan nan
2.824759920130857722e+02 2.703506804943930092e+03 2.795801279347014656e+02 1.332235665887773393e+03 nan nan nan nan
2.826759920130857608e+02 2.659049215862164601e+03 2.797801279347014543e+02 1.309241633549810786e+03 nan nan nan nan
2.828759920130857495e+02 2.615143745189296169e+03 2.799801279347014429e+02 1.286460229956379635e+03 nan nan nan nan
2.830759920130857381e+02 2.571787154725514938e+03 2.801801279347014315e+02 1.263893655555281157e+03 nan nan nan nan
2.832759920130857267e+02 2.528976103773204159e+03 2.803801279347014201e+02 1.241544041915430853e+03 nan nan nan nan
2.834759920130857154e+02 2.486707155766371216e+03 2.805801279347014088e+02 1.219413448416954225e+03 nan nan nan nan
2.836759920130857040e+02 2.444976784691708872e+03 2.807801279347013974e+02 1.197503859138786311e+03 nan nan nan nan
2.838759920130856926e+02 2.403781381299115765e+03 2.809801279347013860e+02 1.175817179944205463e+03 nan nan nan nan
2.840759920130856813e+02 2.363117259100496085e+03 2.811801279347013747e+02 1.154355235764509189e+03 nan nan nan nan
2.842759920130856699e+02 2.322980660155933037e+03 2.813801279347013633e+02 1.133119768080361155e+03 nan nan nan nan
2.844759920130856585e+02 2.283367760647158320e+03 2.815801279347013519e+02 1.112112432600163629e+03 nan nan nan nan
2.846759920130856472e+02 2.244274676238597294e+03 2.817801279347013406e+02 1.091334797134222299e+03 nan nan nan nan
2.848759920130856358e+02 2.205697467226854769e+03 2.819801279347013292e+02 1.070788339663229408e+03 nan nan nan nan
2.850759920130856244e+02 2.167632143479864681e+03 2.821801279347013178e+02 1.050474446599115254e+03 nan nan nan nan
2.852759920130856131e+02 2.130074669167609954e+03 2.823801279347013065e+02 1.030394411236050018e+03 nan nan nan nan
2.854759920130856017e+02 2.093020967286439372e+03 2.825801279347012951e+02 1.010549432389071740e+03 nan nan nan nan
2.856759920130855903e+02 2.056466923979696276e+03 2.827801279347012837e+02 9.909406132174051436e+02 nan nan nan nan
2.858759920130855789e+02 2.020408392657462855e+03 2.829801279347012724e+02 9.715689602293408598e+02 nan nan nan nan
2.860759920130855676e+02 1.984841197918772878e+03 2.831801279347012610e+02 9.524353824652446292e+02 nan nan nan nan
2.862759920130855562e+02 1.949761139279848976e+03 2.833801279347012496e+02 9.335406908550115759e+02 nan nan nan nan
2.864759920130855448e+02 1.915163994712305112e+03 2.835801279347012382e+02 9.148855977460262920e+02 nan nan nan nan
2.866759920130855335e+02 1.881045523995256190e+03 2.837801279347012269e+02 8.964707165975361249e+02 nan nan nan nan
2.868759920130855221e+02 1.847401471885971205e+03 2.839801279347012155e+02 8.782965618370528773e+02 nan nan nan nan
2.870759920130855107e+02 1.814227571113349313e+03 2.841801279347012041e+02 8.603635488742836515e+02 nan nan nan nan
2.872759920130854994e+02 1.781519545199281310e+03 2.843801279347011928e+02 8.426719942679268343e+02 nan nan nan nan
2.874759920130854880e+02 1.749273111112530387e+03 2.845801279347011814e+02 8.252221160405008504e+02 nan nan nan nan
2.876759920130854766e+02 1.717483981760439292e+03 2.847801279347011700e+02 8.080140341361915262e+02 nan nan nan nan
2.878759920130854653e+02 1.686147868323472949e+03 2.849801279347011587e+02 7.910477710167450596e+02 nan nan nan nan
2.880759920130854539e+02 1.655260482438011650e+03 2.851801279347011473e+02 7.743232523901194782e+02 nan nan nan nan
2.882759920130854425e+02 1.624817538232660127e+03 2.853801279347011359e+02 7.578403080667201266e+02 nan nan nan nan
2.884759920130854312e+02 1.594814754223609043e+03 2.855801279347011246e+02 7.415986729378637392e+02 nan nan nan nan
2.886759920130854198e+02 1.565247855074341260e+03 2.857801279347011132e+02 7.255979880710766565e+02 nan nan nan nan
2.888759920130854084e+02 1.536112573225414280e+03 2.859801279347011018e+02 7.098378019167944331e+02 nan nan nan nan
2.890759920130853970e+02 1.507404650399578713e+03 2.861801279347010905e+02 6.943175716211014787e+02 nan nan nan nan
2.892759920130853857e+02 1.479119838987912317e+03 2.863801279347010791e+02 6.790366644389058592e+02 nan nan nan nan
2.894759920130853743e+02 1.451253903322346787e+03 2.865801279347010677e+02 6.639943592422016536e+02 nan nan nan nan
2.896759920130853629e+02 1.423802620840009467e+03 2.867801279347010563e+02 6.491898481179304099e+02 nan nan nan nan
2.898759920130853516e+02 1.396761783144876745e+03 2.869801279347010450e+02 6.346222380499536939e+02 nan nan nan nan
2.900759920130853402e+02 1.370127196971897092e+03 2.871801279347010336e+02 6.202905526798477922e+02 nan nan nan nan
2.902759920130853288e+02 1.343894685059024596e+03 2.873801279347010222e+02 6.061937341410496174e+02 nan nan nan nan
2.904759920130853175e+02 1.318060086932185186e+03 2.875801279347010109e+02 5.923306449611080780e+02 nan nan nan nan
2.906759920130853061e+02 1.292619259608298989e+03 2.877801279347009995e+02 5.787000700268229139e+02 nan nan nan nan
2.908759920130852947e+02 1.267568078221400583e+03 2.879801279347009881e+02 5.653007186070120724e+02 nan nan nan nan
2.910759920130852834e+02 1.242902436576593345e+03 2.881801279347009768e+02 5.521312264279055171e+02 nan nan nan nan
2.912759920130852720e+02 1.218618247636727347e+03 2.883801279347009654e+02 5.391901577961046996e+02 nan nan nan nan
2.914759920130852606e+02 1.194711443946348936e+03 2.885801279347009540e+02 5.264760077642094984e+02 nan nan nan nan
2.916759920130852493e+02 1.171177977997366042e+03 2.887801279347009427e+02 5.139872043342976440e+02 nan nan nan nan
2.918759920130852379e+02 1.148013822540944830e+03 2.889801279347009313e+02 5.017221106945351607e+02 nan nan nan nan
2.920759920130852265e+02 1.125214970849714518e+03 2.891801279347009199e+02 4.896790274843688735e+02 nan nan nan nan
2.922759920130852151e+02 1.102777436934427442e+03 2.893801279347009086e+02 4.778561950837268455e+02 nan nan nan nan
2.924759920130852038e+02 1.080697255718959013e+03 2.895801279347008972e+02 4.662517959219849786e+02 nan nan nan nan
2.926759920130851924e+02 1.058970483177537290e+03 2.897801279347008858e+02 4.548639568023715469e+02 nan nan nan nan
2.928759920130851810e+02 1.037593196437677079e+03 2.899801279347008744e+02 4.436907512377417220e+02 nan nan nan nan
2.930759920130851697e+02 1.016561493852421108e+03 2.901801279347008631e+02 4.327302017937363985e+02 nan nan nan nan
2.932759920130851583e+02 9.958714950451612822e+02 2.903801279347008517e+02 4.219802824355298867e+02 nan nan nan nan
2.934759920130851469e+02 9.755193409302171403e+02 2.905801279347008403e+02 4.114389208743773452e+02 nan nan nan nan
2.936759920130851356e+02 9.555011937121950041e+02 2.907801279347008290e+02 4.011040009104706314e+02 nan nan nan nan
2.938759920130851242e+02 9.358132368669848802e+02 2.909801279347008176e+02 3.909733647686659879e+02 nan nan nan nan
2.940759920130851128e+02 9.164516751070715372e+02 2.911801279347008062e+02 3.810448154237618041e+02 nan nan nan nan
2.942759920130851015e+02 8.974127343338326455e+02 2.913801279347007949e+02 3.713161189122305927e+02 nan nan nan nan
2.944759920130850901e+02 8.786926615790378037e+02 2.915801279347007835e+02 3.617850066273815628e+02 nan nan nan nan
2.946759920130850787e+02 8.602877249380179592e+02 2.917801279347007721e+02 3.524491775951028671e+02 nan nan nan nan
2.948759920130850674e+02 8.421942134964604065e+02 2.919801279347007608e+02 3.433063007274730580e+02 nan nan nan nan
2.950759920130850560e+02 8.244084372528884614e+02 2.921801279347007494e+02 3.343540170516461671e+02 nan nan nan nan
2.952759920130850446e+02 8.069267270385998927e+02 2.923801279347007380e+02 3.255899419116342415e+02 nan nan nan nan
2.954759920130850332e+02 7.897454344368246666e+02 2.925801279347007267e+02 3.170116671406045725e+02 nan nan nan nan
2.956759920130850219e+02 7.728609317025606060e+02 2.927801279347007153e+02 3.086167632016343987e+02 nan nan nan nan
2.958759920130850105e+02 7.562696116846378800e+02 2.929801279347007039e+02 3.004027812948273208e+02 nan nan nan nan
2.960759920130849991e+02 7.399678877511961446e+02 2.931801279347006925e+02 2.923672554289555592e+02 nan nan nan nan
2.962759920130849878e+02 7.239521937198421710e+02 2.933801279347006812e+02 2.845077044558470334e+02 nan nan nan nan
2.964759920130849764e+02 7.082189837934703291e+02 2.935801279347006698e+02 2.768216340659117236e+02 nan nan nan nan
2.966759920130849650e+02 6.927647325027674015e+02 2.937801279347006584e+02 2.693065387433192654e+02 nan nan nan nan
2.968759920130849537e+02 6.775859346561948087e+02 2.939801279347006471e+02 2.619599036794435278e+02 nan nan nan nan
2.970759920130849423e+02 6.626791052981334360e+02 2.941801279347006357e+02 2.547792066433339073e+02 nan nan nan nan
2.972759920130849309e+02 6.480407796759230905e+02 2.943801279347006243e+02 2.477619198081000036e+02 nan nan nan nan
2.974759920130849196e+02 6.336675132162251884e+02 2.945801279347006130e+02 2.409055115321884557e+02 nan nan nan nan
2.976759920130849082e+02 6.195558815111724016e+02 2.947801279347006016e+02 2.342074480946527331e+02 nan nan nan nan
2.978759920130848968e+02 6.057024803147033936e+02 2.949801279347005902e+02 2.276651953836610005e+02 nan nan nan nan
2.980759920130848855e+02 5.921039255492386246e+02 2.951801279347005789e+02 2.212762205375121880e+02 nan nan nan nan
2.982759920130848741e+02 5.787568533229839431e+02 2.953801279347005675e+02 2.150379935376477079e+02 nan nan nan nan
2.984759920130848627e+02 5.656579199579205124e+02 2.955801279347005561e+02 2.089479887531251734e+02 nan nan nan nan
2.986759920130848514e+02 5.528038020284874392e+02 2.957801279347005448e+02 2.030036864362358244e+02 nan nan nan nan
2.988759920130848400e+02 5.401911964109918927e+02 2.959801279347005334e+02 1.972025741689320739e+02 nan nan nan nan
2.990759920130848286e+02 5.278168203435998294e+02 2.961801279347005220e+02 1.915421482599106469e+02 nan nan nan nan
2.992759920130848172e+02 5.156774114967862488e+02 2.963801279347005107e+02 1.860199150922123579e+02 nan nan nan nan
2.994759920130848059e+02 5.037697280540098745e+02 2.965801279347004993e+02 1.806333924213368505e+02 nan nan nan nan
2.996759920130847945e+02 4.920905488023795442e+02 2.967801279347004879e+02 1.753801106239293688e+02 nan nan nan nan
2.998759920130847831e+02 4.806366732330254763e+02 2.969801279347004765e+02 1.702576138971437842e+02 nan nan nan nan
3.000759920130847718e+02 4.694049216507702340e+02 2.971801279347004652e+02 1.652634614089152478e+02 nan nan nan nan
3.002759920130847604e+02 4.583921352927839621e+02 2.973801279347004538e+02 1.603952283993861556e+02 nan nan nan nan
3.004759920130847490e+02 4.475951764557886463e+02 2.975801279347004424e+02 1.556505072338510161e+02 nan nan nan nan
3.006759920130847377e+02 4.370109286313099801e+02 2.977801279347004311e+02 1.510269084075892181e+02 nan nan nan nan
3.008759920130847263e+02 4.266362966486133246e+02 2.979801279347004197e+02 1.465220615030559941e+02 nan nan nan nan
3.010759920130847149e+02 4.164682068246960398e+02 2.981801279347004083e+02 1.421336160999445326e+02 nan nan nan nan
3.012759920130847036e+02 4.065036071209091233e+02 2.983801279347003970e+02 1.378592426386670411e+02 nan nan nan nan
3.014759920130846922e+02 3.967394673056465422e+02 2.985801279347003856e+02 1.336966332378755453e+02 nan nan nan nan
3.016759920130846808e+02 3.871727791225110309e+02 2.987801279347003742e+02 1.296435024666824916e+02 nan nan nan nan
3.018759920130846695e+02 3.778005564634464690e+02 2.989801279347003629e+02 1.256975880722531684e+02 nan nan nan nan
3.020759920130846581e+02 3.686198355462289555e+02 2.991801279347003515e+02 1.218566516635327872e+02 nan nan nan nan
3.022759920130846467e+02 3.596276750957341051e+02 2.993801279347003401e+02 1.181184793518634706e+02 nan nan nan nan
3.024759920130846353e+02 3.508211565284310609e+02 2.995801279347003288e+02 1.144808823492897147e+02 nan nan nan nan
3.026759920130846240e+02 3.421973841394549254e+02 2.997801279347003174e+02 1.109416975254004569e+02 nan nan nan nan
3.028759920130846126e+02 3.337534852917313515e+02 2.999801279347003060e+02 1.074987879235554118e+02 nan nan nan nan
3.030759920130846012e+02 3.254866106065281315e+02 3.001801279347002946e+02 1.041500432373841676e+02 nan nan nan nan
3.032759920130845899e+02 3.173939341548738753e+02 3.003801279347002833e+02 1.008933802484597493e+02 nan nan nan nan
3.034759920130845785e+02 3.094726536492544824e+02 3.005801279347002719e+02 9.772674322607882402e+01 nan nan nan nan
3.036759920130845671e+02 3.017199906350444394e+02 3.007801279347002605e+02 9.464810429008814197e+01 nan nan nan nan
3.038759920130845558e+02 2.941331906810857504e+02 3.009801279347002492e+02 9.165546373770051503e+01 nan nan nan nan
3.040759920130845444e+02 2.867095235688832986e+02 3.011801279347002378e+02 8.874685033529469536e+01 nan nan nan nan
3.042759920130845330e+02 2.794462834798962945e+02 3.013801279347002264e+02 8.592032157614561072e+01 nan nan nan nan
3.044759920130845217e+02 2.723407891803805683e+02 3.015801279347002151e+02 8.317396390509962600e+01 nan nan nan nan
3.046759920130845103e+02 2.653903842032930811e+02 3.017801279347002037e+02 8.050589291116415325e+01 nan nan nan nan
3.048759920130844989e+02 2.585924370267578638e+02 3.019801279347001923e+02 7.791425348901930192e+01 nan nan nan nan
3.050759920130844876e+02 2.519443412486281773e+02 3.021801279347001810e+02 7.539721997044831880e+01 nan nan nan nan
3.052759920130844762e+02 2.454435157566953762e+02 3.023801279347001696e+02 7.295299622667738504e+01 nan nan nan nan
3.054759920130844648e+02 2.390874048940764851e+02 3.025801279347001582e+02 7.057981574262848312e+01 nan nan nan nan
3.056759920130844534e+02 2.328734786194140440e+02 3.027801279347001469e+02 6.827594166407268972e+01 nan nan nan nan
3.058759920130844421e+02 2.267992326614210299e+02 3.029801279347001355e+02 6.603966681867964894e+01 nan nan nan nan
3.060759920130844307e+02 2.208621886674684447e+02 3.031801279347001241e+02 6.386931371193748674e+01 nan nan nan nan
3.062759920130844193e+02 2.150598943457746941e+02 3.033801279347001127e+02 6.176323449892969819e+01 nan nan nan nan
3.064759920130844080e+02 2.093899236009404206e+02 3.035801279347001014e+02 5.971981093292408360e+01 nan nan nan nan
3.066759920130843966e+02 2.038498766624344114e+02 3.037801279347000900e+02 5.773745429173960986e+01 nan nan nan nan
3.068759920130843852e+02 1.984373802057899923e+02 3.039801279347000786e+02 5.581460528283820111e+01 nan nan nan nan
3.070759920130843739e+02 1.931500874662045248e+02 3.041801279347000673e+02 5.394973392806897294e+01 nan nan nan nan
3.072759920130843625e+02 1.879856783443087238e+02 3.043801279347000559e+02 5.214133942900127039e+01 nan nan nan nan
3.074759920130843511e+02 1.829418595038352180e+02 3.045801279347000445e+02 5.038795001373441096e+01 nan nan nan nan
3.076759920130843398e+02 1.780163644610309461e+02 3.047801279347000332e+02 4.868812276610361067e+01 nan nan nan nan
3.078759920130843284e+02 1.732069536655513105e+02 3.049801279347000218e+02 4.704044343813670537e+01 nan nan nan nan
3.080759920130843170e+02 1.685114145727300752e+02 3.051801279347000104e+02 4.544352624664694673e+01 nan nan nan nan
3.082759920130843057e+02 1.639275617070200042e+02 3.053801279346999991e+02 4.389601365479111905e+01 nan nan nan nan
3.084759920130842943e+02 1.594532367165095366e+02 3.055801279346999877e+02 4.239657613943241898e+01 nan nan nan nan
3.086759920130842829e+02 1.550863084183807814e+02 3.057801279346999763e+02 4.094391194512054000e+01 nan nan nan nan
3.088759920130842715e+02 1.508246728352241348e+02 3.059801279346999650e+02 3.953674682547845265e+01 nan nan nan nan
3.090759920130842602e+02 1.466662532221367599e+02 3.061801279346999536e+02 3.817383377277577239e+01 nan nan nan nan
3.092759920130842488e+02 1.426090000845466932e+02 3.063801279346999422e+02 3.685395273644475367e+01 nan nan nan nan
3.094759920130842374e+02 1.386508911867178426e+02 3.065801279346999308e+02 3.557591033127722824e+01 nan nan nan nan
3.096759920130842261e+02 1.347899315509323799e+02 3.067801279346999195e+02 3.433853953602429243e+01 nan nan nan nan
3.098759920130842147e+02 1.310241534473294394e+02 3.069801279346999081e+02 3.314069938309206975e+01 nan nan nan nan
3.100759920130842033e+02 1.273516163744189242e+02 3.071801279346998967e+02 3.198127464002229203e+01 nan nan nan nan
3.102759920130841920e+02 1.237704070303091157e+02 3.073801279346998854e+02 3.085917548341151218e+01 nan nan nan nan
3.104759920130841806e+02 1.202786392746689188e+02 3.075801279346998740e+02 2.977333716591423851e+01 nan nan nan nan
3.106759920130841692e+02 1.168744540815079205e+02 3.077801279346998626e+02 2.872271967694845429e+01 nan nan nan nan
3.108759920130841579e+02 1.135560194828308340e+02 3.079801279346998513e+02 2.770630739770487949e+01 nan nan nan nan
3.110759920130841465e+02 1.103215305032610587e+02 3.081801279346998399e+02 2.672310875104630412e+01 nan nan nan nan
3.112759920130841351e+02 1.071692090857195012e+02 3.083801279346998285e+02 2.577215584685130878e+01 nan nan nan nan
3.114759920130841238e+02 1.040973040082916299e+02 3.085801279346998172e+02 2.485250412335271619e+01 nan nan nan nan
3.116759920130841124e+02 1.011040907923800063e+02 3.087801279346998058e+02 2.396323198498945217e+01 nan nan nan nan
3.118759920130841010e+02 9.818787160229656763e+01 3.089801279346997944e+02 2.310344043727589636e+01 nan nan nan nan
3.120759920130840896e+02 9.534697513642616684e+01 3.091801279346997831e+02 2.227225271917670923e+01 nan nan nan nan
3.122759920130840783e+02 9.257975651011986429e+01 3.093801279346997717e+02 2.146881393345101330e+01 nan nan nan nan
3.124759920130840669e+02 8.988459713048325739e+01 3.095801279346997603e+02 2.069229067541203548e+01 nan nan nan nan
3.126759920130840555e+02 8.725990456322543309e+01 3.097801279346997489e+02 1.994187066053553181e+01 nan nan nan nan
3.128759920130840442e+02 8.470411239175201956e+01 3.099801279346997376e+02 1.921676235132507671e+01 nan nan nan nan
3.130759920130840328e+02 8.221568006868788814e+01 3.101801279346997262e+02 1.851619458382696948e+01 nan nan nan nan
3.132759920130840214e+02 7.979309276002456386e+01 3.103801279346997148e+02 1.783941619417345592e+01 nan nan nan nan
3.134759920130840101e+02 7.743486118209054325e+01 3.105801279346997035e+02 1.718569564550951867e+01 nan nan nan nan
3.136759920130839987e+02 7.513952143154838836e+01 3.107801279346996921e+02 1.655432065564782107e+01 nan nan nan nan
3.138759920130839873e+02 7.290563480863269774e+01 3.109801279346996807e+02 1.594459782577472851e+01 nan nan nan nan
3.140759920130839760e+02 7.073178763384167667e+01 3.111801279346996694e+02 1.535585227051702617e+01 nan nan nan nan
3.142759920130839646e+02 6.861659105830119643e+01 3.113801279346996580e+02 1.478742724966346955e+01 nan nan nan nan
3.144759920130839532e+02 6.655868086802381356e+01 3.115801279346996466e+02 1.423868380181734139e+01 nan nan nan nan
3.146759920130839419e+02 6.455671728228917061e+01 3.117801279346996353e+02 1.370900038024298162e+01 nan nan nan nan
3.148759920130839305e+02 6.260938474637297446e+01 3.119801279346996239e+02 1.319777249115415962e+01 nan nan nan nan
3.150759920130839191e+02 6.071539171885294905e+01 3.121801279346996125e+02 1.270441233467836106e+01 nan nan nan nan
3.152759920130839078e+02 5.887347045372784748e+01 3.123801279346996012e+02 1.222834844871459481e+01 nan nan nan nan
3.154759920130838964e+02 5.708237677757610129e+01 3.125801279346995898e+02 1.176902535589254306e+01 nan nan nan nan
3.156759920130838850e+02 5.534088986199121507e+01 3.127801279346995784e+02 1.132590321382472354e+01 nan nan nan nan
3.158759920130838736e+02 5.364781199152695734e+01 3.129801279346995670e+02 1.089845746883089284e+01 nan nan nan nan
3.160759920130838623e+02 5.200196832738739516e+01 3.131801279346995557e+02 1.048617851330353012e+01 nan nan nan nan
3.162759920130838509e+02 5.040220666708775354e+01 3.133801279346995443e+02 1.008857134686847346e+01 nan nan nan nan
3.164759920130838395e+02 4.884739720033105215e+01 3.135801279346995329e+02 9.705155241485133644e+00 nan nan nan nan
3.166759920130838282e+02 4.733643226131702875e+01 3.137801279346995216e+02 9.335463410617924396e+00 nan nan nan nan
3.168759920130838168e+02 4.586822607772395344e+01 3.139801279346995102e+02 8.979042682601251713e+00 nan nan nan nan
3.170759920130838054e+02 4.444171451658687744e+01 3.141801279346994988e+02 8.635453178308846844e+00 nan nan nan nan
3.172759920130837941e+02 4.305585482729625824e+01 3.143801279346994875e+02 8.304267993227604450e+00 nan nan nan nan
3.174759920130837827e+02 4.170962538194421398e+01 3.145801279346994761e+02 7.985072884028125983e+00 nan nan nan nan
3.176759920130837713e+02 4.040202541323501606e+01 3.147801279346994647e+02 7.677465959712737487e+00 nan nan nan nan
3.178759920130837600e+02 3.913207475018129600e+01 3.149801279346994534e+02 7.381057377414389720e+00 nan nan nan nan
3.180759920130837486e+02 3.789881355179691269e+01 3.151801279346994420e+02 7.095469042909964941e+00 nan nan nan nan
3.182759920130837372e+02 3.670130203900077248e+01 3.153801279346994306e+02 6.820334315903652467e+00 nan nan nan nan
3.184759920130837259e+02 3.553862022493816397e+01 3.155801279346994193e+02 6.555297720128497652e+00 nan nan nan nan
3.186759920130837145e+02 3.440986764392225439e+01 3.157801279346994079e+02 6.300014658305967075e+00 nan nan nan nan
3.188759920130837031e+02 3.331416307919922559e+01 3.159801279346993965e+02 6.054151131996031943e+00 nan nan nan nan
3.190759920130836917e+02 3.225064428972967789e+01 3.161801279346993852e+02 5.817383466364042022e+00 nan nan nan nan
3.192759920130836804e+02 3.121846773617998139e+01 3.163801279346993738e+02 5.589398039883243463e+00 nan nan nan nan
3.194759920130836690e+02 3.021680830631158088e+01 3.165801279346993624e+02 5.369891018985674336e+00 nan nan nan nan
3.196759920130836576e+02 2.924485903994967728e+01 3.167801279346993510e+02 5.158568097668609020e+00 nan nan nan nan
3.198759920130836463e+02 2.830183085371181662e+01 3.169801279346993397e+02 4.955144242056792159e+00 nan nan nan nan
3.200759920130836349e+02 2.738695226566961338e+01 3.171801279346993283e+02 4.759343439917106622e+00 nan nan nan nan
3.202759920130836235e+02 2.649946912011120403e+01 3.173801279346993169e+02 4.570898455115062653e+00 nan nan nan nan
3.204759920130836122e+02 2.563864431257269061e+01 3.175801279346993056e+02 4.389550586999328985e+00 nan nan nan nan
3.206759920130836008e+02 2.480375751529439299e+01 3.177801279346992942e+02 4.215049434695087527e+00 nan nan nan nan
3.208759920130835894e+02 2.399410490325971779e+01 3.179801279346992828e+02 4.047152666282438638e+00 nan nan nan nan
3.210759920130835781e+02 2.320899888096356634e+01 3.181801279346992715e+02 3.885625792832987369e+00 nan nan nan nan
3.212759920130835667e+02 2.244776781005802846e+01 3.183801279346992601e+02 3.730241947272410652e+00 nan nan nan nan
3.214759920130835553e+02 2.170975573801353775e+01 3.185801279346992487e+02 3.580781668034996645e+00 nan nan nan nan
3.216759920130835440e+02 2.099432212793115227e+01 3.187801279346992374e+02 3.437032687470763737e+00 nan nan nan nan
3.218759920130835326e+02 2.030084158963511243e+01 3.189801279346992260e+02 3.298789724964420689e+00 nan nan nan nan
3.220759920130835212e+02 1.962870361217238369e+01 3.191801279346992146e+02 3.165854284721443257e+00 nan nan nan nan
3.222759920130835098e+02 1.897731229783686757e+01 3.193801279346992033e+02 3.038034458173749730e+00 nan nan nan nan
3.224759920130834985e+02 1.834608609783627742e+01 3.195801279346991919e+02 2.915144730955926633e+00 nan nan nan nan
3.226759920130834871e+02 1.773445754970885702e+01 3.197801279346991805e+02 2.797005794399140655e+00 nan nan nan nan
3.228759920130834757e+02 1.714187301659738694e+01 3.199801279346991691e+02 2.683444361489292884e+00 nan nan nan nan
3.230759920130834644e+02 1.656779242848126898e+01 3.201801279346991578e+02 2.574292987232551511e+00 nan nan nan nan
3.232759920130834530e+02 1.601168902545975925e+01 3.203801279346991464e+02 2.469389893370757427e+00 nan nan nan nan
3.234759920130834416e+02 1.547304910318118942e+01 3.205801279346991350e+02 2.368578797386817758e+00 nan nan nan nan
3.236759920130834303e+02 1.495137176050129391e+01 3.207801279346991237e+02 2.271708745739179136e+00 nan nan nan nan
3.238759920130834189e+02 1.444616864945415813e+01 3.209801279346991123e+02 2.178633951262715307e+00 nan nan nan nan
3.240759920130834075e+02 1.395696372761278070e+01 3.211801279346991009e+02 2.089213634672843600e+00 nan nan nan nan
3.242759920130833962e+02 1.348329301291149207e+01 3.213801279346990896e+02 2.003311870107767678e+00 nan nan nan nan
3.244759920130833848e+02 1.302470434099951291e+01 3.215801279346990782e+02 1.920797434643737533e+00 nan nan nan nan
3.246759920130833734e+02 1.258075712518824751e+01 3.217801279346990668e+02 1.841543661716932734e+00 nan nan nan nan
3.248759920130833621e+02 1.215102211905450602e+01 3.219801279346990555e+02 1.765428298384773109e+00 nan nan nan nan
3.250759920130833507e+02 1.173508118175289638e+01 3.221801279346990441e+02 1.692333366359612290e+00 nan nan nan nan
3.252759920130833393e+02 1.133252704609046013e+01 3.223801279346990327e+02 1.622145026746566021e+00 nan nan nan nan
3.254759920130833279e+02 1.094296308941157925e+01 3.225801279346990214e+02 1.554753448417483863e+00 nan nan nan nan
3.256759920130833166e+02 1.056600310733530534e+01 3.227801279346990100e+02 1.490052679952440728e+00 nan nan nan nan
3.258759920130833052e+02 1.020127109038749680e+01 3.229801279346989986e+02 1.427940525080323653e+00 nan nan nan nan
3.260759920130832938e+02 9.848401003561956912e+00 3.231801279346989872e+02 1.368318421549937547e+00 nan nan nan nan
3.262759920130832825e+02 9.507036568844615232e+00 3.233801279346989759e+02 1.311091323362864269e+00 nan nan nan nan
3.264759920130832711e+02 9.176831050729976624e+00 3.235801279346989645e+02 1.256167586299909100e+00 nan nan nan nan
3.266759920130832597e+02 8.857447044755213383e+00 3.237801279346989531e+02 1.203458856672786403e+00 nan nan nan nan
3.268759920130832484e+02 8.548556269075113789e+00 3.239801279346989418e+02 1.152879963233004457e+00 nan nan nan nan
3.270759920130832370e+02 8.249839359096478475e+00 3.241801279346989304e+02 1.104348812170540262e+00 nan nan nan nan
3.272759920130832256e+02 7.960985665189644678e+00 3.243801279346989190e+02 1.057786285134925341e+00 nan nan nan nan
3.274759920130832143e+02 7.681693053489055956e+00 3.245801279346989077e+02 1.013116140212035443e+00 nan nan nan nan
3.276759920130832029e+02 7.411667709793813508e+00 3.247801279346988963e+02 9.702649157903490140e-01 nan nan nan nan
3.278759920130831915e+02 7.150623946576542878e+00 3.249801279346988849e+02 9.291618372510166424e-01 nan nan nan nan
3.280759920130831802e+02 6.898284013104376555e+00 3.251801279346988736e+02 8.897387264165840248e-01 nan nan nan nan
3.282759920130831688e+02 6.654377908675264131e+00 3.253801279346988622e+02 8.519299136940483574e-01 nan nan nan nan
3.284759920130831574e+02 6.418643198968618790e+00 3.255801279346988508e+02 8.156721528484622841e-01 nan nan nan nan
3.286759920130831460e+02 6.190824835509031843e+00 3.257801279346988395e+02 7.809045383440793575e-01 nan nan nan nan
3.288759920130831347e+02 5.970674978236329977e+00 3.259801279346988281e+02 7.475684251908690792e-01 nan nan nan nan
3.290759920130831233e+02 5.757952821176855807e+00 3.261801279346988167e+02 7.156073512349002685e-01 nan nan nan nan
3.292759920130831119e+02 5.552424421205077287e+00 3.263801279346988053e+02 6.849669618319712550e-01 nan nan nan nan
3.294759920130831006e+02 5.353862529885378585e+00 3.265801279346987940e+02 6.555949368447823167e-01 nan nan nan nan
3.296759920130830892e+02 5.162046428380201668e+00 3.267801279346987826e+02 6.274409199046653285e-01 nan nan nan nan
3.298759920130830778e+02 4.976761765409780658e+00 3.269801279346987712e+02 6.004564498799501715e-01 nan nan nan nan
3.300759920130830665e+02 4.797800398246712561e+00 3.271801279346987599e+02 5.745948944937472325e-01 nan nan nan nan
3.302759920130830551e+02 4.624960236726495921e+00 3.273801279346987485e+02 5.498113860351327986e-01 nan nan nan nan
3.304759920130830437e+02 4.458045090254397103e+00 3.275801279346987371e+02 5.260627591083061327e-01 nan nan nan nan
3.306759920130830324e+02 4.296864517786779913e+00 3.277801279346987258e+02 5.033074903656121757e-01 nan nan nan nan
3.308759920130830210e+02 4.141233680763890312e+00 3.279801279346987144e+02 4.815056401709633116e-01 nan nan nan nan
3.310759920130830096e+02 3.990973198970068303e+00 3.281801279346987030e+02 4.606187961413750198e-01 nan nan nan nan
3.312759920130829983e+02 3.845909009294956604e+00 3.283801279346986917e+02 4.406100185151805571e-01 nan nan nan nan
3.314759920130829869e+02 3.705872227369894745e+00 3.285801279346986803e+02 4.214437872965784426e-01 nan nan nan nan
3.316759920130829755e+02 3.570699012050754462e+00 3.287801279346986689e+02 4.030859511269768714e-01 nan nan nan nan
3.318759920130829641e+02 3.440230432718460740e+00 3.289801279346986576e+02 3.855036778348074900e-01 nan nan nan nan
3.320759920130829528e+02 3.314312339367372129e+00 3.291801279346986462e+02 3.686654066162457499e-01 nan nan nan nan
3.322759920130829414e+02 3.192795235450465174e+00 3.293801279346986348e+02 3.525408018004369537e-01 nan nan nan nan
3.324759920130829300e+02 3.075534153449507979e+00 3.295801279346986234e+02 3.371007081536397387e-01 nan nan nan nan
3.326759920130829187e+02 2.962388533137961577e+00 3.297801279346986121e+02 3.223171076778411637e-01 nan nan nan nan
3.328759920130829073e+02 2.853222102503174540e+00 3.299801279346986007e+02 3.081630778602471588e-01 nan nan nan nan
3.330759920130828959e+02 2.747902761294068963e+00 3.301801279346985893e+02 2.946127513310435875e-01 nan nan nan nan
3.332759920130828846e+02 2.646302467159850291e+00 3.303801279346985780e+02 2.816412768878425732e-01 nan nan nan nan
3.334759920130828732e+02 2.548297124344652609e+00 3.305801279346985666e+02 2.692247818461195874e-01 nan nan nan nan
3.336759920130828618e+02 2.453766474902808525e+00 3.307801279346985552e+02 2.573403356758707239e-01 nan nan nan nan
3.338759920130828505e+02 2.362593992398516640e+00 3.309801279346985439e+02 2.459659148857740174e-01 nan nan nan nan
3.340759920130828391e+02 2.274666778053869631e+00 nan nan nan nan nan nan
3.342759920130828277e+02 2.189875459308511907e+00 nan nan nan nan nan nan
3.344759920130828164e+02 2.108114090753936853e+00 nan nan nan nan nan nan
3.346759920130828050e+02 2.029280057405427939e+00 nan nan nan nan nan nan
3.348759920130827936e+02 1.953273980274151667e+00 nan nan nan nan nan nan
3.350759920130827823e+02 1.879999624201972752e+00 nan nan nan nan nan nan
3.352759920130827709e+02 1.809363807921414047e+00 nan nan nan nan nan nan
3.354759920130827595e+02 1.741276316303038918e+00 nan nan nan nan nan nan
3.356759920130827481e+02 1.675649814752599109e+00 nan nan nan nan nan nan
3.358759920130827368e+02 1.612399765720228029e+00 nan nan nan nan nan nan
3.360759920130827254e+02 1.551444347283990277e+00 nan nan nan nan nan nan
3.362759920130827140e+02 1.492704373770227022e+00 nan nan nan nan nan nan
3.364759920130827027e+02 1.436103218373192991e+00 nan nan nan nan nan nan
3.366759920130826913e+02 1.381566737736664940e+00 nan nan nan nan nan nan
3.368759920130826799e+02 1.329023198460178579e+00 nan nan nan nan nan nan
3.370759920130826686e+02 1.278403205493105599e+00 nan nan nan nan nan nan
3.372759920130826572e+02 1.229639632379444736e+00 nan nan nan nan nan nan
3.374759920130826458e+02 1.182667553317039433e+00 nan nan nan nan nan nan
3.376759920130826345e+02 1.137424176994745517e+00 nan nan nan nan nan nan
3.378759920130826231e+02 1.093848782171475742e+00 nan nan nan nan nan nan
3.380759920130826117e+02 1.051882654961443064e+00 nan nan nan nan nan nan
3.382759920130826004e+02 1.011469027790129482e+00 nan nan nan nan nan nan
3.384759920130825890e+02 9.725530199858101188e-01 nan nan nan nan nan nan
3.386759920130825776e+02 9.350815799719742749e-01 nan nan nan nan nan nan
3.388759920130825662e+02 8.990034290261321726e-01 nan nan nan nan nan nan
3.390759920130825549e+02 8.642690065710345593e-01 nan nan nan nan nan nan
3.392759920130825435e+02 8.308304169646603121e-01 nan nan nan nan nan nan
3.394759920130825321e+02 7.986413777557153093e-01 nan nan nan nan nan nan
3.396759920130825208e+02 7.676571693718275968e-01 nan nan nan nan nan nan
3.398759920130825094e+02 7.378345862079837003e-01 nan nan nan nan nan nan
3.400759920130824980e+02 7.091318890833119282e-01 nan nan nan nan nan nan
3.402759920130824867e+02 6.815087590346108337e-01 nan nan nan nan nan nan
3.404759920130824753e+02 6.549262524155073928e-01 nan nan nan nan nan nan
3.406759920130824639e+02 6.293467572706709090e-01 nan nan nan nan nan nan
3.408759920130824526e+02 6.047339509548458336e-01 nan nan nan nan nan nan
3.410759920130824412e+02 5.810527589669930437e-01 nan nan nan nan nan nan
3.412759920130824298e+02 5.582693149702671054e-01 nan nan nan nan nan nan
3.414759920130824185e+02 5.363509219690997254e-01 nan nan nan nan nan nan
3.416759920130824071e+02 5.152660146149912190e-01 nan nan nan nan nan nan
3.418759920130823957e+02 4.949841226132313809e-01 nan nan nan nan nan nan
3.420759920130823843e+02 4.754758352031968061e-01 nan nan nan nan nan nan
3.422759920130823730e+02 4.567127666852723311e-01 nan nan nan nan nan nan
3.424759920130823616e+02 4.386675229681041288e-01 nan nan nan nan nan nan
3.426759920130823502e+02 4.213136691101344589e-01 nan nan nan nan nan nan
3.428759920130823389e+02 4.046256978300842300e-01 nan nan nan nan nan nan
3.430759920130823275e+02 3.885789989613473439e-01 nan nan nan nan nan nan
3.432759920130823161e+02 3.731498298258154600e-01 nan nan nan nan nan nan
3.434759920130823048e+02 3.583152865031671297e-01 nan nan nan nan nan nan
3.436759920130822934e+02 3.440532759719763800e-01 nan nan nan nan nan nan
3.438759920130822820e+02 3.303424890996976560e-01 nan nan nan nan nan nan
3.440759920130822707e+02 3.171623744587941940e-01 nan nan nan nan nan nan
3.442759920130822593e+02 3.044931129469543585e-01 nan nan nan nan nan nan
3.444759920130822479e+02 2.923155931896709303e-01 nan nan nan nan nan nan
3.446759920130822366e+02 2.806113877039853599e-01 nan nan nan nan nan nan
3.448759920130822252e+02 2.693627298025895733e-01 nan nan nan nan nan nan
3.450759920130822138e+02 2.585524912180020563e-01 nan nan nan nan nan nan
3.452759920130822024e+02 2.481641604268998158e-01 nan nan nan nan nan nan
3.454759920130821911e+02 2.381818216552062384e-01 nan nan nan nan nan nan
3.456759920130821797e+02 2.285901345448867750e-01 nan nan nan nan nan nan
3.458759920130821683e+02 2.193743144639032361e-01 nan nan nan nan nan nan
3.460759920130821570e+02 2.105201134411691377e-01 nan nan nan nan nan nan
3.462759920130821456e+02 2.020138017087682591e-01 nan nan nan nan nan nan
3.464759920130821342e+02 1.938421498341106608e-01 nan nan nan nan nan nan
