# Supplementary material for: OMNI-P2x universal neural network potential for excited-state simulations
Source: Nat Commun. 2026 Apr 7;17:4949. doi: 10.1038/s41467-026-71380-5 (PMC13233842; doi:10.1038/s41467-026-71380-5)
Supplement: Supplementary file 3 — Source Data [file 41467_2026_71380_MOESM3_ESM.zip › source_data/Suppl_Fig5/fig_S5_c.txt]

# wl_ML/nm eps_ML/M-1cm-1 wl_DFT/nm eps_DFT/M-1cm-1 EE_ML/Hartree f_ML EE_DFT/Hartree f_DFT
2.028331838043499147e+02 8.000725476911721423e-02 2.023510240087197474e+02 3.359512921280640163e-01 1.510377824306488037e-01 1.263047405838966242e-01 1.479123113475679929e-01 2.491099999999999912e-02
2.030331838043499033e+02 9.027368571826066557e-02 2.025510240087197360e+02 3.796793558472887908e-01 1.588694900274276733e-01 2.271673208475107064e-03 1.538845447445282844e-01 8.401000000000000134e-02
2.032331838043498919e+02 1.017520328535498203e-01 2.027510240087197246e+02 4.286568200507634985e-01 1.637338325381278992e-01 1.646441817283045284e-05 1.581744806135247927e-01 7.995499999999999829e-02
2.034331838043498806e+02 1.145717514915890467e-01 2.029510240087197133e+02 4.834560856186603806e-01 1.690789945423603058e-01 1.000612837672232996e-02 1.673418959943546724e-01 8.420999999999999666e-03
2.036331838043498692e+02 1.288744897583864457e-01 2.031510240087197019e+02 5.447049298828098296e-01 1.740793089071530630e-01 5.211262530088418832e-03 1.766165450723065078e-01 2.370999999999999844e-03
2.038331838043498578e+02 1.448150551008735021e-01 2.033510240087196905e+02 6.130910691578539407e-01 1.785596820215005209e-01 9.775026267766946664e-03 1.798213185554686788e-01 5.381000000000000366e-03
2.040331838043498465e+02 1.625624387746268107e-01 2.035510240087196792e+02 6.893670143815396889e-01 1.824959330260753632e-01 2.185236898660659205e-02 1.815386746670810680e-01 1.697299999999999850e-02
2.042331838043498351e+02 1.823009000060660800e-01 2.037510240087196678e+02 7.743552306780983052e-01 1.859756379077452948e-01 2.825229851007460963e-02 1.835667806560650206e-01 1.580000000000000024e-03
2.044331838043498237e+02 2.042311114047900833e-01 2.039510240087196564e+02 8.689536112893943010e-01 1.891179134448748300e-01 3.493912940323352229e-02 1.913031884407701000e-01 8.371999999999999234e-03
2.046331838043498124e+02 2.285713670589298585e-01 2.041510240087196451e+02 9.741412758565735075e-01 1.920953206717967987e-01 4.322063413858413111e-02 1.915600642265644638e-01 4.690999999999999857e-03
2.048331838043498010e+02 2.555588545826772418e-01 2.043510240087196337e+02 1.090984702474107504e+00 nan nan nan nan
2.050331838043497896e+02 2.854509921994121679e-01 2.045510240087196223e+02 1.220644202273595713e+00 nan nan nan nan
2.052331838043497783e+02 3.185268317357394241e-01 2.047510240087196109e+02 1.364380744520855337e+00 nan nan nan nan
2.054331838043497669e+02 3.550885281704363461e-01 2.049510240087195996e+02 1.523563139321293169e+00 nan nan nan nan
2.056331838043497555e+02 3.954628761273045745e-01 2.051510240087195882e+02 1.699675584021818953e+00 nan nan nan nan
2.058331838043497442e+02 4.400029134219672899e-01 2.053510240087195768e+02 1.894325578268081012e+00 nan nan nan nan
2.060331838043497328e+02 4.890895914696661295e-01 2.055510240087195655e+02 2.109252211418356282e+00 nan nan nan nan
2.062331838043497214e+02 5.431335120334997990e-01 2.057510240087195541e+02 2.346334824630574190e+00 nan nan nan nan
2.064331838043497100e+02 6.025767294412096575e-01 2.059510240087195427e+02 2.607602048419965790e+00 nan nan nan nan
2.066331838043496987e+02 6.678946170232842316e-01 2.061510240087195314e+02 2.895241214833328414e+00 nan nan nan nan
2.068331838043496873e+02 7.395977961262976130e-01 2.063510240087195200e+02 3.211608141599290533e+00 nan nan nan nan
2.070331838043496759e+02 8.182341256343798053e-01 2.065510240087195086e+02 3.559237283691730092e+00 nan nan nan nan
2.072331838043496646e+02 9.043907494883212106e-01 2.067510240087194973e+02 3.940852245689300482e+00 nan nan nan nan
2.074331838043496532e+02 9.986961992285778855e-01 2.069510240087194859e+02 4.359376646123450882e+00 nan nan nan nan
2.076331838043496418e+02 1.101822548105156674e+00 2.071510240087194745e+02 4.817945322692001930e+00 nan nan nan nan
2.078331838043496305e+02 1.214487612797068516e+00 2.073510240087194632e+02 5.319915864769784619e+00 nan nan nan nan
2.080331838043496191e+02 1.337457198267670400e+00 2.075510240087194518e+02 5.868880457083360369e+00 nan nan nan nan
2.082331838043496077e+02 1.471547380752113776e+00 2.077510240087194404e+02 6.468678015737276965e+00 nan nan nan nan
2.084331838043495964e+02 1.617626823331198782e+00 2.079510240087194290e+02 7.123406594991293694e+00 nan nan nan nan
2.086331838043495850e+02 1.776619117996291131e+00 2.081510240087194177e+02 7.837436040299876616e+00 nan nan nan nan
2.088331838043495736e+02 1.949505147552132556e+00 2.083510240087194063e+02 8.615420860150770466e+00 nan nan nan nan
2.090331838043495623e+02 2.137325460146028533e+00 2.085510240087193949e+02 9.462313286181084138e+00 nan nan nan nan
2.092331838043495509e+02 2.341182648650753872e+00 2.087510240087193836e+02 1.038337648792777479e+01 nan nan nan nan
2.094331838043495395e+02 2.562243726573910862e+00 2.089510240087193722e+02 1.138419790539361465e+01 nan nan nan nan
2.096331838043495281e+02 2.801742491615594410e+00 2.091510240087193608e+02 1.247070265939560585e+01 nan nan nan nan
2.098331838043495168e+02 3.060981867459728889e+00 2.093510240087193495e+02 1.364916699642262898e+01 nan nan nan nan
2.100331838043495054e+02 3.341336213859936954e+00 2.095510240087193381e+02 1.492623172148711141e+01 nan nan nan nan
2.102331838043494940e+02 3.644253594577011590e+00 2.097510240087193267e+02 1.630891556922339802e+01 nan nan nan nan
2.104331838043494827e+02 3.971257992242744450e+00 2.099510240087193154e+02 1.780462846028153123e+01 nan nan nan nan
2.106331838043494713e+02 4.323951458772656409e+00 2.101510240087193040e+02 1.942118458691624383e+01 nan nan nan nan
2.108331838043494599e+02 4.704016189525281888e+00 2.103510240087192926e+02 2.116681526859213491e+01 nan nan nan nan
2.110331838043494486e+02 5.113216509022610268e+00 2.105510240087192813e+02 2.305018151543719895e+01 nan nan nan nan
2.112331838043494372e+02 5.553400755697071034e+00 2.107510240087192699e+02 2.508038623450783433e+01 nan nan nan nan
2.114331838043494258e+02 6.026503052832343776e+00 2.109510240087192585e+02 2.726698601109722375e+01 nan nan nan nan
2.116331838043494145e+02 6.534544952611733848e+00 2.111510240087192471e+02 2.962000239474235741e+01 nan nan nan nan
2.118331838043494031e+02 7.079636939988931843e+00 2.113510240087192358e+02 3.214993261720595541e+01 nan nan nan nan
2.120331838043493917e+02 7.663979782954966069e+00 2.115510240087192244e+02 3.486775966752480116e+01 nan nan nan nan
2.122331838043493804e+02 8.289865715694363146e+00 2.117510240087192130e+02 3.778496164727160078e+01 nan nan nan nan
2.124331838043493690e+02 8.959679441106484177e+00 2.119510240087192017e+02 4.091352032749095713e+01 nan nan nan nan
2.126331838043493576e+02 9.675898939221550421e+00 2.121510240087191903e+02 4.426592882735332068e+01 nan nan nan nan
2.128331838043493462e+02 1.044109606816233615e+01 2.123510240087191789e+02 4.785519833346204166e+01 nan nan nan nan
2.130331838043493349e+02 1.125793694449954430e+01 2.125510240087191676e+02 5.169486377795669796e+01 nan nan nan nan
2.132331838043493235e+02 1.212918209012332404e+01 2.127510240087191562e+02 5.579898839311862702e+01 nan nan nan nan
2.134331838043493121e+02 1.305768633310095694e+01 2.129510240087191448e+02 6.018216706009838646e+01 nan nan nan nan
2.136331838043493008e+02 1.404639845042539648e+01 2.131510240087191335e+02 6.485952836968746738e+01 nan nan nan nan
2.138331838043492894e+02 1.509836054106832748e+01 2.133510240087191221e+02 6.984673531375213429e+01 nan nan nan nan
2.140331838043492780e+02 1.621670711834427436e+01 2.135510240087191107e+02 7.515998452708259947e+01 nan nan nan nan
2.142331838043492667e+02 1.740466391126870604e+01 2.137510240087190994e+02 8.081600400092781911e+01 nan nan nan nan
2.144331838043492553e+02 1.866554636534584688e+01 2.139510240087190880e+02 8.683204919149292778e+01 nan nan nan nan
2.146331838043492439e+02 2.000275783405773211e+01 2.141510240087190766e+02 9.322589744910590071e+01 nan nan nan nan
2.148331838043492326e+02 2.141978745324475852e+01 2.143510240087190653e+02 1.000158406966549762e+02 nan nan nan nan
2.150331838043492212e+02 2.292020769154864013e+01 2.145510240087190539e+02 1.072206762892543281e+02 nan nan nan nan
2.152331838043492098e+02 2.450767157116223061e+01 2.147510240087190425e+02 1.148596959909261273e+02 nan nan nan nan
2.154331838043491985e+02 2.618590955426117262e+01 2.149510240087190311e+02 1.229526730083757116e+02 nan nan nan nan
2.156331838043491871e+02 2.795872609168964829e+01 2.151510240087190198e+02 1.315198470266724655e+02 nan nan nan nan
2.158331838043491757e+02 2.982999583174127878e+01 2.153510240087190084e+02 1.405819071969110325e+02 nan nan nan nan
2.160331838043491643e+02 3.180365948819338229e+01 2.155510240087189970e+02 1.501599730315249985e+02 nan nan nan nan
2.162331838043491530e+02 3.388371936812303176e+01 2.157510240087189857e+02 1.602755731690843106e+02 nan nan nan nan
2.164331838043491416e+02 3.607423456144841367e+01 2.159510240087189743e+02 1.709506219768877884e+02 nan nan nan nan
2.166331838043491302e+02 3.837931579560172679e+01 2.161510240087189629e+02 1.822073939666564684e+02 nan nan nan nan
2.168331838043491189e+02 4.080311996021660548e+01 2.163510240087189516e+02 1.940684960058744082e+02 nan nan nan nan
2.170331838043491075e+02 4.334984430823317325e+01 2.165510240087189402e+02 2.065568373150970558e+02 nan nan nan nan
2.172331838043490961e+02 4.602372034134200618e+01 2.167510240087189288e+02 2.196955972495084097e+02 nan nan nan nan
2.174331838043490848e+02 4.882900738923667205e+01 2.169510240087189175e+02 2.335081908714188046e+02 nan nan nan nan
2.176331838043490734e+02 5.176998589366702674e+01 2.171510240087189061e+02 2.480182323289033661e+02 nan nan nan nan
2.178331838043490620e+02 5.485095040981963166e+01 2.173510240087188947e+02 2.632494960648109554e+02 nan nan nan nan
2.180331838043490507e+02 5.807620233905527840e+01 2.175510240087188834e+02 2.792258758892891137e+02 nan nan nan nan
2.182331838043490393e+02 6.145004240852120603e+01 2.177510240087188720e+02 2.959713419583210907e+02 nan nan nan nan
2.184331838043490279e+02 6.497676291458955689e+01 2.179510240087188606e+02 3.135098957101720885e+02 nan nan nan nan
2.186331838043490166e+02 6.866063974848619011e+01 2.181510240087188492e+02 3.318655228210076871e+02 nan nan nan nan
2.188331838043490052e+02 7.250592422380779567e+01 2.183510240087188379e+02 3.510621442506100038e+02 nan nan nan nan
2.190331838043489938e+02 7.651683472691235011e+01 2.185510240087188265e+02 3.711235654585454995e+02 nan nan nan nan
2.192331838043489824e+02 8.069754821237920339e+01 2.187510240087188151e+02 3.920734238806725784e+02 nan nan nan nan
2.194331838043489711e+02 8.505219156685170390e+01 2.189510240087188038e+02 4.139351347652323057e+02 nan nan nan nan
2.196331838043489597e+02 8.958483286563883041e+01 2.191510240087187924e+02 4.367318354770891347e+02 nan nan nan nan
2.198331838043489483e+02 9.429947254737047047e+01 2.193510240087187810e+02 4.604863283876370588e+02 nan nan nan nan
2.200331838043489370e+02 9.920003453284563477e+01 2.195510240087187697e+02 4.852210224768609237e+02 nan nan nan nan
2.202331838043489256e+02 1.042903573149663146e+02 2.197510240087187583e+02 5.109578737824465406e+02 nan nan nan nan
2.204331838043489142e+02 1.095741850472210785e+02 2.199510240087187469e+02 5.377183248392202586e+02 nan nan nan nan
2.206331838043489029e+02 1.150551586586951913e+02 2.201510240087187356e+02 5.655232432598158994e+02 nan nan nan nan
2.208331838043488915e+02 1.207368070239577946e+02 2.203510240087187242e+02 5.943928596151165493e+02 nan nan nan nan
2.210331838043488801e+02 1.266225382163560766e+02 2.205510240087187128e+02 6.243467047798067142e+02 nan nan nan nan
2.212331838043488688e+02 1.327156308734100776e+02 2.207510240087187015e+02 6.554035469148398079e+02 nan nan nan nan
2.214331838043488574e+02 1.390192257028956533e+02 2.209510240087186901e+02 6.875813282645709705e+02 nan nan nan nan
2.216331838043488460e+02 1.455363171580429480e+02 2.211510240087186787e+02 7.208971019515097396e+02 nan nan nan nan
2.218331838043488347e+02 1.522697453099767699e+02 2.213510240087186673e+02 7.553669689563859038e+02 nan nan nan nan
2.220331838043488233e+02 1.592221879450041229e+02 2.215510240087186560e+02 7.910060154751799928e+02 nan nan nan nan
2.222331838043488119e+02 1.663961529138071000e+02 2.217510240087186446e+02 8.278282508480941715e+02 nan nan nan nan
2.224331838043488005e+02 1.737939707588116960e+02 2.219510240087186332e+02 8.658465462580338681e+02 nan nan nan nan
2.226331838043487892e+02 1.814177876451377642e+02 2.221510240087186219e+02 9.050725743980746074e+02 nan nan nan nan
2.228331838043487778e+02 1.892695586195460464e+02 2.223510240087186105e+02 9.455167503083345082e+02 nan nan nan nan
2.230331838043487664e+02 1.973510412205960165e+02 2.225510240087185991e+02 9.871881735831109381e+02 nan nan nan nan
2.232331838043487551e+02 2.056637894620403699e+02 2.227510240087185878e+02 1.030094572148659836e+03 nan nan nan nan
2.234331838043487437e+02 2.142091482100463224e+02 2.229510240087185764e+02 1.074242247810514527e+03 nan nan nan nan
2.236331838043487323e+02 2.229882479733636274e+02 2.231510240087185650e+02 1.119636023767399365e+03 nan nan nan nan
2.238331838043487210e+02 2.320020001239728344e+02 2.233510240087185537e+02 1.166279194285603353e+03 nan nan nan nan
2.240331838043487096e+02 2.412510925640474966e+02 2.235510240087185423e+02 1.214173476724254670e+03 nan nan nan nan
2.242331838043486982e+02 2.507359858533035322e+02 2.237510240087185309e+02 1.263318966097091561e+03 nan nan nan nan
2.244331838043486869e+02 2.604569098089613135e+02 2.239510240087185196e+02 1.313714092351242243e+03 nan nan nan nan
2.246331838043486755e+02 2.704138605886129199e+02 2.241510240087185082e+02 1.365355580537367132e+03 nan nan nan nan
2.248331838043486641e+02 2.806065982643758616e+02 2.243510240087184968e+02 1.418238414038572955e+03 nan nan nan nan
2.250331838043486528e+02 2.910346448946359601e+02 2.245510240087184854e+02 1.472355801018061356e+03 nan nan nan nan
2.252331838043486414e+02 3.016972830976885689e+02 2.247510240087184741e+02 1.527699144237085420e+03 nan nan nan nan
2.254331838043486300e+02 3.125935551295052051e+02 2.249510240087184627e+02 1.584258014385894057e+03 nan nan nan nan
2.256331838043486187e+02 3.237222624657998722e+02 2.251510240087184513e+02 1.642020127060539835e+03 nan nan nan nan
2.258331838043486073e+02 3.350819658864679127e+02 2.253510240087184400e+02 1.700971323508528485e+03 nan nan nan nan
2.260331838043485959e+02 3.466709860584654734e+02 2.255510240087184286e+02 1.761095555255201589e+03 nan nan nan nan
2.262331838043485845e+02 3.584874046111298185e+02 2.257510240087184172e+02 1.822374872711528042e+03 nan nan nan nan
2.264331838043485732e+02 3.705290656959759872e+02 2.259510240087184059e+02 1.884789417852204679e+03 nan nan nan nan
2.266331838043485618e+02 3.827935780210796679e+02 2.261510240087183945e+02 1.948317421040871750e+03 nan nan nan nan
2.268331838043485504e+02 3.952783173482547454e+02 2.263510240087183831e+02 2.012935202066253623e+03 nan nan nan nan
2.270331838043485391e+02 4.079804294394681392e+02 2.265510240087183718e+02 2.078617175440643223e+03 nan nan nan nan
2.272331838043485277e+02 4.208968334371754736e+02 2.267510240087183604e+02 2.145335859998484011e+03 nan nan nan nan
2.274331838043485163e+02 4.340242256616946861e+02 2.269510240087183490e+02 2.213061892819674540e+03 nan nan nan nan
2.276331838043485050e+02 4.473590838071390294e+02 2.271510240087183377e+02 2.281764047488447432e+03 nan nan nan nan
2.278331838043484936e+02 4.608976715160999333e+02 2.273510240087183263e+02 2.351409256685234595e+03 nan nan nan nan
2.280331838043484822e+02 4.746360433119049276e+02 2.275510240087183149e+02 2.421962639094844235e+03 nan nan nan nan
2.282331838043484709e+02 4.885700498661757365e+02 2.277510240087183035e+02 2.493387530600876744e+03 nan nan nan nan
2.284331838043484595e+02 5.026953435783202622e+02 2.279510240087182922e+02 2.565645519722585504e+03 nan nan nan nan
2.286331838043484481e+02 5.170073844427566883e+02 2.281510240087182808e+02 2.638696487236588837e+03 nan nan nan nan
2.288331838043484368e+02 5.315014461788399558e+02 2.283510240087182694e+02 2.712498649912857218e+03 nan nan nan nan
2.290331838043484254e+02 5.461726225979676883e+02 2.285510240087182581e+02 2.787008608281103989e+03 nan nan nan nan
2.292331838043484140e+02 5.610158341817399332e+02 2.287510240087182467e+02 2.862181398330843422e+03 nan nan nan nan
2.294331838043484026e+02 5.760258348449132200e+02 2.289510240087182353e+02 2.937970547035955406e+03 nan nan nan nan
2.296331838043483913e+02 5.911972188565540591e+02 2.291510240087182240e+02 3.014328131582529750e+03 nan nan nan nan
2.298331838043483799e+02 6.065244278929795883e+02 2.293510240087182126e+02 3.091204842166966046e+03 nan nan nan nan
2.300331838043483685e+02 6.220017581960677262e+02 2.295510240087182012e+02 3.168550048220356985e+03 nan nan nan nan
2.302331838043483572e+02 6.376233678109135781e+02 2.297510240087181899e+02 3.246311867904300925e+03 nan nan nan nan
2.304331838043483458e+02 6.533832838772349305e+02 2.299510240087181785e+02 3.324437240713300525e+03 nan nan nan nan
2.306331838043483344e+02 6.692754099494954971e+02 2.301510240087181671e+02 3.402872003009584660e+03 nan nan nan nan
2.308331838043483231e+02 6.852935333214404636e+02 2.303510240087181558e+02 3.481560966306949013e+03 nan nan nan nan
2.310331838043483117e+02 7.014313323316473543e+02 2.305510240087181444e+02 3.560447998112650566e+03 nan nan nan nan
2.312331838043483003e+02 7.176823836275891608e+02 2.307510240087181330e+02 3.639476105128253948e+03 nan nan nan nan
2.314331838043482890e+02 7.340401693669128917e+02 2.309510240087181216e+02 3.718587518604109846e+03 nan nan nan nan
2.316331838043482776e+02 7.504980843357276399e+02 2.311510240087181103e+02 3.797723781635936575e+03 nan nan nan nan
2.318331838043482662e+02 7.670494429651250812e+02 2.313510240087180989e+02 3.876825838186654437e+03 nan nan nan nan
2.320331838043482549e+02 7.836874862284732899e+02 2.315510240087180875e+02 3.955834123612342410e+03 nan nan nan nan
2.322331838043482435e+02 8.004053884035714646e+02 2.317510240087180762e+02 4.034688656467379587e+03 nan nan nan nan
2.324331838043482321e+02 8.171962636852811102e+02 2.319510240087180648e+02 4.113329131361082545e+03 nan nan nan nan
2.326331838043482207e+02 8.340531726358601645e+02 2.321510240087180534e+02 4.191695012635772400e+03 nan nan nan nan
2.328331838043482094e+02 8.509691284619668750e+02 2.323510240087180421e+02 4.269725628635357680e+03 nan nan nan nan
2.330331838043481980e+02 8.679371031089701773e+02 2.325510240087180307e+02 4.347360266332562787e+03 nan nan nan nan
2.332331838043481866e+02 8.849500331649066993e+02 2.327510240087180193e+02 4.424538266083538474e+03 nan nan nan nan
2.334331838043481753e+02 9.020008255683070502e+02 2.329510240087180080e+02 4.501199116279380178e+03 nan nan nan nan
2.336331838043481639e+02 9.190823631157769569e+02 2.331510240087179966e+02 4.577282547666264691e+03 nan nan nan nan
2.338331838043481525e+02 9.361875097670438208e+02 2.333510240087179852e+02 4.652728627107886496e+03 nan nan nan nan
2.340331838043481412e+02 9.533091157469179961e+02 2.335510240087179739e+02 4.727477850567818678e+03 nan nan nan nan
2.342331838043481298e+02 9.704400224453453347e+02 2.337510240087179625e+02 4.801471235092854840e+03 nan nan nan nan
2.344331838043481184e+02 9.875730671184267067e+02 2.339510240087179511e+02 4.874650409583373403e+03 nan nan nan nan
2.346331838043481071e+02 1.004701087394898423e+03 2.341510240087179398e+02 4.946957704141838803e+03 nan nan nan nan
2.348331838043480957e+02 1.021816925594209351e+03 2.343510240087179284e+02 5.018336237796636851e+03 nan nan nan nan
2.350331838043480843e+02 1.038913432863781964e+03 2.345510240087179170e+02 5.088730004404982537e+03 nan nan nan nan
2.352331838043480730e+02 1.055983473144554637e+03 2.347510240087179056e+02 5.158083956545315232e+03 nan nan nan nan
2.354331838043480616e+02 1.073019926975213366e+03 2.349510240087178943e+02 5.226344087217650667e+03 nan nan nan nan
2.356331838043480502e+02 1.090015695146852750e+03 2.351510240087178829e+02 5.293457509178198961e+03 nan nan nan nan
2.358331838043480388e+02 1.106963702220900359e+03 2.353510240087178715e+02 5.359372531742877982e+03 nan nan nan nan
2.360331838043480275e+02 1.123856899924276377e+03 2.355510240087178602e+02 5.424038734903611839e+03 nan nan nan nan
2.362331838043480161e+02 1.140688270436725134e+03 2.357510240087178488e+02 5.487407040610201875e+03 nan nan nan nan
2.364331838043480047e+02 1.157450829585981637e+03 2.359510240087178374e+02 5.549429781080402790e+03 nan nan nan nan
2.366331838043479934e+02 1.174137629967362045e+03 2.361510240087178261e+02 5.610060764010594539e+03 nan nan nan nan
2.368331838043479820e+02 1.190741764004742208e+03 2.363510240087178147e+02 5.669255334569430488e+03 nan nan nan nan
2.370331838043479706e+02 1.207256366970560521e+03 2.365510240087178033e+02 5.726970434067405222e+03 nan nan nan nan
2.372331838043479593e+02 1.223674619982698459e+03 2.367510240087177920e+02 5.783164655205631789e+03 nan nan nan nan
2.374331838043479479e+02 1.239989752996350035e+03 2.369510240087177806e+02 5.837798293817438207e+03 nan nan nan nan
2.376331838043479365e+02 1.256195047809147809e+03 2.371510240087177692e+02 5.890833397027541650e+03 nan nan nan nan
2.378331838043479252e+02 1.272283841097638287e+03 2.373510240087177579e+02 5.942233807763943332e+03 nan nan nan nan
2.380331838043479138e+02 1.288249527503201080e+03 2.375510240087177465e+02 5.991965205568301826e+03 nan nan nan nan
2.382331838043479024e+02 1.304085562785042157e+03 2.377510240087177351e+02 6.039995143661512884e+03 nan nan nan nan
2.384331838043478911e+02 1.319785467057688948e+03 2.379510240087177237e+02 6.086293082231577500e+03 nan nan nan nan
2.386331838043478797e+02 1.335342828129633745e+03 2.381510240087177124e+02 6.130830417921333719e+03 nan nan nan nan
2.388331838043478683e+02 1.350751304959416757e+03 2.383510240087177010e+02 6.173580509504109614e+03 nan nan nan nan
2.390331838043478569e+02 1.366004631244406710e+03 2.385510240087176896e+02 6.214518699745256527e+03 nan nan nan nan
2.392331838043478456e+02 1.381096619156908446e+03 2.387510240087176783e+02 6.253622333457773493e+03 nan nan nan nan
2.394331838043478342e+02 1.396021163241115346e+03 2.389510240087176669e+02 6.290870771769757994e+03 nan nan nan nan
2.396331838043478228e+02 1.410772244483502163e+03 2.391510240087176555e+02 6.326245402630776880e+03 nan nan nan nan
2.398331838043478115e+02 1.425343934568006489e+03 2.393510240087176442e+02 6.359729647593831032e+03 nan nan nan nan
2.400331838043478001e+02 1.439730400326218842e+03 2.395510240087176328e+02 6.391308964917838239e+03 nan nan nan nan
2.402331838043477887e+02 1.453925908391499888e+03 2.397510240087176214e+02 6.420970849044674651e+03 nan nan nan nan
2.404331838043477774e+02 1.467924830064601338e+03 2.399510240087176101e+02 6.448704826512520413e+03 nan nan nan nan
2.406331838043477660e+02 1.481721646396957567e+03 2.401510240087175987e+02 6.474502448375334097e+03 nan nan nan nan
2.408331838043477546e+02 1.495310953496386901e+03 2.403510240087175873e+02 6.498357279205576560e+03 nan nan nan nan
2.410331838043477433e+02 1.508687468058477180e+03 2.405510240087175760e+02 6.520264882764258800e+03 nan nan nan nan
2.412331838043477319e+02 1.521846033125380245e+03 2.407510240087175646e+02 6.540222804429157804e+03 nan nan nan nan
2.414331838043477205e+02 1.534781624072251361e+03 2.409510240087175532e+02 6.558230550477961515e+03 nan nan nan nan
2.416331838043477092e+02 1.547489354820004792e+03 2.411510240087175418e+02 6.574289564329134009e+03 nan nan nan nan
2.418331838043476978e+02 1.559964484271540186e+03 2.413510240087175305e+02 6.588403199848296936e+03 nan nan nan nan
2.420331838043476864e+02 1.572202422966988934e+03 2.415510240087175191e+02 6.600576691833008226e+03 nan nan nan nan
2.422331838043476750e+02 1.584198739952102187e+03 2.417510240087175077e+02 6.610817123793138308e+03 nan nan nan nan
2.424331838043476637e+02 1.595949169852301566e+03 2.419510240087174964e+02 6.619133393147972129e+03 nan nan nan nan
2.426331838043476523e+02 1.607449620143494712e+03 2.421510240087174850e+02 6.625536173964796035e+03 nan nan nan nan
2.428331838043476409e+02 1.618696178609306571e+03 2.423510240087174736e+02 6.630037877366696193e+03 nan nan nan nan
2.430331838043476296e+02 1.629685120972930690e+03 2.425510240087174623e+02 6.632652609740016487e+03 nan nan nan nan
2.432331838043476182e+02 1.640412918690560900e+03 2.427510240087174509e+02 6.633396128874089300e+03 nan nan nan nan
2.434331838043476068e+02 1.650876246891942174e+03 2.429510240087174395e+02 6.632285798167645225e+03 nan nan nan nan
2.436331838043475955e+02 1.661071992452456243e+03 2.431510240087174282e+02 6.629340539037676535e+03 nan nan nan nan
2.438331838043475841e+02 1.670997262179938161e+03 2.433510240087174168e+02 6.624580781667455085e+03 nan nan nan nan
2.440331838043475727e+02 1.680649391098335400e+03 2.435510240087174054e+02 6.618028414231014722e+03 nan nan nan nan
2.442331838043475614e+02 1.690025950809348842e+03 2.437510240087173941e+02 6.609706730731476455e+03 nan nan nan nan
2.444331838043475500e+02 1.699124757912180257e+03 2.439510240087173827e+02 6.599640377590509161e+03 nan nan nan nan
2.446331838043475386e+02 1.707943882460775285e+03 2.441510240087173713e+02 6.587855299125540114e+03 nan nan nan nan
2.448331838043475273e+02 1.716481656437078755e+03 2.443510240087173599e+02 6.574378682050456518e+03 nan nan nan nan
2.450331838043475159e+02 1.724736682218233682e+03 2.445510240087173486e+02 6.559238899134267740e+03 nan nan nan nan
2.452331838043475045e+02 1.732707841015050917e+03 2.447510240087173372e+02 6.542465452150663623e+03 nan nan nan nan
2.454331838043474932e+02 1.740394301258556879e+03 2.449510240087173258e+02 6.524088914249447043e+03 nan nan nan nan
2.456331838043474818e+02 1.747795526911110073e+03 2.451510240087173145e+02 6.504140871878747021e+03 nan nan nan nan
2.458331838043474704e+02 1.754911285678226250e+03 2.453510240087173031e+02 6.482653866384413959e+03 nan nan nan nan
2.460331838043474590e+02 1.761741657097060170e+03 2.455510240087172917e+02 6.459661335410328320e+03 nan nan nan nan
2.462331838043474477e+02 1.768287040477433493e+03 2.457510240087172804e+02 6.435197554220487291e+03 nan nan nan nan
2.464331838043474363e+02 1.774548162671217597e+03 2.459510240087172690e+02 6.409297577060462572e+03 nan nan nan nan
2.466331838043474249e+02 1.780526085646024512e+03 2.461510240087172576e+02 6.381997178672600967e+03 nan nan nan nan
2.468331838043474136e+02 1.786222213839287633e+03 2.463510240087172463e+02 6.353332796075771512e+03 nan nan nan nan
2.470331838043474022e+02 1.791638301269106250e+03 2.465510240087172349e+02 6.323341470716664844e+03 nan nan nan nan
2.472331838043473908e+02 1.796776458378546749e+03 2.467510240087172235e+02 6.292060791095945206e+03 nan nan nan nan
2.474331838043473795e+02 1.801639158590537818e+03 2.469510240087172122e+02 6.259528835968501880e+03 nan nan nan nan
2.476331838043473681e+02 1.806229244550995190e+03 2.471510240087172008e+02 6.225784118212828616e+03 nan nan nan nan
2.478331838043473567e+02 1.810549934038399897e+03 2.473510240087171894e+02 6.190865529460581456e+03 nan nan nan nan
2.480331838043473454e+02 1.814604825518714051e+03 2.475510240087171780e+02 6.154812285572817927e+03 nan nan nan nan
2.482331838043473340e+02 1.818397903325206244e+03 2.477510240087171667e+02 6.117663873045206856e+03 nan nan nan nan
2.484331838043473226e+02 1.821933542443601027e+03 2.479510240087171553e+02 6.079459996420042444e+03 nan nan nan nan
2.486331838043473113e+02 1.825216512883750511e+03 2.481510240087171439e+02 6.040240526778332423e+03 nan nan nan nan
2.488331838043472999e+02 1.828251983619972407e+03 2.483510240087171326e+02 6.000045451380837221e+03 nan nan nan nan
2.490331838043472885e+02 1.831045526083109962e+03 2.485510240087171212e+02 5.958914824522311392e+03 nan nan nan nan
2.492331838043472771e+02 1.833603117188384431e+03 2.487510240087171098e+02 5.916888719658885748e+03 nan nan nan nan
2.494331838043472658e+02 1.835931141884137105e+03 2.489510240087170985e+02 5.874007182863590970e+03 nan nan nan nan
2.496331838043472544e+02 1.838036395207607939e+03 2.491510240087170871e+02 5.830310187661080818e+03 nan nan nan nan
2.498331838043472430e+02 1.839926083835020108e+03 2.493510240087170757e+02 5.785837591287656323e+03 nan nan nan nan
2.500331838043472317e+02 1.841607827114341944e+03 2.495510240087170644e+02 5.740629092418551409e+03 nan nan nan nan
2.502331838043472203e+02 1.843089657570237705e+03 2.497510240087170530e+02 5.694724190400052976e+03 nan nan nan nan
2.504331838043472089e+02 1.844380020871891020e+03 2.499510240087170416e+02 5.648162146019482861e+03 nan nan nan nan
2.506331838043471976e+02 1.845487775255532370e+03 2.501510240087170303e+02 5.600981943842212786e+03 nan nan nan nan
2.508331838043471862e+02 1.846422190394682957e+03 2.503510240087170189e+02 5.553222256140339596e+03 nan nan nan nan
2.510331838043471748e+02 1.847192945712304436e+03 2.505510240087170075e+02 5.504921408433801844e+03 nan nan nan nan
2.512331838043471635e+02 1.847810128130211751e+03 2.507510240087169961e+02 5.456117346660659678e+03 nan nan nan nan
2.514331838043471521e+02 1.848284229252260729e+03 2.509510240087169848e+02 5.406847605989380099e+03 nan nan nan nan
2.516331838043471407e+02 1.848626141979000977e+03 2.511510240087169734e+02 5.357149281282067932e+03 nan nan nan nan
2.518331838043471294e+02 1.848847156552594925e+03 2.513510240087169620e+02 5.307058999214230425e+03 nan nan nan nan
2.520331838043471180e+02 1.848958956031946627e+03 2.515510240087169507e+02 5.256612892052495226e+03 nan nan nan nan
2.522331838043471066e+02 1.848973611199072820e+03 2.517510240087169393e+02 5.205846573089069352e+03 nan nan nan nan
2.524331838043470952e+02 1.848903574898831266e+03 2.519510240087169279e+02 5.154795113727548596e+03 nan nan nan nan
2.526331838043470839e+02 1.848761675815165063e+03 2.521510240087169166e+02 5.103493022212107462e+03 nan nan nan nan
2.528331838043470725e+02 1.848561111688049550e+03 2.523510240087169052e+02 5.051974223988657286e+03 nan nan nan nan
2.530331838043470611e+02 1.848315441976307739e+03 2.525510240087168938e+02 5.000272043683885386e+03 nan nan nan nan
2.532331838043470498e+02 1.848038579972420621e+03 2.527510240087168825e+02 4.948419188684843903e+03 nan nan nan nan
2.534331838043470384e+02 1.847744784376383905e+03 2.529510240087168711e+02 4.896447734299592412e+03 nan nan nan nan
2.536331838043470270e+02 1.847448650336523770e+03 2.531510240087168597e+02 4.844389110476344285e+03 nan nan nan nan
2.538331838043470157e+02 1.847165099966061916e+03 2.533510240087168484e+02 4.792274090056435853e+03 nan nan nan nan
2.540331838043470043e+02 1.846909372344991425e+03 2.535510240087168370e+02 4.740132778534112731e+03 nan nan nan nan
2.542331838043469929e+02 1.846697013017618929e+03 2.537510240087168256e+02 4.687994605293626591e+03 nan nan nan nan
2.544331838043469816e+02 1.846543862996834378e+03 2.539510240087168143e+02 4.635888316292717718e+03 nan nan nan nan
2.546331838043469702e+02 1.846466047286861112e+03 2.541510240087168029e+02 4.583841968158888449e+03 nan nan nan nan
2.548331838043469588e+02 1.846479962936890388e+03 2.543510240087167915e+02 4.531882923663767542e+03 nan nan nan nan
2.550331838043469475e+02 1.846602266638592710e+03 2.545510240087167801e+02 4.480037848538784601e+03 nan nan nan nan
2.552331838043469361e+02 1.846849861881074276e+03 2.547510240087167688e+02 4.428332709593933032e+03 nan nan nan nan
2.554331838043469247e+02 1.847239885677363645e+03 2.549510240087167574e+02 4.376792774100174029e+03 nan nan nan nan
2.556331838043469133e+02 1.847789694876999420e+03 2.551510240087167460e+02 4.325442610394453368e+03 nan nan nan nan
2.558331838043469020e+02 1.848516852079736282e+03 2.553510240087167347e+02 4.274306089665338732e+03 nan nan nan nan
2.560331838043468906e+02 1.849439111165795794e+03 2.555510240087167233e+02 4.223406388876190249e+03 nan nan nan nan
2.562331838043468792e+02 1.850574402458457826e+03 2.557510240087167119e+02 4.172765994781887457e+03 nan nan nan nan
2.564331838043468679e+02 1.851940817535132055e+03 2.559510240087167006e+02 4.122406708994052678e+03 nan nan nan nan
2.566331838043468565e+02 1.853556593703344106e+03 2.561510240087167176e+02 4.072349654049409764e+03 nan nan nan nan
2.568331838043468451e+02 1.855440098158358296e+03 2.563510240087166494e+02 4.022615280435071327e+03 nan nan nan nan
2.570331838043468338e+02 1.857609811839371559e+03 2.565510240087166949e+02 3.973223374523814073e+03 nan nan nan nan
2.572331838043468224e+02 1.860084313001472538e+03 2.567510240087166267e+02 3.924193067372707446e+03 nan nan nan nan
2.574331838043468110e+02 1.862882260520680347e+03 2.569510240087166721e+02 3.875542844337099268e+03 nan nan nan nan
2.576331838043467997e+02 1.866022376949609225e+03 2.571510240087166039e+02 3.827290555453057550e+03 nan nan nan nan
2.578331838043467883e+02 1.869523431341371861e+03 2.573510240087166494e+02 3.779453426539681459e+03 nan nan nan nan
2.580331838043467769e+02 1.873404221859492282e+03 2.575510240087165812e+02 3.732048070974479288e+03 nan nan nan nan
2.582331838043467656e+02 1.877683558191680277e+03 2.577510240087166267e+02 3.685090502093105442e+03 nan nan nan nan
2.584331838043467542e+02 1.882380243785364200e+03 2.579510240087165585e+02 3.638596146166788458e+03 nan nan nan nan
2.586331838043467428e+02 1.887513057922990356e+03 2.581510240087166039e+02 3.592579855909309572e+03 nan nan nan nan
2.588331838043467314e+02 1.893100737655051944e+03 2.583510240087165357e+02 3.547055924467095792e+03 nan nan nan nan
2.590331838043467201e+02 1.899161959608945381e+03 2.585510240087165812e+02 3.502038099845129636e+03 nan nan nan nan
2.592331838043467087e+02 1.905715321691626059e+03 2.587510240087165130e+02 3.457539599723035280e+03 nan nan nan nan
2.594331838043466973e+02 1.912779324704181136e+03 2.589510240087165585e+02 3.413573126614810917e+03 nan nan nan nan
2.596331838043466860e+02 1.920372353886287556e+03 2.591510240087164902e+02 3.370150883327845804e+03 nan nan nan nan
2.598331838043466746e+02 1.928512660408616512e+03 2.593510240087165357e+02 3.327284588675761825e+03 nan nan nan nan
2.600331838043466632e+02 1.937218342831124573e+03 2.595510240087164675e+02 3.284985493401967688e+03 nan nan nan nan
2.602331838043466519e+02 1.946507328545214477e+03 2.597510240087165130e+02 3.243264396270097677e+03 nan nan nan nan
2.604331838043466405e+02 1.956397355217631230e+03 2.599510240087164448e+02 3.202131660279577773e+03 nan nan nan nan
2.606331838043466291e+02 1.966905952253980104e+03 2.601510240087164902e+02 3.161597228964150872e+03 nan nan nan nan
2.608331838043466178e+02 1.978050422299642833e+03 2.603510240087164220e+02 3.121670642733456589e+03 nan nan nan nan
2.610331838043466064e+02 1.989847822795865568e+03 2.605510240087164675e+02 3.082361055217159446e+03 nan nan nan nan
2.612331838043465950e+02 2.002314947608646889e+03 2.607510240087163993e+02 3.043677249573728659e+03 nan nan nan nan
2.614331838043465837e+02 2.015468308748124855e+03 2.609510240087164448e+02 3.005627654725447883e+03 nan nan nan nan
2.616331838043465723e+02 2.029324118195944266e+03 2.611510240087163766e+02 2.968220361483558918e+03 nan nan nan nan
2.618331838043465609e+02 2.043898269858136928e+03 2.613510240087164220e+02 2.931463138527574756e+03 nan nan nan nan
2.620331838043465496e+02 2.059206321660894901e+03 2.615510240087163538e+02 2.895363448204720498e+03 nan nan nan nan
2.622331838043465382e+02 2.075263477806580340e+03 2.617510240087163993e+02 2.859928462115768070e+03 nan nan nan nan
2.624331838043465268e+02 2.092084571207250974e+03 2.619510240087163311e+02 2.825165076455701183e+03 nan nan nan nan
2.626331838043465154e+02 2.109684046112855413e+03 2.621510240087163766e+02 2.791079927077759748e+03 nan nan nan nan
2.628331838043465041e+02 2.128075940951172015e+03 2.623510240087163083e+02 2.757679404251784035e+03 nan nan nan nan
2.630331838043464927e+02 2.147273871396545928e+03 2.625510240087163538e+02 2.724969667087826110e+03 nan nan nan nan
2.632331838043464813e+02 2.167291013684309291e+03 2.627510240087162856e+02 2.692956657598612765e+03 nan nan nan nan
2.634331838043464700e+02 2.188140088187628407e+03 2.629510240087163311e+02 2.661646114374254012e+03 nan nan nan nan
2.636331838043464586e+02 2.209833343273616265e+03 2.631510240087162629e+02 2.631043585845406596e+03 nan nan nan nan
2.638331838043464472e+02 2.232382539455200913e+03 2.633510240087163083e+02 2.601154443110985994e+03 nan nan nan nan
2.640331838043464359e+02 2.255798933855236100e+03 2.635510240087162401e+02 2.571983892309168823e+03 nan nan nan nan
2.642331838043464245e+02 2.280093264999251005e+03 2.637510240087162856e+02 2.543536986510559927e+03 nan nan nan nan
2.644331838043464131e+02 2.305275737953031694e+03 2.639510240087162174e+02 2.515818637114902685e+03 nan nan nan nan
2.646331838043464018e+02 2.331356009821049611e+03 2.641510240087162629e+02 2.488833624732885710e+03 nan nan nan nan
2.648331838043463904e+02 2.358343175621761930e+03 2.643510240087161947e+02 2.462586609537192089e+03 nan nan nan nan
2.650331838043463790e+02 2.386245754555404346e+03 2.645510240087162401e+02 2.437082141067031444e+03 nan nan nan nan
2.652331838043463677e+02 2.415071676679917800e+03 2.647510240087161719e+02 2.412324667473010777e+03 nan nan nan nan
2.654331838043463563e+02 2.444828270010379583e+03 2.649510240087162174e+02 2.388318544189413387e+03 nan nan nan nan
2.656331838043463449e+02 2.475522248057038269e+03 2.651510240087161492e+02 2.365068042023254748e+03 nan nan nan nan
2.658331838043463335e+02 2.507159697816943208e+03 2.653510240087161947e+02 2.342577354650133657e+03 nan nan nan nan
2.660331838043463222e+02 2.539746068233852839e+03 2.655510240087161264e+02 2.320850605508800527e+03 nan nan nan nan
2.662331838043463108e+02 2.573286159140823202e+03 2.657510240087161719e+02 2.299891854087171851e+03 nan nan nan nan
2.664331838043462994e+02 2.607784110699680696e+03 2.659510240087161037e+02 2.279705101594472580e+03 nan nan nan nan
2.666331838043462881e+02 2.643243393351203849e+03 2.661510240087161492e+02 2.260294296014793417e+03 nan nan nan nan
2.668331838043462767e+02 2.679666798289580584e+03 2.663510240087160810e+02 2.241663336539395914e+03 nan nan nan nan
2.670331838043462653e+02 2.717056428474353197e+03 2.665510240087161264e+02 2.223816077375764962e+03 nan nan nan nan
2.672331838043462540e+02 2.755413690192689046e+03 2.667510240087160582e+02 2.206756330933144454e+03 nan nan nan nan
2.674331838043462426e+02 2.794739285184436540e+03 2.669510240087161037e+02 2.190487870385262795e+03 nan nan nan nan
2.676331838043462312e+02 2.835033203342105480e+03 2.671510240087160355e+02 2.175014431612431963e+03 nan nan nan nan
2.678331838043462199e+02 2.876294715997294134e+03 2.673510240087160810e+02 2.160339714526166063e+03 nan nan nan nan
2.680331838043462085e+02 2.918522369804940809e+03 2.675510240087160128e+02 2.146467383781065109e+03 nan nan nan nan
2.682331838043461971e+02 2.961713981235897791e+03 2.677510240087160582e+02 2.133401068879354625e+03 nan nan nan nan
2.684331838043461858e+02 3.005866631688347752e+03 2.679510240087159900e+02 2.121144363675276054e+03 nan nan nan nan
2.686331838043461744e+02 3.050976663227475910e+03 2.681510240087160355e+02 2.109700825287030511e+03 nan nan nan nan
2.688331838043461630e+02 3.097039674962794379e+03 2.683510240087159673e+02 2.099073972425626380e+03 nan nan nan nan
2.690331838043461516e+02 3.144050520071704341e+03 2.685510240087160128e+02 2.089267283150642925e+03 nan nan nan nan
2.692331838043461403e+02 3.192003303477127247e+03 2.687510240087159445e+02 2.080284192064345916e+03 nan nan nan nan
2.694331838043461289e+02 3.240891380186934384e+03 2.689510240087159900e+02 2.072128086956262450e+03 nan nan nan nan
2.696331838043461175e+02 3.290707354301674968e+03 2.691510240087159218e+02 2.064802304911673673e+03 nan nan nan nan
2.698331838043461062e+02 3.341443078696865086e+03 2.693510240087159673e+02 2.058310127898119845e+03 nan nan nan nan
2.700331838043460948e+02 3.393089655385218975e+03 2.695510240087158991e+02 2.052654777845236367e+03 nan nan nan nan
2.702331838043460834e+02 3.445637436563724805e+03 2.697510240087159445e+02 2.047839411233889223e+03 nan nan nan nan
2.704331838043460721e+02 3.499076026349277981e+03 2.699510240087158763e+02 2.043867113211655578e+03 nan nan nan nan
2.706331838043460607e+02 3.553394283206567252e+03 2.701510240087159218e+02 2.040740891252328311e+03 nan nan nan nan
2.708331838043460493e+02 3.608580323070407303e+03 2.703510240087158536e+02 2.038463668378109332e+03 nan nan nan nan
2.710331838043460380e+02 3.664621523164477821e+03 2.705510240087158991e+02 2.037038275963707520e+03 nan nan nan nan
2.712331838043460266e+02 3.721504526517371232e+03 2.707510240087158309e+02 2.036467446142463359e+03 nan nan nan nan
2.714331838043460152e+02 3.779215247176182402e+03 2.709510240087158763e+02 2.036753803835144026e+03 nan nan nan nan
2.716331838043460039e+02 3.837738876116880419e+03 2.711510240087158081e+02 2.037899858422785655e+03 nan nan nan nan
2.718331838043459925e+02 3.897059887850139603e+03 2.713510240087158536e+02 2.039907995085502989e+03 nan nan nan nan
2.720331838043459811e+02 3.957162047720159535e+03 2.715510240087157854e+02 2.042780465829752757e+03 nan nan nan nan
2.722331838043459697e+02 4.018028419893467344e+03 2.717510240087158309e+02 2.046519380227059855e+03 nan nan nan nan
2.724331838043459584e+02 4.079641376033542656e+03 2.719510240087157626e+02 2.051126695887646292e+03 nan nan nan nan
2.726331838043459470e+02 4.141982604656426702e+03 2.721510240087158081e+02 2.056604208692881002e+03 nan nan nan nan
2.728331838043459356e+02 4.205033121161653980e+03 2.723510240087157399e+02 2.062953542810771978e+03 nan nan nan nan
2.730331838043459243e+02 4.268773278531707547e+03 2.725510240087157854e+02 2.070176140519167802e+03 nan nan nan nan
2.732331838043459129e+02 4.333182778692613283e+03 2.727510240087157172e+02 2.078273251861466179e+03 nan nan nan nan
2.734331838043459015e+02 4.398240684527373560e+03 2.729510240087157626e+02 2.087245924160094546e+03 nan nan nan nan
2.736331838043458902e+02 4.463925432532781997e+03 2.731510240087156944e+02 2.097094991412956460e+03 nan nan nan nan
2.738331838043458788e+02 4.530214846109720384e+03 2.733510240087157399e+02 2.107821063598485580e+03 nan nan nan nan
2.740331838043458674e+02 4.597086149475886486e+03 2.735510240087156717e+02 2.119424515914789026e+03 nan nan nan nan
2.742331838043458561e+02 4.664515982189207534e+03 2.737510240087157172e+02 2.131905477978682029e+03 nan nan nan nan
2.744331838043458447e+02 4.732480414269083667e+03 2.739510240087156490e+02 2.145263823010138822e+03 nan nan nan nan
2.746331838043458333e+02 4.800954961902351897e+03 2.741510240087156944e+02 2.159499157028069021e+03 nan nan nan nan
2.748331838043458220e+02 4.869914603719173101e+03 2.743510240087156262e+02 2.174610808082752555e+03 nan nan nan nan
2.750331838043458106e+02 4.939333797624247381e+03 2.745510240087156717e+02 2.190597815550690484e+03 nan nan nan nan
2.752331838043457992e+02 5.009186498167030550e+03 2.747510240087156035e+02 2.207458919516960577e+03 nan nan nan nan
2.754331838043457878e+02 5.079446174434636305e+03 2.749510240087156490e+02 2.225192550270475294e+03 nan nan nan nan
2.756331838043457765e+02 5.150085828449770815e+03 2.751510240087155807e+02 2.243796817936731259e+03 nan nan nan nan
2.758331838043457651e+02 5.221078014055692620e+03 2.753510240087156262e+02 2.263269502272993577e+03 nan nan nan nan
2.760331838043457537e+02 5.292394856269390402e+03 2.755510240087155580e+02 2.283608042649873369e+03 nan nan nan nan
2.762331838043457424e+02 5.364008071083353570e+03 2.757510240087156035e+02 2.304809528243513341e+03 nan nan nan nan
2.764331838043457310e+02 5.435888985695873998e+03 2.759510240087155353e+02 2.326870688461557165e+03 nan nan nan nan
2.766331838043457196e+02 5.508008559149192479e+03 2.761510240087155807e+02 2.349787883626358507e+03 nan nan nan nan
2.768331838043457083e+02 5.580337403353755690e+03 2.763510240087155125e+02 2.373557095937519989e+03 nan nan nan nan
2.770331838043456969e+02 5.652845804477143247e+03 2.765510240087155580e+02 2.398173920736343007e+03 nan nan nan nan
2.772331838043456855e+02 5.725503744674817426e+03 2.767510240087154898e+02 2.423633558093079500e+03 nan nan nan nan
2.774331838043456742e+02 5.798280924139942726e+03 2.769510240087155353e+02 2.449930804738510687e+03 nan nan nan nan
2.776331838043456628e+02 5.871146783448733913e+03 2.771510240087154671e+02 2.477060046359442367e+03 nan nan nan nan
2.778331838043456514e+02 5.944070526177505599e+03 2.773510240087155125e+02 2.505015250278340318e+03 nan nan nan nan
2.780331838043456401e+02 6.017021141767334484e+03 2.775510240087154443e+02 2.533789958535431197e+03 nan nan nan nan
2.782331838043456287e+02 6.089967428611456853e+03 2.777510240087154898e+02 2.563377281391921770e+03 nan nan nan nan
2.784331838043456173e+02 6.162878017340737642e+03 2.779510240087154216e+02 2.593769891271269444e+03 nan nan nan nan
2.786331838043456059e+02 6.235721394281863468e+03 2.781510240087154671e+02 2.624960017155678088e+03 nan nan nan nan
2.788331838043455946e+02 6.308465925062922906e+03 2.783510240087153988e+02 2.656939439452986335e+03 nan nan nan nan
2.790331838043455832e+02 6.381079878340711730e+03 2.785510240087154443e+02 2.689699485349545284e+03 nan nan nan nan
2.792331838043455718e+02 6.453531449623972549e+03 2.787510240087153761e+02 2.723231024662669824e+03 nan nan nan nan
2.794331838043455605e+02 6.525788785166524576e+03 2.789510240087154216e+02 2.757524466206379202e+03 nan nan nan nan
2.796331838043455491e+02 6.597820005904620302e+03 2.791510240087153534e+02 2.792569754682270741e+03 nan nan nan nan
2.798331838043455377e+02 6.669593231412177374e+03 2.793510240087153988e+02 2.828356368107405615e+03 nan nan nan nan
2.800331838043455264e+02 6.741076603847964179e+03 2.795510240087153306e+02 2.864873315789215667e+03 nan nan nan nan
2.802331838043455150e+02 6.812238311868904930e+03 2.797510240087153761e+02 2.902109136857510293e+03 nan nan nan nan
2.804331838043455036e+02 6.883046614483211670e+03 2.799510240087153079e+02 2.940051899361407777e+03 nan nan nan nan
2.806331838043454923e+02 6.953469864818095630e+03 2.801510240087153534e+02 2.978689199939638911e+03 nan nan nan nan
2.808331838043454809e+02 7.023476533775980897e+03 2.803510240087152852e+02 3.018008164069879513e+03 nan nan nan nan
2.810331838043454695e+02 7.093035233553981016e+03 2.805510240087153306e+02 3.057995446903658831e+03 nan nan nan nan
2.812331838043454582e+02 7.162114741001598304e+03 2.807510240087152624e+02 3.098637234690498644e+03 nan nan nan nan
2.814331838043454468e+02 7.230684020791381045e+03 2.809510240087153079e+02 3.139919246795742765e+03 nan nan nan nan
2.816331838043454354e+02 7.298712248378386903e+03 2.811510240087152397e+02 3.181826738313875012e+03 nan nan nan nan
2.818331838043454241e+02 7.366168832723896230e+03 2.813510240087152852e+02 3.224344503279609398e+03 nan nan nan nan
2.820331838043454127e+02 7.433023438759645614e+03 2.815510240087152170e+02 3.267456878476555630e+03 nan nan nan nan
2.822331838043454013e+02 7.499246009569243142e+03 2.817510240087152624e+02 3.311147747843900561e+03 nan nan nan nan
2.824331838043453899e+02 7.564806788263559611e+03 2.819510240087151942e+02 3.355400547478666795e+03 nan nan nan nan
2.826331838043453786e+02 7.629676339528057724e+03 2.821510240087152397e+02 3.400198271232035040e+03 nan nan nan nan
2.828331838043453672e+02 7.693825570819496534e+03 2.823510240087151715e+02 3.445523476895523800e+03 nan nan nan nan
2.830331838043453558e+02 7.757225753191216427e+03 2.825510240087152170e+02 3.491358292973259722e+03 nan nan nan nan
2.832331838043453445e+02 7.819848541725839823e+03 2.827510240087151487e+02 3.537684426034339594e+03 nan nan nan nan
2.834331838043453331e+02 7.881665995555219524e+03 2.829510240087151942e+02 3.584483168639621454e+03 nan nan nan nan
2.836331838043453217e+02 7.942650597448211556e+03 2.831510240087151260e+02 3.631735407834906709e+03 nan nan nan nan
2.838331838043453104e+02 8.002775272947194026e+03 2.833510240087151715e+02 3.679421634203119538e+03 nan nan nan nan
2.840331838043452990e+02 8.062013409035262157e+03 2.835510240087151033e+02 3.727521951465641905e+03 nan nan nan nan
2.842331838043452876e+02 8.120338872316516245e+03 2.837510240087151487e+02 3.776016086623499177e+03 nan nan nan nan
2.844331838043452763e+02 8.177726026692694177e+03 2.839510240087150805e+02 3.824883400626766161e+03 nan nan nan nan
2.846331838043452649e+02 8.234149750520064117e+03 2.841510240087151260e+02 3.874102899561435606e+03 nan nan nan nan
2.848331838043452535e+02 8.289585453231473366e+03 2.843510240087150578e+02 3.923653246340199530e+03 nan nan nan nan
2.850331838043452422e+02 8.344009091408948734e+03 2.845510240087151033e+02 3.973512772884855167e+03 nan nan nan nan
2.852331838043452308e+02 8.397397184293206010e+03 2.847510240087150351e+02 4.023659492785259772e+03 nan nan nan nan
2.854331838043452194e+02 8.449726828717326498e+03 2.849510240087150805e+02 4.074071114420922640e+03 nan nan nan nan
2.856331838043452080e+02 8.500975713452415221e+03 2.851510240087150123e+02 4.124725054528904366e+03 nan nan nan nan
2.858331838043451967e+02 8.551122132954207700e+03 2.853510240087150578e+02 4.175598452202494627e+03 nan nan nan nan
2.860331838043451853e+02 8.600145000500135211e+03 2.855510240087149896e+02 4.226668183303098886e+03 nan nan nan nan
2.862331838043451739e+02 8.648023860707649874e+03 2.857510240087150351e+02 4.277910875268604286e+03 nan nan nan nan
2.864331838043451626e+02 8.694738901424723736e+03 2.859510240087149668e+02 4.329302922299248166e+03 nan nan nan nan
2.866331838043451512e+02 8.740270964985265891e+03 2.861510240087150123e+02 4.380820500903270840e+03 nan nan nan nan
2.868331838043451398e+02 8.784601558822187144e+03 2.863510240087149441e+02 4.432439585782381982e+03 nan nan nan nan
2.870331838043451285e+02 8.827712865432298713e+03 2.865510240087149896e+02 4.484135966037972139e+03 nan nan nan nan
2.872331838043451171e+02 8.869587751687817217e+03 2.867510240087149214e+02 4.535885261677460221e+03 nan nan nan nan
2.874331838043451057e+02 8.910209777490159468e+03 2.869510240087149668e+02 4.587662940400842672e+03 nan nan nan nan
2.876331838043450944e+02 8.949563203762640114e+03 2.871510240087148986e+02 4.639444334645756499e+03 nan nan nan nan
2.878331838043450830e+02 8.987632999779476449e+03 2.873510240087149441e+02 4.691204658870752610e+03 nan nan nan nan
2.880331838043450716e+02 9.024404849829383238e+03 2.875510240087148759e+02 4.742919027054112121e+03 nan nan nan nan
2.882331838043450603e+02 9.059865159212900835e+03 2.877510240087149214e+02 4.794562470387583744e+03 nan nan nan nan
2.884331838043450489e+02 9.094001059573352904e+03 2.879510240087148532e+02 4.846109955141762839e+03 nan nan nan nan
2.886331838043450375e+02 9.126800413562230460e+03 2.881510240087148986e+02 4.897536400681984560e+03 nan nan nan nan
2.888331838043450261e+02 9.158251818840677515e+03 2.883510240087148304e+02 4.948816697611302516e+03 nan nan nan nan
2.890331838043450148e+02 9.188344611419330249e+03 2.885510240087148759e+02 4.999925726018815112e+03 nan nan nan nan
2.892331838043450034e+02 9.217068868339771143e+03 2.887510240087148077e+02 5.050838373810147459e+03 nan nan nan nan
2.894331838043449920e+02 9.244415409701527096e+03 2.889510240087148532e+02 5.101529555097877164e+03 nan nan nan nan
2.896331838043449807e+02 9.270375800039357273e+03 2.891510240087147849e+02 5.151974228628701894e+03 nan nan nan nan
2.898331838043449693e+02 9.294942349056140301e+03 2.893510240087148304e+02 5.202147416225303459e+03 nan nan nan nan
2.900331838043449579e+02 9.318108111717685460e+03 2.895510240087147622e+02 5.252024221219709034e+03 nan nan nan nan
2.902331838043449466e+02 9.339866887716192650e+03 2.897510240087148077e+02 5.301579846856255244e+03 nan nan nan nan
2.904331838043449352e+02 9.360213220309977260e+03 2.899510240087147395e+02 5.350789614641100343e+03 nan nan nan nan
2.906331838043449238e+02 9.379142394547685399e+03 2.901510240087147849e+02 5.399628982616998655e+03 nan nan nan nan
2.908331838043449125e+02 9.396650434885686991e+03 2.903510240087147167e+02 5.448073563540267969e+03 nan nan nan nan
2.910331838043449011e+02 9.412734102208336481e+03 2.905510240087147622e+02 5.496099142939321609e+03 nan nan nan nan
2.912331838043448897e+02 9.427390890260936430e+03 2.907510240087146940e+02 5.543681697032271586e+03 nan nan nan nan
2.914331838043448784e+02 9.440619021506174249e+03 2.909510240087147395e+02 5.590797410483323802e+03 nan nan nan nan
2.916331838043448670e+02 9.452417442415131518e+03 2.911510240087146713e+02 5.637422693976227492e+03 nan nan nan nan
2.918331838043448556e+02 9.462785818204547468e+03 2.913510240087147167e+02 5.683534201585223855e+03 nan nan nan nan
2.920331838043448442e+02 9.471724527032598417e+03 2.915510240087146485e+02 5.729108847922449968e+03 nan nan nan nan
2.922331838043448329e+02 9.479234653665778751e+03 2.917510240087146940e+02 5.774123825043096076e+03 nan nan nan nan
2.924331838043448215e+02 9.485317982630034749e+03 2.919510240087146258e+02 5.818556619088106345e+03 nan nan nan nan
2.926331838043448101e+02 9.489976990859693615e+03 2.921510240087146713e+02 5.862385026646518781e+03 nan nan nan nan
2.928331838043447988e+02 9.493214839858066625e+03 2.923510240087146030e+02 5.905587170818590494e+03 nan nan nan nan
2.930331838043447874e+02 9.495035367384078199e+03 2.925510240087146485e+02 5.948141516962352398e+03 nan nan nan nan
2.932331838043447760e+02 9.495443078679543760e+03 2.927510240087145803e+02 5.990026888106051956e+03 nan nan nan nan
2.934331838043447647e+02 9.494443137252043016e+03 2.929510240087146258e+02 6.031222480010314030e+03 nan nan nan nan
2.936331838043447533e+02 9.492041355228684552e+03 2.931510240087145576e+02 6.071707875863377922e+03 nan nan nan nan
2.938331838043447419e+02 9.488244183296177653e+03 2.933510240087146030e+02 6.111463060594664967e+03 nan nan nan nan
2.940331838043447306e+02 9.483058700243116618e+03 2.935510240087145348e+02 6.150468434791125219e+03 nan nan nan nan
2.942331838043447192e+02 9.476492602120304582e+03 2.937510240087145803e+02 6.188704828202952740e+03 nan nan nan nan
2.944331838043447078e+02 9.468554191035356780e+03 2.939510240087145121e+02 6.226153512824334030e+03 nan nan nan nan
2.946331838043446965e+02 9.459252363597863223e+03 2.941510240087145576e+02 6.262796215537300668e+03 nan nan nan nan
2.948331838043446851e+02 9.448596599031629012e+03 2.943510240087144894e+02 6.298615130305454841e+03 nan nan nan nan
2.950331838043446737e+02 9.436596946970448698e+03 2.945510240087145348e+02 6.333592929907206781e+03 nan nan nan nan
2.952331838043446623e+02 9.423264014954118466e+03 2.947510240087144666e+02 6.367712777196692514e+03 nan nan nan nan
2.954331838043446510e+02 9.408608955641511784e+03 2.949510240087145121e+02 6.400958335883273321e+03 nan nan nan nan
2.956331838043446396e+02 9.392643453757273164e+03 2.951510240087144439e+02 6.433313780819353269e+03 nan nan nan nan
2.958331838043446282e+02 9.375379712789044788e+03 2.953510240087144894e+02 6.464763807788799568e+03 nan nan nan nan
2.960331838043446169e+02 9.356830441451947991e+03 2.955510240087144211e+02 6.495293642787193676e+03 nan nan nan nan
2.962331838043446055e+02 9.337008839937043376e+03 2.957510240087144666e+02 6.524889050787603992e+03 nan nan nan nan
2.964331838043445941e+02 9.315928585960491546e+03 2.959510240087143984e+02 6.553536343984638734e+03 nan nan nan nan
2.966331838043445828e+02 9.293603820629939946e+03 2.961510240087144439e+02 6.581222389511903202e+03 nan nan nan nan
2.968331838043445714e+02 9.270049134144754134e+03 2.963510240087143757e+02 6.607934616627168907e+03 nan nan nan nan
2.970331838043445600e+02 9.245279551346462540e+03 2.965510240087144211e+02 6.633661023361654770e+03 nan nan nan nan
2.972331838043445487e+02 9.219310517135590999e+03 2.967510240087143529e+02 6.658390182629491392e+03 nan nan nan nan
2.974331838043445373e+02 9.192157881771157918e+03 2.969510240087143984e+02 6.682111247794997325e+03 nan nan nan nan
2.976331838043445259e+02 9.163837886068691660e+03 2.971510240087143302e+02 6.704813957695311728e+03 nan nan nan nan
2.978331838043445146e+02 9.134367146512518957e+03 2.973510240087143757e+02 6.726488641117633051e+03 nan nan nan nan
2.980331838043445032e+02 9.103762640297920370e+03 2.975510240087143075e+02 6.747126220729826855e+03 nan nan nan nan
2.982331838043444918e+02 9.072041690318434121e+03 2.977510240087143529e+02 6.766718216465178557e+03 nan nan nan nan
2.984331838043444804e+02 9.039221950113491403e+03 2.979510240087142847e+02 6.785256748361483005e+03 nan nan nan nan
2.986331838043444691e+02 9.005321388791140635e+03 2.981510240087143302e+02 6.802734538856427207e+03 nan nan nan nan
2.988331838043444577e+02 8.970358275940525346e+03 2.983510240087142620e+02 6.819144914541138860e+03 nan nan nan nan
2.990331838043444463e+02 8.934351166548323818e+03 2.985510240087143075e+02 6.834481807374905657e+03 nan nan nan nan
2.992331838043444350e+02 8.897318885933271304e+03 2.987510240087142392e+02 6.848739755364343182e+03 nan nan nan nan
2.994331838043444236e+02 8.859280514712369040e+03 2.989510240087142847e+02 6.861913902711341507e+03 nan nan nan nan
2.996331838043444122e+02 8.820255373812342441e+03 2.991510240087142165e+02 6.873999999434304300e+03 nan nan nan nan
2.998331838043444009e+02 8.780263009539225095e+03 2.993510240087142620e+02 6.884994400468165622e+03 nan nan nan nan
3.000331838043443895e+02 8.739323178718923373e+03 2.995510240087141938e+02 6.894894064248984250e+03 nan nan nan nan
3.002331838043443781e+02 8.697455833921188969e+03 2.997510240087142392e+02 6.903696550789682988e+03 nan nan nan nan
3.004331838043443668e+02 8.654681108779017450e+03 2.999510240087141710e+02 6.911400019253916980e+03 nan nan nan nan
3.006331838043443554e+02 8.611019303415090690e+03 3.001510240087142165e+02 6.918003225035722608e+03 nan nan nan nan
3.008331838043443440e+02 8.566490869986741018e+03 3.003510240087141483e+02 6.923505516352899576e+03 nan nan nan nan
3.010331838043443327e+02 8.521116398360341918e+03 3.005510240087141938e+02 6.927906830362920118e+03 nan nan nan nan
3.012331838043443213e+02 8.474916601925582654e+03 3.007510240087141256e+02 6.931207688810239233e+03 nan nan nan nan
3.014331838043443099e+02 8.427912303560116925e+03 3.009510240087141710e+02 6.933409193214681181e+03 nan nan nan nan
3.016331838043442986e+02 8.380124421754053401e+03 3.011510240087141028e+02 6.934513019610779338e+03 nan nan nan nan
3.018331838043442872e+02 8.331573956904094302e+03 3.013510240087141483e+02 6.934521412848514956e+03 nan nan nan nan
3.020331838043442758e+02 8.282281977786084099e+03 3.015510240087140801e+02 6.933437180466196878e+03 nan nan nan nan
3.022331838043442644e+02 8.232269608214752225e+03 3.017510240087141256e+02 6.931263686146678992e+03 nan nan nan nan
3.024331838043442531e+02 8.181558013898890749e+03 3.019510240087140573e+02 6.928004842768401431e+03 nan nan nan nan
3.026331838043442417e+02 8.130168389499913246e+03 3.021510240087141028e+02 6.923665105063110786e+03 nan nan nan nan
3.028331838043442303e+02 8.078121945901087201e+03 3.023510240087140346e+02 6.918249461892419276e+03 nan nan nan nan
3.030331838043442190e+02 8.025439897694715000e+03 3.025510240087140801e+02 6.911763428155643851e+03 nan nan nan nan
3.032331838043442076e+02 7.972143450893946465e+03 3.027510240087140119e+02 6.904213036341679071e+03 nan nan nan nan
3.034331838043441962e+02 7.918253790875265622e+03 3.029510240087140573e+02 6.895604827737753112e+03 nan nan nan nan
3.036331838043441849e+02 7.863792070558033629e+03 3.031510240087139891e+02 6.885945843308416443e+03 nan nan nan nan
3.038331838043441735e+02 7.808779398826084616e+03 3.033510240087140346e+02 6.875243614257956324e+03 nan nan nan nan
3.040331838043441621e+02 7.753236829197008774e+03 3.035510240087139664e+02 6.863506152290005048e+03 nan nan nan nan
3.042331838043441508e+02 7.697185348743514623e+03 3.037510240087140119e+02 6.850741939577857011e+03 nan nan nan nan
3.044331838043441394e+02 7.640645867271450697e+03 3.039510240087139437e+02 6.836959918459536311e+03 nan nan nan nan
3.046331838043441280e+02 7.583639206758546607e+03 3.041510240087139891e+02 6.822169480871440101e+03 nan nan nan nan
3.048331838043441167e+02 7.526186091057328667e+03 3.043510240087139209e+02 6.806380457534784000e+03 nan nan nan nan
3.050331838043441053e+02 7.468307135865704367e+03 3.045510240087139664e+02 6.789603106908773043e+03 nan nan nan nan
3.052331838043440939e+02 7.410022838967977805e+03 3.047510240087138982e+02 6.771848103924965471e+03 nan nan nan nan
3.054331838043440825e+02 7.351353570749178289e+03 3.049510240087139437e+02 6.753126528516814687e+03 nan nan nan nan
3.056331838043440712e+02 7.292319564984456520e+03 3.051510240087138754e+02 6.733449853958820313e+03 nan nan nan nan
3.058331838043440598e+02 7.232940909905958506e+03 3.053510240087139209e+02 6.712829935029327316e+03 nan nan nan nan
3.060331838043440484e+02 7.173237539548414134e+03 3.055510240087138527e+02 6.691278996011469644e+03 nan nan nan nan
3.062331838043440371e+02 7.113229225374815542e+03 3.057510240087138982e+02 6.668809618546073580e+03 nan nan nan nan
3.064331838043440257e+02 7.052935568183173018e+03 3.059510240087138300e+02 6.645434729350977250e+03 nan nan nan nan
3.066331838043440143e+02 6.992375990294857729e+03 3.061510240087138754e+02 6.621167587820497829e+03 nan nan nan nan
3.068331838043440030e+02 6.931569728024792312e+03 3.063510240087138072e+02 6.596021773519231829e+03 nan nan nan nan
3.070331838043439916e+02 6.870535824433824928e+03 3.065510240087138527e+02 6.570011173583770869e+03 nan nan nan nan
3.072331838043439802e+02 6.809293122362708345e+03 3.067510240087137845e+02 6.543149970046290036e+03 nan nan nan nan
3.074331838043439689e+02 6.747860257747260221e+03 3.069510240087138300e+02 6.515452627093205592e+03 nan nan nan nan
3.076331838043439575e+02 6.686255653213966070e+03 3.071510240087137618e+02 6.486933878272733637e+03 nan nan nan nan
3.078331838043439461e+02 6.624497511954793481e+03 3.073510240087138072e+02 6.457608713664021707e+03 nan nan nan nan
3.080331838043439348e+02 6.562603811880163448e+03 3.075510240087137390e+02 6.427492367021473910e+03 nan nan nan nan
3.082331838043439234e+02 6.500592300048239849e+03 3.077510240087137845e+02 6.396600302906510478e+03 nan nan nan nan
3.084331838043439120e+02 6.438480487368879949e+03 3.079510240087137163e+02 6.364948203819879382e+03 nan nan nan nan
3.086331838043439006e+02 6.376285643580191390e+03 3.081510240087137618e+02 6.332551957346420750e+03 nan nan nan nan
3.088331838043438893e+02 6.314024792495522888e+03 3.083510240087136935e+02 6.299427643324907876e+03 nan nan nan nan
3.090331838043438779e+02 6.251714707518334762e+03 3.085510240087137390e+02 6.265591521054376244e+03 nan nan nan nan
3.092331838043438665e+02 6.189371907422291770e+03 3.087510240087136708e+02 6.231060016549031388e+03 nan nan nan nan
3.094331838043438552e+02 6.127012652393910685e+03 3.089510240087137163e+02 6.195849709852654996e+03 nan nan nan nan
3.096331838043438438e+02 6.064652940334415689e+03 3.091510240087136481e+02 6.159977322424070735e+03 nan nan nan nan
3.098331838043438324e+02 6.002308503418068540e+03 3.093510240087136935e+02 6.123459704603880709e+03 nan nan nan nan
3.100331838043438211e+02 5.939994804903103613e+03 3.095510240087136253e+02 6.086313823173652054e+03 nan nan nan nan
3.102331838043438097e+02 5.877727036192059131e+03 3.097510240087136708e+02 6.048556749017072434e+03 nan nan nan nan
3.104331838043437983e+02 5.815520114137799283e+03 3.099510240087136026e+02 6.010205644893595490e+03 nan nan nan nan
3.106331838043437870e+02 5.753388678591364624e+03 3.101510240087136481e+02 5.971277753333542933e+03 nan nan nan nan
3.108331838043437756e+02 5.691347090187676258e+03 3.103510240087135799e+02 5.931790384664524026e+03 nan nan nan nan
3.110331838043437642e+02 5.629409428365110216e+03 3.105510240087136253e+02 5.891760905177496170e+03 nan nan nan nan
3.112331838043437529e+02 5.567589489614773811e+03 3.107510240087135571e+02 5.851206725441678827e+03 nan nan nan nan
3.114331838043437415e+02 5.505900785955092033e+03 3.109510240087136026e+02 5.810145288775902372e+03 nan nan nan nan
3.116331838043437301e+02 5.444356543627435713e+03 3.111510240087135344e+02 5.768594059885095703e+03 nan nan nan nan
3.118331838043437187e+02 5.382969702008261265e+03 3.113510240087135799e+02 5.726570513668667445e+03 nan nan nan nan
3.120331838043437074e+02 5.321752912733209087e+03 3.115510240087135116e+02 5.684092124208855239e+03 nan nan nan nan
3.122331838043436960e+02 5.260718539028520354e+03 3.117510240087135571e+02 5.641176353945155824e+03 nan nan nan nan
3.124331838043436846e+02 5.199878655245161099e+03 3.119510240087134889e+02 5.597840643042103693e+03 nan nan nan nan
3.126331838043436733e+02 5.139245046590717720e+03 3.121510240087135344e+02 5.554102398955982608e+03 nan nan nan nan
3.128331838043436619e+02 5.078829209054448256e+03 3.123510240087134662e+02 5.509978986206982881e+03 nan nan nan nan
3.130331838043436505e+02 5.018642349520429889e+03 3.125510240087135116e+02 5.465487716361519233e+03 nan nan nan nan
3.132331838043436392e+02 4.958695386064101513e+03 3.127510240087134434e+02 5.420645838230881054e+03 nan nan nan nan
3.134331838043436278e+02 4.898998948427106370e+03 3.129510240087134889e+02 5.375470528290019502e+03 nan nan nan nan
3.136331838043436164e+02 4.839563378665553500e+03 3.131510240087134207e+02 5.329978881321915651e+03 nan nan nan nan
3.138331838043436051e+02 4.780398731966677587e+03 3.133510240087134662e+02 5.284187901290793889e+03 nan nan nan nan
3.140331838043435937e+02 4.721514777628949560e+03 3.135510240087133980e+02 5.238114492448958117e+03 nan nan nan nan
3.142331838043435823e+02 4.662921000200554772e+03 3.137510240087134434e+02 5.191775450679714595e+03 nan nan nan nan
3.144331838043435710e+02 4.604626600771316589e+03 3.139510240087133752e+02 5.145187455080563268e+03 nan nan nan nan
3.146331838043435596e+02 4.546640498412977649e+03 3.141510240087134207e+02 5.098367059788561164e+03 nan nan nan nan
3.148331838043435482e+02 4.488971331762900263e+03 3.143510240087133525e+02 5.051330686051228440e+03 nan nan nan nan
3.150331838043435368e+02 4.431627460746158249e+03 3.145510240087133980e+02 5.004094614544374053e+03 nan nan nan nan
3.152331838043435255e+02 4.374616968431059831e+03 3.147510240087133297e+02 4.956674977939603195e+03 nan nan nan nan
3.154331838043435141e+02 4.317947663013191232e+03 3.149510240087133752e+02 4.909087753722144043e+03 nan nan nan nan
3.156331838043435027e+02 4.261627079922988742e+03 3.151510240087133070e+02 4.861348757261245737e+03 nan nan nan nan
3.158331838043434914e+02 4.205662484052038053e+03 3.153510240087133525e+02 4.813473635133241260e+03 nan nan nan nan
3.160331838043434800e+02 4.150060872093138642e+03 3.155510240087132843e+02 4.765477858698774071e+03 nan nan nan nan
3.162331838043434686e+02 4.094828974989429753e+03 3.157510240087133297e+02 4.717376717933859254e+03 nan nan nan nan
3.164331838043434573e+02 4.039973260487769039e+03 3.159510240087132615e+02 4.669185315515673210e+03 nan nan nan nan
3.166331838043434459e+02 3.985499935791586267e+03 3.161510240087133070e+02 4.620918561162158767e+03 nan nan nan nan
3.168331838043434345e+02 3.931414950308598236e+03 3.163510240087132388e+02 4.572591166225899542e+03 nan nan nan nan
3.170331838043434232e+02 3.877723998488748293e+03 3.165510240087132843e+02 4.524217638540697408e+03 nan nan nan nan
3.172331838043434118e+02 3.824432522747870735e+03 3.167510240087132161e+02 4.475812277520949465e+03 nan nan nan nan
3.174331838043434004e+02 3.771545716472371623e+03 3.169510240087132615e+02 4.427389169511670843e+03 nan nan nan nan
3.176331838043433891e+02 3.719068527100788742e+03 3.171510240087131933e+02 4.378962183388802259e+03 nan nan nan nan
3.178331838043433777e+02 3.667005659277590439e+03 3.173510240087132388e+02 4.330544966407201173e+03 nan nan nan nan
3.180331838043433663e+02 3.615361578075037414e+03 3.175510240087131706e+02 4.282150940295532564e+03 nan nan nan nan
3.182331838043433550e+02 3.564140512278854658e+03 3.177510240087132161e+02 4.233793297595015247e+03 nan nan nan nan
3.184331838043433436e+02 3.513346457733533043e+03 3.179510240087131479e+02 4.185484998240764071e+03 nan nan nan nan
3.186331838043433322e+02 3.462983180743090088e+03 3.181510240087131933e+02 4.137238766382341055e+03 nan nan nan nan
3.188331838043433208e+02 3.413054221523490014e+03 3.183510240087131251e+02 4.089067087441973854e+03 nan nan nan nan
3.190331838043433095e+02 3.363562897702464852e+03 3.185510240087131706e+02 4.040982205406449339e+03 nan nan nan nan
3.192331838043432981e+02 3.314512307863224578e+03 3.187510240087131024e+02 3.992996120351003356e+03 nan nan nan nan
3.194331838043432867e+02 3.265905335127928993e+03 3.189510240087131479e+02 3.945120586190823360e+03 nan nan nan nan
3.196331838043432754e+02 3.217744650777490733e+03 3.191510240087130796e+02 3.897367108658035704e+03 nan nan nan nan
3.198331838043432640e+02 3.170032717903962748e+03 3.193510240087131251e+02 3.849746943499748340e+03 nan nan nan nan
3.200331838043432526e+02 3.122771795091953209e+03 3.195510240087130569e+02 3.802271094894502312e+03 nan nan nan nan
3.202331838043432413e+02 3.075963940125668159e+03 3.197510240087131024e+02 3.754950314082497243e+03 nan nan nan nan
3.204331838043432299e+02 3.029611013718266804e+03 3.199510240087130342e+02 3.707795098206778675e+03 nan nan nan nan
3.206331838043432185e+02 2.983714683260021047e+03 3.201510240087130796e+02 3.660815689360401393e+03 nan nan nan nan
3.208331838043432072e+02 2.938276426582400745e+03 3.203510240087130114e+02 3.614022073836562413e+03 nan nan nan nan
3.210331838043431958e+02 2.893297535734672238e+03 3.205510240087130569e+02 3.567423981576561800e+03 nan nan nan nan
3.212331838043431844e+02 2.848779120770183908e+03 3.207510240087129887e+02 3.521030885812308952e+03 nan nan nan nan
3.214331838043431731e+02 2.804722113539295151e+03 3.209510240087130342e+02 3.474852002898136107e+03 nan nan nan nan
3.216331838043431617e+02 2.761127271486135214e+03 3.211510240087129660e+02 3.428896292328369782e+03 nan nan nan nan
3.218331838043431503e+02 2.717995181446359311e+03 3.213510240087130114e+02 3.383172456935389164e+03 nan nan nan nan
3.220331838043431389e+02 2.675326263443336757e+03 3.215510240087129432e+02 3.337688943264402496e+03 nan nan nan nan
3.222331838043431276e+02 2.633120774480048567e+03 3.217510240087129887e+02 3.292453942119570911e+03 nan nan nan nan
3.224331838043431162e+02 2.591378812324225692e+03 3.219510240087129205e+02 3.247475389277672548e+03 nan nan nan nan
3.226331838043431048e+02 2.550100319284303168e+03 3.221510240087129660e+02 3.202760966363672651e+03 nan nan nan nan
3.228331838043430935e+02 2.509285085973865534e+03 3.223510240087128977e+02 3.158318101884464795e+03 nan nan nan nan
3.230331838043430821e+02 2.468932755062252909e+03 3.225510240087129432e+02 3.114153972415121189e+03 nan nan nan nan
3.232331838043430707e+02 2.429042825009221360e+03 3.227510240087128750e+02 3.070275503933619802e+03 nan nan nan nan
3.234331838043430594e+02 2.389614653781469769e+03 3.229510240087129205e+02 3.026689373298588180e+03 nan nan nan nan
3.236331838043430480e+02 2.350647462549147349e+03 3.231510240087128523e+02 2.983402009865937544e+03 nan nan nan nan
3.238331838043430366e+02 2.312140339360259077e+03 3.233510240087128977e+02 2.940419597238792448e+03 nan nan nan nan
3.240331838043430253e+02 2.274092242791190074e+03 3.235510240087128295e+02 2.897748075146742394e+03 nan nan nan nan
3.242331838043430139e+02 2.236502005571574955e+03 3.237510240087128750e+02 2.855393141448770621e+03 nan nan nan nan
3.244331838043430025e+02 2.199368338181778199e+03 3.239510240087128068e+02 2.813360254255758264e+03 nan nan nan nan
3.246331838043429912e+02 2.162689832421353003e+03 3.241510240087128523e+02 2.771654634167223776e+03 nan nan nan nan
3.248331838043429798e+02 2.126464964946969303e+03 3.243510240087127841e+02 2.730281266617964775e+03 nan nan nan nan
3.250331838043429684e+02 2.090692100778291660e+03 3.245510240087128295e+02 2.689244904329459587e+03 nan nan nan nan
3.252331838043429570e+02 2.055369496770413207e+03 3.247510240087127613e+02 2.648550069861718839e+03 nan nan nan nan
3.254331838043429457e+02 2.020495305051541209e+03 3.249510240087128068e+02 2.608201058260430727e+03 nan nan nan nan
3.256331838043429343e+02 1.986067576424592971e+03 3.251510240087127386e+02 2.568201939795303588e+03 nan nan nan nan
3.258331838043429229e+02 1.952084263731635247e+03 3.253510240087127841e+02 2.528556562784377093e+03 nan nan nan nan
3.260331838043429116e+02 1.918543225179924320e+03 3.255510240087127158e+02 2.489268556500397153e+03 nan nan nan nan
3.262331838043429002e+02 1.885442227628502451e+03 3.257510240087127613e+02 2.450341334154097240e+03 nan nan nan nan
3.264331838043428888e+02 1.852778949834455261e+03 3.259510240087126931e+02 2.411778095950561237e+03 nan nan nan nan
3.266331838043428775e+02 1.820550985657762567e+03 3.261510240087127386e+02 2.373581832213581947e+03 nan nan nan nan
3.268331838043428661e+02 1.788755847223969567e+03 3.263510240087126704e+02 2.335755326574457740e+03 nan nan nan nan
3.270331838043428547e+02 1.757390968043843941e+03 3.265510240087127158e+02 2.298301159220068257e+03 nan nan nan nan
3.272331838043428434e+02 1.726453706089236448e+03 3.267510240087126476e+02 2.261221710196889035e+03 nan nan nan nan
3.274331838043428320e+02 1.695941346824500670e+03 3.269510240087126931e+02 2.224519162766002410e+03 nan nan nan nan
3.276331838043428206e+02 1.665851106192849556e+03 3.271510240087126249e+02 2.188195506805722289e+03 nan nan nan nan
3.278331838043428093e+02 1.636180133556993724e+03 3.273510240087126704e+02 2.152252542257188907e+03 nan nan nan nan
3.280331838043427979e+02 1.606925514593606749e+03 3.275510240087126022e+02 2.116691882609584809e+03 nan nan nan nan
3.282331838043427865e+02 1.578084274141140895e+03 3.277510240087126476e+02 2.081514958420586026e+03 nan nan nan nan
3.284331838043427751e+02 1.549653379000523046e+03 3.279510240087125794e+02 2.046723020868750609e+03 nan nan nan nan
3.286331838043427638e+02 1.521629740688421407e+03 3.281510240087126249e+02 2.012317145333704957e+03 nan nan nan nan
3.288331838043427524e+02 1.494010218142708709e+03 3.283510240087125567e+02 1.978298235000916293e+03 nan nan nan nan
3.290331838043427410e+02 1.466791620379896813e+03 3.285510240087126022e+02 1.944667024487114077e+03 nan nan nan nan
3.292331838043427297e+02 1.439970709104217121e+03 3.287510240087125339e+02 1.911424083483369031e+03 nan nan nan nan
3.294331838043427183e+02 1.413544201268305642e+03 3.289510240087125794e+02 1.878569820411894398e+03 nan nan nan nan
3.296331838043427069e+02 1.387508771585186651e+03 3.291510240087125112e+02 1.846104486093963942e+03 nan nan nan nan
3.298331838043426956e+02 1.361861054991598621e+03 3.293510240087125567e+02 1.814028177425033164e+03 nan nan nan nan
3.300331838043426842e+02 1.336597649062461642e+03 3.295510240087124885e+02 1.782340841054671273e+03 nan nan nan nan
3.302331838043426728e+02 1.311715116376581364e+03 3.297510240087125339e+02 1.751042277067583882e+03 nan nan nan nan
3.304331838043426615e+02 1.287209986833502853e+03 3.299510240087124657e+02 1.720132142663519062e+03 nan nan nan nan
3.306331838043426501e+02 1.263078759921630308e+03 3.301510240087125112e+02 1.689609955832480409e+03 nan nan nan nan
3.308331838043426387e+02 1.239317906937672660e+03 3.303510240087124430e+02 1.659475099023191433e+03 nan nan nan nan
3.310331838043426274e+02 1.215923873157488060e+03 3.305510240087124885e+02 1.629726822801526168e+03 nan nan nan nan
3.312331838043426160e+02 1.192893079958549606e+03 3.307510240087124203e+02 1.600364249496900584e+03 nan nan nan nan
3.314331838043426046e+02 1.170221926894133276e+03 3.309510240087124657e+02 1.571386376833625491e+03 nan nan nan nan
3.316331838043425932e+02 1.147906793719507277e+03 3.311510240087123975e+02 1.542792081545275551e+03 nan nan nan nan
3.318331838043425819e+02 1.125944042370273110e+03 3.313510240087124430e+02 1.514580122969330432e+03 nan nan nan nan
3.320331838043425705e+02 1.104330018893206898e+03 3.315510240087123748e+02 1.486749146620376905e+03 nan nan nan nan
3.322331838043425591e+02 1.083061055329810188e+03 3.317510240087124203e+02 1.459297687739171124e+03 nan nan nan nan
3.324331838043425478e+02 1.062133471552941501e+03 3.319510240087123520e+02 1.432224174816033155e+03 nan nan nan nan
3.326331838043425364e+02 1.041543577056808545e+03 3.321510240087123975e+02 1.405526933086206100e+03 nan nan nan nan
3.328331838043425250e+02 1.021287672700753660e+03 3.323510240087123293e+02 1.379204187995677785e+03 nan nan nan nan
3.330331838043425137e+02 1.001362052407101260e+03 3.325510240087123748e+02 1.353254068635243129e+03 nan nan nan nan
3.332331838043425023e+02 9.817630048135879406e+02 3.327510240087123066e+02 1.327674611141609375e+03 nan nan nan nan
3.334331838043424909e+02 9.624868148806691579e+02 3.329510240087123520e+02 1.302463762063387321e+03 nan nan nan nan
3.336331838043424796e+02 9.435297654542641794e+02 3.331510240087122838e+02 1.277619381690939463e+03 nan nan nan nan
3.338331838043424682e+02 9.248881387842773165e+02 3.333510240087123293e+02 1.253139247348162144e+03 nan nan nan nan
3.340331838043424568e+02 9.065582179994323724e+02 3.335510240087122611e+02 1.229021056645206954e+03 nan nan nan nan
3.342331838043424455e+02 8.885362885388849463e+02 3.337510240087123066e+02 1.205262430690515885e+03 nan nan nan nan
3.344331838043424341e+02 8.708186395410966725e+02 3.339510240087122384e+02 1.181860917261265286e+03 nan nan nan nan
3.346331838043424227e+02 8.534015651905187951e+02 3.341510240087122838e+02 1.158813993930685456e+03 nan nan nan nan
3.348331838043424113e+02 8.362813660225480135e+02 3.343510240087122156e+02 1.136119071151615799e+03 nan nan nan nan
3.350331838043424000e+02 8.194543501873459945e+02 3.345510240087122611e+02 1.113773495294847862e+03 nan nan nan nan
3.352331838043423886e+02 8.029168346730447183e+02 3.347510240087121929e+02 1.091774551641732160e+03 nan nan nan nan
3.354331838043423772e+02 7.866651464888866485e+02 3.349510240087122384e+02 1.070119467329833697e+03 nan nan nan nan
3.356331838043423659e+02 7.706956238088669124e+02 3.351510240087121701e+02 1.048805414251153252e+03 nan nan nan nan
3.358331838043423545e+02 7.550046170764570661e+02 3.353510240087122156e+02 1.027829511901879187e+03 nan nan nan nan
3.360331838043423431e+02 7.395884900709747853e+02 3.355510240087121474e+02 1.007188830183329628e+03 nan nan nan nan
3.362331838043423318e+02 7.244436209362179397e+02 3.357510240087121929e+02 9.868803921531688275e+02 nan nan nan nan
3.364331838043423204e+02 7.095664031718966953e+02 3.359510240087121247e+02 9.669011767266785000e+02 nan nan nan nan
3.366331838043423090e+02 6.949532465885220063e+02 3.361510240087121701e+02 9.472481213272784544e+02 nan nan nan nan
3.368331838043422977e+02 6.806005782263310948e+02 3.363510240087121019e+02 9.279181244862290896e+02 nan nan nan nan
3.370331838043422863e+02 6.665048432388135780e+02 3.365510240087121474e+02 9.089080483908107908e+02 nan nan nan nan
3.372331838043422749e+02 6.526625057415450328e+02 3.367510240087120792e+02 8.902147213810435460e+02 nan nan nan nan
3.374331838043422636e+02 6.390700496268267443e+02 3.369510240087121247e+02 8.718349403942743265e+02 nan nan nan nan
3.376331838043422522e+02 6.257239793448247838e+02 3.371510240087120565e+02 8.537654733579277035e+02 nan nan nan nan
3.378331838043422408e+02 6.126208206518043653e+02 3.373510240087121019e+02 8.360030615297886243e+02 nan nan nan nan
3.380331838043422295e+02 5.997571213260717968e+02 3.375510240087120337e+02 8.185444217861480638e+02 nan nan nan nan
3.382331838043422181e+02 5.871294518522203134e+02 3.377510240087120792e+02 8.013862488573990959e+02 nan nan nan nan
3.384331838043422067e+02 5.747344060743570253e+02 3.379510240087120110e+02 7.845252175114557076e+02 nan nan nan nan
3.386331838043421953e+02 5.625686018188647495e+02 3.381510240087120565e+02 7.679579846846273767e+02 nan nan nan nan
3.388331838043421840e+02 5.506286814873533331e+02 3.383510240087119882e+02 7.516811915604765773e+02 nan nan nan nan
3.390331838043421726e+02 5.389113126204092623e+02 3.385510240087120337e+02 7.356914655963595351e+02 nan nan nan nan
3.392331838043421612e+02 5.274131884327487114e+02 3.387510240087119655e+02 7.199854224982310598e+02 nan nan nan nan
3.394331838043421499e+02 5.161310283203935114e+02 3.389510240087120110e+02 7.045596681435291657e+02 nan nan nan nan
3.396331838043421385e+02 5.050615783404870172e+02 3.391510240087119428e+02 6.894108004527589628e+02 nan nan nan nan
3.398331838043421271e+02 4.942016116643199553e+02 3.393510240087119882e+02 6.745354112097162442e+02 nan nan nan nan
3.400331838043421158e+02 4.835479290042378011e+02 3.395510240087119200e+02 6.599300878309580867e+02 nan nan nan nan
3.402331838043421044e+02 4.730973590149551455e+02 3.397510240087119655e+02 6.455914150846325583e+02 nan nan nan nan
3.404331838043420930e+02 4.628467586699186427e+02 3.399510240087118973e+02 6.315159767592385833e+02 nan nan nan nan
3.406331838043420817e+02 4.527930136133055044e+02 3.401510240087119428e+02 6.177003572825396986e+02 nan nan nan nan
3.408331838043420703e+02 4.429330384882206317e+02 3.403510240087118746e+02 6.041411432912698274e+02 nan nan nan nan
3.410331838043420589e+02 4.332637772417157862e+02 3.405510240087119200e+02 5.908349251518723122e+02 nan nan nan nan
3.412331838043420476e+02 4.237822034071650137e+02 3.407510240087118518e+02 5.777782984329807050e+02 nan nan nan nan
3.414331838043420362e+02 4.144853203645998292e+02 3.409510240087118973e+02 5.649678653299407642e+02 nan nan nan nan
3.416331838043420248e+02 4.053701615795502562e+02 3.411510240087118291e+02 5.524002360421279718e+02 nan nan nan nan
3.418331838043420134e+02 3.964337908209879515e+02 3.413510240087118746e+02 5.400720301033641135e+02 nan nan nan nan
3.420331838043420021e+02 3.876733023588693641e+02 3.415510240087118063e+02 5.279798776662893260e+02 nan nan nan nan
3.422331838043419907e+02 3.790858211418816950e+02 3.417510240087118518e+02 5.161204207409891751e+02 nan nan nan nan
3.424331838043419793e+02 3.706685029559168925e+02 3.419510240087117836e+02 5.044903143887783017e+02 nan nan nan nan
3.426331838043419680e+02 3.624185345637938553e+02 3.421510240087118291e+02 4.930862278714944296e+02 nan nan nan nan
3.428331838043419566e+02 3.543331338267865362e+02 3.423510240087117609e+02 4.819048457571920494e+02 nan nan nan nan
3.430331838043419452e+02 3.464095498084647602e+02 3.425510240087118063e+02 4.709428689826608547e+02 nan nan nan nan
3.432331838043419339e+02 3.386450628613559957e+02 3.427510240087117381e+02 4.601970158736715462e+02 nan nan nan nan
3.434331838043419225e+02 3.310369846969745140e+02 3.429510240087117836e+02 4.496640231233882901e+02 nan nan nan nan
3.436331838043419111e+02 3.235826584396705243e+02 3.431510240087117154e+02 4.393406467298824509e+02 nan nan nan nan
3.438331838043418998e+02 3.162794586648380459e+02 3.433510240087117609e+02 4.292236628931988776e+02 nan nan nan nan
3.440331838043418884e+02 3.091247914219394488e+02 3.435510240087116927e+02 4.193098688729386367e+02 nan nan nan nan
3.442331838043418770e+02 3.021160942428450653e+02 3.437510240087117381e+02 4.095960838068378393e+02 nan nan nan nan
3.444331838043418657e+02 2.952508361359583091e+02 3.439510240087116699e+02 4.000791494912538155e+02 nan nan nan nan
3.446331838043418543e+02 2.885265175665867901e+02 3.441510240087117154e+02 3.907559311241517435e+02 nan nan nan nan
3.448331838043418429e+02 2.819406704240129216e+02 3.443510240087116472e+02 3.816233180114427910e+02 nan nan nan nan
3.450331838043418315e+02 2.754908579757375264e+02 3.445510240087116927e+02 3.726782242372810288e+02 nan nan nan nan
3.452331838043418202e+02 2.691746748093137285e+02 3.447510240087116244e+02 3.639175892992064973e+02 nan nan nan nan
3.454331838043418088e+02 2.629897467622182035e+02 3.449510240087116699e+02 3.553383787087330461e+02 nan nan nan nan
3.456331838043417974e+02 2.569337308401885025e+02 3.451510240087116017e+02 3.469375845582559350e+02 nan nan nan nan
3.458331838043417861e+02 2.510043151244434512e+02 3.453510240087116472e+02 3.387122260549048178e+02 nan nan nan nan
3.460331838043417747e+02 2.451992186682031729e+02 3.455510240087115790e+02 3.306593500222124931e+02 nan nan nan nan
3.462331838043417633e+02 2.395161913829028322e+02 3.457510240087116244e+02 3.227760313702121380e+02 nan nan nan nan
3.464331838043417520e+02 2.339530139145057603e+02 3.459510240087115562e+02 3.150593735348406312e+02 nan nan nan nan
3.466331838043417406e+02 2.285074975103142378e+02 3.461510240087116017e+02 3.075065088872538581e+02 nan nan nan nan
3.468331838043417292e+02 2.231774838766291396e+02 3.463510240087115335e+02 3.001145991139410967e+02 nan nan nan nan
3.470331838043417179e+02 2.179608450276685119e+02 3.465510240087115790e+02 2.928808355682186857e+02 nan nan nan nan
3.472331838043417065e+02 2.128554831260818503e+02 3.467510240087115108e+02 2.858024395939847864e+02 nan nan nan nan
3.474331838043416951e+02 2.078593303154407863e+02 3.469510240087115562e+02 2.788766628223334578e+02 nan nan nan nan
3.476331838043416838e+02 2.029703485450375240e+02 3.471510240087114880e+02 2.721007874418713754e+02 nan nan nan nan
3.478331838043416724e+02 1.981865293873492817e+02 3.473510240087115335e+02 2.654721264433335364e+02 nan nan nan nan
3.480331838043416610e+02 1.935058938484952762e+02 3.475510240087114653e+02 2.589880238393428158e+02 nan nan nan nan
3.482331838043416496e+02 1.889264921720240693e+02 3.477510240087115108e+02 2.526458548598829452e+02 nan nan nan nan
3.484331838043416383e+02 1.844464036363343382e+02 3.479510240087114425e+02 2.464430261243223867e+02 nan nan nan nan
3.486331838043416269e+02 1.800637363460676283e+02 3.481510240087114880e+02 2.403769757905532174e+02 nan nan nan nan
3.488331838043416155e+02 1.757766270177542651e+02 3.483510240087114198e+02 2.344451736820563781e+02 nan nan nan nan
3.490331838043416042e+02 1.715832407600303782e+02 3.485510240087114653e+02 2.286451213934464590e+02 nan nan nan nan
3.492331838043415928e+02 1.674817708487074128e+02 3.487510240087113971e+02 2.229743523752941314e+02 nan nan nan nan
3.494331838043415814e+02 1.634704384969797388e+02 3.489510240087114425e+02 2.174304319987694498e+02 nan nan nan nan
3.496331838043415701e+02 1.595474926210518731e+02 3.491510240087113743e+02 2.120109576008668455e+02 nan nan nan nan
3.498331838043415587e+02 1.557112096014546978e+02 3.493510240087114198e+02 2.067135585107642441e+02 nan nan nan nan
3.500331838043415473e+02 1.519598930403087138e+02 3.495510240087113516e+02 2.015358960580407768e+02 nan nan nan nan
3.502331838043415360e+02 1.482918735148003861e+02 3.497510240087113971e+02 1.964756635632922439e+02 nan nan nan nan
3.504331838043415246e+02 1.447055083271137050e+02 3.499510240087113289e+02 1.915305863118549894e+02 nan nan nan nan
3.506331838043415132e+02 1.411991812510669035e+02 3.501510240087113743e+02 1.866984215111503147e+02 nan nan nan nan
3.508331838043415019e+02 1.377713022756849739e+02 3.503510240087113061e+02 1.819769582323475561e+02 nan nan nan nan
3.510331838043414905e+02 1.344203073459431437e+02 3.505510240087113516e+02 1.773640173368367812e+02 nan nan nan nan
3.512331838043414791e+02 1.311446581009024328e+02 3.507510240087112834e+02 1.728574513881827954e+02 nan nan nan nan
3.514331838043414677e+02 1.279428416094563659e+02 3.509510240087113289e+02 1.684551445500451052e+02 nan nan nan nan
3.516331838043414564e+02 1.248133701039015193e+02 3.511510240087112606e+02 1.641550124706982956e+02 nan nan nan nan
3.518331838043414450e+02 1.217547807115330301e+02 3.513510240087113061e+02 1.599550021546293408e+02 nan nan nan nan
3.520331838043414336e+02 1.187656351844665323e+02 3.515510240087112379e+02 1.558530918218184524e+02 nan nan nan nan
3.522331838043414223e+02 1.158445196278826756e+02 3.517510240087112834e+02 1.518472907551649485e+02 nan nan nan nan
3.524331838043414109e+02 1.129900442268787657e+02 3.519510240087112152e+02 1.479356391366387982e+02 nan nan nan nan
3.526331838043413995e+02 1.102008429721038567e+02 3.521510240087112606e+02 1.441162078725985225e+02 nan nan nan nan
3.528331838043413882e+02 1.074755733843678911e+02 3.523510240087111924e+02 1.403870984088397336e+02 nan nan nan nan
3.530331838043413768e+02 1.048129162383778237e+02 3.525510240087112379e+02 1.367464425357816822e+02 nan nan nan nan
3.532331838043413654e+02 1.022115752857768030e+02 3.527510240087111697e+02 1.331924021843528578e+02 nan nan nan nan
3.534331838043413541e+02 9.967027697764567051e+01 3.529510240087112152e+02 1.297231692129483633e+02 nan nan nan nan
3.536331838043413427e+02 9.718777018661222655e+01 3.531510240087111470e+02 1.263369651859992331e+02 nan nan nan nan
3.538331838043413313e+02 9.476282592872948385e+01 3.533510240087111924e+02 1.230320411445116946e+02 nan nan nan nan
3.540331838043413200e+02 9.239423708525553991e+01 3.535510240087111242e+02 1.198066773690883906e+02 nan nan nan nan
3.542331838043413086e+02 9.008081812448108394e+01 3.537510240087111697e+02 1.166591831357783207e+02 nan nan nan nan
3.544331838043412972e+02 8.782140482373658585e+01 3.539510240087111015e+02 1.135878964652318643e+02 nan nan nan nan
3.546331838043412858e+02 8.561485399170491917e+01 3.541510240087111470e+02 1.105911838655019608e+02 nan nan nan nan
3.548331838043412745e+02 8.346004319117223247e+01 3.543510240087110787e+02 1.076674400689360880e+02 nan nan nan nan
3.550331838043412631e+02 8.135587046232463138e+01 3.545510240087111242e+02 1.048150877634819835e+02 nan nan nan nan
3.552331838043412517e+02 7.930125404671903766e+01 3.547510240087110560e+02 1.020325773188376104e+02 nan nan nan nan
3.554331838043412404e+02 7.729513211202667833e+01 3.549510240087111015e+02 9.931838650774062671e+01 nan nan nan nan
3.556331838043412290e+02 7.533646247766660053e+01 3.551510240087110333e+02 9.667102022280442952e+01 nan nan nan nan
3.558331838043412176e+02 7.342422234142279081e+01 3.553510240087110787e+02 9.408901018919421233e+01 nan nan nan nan
3.560331838043412063e+02 7.155740800714841043e+01 3.555510240087110105e+02 9.157091467350548442e+01 nan nan nan nan
3.562331838043411949e+02 6.973503461364786915e+01 3.557510240087110560e+02 8.911531818913599068e+01 nan nan nan nan
3.564331838043411835e+02 6.795613586482747337e+01 3.559510240087109878e+02 8.672083119849419575e+01 nan nan nan nan
3.566331838043411722e+02 6.621976376120360896e+01 3.561510240087110333e+02 8.438608981230410677e+01 nan nan nan nan
3.568331838043411608e+02 6.452498833284502666e+01 3.563510240087109651e+02 8.210975548634161214e+01 nan nan nan nan
3.570331838043411494e+02 6.287089737383439569e+01 3.565510240087110105e+02 7.989051471583998421e+01 nan nan nan nan
3.572331838043411381e+02 6.125659617831503567e+01 3.567510240087109423e+02 7.772707872788109285e+01 nan nan nan nan
3.574331838043411267e+02 5.968120727820753757e+01 3.569510240087109878e+02 7.561818317199538342e+01 nan nan nan nan
3.576331838043411153e+02 5.814387018264981322e+01 3.571510240087109196e+02 7.356258780926114582e+01 nan nan nan nan
3.578331838043411040e+02 5.664374111923426369e+01 3.573510240087109651e+02 7.155907620011642223e+01 nan nan nan nan
3.580331838043410926e+02 5.517999277710183037e+01 3.575510240087108969e+02 6.960645539115513714e+01 nan nan nan nan
3.582331838043410812e+02 5.375181405194859252e+01 3.577510240087109423e+02 6.770355560110330373e+01 nan nan nan nan
3.584331838043410698e+02 5.235840979300107279e+01 3.579510240087108741e+02 6.584922990622888506e+01 nan nan nan nan
3.586331838043410585e+02 5.099900055201432991e+01 3.581510240087109196e+02 6.404235392536359939e+01 nan nan nan nan
3.588331838043410471e+02 4.967282233433734007e+01 3.583510240087108514e+02 6.228182550478231150e+01 nan nan nan nan
3.590331838043410357e+02 4.837912635209654155e+01 3.585510240087108969e+02 6.056656440309220812e+01 nan nan nan nan
3.592331838043410244e+02 4.711717877953780942e+01 3.587510240087108286e+02 5.889551197636656354e+01 nan nan nan nan
3.594331838043410130e+02 4.588626051056728983e+01 3.589510240087108741e+02 5.726763086366464961e+01 nan nan nan nan
3.596331838043410016e+02 4.468566691853273909e+01 3.591510240087108059e+02 5.568190467314640557e+01 nan nan nan nan
3.598331838043409903e+02 4.351470761827395961e+01 3.593510240087108514e+02 5.413733766892145383e+01 nan nan nan nan
3.600331838043409789e+02 4.237270623048405582e+01 3.595510240087107832e+02 5.263295445881833956e+01 nan nan nan nan
3.602331838043409675e+02 4.125900014840298979e+01 3.597510240087108286e+02 5.116779968320240357e+01 nan nan nan nan
3.604331838043409562e+02 4.017294030687820339e+01 3.599510240087107604e+02 4.974093770501580991e+01 nan nan nan nan
3.606331838043409448e+02 3.911389095381552750e+01 3.601510240087108059e+02 4.835145230115305282e+01 nan nan nan nan
3.608331838043409334e+02 3.808122942404252598e+01 3.603510240087107377e+02 4.699844635533300163e+01 nan nan nan nan
3.610331838043409221e+02 3.707434591560929960e+01 3.605510240087107832e+02 4.568104155256688870e+01 nan nan nan nan
3.612331838043409107e+02 3.609264326854290061e+01 3.607510240087107150e+02 4.439837807537291781e+01 nan nan nan nan
3.614331838043408993e+02 3.513553674607510402e+01 3.609510240087107604e+02 4.314961430182763991e+01 nan nan nan nan
3.616331838043408879e+02 3.420245381835584908e+01 3.611510240087106922e+02 4.193392650558205759e+01 nan nan nan nan
3.618331838043408766e+02 3.329283394867105983e+01 3.613510240087107377e+02 4.075050855793462290e+01 nan nan nan nan
3.620331838043408652e+02 3.240612838217032277e+01 3.615510240087106695e+02 3.959857163206980601e+01 nan nan nan nan
3.622331838043408538e+02 3.154179993711989383e+01 3.617510240087107150e+02 3.847734390954280315e+01 nan nan nan nan
3.624331838043408425e+02 3.069932279868495684e+01 3.619510240087106467e+02 3.738607028911665964e+01 nan nan nan nan
3.626331838043408311e+02 2.987818231525137946e+01 3.621510240087106922e+02 3.632401209801105324e+01 nan nan nan nan
3.628331838043408197e+02 2.907787479728875368e+01 3.623510240087106240e+02 3.529044680566629921e+01 nan nan nan nan
3.630331838043408084e+02 2.829790731876151710e+01 3.625510240087106695e+02 3.428466774007183204e+01 nan nan nan nan
3.632331838043407970e+02 2.753779752108621537e+01 3.627510240087106013e+02 3.330598380674936720e+01 nan nan nan nan
3.634331838043407856e+02 2.679707341964012457e+01 3.629510240087106467e+02 3.235371921043318366e+01 nan nan nan nan
3.636331838043407743e+02 2.607527321281601829e+01 3.631510240087105785e+02 3.142721317952996074e+01 nan nan nan nan
3.638331838043407629e+02 2.537194509362434403e+01 3.633510240087106240e+02 3.052581969339035695e+01 nan nan nan nan
3.640331838043407515e+02 2.468664706383798446e+01 3.635510240087105558e+02 2.964890721246474925e+01 nan nan nan nan
3.642331838043407402e+02 2.401894675067418561e+01 3.637510240087106013e+02 2.879585841137216207e+01 nan nan nan nan
3.644331838043407288e+02 2.336842122601041183e+01 3.639510240087105331e+02 2.796606991494072147e+01 nan nan nan nan
3.646331838043407174e+02 2.273465682812499367e+01 3.641510240087105785e+02 2.715895203724733165e+01 nan nan nan nan
3.648331838043407060e+02 2.211724898595527833e+01 3.643510240087105103e+02 2.637392852370235374e+01 nan nan nan nan
3.650331838043406947e+02 2.151580204586540290e+01 3.645510240087105558e+02 2.561043629620110806e+01 nan nan nan nan
3.652331838043406833e+02 2.092992910091179226e+01 3.647510240087104876e+02 2.486792520138575568e+01 nan nan nan nan
3.654331838043406719e+02 2.035925182259749988e+01 3.649510240087105331e+02 2.414585776202497058e+01 nan nan nan nan
3.656331838043406606e+02 1.980340029510192679e+01 3.651510240087104648e+02 2.344370893155332780e+01 nan nan nan nan
3.658331838043406492e+02 1.926201285197425861e+01 3.653510240087105103e+02 2.276096585177355891e+01 nan nan nan nan
3.660331838043406378e+02 1.873473591527726967e+01 3.655510240087104421e+02 2.209712761375096335e+01 nan nan nan nan
3.662331838043406265e+02 1.822122383716600069e+01 3.657510240087104876e+02 2.145170502190378770e+01 nan nan nan nan
3.664331838043406151e+02 1.772113874388832500e+01 3.659510240087104194e+02 2.082422036131027099e+01 nan nan nan nan
3.666331838043406037e+02 1.723415038218962181e+01 3.661510240087104648e+02 2.021420716823174146e+01 nan nan nan nan
3.668331838043405924e+02 1.675993596810665309e+01 3.663510240087103966e+02 1.962121000386622782e+01 nan nan nan nan
3.670331838043405810e+02 1.629818003813248950e+01 3.665510240087104421e+02 1.904478423132865927e+01 nan nan nan nan
3.672331838043405696e+02 1.584857430273668122e+01 3.667510240087103739e+02 1.848449579586680258e+01 nan nan nan nan
3.674331838043405583e+02 1.541081750221957236e+01 3.669510240087104194e+02 1.793992100830346814e+01 nan nan nan nan
3.676331838043405469e+02 1.498461526488583040e+01 3.671510240087103512e+02 1.741064633171160025e+01 nan nan nan nan
3.678331838043405355e+02 1.456967996751386885e+01 3.673510240087103966e+02 1.689626817130740477e+01 nan nan nan nan
3.680331838043405241e+02 1.416573059810498236e+01 3.675510240087103284e+02 1.639639266756454106e+01 nan nan nan nan
3.682331838043405128e+02 1.377249262088988324e+01 3.677510240087103739e+02 1.591063549253053466e+01 nan nan nan nan
3.684331838043405014e+02 1.338969784357295367e+01 3.679510240087103057e+02 1.543862164934497194e+01 nan nan nan nan
3.686331838043404900e+02 1.301708428679299345e+01 3.681510240087103512e+02 1.497998527493820831e+01 nan nan nan nan
3.688331838043404787e+02 1.265439605577917170e+01 3.683510240087102829e+02 1.453436944590418634e+01 nan nan nan nan
3.690331838043404673e+02 1.230138321418077929e+01 3.685510240087103284e+02 1.410142598752587872e+01 nan nan nan nan
3.692331838043404559e+02 1.195780166004839984e+01 3.687510240087102602e+02 1.368081528594221830e+01 nan nan nan nan
3.694331838043404446e+02 1.162341300394458621e+01 3.689510240087103057e+02 1.327220610343317198e+01 nan nan nan nan
3.696331838043404332e+02 1.129798444916113276e+01 3.691510240087102375e+02 1.287527539680837130e+01 nan nan nan nan
3.698331838043404218e+02 1.098128867402111197e+01 3.693510240087102829e+02 1.248970813887353692e+01 nan nan nan nan
3.700331838043404105e+02 1.067310371624095744e+01 3.695510240087102147e+02 1.211519714295859274e+01 nan nan nan nan
3.702331838043403991e+02 1.037321285933174764e+01 3.697510240087102602e+02 1.175144289047818091e+01 nan nan nan nan
3.704331838043403877e+02 1.008140452101413587e+01 3.699510240087101920e+02 1.139815336150705605e+01 nan nan nan nan
3.706331838043403764e+02 9.797472143624624152e+00 3.701510240087102375e+02 1.105504386833903041e+01 nan nan nan nan
3.708331838043403650e+02 9.521214086489852235e+00 3.703510240087101693e+02 1.072183689201009393e+01 nan nan nan nan
3.710331838043403536e+02 9.252433520243553033e+00 3.705510240087102147e+02 1.039826192175222275e+01 nan nan nan nan
3.712331838043403422e+02 8.990938323064542104e+00 3.707510240087101465e+02 1.008405529735676431e+01 nan nan nan nan
3.714331838043403309e+02 8.736540978809504310e+00 3.709510240087101920e+02 9.778960054413703418e+00 nan nan nan nan
3.716331838043403195e+02 8.489058477018529558e+00 3.711510240087101238e+02 9.482725772402437414e+00 nan nan nan nan
3.718331838043403081e+02 8.248312214768061423e+00 3.713510240087101693e+02 9.195108425599530122e+00 nan nan nan nan
3.720331838043402968e+02 8.014127900347608247e+00 3.715510240087101010e+02 8.915870236779158020e+00 nan nan nan nan
3.722331838043402854e+02 7.786335458736345139e+00 3.717510240087101465e+02 8.644779533669147753e+00 nan nan nan nan
3.724331838043402740e+02 7.564768938855167768e+00 3.719510240087100783e+02 8.381610608136993434e+00 nan nan nan nan
3.726331838043402627e+02 7.349266422569842305e+00 3.721510240087101238e+02 8.126143578069360274e+00 nan nan nan nan
3.728331838043402513e+02 7.139669935422135794e+00 3.723510240087100556e+02 7.878164251917781691e+00 nan nan nan nan
3.730331838043402399e+02 6.935825359063739981e+00 3.725510240087101010e+02 7.637463995872449729e+00 nan nan nan nan
3.732331838043402286e+02 6.737582345369806269e+00 3.727510240087100328e+02 7.403839603637102584e+00 nan nan nan nan
3.734331838043402172e+02 6.544794232207752138e+00 3.729510240087100783e+02 7.177093168766868203e+00 nan nan nan nan
3.736331838043402058e+02 6.357317960837523430e+00 3.731510240087100101e+02 6.957031959539709653e+00 nan nan nan nan
3.738331838043401945e+02 6.175013994919771321e+00 3.733510240087100556e+02 6.743468296324178546e+00 nan nan nan nan
3.740331838043401831e+02 5.997746241107920540e+00 3.735510240087099874e+02 6.536219431413524461e+00 nan nan nan nan
3.742331838043401717e+02 5.825381971200863873e+00 3.737510240087100328e+02 6.335107431288275137e+00 nan nan nan nan
3.744331838043401603e+02 5.657791745832247976e+00 3.739510240087099646e+02 6.139959061276957897e+00 nan nan nan nan
3.746331838043401490e+02 5.494849339673924860e+00 3.741510240087100101e+02 5.950605672577496286e+00 nan nan nan nan
3.748331838043401376e+02 5.336431668129245409e+00 3.743510240087099419e+02 5.766883091608079326e+00 nan nan nan nan
3.750331838043401262e+02 5.182418715493963823e+00 3.745510240087099874e+02 5.588631511650138606e+00 nan nan nan nan
3.752331838043401149e+02 5.032693464561446284e+00 3.747510240087099191e+02 5.415695386752395812e+00 nan nan nan nan
3.754331838043401035e+02 4.887141827649255532e+00 3.749510240087099646e+02 5.247923327858551978e+00 nan nan nan nan
3.756331838043400921e+02 4.745652579024771001e+00 3.751510240087098964e+02 5.085168001127398085e+00 nan nan nan nan
3.758331838043400808e+02 4.608117288707004100e+00 3.753510240087099419e+02 4.927286028408331298e+00 nan nan nan nan
3.760331838043400694e+02 4.474430257622926455e+00 3.755510240087098737e+02 4.774137889840870841e+00 nan nan nan nan
3.762331838043400580e+02 4.344488454095245089e+00 3.757510240087099191e+02 4.625587828541764424e+00 nan nan nan nan
3.764331838043400467e+02 4.218191451640605827e+00 3.759510240087098509e+02 4.481503757348109573e+00 nan nan nan nan
3.766331838043400353e+02 4.095441368055868558e+00 3.761510240087098964e+02 4.341757167580461818e+00 nan nan nan nan
3.768331838043400239e+02 3.976142805771111455e+00 3.763510240087098282e+02 4.206223039794799945e+00 nan nan nan nan
3.770331838043400126e+02 3.860202793447872427e+00 3.765510240087098737e+02 4.074779756487560967e+00 nan nan nan nan
3.772331838043400012e+02 3.747530728801754307e+00 3.767510240087098055e+02 3.947309016723092867e+00 nan nan nan nan
3.774331838043399898e+02 3.638038322627839438e+00 3.769510240087098509e+02 3.823695752647602308e+00 nan nan nan nan
3.776331838043399785e+02 3.531639544008890130e+00 3.771510240087097827e+02 3.703828047860205253e+00 nan nan nan nan
3.778331838043399671e+02 3.428250566685255851e+00 3.773510240087098282e+02 3.587597057605299788e+00 nan nan nan nan
3.780331838043399557e+02 3.327789716566128764e+00 3.775510240087097600e+02 3.474896930756746549e+00 nan nan nan nan
3.782331838043399443e+02 3.230177420362521090e+00 3.777510240087098055e+02 3.365624733559569037e+00 nan nan nan nan
3.784331838043399330e+02 3.135336155321602813e+00 3.779510240087097372e+02 3.259680375099597072e+00 nan nan nan nan
3.786331838043399216e+02 3.043190400042832700e+00 3.781510240087097827e+02 3.156966534467469998e+00 nan nan nan nan
3.788331838043399102e+02 2.953666586356613166e+00 3.783510240087097145e+02 3.057388589587782146e+00 nan nan nan nan
3.790331838043398989e+02 2.866693052246001017e+00 3.785510240087097600e+02 2.960854547680849880e+00 nan nan nan nan
3.792331838043398875e+02 2.782199995792570490e+00 3.787510240087096918e+02 2.867274977328073682e+00 nan nan nan nan
3.794331838043398761e+02 2.700119430127852382e+00 3.789510240087097372e+02 2.776562942109193077e+00 nan nan nan nan
3.796331838043398648e+02 2.620385139371464334e+00 3.791510240087096690e+02 2.688633935783000695e+00 nan nan nan nan
3.798331838043398534e+02 2.542932635537812125e+00 3.793510240087097145e+02 2.603405818980369713e+00 nan nan nan nan
3.800331838043398420e+02 2.467699116393507364e+00 3.795510240087096463e+02 2.520798757382040289e+00 nan nan nan nan
3.802331838043398307e+02 2.394623424247156684e+00 3.797510240087096918e+02 2.440735161350627624e+00 nan nan nan nan
3.804331838043398193e+02 2.323646005654368629e+00 3.799510240087096236e+02 2.363139626989859021e+00 nan nan nan nan
3.806331838043398079e+02 2.254708872020477095e+00 3.801510240087096690e+02 2.287938878601272652e+00 nan nan nan nan
3.808331838043397966e+02 2.187755561083669864e+00 3.803510240087096008e+02 2.215061712512131908e+00 nan nan nan nan
3.810331838043397852e+02 2.122731099261997656e+00 3.805510240087096463e+02 2.144438942245643798e+00 nan nan nan nan
3.812331838043397738e+02 2.059581964847156943e+00 3.807510240087095781e+02 2.076003345007565226e+00 nan nan nan nan
3.814331838043397624e+02 1.998256052028993812e+00 3.809510240087096236e+02 2.009689609461345228e+00 nan nan nan nan
3.816331838043397511e+02 1.938702635734246282e+00 3.811510240087095553e+02 1.945434284766571542e+00 nan nan nan nan
3.818331838043397397e+02 1.880872337263918226e+00 3.813510240087096008e+02 1.883175730853524188e+00 nan nan nan nan
3.820331838043397283e+02 1.824717090713028789e+00 3.815510240087095326e+02 1.822854069909357611e+00 nan nan nan nan
3.822331838043397170e+02 1.770190110157838781e+00 3.817510240087095781e+02 1.764411139049486543e+00 nan nan nan nan
3.824331838043397056e+02 1.717245857594770220e+00 3.819510240087095099e+02 1.707790444150459663e+00 nan nan nan nan
3.826331838043396942e+02 1.665840011616387395e+00 3.821510240087095553e+02 1.652937114818656017e+00 nan nan nan nan
3.828331838043396829e+02 1.615929436809402375e+00 3.823510240087094871e+02 1.599797860471702471e+00 nan nan nan nan
3.830331838043396715e+02 1.567472153860121953e+00 3.825510240087095326e+02 1.548320927507860434e+00 nan nan nan nan
3.832331838043396601e+02 1.520427310353175354e+00 3.827510240087094644e+02 1.498456057541013964e+00 nan nan nan nan
3.834331838043396488e+02 1.474755152249213941e+00 3.829510240087095099e+02 1.450154446677091258e+00 nan nan nan nan
3.836331838043396374e+02 1.430416996027786158e+00 3.831510240087094417e+02 1.403368705810409622e+00 nan nan nan nan
3.838331838043396260e+02 1.387375201481638953e+00 3.833510240087094871e+02 1.358052821916693409e+00 nan nan nan nan
3.840331838043396147e+02 1.345593145149123204e+00 3.835510240087094189e+02 1.314162120321590521e+00 nan nan nan nan
3.842331838043396033e+02 1.305035194371304996e+00 3.837510240087094644e+02 1.271653227922513896e+00 nan nan nan nan
3.844331838043395919e+02 1.265666681960914586e+00 3.839510240087093962e+02 1.230484037343267945e+00 nan nan nan nan
3.846331838043395805e+02 1.227453881470207175e+00 3.841510240087094417e+02 1.190613671999992018e+00 nan nan nan nan
3.848331838043395692e+02 1.190363983045304552e+00 3.843510240087093734e+02 1.152002452058570547e+00 nan nan nan nan
3.850331838043395578e+02 1.154365069854495163e+00 3.845510240087094189e+02 1.114611861262833292e+00 nan nan nan nan
3.852331838043395464e+02 1.119426095078439820e+00 3.847510240087093507e+02 1.078404514614488718e+00 nan nan nan nan
3.854331838043395351e+02 1.085516859450288862e+00 3.849510240087093962e+02 1.043344126884553802e+00 nan nan nan nan
3.856331838043395237e+02 1.052607989333983696e+00 3.851510240087093280e+02 1.009395481938223149e+00 nan nan nan nan
3.858331838043395123e+02 1.020670915329191075e+00 3.853510240087093734e+02 9.765244028535251530e-01 nan nan nan nan
3.860331838043395010e+02 9.896778513915944764e-01 3.855510240087093052e+02 9.446977228162716234e-01 nan nan nan nan
3.862331838043394896e+02 9.596017744572902242e-01 3.857510240087093507e+02 9.138832567726300482e-01 nan nan nan nan
3.864331838043394782e+02 9.304164045605040068e-01 3.859510240087092825e+02 8.840497738222241608e-01 nan nan nan nan
3.866331838043394669e+02 9.020961854337622432e-01 3.861510240087093280e+02 8.551669703339020989e-01 nan nan nan nan
3.868331838043394555e+02 8.746162655800713281e-01 nan nan nan nan nan nan
3.870331838043394441e+02 8.479524798067066271e-01 nan nan nan nan nan nan
3.872331838043394328e+02 8.220813312104475745e-01 nan nan nan nan nan nan
3.874331838043394214e+02 7.969799736042949556e-01 nan nan nan nan nan nan
3.876331838043394100e+02 7.726261943759281658e-01 nan nan nan nan nan nan
3.878331838043393986e+02 7.489983977682214134e-01 nan nan nan nan nan nan
3.880331838043393873e+02 7.260755885724352598e-01 nan nan nan nan nan nan
3.882331838043393759e+02 7.038373562248766424e-01 nan nan nan nan nan nan
3.884331838043393645e+02 6.822638592978970129e-01 nan nan nan nan nan nan
3.886331838043393532e+02 6.613358103763500306e-01 nan nan nan nan nan nan
3.888331838043393418e+02 6.410344613108148737e-01 nan nan nan nan nan nan
3.890331838043393304e+02 6.213415888390151354e-01 nan nan nan nan nan nan
3.892331838043393191e+02 6.022394805670445717e-01 nan nan nan nan nan nan
3.894331838043393077e+02 5.837109213021861587e-01 nan nan nan nan nan nan
3.896331838043392963e+02 5.657391797292257163e-01 nan nan nan nan nan nan
3.898331838043392850e+02 5.483079954224544528e-01 nan nan nan nan nan nan
3.900331838043392736e+02 5.314015661854905037e-01 nan nan nan nan nan nan
3.902331838043392622e+02 5.150045357114686473e-01 nan nan nan nan nan nan
3.904331838043392509e+02 4.991019815560318595e-01 nan nan nan nan nan nan
3.906331838043392395e+02 4.836794034159365152e-01 nan nan nan nan nan nan
3.908331838043392281e+02 4.687227117061152359e-01 nan nan nan nan nan nan
3.910331838043392167e+02 4.542182164281595158e-01 nan nan nan nan nan nan
3.912331838043392054e+02 4.401526163234408262e-01 nan nan nan nan nan nan
3.914331838043391940e+02 4.265129883041345327e-01 nan nan nan nan nan nan
3.916331838043391826e+02 4.132867771555496228e-01 nan nan nan nan nan nan
3.918331838043391713e+02 4.004617855034248719e-01 nan nan nan nan nan nan
3.920331838043391599e+02 3.880261640397857370e-01 nan nan nan nan nan nan
3.922331838043391485e+02 3.759684020012880046e-01 nan nan nan nan nan nan
3.924331838043391372e+02 3.642773178939701095e-01 nan nan nan nan nan nan
3.926331838043391258e+02 3.529420504585202845e-01 nan nan nan nan nan nan
3.928331838043391144e+02 3.419520498702776634e-01 nan nan nan nan nan nan
3.930331838043391031e+02 3.312970691683395086e-01 nan nan nan nan nan nan
3.932331838043390917e+02 3.209671559081769820e-01 nan nan nan nan nan nan
3.934331838043390803e+02 3.109526440324292818e-01 nan nan nan nan nan nan
3.936331838043390690e+02 3.012441459545011635e-01 nan nan nan nan nan nan
3.938331838043390576e+02 2.918325448498373942e-01 nan nan nan nan nan nan
3.940331838043390462e+02 2.827089871497759366e-01 nan nan nan nan nan nan
3.942331838043390349e+02 2.738648752330284375e-01 nan nan nan nan nan nan
3.944331838043390235e+02 2.652918603099578831e-01 nan nan nan nan nan nan
3.946331838043390121e+02 2.569818354948615879e-01 nan nan nan nan nan nan
3.948331838043390007e+02 2.489269290617052988e-01 nan nan nan nan nan nan
3.950331838043389894e+02 2.411194978786799781e-01 nan nan nan nan nan nan
3.952331838043389780e+02 2.335521210172317730e-01 nan nan nan nan nan nan
3.954331838043389666e+02 2.262175935311731834e-01 nan nan nan nan nan nan
3.956331838043389553e+02 2.191089204016793412e-01 nan nan nan nan nan nan
3.958331838043389439e+02 2.122193106440081467e-01 nan nan nan nan nan nan
3.960331838043389325e+02 2.055421715719006337e-01 nan nan nan nan nan nan
3.962331838043389212e+02 1.990711032157215232e-01 nan nan nan nan nan nan
3.964331838043389098e+02 1.927998928904651466e-01 nan nan nan nan nan nan
3.966331838043388984e+02 1.867225099098400176e-01 nan nan nan nan nan nan
