# Supplementary material for: OMNI-P2x universal neural network potential for excited-state simulations
Source: Nat Commun. 2026 Apr 7;17:4949. doi: 10.1038/s41467-026-71380-5 (PMC13233842; doi:10.1038/s41467-026-71380-5)
Supplement: Supplementary file 3 — Source Data [file 41467_2026_71380_MOESM3_ESM.zip › source_data/Suppl_Fig5/fig_S5_b.txt]

# wl_ML/nm eps_ML/M-1cm-1 wl_DFT/nm eps_DFT/M-1cm-1 EE_ML/Hartree f_ML EE_DFT/Hartree f_DFT
1.822498809559841959e+02 2.649393944816331170e-01 1.841648264481588910e+02 2.625037776853216265e-01 1.593347365658246417e-01 2.793381454229354466e-01 1.630028266596355024e-01 1.153389999999999971e-01
1.824498809559841845e+02 3.077721296234018911e-01 1.843648264481588797e+02 3.041993798399607596e-01 1.692168631901722620e-01 9.160376505851744455e-02 1.666773998630333153e-01 1.622220000000000051e-01
1.826498809559841732e+02 3.569852998844933456e-01 1.845648264481588683e+02 3.520013479910194532e-01 1.760536363970004459e-01 8.314876051545141977e-02 1.689150856241212750e-01 1.281629999999999991e-01
1.828498809559841618e+02 4.134413971663257747e-01 1.847648264481588569e+02 4.067218748406913331e-01 1.838379216691237161e-01 9.716821255087851328e-02 1.825497142402809914e-01 8.618099999999999372e-02
1.830498809559841504e+02 4.781062715641267724e-01 1.849648264481588456e+02 4.692690182322405423e-01 1.907095117494463921e-01 6.280904801487921518e-02 1.854697561658440463e-01 2.753999999999999938e-03
1.832498809559841391e+02 5.520596771537759073e-01 1.851648264481588342e+02 5.406563479190582555e-01 1.967687408130132098e-01 4.003391580581663889e-02 1.947879896046060821e-01 3.237199999999999800e-02
1.834498809559841277e+02 6.365066584848388942e-01 1.853648264481588228e+02 6.220133522417629068e-01 2.019783593714237213e-01 3.924735056161879343e-02 2.011612652690928371e-01 6.190600000000000269e-02
1.836498809559841163e+02 7.327898170189904858e-01 1.855648264481588114e+02 7.145966398926589802e-01 2.064927903314810465e-01 3.673010485172270578e-02 2.102454808245965978e-01 7.460799999999999377e-02
1.838498809559841050e+02 8.424024953791422465e-01 1.857648264481588001e+02 8.198019707404546885e-01 2.105455274383984943e-01 3.408628309071062845e-02 2.121719022214847428e-01 8.304000000000000617e-03
1.840498809559840936e+02 9.670029154398539495e-01 1.859648264481587887e+02 9.391771480712503006e-01 2.143307303389292429e-01 3.523063452839850229e-02 2.169302780963562327e-01 3.790500000000000119e-02
1.842498809559840822e+02 1.108429303957381595e+00 1.861648264481587773e+02 1.074435802544944307e+00 nan nan nan nan
1.844498809559840709e+02 1.268716036578221740e+00 1.863648264481587660e+02 1.227472095639602578e+00 nan nan nan nan
1.846498809559840595e+02 1.450110827645984868e+00 1.865648264481587546e+02 1.400376367331098715e+00 nan nan nan nan
1.848498809559840481e+02 1.655092989221492727e+00 1.867648264481587432e+02 1.595451749206551861e+00 nan nan nan nan
1.850498809559840367e+02 1.886392778114855950e+00 1.869648264481587319e+02 1.815231760113921400e+00 nan nan nan nan
1.852498809559840254e+02 2.147011844481492293e+00 1.871648264481587205e+02 2.062498896786265412e+00 nan nan nan nan
1.854498809559840140e+02 2.440244789638686740e+00 1.873648264481587091e+02 2.340304226632386353e+00 nan nan nan nan
1.856498809559840026e+02 2.769701834204954860e+00 1.875648264481586978e+02 2.651987984041474622e+00 nan nan nan nan
1.858498809559839913e+02 3.139332590446625382e+00 1.877648264481586864e+02 3.001201165102223900e+00 nan nan nan nan
1.860498809559839799e+02 3.553450924830952928e+00 1.879648264481586750e+02 3.391928108584899348e+00 nan nan nan nan
1.862498809559839685e+02 4.016760888244991001e+00 1.881648264481586637e+02 3.828510043377738814e+00 nan nan nan nan
1.864498809559839572e+02 4.534383682153082518e+00 1.883648264481586523e+02 4.315669574322506641e+00 nan nan nan nan
1.866498809559839458e+02 5.111885619157438221e+00 1.885648264481586409e+02 4.858536069567996662e+00 nan nan nan nan
1.868498809559839344e+02 5.755307026025226591e+00 1.887648264481586295e+02 5.462671903184843636e+00 nan nan nan nan
1.870498809559839231e+02 6.471192026286413324e+00 1.889648264481586182e+02 6.134099496882008395e+00 nan nan nan nan
1.872498809559839117e+02 7.266619128038878550e+00 1.891648264481586068e+02 6.879329094284949875e+00 nan nan nan nan
1.874498809559839003e+02 8.149232530669902275e+00 1.893648264481585954e+02 7.705387190413471643e+00 nan nan nan nan
1.876498809559838890e+02 9.127274051888873529e+00 1.895648264481585841e+02 8.619845527791671458e+00 nan nan nan nan
1.878498809559838776e+02 1.020961556381982582e+01 1.897648264481585727e+02 9.630850559101528319e+00 nan nan nan nan
1.880498809559838662e+02 1.140579181402423536e+01 1.899648264481585613e+02 1.074715326451200781e+01 nan nan nan nan
1.882498809559838548e+02 1.272603349428321984e+01 1.901648264481585500e+02 1.197813919987650166e+01 nan nan nan nan
1.884498809559838435e+02 1.418130040687554505e+01 1.903648264481585386e+02 1.333385863995118648e+01 nan nan nan nan
1.886498809559838321e+02 1.578331456503502217e+01 1.905648264481585272e+02 1.482505666877109185e+01 nan nan nan nan
1.888498809559838207e+02 1.754459305137278946e+01 1.907648264481585159e+02 1.646320305739898515e+01 nan nan nan nan
1.890498809559838094e+02 1.947848044542742585e+01 1.909648264481585045e+02 1.826052175756626639e+01 nan nan nan nan
1.892498809559837980e+02 2.159918061926603272e+01 1.911648264481584931e+02 2.023001982834722412e+01 nan nan nan nan
1.894498809559837866e+02 2.392178768834712699e+01 1.913648264481584818e+02 2.238551560208328084e+01 nan nan nan nan
1.896498809559837753e+02 2.646231589377930504e+01 1.915648264481584704e+02 2.474166588540641953e+01 nan nan nan nan
1.898498809559837639e+02 2.923772818182067468e+01 1.917648264481584590e+02 2.731399198154316110e+01 nan nan nan nan
1.900498809559837525e+02 3.226596323707206437e+01 1.919648264481584476e+02 3.011890431121578615e+01 nan nan nan nan
1.902498809559837412e+02 3.556596071748055721e+01 1.921648264481584363e+02 3.317372540155319882e+01 nan nan nan nan
1.904498809559837298e+02 3.915768443208629179e+01 1.923648264481584249e+02 3.649671100557235093e+01 nan nan nan nan
1.906498809559837184e+02 4.306214319658599265e+01 1.925648264481584135e+02 4.010706910914596079e+01 nan nan nan nan
1.908498809559837071e+02 4.730140909731530741e+01 1.927648264481584022e+02 4.402497657804292430e+01 nan nan nan nan
1.910498809559836957e+02 5.189863289136063429e+01 1.929648264481583908e+02 4.827159319472340826e+01 nan nan nan nan
1.912498809559836843e+02 5.687805626922727242e+01 1.931648264481583794e+02 5.286907283322545936e+01 nan nan nan nan
1.914498809559836729e+02 6.226502070699300617e+01 1.933648264481583681e+02 5.784057152077161845e+01 nan nan nan nan
1.916498809559836616e+02 6.808597263720679393e+01 1.935648264481583567e+02 6.321025213677253873e+01 nan nan nan nan
1.918498809559836502e+02 7.436846467203412203e+01 1.937648264481583453e+02 6.900328550377030012e+01 nan nan nan nan
1.920498809559836388e+02 8.114115261842130167e+01 1.939648264481583340e+02 7.524584763064748927e+01 nan nan nan nan
1.922498809559836275e+02 8.843378803333305882e+01 1.941648264481583226e+02 8.196511287616627328e+01 nan nan nan nan
1.924498809559836161e+02 9.627720607749118642e+01 1.943648264481583112e+02 8.918924281065081061e+01 nan nan nan nan
1.926498809559836047e+02 1.047033084385733162e+02 1.945648264481582999e+02 9.694737056543351628e+01 nan nan nan nan
1.928498809559835934e+02 1.137450411093966238e+02 1.947648264481582885e+02 1.052695804735255507e+02 nan nan nan nan
1.930498809559835820e+02 1.234363668233918787e+02 1.949648264481582771e+02 1.141868828208998679e+02 nan nan nan nan
1.932498809559835706e+02 1.338122319684397326e+02 1.951648264481582657e+02 1.237311835457059033e+02 nan nan nan nan
1.934498809559835593e+02 1.449085278210297929e+02 1.953648264481582544e+02 1.339352487427083247e+02 nan nan nan nan
1.936498809559835479e+02 1.567620459655185527e+02 1.955648264481582430e+02 1.448326638521120913e+02 nan nan nan nan
1.938498809559835365e+02 1.694104277879951894e+02 1.957648264481582316e+02 1.564577874357044607e+02 nan nan nan nan
1.940498809559835252e+02 1.828921079608072944e+02 1.959648264481582203e+02 1.688456994687873305e+02 nan nan nan nan
1.942498809559835138e+02 1.972462518619909133e+02 1.961648264481582089e+02 1.820321441035635814e+02 nan nan nan nan
1.944498809559835024e+02 2.125126869036679409e+02 1.963648264481581975e+02 1.960534668883310019e+02 nan nan nan nan
1.946498809559834910e+02 2.287318277745662272e+02 1.965648264481581862e+02 2.109465464569955202e+02 nan nan nan nan
1.948498809559834797e+02 2.459445956343035959e+02 1.967648264481581748e+02 2.267487207346705418e+02 nan nan nan nan
1.950498809559834683e+02 2.641923313305038619e+02 1.969648264481581634e+02 2.434977077374735188e+02 nan nan nan nan
1.952498809559834569e+02 2.835167027441549408e+02 1.971648264481581521e+02 2.612315210778308483e+02 nan nan nan nan
1.954498809559834456e+02 3.039596064036056191e+02 1.973648264481581407e+02 2.799883803203341017e+02 nan nan nan nan
1.956498809559834342e+02 3.255630635430832172e+02 1.975648264481581293e+02 2.998066163673531719e+02 nan nan nan nan
1.958498809559834228e+02 3.483691108172117197e+02 1.977648264481581180e+02 3.207245720880368935e+02 nan nan nan nan
1.960498809559834115e+02 3.724196859187682662e+02 1.979648264481581066e+02 3.427804984383947158e+02 nan nan nan nan
1.962498809559834001e+02 3.977565083822427709e+02 1.981648264481580952e+02 3.660124463542666717e+02 nan nan nan nan
1.964498809559833887e+02 4.244209558907683686e+02 1.983648264481580838e+02 3.904581547320758546e+02 nan nan nan nan
1.966498809559833774e+02 4.524539364381930113e+02 1.985648264481580725e+02 4.161549348449137824e+02 nan nan nan nan
1.968498809559833660e+02 4.818957567313132699e+02 1.987648264481580611e+02 4.431395515727331258e+02 nan nan nan nan
1.970498809559833546e+02 5.127859872493205557e+02 1.989648264481580497e+02 4.714481018554653247e+02 nan nan nan nan
1.972498809559833433e+02 5.451633244081524481e+02 1.991648264481580384e+02 5.011158908062294017e+02 nan nan nan nan
1.974498809559833319e+02 5.790654503064064329e+02 1.993648264481580270e+02 5.321773059483509769e+02 nan nan nan nan
1.976498809559833205e+02 6.145288905564435709e+02 1.995648264481580156e+02 5.646656900643591825e+02 nan nan nan nan
1.978498809559833091e+02 6.515888707293153175e+02 1.997648264481580043e+02 5.986132131671123489e+02 nan nan nan nan
1.980498809559832978e+02 6.902791719648607796e+02 1.999648264481579929e+02 6.340507441230258792e+02 nan nan nan nan
1.982498809559832864e+02 7.306319863182939116e+02 2.001648264481579815e+02 6.710077224740293786e+02 nan nan nan nan
1.984498809559832750e+02 7.726777724323344501e+02 2.003648264481579702e+02 7.095120310189522570e+02 nan nan nan nan
1.986498809559832637e+02 8.164451121383237933e+02 2.005648264481579588e+02 7.495898697260520294e+02 nan nan nan nan
1.988498809559832523e+02 8.619605686017384869e+02 2.007648264481579474e+02 7.912656315559672748e+02 nan nan nan nan
1.990498809559832409e+02 9.092485466358839403e+02 2.009648264481579361e+02 8.345617807789710696e+02 nan nan nan nan
1.992498809559832296e+02 9.583311558131008496e+02 2.011648264481579247e+02 8.794987343713839891e+02 nan nan nan nan
1.994498809559832182e+02 1.009228077004855550e+03 2.013648264481579133e+02 9.260947470736755349e+02 nan nan nan nan
1.996498809559832068e+02 1.061956432980977752e+03 2.015648264481579020e+02 9.743658006867519816e+02 nan nan nan nan
1.998498809559831955e+02 1.116530663693414226e+03 2.017648264481578906e+02 1.024325498173803226e+03 nan nan nan nan
2.000498809559831841e+02 1.172962406862249964e+03 2.019648264481578792e+02 1.075984963121847159e+03 nan nan nan nan
2.002498809559831727e+02 1.231260384469831706e+03 2.021648264481578678e+02 1.129352745101139590e+03 nan nan nan nan
2.004498809559831614e+02 1.291430295754318649e+03 2.023648264481578565e+02 1.184434731440660471e+03 nan nan nan nan
2.006498809559831500e+02 1.353474717275601961e+03 2.025648264481578451e+02 1.241234065914977236e+03 nan nan nan nan
2.008498809559831386e+02 1.417393010605024529e+03 2.027648264481578337e+02 1.299751074811603303e+03 nan nan nan nan
2.010498809559831273e+02 1.483181238165653212e+03 2.029648264481578224e+02 1.359983200818867772e+03 nan nan nan nan
2.012498809559831159e+02 1.550832087722032156e+03 2.031648264481578110e+02 1.421924945142095112e+03 nan nan nan nan
2.014498809559831045e+02 1.620334805987358777e+03 2.033648264481577996e+02 1.485567818221266862e+03 nan nan nan nan
2.016498809559830931e+02 1.691675141782653100e+03 2.035648264481577883e+02 1.550900299386302549e+03 nan nan nan nan
2.018498809559830818e+02 1.764835299145775252e+03 2.037648264481577769e+02 1.617907805746305712e+03 nan nan nan nan
2.020498809559830704e+02 1.839793900749552449e+03 2.039648264481577655e+02 1.686572670568188641e+03 nan nan nan nan
2.022498809559830590e+02 1.916525961946902044e+03 2.041648264481577542e+02 1.756874131356663838e+03 nan nan nan nan
2.024498809559830477e+02 1.995002875717687630e+03 2.043648264481577428e+02 1.828788327803077209e+03 nan nan nan nan
2.026498809559830363e+02 2.075192408746720957e+03 2.045648264481577314e+02 1.902288309724903002e+03 nan nan nan nan
2.028498809559830249e+02 2.157058708815425234e+03 2.047648264481577201e+02 1.977344055071038838e+03 nan nan nan nan
2.030498809559830136e+02 2.240562323641810053e+03 2.049648264481577087e+02 2.053922498020923740e+03 nan nan nan nan
2.032498809559830022e+02 2.325660231253171787e+03 2.051648264481576973e+02 2.131987567157871581e+03 nan nan nan nan
2.034498809559829908e+02 2.412305881926646634e+03 2.053648264481576859e+02 2.211500233649754591e+03 nan nan nan nan
2.036498809559829795e+02 2.500449251680737234e+03 2.055648264481576746e+02 2.292418569322971507e+03 nan nan nan nan
2.038498809559829681e+02 2.590036907250454533e+03 2.057648264481576632e+02 2.374697814469092009e+03 nan nan nan nan
2.040498809559829567e+02 2.681012082426579582e+03 2.059648264481576518e+02 2.458290455178042976e+03 nan nan nan nan
2.042498809559829454e+02 2.773314765589111630e+03 2.061648264481576405e+02 2.543146309947293048e+03 nan nan nan nan
2.044498809559829340e+02 2.866881798213235015e+03 2.063648264481576291e+02 2.629212625273519734e+03 nan nan nan nan
2.046498809559829226e+02 2.961646984077066918e+03 2.065648264481576177e+02 2.716434179892052271e+03 nan nan nan nan
2.048498809559829112e+02 3.057541208850778276e+03 2.067648264481576064e+02 2.804753397290093289e+03 nan nan nan nan
2.050498809559828999e+02 3.154492569699275009e+03 2.069648264481575950e+02 2.894110466082677704e+03 nan nan nan nan
2.052498809559828885e+02 3.252426514484117433e+03 2.071648264481575836e+02 2.984443467805732780e+03 nan nan nan nan
2.054498809559828771e+02 3.351265990106581739e+03 2.073648264481575723e+02 3.075688511648216718e+03 nan nan nan nan
2.056498809559828658e+02 3.450931599490611916e+03 2.075648264481575609e+02 3.167779875616495701e+03 nan nan nan nan
2.058498809559828544e+02 3.551341766664892930e+03 2.077648264481575495e+02 3.260650153597122426e+03 nan nan nan nan
2.060498809559828430e+02 3.652412909365661562e+03 2.079648264481575382e+02 3.354230407761129300e+03 nan nan nan nan
2.062498809559828317e+02 3.754059618546605634e+03 2.081648264481575268e+02 3.448450325732729652e+03 nan nan nan nan
2.064498809559828203e+02 3.856194844150751123e+03 2.083648264481575154e+02 3.543238381927948467e+03 nan nan nan nan
2.066498809559828089e+02 3.958730086470021888e+03 2.085648264481575040e+02 3.638522002455095844e+03 nan nan nan nan
2.068498809559827976e+02 4.061575592392491671e+03 2.087648264481574927e+02 3.734227732958676825e+03 nan nan nan nan
2.070498809559827862e+02 4.164640555815339212e+03 2.089648264481574813e+02 3.830281408780758284e+03 nan nan nan nan
2.072498809559827748e+02 4.267833321482630708e+03 2.091648264481574699e+02 3.926608326810190192e+03 nan nan nan nan
2.074498809559827635e+02 4.371061591491872605e+03 2.093648264481574586e+02 4.023133418389504186e+03 nan nan nan nan
2.076498809559827521e+02 4.474232633701923078e+03 2.095648264481574472e+02 4.119781422651603862e+03 nan nan nan nan
2.078498809559827407e+02 4.577253491267445497e+03 2.097648264481574358e+02 4.216477059664285662e+03 nan nan nan nan
2.080498809559827293e+02 4.680031192520743389e+03 2.099648264481574245e+02 4.313145202769508614e+03 nan nan nan nan
2.082498809559827180e+02 4.782472960422496726e+03 2.101648264481574131e+02 4.409711049515400191e+03 nan nan nan nan
2.084498809559827066e+02 4.884486420806271781e+03 2.103648264481574017e+02 4.506100290594249600e+03 nan nan nan nan
2.086498809559826952e+02 4.985979808649613005e+03 2.105648264481573904e+02 4.602239276216235339e+03 nan nan nan nan
2.088498809559826839e+02 5.086862171615890475e+03 2.107648264481573790e+02 4.698055179368234349e+03 nan nan nan nan
2.090498809559826725e+02 5.187043570126596933e+03 2.109648264481573676e+02 4.793476155429409118e+03 nan nan nan nan
2.092498809559826611e+02 5.286435273241859250e+03 2.111648264481573563e+02 4.888431497638828660e+03 nan nan nan nan
2.094498809559826498e+02 5.384949949650243070e+03 2.113648264481573449e+02 4.982851787936337132e+03 nan nan nan nan
2.096498809559826384e+02 5.482501853093815043e+03 2.115648264481573335e+02 5.076669042726115549e+03 nan nan nan nan
2.098498809559826270e+02 5.579007001583838246e+03 2.117648264481573221e+02 5.169816853140886451e+03 nan nan nan nan
2.100498809559826157e+02 5.674383349794566129e+03 2.119648264481573108e+02 5.262230519415807066e+03 nan nan nan nan
2.102498809559826043e+02 5.768550954057221134e+03 2.121648264481572994e+02 5.353847179012686865e+03 nan nan nan nan
2.104498809559825929e+02 5.861432129414188239e+03 2.123648264481572880e+02 5.444605928167555248e+03 nan nan nan nan
2.106498809559825816e+02 5.952951598233465120e+03 2.125648264481572767e+02 5.534447936568194564e+03 nan nan nan nan
2.108498809559825702e+02 6.043036629925751186e+03 2.127648264481572653e+02 5.623316554901851305e+03 nan nan nan nan
2.110498809559825588e+02 6.131617171350898388e+03 2.129648264481572539e+02 5.711157415047522591e+03 nan nan nan nan
2.112498809559825474e+02 6.218625967546685388e+03 2.131648264481572426e+02 5.797918522721492081e+03 nan nan nan nan
2.114498809559825361e+02 6.303998672460123998e+03 2.133648264481572312e+02 5.883550342418468972e+03 nan nan nan nan
2.116498809559825247e+02 6.387673949410856039e+03 2.135648264481572198e+02 5.968005874525269064e+03 nan nan nan nan
2.118498809559825133e+02 6.469593561065184986e+03 2.137648264481572085e+02 6.051240724516402224e+03 nan nan nan nan
2.120498809559825020e+02 6.549702448750319491e+03 2.139648264481571971e+02 6.133213164174371741e+03 nan nan nan nan
2.122498809559824906e+02 6.627948800988570838e+03 2.141648264481571857e+02 6.213884184809199724e+03 nan nan nan nan
2.124498809559824792e+02 6.704284111182414563e+03 2.143648264481571744e+02 6.293217542482525459e+03 nan nan nan nan
2.126498809559824679e+02 6.778663224431506023e+03 2.145648264481571630e+02 6.371179795272000774e+03 nan nan nan nan
2.128498809559824565e+02 6.851044373513027494e+03 2.147648264481571516e+02 6.447740332640192719e+03 nan nan nan nan
2.130498809559824451e+02 6.921389204105988028e+03 2.149648264481571402e+02 6.522871396999840726e+03 nan nan nan nan
2.132498809559824338e+02 6.989662789388070451e+03 2.151648264481571289e+02 6.596548097593351486e+03 nan nan nan nan
2.134498809559824224e+02 7.055833634180663466e+03 2.153648264481571175e+02 6.668748416829390408e+03 nan nan nan nan
2.136498809559824110e+02 7.119873668863089733e+03 2.155648264481571061e+02 6.739453209242014054e+03 nan nan nan nan
2.138498809559823997e+02 7.181758233320235377e+03 2.157648264481570948e+02 6.808646193259966822e+03 nan nan nan nan
2.140498809559823883e+02 7.241466051229551340e+03 2.159648264481570834e+02 6.876313935993108316e+03 nan nan nan nan
2.142498809559823769e+02 7.298979195032155076e+03 2.161648264481570720e+02 6.942445831261556123e+03 nan nan nan nan
2.144498809559823655e+02 7.354283041970084923e+03 2.163648264481570607e+02 7.007034071109546858e+03 nan nan nan nan
2.146498809559823542e+02 7.407366221605066130e+03 2.165648264481570493e+02 7.070073611060633993e+03 nan nan nan nan
2.148498809559823428e+02 7.458220555266075280e+03 2.167648264481570379e+02 7.131562129384446962e+03 nan nan nan nan
2.150498809559823314e+02 7.506840987900998698e+03 2.169648264481570266e+02 7.191499980656109983e+03 nan nan nan nan
2.152498809559823201e+02 7.553225512832942513e+03 2.171648264481570152e+02 7.249890143899778195e+03 nan nan nan nan
2.154498809559823087e+02 7.597375089943916464e+03 2.173648264481570038e+02 7.306738165615182879e+03 nan nan nan nan
2.156498809559822973e+02 7.639293557827477343e+03 2.175648264481569925e+02 7.362052097993377174e+03 nan nan nan nan
2.158498809559822860e+02 7.678987540467333019e+03 2.177648264481569811e+02 7.415842432632126474e+03 nan nan nan nan
2.160498809559822746e+02 7.716466349011201601e+03 2.179648264481569697e+02 7.468122030065325816e+03 nan nan nan nan
2.162498809559822632e+02 7.751741879217915084e+03 2.181648264481569583e+02 7.518906045422636453e+03 nan nan nan nan
2.164498809559822519e+02 7.784828505161334760e+03 2.183648264481569470e+02 7.568211850536175916e+03 nan nan nan nan
2.166498809559822405e+02 7.815742969776645623e+03 2.185648264481569356e+02 7.616058952810451956e+03 nan nan nan nan
2.168498809559822291e+02 7.844504272833516552e+03 2.187648264481569242e+02 7.662468911169889907e+03 nan nan nan nan
2.170498809559822178e+02 7.871133556916140151e+03 2.189648264481569129e+02 7.707465249395028877e+03 nan nan nan nan
2.172498809559822064e+02 7.895653991982692787e+03 2.191648264481569015e+02 7.751073367154481275e+03 nan nan nan nan
2.174498809559821950e+02 7.918090659066219814e+03 2.193648264481568901e+02 7.793320449034574267e+03 nan nan nan nan
2.176498809559821837e+02 7.938470433665359451e+03 2.195648264481568788e+02 7.834235371862433567e+03 nan nan nan nan
2.178498809559821723e+02 7.956821869357288961e+03 2.197648264481568674e+02 7.873848610611379627e+03 nan nan nan nan
2.180498809559821609e+02 7.973175082146193745e+03 2.199648264481568560e+02 7.912192143169959309e+03 nan nan nan nan
2.182498809559821495e+02 7.987561636039501536e+03 2.201648264481568447e+02 7.949299354247443262e+03 nan nan nan nan
2.184498809559821382e+02 8.000014430320333304e+03 2.203648264481568333e+02 7.985204938679775296e+03 nan nan nan nan
2.186498809559821268e+02 8.010567588959173918e+03 2.205648264481568219e+02 8.019944804390570425e+03 nan nan nan nan
2.188498809559821154e+02 8.019256352580122439e+03 2.207648264481568106e+02 8.053555975251833843e+03 nan nan nan nan
2.190498809559821041e+02 8.026116973367962601e+03 2.209648264481567992e+02 8.086076494078788528e+03 nan nan nan nan
2.192498809559820927e+02 8.031186613271633178e+03 2.211648264481567878e+02 8.117545325982951908e+03 nan nan nan nan
2.194498809559820813e+02 8.034503245827839237e+03 2.213648264481567765e+02 8.148002262296527078e+03 nan nan nan nan
2.196498809559820700e+02 8.036105561895627943e+03 2.215648264481567651e+02 8.177487825270583016e+03 nan nan nan nan
2.198498809559820586e+02 8.036032879559161302e+03 2.217648264481567537e+02 8.206043173738455152e+03 nan nan nan nan
2.200498809559820472e+02 8.034325058421619360e+03 2.219648264481567423e+02 8.233710009924694532e+03 nan nan nan nan
2.202498809559820359e+02 8.031022418478710279e+03 2.221648264481567310e+02 8.260530487569170873e+03 nan nan nan nan
2.204498809559820245e+02 8.026165663725528248e+03 2.223648264481567196e+02 8.286547121524734393e+03 nan nan nan nan
2.206498809559820131e+02 8.019795810615968549e+03 2.225648264481567082e+02 8.311802698976429383e+03 nan nan nan nan
2.208498809559820018e+02 8.011954121459687485e+03 2.227648264481566969e+02 8.336340192419245795e+03 nan nan nan nan
2.210498809559819904e+02 8.002682042807829021e+03 2.229648264481566855e+02 8.360202674521386143e+03 nan nan nan nan
2.212498809559819790e+02 7.992021148845758944e+03 2.231648264481566741e+02 8.383433234989530320e+03 nan nan nan nan
2.214498809559819676e+02 7.980013089778936774e+03 2.233648264481566628e+02 8.406074899542833009e+03 nan nan nan nan
2.216498809559819563e+02 7.966699545167024553e+03 2.235648264481566514e+02 8.428170551092756796e+03 nan nan nan nan
2.218498809559819449e+02 7.952122182131538466e+03 2.237648264481566400e+02 8.449762853216452640e+03 nan nan nan nan
2.220498809559819335e+02 7.936322618334018443e+03 2.239648264481566287e+02 8.470894176002533641e+03 nan nan nan nan
2.222498809559819222e+02 7.919342389594750784e+03 2.241648264481566173e+02 8.491606524339320458e+03 nan nan nan nan
2.224498809559819108e+02 7.901222921997044068e+03 2.243648264481566059e+02 8.511941468707429522e+03 nan nan nan nan
2.226498809559818994e+02 7.882005508298502718e+03 2.245648264481565946e+02 8.531940078530664323e+03 nan nan nan nan
2.228498809559818881e+02 7.861731288449424937e+03 2.247648264481565832e+02 8.551642858131539469e+03 nan nan nan nan
2.230498809559818767e+02 7.840441233998709322e+03 2.249648264481565718e+02 8.571089685330669454e+03 nan nan nan nan
2.232498809559818653e+02 7.818176136150364073e+03 2.251648264481565604e+02 8.590319752722327394e+03 nan nan nan nan
2.234498809559818540e+02 7.794976597218123970e+03 2.253648264481565491e+02 8.609371511652158006e+03 nan nan nan nan
2.236498809559818426e+02 7.770883025212542634e+03 2.255648264481565377e+02 8.628282618916802676e+03 nan nan nan nan
2.238498809559818312e+02 7.745935631283797193e+03 2.257648264481565263e+02 8.647089886199571993e+03 nan nan nan nan
2.240498809559818199e+02 7.720174429734475780e+03 2.259648264481565150e+02 8.665829232250796849e+03 nan nan nan nan
2.242498809559818085e+02 7.693639240309951674e+03 2.261648264481565036e+02 8.684535637816514281e+03 nan nan nan nan
2.244498809559817971e+02 7.666369692469303118e+03 2.263648264481564922e+02 8.703243103314383916e+03 nan nan nan nan
2.246498809559817857e+02 7.638405231337369514e+03 2.265648264481564809e+02 8.721984609251236179e+03 nan nan nan nan
2.248498809559817744e+02 7.609785125038074511e+03 2.267648264481564695e+02 8.740792079372617081e+03 nan nan nan nan
2.250498809559817630e+02 7.580548473110979103e+03 2.269648264481564581e+02 8.759696346530774463e+03 nan nan nan nan
2.252498809559817516e+02 7.550734215716553081e+03 2.271648264481564468e+02 8.778727121253938094e+03 nan nan nan nan
2.254498809559817403e+02 7.520381143341410279e+03 2.273648264481564354e+02 8.797912962996451824e+03 nan nan nan nan
2.256498809559817289e+02 7.489527906721937143e+03 2.275648264481564240e+02 8.817281254046156391e+03 nan nan nan nan
2.258498809559817175e+02 7.458213026714124680e+03 2.277648264481564127e+02 8.836858176062605708e+03 nan nan nan nan
2.260498809559817062e+02 7.426474903847856694e+03 2.279648264481564013e+02 8.856668689216849089e+03 nan nan nan nan
2.262498809559816948e+02 7.394351827316593699e+03 2.281648264481563899e+02 8.876736513901283615e+03 nan nan nan nan
2.264498809559816834e+02 7.361881983166598729e+03 2.283648264481563785e+02 8.897084114975456032e+03 nan nan nan nan
2.266498809559816721e+02 7.329103461465196233e+03 2.285648264481563672e+02 8.917732688511719971e+03 nan nan nan nan
2.268498809559816607e+02 7.296054262243536868e+03 2.287648264481563558e+02 8.938702151002544269e+03 nan nan nan nan
2.270498809559816493e+02 7.262772300026351331e+03 2.289648264481563444e+02 8.960011130989378216e+03 nan nan nan nan
2.272498809559816380e+02 7.229295406779466248e+03 2.291648264481563331e+02 8.981676963071151476e+03 nan nan nan nan
2.274498809559816266e+02 7.195661333124496196e+03 2.293648264481563217e+02 9.003715684248869366e+03 nan nan nan nan
2.276498809559816152e+02 7.161907747689577263e+03 2.295648264481563103e+02 9.026142032561139786e+03 nan nan nan nan
2.278498809559816038e+02 7.128072234484971887e+03 2.297648264481562990e+02 9.048969447963841958e+03 nan nan nan nan
2.280498809559815925e+02 7.094192288212662788e+03 2.299648264481562876e+02 9.072210075405922908e+03 nan nan nan nan
2.282498809559815811e+02 7.060305307439446551e+03 2.301648264481562762e+02 9.095874770051677842e+03 nan nan nan nan
2.284498809559815697e+02 7.026448585583753811e+03 2.303648264481562649e+02 9.119973104598724603e+03 nan nan nan nan
2.286498809559815584e+02 6.992659299686916711e+03 2.305648264481562535e+02 9.144513378639478105e+03 nan nan nan nan
2.288498809559815470e+02 6.958974496959981479e+03 2.307648264481562421e+02 9.169502630012706504e+03 nan nan nan nan
2.290498809559815356e+02 6.925431079117204717e+03 2.309648264481562308e+02 9.194946648090632152e+03 nan nan nan nan
2.292498809559815243e+02 6.892065784527286269e+03 2.311648264481562194e+02 9.220849988945696168e+03 nan nan nan nan
2.294498809559815129e+02 6.858915168232149881e+03 2.313648264481562080e+02 9.247215992340086814e+03 nan nan nan nan
2.296498809559815015e+02 6.826015579902104946e+03 2.315648264481561966e+02 9.274046800479944068e+03 nan nan nan nan
2.298498809559814902e+02 6.793403139813653070e+03 2.317648264481561853e+02 9.301343378475063219e+03 nan nan nan nan
2.300498809559814788e+02 6.761113712953437243e+03 2.319648264481561739e+02 9.329105536443870733e+03 nan nan nan nan
2.302498809559814674e+02 6.729182881367777554e+03 2.321648264481561625e+02 9.357331953202297882e+03 nan nan nan nan
2.304498809559814561e+02 6.697645914892480505e+03 2.323648264481561512e+02 9.386020201474257192e+03 nan nan nan nan
2.306498809559814447e+02 6.666537740411474260e+03 2.325648264481561398e+02 9.415166774560419071e+03 nan nan nan nan
2.308498809559814333e+02 6.635892909805885211e+03 2.327648264481561284e+02 9.444767114400863647e+03 nan nan nan nan
2.310498809559814219e+02 6.605745566766812772e+03 2.329648264481561171e+02 9.474815640966458886e+03 nan nan nan nan
2.312498809559814106e+02 6.576129412655601300e+03 2.331648264481561057e+02 9.505305782912730137e+03 nan nan nan nan
2.314498809559813992e+02 6.547077671604533862e+03 2.333648264481560943e+02 9.536230009429229540e+03 nan nan nan nan
2.316498809559813878e+02 6.518623055058858881e+03 2.335648264481560830e+02 9.567579863216542435e+03 nan nan nan nan
2.318498809559813765e+02 6.490797725967590850e+03 2.337648264481560716e+02 9.599345994522334877e+03 nan nan nan nan
2.320498809559813651e+02 6.463633262835724963e+03 2.339648264481560602e+02 9.631518196166985945e+03 nan nan nan nan
2.322498809559813537e+02 6.437160623854251753e+03 2.341648264481560489e+02 9.664085439488981137e+03 nan nan nan nan
2.324498809559813424e+02 6.411410111327054437e+03 2.343648264481560375e+02 9.697035911139320888e+03 nan nan nan nan
2.326498809559813310e+02 6.386411336614509310e+03 2.345648264481560261e+02 9.730357050653863553e+03 nan nan nan nan
2.328498809559813196e+02 6.362193185813710443e+03 2.347648264481560147e+02 9.764035588732036558e+03 nan nan nan nan
2.330498809559813083e+02 6.338783786393330956e+03 2.349648264481560034e+02 9.798057586149980125e+03 nan nan nan nan
2.332498809559812969e+02 6.316210474998422796e+03 2.351648264481559920e+02 9.832408473235891506e+03 nan nan nan nan
2.334498809559812855e+02 6.294499766636116874e+03 2.353648264481559806e+02 9.867073089835075734e+03 nan nan nan nan
2.336498809559812742e+02 6.273677325447803014e+03 2.355648264481559693e+02 9.902035725692396227e+03 nan nan nan nan
2.338498809559812628e+02 6.253767937266728040e+03 2.357648264481559579e+02 9.937280161179423885e+03 nan nan nan nan
2.340498809559812514e+02 6.234795484152105018e+03 2.359648264481559465e+02 9.972789708294005322e+03 nan nan nan nan
2.342498809559812400e+02 6.216782921081939094e+03 2.361648264481559352e+02 1.000854725186018186e+04 nan nan nan nan
2.344498809559812287e+02 6.199752254976840959e+03 2.363648264481559238e+02 1.004453529085649825e+04 nan nan nan nan
2.346498809559812173e+02 6.183724526216196864e+03 2.365648264481559124e+02 1.008073597980156410e+04 nan nan nan nan
2.348498809559812059e+02 6.168719792796178808e+03 2.367648264481559011e+02 1.011713117012594375e+04 nan nan nan nan
2.350498809559811946e+02 6.154757117266499336e+03 2.369648264481558897e+02 1.015370245146059824e+04 nan nan nan nan
2.352498809559811832e+02 6.141854556569256602e+03 2.371648264481558783e+02 1.019043119277244114e+04 nan nan nan nan
2.354498809559811718e+02 6.130029154889235542e+03 2.373648264481558670e+02 1.022729858327901457e+04 nan nan nan nan
2.356498809559811605e+02 6.119296939610177105e+03 2.375648264481558556e+02 1.026428567307506273e+04 nan nan nan nan
2.358498809559811491e+02 6.109672920456338034e+03 2.377648264481558442e+02 1.030137341340520834e+04 nan nan nan nan
2.360498809559811377e+02 6.101171091882924884e+03 2.379648264481558328e+02 1.033854269651825598e+04 nan nan nan nan
2.362498809559811264e+02 6.093804438762892460e+03 2.381648264481558215e+02 1.037577439503994356e+04 nan nan nan nan
2.364498809559811150e+02 6.087584945401281402e+03 2.383648264481558101e+02 1.041304940080301094e+04 nan nan nan nan
2.366498809559811036e+02 6.082523607891680513e+03 2.385648264481557987e+02 1.045034866307474840e+04 nan nan nan nan
2.368498809559810923e+02 6.078630449812754705e+03 2.387648264481557874e+02 1.048765322612435557e+04 nan nan nan nan
2.370498809559810809e+02 6.075914541246050248e+03 2.389648264481557760e+02 1.052494426607420246e+04 nan nan nan nan
2.372498809559810695e+02 6.074384021079673403e+03 2.391648264481557646e+02 1.056220312698153612e+04 nan nan nan nan
2.374498809559810582e+02 6.074046122545924845e+03 2.393648264481557533e+02 1.059941135609897174e+04 nan nan nan nan
2.376498809559810468e+02 6.074907201924634137e+03 2.395648264481557419e+02 1.063655073826463740e+04 nan nan nan nan
2.378498809559810354e+02 6.076972770327962280e+03 2.397648264481557305e+02 1.067360332937541898e+04 nan nan nan nan
2.380498809559810240e+02 6.080247528466798030e+03 2.399648264481557192e+02 1.071055148889884913e+04 nan nan nan nan
2.382498809559810127e+02 6.084735404283625030e+03 2.401648264481557078e+02 1.074737791138225839e+04 nan nan nan nan
2.384498809559810013e+02 6.090439593322059409e+03 2.403648264481556964e+02 1.078406565692002914e+04 nan nan nan nan
2.386498809559809899e+02 6.097362601689131225e+03 2.405648264481556851e+02 1.082059818054299649e+04 nan nan nan nan
2.388498809559809786e+02 6.105506291452885307e+03 2.407648264481556737e+02 1.085695936049640113e+04 nan nan nan nan
2.390498809559809672e+02 6.114871928305031361e+03 2.409648264481556623e+02 1.089313352537599349e+04 nan nan nan nan
2.392498809559809558e+02 6.125460231306431524e+03 2.411648264481556510e+02 1.092910548009463673e+04 nan nan nan nan
2.394498809559809445e+02 6.137271424521842164e+03 2.413648264481556396e+02 1.096486053065482156e+04 nan nan nan nan
2.396498809559809331e+02 6.150305290339993917e+03 2.415648264481556282e+02 1.100038450770521013e+04 nan nan nan nan
2.398498809559809217e+02 6.164561224265640703e+03 2.417648264481556168e+02 1.103566378886270832e+04 nan nan nan nan
2.400498809559809104e+02 6.180038290961517305e+03 2.419648264481556055e+02 1.107068531978419014e+04 nan nan nan nan
2.402498809559808990e+02 6.196735281310609935e+03 2.421648264481555941e+02 1.110543663397514138e+04 nan nan nan nan
2.404498809559808876e+02 6.214650770262599508e+03 2.423648264481555827e+02 1.113990587132553446e+04 nan nan nan nan
2.406498809559808763e+02 6.233783175222567479e+03 2.425648264481555714e+02 1.117408179536602620e+04 nan nan nan nan
2.408498809559808649e+02 6.254130814735694003e+03 2.427648264481555600e+02 1.120795380924056917e+04 nan nan nan nan
2.410498809559808535e+02 6.275691967218074751e+03 2.429648264481555486e+02 1.124151197039436192e+04 nan nan nan nan
2.412498809559808421e+02 6.298464929481334366e+03 2.431648264481555373e+02 1.127474700397896959e+04 nan nan nan nan
2.414498809559808308e+02 6.322448074797498521e+03 2.433648264481555259e+02 1.130765031497902601e+04 nan nan nan nan
2.416498809559808194e+02 6.347639910250093635e+03 2.435648264481555145e+02 1.134021399906773877e+04 nan nan nan nan
2.418498809559808080e+02 6.374039133118433710e+03 2.437648264481555032e+02 1.137243085220089415e+04 nan nan nan nan
2.420498809559807967e+02 6.401644686043755428e+03 2.439648264481554918e+02 1.140429437896173840e+04 nan nan nan nan
2.422498809559807853e+02 6.430455810728817596e+03 2.441648264481554804e+02 1.143579879967127999e+04 nan nan nan nan
2.424498809559807739e+02 6.460472099926510055e+03 2.443648264481554691e+02 1.146693905628097309e+04 nan nan nan nan
2.426498809559807626e+02 6.491693547477993889e+03 2.445648264481554577e+02 1.149771081706698351e+04 nan nan nan nan
2.428498809559807512e+02 6.524120596166704672e+03 2.447648264481554463e+02 1.152811048014715197e+04 nan nan nan nan
2.430498809559807398e+02 6.557754183161550827e+03 2.449648264481554349e+02 1.155813517584373949e+04 nan nan nan nan
2.432498809559807285e+02 6.592595782830486314e+03 2.451648264481554236e+02 1.158778276791693497e+04 nan nan nan nan
2.434498809559807171e+02 6.628647446714162470e+03 2.453648264481554122e+02 1.161705185369562423e+04 nan nan nan nan
2.436498809559807057e+02 6.665911840459069026e+03 2.455648264481554008e+02 1.164594176313345815e+04 nan nan nan nan
2.438498809559806944e+02 6.704392277519935305e+03 2.457648264481553895e+02 1.167445255681977505e+04 nan nan nan nan
2.440498809559806830e+02 6.744092749452192948e+03 2.459648264481553781e+02 1.170258502297584710e+04 nan nan nan nan
2.442498809559806716e+02 6.785017952627194063e+03 2.461648264481553667e+02 1.173034067346836127e+04 nan nan nan nan
2.444498809559806602e+02 6.827173311215463400e+03 2.463648264481553554e+02 1.175772173887263307e+04 nan nan nan nan
2.446498809559806489e+02 6.870564996296182471e+03 2.465648264481553440e+02 1.178473116261896030e+04 nan nan nan nan
2.448498809559806375e+02 6.915199940965027054e+03 2.467648264481553326e+02 1.181137259425613047e+04 nan nan nan nan
2.450498809559806261e+02 6.961085851326366537e+03 2.469648264481553213e+02 1.183765038186657694e+04 nan nan nan nan
2.452498809559806148e+02 7.008231213270830267e+03 2.471648264481553099e+02 1.186356956366777013e+04 nan nan nan nan
2.454498809559806034e+02 7.056645294953817938e+03 2.473648264481552985e+02 1.188913585883487394e+04 nan nan nan nan
2.456498809559805920e+02 7.106338144906266280e+03 2.475648264481552872e+02 1.191435565757951736e+04 nan nan nan nan
2.458498809559805807e+02 7.157320585724237390e+03 2.477648264481552758e+02 1.193923601051935475e+04 nan nan nan nan
2.460498809559805693e+02 7.209604203299986693e+03 2.479648264481552644e+02 1.196378461737298312e+04 nan nan nan nan
2.462498809559805579e+02 7.263201331572891831e+03 2.481648264481552530e+02 1.198800981501417846e+04 nan nan nan nan
2.464498809559805466e+02 7.318125032794770959e+03 2.483648264481552417e+02 1.201192056491895710e+04 nan nan nan nan
2.466498809559805352e+02 7.374389073320175157e+03 2.485648264481552303e+02 1.203552644003831847e+04 nan nan nan nan
2.468498809559805238e+02 7.432007894948023022e+03 2.487648264481552189e+02 1.205883761112867069e+04 nan nan nan nan
2.470498809559805125e+02 7.490996581857359160e+03 2.489648264481552076e+02 1.208186483257102191e+04 nan nan nan nan
2.472498809559805011e+02 7.551370823195078628e+03 2.491648264481551962e+02 1.210461942770923815e+04 nan nan nan nan
2.474498809559804897e+02 7.613146871389684748e+03 2.493648264481551848e+02 1.212711327373610220e+04 nan nan nan nan
2.476498809559804783e+02 7.676341496279906096e+03 2.495648264481551735e+02 1.214935878615535876e+04 nan nan nan nan
2.478498809559804670e+02 7.740971935162216141e+03 2.497648264481551621e+02 1.217136890284606670e+04 nan nan nan nan
2.480498809559804556e+02 7.807055838875838162e+03 2.499648264481551507e+02 1.219315706775463514e+04 nan nan nan nan
2.482498809559804442e+02 7.874611214057820689e+03 2.501648264481551394e+02 1.221473721423840288e+04 nan nan nan nan
2.484498809559804329e+02 7.943656361714705781e+03 2.503648264481551280e+02 1.223612374808313871e+04 nan nan nan nan
2.486498809559804215e+02 8.014209812270020848e+03 2.505648264481551166e+02 1.225733153021546059e+04 nan nan nan nan
2.488498809559804101e+02 8.086290257260138787e+03 2.507648264481551053e+02 1.227837585912956456e+04 nan nan nan nan
2.490498809559803988e+02 8.159916477862056126e+03 2.509648264481550939e+02 1.229927245304620010e+04 nan nan nan nan
2.492498809559803874e+02 8.235107270448981581e+03 2.511648264481550825e+02 1.232003743182024118e+04 nan nan nan nan
2.494498809559803760e+02 8.311881369379452735e+03 2.513648264481550711e+02 1.234068729861165775e+04 nan nan nan nan
2.496498809559803647e+02 8.390257367236345090e+03 2.515648264481550598e+02 1.236123892133318986e+04 nan nan nan nan
2.498498809559803533e+02 8.470253632740626927e+03 2.517648264481550484e+02 1.238170951388653702e+04 nan nan nan nan
2.500498809559803419e+02 8.551888226574028522e+03 2.519648264481550370e+02 1.240211661719722179e+04 nan nan nan nan
2.502498809559803306e+02 8.635178815351349840e+03 2.521648264481550257e+02 1.242247808005713887e+04 nan nan nan nan
2.504498809559803192e+02 8.720142583991248102e+03 2.523648264481550143e+02 1.244281203978205303e+04 nan nan nan nan
2.506498809559803078e+02 8.806796146739181495e+03 2.525648264481550029e+02 1.246313690269027938e+04 nan nan nan nan
2.508498809559802964e+02 8.895155457101982392e+03 2.527648264481549916e+02 1.248347132440718997e+04 nan nan nan nan
2.510498809559802851e+02 8.985235716957991826e+03 2.529648264481549802e+02 1.250383418999925198e+04 nan nan nan nan
2.512498809559802737e+02 9.077051285109488163e+03 2.531648264481549688e+02 1.252424459394004771e+04 nan nan nan nan
2.514498809559802623e+02 9.170615585547389855e+03 2.533648264481549575e+02 1.254472181990955869e+04 nan nan nan nan
2.516498809559802510e+02 9.265941015699594573e+03 2.535648264481549461e+02 1.256528532042724692e+04 nan nan nan nan
2.518498809559802396e+02 9.363038854935100971e+03 2.537648264481549347e+02 1.258595469631855303e+04 nan nan nan nan
2.520498809559802282e+02 9.461919173596583278e+03 2.539648264481549234e+02 1.260674967601349636e+04 nan nan nan nan
2.522498809559802169e+02 9.562590742832206161e+03 2.541648264481549120e+02 1.262769009467568867e+04 nan nan nan nan
2.524498809559802055e+02 9.665060945497090870e+03 2.543648264481549006e+02 1.264879587315933168e+04 nan nan nan nan
2.526498809559801941e+02 9.769335688391043732e+03 2.545648264481548892e+02 1.267008699679143501e+04 nan nan nan nan
2.528498809559801828e+02 9.875419316096722469e+03 2.547648264481548779e+02 1.269158349397619168e+04 nan nan nan nan
2.530498809559801714e+02 9.983314526677742833e+03 2.549648264481548665e+02 1.271330541461818757e+04 nan nan nan nan
2.532498809559801600e+02 1.009302228949145501e+04 2.551648264481548551e+02 1.273527280836124555e+04 nan nan nan nan
2.534498809559801487e+02 1.020454176536578962e+04 2.553648264481548438e+02 1.275750570263955524e+04 nan nan nan nan
2.536498809559801373e+02 1.031787022938208611e+04 2.555648264481548324e+02 1.278002408053804902e+04 nan nan nan nan
2.538498809559801259e+02 1.043300299650059424e+04 2.557648264481548210e+02 1.280284785845935039e+04 nan nan nan nan
2.540498809559801145e+02 1.054993335025515989e+04 2.559648264481548097e+02 1.282599686359494262e+04 nan nan nan nan
2.542498809559801032e+02 1.066865247473760610e+04 2.561648264481548267e+02 1.284949081119881703e+04 nan nan nan nan
2.544498809559800918e+02 1.078914939008118745e+04 2.563648264481547585e+02 1.287334928166257669e+04 nan nan nan nan
2.546498809559800804e+02 1.091141089164474033e+04 2.565648264481548040e+02 1.289759169739177196e+04 nan nan nan nan
2.548498809559800691e+02 1.103542149308737135e+04 2.567648264481547358e+02 1.292223729948395703e+04 nan nan nan nan
2.550498809559800577e+02 1.116116337351404763e+04 2.569648264481547812e+02 1.294730512421040294e+04 nan nan nan nan
2.552498809559800463e+02 1.128861632886110237e+04 2.571648264481547130e+02 1.297281397930396633e+04 nan nan nan nan
2.554498809559800350e+02 1.141775772767868511e+04 2.573648264481547585e+02 1.299878242005746142e+04 nan nan nan nan
2.556498809559800236e+02 1.154856247145560155e+04 2.575648264481546903e+02 1.302522872523746628e+04 nan nan nan nan
2.558498809559800122e+02 1.168100295962044584e+04 2.577648264481547358e+02 1.305217087282073408e+04 nan nan nan nan
2.560498809559800293e+02 1.181504905933851296e+04 2.579648264481546676e+02 1.307962651556101991e+04 nan nan nan nan
2.562498809559799611e+02 1.195066808021352699e+04 2.581648264481547130e+02 1.310761295639646232e+04 nan nan nan nan
2.564498809559800065e+02 1.208782475398869610e+04 2.583648264481546448e+02 1.313614712370853704e+04 nan nan nan nan
2.566498809559799383e+02 1.222648121932776303e+04 2.585648264481546903e+02 1.316524554644608907e+04 nan nan nan nan
2.568498809559799838e+02 1.236659701174655311e+04 2.587648264481546221e+02 1.319492432912873301e+04 nan nan nan nan
2.570498809559799156e+02 1.250812905874714306e+04 2.589648264481546676e+02 1.322519912674676743e+04 nan nan nan nan
2.572498809559799611e+02 1.265103168019915211e+04 2.591648264481545993e+02 1.325608511957538394e+04 nan nan nan nan
2.574498809559798929e+02 1.279525659399277902e+04 2.593648264481546448e+02 1.328759698792392192e+04 nan nan nan nan
2.576498809559799383e+02 1.294075292698149133e+04 2.595648264481545766e+02 1.331974888684172402e+04 nan nan nan nan
2.578498809559798701e+02 1.308746723121209834e+04 2.597648264481546221e+02 1.335255442080492321e+04 nan nan nan nan
2.580498809559799156e+02 1.323534350543321307e+04 2.599648264481545539e+02 1.338602661840938890e+04 nan nan nan nan
2.582498809559798474e+02 1.338432322185374323e+04 2.601648264481545993e+02 1.342017790709798101e+04 nan nan nan nan
2.584498809559798929e+02 1.353434535811573005e+04 2.603648264481545311e+02 1.345502008795087022e+04 nan nan nan nan
2.586498809559798246e+02 1.368534643442818015e+04 2.605648264481545766e+02 1.349056431057051486e+04 nan nan nan nan
2.588498809559798701e+02 1.383726055580048887e+04 2.607648264481545084e+02 1.352682104809381599e+04 nan nan nan nan
2.590498809559798019e+02 1.399001945929722933e+04 2.609648264481545539e+02 1.356380007236639722e+04 nan nan nan nan
2.592498809559798474e+02 1.414355256622937304e+04 2.611648264481544857e+02 1.360151042931461234e+04 nan nan nan nan
2.594498809559797792e+02 1.429778703917951316e+04 2.613648264481545311e+02 1.363996041455362501e+04 nan nan nan nan
2.596498809559798246e+02 1.445264784375381532e+04 2.615648264481544629e+02 1.367915754927022135e+04 nan nan nan nan
2.598498809559797564e+02 1.460805781493620270e+04 2.617648264481545084e+02 1.371910855642140086e+04 nan nan nan nan
2.600498809559798019e+02 1.476393772791613083e+04 2.619648264481544402e+02 1.375981933729013872e+04 nan nan nan nan
2.602498809559797337e+02 1.492020637324534255e+04 2.621648264481544857e+02 1.380129494844209512e+04 nan nan nan nan
2.604498809559797792e+02 1.507678063617513908e+04 2.623648264481544174e+02 1.384353957912657825e+04 nan nan nan nan
2.606498809559797110e+02 1.523357558001150210e+04 2.625648264481544629e+02 1.388655652916791769e+04 nan nan nan nan
2.608498809559797564e+02 1.539050453332217330e+04 2.627648264481543947e+02 1.393034818739234470e+04 nan nan nan nan
2.610498809559796882e+02 1.554747918081582247e+04 2.629648264481544402e+02 1.397491601063795133e+04 nan nan nan nan
2.612498809559797337e+02 1.570440965771273295e+04 2.631648264481543720e+02 1.402026050339436188e+04 nan nan nan nan
2.614498809559796655e+02 1.586120464741256910e+04 2.633648264481544174e+02 1.406638119812067271e+04 nan nan nan nan
2.616498809559797110e+02 1.601777148226515783e+04 2.635648264481543492e+02 1.411327663628912160e+04 nan nan nan nan
2.618498809559796427e+02 1.617401624723815257e+04 2.637648264481543947e+02 1.416094435020352466e+04 nan nan nan nan
2.620498809559796882e+02 1.632984388627596854e+04 2.639648264481543265e+02 1.420938084564012024e+04 nan nan nan nan
2.622498809559796200e+02 1.648515831113448075e+04 2.641648264481543720e+02 1.425858158535978873e+04 nan nan nan nan
2.624498809559796655e+02 1.663986251247706241e+04 2.643648264481543038e+02 1.430854097353905854e+04 nan nan nan nan
2.626498809559795973e+02 1.679385867300859900e+04 2.645648264481543492e+02 1.435925234116794672e+04 nan nan nan nan
2.628498809559796427e+02 1.694704828242700023e+04 2.647648264481542810e+02 1.441070793246110225e+04 nan nan nan nan
2.630498809559795745e+02 1.709933225396377020e+04 2.649648264481543265e+02 1.446289889232909627e+04 nan nan nan nan
2.632498809559796200e+02 1.725061104228866679e+04 2.651648264481542583e+02 1.451581525495457390e+04 nan nan nan nan
2.634498809559795518e+02 1.740078476254707857e+04 2.653648264481543038e+02 1.456944593351828553e+04 nan nan nan nan
2.636498809559795973e+02 1.754975331030403686e+04 2.655648264481542355e+02 1.462377871111735476e+04 nan nan nan nan
2.638498809559795291e+02 1.769741648216204703e+04 2.657648264481542810e+02 1.467880023291825819e+04 nan nan nan nan
2.640498809559795745e+02 1.784367409682753714e+04 2.659648264481542128e+02 1.473449599958419822e+04 nan nan nan nan
2.642498809559795063e+02 1.798842611639454117e+04 2.661648264481542583e+02 1.479085036201605726e+04 nan nan nan nan
2.644498809559795518e+02 1.813157276762282345e+04 2.663648264481541901e+02 1.484784651744298935e+04 nan nan nan nan
2.646498809559794836e+02 1.827301466298297964e+04 2.665648264481542355e+02 1.490546650689862690e+04 nan nan nan nan
2.648498809559795291e+02 1.841265292125002088e+04 2.667648264481541673e+02 1.496369121411445303e+04 nan nan nan nan
2.650498809559794609e+02 1.855038928742423377e+04 2.669648264481542128e+02 1.502250036586231181e+04 nan nan nan nan
2.652498809559795063e+02 1.868612625176629444e+04 2.671648264481541446e+02 1.508187253377322668e+04 nan nan nan nan
2.654498809559794381e+02 1.881976716773377848e+04 2.673648264481541901e+02 1.514178513765941716e+04 nan nan nan nan
2.656498809559794836e+02 1.895121636861427396e+04 2.675648264481541219e+02 1.520221445036197656e+04 nan nan nan nan
2.658498809559794154e+02 1.908037928265127266e+04 2.677648264481541673e+02 1.526313560414582753e+04 nan nan nan nan
2.660498809559794609e+02 1.920716254646781454e+04 2.679648264481540991e+02 1.532452259865902670e+04 nan nan nan nan
2.662498809559793926e+02 1.933147411659512727e+04 2.681648264481541446e+02 1.538634831047250009e+04 nan nan nan nan
2.664498809559794381e+02 1.945322337892296491e+04 2.683648264481540764e+02 1.544858450421141970e+04 nan nan nan nan
2.666498809559793699e+02 1.957232125589041243e+04 2.685648264481541219e+02 1.551120184528852224e+04 nan nan nan nan
2.668498809559794154e+02 1.968868031124698973e+04 2.687648264481540537e+02 1.557416991424456319e+04 nan nan nan nan
2.670498809559793472e+02 1.980221485221637704e+04 2.689648264481540991e+02 1.563745722269978432e+04 nan nan nan nan
2.672498809559793926e+02 1.991284102890623035e+04 2.691648264481540309e+02 1.570103123091563430e+04 nan nan nan nan
2.674498809559793244e+02 2.002047693081098259e+04 2.693648264481540764e+02 1.576485836696411934e+04 nan nan nan nan
2.676498809559793699e+02 2.012504268026605132e+04 2.695648264481540082e+02 1.582890404749754816e+04 nan nan nan nan
2.678498809559793017e+02 2.022646052271558437e+04 2.697648264481540537e+02 1.589313270010969063e+04 nan nan nan nan
2.680498809559793472e+02 2.032465491366786955e+04 2.699648264481539854e+02 1.595750778727444049e+04 nan nan nan nan
2.682498809559792790e+02 2.041955260221649587e+04 2.701648264481540309e+02 1.602199183184655521e+04 nan nan nan nan
2.684498809559793244e+02 2.051108271101787250e+04 2.703648264481539627e+02 1.608654644410417677e+04 nan nan nan nan
2.686498809559792562e+02 2.059917681261943289e+04 2.705648264481540082e+02 1.615113235031098884e+04 nan nan nan nan
2.688498809559793017e+02 2.068376900204601770e+04 2.707648264481539400e+02 1.621570942277122595e+04 nan nan nan nan
2.690498809559792335e+02 2.076479596555566241e+04 2.709648264481539854e+02 1.628023671134925826e+04 nan nan nan nan
2.692498809559792790e+02 2.084219704548890149e+04 2.711648264481539172e+02 1.634467247642037728e+04 nan nan nan nan
2.694498809559792107e+02 2.091591430114043760e+04 2.713648264481539627e+02 1.640897422321843260e+04 nan nan nan nan
2.696498809559792562e+02 2.098589256559359274e+04 2.715648264481538945e+02 1.647309873754060754e+04 nan nan nan nan
2.698498809559791880e+02 2.105207949846395422e+04 2.717648264481539400e+02 1.653700212276926322e+04 nan nan nan nan
2.700498809559792335e+02 2.111442563450943635e+04 2.719648264481538718e+02 1.660063983816515974e+04 nan nan nan nan
2.702498809559791653e+02 2.117288442806971580e+04 2.721648264481539172e+02 1.666396673838617426e+04 nan nan nan nan
2.704498809559792107e+02 2.122741229330945498e+04 2.723648264481538490e+02 1.672693711418048406e+04 nan nan nan nan
2.706498809559791425e+02 2.127796864024448951e+04 2.725648264481538945e+02 1.678950473420297203e+04 nan nan nan nan
2.708498809559791880e+02 2.132451590654170650e+04 2.727648264481538263e+02 1.685162288789869126e+04 nan nan nan nan
2.710498809559791198e+02 2.136701958508813914e+04 2.729648264481538718e+02 1.691324442939711298e+04 nan nan nan nan
2.712498809559791653e+02 2.140544824733540736e+04 2.731648264481538035e+02 1.697432182235655637e+04 nan nan nan nan
2.714498809559790971e+02 2.143977356243106988e+04 2.733648264481538490e+02 1.703480718569802411e+04 nan nan nan nan
2.716498809559791425e+02 2.146997031215756579e+04 2.735648264481537808e+02 1.709465234016346949e+04 nan nan nan nan
2.718498809559790743e+02 2.149601640170567043e+04 2.737648264481538263e+02 1.715380885563409902e+04 nan nan nan nan
2.720498809559791198e+02 2.151789286631735376e+04 2.739648264481537581e+02 1.721222809914001846e+04 nan nan nan nan
2.722498809559790516e+02 2.153558387383884838e+04 2.741648264481538035e+02 1.726986128349332648e+04 nan nan nan nan
2.724498809559790971e+02 2.154907672323268707e+04 2.743648264481537353e+02 1.732665951647314796e+04 nan nan nan nan
2.726498809559790288e+02 2.155836183910251202e+04 2.745648264481537808e+02 1.738257385049177537e+04 nan nan nan nan
2.728498809559790743e+02 2.156343276229194089e+04 2.747648264481537126e+02 1.743755533266810016e+04 nan nan nan nan
2.730498809559790061e+02 2.156428613662385760e+04 2.749648264481537581e+02 1.749155505523520696e+04 nan nan nan nan
2.732498809559790516e+02 2.156092169185264356e+04 2.751648264481536899e+02 1.754452420620659905e+04 nan nan nan nan
2.734498809559789834e+02 2.155334222290716571e+04 2.753648264481537353e+02 1.759641412022653822e+04 nan nan nan nan
2.736498809559790288e+02 2.154155356550758006e+04 2.755648264481536671e+02 1.764717632952754866e+04 nan nan nan nan
2.738498809559789606e+02 2.152556456824389170e+04 2.757648264481537126e+02 1.769676261491975674e+04 nan nan nan nan
2.740498809559790061e+02 2.150538706120869392e+04 2.759648264481536444e+02 1.774512505673478518e+04 nan nan nan nan
2.742498809559789379e+02 2.148103582128124981e+04 2.761648264481536899e+02 1.779221608564853159e+04 nan nan nan nan
2.744498809559789834e+02 2.145252853416352809e+04 2.763648264481536216e+02 1.783798853330552447e+04 nan nan nan nan
2.746498809559789152e+02 2.141988575327337094e+04 2.765648264481536671e+02 1.788239568266993228e+04 nan nan nan nan
2.748498809559789606e+02 2.138313085560259424e+04 2.767648264481535989e+02 1.792539131802644260e+04 nan nan nan nan
2.750498809559788924e+02 2.134228999465186280e+04 2.769648264481536444e+02 1.796692977455706932e+04 nan nan nan nan
2.752498809559789379e+02 2.129739205055620187e+04 2.771648264481535762e+02 1.800696598741894559e+04 nan nan nan nan
2.754498809559788697e+02 2.124846857751884818e+04 2.773648264481536216e+02 1.804545554025033198e+04 nan nan nan nan
2.756498809559789152e+02 2.119555374867187129e+04 2.775648264481535534e+02 1.808235471303206214e+04 nan nan nan nan
2.758498809559788469e+02 2.113868429848589221e+04 2.777648264481535989e+02 1.811762052923408191e+04 nan nan nan nan
2.760498809559788924e+02 2.107789946285118276e+04 2.779648264481535307e+02 1.815121080217674171e+04 nan nan nan nan
2.762498809559788242e+02 2.101324091695573225e+04 2.781648264481535762e+02 1.818308418053926653e+04 nan nan nan nan
2.764498809559788697e+02 2.094475271108515881e+04 2.783648264481535080e+02 1.821320019294830854e+04 nan nan nan nan
2.766498809559788015e+02 2.087248120447266047e+04 2.785648264481535534e+02 1.824151929158234270e+04 nan nan nan nan
2.768498809559788469e+02 2.079647499732503275e+04 2.787648264481534852e+02 1.826800289472841905e+04 nan nan nan nan
2.770498809559787787e+02 2.071678486115445412e+04 2.789648264481535307e+02 1.829261342823082305e+04 nan nan nan nan
2.772498809559788242e+02 2.063346366754262999e+04 2.791648264481534625e+02 1.831531436577237764e+04 nan nan nan nan
2.774498809559787560e+02 2.054656631546710560e+04 2.793648264481535080e+02 1.833607026793215118e+04 nan nan nan nan
2.776498809559788015e+02 2.045614965731590200e+04 2.795648264481534397e+02 1.835484681996482686e+04 nan nan nan nan
2.778498809559787333e+02 2.036227242371977263e+04 2.797648264481534852e+02 1.837161086825025995e+04 nan nan nan nan
2.780498809559787787e+02 2.026499514732665557e+04 2.799648264481534170e+02 1.838633045536326608e+04 nan nan nan nan
2.782498809559787105e+02 2.016438008564598204e+04 2.801648264481534625e+02 1.839897485371727453e+04 nan nan nan nan
2.784498809559787560e+02 2.006049114308546996e+04 2.803648264481533943e+02 1.840951459773710667e+04 nan nan nan nan
2.786498809559786878e+02 1.995339379230525810e+04 2.805648264481534397e+02 1.841792151451981772e+04 nan nan nan nan
2.788498809559787333e+02 1.984315499500919032e+04 2.807648264481533715e+02 1.842416875294441343e+04 nan nan nan nan
2.790498809559786650e+02 1.972984312229494026e+04 2.809648264481534170e+02 1.842823081119480412e+04 nan nan nan nan
2.792498809559787105e+02 1.961352787467875896e+04 2.811648264481533488e+02 1.843008356266270857e+04 nan nan nan nan
2.794498809559786423e+02 1.949428020191273754e+04 2.813648264481533943e+02 1.842970428020049440e+04 nan nan nan nan
2.796498809559786878e+02 1.937217222270624188e+04 2.815648264481533261e+02 1.842707165869657911e+04 nan nan nan nan
2.798498809559786196e+02 1.924727714446416212e+04 2.817648264481533715e+02 1.842216583594926487e+04 nan nan nan nan
2.800498809559786650e+02 1.911966918314934446e+04 2.819648264481533033e+02 1.841496841181757918e+04 nan nan nan nan
2.802498809559785968e+02 1.898942348337627118e+04 2.821648264481533488e+02 1.840546246563094974e+04 nan nan nan nan
2.804498809559786423e+02 1.885661603883783391e+04 2.823648264481532806e+02 1.839363257184244867e+04 nan nan nan nan
2.806498809559785741e+02 1.872132361316707829e+04 2.825648264481533261e+02 1.837946481391317138e+04 nan nan nan nan
2.808498809559786196e+02 1.858362366132896932e+04 2.827648264481532578e+02 1.836294679641872426e+04 nan nan nan nan
2.810498809559785514e+02 1.844359425163888227e+04 2.829648264481533033e+02 1.834406765537117826e+04 nan nan nan nan
2.812498809559785968e+02 1.830131398849621837e+04 2.831648264481532351e+02 1.832281806675365442e+04 nan nan nan nan
2.814498809559785286e+02 1.815686193592294512e+04 2.833648264481532806e+02 1.829919025326647898e+04 nan nan nan nan
2.816498809559785741e+02 1.801031754198951967e+04 2.835648264481532124e+02 1.827317798928811681e+04 nan nan nan nan
2.818498809559785059e+02 1.786176056421105022e+04 2.837648264481532578e+02 1.824477660405562710e+04 nan nan nan nan
2.820498809559785514e+02 1.771127099598921268e+04 2.839648264481531896e+02 1.821398298307330697e+04 nan nan nan nan
2.822498809559784831e+02 1.755892899417607259e+04 2.841648264481532351e+02 1.818079556776015670e+04 nan nan nan nan
2.824498809559785286e+02 1.740481480782778817e+04 2.843648264481531669e+02 1.814521435335014030e+04 nan nan nan nan
2.826498809559784604e+02 1.724900870821800709e+04 2.845648264481532124e+02 1.810724088506119733e+04 nan nan nan nan
2.828498809559785059e+02 1.709159092017155490e+04 2.847648264481531442e+02 1.806687825255251300e+04 nan nan nan nan
2.830498809559784377e+02 1.693264155478065732e+04 2.849648264481531896e+02 1.802413108269075019e+04 nan nan nan nan
2.832498809559784831e+02 1.677224054355766930e+04 2.851648264481531214e+02 1.797900553065009080e+04 nan nan nan nan
2.834498809559784149e+02 1.661046757407917539e+04 2.853648264481531669e+02 1.793150926937139229e+04 nan nan nan nan
2.836498809559784604e+02 1.644740202716836939e+04 2.855648264481530987e+02 1.788165147741013789e+04 nan nan nan nan
2.838498809559783922e+02 1.628312291566329804e+04 2.857648264481531442e+02 1.782944282520280103e+04 nan nan nan nan
2.840498809559784377e+02 1.611770882481086301e+04 2.859648264481530759e+02 1.777489545978590104e+04 nan nan nan nan
2.842498809559783695e+02 1.595123785432719887e+04 2.861648264481531214e+02 1.771802298800136850e+04 nan nan nan nan
2.844498809559784149e+02 1.578378756215737485e+04 2.863648264481530532e+02 1.765884045822645203e+04 nan nan nan nan
2.846498809559783467e+02 1.561543490996808396e+04 2.865648264481530987e+02 1.759736434066584479e+04 nan nan nan nan
2.848498809559783922e+02 1.544625621039890211e+04 2.867648264481530305e+02 1.753361250624748573e+04 nan nan nan nan
2.850498809559783240e+02 1.527632707610047146e+04 2.869648264481530759e+02 1.746760420416345369e+04 nan nan nan nan
2.852498809559783695e+02 1.510572237057710663e+04 2.871648264481530077e+02 1.739936003810045804e+04 nan nan nan nan
2.854498809559783012e+02 1.493451616085608657e+04 2.873648264481530532e+02 1.732890194120434171e+04 nan nan nan nan
2.856498809559783467e+02 1.476278167199577183e+04 2.875648264481529850e+02 1.725625314982605778e+04 nan nan nan nan
2.858498809559782785e+02 1.459059124344668089e+04 2.877648264481530305e+02 1.718143817609582766e+04 nan nan nan nan
2.860498809559783240e+02 1.441801628727335265e+04 2.879648264481529623e+02 1.710448277937573948e+04 nan nan nan nan
2.862498809559782558e+02 1.424512724824420366e+04 2.881648264481530077e+02 1.702541393663933923e+04 nan nan nan nan
2.864498809559783012e+02 1.407199356579111009e+04 2.883648264481529395e+02 1.694425981183061958e+04 nan nan nan nan
2.866498809559782330e+02 1.389868363784177382e+04 2.885648264481529850e+02 1.686104972425250890e+04 nan nan nan nan
2.868498809559782785e+02 1.372526478651904108e+04 2.887648264481529168e+02 1.677581411603910601e+04 nan nan nan nan
2.870498809559782103e+02 1.355180322570643330e+04 2.889648264481529623e+02 1.668858451876310210e+04 nan nan nan nan
2.872498809559782558e+02 1.337836403046858322e+04 2.891648264481528940e+02 1.659939351923319191e+04 nan nan nan nan
2.874498809559781876e+02 1.320501110832039558e+04 2.893648264481529395e+02 1.650827472453451992e+04 nan nan nan nan
2.876498809559782330e+02 1.303180717232915595e+04 2.895648264481528713e+02 1.641526272636774956e+04 nan nan nan nan
2.878498809559781648e+02 1.285881371603883781e+04 2.897648264481529168e+02 1.632039306473946635e+04 nan nan nan nan
2.880498809559782103e+02 1.268609099019659516e+04 2.899648264481528486e+02 1.622370219106066543e+04 nan nan nan nan
2.882498809559781421e+02 1.251369798126545356e+04 2.901648264481528940e+02 1.612522743070590332e+04 nan nan nan nan
2.884498809559781876e+02 1.234169239170068795e+04 2.903648264481528258e+02 1.602500694508969173e+04 nan nan nan nan
2.886498809559781193e+02 1.217013062196880128e+04 2.905648264481528713e+02 1.592307969331267304e+04 nan nan nan nan
2.888498809559781648e+02 1.199906775428281981e+04 2.907648264481528031e+02 1.581948539343355696e+04 nan nan nan nan
2.890498809559780966e+02 1.182855753803101470e+04 2.909648264481528486e+02 1.571426448341872674e+04 nan nan nan nan
2.892498809559781421e+02 1.165865237686718865e+04 2.911648264481527804e+02 1.560745808182485052e+04 nan nan nan nan
2.894498809559780739e+02 1.148940331743783099e+04 2.913648264481528258e+02 1.549910794826562596e+04 nan nan nan nan
2.896498809559781193e+02 1.132086003971161699e+04 2.915648264481527576e+02 1.538925644371649651e+04 nan nan nan nan
2.898498809559780511e+02 1.115307084888295140e+04 2.917648264481528031e+02 1.527794649070722517e+04 nan nan nan nan
2.900498809559780966e+02 1.098608266881282179e+04 2.919648264481527349e+02 1.516522153345534753e+04 nan nan nan nan
2.902498809559780284e+02 1.081994103697625724e+04 2.921648264481527804e+02 1.505112549798803047e+04 nan nan nan nan
2.904498809559780739e+02 1.065469010087818970e+04 2.923648264481527121e+02 1.493570275230412153e+04 nan nan nan nan
2.906498809559780057e+02 1.049037261590370326e+04 2.925648264481527576e+02 1.481899806662227093e+04 nan nan nan nan
2.908498809559780511e+02 1.032702994456353554e+04 2.927648264481526894e+02 1.470105657376432100e+04 nan nan nan nan
2.910498809559779829e+02 1.016470205709905895e+04 2.929648264481527349e+02 1.458192372971837904e+04 nan nan nan nan
2.912498809559780284e+02 1.000342753340583477e+04 2.931648264481526667e+02 1.446164527442841791e+04 nan nan nan nan
2.914498809559779602e+02 9.843243566239025313e+03 2.933648264481527121e+02 1.434026719285209401e+04 nan nan nan nan
2.916498809559780057e+02 9.684185965658249188e+03 2.935648264481526439e+02 1.421783567633219354e+04 nan nan nan nan
2.918498809559779374e+02 9.526289164674519270e+03 2.937648264481526894e+02 1.409439708432000043e+04 nan nan nan nan
2.920498809559779829e+02 9.369586226055333100e+03 2.939648264481526212e+02 1.396999790649366696e+04 nan nan nan nan
2.922498809559779147e+02 9.214108850251148397e+03 2.941648264481526667e+02 1.384468472530775762e+04 nan nan nan nan
2.924498809559779602e+02 9.059887384397481583e+03 2.943648264481525985e+02 1.371850417901360925e+04 nan nan nan nan
2.926498809559778920e+02 8.906950832355785678e+03 2.945648264481526439e+02 1.359150292518427341e+04 nan nan nan nan
2.928498809559779374e+02 8.755326865747958436e+03 2.947648264481525757e+02 1.346372760478105010e+04 nan nan nan nan
2.930498809559778692e+02 8.605041835946303763e+03 2.949648264481526212e+02 1.333522480679188448e+04 nan nan nan nan
2.932498809559779147e+02 8.456120786974424846e+03 2.951648264481525530e+02 1.320604103347634555e+04 nan nan nan nan
2.934498809559778465e+02 8.308587469281195808e+03 2.953648264481525985e+02 1.307622266624407530e+04 nan nan nan nan
2.936498809559778920e+02 8.162464354342987463e+03 2.955648264481525302e+02 1.294581593219854221e+04 nan nan nan nan
2.938498809559778238e+02 8.017772650057031569e+03 2.957648264481525757e+02 1.281486687137012268e+04 nan nan nan nan
2.940498809559778692e+02 7.874532316881945007e+03 2.959648264481525075e+02 1.268342130466712661e+04 nan nan nan nan
2.942498809559778010e+02 7.732762084687581591e+03 2.961648264481525530e+02 1.255152480256558010e+04 nan nan nan nan
2.944498809559778465e+02 7.592479470272597609e+03 2.963648264481524848e+02 1.241922265456350760e+04 nan nan nan nan
2.946498809559777783e+02 7.453700795511456818e+03 2.965648264481525302e+02 1.228655983941792692e+04 nan nan nan nan
2.948498809559778238e+02 7.316441206090768901e+03 2.967648264481524620e+02 1.215358099618613232e+04 nan nan nan nan
2.950498809559777555e+02 7.180714690797488402e+03 2.969648264481525075e+02 1.202033039608714171e+04 nan nan nan nan
2.952498809559778010e+02 7.046534101319474757e+03 2.971648264481524393e+02 1.188685191520239823e+04 nan nan nan nan
2.954498809559777328e+02 6.913911172522824018e+03 2.973648264481524848e+02 1.175318900802699318e+04 nan nan nan nan
2.956498809559777783e+02 6.782856543167394193e+03 2.975648264481524166e+02 1.161938468188894149e+04 nan nan nan nan
2.958498809559777101e+02 6.653379777025940712e+03 2.977648264481524620e+02 1.148548147224451350e+04 nan nan nan nan
2.960498809559777555e+02 6.525489384369482650e+03 2.979648264481523938e+02 1.135152141886340905e+04 nan nan nan nan
2.962498809559776873e+02 6.399192843786468984e+03 2.981648264481524393e+02 1.121754604291000942e+04 nan nan nan nan
2.964498809559777328e+02 6.274496624299355062e+03 2.983648264481523711e+02 1.108359632493085155e+04 nan nan nan nan
2.966498809559776646e+02 6.151406207747145345e+03 2.985648264481524166e+02 1.094971268375219552e+04 nan nan nan nan
2.968498809559777101e+02 6.029926111399774527e+03 2.987648264481523483e+02 1.081593495629450626e+04 nan nan nan nan
2.970498809559776419e+02 5.910059910774383752e+03 2.989648264481523938e+02 1.068230237830583064e+04 nan nan nan nan
2.972498809559776873e+02 5.791810262620714639e+03 2.991648264481523256e+02 1.054885356601792955e+04 nan nan nan nan
2.974498809559776191e+02 5.675178928047070258e+03 2.993648264481523711e+02 1.041562649872353722e+04 nan nan nan nan
2.976498809559776646e+02 5.560166795756410465e+03 2.995648264481523029e+02 1.028265850227791816e+04 nan nan nan nan
2.978498809559775964e+02 5.446773905365438623e+03 2.997648264481523483e+02 1.014998623351957394e+04 nan nan nan nan
2.980498809559776419e+02 5.334999470777609531e+03 2.999648264481522801e+02 1.001764566561026004e+04 nan nan nan nan
2.982498809559775736e+02 5.224841903585342152e+03 3.001648264481523256e+02 9.885672074288429940e+03 nan nan nan nan
2.984498809559776191e+02 5.116298836473262782e+03 3.003648264481522574e+02 9.754100025032790654e+03 nan nan nan nan
2.986498809559775509e+02 5.009367146600384331e+03 3.005648264481523029e+02 9.622963361128051474e+03 nan nan nan nan
2.988498809559775964e+02 4.904042978934478924e+03 3.007648264481522347e+02 9.492295192628022050e+03 nan nan nan nan
2.990498809559775282e+02 4.800321769517806388e+03 3.009648264481522801e+02 9.362127886205578761e+03 nan nan nan nan
2.992498809559775736e+02 4.698198268640273454e+03 3.011648264481522119e+02 9.232493055883000125e+03 nan nan nan nan
2.994498809559775054e+02 4.597666563899923858e+03 3.013648264481522574e+02 9.103421554629851016e+03 nan nan nan nan
2.996498809559775509e+02 4.498720103129349809e+03 3.015648264481521892e+02 8.974943466820877802e+03 nan nan nan nan
2.998498809559774827e+02 4.401351717169492986e+03 3.017648264481522347e+02 8.847088101538765841e+03 nan nan nan nan
3.000498809559775282e+02 4.305553642470603336e+03 3.019648264481521664e+02 8.719883986712700789e+03 nan nan nan nan
3.002498809559774600e+02 4.211317543504707828e+03 3.021648264481522119e+02 8.593358864076402824e+03 nan nan nan nan
3.004498809559775054e+02 4.118634534970090499e+03 3.023648264481521437e+02 8.467539684934487013e+03 nan nan nan nan
3.006498809559774372e+02 4.027495203774023594e+03 3.025648264481521892e+02 8.342452606720018593e+03 nan nan nan nan
3.008498809559774827e+02 3.937889630776576723e+03 3.027648264481521210e+02 8.218122990330517496e+03 nan nan nan nan
3.010498809559774145e+02 3.849807412282694258e+03 3.029648264481521664e+02 8.094575398223950288e+03 nan nan nan nan
3.012498809559774600e+02 3.763237681267348307e+03 3.031648264481520982e+02 7.971833593261250826e+03 nan nan nan nan
3.014498809559773917e+02 3.678169128322426786e+03 3.033648264481521437e+02 7.849920538275232502e+03 nan nan nan nan
3.016498809559774372e+02 3.594590022311963821e+03 3.035648264481520755e+02 7.728858396351929514e+03 nan nan nan nan
3.018498809559773690e+02 3.512488230725946778e+03 3.037648264481521210e+02 7.608668531803379665e+03 nan nan nan nan
3.020498809559774145e+02 3.431851239720654121e+03 3.039648264481520528e+02 7.489371511816393649e+03 nan nan nan nan
3.022498809559773463e+02 3.352666173837419137e+03 3.041648264481520982e+02 7.370987108756466114e+03 nan nan nan nan
3.024498809559773917e+02 3.274919815389139785e+03 3.043648264481520300e+02 7.253534303109884604e+03 nan nan nan nan
3.026498809559773235e+02 3.198598623508092260e+03 3.045648264481520755e+02 7.137031287043299926e+03 nan nan nan nan
3.028498809559773690e+02 3.123688752845722775e+03 3.047648264481520073e+02 7.021495468562753558e+03 nan nan nan nan
3.030498809559773008e+02 3.050176071919291189e+03 3.049648264481520528e+02 6.906943476250936328e+03 nan nan nan nan
3.032498809559773463e+02 2.978046181097266981e+03 3.051648264481519846e+02 6.793391164565132385e+03 nan nan nan nan
3.034498809559772781e+02 2.907284430220023751e+03 3.053648264481520300e+02 6.680853619673044705e+03 nan nan nan nan
3.036498809559773235e+02 2.837875935848988775e+03 3.055648264481519618e+02 6.569345165809508217e+03 nan nan nan nan
3.038498809559772553e+02 2.769805598141388600e+03 3.057648264481520073e+02 6.458879372131179480e+03 nan nan nan nan
3.040498809559773008e+02 2.703058117345926348e+03 3.059648264481519391e+02 6.349469060051497763e+03 nan nan nan nan
3.042498809559772326e+02 2.637618009917178824e+03 3.061648264481519846e+02 6.241126311033448474e+03 nan nan nan nan
3.044498809559772781e+02 2.573469624245039086e+03 3.063648264481519163e+02 6.133862474822038166e+03 nan nan nan nan
3.046498809559772099e+02 2.510597155998500511e+03 3.065648264481519618e+02 6.027688178094603245e+03 nan nan nan nan
3.048498809559772553e+02 2.448984663080995233e+03 3.067648264481518936e+02 5.922613333510404118e+03 nan nan nan nan
3.050498809559771871e+02 2.388616080197535211e+03 3.069648264481519391e+02 5.818647149137721499e+03 nan nan nan nan
3.052498809559772326e+02 2.329475233031945663e+03 3.071648264481518709e+02 5.715798138241078050e+03 nan nan nan nan
3.054498809559771644e+02 2.271545852035383632e+03 3.073648264481519163e+02 5.614074129405910753e+03 nan nan nan nan
3.056498809559772099e+02 2.214811585825388647e+03 3.075648264481518481e+02 5.513482276984157579e+03 nan nan nan nan
3.058498809559771416e+02 2.159256014197474997e+03 3.077648264481518936e+02 5.414029071838416712e+03 nan nan nan nan
3.060498809559771871e+02 2.104862660749289716e+03 3.079648264481518254e+02 5.315720352368659405e+03 nan nan nan nan
3.062498809559771189e+02 2.051615005120401747e+03 3.081648264481518709e+02 5.218561315799373915e+03 nan nan nan nan
3.064498809559771644e+02 1.999496494848271368e+03 3.083648264481518027e+02 5.122556529711306212e+03 nan nan nan nan
3.066498809559770962e+02 1.948490556844121329e+03 3.085648264481518481e+02 5.027709943797201959e+03 nan nan nan nan
3.068498809559771416e+02 1.898580608490437726e+03 3.087648264481517799e+02 4.934024901825095185e+03 nan nan nan nan
3.070498809559770734e+02 1.849750068363959599e+03 3.089648264481518254e+02 4.841504153789906013e+03 nan nan nan nan
3.072498809559771189e+02 1.801982366586768194e+03 3.091648264481517572e+02 4.750149868237027476e+03 nan nan nan nan
3.074498809559770507e+02 1.755260954809845771e+03 3.093648264481518027e+02 4.659963644739722440e+03 nan nan nan nan
3.076498809559770962e+02 1.709569315832379516e+03 3.095648264481517344e+02 4.570946526514575453e+03 nan nan nan nan
3.078498809559770280e+02 1.664890972861644741e+03 3.097648264481517799e+02 4.483099013156925139e+03 nan nan nan nan
3.080498809559770734e+02 1.621209498417277928e+03 3.099648264481517117e+02 4.396421073482287284e+03 nan nan nan nan
3.082498809559770052e+02 1.578508522885075763e+03 3.101648264481517572e+02 4.310912158455642384e+03 nan nan nan nan
3.084498809559770507e+02 1.536771742724821479e+03 3.103648264481516890e+02 4.226571214195432731e+03 nan nan nan nan
3.086498809559769825e+02 1.495982928337583871e+03 3.105648264481517344e+02 4.143396695035392440e+03 nan nan nan nan
3.088498809559770280e+02 1.456125931597204044e+03 3.107648264481516662e+02 4.061386576631223761e+03 nan nan nan nan
3.090498809559769597e+02 1.417184693052045759e+03 3.109648264481517117e+02 3.980538369096503175e+03 nan nan nan nan
3.092498809559770052e+02 1.379143248801821073e+03 3.111648264481516435e+02 3.900849130155468174e+03 nan nan nan nan
3.094498809559769370e+02 1.341985737055924801e+03 3.113648264481516890e+02 3.822315478297830396e+03 nan nan nan nan
3.096498809559769825e+02 1.305696404378500802e+03 3.115648264481516208e+02 3.744933605924241874e+03 nan nan nan nan
3.098498809559769143e+02 1.270259611626598598e+03 3.117648264481516662e+02 3.668699292468326348e+03 nan nan nan nan
3.100498809559769597e+02 1.235659839587176066e+03 3.119648264481515980e+02 3.593607917484751852e+03 nan nan nan nan
3.102498809559768915e+02 1.201881694319336702e+03 3.121648264481516435e+02 3.519654473690090981e+03 nan nan nan nan
3.104498809559769370e+02 1.168909912207723664e+03 3.123648264481515753e+02 3.446833579946810460e+03 nan nan nan nan
3.106498809559768688e+02 1.136729364733702141e+03 3.125648264481516208e+02 3.375139494178043606e+03 nan nan nan nan
3.108498809559769143e+02 1.105325062970244062e+03 3.127648264481515525e+02 3.304566126204299962e+03 nan nan nan nan
3.110498809559768461e+02 1.074682161807393186e+03 3.129648264481515980e+02 3.235107050490569691e+03 nan nan nan nan
3.112498809559768915e+02 1.044785963914140439e+03 3.131648264481515298e+02 3.166755518795818261e+03 nan nan nan nan
3.114498809559768233e+02 1.015621923443810942e+03 3.133648264481515753e+02 3.099504472714379972e+03 nan nan nan nan
3.116498809559768688e+02 9.871756494887971485e+02 3.135648264481515071e+02 3.033346556101871101e+03 nan nan nan nan
3.118498809559768006e+02 9.594329092916524360e+02 3.137648264481515525e+02 2.968274127375937042e+03 nan nan nan nan
3.120498809559768461e+02 9.323796312185278339e+02 3.139648264481514843e+02 2.904279271685496497e+03 nan nan nan nan
3.122498809559767778e+02 9.060019075019148431e+02 3.141648264481515298e+02 2.841353812939481941e+03 nan nan nan nan
3.124498809559768233e+02 8.802859967586342691e+02 3.143648264481514616e+02 2.779489325689523866e+03 nan nan nan nan
3.126498809559767551e+02 8.552183262900024374e+02 3.145648264481515071e+02 2.718677146858463857e+03 nan nan nan nan
3.128498809559768006e+02 8.307854941701045846e+02 3.147648264481514389e+02 2.658908387309834325e+03 nan nan nan nan
3.130498809559767324e+02 8.069742711289607087e+02 3.149648264481514843e+02 2.600173943251202672e+03 nan nan nan nan
3.132498809559767778e+02 7.837716022365176514e+02 3.151648264481514161e+02 2.542464507466884243e+03 nan nan nan nan
3.134498809559767096e+02 7.611646083941147936e+02 3.153648264481514616e+02 2.485770580374047313e+03 nan nan nan nan
3.136498809559767551e+02 7.391405876392941536e+02 3.155648264481513934e+02 2.430082480898345239e+03 nan nan nan nan
3.138498809559766869e+02 7.176870162704274207e+02 3.157648264481514389e+02 2.375390357163732460e+03 nan nan nan nan
3.140498809559767324e+02 6.967915497969617036e+02 3.159648264481513706e+02 2.321684196993379373e+03 nan nan nan nan
3.142498809559766642e+02 6.764420237216177156e+02 3.161648264481514161e+02 2.268953838217118573e+03 nan nan nan nan
3.144498809559767096e+02 6.566264541601806286e+02 3.163648264481513479e+02 2.217188978782897721e+03 nan nan nan nan
3.146498809559766414e+02 6.373330383050808905e+02 3.165648264481513934e+02 2.166379186668372768e+03 nan nan nan nan
3.148498809559766869e+02 6.185501547382452827e+02 3.167648264481513252e+02 2.116513909590828916e+03 nan nan nan nan
3.150498809559766187e+02 6.002663635992618083e+02 3.169648264481513706e+02 2.067582484512131941e+03 nan nan nan nan
3.152498809559766642e+02 5.824704066141346175e+02 3.171648264481513024e+02 2.019574146937589830e+03 nan nan nan nan
3.154498809559765959e+02 5.651512069905359112e+02 3.173648264481513479e+02 1.972478040005887351e+03 nan nan nan nan
3.156498809559766414e+02 5.482978691846298034e+02 3.175648264481512797e+02 1.926283223369731331e+03 nan nan nan nan
3.158498809559765732e+02 5.318996785451662390e+02 3.177648264481513252e+02 1.880978681864817645e+03 nan nan nan nan
3.160498809559766187e+02 5.159461008397843216e+02 3.179648264481512570e+02 1.836553333967341814e+03 nan nan nan nan
3.162498809559765505e+02 5.004267816689532538e+02 3.181648264481513024e+02 1.792996040038277670e+03 nan nan nan nan
3.164498809559765959e+02 4.853315457723397799e+02 3.183648264481512342e+02 1.750295610354929977e+03 nan nan nan nan
3.166498809559765277e+02 4.706503962328292801e+02 3.185648264481512797e+02 1.708440812928757168e+03 nan nan nan nan
3.168498809559765732e+02 4.563735135827470231e+02 3.187648264481512115e+02 1.667420381110322978e+03 nan nan nan nan
3.170498809559765050e+02 4.424912548173047071e+02 3.189648264481512570e+02 1.627223020980798083e+03 nan nan nan nan
3.172498809559765505e+02 4.289941523196575872e+02 3.191648264481511887e+02 1.587837418531319145e+03 nan nan nan nan
3.174498809559764823e+02 4.158729127023240153e+02 3.193648264481512342e+02 1.549252246630185709e+03 nan nan nan nan
3.176498809559765277e+02 4.031184155691501019e+02 3.195648264481511660e+02 1.511456171779447686e+03 nan nan nan nan
3.178498809559764595e+02 3.907217122023888578e+02 3.197648264481512115e+02 1.474437860661312470e+03 nan nan nan nan
3.180498809559765050e+02 3.786740241788429557e+02 3.199648264481511433e+02 1.438185986476379412e+03 nan nan nan nan
3.182498809559764368e+02 3.669667419193819455e+02 3.201648264481511887e+02 1.402689235074319186e+03 nan nan nan nan
3.184498809559764823e+02 3.555914231756532899e+02 3.203648264481511205e+02 1.367936310879476196e+03 nan nan nan nan
3.186498809559764140e+02 3.445397914580090628e+02 3.205648264481511660e+02 1.333915942612389017e+03 nan nan nan nan
3.188498809559764595e+02 3.338037344082754885e+02 3.207648264481510978e+02 1.300616888809762713e+03 nan nan nan nan
3.190498809559763913e+02 3.233753021211925329e+02 3.209648264481511433e+02 1.268027943144473738e+03 nan nan nan nan
3.192498809559764368e+02 3.132467054178991361e+02 3.211648264481510751e+02 1.236137939548246777e+03 nan nan nan nan
3.194498809559763686e+02 3.034103140751202545e+02 3.213648264481511205e+02 1.204935757138854115e+03 nan nan nan nan
3.196498809559764140e+02 2.938586550131743138e+02 3.215648264481510523e+02 1.174410324954765201e+03 nan nan nan nan
3.198498809559763458e+02 2.845844104462981932e+02 3.217648264481510978e+02 1.144550626499324380e+03 nan nan nan nan
3.200498809559763913e+02 2.755804159981732937e+02 3.219648264481510296e+02 1.115345704097577936e+03 nan nan nan nan
3.202498809559763231e+02 2.668396587859196529e+02 3.221648264481510751e+02 1.086784663068001237e+03 nan nan nan nan
3.204498809559763686e+02 2.583552754753107479e+02 3.223648264481510068e+02 1.058856675712498600e+03 nan nan nan nan
3.206498809559763004e+02 2.501205503101982401e+02 3.225648264481510523e+02 1.031550985127052172e+03 nan nan nan nan
3.208498809559763458e+02 2.421289131187501482e+02 3.227648264481509841e+02 1.004856908836554339e+03 nan nan nan nan
3.210498809559762776e+02 2.343739372992720007e+02 3.229648264481510296e+02 9.787638422563550193e+02 nan nan nan nan
3.212498809559763231e+02 2.268493377880387243e+02 3.231648264481509614e+02 9.532612619841793276e+02 nan nan nan nan
3.214498809559762549e+02 2.195489690117124724e+02 3.233648264481510068e+02 9.283387289250858885e+02 nan nan nan nan
3.216498809559763004e+02 2.124668228265645951e+02 3.235648264481509386e+02 9.039858912532150725e+02 nan nan nan nan
3.218498809559762321e+02 2.055970264469293625e+02 3.237648264481509841e+02 8.801924872130775839e+02 nan nan nan nan
3.220498809559762776e+02 1.989338403649222187e+02 3.239648264481509159e+02 8.569483477642421576e+02 nan nan nan nan
3.222498809559762094e+02 1.924716562636289439e+02 3.241648264481509614e+02 8.342433990722311137e+02 nan nan nan nan
3.224498809559762549e+02 1.862049949256797277e+02 3.243648264481508932e+02 8.120676648495480094e+02 nan nan nan nan
3.226498809559761867e+02 1.801285041392279140e+02 3.245648264481509386e+02 7.904112685497250368e+02 nan nan nan nan
3.228498809559762321e+02 1.742369566030567114e+02 3.247648264481508704e+02 7.692644354182733650e+02 nan nan nan nan
3.230498809559761639e+02 1.685252478326914058e+02 3.249648264481509159e+02 7.486174944035649332e+02 nan nan nan nan
3.232498809559762094e+02 1.629883940690912709e+02 3.251648264481508477e+02 7.284608799314848966e+02 nan nan nan nan
3.234498809559761412e+02 1.576215301916167562e+02 3.253648264481508932e+02 7.087851335469015339e+02 nan nan nan nan
3.236498809559761867e+02 1.524199076367003158e+02 3.255648264481508249e+02 6.895809054258171500e+02 nan nan nan nan
3.238498809559761185e+02 1.473788923237846689e+02 3.257648264481508704e+02 6.708389557612285898e+02 nan nan nan nan
3.240498809559761639e+02 1.424939625897910958e+02 3.259648264481508022e+02 6.525501560265644230e+02 nan nan nan nan
3.242498809559760957e+02 1.377607071335422972e+02 3.261648264481508477e+02 6.347054901197151366e+02 nan nan nan nan
3.244498809559761412e+02 1.331748229712838167e+02 3.263648264481507795e+02 6.172960553914496131e+02 nan nan nan nan
3.246498809559760730e+02 1.287321134045666327e+02 3.265648264481508249e+02 6.003130635612726564e+02 nan nan nan nan
3.248498809559761185e+02 1.244284860015196159e+02 3.267648264481507567e+02 5.837478415244307826e+02 nan nan nan nan
3.250498809559760502e+02 1.202599505926413599e+02 3.269648264481508022e+02 5.675918320530881829e+02 nan nan nan nan
3.252498809559760957e+02 1.162226172820271586e+02 3.271648264481507340e+02 5.518365943953244823e+02 nan nan nan nan
3.254498809559760275e+02 1.123126944750273992e+02 3.273648264481507795e+02 5.364738047749439147e+02 nan nan nan nan
3.256498809559760730e+02 1.085264869231351952e+02 3.275648264481507113e+02 5.214952567956510165e+02 nan nan nan nan
3.258498809559760048e+02 1.048603937870010014e+02 3.277648264481507567e+02 5.068928617525425011e+02 nan nan nan nan
3.260498809559760502e+02 1.013109067182518856e+02 3.279648264481506885e+02 4.926586488543964606e+02 nan nan nan nan
3.262498809559759820e+02 9.787460796090408621e+01 3.281648264481507340e+02 4.787847653596180635e+02 nan nan nan nan
3.264498809559760275e+02 9.454816847295464299e+01 3.283648264481506658e+02 4.652634766292417225e+02 nan nan nan nan
3.266498809559759593e+02 9.132834606883021422e+01 3.285648264481507113e+02 4.520871660998233210e+02 nan nan nan nan
3.268498809559760048e+02 8.821198358319141164e+01 3.287648264481506430e+02 4.392483351794352870e+02 nan nan nan nan
3.270498809559759366e+02 8.519600705666864826e+01 3.289648264481506885e+02 4.267396030695898048e+02 nan nan nan nan
3.272498809559759820e+02 8.227742394395038161e+01 3.291648264481506203e+02 4.145537065162010322e+02 nan nan nan nan
3.274498809559759138e+02 7.945332134470181984e+01 3.293648264481506658e+02 4.026834994922655824e+02 nan nan nan nan
3.276498809559759593e+02 7.672086425765874651e+01 3.295648264481505976e+02 3.911219528153199576e+02 nan nan nan nan
3.278498809559758911e+02 7.407729385829163959e+01 3.297648264481506430e+02 3.798621537022523285e+02 nan nan nan nan
3.280498809559759366e+02 7.151992580030402280e+01 3.299648264481505748e+02 3.688973052644122390e+02 nan nan nan nan
3.282498809559758683e+02 6.904614854129619061e+01 3.301648264481506203e+02 3.582207259454759196e+02 nan nan nan nan
3.284498809559759138e+02 6.665342169277948869e+01 3.303648264481505521e+02 3.478258489049363220e+02 nan nan nan nan
3.286498809559758456e+02 6.433927439479857924e+01 3.305648264481505976e+02 3.377062213495689207e+02 nan nan nan nan
3.288498809559758911e+02 6.210130371529572102e+01 3.307648264481505294e+02 3.278555038155864736e+02 nan nan nan nan
3.290498809559758229e+02 5.993717307439840880e+01 3.309648264481505748e+02 3.182674694037879704e+02 nan nan nan nan
3.292498809559758683e+02 5.784461069370978947e+01 3.311648264481505066e+02 3.089360029702626775e+02 nan nan nan nan
3.294498809559758001e+02 5.582140807072726574e+01 3.313648264481505521e+02 2.998551002748525320e+02 nan nan nan nan
3.296498809559758456e+02 5.386541847840926067e+01 3.315648264481504839e+02 2.910188670898360215e+02 nan nan nan nan
3.298498809559757774e+02 5.197455548996506280e+01 3.317648264481505294e+02 2.824215182709019132e+02 nan nan nan nan
3.300498809559758229e+02 5.014679152883658730e+01 3.319648264481504611e+02 2.740573767927929225e+02 nan nan nan nan
3.302498809559757547e+02 4.838015644390127079e+01 3.321648264481505066e+02 2.659208727515438682e+02 nan nan nan nan
3.304498809559758001e+02 4.667273610982045540e+01 3.323648264481504384e+02 2.580065423356004999e+02 nan nan nan nan
3.306498809559757319e+02 4.502267105251036128e+01 3.325648264481504839e+02 2.503090267676502378e+02 nan nan nan nan
3.308498809559757774e+02 4.342815509963138965e+01 3.327648264481504157e+02 2.428230712192874137e+02 nan nan nan nan
3.310498809559757092e+02 4.188743405602536996e+01 3.329648264481504611e+02 2.355435237002848510e+02 nan nan nan nan
3.312498809559757547e+02 4.039880440396295569e+01 3.331648264481503929e+02 2.284653339244646588e+02 nan nan nan nan
3.314498809559756864e+02 3.896061202809481472e+01 3.333648264481504384e+02 2.215835521538218416e+02 nan nan nan nan
3.316498809559757319e+02 3.757125096493567895e+01 3.335648264481503702e+02 2.148933280227993521e+02 nan nan nan nan
3.318498809559756637e+02 3.622916217674468697e+01 3.337648264481504157e+02 2.083899093442540504e+02 nan nan nan nan
3.320498809559757092e+02 3.493283234960322403e+01 3.339648264481503475e+02 2.020686408989021174e+02 nan nan nan nan
3.322498809559756410e+02 3.368079271552180387e+01 3.341648264481503929e+02 1.959249632096809535e+02 nan nan nan nan
3.324498809559756864e+02 3.247161789835362811e+01 3.343648264481503247e+02 1.899544113027191941e+02 nan nan nan nan
3.326498809559756182e+02 3.130392478332746009e+01 3.345648264481503702e+02 1.841526134562352581e+02 nan nan nan nan
3.328498809559756637e+02 3.017637140994555267e+01 3.347648264481503020e+02 1.785152899389531456e+02 nan nan nan nan
3.330498809559755955e+02 2.908765588804353186e+01 3.349648264481503475e+02 1.730382517392802129e+02 nan nan nan nan
3.332498809559756410e+02 2.803651533674082685e+01 3.351648264481502792e+02 1.677173992866964909e+02 nan nan nan nan
3.334498809559755728e+02 2.702172484605489799e+01 3.353648264481503247e+02 1.625487211665396501e+02 nan nan nan nan
3.336498809559756182e+02 2.604209646089463348e+01 3.355648264481502565e+02 1.575282928295104625e+02 nan nan nan nan
3.338498809559755500e+02 2.509647818719051315e+01 3.357648264481503020e+02 1.526522752970122951e+02 nan nan nan nan
3.340498809559755955e+02 2.418375301986292314e+01 3.359648264481502338e+02 1.479169138635393779e+02 nan nan nan nan
3.342498809559755273e+02 2.330283799237190578e+01 3.361648264481502792e+02 1.433185367971356641e+02 nan nan nan nan
3.344498809559755728e+02 2.245268324753942224e+01 3.363648264481502110e+02 1.388535540390628853e+02 nan nan nan nan
3.346498809559755045e+02 2.163227112937798324e+01 3.365648264481502565e+02 1.345184559035985501e+02 nan nan nan nan
3.348498809559755500e+02 2.084061529560564452e+01 3.367648264481501883e+02 1.303098117790235335e+02 nan nan nan nan
3.350498809559754818e+02 2.007675985057099410e+01 3.369648264481502338e+02 1.262242688306306917e+02 nan nan nan nan
3.352498809559755273e+02 1.933977849826756668e+01 3.371648264481501656e+02 1.222585507067316541e+02 nan nan nan nan
3.354498809559754591e+02 1.862877371514718305e+01 3.373648264481502110e+02 1.184094562484160065e+02 nan nan nan nan
3.356498809559755045e+02 1.794287594241077599e+01 3.375648264481501428e+02 1.146738582039602647e+02 nan nan nan nan
3.358498809559754363e+02 1.728124279747997250e+01 3.377648264481501883e+02 1.110487019485567970e+02 nan nan nan nan
3.360498809559754818e+02 1.664305830432596167e+01 3.379648264481501201e+02 1.075310042101916821e+02 nan nan nan nan
3.362498809559754136e+02 1.602753214235353596e+01 3.381648264481501656e+02 1.041178518022668555e+02 nan nan nan nan
3.364498809559754591e+02 1.543389891351646703e+01 3.383648264481500973e+02 1.008064003637191917e+02 nan nan nan nan
3.366498809559753909e+02 1.486141742735979676e+01 3.385648264481501428e+02 9.759387310716881814e+01 nan nan nan nan
3.368498809559754363e+02 1.430937000366575873e+01 3.387648264481500746e+02 9.447755957576818275e+01 nan nan nan nan
3.370498809559753681e+02 1.377706179239687323e+01 3.389648264481501201e+02 9.145481440924066874e+01 nan nan nan nan
3.372498809559754136e+02 1.326382011061439314e+01 3.391648264481500519e+02 8.852305611968628796e+01 nan nan nan nan
3.374498809559753454e+02 1.276899379606826201e+01 3.393648264481500973e+02 8.567976587760394125e+01 nan nan nan nan
3.376498809559753909e+02 1.229195257713538325e+01 3.395648264481500291e+02 8.292248630863761605e+01 nan nan nan nan
3.378498809559753226e+02 1.183208645880671384e+01 3.397648264481500746e+02 8.024882030143201916e+01 nan nan nan nan
3.380498809559753681e+02 1.138880512440291426e+01 3.399648264481500064e+02 7.765642982705804798e+01 nan nan nan nan
3.382498809559752999e+02 1.096153735272056906e+01 3.401648264481500519e+02 7.514303477033192280e+01 nan nan nan nan
3.384498809559753454e+02 1.054973045029429990e+01 3.403648264481499837e+02 7.270641177342926653e+01 nan nan nan nan
3.386498809559752772e+02 1.015284969847832919e+01 3.405648264481500291e+02 7.034439309207463964e+01 nan nan nan nan
3.388498809559753226e+02 9.770377815040177438e+00 3.407648264481499609e+02 6.805486546465482434e+01 nan nan nan nan
3.390498809559752544e+02 9.401814429972835896e+00 3.409648264481500064e+02 6.583576899448311792e+01 nan nan nan nan
3.392498809559752999e+02 9.046675575223199317e+00 3.411648264481499382e+02 6.368509604551943681e+01 nan nan nan nan
3.394498809559752317e+02 8.704493188050248520e+00 3.413648264481499837e+02 6.160089015172648175e+01 nan nan nan nan
3.396498809559752772e+02 8.374814627714419757e+00 3.415648264481499154e+02 5.958124494031903140e+01 nan nan nan nan
3.398498809559752090e+02 8.057202205218501945e+00 3.417648264481499609e+02 5.762430306905628186e+01 nan nan nan nan
3.400498809559752544e+02 7.751232725809054536e+00 3.419648264481498927e+02 5.572825517777493332e+01 nan nan nan nan
3.402498809559751862e+02 7.456497043962687421e+00 3.421648264481499382e+02 5.389133885428746851e+01 nan nan nan nan
3.404498809559752317e+02 7.172599630574508112e+00 3.423648264481498700e+02 5.211183761480216248e+01 nan nan nan nan
3.406498809559751635e+02 6.899158152080165252e+00 3.425648264481499154e+02 5.038807989894777961e+01 nan nan nan nan
3.408498809559752090e+02 6.635803061234901712e+00 3.427648264481498472e+02 4.871843807952815553e+01 nan nan nan nan
3.410498809559751408e+02 6.382177199288745939e+00 3.429648264481498927e+02 4.710132748705878925e+01 nan nan nan nan
3.412498809559751862e+02 6.137935409288854061e+00 3.431648264481498245e+02 4.553520544917095947e+01 nan nan nan nan
3.414498809559751180e+02 5.902744160255015693e+00 3.433648264481498700e+02 4.401857034491030163e+01 nan nan nan nan
3.416498809559751635e+02 5.676281181968004574e+00 3.435648264481498018e+02 4.254996067398380433e+01 nan nan nan nan
3.418498809559750953e+02 5.458235110123302647e+00 3.437648264481498472e+02 4.112795414095097613e+01 nan nan nan nan
3.420498809559751408e+02 5.248305141598201828e+00 3.439648264481497790e+02 3.975116675439304714e+01 nan nan nan nan
3.422498809559750725e+02 5.046200699593245353e+00 3.441648264481498245e+02 3.841825194102133167e+01 nan nan nan nan
3.424498809559751180e+02 4.851641108402975355e+00 3.443648264481497563e+02 3.712789967473939612e+01 nan nan nan nan
3.426498809559750498e+02 4.664355277585462645e+00 3.445648264481498018e+02 3.587883562059563047e+01 nan nan nan nan
3.428498809559750953e+02 4.484081395294060357e+00 3.447648264481497336e+02 3.466982029361690110e+01 nan nan nan nan
3.430498809559750271e+02 4.310566630547466360e+00 3.449648264481497790e+02 3.349964823244103229e+01 nan nan nan nan
3.432498809559750725e+02 4.143566844211332700e+00 3.451648264481497108e+02 3.236714718771418120e+01 nan nan nan nan
3.434498809559750043e+02 3.982846308474593755e+00 3.453648264481497563e+02 3.127117732515629811e+01 nan nan nan nan
3.436498809559750498e+02 3.828177434602015872e+00 3.455648264481496881e+02 3.021063044324097291e+01 nan nan nan nan
3.438498809559749816e+02 3.679340508754127992e+00 3.457648264481497336e+02 2.918442920537406238e+01 nan nan nan nan
3.440498809559750271e+02 3.536123435664324077e+00 3.459648264481496653e+02 2.819152638650139053e+01 nan nan nan nan
3.442498809559749589e+02 3.398321489972395693e+00 3.461648264481497108e+02 2.723090413401795828e+01 nan nan nan nan
3.444498809559750043e+02 3.265737075011768464e+00 3.463648264481496426e+02 2.630157324288955323e+01 nan nan nan nan
3.446498809559749361e+02 3.138179488858065636e+00 3.465648264481496881e+02 2.540257244485019328e+01 nan nan nan nan
3.448498809559749816e+02 3.015464697444434794e+00 3.467648264481496199e+02 2.453296771156868061e+01 nan nan nan nan
3.450498809559749134e+02 2.897415114558334892e+00 3.469648264481496653e+02 2.369185157164044853e+01 nan nan nan nan
3.452498809559749589e+02 2.783859388533859835e+00 3.471648264481495971e+02 2.287834244128518790e+01 nan nan nan nan
3.454498809559748906e+02 2.674632195461617457e+00 3.473648264481496426e+02 2.209158396859456630e+01 nan nan nan nan
3.456498809559749361e+02 2.569574038737767907e+00 3.475648264481495744e+02 2.133074439120209931e+01 nan nan nan nan
3.458498809559748679e+02 2.468531054782308942e+00 3.477648264481496199e+02 2.059501590721207975e+01 nan nan nan nan
3.460498809559749134e+02 2.371354824755621760e+00 3.479648264481495517e+02 1.988361405924879222e+01 nan nan nan nan
3.462498809559748452e+02 2.277902192110290436e+00 3.481648264481495971e+02 1.919577713145674380e+01 nan nan nan nan
3.464498809559748906e+02 2.188035085815410064e+00 3.483648264481495289e+02 1.853076555930648439e+01 nan nan nan nan
3.466498809559748224e+02 2.101620349097099272e+00 3.485648264481495744e+02 1.788786135202921201e+01 nan nan nan nan
3.468498809559748679e+02 2.018529573539836086e+00 3.487648264481495062e+02 1.726636752753081794e+01 nan nan nan nan
3.470498809559747997e+02 1.938638938399573464e+00 3.489648264481495517e+02 1.666560755960229301e+01 nan nan nan nan
3.472498809559748452e+02 1.861829054979890818e+00 3.491648264481494834e+02 1.608492483727227551e+01 nan nan nan nan
3.474498809559747770e+02 1.787984815929458904e+00 3.493648264481495289e+02 1.552368213611551440e+01 nan nan nan nan
3.476498809559748224e+02 1.716995249318756134e+00 3.495648264481494607e+02 1.498126110135847888e+01 nan nan nan nan
3.478498809559747542e+02 1.648753377360946182e+00 3.497648264481495062e+02 1.445706174259467325e+01 nan nan nan nan
3.480498809559747997e+02 1.583156079641638403e+00 3.499648264481494380e+02 1.395050193994595134e+01 nan nan nan nan
3.482498809559747315e+02 1.520103960728766967e+00 3.501648264481494834e+02 1.346101696148188687e+01 nan nan nan nan
3.484498809559747770e+02 1.459501222033993129e+00 3.503648264481494152e+02 1.298805899173049738e+01 nan nan nan nan
3.486498809559747087e+02 1.401255537802976070e+00 3.505648264481494607e+02 1.253109667109262659e+01 nan nan nan nan
3.488498809559747542e+02 1.345277935112172196e+00 3.507648264481493925e+02 1.208961464599086888e+01 nan nan nan nan
3.490498809559746860e+02 1.291482677755654507e+00 3.509648264481494380e+02 1.166311312956571378e+01 nan nan nan nan
3.492498809559747315e+02 1.239787153905669292e+00 3.511648264481493698e+02 1.125110747274872658e+01 nan nan nan nan
3.494498809559746633e+02 1.190111767436036638e+00 3.513648264481494152e+02 1.085312774552683202e+01 nan nan nan nan
3.496498809559747087e+02 1.142379832798367856e+00 3.515648264481493470e+02 1.046871832822609605e+01 nan nan nan nan
3.498498809559746405e+02 1.096517473345383742e+00 3.517648264481493925e+02 1.009743751263181366e+01 nan nan nan nan
3.500498809559746860e+02 1.052453522997258473e+00 3.519648264481493243e+02 9.738857112772675961e+00 nan nan nan nan
3.502498809559746178e+02 1.010119431150541702e+00 3.521648264481493698e+02 9.392562085188037813e+00 nan nan nan nan
3.504498809559746633e+02 9.694491707310075590e-01 3.523648264481493015e+02 9.058150158507418226e+00 nan nan nan nan
3.506498809559745951e+02 9.303791492952613318e-01 3.525648264481493470e+02 8.735231472162460875e+00 nan nan nan nan
nan nan 3.527648264481492788e+02 8.423428224063874481e+00 nan nan nan nan
nan nan 3.529648264481493243e+02 8.122374327063740296e+00 nan nan nan nan
nan nan 3.531648264481492561e+02 7.831715074039873770e+00 nan nan nan nan
nan nan 3.533648264481493015e+02 7.551106811425186471e+00 nan nan nan nan
nan nan 3.535648264481492333e+02 7.280216621019604872e+00 nan nan nan nan
nan nan 3.537648264481492788e+02 7.018722009912864657e+00 nan nan nan nan
nan nan 3.539648264481492106e+02 6.766310608357534839e+00 nan nan nan nan
nan nan 3.541648264481492561e+02 6.522679875423998297e+00 nan nan nan nan
nan nan 3.543648264481491879e+02 6.287536812280155374e+00 nan nan nan nan
nan nan 3.545648264481492333e+02 6.060597682930977115e+00 nan nan nan nan
nan nan 3.547648264481491651e+02 5.841587742264862548e+00 nan nan nan nan
nan nan 3.549648264481492106e+02 5.630240971245052961e+00 nan nan nan nan
nan nan 3.551648264481491424e+02 5.426299819096585431e+00 nan nan nan nan
nan nan 3.553648264481491879e+02 5.229514952332105615e+00 nan nan nan nan
nan nan 3.555648264481491196e+02 5.039645010469872233e+00 nan nan nan nan
nan nan 3.557648264481491651e+02 4.856456368291669712e+00 nan nan nan nan
nan nan 3.559648264481490969e+02 4.679722904498311742e+00 nan nan nan nan
nan nan 3.561648264481491424e+02 4.509225776614561809e+00 nan nan nan nan
nan nan 3.563648264481490742e+02 4.344753202004823400e+00 nan nan nan nan
nan nan 3.565648264481491196e+02 4.186100244856608477e+00 nan nan nan nan
nan nan 3.567648264481490514e+02 4.033068608996618565e+00 nan nan nan nan
nan nan 3.569648264481490969e+02 3.885466436401016743e+00 nan nan nan nan
nan nan 3.571648264481490287e+02 3.743108111269551674e+00 nan nan nan nan
nan nan 3.573648264481490742e+02 3.605814069528750831e+00 nan nan nan nan
nan nan 3.575648264481490060e+02 3.473410613638473698e+00 nan nan nan nan
nan nan 3.577648264481490514e+02 3.345729732571813830e+00 nan nan nan nan
nan nan 3.579648264481489832e+02 3.222608926846397104e+00 nan nan nan nan
nan nan 3.581648264481490287e+02 3.103891038482038844e+00 nan nan nan nan
nan nan 3.583648264481489605e+02 2.989424085766813732e+00 nan nan nan nan
nan nan 3.585648264481490060e+02 2.879061102710979370e+00 nan nan nan nan
nan nan 3.587648264481489377e+02 2.772659983075256740e+00 nan nan nan nan
nan nan 3.589648264481489832e+02 2.670083328857174809e+00 nan nan nan nan
nan nan 3.591648264481489150e+02 2.571198303126285278e+00 nan nan nan nan
nan nan 3.593648264481489605e+02 2.475876487096440481e+00 nan nan nan nan
nan nan 3.595648264481488923e+02 2.383993741329894167e+00 nan nan nan nan
nan nan 3.597648264481489377e+02 2.295430070966177016e+00 nan nan nan nan
nan nan 3.599648264481488695e+02 2.210069494874080664e+00 nan nan nan nan
nan nan 3.601648264481489150e+02 2.127799918624379227e+00 nan nan nan nan
nan nan 3.603648264481488468e+02 2.048513011185701060e+00 nan nan nan nan
nan nan 3.605648264481488923e+02 1.972104085245184102e+00 nan nan nan nan
nan nan 3.607648264481488241e+02 1.898471981060292801e+00 nan nan nan nan
