# Supplementary material for: OMNI-P2x universal neural network potential for excited-state simulations
Source: Nat Commun. 2026 Apr 7;17:4949. doi: 10.1038/s41467-026-71380-5 (PMC13233842; doi:10.1038/s41467-026-71380-5)
Supplement: Supplementary file 3 — Source Data [file 41467_2026_71380_MOESM3_ESM.zip › source_data/Suppl_Fig5/fig_S5_d.txt]

# wl_ML/nm eps_ML/M-1cm-1 wl_DFT/nm eps_DFT/M-1cm-1 EE_ML/Hartree f_ML EE_DFT/Hartree f_DFT
1.766654755805095363e+02 6.138258902879624446e-02 1.800520320376238885e+02 1.081480896087457372e-01 1.901957889397181134e-01 1.038761770725246669e-03 1.907882609000353114e-01 1.376699999999999972e-02
1.768654755805095249e+02 7.236111577485379587e-02 1.802520320376238772e+02 1.263776740547977451e-01 1.959976330399513245e-01 4.959842151403423549e-03 2.041182032302231164e-01 1.276000000000000007e-03
1.770654755805095135e+02 8.515428372170358307e-02 1.804520320376238658e+02 1.474453064627814225e-01 2.001354284584522247e-01 5.345968490839000942e-03 2.095253098984812823e-01 7.907000000000000833e-03
1.772654755805095022e+02 1.000353777489584317e-01 1.806520320376238544e+02 1.717532698623281395e-01 2.032484039664268494e-01 4.434714055061336757e-03 2.123948953928902483e-01 2.324999999999999810e-03
1.774654755805094908e+02 1.173143812737719727e-01 1.808520320376238431e+02 1.997546488866249192e-01 2.068707123398780823e-01 4.788743293285366298e-03 2.135228704097471564e-01 1.149999999999999981e-03
1.776654755805094794e+02 1.373422121829112885e-01 1.810520320376238317e+02 2.319588379885512142e-01 2.103108664352930646e-01 7.763259074091907741e-03 2.153549202732847334e-01 6.856000000000000115e-03
1.778654755805094680e+02 1.605153483885967125e-01 1.812520320376238203e+02 2.689375248247746764e-01 2.130596389372385602e-01 1.073248401135205865e-02 2.177628643341904535e-01 2.980000000000000010e-03
1.780654755805094567e+02 1.872808656190523280e-01 1.814520320376238089e+02 3.113311745796514263e-01 2.153453504045046429e-01 1.198072634488343835e-02 2.190730778376064336e-01 2.640000000000000202e-04
1.782654755805094453e+02 2.181419096506977962e-01 1.816520320376237976e+02 3.598560405540902063e-01 2.175652384757995605e-01 1.218685690164565683e-02 2.231376318477487075e-01 1.817300000000000165e-02
1.784654755805094339e+02 2.536636245070721940e-01 1.818520320376237862e+02 4.153117256194727713e-01 2.199820205569267273e-01 1.212993074059486032e-02 2.248329385355418708e-01 2.090999999999999977e-03
1.786654755805094226e+02 2.944795571615208551e-01 1.820520320376237748e+02 4.785893181067810698e-01 nan nan nan nan
1.788654755805094112e+02 3.412985579575756323e-01 1.822520320376237635e+02 5.506801243400186729e-01 nan nan nan nan
1.790654755805093998e+02 3.949121942753691661e-01 1.824520320376237521e+02 6.326850183051698773e-01 nan nan nan nan
1.792654755805093885e+02 4.562026928976779527e-01 1.826520320376237407e+02 7.258244268471285565e-01 nan nan nan nan
1.794654755805093771e+02 5.261514240400225750e-01 1.828520320376237294e+02 8.314489662836922479e-01 nan nan nan nan
1.796654755805093657e+02 6.058479370837998035e-01 1.830520320376237180e+02 9.510507433970449842e-01 nan nan nan nan
1.798654755805093544e+02 6.964995546684666916e-01 1.832520320376237066e+02 1.086275330390066518e+00 nan nan nan nan
1.800654755805093430e+02 7.994415279431017485e-01 1.834520320376236953e+02 1.238934419560983047e+00 nan nan nan nan
1.802654755805093316e+02 9.161477514359661622e-01 1.836520320376236839e+02 1.411019159143195534e+00 nan nan nan nan
1.804654755805093203e+02 1.048242031164545285e+00 1.838520320376236725e+02 1.604714166967540656e+00 nan nan nan nan
1.806654755805093089e+02 1.197509894276544085e+00 1.840520320376236612e+02 1.822412213327479380e+00 nan nan nan nan
1.808654755805092975e+02 1.365910922685765971e+00 1.842520320376236498e+02 2.066729558663615851e+00 nan nan nan nan
1.810654755805092861e+02 1.555591586856164721e+00 1.844520320376236384e+02 2.340521925436881201e+00 nan nan nan nan
1.812654755805092748e+02 1.768898549108435692e+00 1.846520320376236270e+02 2.646901076840643796e+00 nan nan nan nan
1.814654755805092634e+02 2.008392398599761375e+00 1.848520320376236157e+02 2.989251967827572187e+00 nan nan nan nan
1.816654755805092520e+02 2.276861772489432223e+00 1.850520320376236043e+02 3.371250426318799676e+00 nan nan nan nan
1.818654755805092407e+02 2.577337809792603185e+00 1.852520320376235929e+02 3.796881314451353795e+00 nan nan nan nan
1.820654755805092293e+02 2.913108876085216625e+00 1.854520320376235816e+02 4.270457111340865808e+00 nan nan nan nan
1.822654755805092179e+02 3.287735488615388224e+00 1.856520320376235702e+02 4.796636850131875462e+00 nan nan nan nan
1.824654755805092066e+02 3.705065362562852016e+00 1.858520320376235588e+02 5.380445333129809882e+00 nan nan nan nan
1.826654755805091952e+02 4.169248490240550886e+00 1.860520320376235475e+02 6.027292539613325673e+00 nan nan nan nan
1.828654755805091838e+02 4.684752156037604642e+00 1.862520320376235361e+02 6.742993131576469068e+00 nan nan nan nan
1.830654755805091725e+02 5.256375780940643949e+00 1.864520320376235247e+02 7.533785953219481080e+00 nan nan nan nan
1.832654755805091611e+02 5.889265481651746015e+00 1.866520320376235134e+02 8.406353410574475049e+00 nan nan nan nan
1.834654755805091497e+02 6.588928220732594099e+00 1.868520320376235020e+02 9.367840608294718763e+00 nan nan nan nan
1.836654755805091384e+02 7.361245415972295980e+00 1.870520320376234906e+02 1.042587411145684584e+01 nan nan nan nan
1.838654755805091270e+02 8.212485869403474581e+00 1.872520320376234793e+02 1.158858019130159178e+01 nan nan nan nan
1.840654755805091156e+02 9.149317869202159059e+00 1.874520320376234679e+02 1.286460240528902688e+01 nan nan nan nan
1.842654755805091042e+02 1.017882031122323738e+01 1.876520320376234565e+02 1.426311835375669013e+01 nan nan nan nan
1.844654755805090929e+02 1.130849268126785923e+01 1.878520320376234451e+02 1.579385544795766450e+01 nan nan nan nan
1.846654755805090815e+02 1.254626373447100462e+01 1.880520320376234338e+02 1.746710551743471385e+01 nan nan nan nan
1.848654755805090701e+02 1.390049870457145964e+01 1.882520320376234224e+02 1.929373807864564583e+01 nan nan nan nan
1.850654755805090588e+02 1.538000487338178246e+01 1.884520320376234110e+02 2.128521208162784362e+01 nan nan nan nan
1.852654755805090474e+02 1.699403532965189001e+01 1.886520320376233997e+02 2.345358594737366786e+01 nan nan nan nan
1.854654755805090360e+02 1.875229074679138819e+01 1.888520320376233883e+02 2.581152570557438608e+01 nan nan nan nan
1.856654755805090247e+02 2.066491901072522097e+01 1.890520320376233769e+02 2.837231104061390496e+01 nan nan nan nan
1.858654755805090133e+02 2.274251253254553262e+01 1.892520320376233656e+02 3.114983905321451374e+01 nan nan nan nan
1.860654755805090019e+02 2.499610308570930783e+01 1.894520320376233542e+02 3.415862554607143409e+01 nan nan nan nan
1.862654755805089906e+02 2.743715401434988976e+01 1.896520320376233428e+02 3.741380364423385885e+01 nan nan nan nan
1.864654755805089792e+02 3.007754966789501339e+01 1.898520320376233315e+02 4.093111956496257164e+01 nan nan nan nan
1.866654755805089678e+02 3.292958192761241065e+01 1.900520320376233201e+02 4.472692535740066688e+01 nan nan nan nan
1.868654755805089565e+02 3.600593370299776552e+01 1.902520320376233087e+02 4.881816843967015274e+01 nan nan nan nan
1.870654755805089451e+02 3.931965929002119964e+01 1.904520320376232974e+02 5.322237776998608894e+01 nan nan nan nan
1.872654755805089337e+02 4.288416149917024001e+01 1.906520320376232860e+02 5.795764649911649968e+01 nan nan nan nan
1.874654755805089223e+02 4.671316547891061077e+01 1.908520320376232746e+02 6.304261096398090558e+01 nan nan nan nan
1.876654755805089110e+02 5.082068917955228216e+01 1.910520320376232632e+02 6.849642589639682910e+01 nan nan nan nan
1.878654755805088996e+02 5.522101042347772193e+01 1.912520320376232519e+02 7.433873573691911929e+01 nan nan nan nan
1.880654755805088882e+02 5.992863057015716066e+01 1.914520320376232405e+02 8.058964196133931068e+01 nan nan nan nan
1.882654755805088769e+02 6.495823478817339947e+01 1.916520320376232291e+02 8.726966634664691469e+01 nan nan nan nan
1.884654755805088655e+02 7.032464897151328387e+01 1.918520320376232178e+02 9.439971012406718387e+01 nan nan nan nan
1.886654755805088541e+02 7.604279336338281325e+01 1.920520320376232064e+02 1.020010089890315896e+02 nan nan nan nan
1.888654755805088428e+02 8.212763297769703286e+01 1.922520320376231950e+02 1.100950839615820627e+02 nan nan nan nan
1.890654755805088314e+02 8.859412493584386539e+01 1.924520320376231837e+02 1.187036881155500367e+02 nan nan nan nan
1.892654755805088200e+02 9.545716286417989238e+01 1.926520320376231723e+02 1.278487492207817695e+02 nan nan nan nan
1.894654755805088087e+02 1.027315185257298111e+02 1.928520320376231609e+02 1.375523083695924811e+02 nan nan nan nan
1.896654755805087973e+02 1.104317808874250915e+02 1.930520320376231496e+02 1.478364546862549105e+02 nan nan nan nan
1.898654755805087859e+02 1.185722928517276102e+02 1.932520320376231382e+02 1.587232562465521823e+02 nan nan nan nan
1.900654755805087746e+02 1.271670859083489944e+02 1.934520320376231268e+02 1.702346873630859534e+02 nan nan nan nan
1.902654755805087632e+02 1.362298129876843973e+02 1.936520320376231155e+02 1.823925524207332955e+02 nan nan nan nan
1.904654755805087518e+02 1.457736798223203039e+02 1.938520320376231041e+02 1.952184064755303154e+02 nan nan nan nan
1.906654755805087404e+02 1.558113751462431367e+02 1.940520320376230927e+02 2.087334728586154711e+02 nan nan nan nan
1.908654755805087291e+02 1.663550000828580551e+02 1.942520320376230814e+02 2.229585580550199495e+02 nan nan nan nan
1.910654755805087177e+02 1.774159970924756635e+02 1.944520320376230700e+02 2.379139641542447521e+02 nan nan nan nan
1.912654755805087063e+02 1.890050788671648547e+02 1.946520320376230586e+02 2.536193991960473113e+02 nan nan nan nan
1.914654755805086950e+02 2.011321575756657865e+02 1.948520320376230472e+02 2.700938857598670779e+02 nan nan nan nan
1.916654755805086836e+02 2.138062748731805982e+02 1.950520320376230359e+02 2.873556681702037281e+02 nan nan nan nan
1.918654755805086722e+02 2.270355331000149306e+02 1.952520320376230245e+02 3.054221187122686842e+02 nan nan nan nan
1.920654755805086609e+02 2.408270280992686025e+02 1.954520320376230131e+02 3.243096432725348564e+02 nan nan nan nan
1.922654755805086495e+02 2.551867840866894710e+02 1.956520320376230018e+02 3.440335868369845116e+02 nan nan nan nan
1.924654755805086381e+02 2.701196910054798082e+02 1.958520320376229904e+02 3.646081392958441256e+02 nan nan nan nan
1.926654755805086268e+02 2.856294447951347593e+02 1.960520320376229790e+02 3.860462420170343307e+02 nan nan nan nan
1.928654755805086154e+02 3.017184909961346193e+02 1.962520320376229677e+02 4.083594956615634715e+02 nan nan nan nan
1.930654755805086040e+02 3.183879721017740962e+02 1.964520320376229563e+02 4.315580697221968194e+02 nan nan nan nan
1.932654755805085927e+02 3.356376790542400386e+02 1.966520320376229449e+02 4.556506142720760408e+02 nan nan nan nan
1.934654755805085813e+02 3.534660072646011599e+02 1.968520320376229336e+02 4.806441744122738555e+02 nan nan nan nan
1.936654755805085699e+02 3.718699175155497301e+02 1.970520320376229222e+02 5.065441079064946734e+02 nan nan nan nan
1.938654755805085586e+02 3.908449020818018766e+02 1.972520320376229108e+02 5.333540064873711799e+02 nan nan nan nan
1.940654755805085472e+02 4.103849563759196712e+02 1.974520320376228995e+02 5.610756213115870423e+02 nan nan nan nan
1.942654755805085358e+02 4.304825563975537079e+02 1.976520320376228881e+02 5.897087930310469801e+02 nan nan nan nan
1.944654755805085244e+02 4.511286422314554443e+02 1.978520320376228767e+02 6.192513869338707764e+02 nan nan nan nan
1.946654755805085131e+02 4.723126078047439478e+02 1.980520320376228653e+02 6.496992335923800965e+02 nan nan nan nan
1.948654755805085017e+02 4.940222970768057849e+02 1.982520320376228540e+02 6.810460754359078237e+02 nan nan nan nan
1.950654755805084903e+02 5.162440067963154888e+02 1.984520320376228426e+02 7.132835196435295302e+02 nan nan nan nan
1.952654755805084790e+02 5.389624959194102303e+02 1.986520320376228312e+02 7.464009977265209272e+02 nan nan nan nan
1.954654755805084676e+02 5.621610017414670892e+02 1.988520320376228199e+02 7.803857321421689903e+02 nan nan nan nan
1.956654755805084562e+02 5.858212627523780611e+02 1.990520320376228085e+02 8.152227102499348348e+02 nan nan nan nan
1.958654755805084449e+02 6.099235481823722012e+02 1.992520320376227971e+02 8.508946658877638356e+02 nan nan nan nan
1.960654755805084335e+02 6.344466941621808473e+02 1.994520320376227858e+02 8.873820688112166408e+02 nan nan nan nan
1.962654755805084221e+02 6.593681463786404038e+02 1.996520320376227744e+02 9.246631222007029010e+02 nan nan nan nan
1.964654755805084108e+02 6.846640090644459633e+02 1.998520320376227630e+02 9.627137684032285279e+02 nan nan nan nan
1.966654755805083994e+02 7.103091001195067520e+02 2.000520320376227517e+02 1.001507703034540782e+03 nan nan nan nan
1.968654755805083880e+02 7.362770121214573464e+02 2.002520320376227403e+02 1.041016397525846514e+03 nan nan nan nan
1.970654755805083767e+02 7.625401789443375264e+02 2.004520320376227289e+02 1.081209130156767742e+03 nan nan nan nan
1.972654755805083653e+02 7.890699476683740841e+02 2.006520320376227176e+02 1.122053025572658498e+03 nan nan nan nan
1.974654755805083539e+02 8.158366554294951811e+02 2.008520320376227062e+02 1.163513102740894283e+03 nan nan nan nan
1.976654755805083425e+02 8.428097108258523349e+02 2.010520320376226948e+02 1.205552331256976004e+03 nan nan nan nan
1.978654755805083312e+02 8.699576794698714366e+02 2.012520320376226834e+02 1.248131695867421513e+03 nan nan nan nan
1.980654755805083198e+02 8.972483732488309442e+02 2.014520320376226721e+02 1.291210269033724899e+03 nan nan nan nan
1.982654755805083084e+02 9.246489428345020087e+02 2.016520320376226607e+02 1.334745291318917907e+03 nan nan nan nan
1.984654755805082971e+02 9.521259729635787608e+02 2.018520320376226493e+02 1.378692259337301039e+03 nan nan nan nan
1.986654755805082857e+02 9.796455799951678500e+02 2.020520320376226380e+02 1.423005020967714245e+03 nan nan nan nan
1.988654755805082743e+02 1.007173511240085872e+03 2.022520320376226266e+02 1.467635877492598183e+03 nan nan nan nan
1.990654755805082630e+02 1.034675245548592102e+03 2.024520320376226152e+02 1.512535692288194241e+03 nan nan nan nan
1.992654755805082516e+02 1.062116094639227640e+03 2.026520320376226039e+02 1.557654005657187781e+03 nan nan nan nan
1.994654755805082402e+02 1.089461304650910279e+03 2.028520320376225925e+02 1.602939155362550991e+03 nan nan nan nan
1.996654755805082289e+02 1.116676157403920115e+03 2.030520320376225811e+02 1.648338402391837917e+03 nan nan nan nan
1.998654755805082175e+02 1.143726070862389179e+03 2.032520320376225698e+02 1.693798061454149320e+03 nan nan nan nan
2.000654755805082061e+02 1.170576698301530996e+03 2.034520320376225584e+02 1.739263635687585975e+03 nan nan nan nan
2.002654755805081948e+02 1.197194025697002417e+03 2.036520320376225470e+02 1.784679955034187287e+03 nan nan nan nan
2.004654755805081834e+02 1.223544466871003124e+03 2.038520320376225357e+02 1.829991317720643337e+03 nan nan nan nan
2.006654755805081720e+02 1.249594955950212807e+03 2.040520320376225243e+02 1.875141634268731877e+03 nan nan nan nan
2.008654755805081606e+02 1.275313036714058853e+03 2.042520320376225129e+02 1.920074573447117473e+03 nan nan nan nan
2.010654755805081493e+02 1.300666948437562041e+03 2.044520320376225015e+02 1.964733709568292852e+03 nan nan nan nan
2.012654755805081379e+02 1.325625707861587671e+03 2.046520320376224902e+02 2.009062670528952594e+03 nan nan nan nan
2.014654755805081265e+02 1.350159186953562084e+03 2.048520320376224788e+02 2.053005285990573157e+03 nan nan nan nan
2.016654755805081152e+02 1.374238186154178948e+03 2.050520320376224674e+02 2.096505735098439345e+03 nan nan nan nan
2.018654755805081038e+02 1.397834502839284823e+03 2.052520320376224561e+02 2.139508693142239736e+03 nan nan nan nan
2.020654755805080924e+02 1.420920994761291240e+03 2.054520320376224447e+02 2.181959476569289563e+03 nan nan nan nan
2.022654755805080811e+02 1.443471638270325457e+03 2.056520320376224333e+02 2.223804185772716664e+03 nan nan nan nan
2.024654755805080697e+02 1.465461581151987275e+03 2.058520320376224220e+02 2.264989845090894050e+03 nan nan nan nan
2.026654755805080583e+02 1.486867189955390813e+03 2.060520320376224106e+02 2.305464539471587614e+03 nan nan nan nan
2.028654755805080470e+02 1.507666091722091323e+03 2.062520320376223992e+02 2.345177547274020071e+03 nan nan nan nan
2.030654755805080356e+02 1.527837210063030398e+03 2.064520320376223879e+02 2.384079468704300780e+03 nan nan nan nan
2.032654755805080242e+02 1.547360795566685510e+03 2.066520320376223765e+02 2.422122349404541637e+03 nan nan nan nan
2.034654755805080129e+02 1.566218450556709740e+03 2.068520320376223651e+02 2.459259798742918520e+03 nan nan nan nan
2.036654755805080015e+02 1.584393148251440607e+03 2.070520320376223538e+02 2.495447102380937395e+03 nan nan nan nan
2.038654755805079901e+02 1.601869246410257801e+03 2.072520320376223424e+02 2.530641328725000221e+03 nan nan nan nan
2.040654755805079787e+02 1.618632495582996398e+03 2.074520320376223310e+02 2.564801428901870167e+03 nan nan nan nan
2.042654755805079674e+02 1.634670042107846712e+03 2.076520320376223196e+02 2.597888329931417957e+03 nan nan nan nan
2.044654755805079560e+02 1.649970426030636418e+03 2.078520320376223083e+02 2.629865020805061704e+03 nan nan nan nan
2.046654755805079446e+02 1.664523574143609039e+03 2.080520320376222969e+02 2.660696631214330409e+03 nan nan nan nan
2.048654755805079333e+02 1.678320788364881309e+03 2.082520320376222855e+02 2.690350502710524324e+03 nan nan nan nan
2.050654755805079219e+02 1.691354729700345843e+03 2.084520320376222742e+02 2.718796252113821538e+03 nan nan nan nan
2.052654755805079105e+02 1.703619398048098901e+03 2.086520320376222628e+02 2.746005827027385749e+03 nan nan nan nan
2.054654755805078992e+02 1.715110108121072699e+03 2.088520320376222514e+02 2.771953553349702815e+03 nan nan nan nan
2.056654755805078878e+02 1.725823461776803924e+03 2.090520320376222401e+02 2.796616174715628404e+03 nan nan nan nan
2.058654755805078764e+02 1.735757317053791667e+03 2.092520320376222287e+02 2.819972883833524065e+03 nan nan nan nan
2.060654755805078651e+02 1.744910754221956950e+03 2.094520320376222173e+02 2.842005345722342099e+03 nan nan nan nan
2.062654755805078537e+02 1.753284039160232169e+03 2.096520320376222060e+02 2.862697712888032129e+03 nan nan nan nan
2.064654755805078423e+02 1.760878584377315292e+03 2.098520320376221946e+02 2.882036632513349105e+03 nan nan nan nan
2.066654755805078310e+02 1.767696907992230763e+03 2.100520320376221832e+02 2.900011245768695517e+03 nan nan nan nan
2.068654755805078196e+02 1.773742590989649671e+03 2.102520320376221719e+02 2.916613179383851730e+03 nan nan nan nan
2.070654755805078082e+02 1.779020233060954070e+03 2.104520320376221605e+02 2.931836529651332967e+03 nan nan nan nan
2.072654755805077968e+02 1.783535407336006983e+03 2.106520320376221491e+02 2.945677839061404484e+03 nan nan nan nan
2.074654755805077855e+02 1.787294614302564696e+03 2.108520320376221378e+02 2.958136065796354160e+03 nan nan nan nan
2.076654755805077741e+02 1.790305235200420384e+03 2.110520320376221264e+02 2.969212546337525509e+03 nan nan nan nan
2.078654755805077627e+02 1.792575485165838472e+03 2.112520320376221150e+02 2.978910951462484263e+03 nan nan nan nan
2.080654755805077514e+02 1.794114366388788085e+03 2.114520320376221036e+02 2.987237235931786017e+03 nan nan nan nan
2.082654755805077400e+02 1.794931621531084147e+03 2.116520320376220923e+02 2.994199582184741757e+03 nan nan nan nan
2.084654755805077286e+02 1.795037687637962790e+03 2.118520320376220809e+02 2.999808338381550129e+03 nan nan nan nan
2.086654755805077173e+02 1.794443650759016236e+03 2.120520320376220695e+02 3.004075951144940973e+03 nan nan nan nan
2.088654755805077059e+02 1.793161201476994620e+03 2.122520320376220582e+02 3.007016893368243927e+03 nan nan nan nan
2.090654755805076945e+02 1.791202591524877562e+03 2.124520320376220468e+02 3.008647587468315123e+03 nan nan nan nan
2.092654755805076832e+02 1.788580591653069632e+03 2.126520320376220354e+02 3.008986324471226908e+03 nan nan nan nan
2.094654755805076718e+02 1.785308450889632695e+03 2.128520320376220241e+02 3.008053179325972451e+03 nan nan nan nan
2.096654755805076604e+02 1.781399857317452643e+03 2.130520320376220127e+02 3.005869922846658483e+03 nan nan nan nan
2.098654755805076491e+02 1.776868900473168651e+03 2.132520320376220013e+02 3.002459930686905409e+03 nan nan nan nan
2.100654755805076377e+02 1.771730035453771961e+03 2.134520320376219900e+02 2.997848089751366388e+03 nan nan nan nan
2.102654755805076263e+02 1.765998048798203627e+03 2.136520320376219786e+02 2.992060702448581651e+03 nan nan nan nan
2.104654755805076149e+02 1.759688026193059386e+03 2.138520320376219672e+02 2.985125389186771827e+03 nan nan nan nan
2.106654755805076036e+02 1.752815322033902248e+03 2.140520320376219559e+02 2.977070989509839819e+03 nan nan nan nan
2.108654755805075922e+02 1.745395530856694222e+03 2.142520320376219445e+02 2.967927462264734459e+03 nan nan nan nan
2.110654755805075808e+02 1.737444460637650081e+03 2.144520320376219331e+02 2.957725785183662083e+03 nan nan nan nan
2.112654755805075695e+02 1.728978107944486055e+03 2.146520320376219217e+02 2.946497854255410857e+03 nan nan nan nan
2.114654755805075581e+02 1.720012634907583788e+03 2.148520320376219104e+02 2.934276383249409264e+03 nan nan nan nan
2.116654755805075467e+02 1.710564347966228752e+03 2.150520320376218990e+02 2.921094803744212641e+03 nan nan nan nan
2.118654755805075354e+02 1.700649678332690883e+03 2.152520320376218876e+02 2.906987165998928504e+03 nan nan nan nan
2.120654755805075240e+02 1.690285164105719787e+03 2.154520320376218763e+02 2.891988040991893740e+03 nan nan nan nan
2.122654755805075126e+02 1.679487433954909193e+03 2.156520320376218649e+02 2.876132423935636780e+03 nan nan nan nan
2.124654755805075013e+02 1.668273192288467726e+03 2.158520320376218535e+02 2.859455639561037515e+03 nan nan nan nan
2.126654755805074899e+02 1.656659205809199420e+03 2.160520320376218422e+02 2.841993249446855771e+03 nan nan nan nan
2.128654755805074785e+02 1.644662291356933338e+03 2.162520320376218308e+02 2.823780961653119448e+03 nan nan nan nan
2.130654755805074672e+02 1.632299304930260632e+03 2.164520320376218194e+02 2.804854542898980981e+03 nan nan nan nan
2.132654755805074558e+02 1.619587131776251454e+03 2.166520320376218081e+02 2.785249733507099336e+03 nan nan nan nan
2.134654755805074444e+02 1.606542677433711333e+03 2.168520320376217967e+02 2.765002165317858726e+03 nan nan nan nan
2.136654755805074331e+02 1.593182859613624942e+03 2.170520320376217853e+02 2.744147282757750418e+03 nan nan nan nan
2.138654755805074217e+02 1.579524600799509244e+03 2.172520320376217740e+02 2.722720267227151453e+03 nan nan nan nan
2.140654755805074103e+02 1.565584821450568143e+03 2.174520320376217626e+02 2.700755964953595139e+03 nan nan nan nan
2.142654755805073989e+02 1.551380433691670078e+03 2.176520320376217512e+02 2.678288818437632472e+03 nan nan nan nan
2.144654755805073876e+02 1.536928335376164341e+03 2.178520320376217398e+02 2.655352801599533450e+03 nan nan nan nan
2.146654755805073762e+02 1.522245404410531592e+03 2.180520320376217285e+02 2.631981358716423074e+03 nan nan nan nan
2.148654755805073648e+02 1.507348493233561840e+03 2.182520320376217171e+02 2.608207347221249165e+03 nan nan nan nan
2.150654755805073535e+02 1.492254423347141483e+03 2.184520320376217057e+02 2.584062984417048483e+03 nan nan nan nan
2.152654755805073421e+02 1.476979979800983529e+03 2.186520320376216944e+02 2.559579798142652635e+03 nan nan nan nan
2.154654755805073307e+02 1.461541905539216714e+03 2.188520320376216830e+02 2.534788581409075960e+03 nan nan nan nan
2.156654755805073194e+02 1.445956895523120693e+03 2.190520320376216716e+02 2.509719351009623551e+03 nan nan nan nan
2.158654755805073080e+02 1.430241590550961519e+03 2.192520320376216603e+02 2.484401310091106097e+03 nan nan nan nan
2.160654755805072966e+02 1.414412570702975245e+03 2.194520320376216489e+02 2.458862814658690695e+03 nan nan nan nan
2.162654755805072853e+02 1.398486348347043759e+03 2.196520320376216375e+02 2.433131343972660943e+03 nan nan nan nan
2.164654755805072739e+02 1.382479360648211468e+03 2.198520320376216262e+02 2.407233474782108260e+03 nan nan nan nan
2.166654755805072625e+02 1.366407961533156140e+03 2.200520320376216148e+02 2.381194859327697486e+03 nan nan nan nan
2.168654755805072512e+02 1.350288413068645241e+03 2.202520320376216034e+02 2.355040207034180185e+03 nan nan nan nan
2.170654755805072398e+02 1.334136876221128659e+03 2.204520320376215921e+02 2.328793269802120903e+03 nan nan nan nan
2.172654755805072284e+02 1.317969400972655421e+03 2.206520320376215807e+02 2.302476830798320407e+03 nan nan nan nan
2.174654755805072170e+02 1.301801915776317855e+03 2.208520320376215693e+02 2.276112696635170323e+03 nan nan nan nan
2.176654755805072057e+02 1.285650216342342674e+03 2.210520320376215579e+02 2.249721692820809949e+03 nan nan nan nan
2.178654755805071943e+02 1.269529953753662085e+03 2.212520320376215466e+02 2.223323662354358930e+03 nan nan nan nan
2.180654755805071829e+02 1.253456621917419398e+03 2.214520320376215352e+02 2.196937467334024859e+03 nan nan nan nan
2.182654755805071716e+02 1.237445544366039030e+03 2.216520320376215238e+02 2.170580993439858048e+03 nan nan nan nan
2.184654755805071602e+02 1.221511860428661976e+03 2.218520320376215125e+02 2.144271157148201382e+03 nan nan nan nan
2.186654755805071488e+02 1.205670510800292050e+03 2.220520320376215011e+02 2.118023915530503018e+03 nan nan nan nan
2.188654755805071375e+02 1.189936222542459063e+03 2.222520320376214897e+02 2.091854278486046951e+03 nan nan nan nan
2.190654755805071261e+02 1.174323493555112464e+03 2.224520320376214784e+02 2.065776323255402076e+03 nan nan nan nan
2.192654755805071147e+02 1.158846576565031455e+03 2.226520320376214670e+02 2.039803211059697560e+03 nan nan nan nan
2.194654755805071034e+02 1.143519462681191044e+03 2.228520320376214556e+02 2.013947205709709579e+03 nan nan nan nan
2.196654755805070920e+02 1.128355864572200517e+03 2.230520320376214443e+02 1.988219694028360664e+03 nan nan nan nan
2.198654755805070806e+02 1.113369199325197769e+03 2.232520320376214329e+02 1.962631207930508936e+03 nan nan nan nan
2.200654755805070693e+02 1.098572571049351836e+03 2.234520320376214215e+02 1.937191448004825816e+03 nan nan nan nan
2.202654755805070579e+02 1.083978753290415170e+03 2.236520320376214102e+02 1.911909308444039425e+03 nan nan nan nan
2.204654755805070465e+02 1.069600171325650081e+03 2.238520320376213988e+02 1.886792903171956368e+03 nan nan nan nan
2.206654755805070351e+02 1.055448884410738856e+03 2.240520320376213874e+02 1.861849593018145924e+03 nan nan nan nan
2.208654755805070238e+02 1.041536568052222037e+03 2.242520320376213760e+02 1.837086013794408473e+03 nan nan nan nan
2.210654755805070124e+02 1.027874496380385381e+03 2.244520320376213647e+02 1.812508105130554213e+03 nan nan nan nan
2.212654755805070010e+02 1.014473524698488177e+03 2.246520320376213533e+02 1.788121139930982963e+03 nan nan nan nan
2.214654755805069897e+02 1.001344072284633626e+03 2.248520320376213419e+02 1.763929754318008008e+03 nan nan nan nan
2.216654755805069783e+02 9.884961055227581710e+02 2.250520320376213306e+02 1.739937977932269177e+03 nan nan nan nan
2.218654755805069669e+02 9.759391214386411093e+02 2.252520320376213192e+02 1.716149264465803981e+03 nan nan nan nan
2.220654755805069556e+02 9.636821317161928846e+02 2.254520320376213078e+02 1.692566522308392905e+03 nan nan nan nan
2.222654755805069442e+02 9.517336472679331791e+02 2.256520320376212965e+02 1.669192145193299439e+03 nan nan nan nan
2.224654755805069328e+02 9.401016634320484400e+02 2.258520320376212851e+02 1.646028042734189967e+03 nan nan nan nan
2.226654755805069215e+02 9.287936458663778012e+02 2.260520320376212737e+02 1.623075670750732797e+03 nan nan nan nan
2.228654755805069101e+02 9.178165172073981921e+02 2.262520320376212624e+02 1.600336061286441691e+03 nan nan nan nan
2.230654755805068987e+02 9.071766445596301764e+02 2.264520320376212510e+02 1.577809852228170939e+03 nan nan nan nan
2.232654755805068874e+02 8.968798278778630220e+02 2.266520320376212396e+02 1.555497316442917736e+03 nan nan nan nan
2.234654755805068760e+02 8.869312893014443944e+02 2.268520320376212283e+02 1.533398390353558170e+03 nan nan nan nan
2.236654755805068646e+02 8.773356634963005263e+02 2.270520320376212169e+02 1.511512701881380735e+03 nan nan nan nan
2.238654755805068532e+02 8.680969890566193499e+02 2.272520320376212055e+02 1.489839597689277753e+03 nan nan nan nan
2.240654755805068419e+02 8.592187010141865358e+02 2.274520320376211941e+02 1.468378169665593987e+03 nan nan nan nan
2.242654755805068305e+02 8.507036244991789999e+02 2.276520320376211828e+02 1.447127280594511603e+03 nan nan nan nan
2.244654755805068191e+02 8.425539695918782854e+02 2.278520320376211714e+02 1.426085588964880117e+03 nan nan nan nan
2.246654755805068078e+02 8.347713274003282322e+02 2.280520320376211600e+02 1.405251572875030888e+03 nan nan nan nan
2.248654755805067964e+02 8.273566673942907528e+02 2.282520320376211487e+02 1.384623552996859416e+03 nan nan nan nan
2.250654755805067850e+02 8.203103360212144253e+02 2.284520320376211373e+02 1.364199714567949513e+03 nan nan nan nan
2.252654755805067737e+02 8.136320566250986985e+02 2.286520320376211259e+02 1.343978128385788750e+03 nan nan nan nan
2.254654755805067623e+02 8.073209306842978776e+02 2.288520320376211146e+02 1.323956770783402362e+03 nan nan nan nan
2.256654755805067509e+02 8.013754403794569043e+02 2.290520320376211032e+02 1.304133542570569489e+03 nan nan nan nan
2.258654755805067396e+02 7.957934524978585387e+02 2.292520320376210918e+02 1.284506286929675980e+03 nan nan nan nan
2.260654755805067282e+02 7.905722236755748327e+02 2.294520320376210805e+02 1.265072806259756817e+03 nan nan nan nan
2.262654755805067168e+02 7.857084069739867118e+02 2.296520320376210691e+02 1.245830877966647677e+03 nan nan nan nan
2.264654755805067055e+02 7.811980597824007191e+02 2.298520320376210577e+02 1.226778269201296553e+03 nan nan nan nan
2.266654755805066941e+02 7.770366530337765880e+02 2.300520320376210464e+02 1.207912750552154421e+03 nan nan nan nan
2.268654755805066827e+02 7.732190817159197422e+02 2.302520320376210350e+02 1.189232108701293100e+03 nan nan nan nan
2.270654755805066713e+02 7.697396766559212438e+02 2.304520320376210236e+02 1.170734158057217883e+03 nan nan nan nan
2.272654755805066600e+02 7.665922175512554304e+02 2.306520320376210123e+02 1.152416751380663527e+03 nan nan nan nan
2.274654755805066486e+02 7.637699472165807038e+02 2.308520320376210009e+02 1.134277789422500064e+03 nan nan nan nan
2.276654755805066372e+02 7.612655870112124603e+02 2.310520320376209895e+02 1.116315229595677238e+03 nan nan nan nan
2.278654755805066259e+02 7.590713534082173055e+02 2.312520320376209781e+02 1.098527093705577499e+03 nan nan nan nan
2.280654755805066145e+02 7.571789756623117000e+02 2.314520320376209668e+02 1.080911474765387084e+03 nan nan nan nan
2.282654755805066031e+02 7.555797145301269211e+02 2.316520320376209554e+02 1.063466542925219073e+03 nan nan nan nan
2.284654755805065918e+02 7.542643819929995743e+02 2.318520320376209440e+02 1.046190550545329188e+03 nan nan nan nan
2.286654755805065804e+02 7.532233619292780986e+02 2.320520320376209327e+02 1.029081836445586077e+03 nan nan nan nan
2.288654755805065690e+02 7.524466316801432413e+02 2.322520320376209213e+02 1.012138829364505227e+03 nan nan nan nan
2.290654755805065577e+02 7.519237844502288226e+02 2.324520320376209099e+02 9.953600506624625268e+02 nan nan nan nan
2.292654755805065463e+02 7.516440524818190170e+02 2.326520320376208986e+02 9.787441163046128167e+02 nan nan nan nan
2.294654755805065349e+02 7.515963309391506755e+02 2.328520320376208872e+02 9.622897381597827007e+02 nan nan nan nan
2.296654755805065236e+02 7.517692024373550339e+02 2.330520320376208758e+02 9.459957246522502601e+02 nan nan nan nan
2.298654755805065122e+02 7.521509621488091852e+02 2.332520320376208645e+02 9.298609808036484310e+02 nan nan nan nan
2.300654755805065008e+02 7.527296434182019311e+02 2.334520320376208531e+02 9.138845077025438286e+02 nan nan nan nan
2.302654755805064895e+02 7.534930438163586359e+02 2.336520320376208417e+02 8.980654014392634963e+02 nan nan nan nan
2.304654755805064781e+02 7.544287515619324722e+02 2.338520320376208304e+02 8.824028515435060172e+02 nan nan nan nan
2.306654755805064667e+02 7.555241722393307100e+02 2.340520320376208190e+02 8.668961389619979627e+02 nan nan nan nan
2.308654755805064553e+02 7.567665557408207633e+02 2.342520320376208076e+02 8.515446336131608405e+02 nan nan nan nan
2.310654755805064440e+02 7.581430233605473177e+02 2.344520320376207962e+02 8.363477915552758759e+02 nan nan nan nan
2.312654755805064326e+02 7.596405949682791743e+02 2.346520320376207849e+02 8.213051518039673056e+02 nan nan nan nan
2.314654755805064212e+02 7.612462161909979841e+02 2.348520320376207735e+02 8.064163328342236809e+02 nan nan nan nan
2.316654755805064099e+02 7.629467855310166442e+02 2.350520320376207621e+02 7.916810288013160744e+02 nan nan nan nan
2.318654755805063985e+02 7.647291813501216211e+02 2.352520320376207508e+02 7.770990055141037374e+02 nan nan nan nan
2.320654755805063871e+02 7.665802886502490310e+02 2.354520320376207394e+02 7.626700961932533573e+02 nan nan nan nan
2.322654755805063758e+02 7.684870255825044296e+02 2.356520320376207280e+02 7.483941970458641890e+02 nan nan nan nan
2.324654755805063644e+02 7.704363696177872498e+02 2.358520320376207167e+02 7.342712626868914185e+02 nan nan nan nan
2.326654755805063530e+02 7.724153833139972676e+02 2.360520320376207053e+02 7.203013014365526487e+02 nan nan nan nan
2.328654755805063417e+02 7.744112396166906365e+02 2.362520320376206939e+02 7.064843705218371497e+02 nan nan nan nan
2.330654755805063303e+02 7.764112466321357715e+02 2.364520320376206826e+02 6.928205712088023347e+02 nan nan nan nan
2.332654755805063189e+02 7.784028718139969669e+02 2.366520320376206712e+02 6.793100438912240406e+02 nan nan nan nan
2.334654755805063076e+02 7.803737655073082351e+02 2.368520320376206598e+02 6.659529631598069273e+02 nan nan nan nan
2.336654755805062962e+02 7.823117837959839562e+02 2.370520320376206485e+02 6.527495328748148040e+02 nan nan nan nan
2.338654755805062848e+02 7.842050106028751770e+02 2.372520320376206371e+02 6.396999812637027389e+02 nan nan nan nan
2.340654755805062734e+02 7.860417789942289346e+02 2.374520320376206257e+02 6.268045560639494624e+02 nan nan nan nan
2.342654755805062621e+02 7.878106916434263667e+02 2.376520320376206143e+02 6.140635197299945958e+02 nan nan nan nan
2.344654755805062507e+02 7.895006404119585568e+02 2.378520320376206030e+02 6.014771447217716513e+02 nan nan nan nan
2.346654755805062393e+02 7.911008250088049181e+02 2.380520320376205916e+02 5.890457088911355186e+02 nan nan nan nan
2.348654755805062280e+02 7.926007706926457104e+02 2.382520320376205802e+02 5.767694909809980572e+02 nan nan nan nan
2.350654755805062166e+02 7.939903449847004140e+02 2.384520320376205689e+02 5.646487662508717449e+02 nan nan nan nan
2.352654755805062052e+02 7.952597733633557482e+02 2.386520320376205575e+02 5.526838022411067186e+02 nan nan nan nan
2.354654755805061939e+02 7.963996539152104788e+02 2.388520320376205461e+02 5.408748546869666143e+02 nan nan nan nan
2.356654755805061825e+02 7.974009709206106891e+02 2.390520320376205348e+02 5.292221635924107659e+02 nan nan nan nan
2.358654755805061711e+02 7.982551073552344860e+02 2.392520320376205234e+02 5.177259494722994759e+02 nan nan nan nan
2.360654755805061598e+02 7.989538562927630210e+02 2.394520320376205120e+02 5.063864097705924792e+02 nan nan nan nan
2.362654755805061484e+02 7.994894311971413572e+02 2.396520320376205007e+02 4.952037154609984100e+02 nan nan nan nan
2.364654755805061370e+02 7.998544750963781098e+02 2.398520320376204893e+02 4.841780078354564125e+02 nan nan nan nan
2.366654755805061257e+02 8.000420686332297464e+02 2.400520320376204779e+02 4.733093954848415592e+02 nan nan nan nan
2.368654755805061143e+02 8.000457369914861374e+02 2.402520320376204666e+02 4.625979514752582986e+02 nan nan nan nan
2.370654755805061029e+02 7.998594556998615417e+02 2.404520320376204552e+02 4.520437107223571047e+02 nan nan nan nan
2.372654755805060915e+02 7.994776553187268746e+02 2.406520320376204438e+02 4.416466675652741287e+02 nan nan nan nan
2.374654755805060802e+02 7.988952250180680039e+02 2.408520320376204324e+02 4.314067735408517024e+02 nan nan nan nan
2.376654755805060688e+02 7.981075150581070830e+02 2.410520320376204211e+02 4.213239353580751185e+02 nan nan nan nan
2.378654755805060574e+02 7.971103381869851319e+02 2.412520320376204097e+02 4.113980130718883288e+02 nan nan nan nan
2.380654755805060461e+02 7.958999699727502275e+02 2.414520320376203983e+02 4.016288184548131994e+02 nan nan nan nan
2.382654755805060347e+02 7.944731480896325593e+02 2.416520320376203870e+02 3.920161135641819214e+02 nan nan nan nan
2.384654755805060233e+02 7.928270705811894459e+02 2.418520320376203756e+02 3.825596095021795691e+02 nan nan nan nan
2.386654755805060120e+02 7.909593931253911023e+02 2.420520320376203642e+02 3.732589653652638617e+02 nan nan nan nan
2.388654755805060006e+02 7.888682253290580775e+02 2.422520320376203529e+02 3.641137873791148536e+02 nan nan nan nan
2.390654755805059892e+02 7.865521260812597575e+02 2.424520320376203415e+02 3.551236282146809344e+02 nan nan nan nan
2.392654755805059779e+02 7.840100979973449284e+02 2.426520320376203301e+02 3.462879864805465218e+02 nan nan nan nan
2.394654755805059665e+02 7.812415809871816919e+02 2.428520320376203188e+02 3.376063063864059473e+02 nan nan nan nan
2.396654755805059551e+02 7.782464449829293471e+02 2.430520320376203074e+02 3.290779775720903331e+02 nan nan nan nan
2.398654755805059438e+02 7.750249818632753431e+02 2.432520320376202960e+02 3.207023350963023631e+02 nan nan nan nan
2.400654755805059324e+02 7.715778966124984208e+02 2.434520320376202847e+02 3.124786595789372541e+02 nan nan nan nan
2.402654755805059210e+02 7.679062977540075963e+02 2.436520320376202733e+02 3.044061774906281812e+02 nan nan nan nan
2.404654755805059096e+02 7.640116870991329279e+02 2.438520320376202619e+02 2.964840615829921262e+02 nan nan nan nan
2.406654755805058983e+02 7.598959488528976181e+02 2.440520320376202505e+02 2.887114314528460568e+02 nan nan nan nan
2.408654755805058869e+02 7.555613381193137457e+02 2.442520320376202392e+02 2.810873542335963293e+02 nan nan nan nan
2.410654755805058755e+02 7.510104688493896674e+02 2.444520320376202278e+02 2.736108454068672700e+02 nan nan nan nan
2.412654755805058642e+02 7.462463012755414411e+02 2.446520320376202164e+02 2.662808697273770235e+02 nan nan nan nan
2.414654755805058528e+02 7.412721288764219025e+02 2.448520320376202051e+02 2.590963422540692704e+02 nan nan nan nan
2.416654755805058414e+02 7.360915649163883927e+02 2.450520320376201937e+02 2.520561294804493571e+02 nan nan nan nan
2.418654755805058301e+02 7.307085286038803815e+02 2.452520320376201823e+02 2.451590505571451217e+02 nan nan nan nan
2.420654755805058187e+02 7.251272309128611369e+02 2.454520320376201710e+02 2.384038785997061609e+02 nan nan nan nan
2.422654755805058073e+02 7.193521601112722692e+02 2.456520320376201596e+02 2.317893420747546998e+02 nan nan nan nan
2.424654755805057960e+02 7.133880670400674262e+02 2.458520320376201482e+02 2.253141262576768895e+02 nan nan nan nan
2.426654755805057846e+02 7.072399501858858457e+02 2.460520320376201369e+02 2.189768747551207468e+02 nan nan nan nan
2.428654755805057732e+02 7.009130405898599747e+02 2.462520320376201255e+02 2.127761910857430223e+02 nan nan nan nan
2.430654755805057619e+02 6.944127866342554398e+02 2.464520320376201141e+02 2.067106403127116323e+02 nan nan nan nan
2.432654755805057505e+02 6.877448387478456198e+02 2.466520320376201028e+02 2.007787507216953315e+02 nan nan nan nan
2.434654755805057391e+02 6.809150340699773096e+02 2.468520320376200914e+02 1.949790155381794250e+02 nan nan nan nan
2.436654755805057277e+02 6.739293811122147417e+02 2.470520320376200800e+02 1.893098946781460654e+02 nan nan nan nan
2.438654755805057164e+02 6.667940444553398720e+02 2.472520320376200686e+02 1.837698165263565500e+02 nan nan nan nan
2.440654755805057050e+02 6.595153295182630018e+02 2.474520320376200573e+02 1.783571797366279270e+02 nan nan nan nan
2.442654755805056936e+02 6.520996674341256494e+02 2.476520320376200459e+02 1.730703550487407938e+02 nan nan nan nan
2.444654755805056823e+02 6.445536000674622983e+02 2.478520320376200345e+02 1.679076871168046807e+02 nan nan nan nan
2.446654755805056709e+02 6.368837652049455755e+02 2.480520320376200232e+02 1.628674963441163470e+02 nan nan nan nan
2.448654755805056595e+02 6.290968819506755381e+02 2.482520320376200118e+02 1.579480807197726620e+02 nan nan nan nan
2.450654755805056482e+02 6.211997363555008178e+02 2.484520320376200004e+02 1.531477176525357891e+02 nan nan nan nan
2.452654755805056368e+02 6.131991673082793568e+02 2.486520320376199891e+02 1.484646657976298059e+02 nan nan nan nan
2.454654755805056254e+02 6.051020527153636976e+02 2.488520320376199777e+02 1.438971668724318533e+02 nan nan nan nan
2.456654755805056141e+02 5.969152959929758708e+02 2.490520320376199663e+02 1.394434474571924056e+02 nan nan nan nan
2.458654755805056027e+02 5.886458128954909625e+02 2.492520320376199550e+02 1.351017207771792812e+02 nan nan nan nan
2.460654755805055913e+02 5.803005187009567862e+02 2.494520320376199436e+02 1.308701884628504217e+02 nan nan nan nan
2.462654755805055800e+02 5.718863157735297591e+02 2.496520320376199322e+02 1.267470422848912790e+02 nan nan nan nan
2.464654755805055686e+02 5.634100815207926871e+02 2.498520320376199209e+02 1.227304658611545136e+02 nan nan nan nan
2.466654755805055572e+02 5.548786567622800021e+02 2.500520320376199095e+02 1.188186363327855162e+02 nan nan nan nan
2.468654755805055458e+02 5.462988345238107968e+02 2.502520320376198981e+02 1.150097260069990170e+02 nan nan nan nan
2.470654755805055345e+02 5.376773492706743127e+02 2.504520320376198868e+02 1.113019039642169616e+02 nan nan nan nan
2.472654755805055231e+02 5.290208665909507317e+02 2.506520320376198754e+02 1.076933376274336638e+02 nan nan nan nan
2.474654755805055117e+02 5.203359733387526376e+02 2.508520320376198640e+02 1.041821942919340103e+02 nan nan nan nan
2.476654755805055004e+02 5.116291682455144496e+02 2.510520320376198526e+02 1.007666426136326692e+02 nan nan nan nan
2.478654755805054890e+02 5.029068530059592490e+02 2.512520320376198413e+02 9.744485405451500526e+01 nan nan nan nan
2.480654755805054776e+02 4.941753238438222411e+02 2.514520320376198299e+02 9.421500428384915438e+01 nan nan nan nan
2.482654755805054663e+02 4.854407635609582030e+02 2.516520320376198185e+02 9.107527453399744388e+01 nan nan nan nan
2.484654755805054549e+02 4.767092340720440120e+02 2.518520320376198072e+02 8.802385290983447419e+01 nan nan nan nan
2.486654755805054435e+02 4.679866694256670598e+02 2.520520320376197958e+02 8.505893565094720543e+01 nan nan nan nan
2.488654755805054322e+02 4.592788693113154181e+02 2.522520320376197844e+02 8.217872834593980258e+01 nan nan nan nan
2.490654755805054208e+02 4.505914930504640665e+02 2.524520320376197731e+02 7.938144709832765500e+01 nan nan nan nan
2.492654755805054094e+02 4.419300540687384000e+02 2.526520320376197617e+02 7.666531964363161933e+01 nan nan nan nan
2.494654755805053981e+02 4.332999148450001030e+02 2.528520320376197503e+02 7.402858641744151669e+01 nan nan nan nan
2.496654755805053867e+02 4.247062823320346183e+02 2.530520320376197390e+02 7.146950157432618767e+01 nan nan nan nan
2.498654755805053753e+02 4.161542038425257033e+02 2.532520320376197276e+02 6.898633395760803921e+01 nan nan nan nan
2.500654755805053640e+02 4.076485633930024051e+02 2.534520320376197162e+02 6.657736802012742316e+01 nan nan nan nan
2.502654755805053526e+02 3.991940784974601115e+02 2.536520320376197049e+02 6.424090469622083788e+01 nan nan nan nan
2.504654755805053412e+02 3.907952974016025109e+02 2.538520320376196935e+02 6.197526222527152839e+01 nan nan nan nan
2.506654755805053298e+02 3.824565967477176969e+02 2.540520320376196821e+02 5.977877692724356251e+01 nan nan nan nan
2.508654755805053185e+02 3.741821796595889964e+02 2.542520320376196707e+02 5.764980393073994946e+01 nan nan nan nan
2.510654755805053071e+02 3.659760742360437575e+02 2.544520320376196594e+02 5.558671785417984523e+01 nan nan nan nan
2.512654755805052957e+02 3.578421324412220201e+02 2.546520320376196480e+02 5.358791344078333196e+01 nan nan nan nan
2.514654755805052844e+02 3.497840293790197279e+02 2.548520320376196366e+02 5.165180614811261961e+01 nan nan nan nan
2.516654755805052730e+02 3.418052629387168508e+02 2.550520320376196253e+02 4.977683269299343749e+01 nan nan nan nan
2.518654755805052616e+02 3.339091537983206308e+02 2.552520320376196139e+02 4.796145155268627036e+01 nan nan nan nan
2.520654755805052503e+02 3.260988457717998585e+02 2.554520320376196025e+02 4.620414342324666990e+01 nan nan nan nan
2.522654755805052389e+02 3.183773064860636737e+02 2.556520320376195912e+02 4.450341163604466033e+01 nan nan nan nan
2.524654755805052275e+02 3.107473283732321647e+02 2.558520320376195798e+02 4.285778253347038458e+01 nan nan nan nan
2.526654755805052162e+02 3.032115299636084842e+02 2.560520320376195968e+02 4.126580580488464989e+01 nan nan nan nan
2.528654755805052048e+02 2.957723574644945757e+02 2.562520320376195286e+02 3.972605478390275380e+01 nan nan nan nan
2.530654755805051934e+02 2.884320866099872092e+02 2.564520320376195741e+02 3.823712670813500836e+01 nan nan nan nan
2.532654755805051821e+02 2.811928247667351570e+02 2.566520320376195059e+02 3.679764294253565993e+01 nan nan nan nan
2.534654755805051707e+02 2.740565132806838164e+02 2.568520320376195514e+02 3.540624916750473261e+01 nan nan nan nan
2.536654755805051593e+02 2.670249300498202274e+02 2.570520320376194832e+02 3.406161553295133615e+01 nan nan nan nan
2.538654755805051479e+02 2.600996923080126066e+02 2.572520320376195286e+02 3.276243677948199462e+01 nan nan nan nan
2.540654755805051366e+02 2.532822596051502160e+02 2.574520320376194604e+02 3.150743232794104998e+01 nan nan nan nan
2.542654755805051252e+02 2.465739369689244711e+02 2.576520320376195059e+02 3.029534633848552971e+01 nan nan nan nan
2.544654755805051138e+02 2.399758782337614775e+02 2.578520320376194377e+02 2.912494774042274059e+01 nan nan nan nan
2.546654755805051025e+02 2.334890895226648695e+02 2.580520320376194832e+02 2.799503023400070845e+01 nan nan nan nan
2.548654755805050911e+02 2.271144328679309012e+02 2.582520320376194150e+02 2.690441226536586683e+01 nan nan nan nan
2.550654755805050797e+02 2.208526299569830087e+02 2.584520320376194604e+02 2.585193697587378381e+01 nan nan nan nan
2.552654755805050684e+02 2.147042659898952763e+02 2.586520320376193922e+02 2.483647212695176520e+01 nan nan nan nan
2.554654755805050570e+02 2.086697936354493379e+02 2.588520320376194377e+02 2.385691000167263098e+01 nan nan nan nan
2.556654755805050456e+02 2.027495370729605497e+02 2.590520320376193695e+02 2.291216728422081417e+01 nan nan nan nan
2.558654755805050343e+02 1.969436961074405019e+02 2.592520320376194150e+02 2.200118491837575974e+01 nan nan nan nan
2.560654755805049945e+02 1.912523503460646452e+02 2.594520320376193467e+02 2.112292794616408642e+01 nan nan nan nan
2.562654755805050399e+02 1.856754634242890063e+02 2.596520320376193922e+02 2.027638532776932223e+01 nan nan nan nan
2.564654755805049717e+02 1.802128872704227547e+02 2.598520320376193240e+02 1.946056974380910987e+01 nan nan nan nan
2.566654755805050172e+02 1.748643663977703682e+02 2.600520320376193695e+02 1.867451738102932879e+01 nan nan nan nan
2.568654755805049490e+02 1.696295422140754567e+02 2.602520320376193013e+02 1.791728770247869562e+01 nan nan nan nan
2.570654755805049945e+02 1.645079573382209048e+02 2.604520320376193467e+02 1.718796320316935677e+01 nan nan nan nan
2.572654755805049263e+02 1.594990599147834303e+02 2.606520320376192785e+02 1.648564915223331084e+01 nan nan nan nan
2.574654755805049717e+02 1.546022079173277461e+02 2.608520320376193240e+02 1.580947332253460402e+01 nan nan nan nan
2.576654755805049035e+02 1.498166734319362376e+02 2.610520320376192558e+02 1.515858570869358601e+01 nan nan nan nan
2.578654755805049490e+02 1.451416469127458981e+02 2.612520320376193013e+02 1.453215823442748444e+01 nan nan nan nan
2.580654755805048808e+02 1.405762414019165760e+02 2.614520320376192331e+02 1.392938445011323623e+01 nan nan nan nan
2.582654755805049263e+02 1.361194967067165464e+02 2.616520320376192785e+02 1.334947922141885712e+01 nan nan nan nan
2.584654755805048580e+02 1.317703835270277182e+02 2.618520320376192103e+02 1.279167840985331495e+01 nan nan nan nan
2.586654755805049035e+02 1.275278075268719533e+02 2.620520320376192558e+02 1.225523854602810658e+01 nan nan nan nan
2.588654755805048353e+02 1.233906133441420394e+02 2.622520320376191876e+02 1.173943649641880071e+01 nan nan nan nan
2.590654755805048808e+02 1.193575885330177897e+02 2.624520320376192331e+02 1.124356912436702771e+01 nan nan nan nan
2.592654755805048126e+02 1.154274674340985314e+02 2.626520320376191648e+02 1.076695294605257835e+01 nan nan nan nan
2.594654755805048580e+02 1.115989349675999591e+02 2.628520320376192103e+02 1.030892378212016425e+01 nan nan nan nan
2.596654755805047898e+02 1.078706303454560356e+02 2.630520320376191421e+02 9.868836405632098518e+00 nan nan nan nan
2.598654755805048353e+02 1.042411506984912108e+02 2.632520320376191876e+02 9.446064186978020416e+00 nan nan nan nan
2.600654755805047671e+02 1.007090546152997064e+02 2.634520320376191194e+02 9.039998736356391618e+00 nan nan nan nan
2.602654755805048126e+02 9.727286558975437458e+01 2.636520320376191648e+02 8.650049544402047985e+00 nan nan nan nan
2.604654755805047444e+02 9.393107537453519740e+01 2.638520320376190966e+02 8.275643621523636639e+00 nan nan nan nan
2.606654755805047898e+02 9.068214723831178503e+01 2.640520320376191421e+02 7.916225136468606927e+00 nan nan nan nan
2.608654755805047216e+02 8.752451912467915918e+01 2.642520320376190739e+02 7.571255054628515779e+00 nan nan nan nan
2.610654755805047671e+02 8.445660671115030027e+01 2.644520320376191194e+02 7.240210776551164074e+00 nan nan nan nan
2.612654755805046989e+02 8.147680636693924328e+01 2.646520320376190512e+02 6.922585777118819728e+00 nan nan nan nan
2.614654755805047444e+02 7.858349800847115318e+01 2.648520320376190966e+02 6.617889245812595966e+00 nan nan nan nan
2.616654755805046761e+02 7.577504785194034298e+01 2.650520320376190284e+02 6.325645728471570806e+00 nan nan nan nan
2.618654755805047216e+02 7.304981106241665145e+01 2.652520320376190739e+02 6.045394770920179184e+00 nan nan nan nan
2.620654755805046534e+02 7.040613429936090029e+01 2.654520320376190057e+02 5.776690564825562646e+00 nan nan nan nan
2.622654755805046989e+02 6.784235815856521867e+01 2.656520320376190512e+02 5.519101596113183739e+00 nan nan nan nan
2.624654755805046307e+02 6.535681951085329899e+01 2.658520320376189829e+02 5.272210296259698836e+00 nan nan nan nan
2.626654755805046761e+02 6.294785373802021411e+01 2.660520320376190284e+02 5.035612696747508998e+00 nan nan nan nan
2.628654755805046079e+02 6.061379686677706502e+01 2.662520320376189602e+02 4.808918086959115712e+00 nan nan nan nan
2.630654755805046534e+02 5.835298760157328246e+01 2.664520320376190057e+02 4.591748675756037734e+00 nan nan nan nan
2.632654755805045852e+02 5.616376925745389315e+01 2.666520320376189375e+02 4.383739256980669019e+00 nan nan nan nan
2.634654755805046307e+02 5.404449159416182624e+01 2.668520320376189829e+02 4.184536879090163808e+00 nan nan nan nan
2.636654755805045625e+02 5.199351255297163732e+01 2.670520320376189147e+02 3.993800519122355563e+00 nan nan nan nan
2.638654755805046079e+02 5.000919989776917873e+01 2.672520320376189602e+02 3.811200761169922124e+00 nan nan nan nan
2.640654755805045397e+02 4.808993276213375623e+01 2.674520320376188920e+02 3.636419479528232301e+00 nan nan nan nan
2.642654755805045852e+02 4.623410310419547642e+01 2.676520320376189375e+02 3.469149526660964433e+00 nan nan nan nan
2.644654755805045170e+02 4.444011707123985389e+01 2.678520320376188693e+02 3.309094426118341037e+00 nan nan nan nan
2.646654755805045625e+02 4.270639627605861222e+01 2.680520320376189147e+02 3.155968070522358282e+00 nan nan nan nan
2.648654755805044942e+02 4.103137898719066357e+01 2.682520320376188465e+02 3.009494424724833195e+00 nan nan nan nan
2.650654755805045397e+02 3.941352123521323847e+01 2.684520320376188920e+02 2.869407234226052594e+00 nan nan nan nan
2.652654755805044715e+02 3.785129783737941978e+01 2.686520320376188238e+02 2.735449738933866115e+00 nan nan nan nan
2.654654755805045170e+02 3.634320334288677401e+01 2.688520320376188693e+02 2.607374392325936707e+00 nan nan nan nan
2.656654755805044488e+02 3.488775290116715411e+01 2.690520320376188010e+02 2.484942586071379633e+00 nan nan nan nan
2.658654755805044942e+02 3.348348305558111093e+01 2.692520320376188465e+02 2.367924380152447217e+00 nan nan nan nan
2.660654755805044260e+02 3.212895246497679835e+01 2.694520320376187783e+02 2.256098238520650057e+00 nan nan nan nan
2.662654755805044715e+02 3.082274255554359854e+01 2.696520320376188238e+02 2.149250770308285929e+00 nan nan nan nan
2.664654755805044033e+02 2.956345810546609698e+01 2.698520320376187556e+02 2.047176476610126805e+00 nan nan nan nan
2.666654755805044488e+02 2.834972776483378709e+01 2.700520320376188010e+02 1.949677502838387699e+00 nan nan nan nan
2.668654755805043806e+02 2.718020451331761578e+01 2.702520320376187328e+02 1.856563396648531317e+00 nan nan nan nan
2.670654755805044260e+02 2.605356605806981207e+01 2.704520320376187783e+02 1.767650871423308345e+00 nan nan nan nan
2.672654755805043578e+02 2.496851517434385670e+01 2.706520320376187101e+02 1.682763575296835734e+00 nan nan nan nan
2.674654755805044033e+02 2.392377999126386356e+01 2.708520320376187556e+02 1.601731865692373580e+00 nan nan nan nan
2.676654755805043351e+02 2.291811422520428465e+01 2.710520320376186874e+02 1.524392589342198567e+00 nan nan nan nan
2.678654755805043806e+02 2.195029736316546476e+01 2.712520320376187328e+02 1.450588867750817190e+00 nan nan nan nan
2.680654755805043123e+02 2.101913479854259847e+01 2.714520320376186646e+02 1.380169888058258243e+00 nan nan nan nan
2.682654755805043578e+02 2.012345792162084024e+01 2.716520320376187101e+02 1.312990699254067417e+00 nan nan nan nan
2.684654755805042896e+02 1.926212416711330988e+01 2.718520320376186419e+02 1.248912013688731948e+00 nan nan nan nan
2.686654755805043351e+02 1.843401702099886208e+01 2.720520320376186874e+02 1.187800013823800516e+00 nan nan nan nan
2.688654755805042669e+02 1.763804598889506892e+01 2.722520320376186191e+02 1.129526164159240675e+00 nan nan nan nan
2.690654755805043123e+02 1.687314652812503013e+01 2.724520320376186646e+02 1.073967028271172186e+00 nan nan nan nan
2.692654755805042441e+02 1.613827994562325685e+01 2.726520320376185964e+02 1.021004090891708183e+00 nan nan nan nan
2.694654755805042896e+02 1.543243326373630886e+01 2.728520320376186419e+02 9.705235849573308204e-01 nan nan nan nan
2.696654755805042214e+02 1.475461905595766687e+01 2.730520320376185737e+02 9.224163235517842674e-01 nan nan nan nan
2.698654755805042669e+02 1.410387525454778412e+01 2.732520320376186191e+02 8.765775366647384770e-01 nan nan nan nan
2.700654755805041987e+02 1.347926493196201925e+01 2.734520320376185509e+02 8.329067126873154203e-01 nan nan nan nan
2.702654755805042441e+02 1.287987605792848989e+01 2.736520320376185964e+02 7.913074445616641306e-01 nan nan nan nan
2.704654755805041759e+02 1.230482123398190808e+01 2.738520320376185282e+02 7.516872805019874093e-01 nan nan nan nan
2.706654755805042214e+02 1.175323740717533560e+01 2.740520320376185737e+02 7.139575792011446653e-01 nan nan nan nan
2.708654755805041532e+02 1.122428556465990113e+01 2.742520320376185055e+02 6.780333694373138487e-01 nan nan nan nan
2.710654755805041987e+02 1.071715041073475305e+01 2.744520320376185509e+02 6.438332139927512854e-01 nan nan nan nan
2.712654755805041304e+02 1.023104002793636091e+01 2.746520320376184827e+02 6.112790777971771616e-01 nan nan nan nan
2.714654755805041759e+02 9.765185523651403798e+00 2.748520320376185282e+02 5.802962002064145919e-01 nan nan nan nan
2.716654755805041077e+02 9.318840663700390436e+00 2.750520320376184600e+02 5.508129713276794792e-01 nan nan nan nan
2.718654755805041532e+02 8.891281494259116513e+00 2.752520320376185055e+02 5.227608123013562924e-01 nan nan nan nan
2.720654755805040850e+02 8.481805953446436064e+00 2.754520320376184372e+02 4.960740594503819101e-01 nan nan nan nan
2.722654755805041304e+02 8.089733473827916299e+00 2.756520320376184827e+02 4.706898522068507784e-01 nan nan nan nan
2.724654755805040622e+02 7.714404577047179856e+00 2.758520320376184145e+02 4.465480247271149117e-01 nan nan nan nan
2.726654755805041077e+02 7.355180461723064056e+00 2.760520320376184600e+02 4.235910011056029378e-01 nan nan nan nan
2.728654755805040395e+02 7.011442585708382857e+00 2.762520320376183918e+02 4.017636940991605177e-01 nan nan nan nan
2.730654755805040850e+02 6.682592243739949645e+00 2.764520320376184372e+02 3.810134072732094812e-01 nan nan nan nan
2.732654755805040168e+02 6.368050141466983227e+00 2.766520320376183690e+02 3.612897404826086456e-01 nan nan nan nan
2.734654755805040622e+02 6.067255966779600662e+00 2.768520320376184145e+02 3.425444985999586134e-01 nan nan nan nan
2.736654755805039940e+02 5.779667959322515536e+00 2.770520320376183463e+02 3.247316034056798029e-01 nan nan nan nan
2.738654755805040395e+02 5.504762479013520782e+00 2.772520320376183918e+02 3.078070085544695189e-01 nan nan nan nan
2.740654755805039713e+02 5.242033574351982139e+00 2.774520320376183236e+02 2.917286175342596599e-01 nan nan nan nan
2.742654755805040168e+02 4.990992551241712150e+00 2.776520320376183690e+02 2.764562045343223473e-01 nan nan nan nan
2.744654755805039485e+02 4.751167543019575668e+00 2.778520320376183008e+02 2.619513381408883901e-01 nan nan nan nan
2.746654755805039940e+02 4.522103082323600809e+00 2.780520320376183463e+02 2.481773077791274429e-01 nan nan nan nan
2.748654755805039258e+02 4.303359675403298112e+00 2.782520320376182781e+02 2.350990528223150244e-01 nan nan nan nan
2.750654755805039713e+02 4.094513379422122235e+00 2.784520320376183236e+02 2.226830942895013932e-01 nan nan nan nan
2.752654755805039031e+02 3.895155383271200478e+00 2.786520320376182553e+02 2.108974690551084497e-01 nan nan nan nan
2.754654755805039485e+02 3.704891592366007735e+00 2.788520320376183008e+02 1.997116664944438014e-01 nan nan nan nan
2.756654755805038803e+02 3.523342217868298487e+00 2.790520320376182326e+02 1.890965674912316041e-01 nan nan nan nan
2.758654755805039258e+02 3.350141370732139023e+00 2.792520320376182781e+02 1.790243857340540479e-01 nan nan nan nan
2.760654755805038576e+02 3.184936660944541309e+00 2.794520320376182099e+02 1.694686112305039405e-01 nan nan nan nan
2.762654755805039031e+02 3.027388802293027759e+00 2.796520320376182553e+02 1.604039559689392214e-01 nan nan nan nan
2.764654755805038349e+02 2.877171222965968500e+00 2.798520320376181871e+02 1.518063016595016523e-01 nan nan nan nan
2.766654755805038803e+02 2.733969682254794531e+00 2.800520320376182326e+02 1.436526494872302218e-01 nan nan nan nan
2.768654755805038121e+02 2.597481893605752656e+00 2.802520320376181644e+02 1.359210718119265582e-01 nan nan nan nan
2.770654755805038576e+02 2.467417154233942256e+00 2.804520320376182099e+02 1.285906657505756223e-01 nan nan nan nan
2.772654755805037894e+02 2.343495981492909497e+00 2.806520320376181417e+02 1.216415085799293777e-01 nan nan nan nan
2.774654755805038349e+02 2.225449756161974157e+00 2.808520320376181871e+02 1.150546148980941402e-01 nan nan nan nan
2.776654755805037667e+02 2.113020372795739732e+00 2.810520320376181189e+02 1.088118954856867049e-01 nan nan nan nan
2.778654755805038121e+02 2.005959897252466373e+00 2.812520320376181644e+02 1.028961178083853262e-01 nan nan nan nan
2.780654755805037439e+02 1.904030231501927295e+00 2.814520320376180962e+02 9.729086810439879773e-02 nan nan nan nan
2.782654755805037894e+02 1.807002785788464294e+00 2.816520320376181417e+02 9.198051500164385053e-02 nan nan nan nan
2.784654755805037212e+02 1.714658158211000538e+00 2.818520320376180734e+02 8.695017461107917844e-02 nan nan nan nan
2.786654755805037667e+02 1.626785821759921813e+00 2.820520320376181189e+02 8.218567704386389727e-02 nan nan nan nan
2.788654755805036984e+02 1.543183818837601029e+00 2.822520320376180507e+02 7.767353430169984807e-02 nan nan nan nan
2.790654755805037439e+02 1.463658463270928856e+00 2.824520320376180962e+02 7.340090949086619521e-02 nan nan nan nan
2.792654755805036757e+02 1.388024049812390803e+00 2.826520320376180280e+02 6.935558731209169603e-02 nan nan nan nan
2.794654755805037212e+02 1.316102571110355335e+00 2.828520320376180734e+02 6.552594577957220057e-02 nan nan nan nan
2.796654755805036530e+02 1.247723442118734871e+00 2.830520320376180052e+02 6.190092912402311159e-02 nan nan nan nan
2.798654755805036984e+02 1.182723231902579331e+00 2.832520320376180507e+02 5.847002183575411571e-02 nan nan nan nan
2.800654755805036302e+02 1.120945402787634659e+00 2.834520320376179825e+02 5.522322380530511610e-02 nan nan nan nan
2.802654755805036757e+02 1.062240056789459652e+00 2.836520320376180280e+02 5.215102652028669877e-02 nan nan nan nan
2.804654755805036075e+02 1.006463689251001048e+00 2.838520320376179598e+02 4.924439027847014178e-02 nan nan nan nan
2.806654755805036530e+02 9.534789496071293113e-01 2.840520320376180052e+02 4.649472237833551791e-02 nan nan nan nan
2.808654755805035848e+02 9.031544091888188408e-01 2.842520320376179370e+02 4.389385624957956727e-02 nan nan nan nan
2.810654755805036302e+02 8.553643359710217942e-01 2.844520320376179825e+02 4.143403148720481433e-02 nan nan nan nan
2.812654755805035620e+02 8.099884761637592412e-01 2.846520320376179143e+02 3.910787475408480235e-02 nan nan nan nan
2.814654755805036075e+02 7.669118425386434179e-01 2.848520320376179598e+02 3.690838151793990329e-02 nan nan nan nan
2.816654755805035393e+02 7.260245093798791682e-01 2.850520320376178915e+02 3.482889858989185461e-02 nan nan nan nan
2.818654755805035848e+02 6.872214139424031032e-01 2.852520320376179370e+02 3.286310743275525775e-02 nan nan nan nan
2.820654755805035165e+02 6.504021642978699003e-01 2.854520320376178688e+02 3.100500820840110250e-02 nan nan nan nan
2.822654755805035620e+02 6.154708534442474566e-01 2.856520320376179143e+02 2.924890453448362668e-02 nan nan nan nan
2.824654755805034938e+02 5.823358795530051424e-01 2.858520320376178461e+02 2.758938892191404799e-02 nan nan nan nan
2.826654755805035393e+02 5.509097722247583429e-01 2.860520320376178915e+02 2.602132886540194784e-02 nan nan nan nan
2.828654755805034711e+02 5.211090246228072820e-01 2.862520320376178233e+02 2.453985356040915694e-02 nan nan nan nan
2.830654755805035165e+02 4.928539313518122689e-01 2.864520320376178688e+02 2.314034122075152994e-02 nan nan nan nan
2.832654755805034483e+02 4.660684319484236227e-01 2.866520320376178006e+02 2.181840697205604182e-02 nan nan nan nan
2.834654755805034938e+02 4.406799598488256309e-01 2.868520320376178461e+02 2.056989129712360337e-02 nan nan nan nan
2.836654755805034256e+02 4.166192966988946922e-01 2.870520320376177779e+02 1.939084901016570328e-02 nan nan nan nan
2.838654755805034711e+02 3.938204318710984420e-01 2.872520320376178233e+02 1.827753873767811593e-02 nan nan nan nan
2.840654755805034029e+02 3.722204270536365045e-01 2.874520320376177551e+02 1.722641288458910333e-02 nan nan nan nan
2.842654755805034483e+02 3.517592857765308723e-01 2.876520320376178006e+02 1.623410806505871246e-02 nan nan nan nan
2.844654755805033801e+02 3.323798277409929502e-01 2.878520320376177324e+02 1.529743597813242734e-02 nan nan nan nan
2.846654755805034256e+02 3.140275678182744556e-01 2.880520320376177779e+02 1.441337470915479702e-02 nan nan nan nan
2.848654755805033574e+02 2.966505995860593270e-01 2.882520320376177096e+02 1.357906043861540485e-02 nan nan nan nan
2.850654755805034029e+02 2.801994832710085759e-01 2.884520320376177551e+02 1.279177954076845744e-02 nan nan nan nan
2.852654755805033346e+02 2.646271379679965841e-01 2.886520320376176869e+02 1.204896105507777954e-02 nan nan nan nan
2.854654755805033801e+02 2.498887380076697251e-01 2.888520320376177324e+02 1.134816951417657455e-02 nan nan nan nan
2.856654755805033119e+02 2.359416133461070264e-01 2.890520320376176642e+02 1.068709811268936903e-02 nan nan nan nan
2.858654755805033574e+02 2.227451538517396801e-01 2.892520320376177096e+02 1.006356220186241206e-02 nan nan nan nan
2.860654755805032892e+02 2.102607173670615059e-01 2.894520320376176414e+02 9.475493095565657581e-03 nan nan nan nan
2.862654755805033346e+02 1.984515414242727371e-01 2.896520320376176869e+02 8.920932173787395406e-03 nan nan nan nan
2.864654755805032664e+02 1.872826584966339747e-01 2.898520320376176187e+02 8.398025270322387673e-03 nan nan nan nan
2.866654755805033119e+02 1.767208146689491222e-01 nan nan nan nan nan nan
2.868654755805032437e+02 1.667343916134854109e-01 nan nan nan nan nan nan
2.870654755805032892e+02 1.572933317594188418e-01 nan nan nan nan nan nan
2.872654755805032210e+02 1.483690665467764236e-01 nan nan nan nan nan nan
2.874654755805032664e+02 1.399344476578630869e-01 nan nan nan nan nan nan
2.876654755805031982e+02 1.319636811219817851e-01 nan nan nan nan nan nan
2.878654755805032437e+02 1.244322641914670791e-01 nan nan nan nan nan nan
2.880654755805031755e+02 1.173169248897566186e-01 nan nan nan nan nan nan
2.882654755805032210e+02 1.105955641345805901e-01 nan nan nan nan nan nan
2.884654755805031527e+02 1.042472003420718413e-01 nan nan nan nan nan nan
2.886654755805031982e+02 9.825191641985178692e-02 nan nan nan nan nan nan
2.888654755805031300e+02 9.259080905995868693e-02 nan nan nan nan nan nan
