# Supplementary material for: OMNI-P2x universal neural network potential for excited-state simulations
Source: Nat Commun. 2026 Apr 7;17:4949. doi: 10.1038/s41467-026-71380-5 (PMC13233842; doi:10.1038/s41467-026-71380-5)
Supplement: Supplementary file 3 — Source Data [file 41467_2026_71380_MOESM3_ESM.zip › source_data/Fig7/fig7a.txt]

# wl_ML/nm eps_ML/M-1cm-1 wl_DFT/nm eps_DFT/M-1cm-1
2.071893825858529681e+02 2.159106355285208780e-06 2.071893825858529681e+02 2.189453664802899577e-06
2.073893825858529567e+02 5.836252294583677491e-05 2.073893825858529567e+02 5.918283712060408127e-05
2.075893825858529453e+02 1.124656014913096502e-03 2.075893825858529453e+02 1.140463612395246256e-03
2.077893825858529340e+02 1.548001635792975623e-02 2.077893825858529340e+02 1.569759565716300279e-02
2.079893825858529226e+02 1.524841710342449419e-01 2.079893825858529226e+02 1.546274116039358659e-01
2.081893825858529112e+02 1.076987205450850249e+00 2.081893825858529112e+02 1.092124794199271998e+00
2.083893825858528999e+02 5.464554708509608894e+00 2.083893825858528999e+02 5.541361732262629403e+00
2.085893825858528885e+02 1.995624133674875367e+01 2.085893825858528885e+02 2.023673619573984794e+01
2.087893825858528771e+02 5.255318279188892916e+01 2.087893825858528771e+02 5.329184381311105057e+01
2.089893825858528658e+02 9.998330779855919559e+01 2.089893825858528658e+02 1.013886227448917481e+02
2.091893825858528544e+02 1.376801855684868769e+02 2.091893825858528544e+02 1.396153494187593367e+02
2.093893825858528430e+02 1.374782265141318476e+02 2.093893825858528430e+02 1.394105653508335365e+02
2.095893825858528317e+02 9.972935751623460021e+01 2.095893825858528317e+02 1.011313356096696339e+02
2.097893825858528203e+02 5.268133012506913104e+01 2.097893825858528203e+02 5.342453800724653945e+01
2.099893825858528089e+02 2.053408764339392434e+01 2.099893825858528089e+02 2.084620004370032120e+01
2.101893825858527975e+02 7.359237398911104400e+00 2.101893825858527975e+02 7.608671663767706761e+00
2.103893825858527862e+02 8.679740483880252100e+00 2.103893825858527862e+02 9.461678840613519270e+00
2.105893825858527748e+02 2.490760045086809882e+01 2.105893825858527748e+02 2.743165990931867526e+01
2.107893825858527634e+02 5.949877888344461496e+01 2.107893825858527634e+02 6.556324136117531509e+01
2.109893825858527521e+02 1.046373349009723768e+02 2.109893825858527521e+02 1.153006455685340370e+02
2.111893825858527407e+02 1.349715011982717101e+02 2.111893825858527407e+02 1.486804527684894879e+02
2.113893825858527293e+02 1.285076762324053163e+02 2.113893825858527293e+02 1.412423321262538423e+02
2.115893825858527180e+02 9.363060539301854135e+01 2.115893825858527180e+02 1.013032990419894475e+02
2.117893825858527066e+02 6.384392075340988271e+01 2.117893825858527066e+02 6.335512562120072744e+01
2.119893825858526952e+02 6.769774712500547764e+01 2.119893825858526952e+02 5.538993058812135217e+01
2.121893825858526839e+02 1.069171039466582585e+02 2.121893825858526839e+02 7.899078271283896413e+01
2.123893825858526725e+02 1.532349175960073069e+02 2.123893825858526725e+02 1.109737453110754473e+02
2.125893825858526611e+02 1.678495393474512412e+02 2.125893825858526611e+02 1.212024585534099970e+02
2.127893825858526498e+02 1.367342253631230733e+02 2.127893825858526498e+02 9.869420618779669496e+01
2.129893825858526384e+02 8.264685824264100233e+01 2.129893825858526384e+02 5.965488027781821501e+01
2.131893825858526270e+02 3.720725996670195457e+01 2.131893825858526270e+02 2.689380505259833498e+01
2.133893825858526156e+02 1.317615599756789102e+01 2.133893825858526156e+02 9.776593426078601823e+00
2.135893825858526043e+02 7.052003018062090511e+00 2.135893825858526043e+02 6.423645083789547350e+00
2.137893825858525929e+02 1.541418764123519658e+01 2.137893825858525929e+02 1.610238344974783331e+01
2.139893825858525815e+02 4.170629544451032444e+01 2.139893825858525815e+02 4.409650883477975469e+01
2.141893825858525702e+02 8.858485669026322284e+01 2.141893825858525702e+02 9.418458006480072697e+01
2.143893825858525588e+02 1.459845854166583194e+02 2.143893825858525588e+02 1.575710744954128302e+02
2.145893825858525474e+02 1.938805720965478656e+02 2.145893825858525474e+02 2.163207701991487966e+02
2.147893825858525361e+02 2.228349525816173298e+02 2.147893825858525361e+02 2.615541986485962411e+02
2.149893825858525247e+02 2.452747380057897999e+02 2.149893825858525247e+02 2.994642608661906138e+02
2.151893825858525133e+02 2.788104401318097985e+02 2.151893825858525133e+02 3.362419313290383229e+02
2.153893825858525020e+02 3.199433730346687526e+02 2.153893825858525020e+02 3.645494989604787293e+02
2.155893825858524906e+02 3.398848715638861222e+02 2.155893825858524906e+02 3.662665026489975162e+02
2.157893825858524792e+02 3.154703176500246968e+02 2.157893825858524792e+02 3.320812422530349863e+02
2.159893825858524679e+02 2.635579900828893187e+02 2.159893825858524679e+02 2.809777989218206926e+02
2.161893825858524565e+02 2.300838944859073365e+02 2.161893825858524565e+02 2.461717809103571142e+02
2.163893825858524451e+02 2.472143576348020702e+02 2.163893825858524451e+02 2.407339488666221143e+02
2.165893825858524337e+02 3.156528965212423259e+02 2.165893825858524337e+02 2.575629314658158364e+02
2.167893825858524224e+02 4.179021864434230906e+02 2.167893825858524224e+02 2.967931844051506118e+02
2.169893825858524110e+02 5.302946008223042327e+02 2.169893825858524110e+02 3.641102569805953522e+02
2.171893825858523996e+02 6.310593374469863193e+02 2.171893825858523996e+02 4.454187906434896718e+02
2.173893825858523883e+02 7.100497179551384761e+02 2.173893825858523883e+02 5.103696814138821765e+02
2.175893825858523769e+02 7.675159713305146170e+02 2.175893825858523769e+02 5.445954225980725596e+02
2.177893825858523655e+02 8.083331844079299344e+02 2.177893825858523655e+02 5.675299813268416074e+02
2.179893825858523542e+02 8.495051142010804597e+02 2.179893825858523542e+02 6.197152695763257952e+02
2.181893825858523428e+02 9.227983344974873035e+02 2.181893825858523428e+02 7.341533402135349888e+02
2.183893825858523314e+02 1.052721996275502761e+03 2.183893825858523314e+02 9.149800728652198814e+02
2.185893825858523201e+02 1.234569314803814677e+03 2.185893825858523201e+02 1.140694479444353419e+03
2.187893825858523087e+02 1.434736160045179076e+03 2.187893825858523087e+02 1.379107493597504345e+03
2.189893825858522973e+02 1.601662044159573497e+03 2.189893825858522973e+02 1.589886464099637124e+03
2.191893825858522860e+02 1.680991736125849911e+03 2.191893825858522860e+02 1.722622807787421152e+03
2.193893825858522746e+02 1.637362331284485890e+03 2.193893825858522746e+02 1.731085058949805443e+03
2.195893825858522632e+02 1.472930603951588182e+03 2.195893825858522632e+02 1.601108319898228274e+03
2.197893825858522519e+02 1.235043784826331603e+03 2.197893825858522519e+02 1.374247097091935075e+03
2.199893825858522405e+02 1.007236216000755576e+03 2.199893825858522405e+02 1.144348942731693114e+03
2.201893825858522291e+02 8.757009757395576344e+02 2.201893825858522291e+02 1.015144630295460843e+03
2.203893825858522177e+02 8.846160526713919126e+02 2.203893825858522177e+02 1.040646817647434773e+03
2.205893825858522064e+02 1.016743076957432095e+03 2.205893825858522064e+02 1.196229911438687168e+03
2.207893825858521950e+02 1.234228393725757087e+03 2.207893825858521950e+02 1.424471170929312166e+03
2.209893825858521836e+02 1.554162551520424813e+03 2.209893825858521836e+02 1.726221993274303259e+03
2.211893825858521723e+02 2.046351024155262166e+03 2.211893825858521723e+02 2.167231837079323213e+03
2.213893825858521609e+02 2.703971868695373814e+03 2.213893825858521609e+02 2.745191249476299163e+03
2.215893825858521495e+02 3.346038163213929238e+03 2.215893825858521495e+02 3.291145528252713120e+03
2.217893825858521382e+02 3.733351865473443468e+03 2.217893825858521382e+02 3.592559240674740522e+03
2.219893825858521268e+02 3.800838193845572732e+03 2.219893825858521268e+02 3.620013532609321828e+03
2.221893825858521154e+02 3.720525755368134924e+03 2.221893825858521154e+02 3.561060313206119645e+03
2.223893825858521041e+02 3.718520858401723672e+03 2.223893825858521041e+02 3.612434726072115154e+03
2.225893825858520927e+02 3.875296015101193007e+03 2.225893825858520927e+02 3.792700179486875186e+03
2.227893825858520813e+02 4.107514187309297085e+03 2.227893825858520813e+02 3.968562950161265235e+03
2.229893825858520700e+02 4.279454573290425287e+03 2.229893825858520700e+02 4.006529313542465843e+03
2.231893825858520586e+02 4.309642480149570474e+03 2.231893825858520586e+02 3.882479723210773500e+03
2.233893825858520472e+02 4.222878485631279545e+03 2.233893825858520472e+02 3.694778709476831864e+03
2.235893825858520358e+02 4.126940462269606542e+03 2.235893825858520358e+02 3.589947689616799380e+03
2.237893825858520245e+02 4.111034513191866608e+03 2.237893825858520245e+02 3.641042847012675793e+03
2.239893825858520131e+02 4.163793820193363899e+03 2.239893825858520131e+02 3.792244231165942438e+03
2.241893825858520017e+02 4.215789497620335169e+03 2.241893825858520017e+02 3.944568968012049481e+03
2.243893825858519904e+02 4.244403227803752088e+03 2.243893825858519904e+02 4.074995298610727787e+03
2.245893825858519790e+02 4.291112456919205215e+03 2.245893825858519790e+02 4.229789590012235749e+03
2.247893825858519676e+02 4.379305373524910465e+03 2.247893825858519676e+02 4.416655552705580703e+03
2.249893825858519563e+02 4.468061593022099260e+03 2.249893825858519563e+02 4.562526906530267297e+03
2.251893825858519449e+02 4.510767547038361045e+03 2.251893825858519449e+02 4.596437833615505042e+03
2.253893825858519335e+02 4.519473323914731736e+03 2.253893825858519335e+02 4.533129219342362376e+03
2.255893825858519222e+02 4.538484687117882459e+03 2.255893825858519222e+02 4.448023740365741105e+03
2.257893825858519108e+02 4.588270842114674451e+03 2.257893825858519108e+02 4.401547528549696835e+03
2.259893825858518994e+02 4.673227664545831431e+03 2.259893825858518994e+02 4.416383299872387397e+03
2.261893825858518881e+02 4.818878191830375727e+03 2.261893825858518881e+02 4.503102130800093619e+03
2.263893825858518767e+02 5.061209307606532093e+03 2.263893825858518767e+02 4.675753991079370280e+03
2.265893825858518653e+02 5.399755276066863189e+03 2.265893825858518653e+02 4.940797303095218012e+03
2.267893825858518539e+02 5.771565378412927203e+03 2.267893825858518539e+02 5.271123584544496225e+03
2.269893825858518426e+02 6.071726013951330060e+03 2.269893825858518426e+02 5.593243695032485448e+03
2.271893825858518312e+02 6.220764099475847615e+03 2.271893825858518312e+02 5.832573141430769283e+03
2.273893825858518198e+02 6.240372372766998524e+03 2.273893825858518198e+02 5.996211535602076765e+03
2.275893825858518085e+02 6.244693823423039248e+03 2.275893825858518085e+02 6.175932125177459966e+03
2.277893825858517971e+02 6.316305315199027973e+03 2.277893825858517971e+02 6.425932616144928943e+03
2.279893825858517857e+02 6.400795387034555461e+03 2.279893825858517857e+02 6.663517635801303186e+03
2.281893825858517744e+02 6.368263746519546658e+03 2.281893825858517744e+02 6.743683664790088187e+03
2.283893825858517630e+02 6.184075680915412704e+03 2.283893825858517630e+02 6.626700947424046717e+03
2.285893825858517516e+02 5.980266069252909801e+03 2.285893825858517516e+02 6.429019724843931726e+03
2.287893825858517403e+02 5.928725673364649083e+03 2.287893825858517403e+02 6.297997402333363425e+03
2.289893825858517289e+02 6.050668545727764467e+03 2.289893825858517289e+02 6.257641870792317604e+03
2.291893825858517175e+02 6.174413892329769624e+03 2.291893825858517175e+02 6.187421028513065721e+03
2.293893825858517062e+02 6.088317835293177268e+03 2.293893825858517062e+02 5.943103665173784975e+03
2.295893825858516948e+02 5.729749940986394904e+03 2.295893825858516948e+02 5.493929622382334856e+03
2.297893825858516834e+02 5.232529214786407465e+03 2.297893825858516834e+02 4.952676909033111770e+03
2.299893825858516720e+02 4.807917417928365467e+03 2.299893825858516720e+02 4.484651099798414180e+03
2.301893825858516607e+02 4.579273814113133085e+03 2.301893825858516607e+02 4.187866006848696088e+03
2.303893825858516493e+02 4.509729808131400205e+03 2.303893825858516493e+02 4.048395489294593517e+03
2.305893825858516379e+02 4.463662921751312751e+03 2.305893825858516379e+02 3.988422219390699411e+03
2.307893825858516266e+02 4.326107293148503231e+03 2.307893825858516266e+02 3.937472192631366852e+03
2.309893825858516152e+02 4.079184044102930329e+03 2.309893825858516152e+02 3.864930579964447134e+03
2.311893825858516038e+02 3.797065493360606069e+03 2.311893825858516038e+02 3.774555179455565849e+03
2.313893825858515925e+02 3.578675181634253477e+03 2.313893825858515925e+02 3.681357990360153053e+03
2.315893825858515811e+02 3.462779218942309399e+03 2.315893825858515811e+02 3.579027309734419305e+03
2.317893825858515697e+02 3.388775316981264496e+03 2.317893825858515697e+02 3.421112435282780552e+03
2.319893825858515584e+02 3.247097531693707879e+03 2.319893825858515584e+02 3.149108167355160731e+03
2.321893825858515470e+02 2.981212934297219363e+03 2.321893825858515470e+02 2.754563843456389804e+03
2.323893825858515356e+02 2.641030955148386511e+03 2.323893825858515356e+02 2.310724740156762891e+03
2.325893825858515243e+02 2.332775815847414378e+03 2.325893825858515243e+02 1.930559790945191935e+03
2.327893825858515129e+02 2.119225636814581776e+03 2.327893825858515129e+02 1.685544086307304724e+03
2.329893825858515015e+02 1.975702145220850753e+03 2.329893825858515015e+02 1.564649974488497037e+03
2.331893825858514901e+02 1.843292644582494177e+03 2.331893825858514901e+02 1.510676984618903589e+03
2.333893825858514788e+02 1.710423681356757470e+03 2.333893825858514788e+02 1.485192351083399217e+03
2.335893825858514674e+02 1.629241772463720963e+03 2.335893825858514674e+02 1.489889575599488580e+03
2.337893825858514560e+02 1.660520372677686055e+03 2.337893825858514560e+02 1.537996836173173051e+03
2.339893825858514447e+02 1.815114612182055680e+03 2.339893825858514447e+02 1.625034769159020470e+03
2.341893825858514333e+02 2.039239868200555065e+03 2.341893825858514333e+02 1.726653720232819069e+03
2.343893825858514219e+02 2.239921876148869615e+03 2.343893825858514219e+02 1.809766104282162360e+03
2.345893825858514106e+02 2.330883491653507917e+03 2.345893825858514106e+02 1.842025450939639313e+03
2.347893825858513992e+02 2.276395482143287609e+03 2.347893825858513992e+02 1.801714372300805508e+03
2.349893825858513878e+02 2.104620626878849635e+03 2.349893825858513878e+02 1.688830830085294110e+03
2.351893825858513765e+02 1.879359571716960090e+03 2.351893825858513765e+02 1.527657509032780354e+03
2.353893825858513651e+02 1.656914137069474691e+03 2.353893825858513651e+02 1.355133327270794098e+03
2.355893825858513537e+02 1.465246682088827811e+03 2.355893825858513537e+02 1.203259295475071895e+03
2.357893825858513424e+02 1.311143240667693362e+03 2.357893825858513424e+02 1.087283587063986261e+03
2.359893825858513310e+02 1.193252277168027831e+03 2.359893825858513310e+02 1.004328632173876940e+03
2.361893825858513196e+02 1.107085772404124327e+03 2.361893825858513196e+02 9.421420213824881102e+02
2.363893825858513082e+02 1.046680831119041841e+03 2.363893825858513082e+02 8.923819469134982683e+02
2.365893825858512969e+02 1.006860636593765207e+03 2.365893825858512969e+02 8.549519379870395142e+02
2.367893825858512855e+02 9.831484039239555841e+02 2.367893825858512855e+02 8.274999368540543401e+02
2.369893825858512741e+02 9.710504132410399052e+02 2.369893825858512741e+02 7.968254208545758956e+02
2.371893825858512628e+02 9.682556290988979981e+02 2.371893825858512628e+02 7.484604163614779964e+02
2.373893825858512514e+02 9.738390645291577812e+02 2.373893825858512514e+02 6.810269135501495157e+02
2.375893825858512400e+02 9.796290095374910152e+02 2.375893825858512400e+02 6.034582102067248570e+02
2.377893825858512287e+02 9.650949985614341813e+02 2.377893825858512287e+02 5.215243381798552491e+02
2.379893825858512173e+02 9.084721877234167096e+02 2.379893825858512173e+02 4.354685383004236883e+02
2.381893825858512059e+02 8.056297988420968750e+02 2.381893825858512059e+02 3.499170424838990243e+02
2.383893825858511946e+02 6.767046531684432011e+02 2.383893825858511946e+02 2.790304677299648120e+02
2.385893825858511832e+02 5.547503859036202130e+02 2.385893825858511832e+02 2.393941499721526611e+02
2.387893825858511718e+02 4.675261350725641591e+02 2.387893825858511718e+02 2.386638968645930561e+02
2.389893825858511605e+02 4.244294674211768097e+02 2.389893825858511605e+02 2.689768938495004136e+02
2.391893825858511491e+02 4.139963346629779721e+02 2.391893825858511491e+02 3.083766725228421706e+02
2.393893825858511377e+02 4.125018561266230677e+02 2.393893825858511377e+02 3.304913173412350602e+02
2.395893825858511264e+02 3.981920855375650490e+02 2.395893825858511264e+02 3.183430294463718724e+02
2.397893825858511150e+02 3.611194699664180803e+02 2.397893825858511150e+02 2.727073287090195208e+02
2.399893825858511036e+02 3.034415580705812658e+02 2.399893825858511036e+02 2.085159938585609893e+02
2.401893825858510922e+02 2.344621815814087427e+02 2.401893825858510922e+02 1.437806972443375457e+02
2.403893825858510809e+02 1.661240462669452427e+02 2.403893825858510809e+02 9.090073010714655766e+01
2.405893825858510695e+02 1.094419992114395228e+02 2.405893825858510695e+02 5.486026799247188279e+01
2.407893825858510581e+02 7.129512886790797666e+01 2.407893825858510581e+02 3.596502757916469051e+01
2.409893825858510468e+02 5.382874046664424128e+01 2.409893825858510468e+02 3.347563727770894104e+01
2.411893825858510354e+02 5.722028741352492887e+01 2.411893825858510354e+02 4.779974511423970540e+01
2.413893825858510240e+02 8.168770874768549106e+01 2.413893825858510240e+02 7.934697862178985872e+01
2.415893825858510127e+02 1.247388151654600676e+02 2.415893825858510127e+02 1.238521731277304525e+02
2.417893825858510013e+02 1.761676869401733825e+02 2.417893825858510013e+02 1.684624275996339975e+02
2.419893825858509899e+02 2.180408534806589387e+02 2.419893825858509899e+02 1.950364390704942537e+02
2.421893825858509786e+02 2.328977383975448845e+02 2.421893825858509786e+02 1.909942759381583812e+02
2.423893825858509672e+02 2.142677283268181725e+02 2.423893825858509672e+02 1.585328389994162421e+02
2.425893825858509558e+02 1.702038848179066690e+02 2.425893825858509558e+02 1.128328217361645329e+02
2.427893825858509445e+02 1.171428652474517094e+02 2.427893825858509445e+02 7.102474036675474167e+01
2.429893825858509331e+02 7.007600943287683037e+01 2.429893825858509331e+02 4.241516177798489196e+01
2.431893825858509217e+02 3.651960184393242770e+01 2.431893825858509217e+02 2.694998317058748682e+01
2.433893825858509103e+02 1.660165708874587764e+01 2.433893825858509103e+02 1.983319268269249491e+01
2.435893825858508990e+02 6.586381224374783905e+00 2.435893825858508990e+02 1.645112458350134688e+01
2.437893825858508876e+02 2.282378624216622409e+00 2.437893825858508876e+02 1.438083956331787050e+01
2.439893825858508762e+02 7.058235858923997963e-01 2.439893825858508762e+02 1.290905635825644282e+01
2.441893825858508649e+02 2.698904354545550999e-01 2.441893825858508649e+02 1.185367009705597141e+01
2.443893825858508535e+02 4.088143166615606505e-01 2.443893825858508535e+02 1.091343411637439509e+01
2.445893825858508421e+02 1.287916751718906960e+00 2.445893825858508421e+02 9.714812083924634578e+00
2.447893825858508308e+02 3.786511949629856044e+00 2.447893825858508308e+02 8.121372426500242270e+00
2.449893825858508194e+02 9.552042283340044904e+00 2.449893825858508194e+02 6.389474867124035562e+00
2.451893825858508080e+02 2.066254229149759780e+01 2.451893825858508080e+02 5.053656899890334842e+00
2.453893825858507967e+02 3.850499310281074372e+01 2.453893825858507967e+02 4.646876588346536607e+00
2.455893825858507853e+02 6.211989601310374098e+01 2.455893825858507853e+02 5.420090152247756699e+00
2.457893825858507739e+02 8.718353647766852532e+01 2.457893825858507739e+02 7.221050636037291248e+00
2.459893825858507626e+02 1.070690165193126830e+02 2.459893825858507626e+02 9.667367421013899786e+00
2.461893825858507512e+02 1.163460721246714940e+02 2.461893825858507512e+02 1.262128929817534839e+01
2.463893825858507398e+02 1.150824853927377660e+02 2.463893825858507398e+02 1.672695618291361441e+01
2.465893825858507284e+02 1.108686146003024362e+02 2.465893825858507284e+02 2.359945189725438297e+01
2.467893825858507171e+02 1.161084579234633196e+02 2.467893825858507171e+02 3.533575437622556592e+01
2.469893825858507057e+02 1.410268243800081507e+02 2.469893825858507057e+02 5.328315502392851499e+01
2.471893825858506943e+02 1.863037149568278323e+02 2.471893825858506943e+02 7.640062440041262448e+01
2.473893825858506830e+02 2.405428124111925854e+02 2.473893825858506830e+02 1.001797769254627752e+02
2.475893825858506716e+02 2.852045345101467433e+02 2.475893825858506716e+02 1.175168094783078203e+02
2.477893825858506602e+02 3.042793022362368447e+02 2.477893825858506602e+02 1.220071322804329981e+02
2.479893825858506489e+02 2.920616432828587108e+02 2.479893825858506489e+02 1.118305042042391904e+02
2.481893825858506375e+02 2.540214740601521726e+02 2.481893825858506375e+02 9.108479171355271831e+01
2.483893825858506261e+02 2.017255495431978147e+02 2.483893825858506261e+02 6.728319735610766372e+01
2.485893825858506148e+02 1.468348772834149543e+02 2.485893825858506148e+02 4.712181133387821319e+01
2.487893825858506034e+02 9.781076781864884140e+01 2.487893825858506034e+02 3.376659574760634541e+01
2.489893825858505920e+02 5.926891701459021533e+01 2.489893825858505920e+02 2.691010867117557481e+01
2.491893825858505807e+02 3.243440602275089191e+01 2.491893825858505807e+02 2.443868998135358694e+01
2.493893825858505693e+02 1.597264894438527882e+01 2.493893825858505693e+02 2.402765454007783674e+01
2.495893825858505579e+02 7.156801602776343252e+00 2.495893825858505579e+02 2.392461945959025726e+01
2.497893825858505465e+02 3.102986787165747273e+00 2.497893825858505465e+02 2.309455222938555963e+01
2.499893825858505352e+02 1.592626578240324609e+00 2.499893825858505352e+02 2.113919068652035804e+01
2.501893825858505238e+02 1.292712435009076399e+00 2.501893825858505238e+02 1.820707772470903407e+01
2.503893825858505124e+02 1.577117579157131022e+00 2.503893825858505124e+02 1.487571311514001238e+01
2.505893825858505011e+02 2.267438738671365250e+00 2.505893825858505011e+02 1.192181335303969547e+01
2.507893825858504897e+02 3.497219470919146644e+00 2.507893825858504897e+02 9.998590247286333721e+00
2.509893825858504783e+02 5.724395373634843409e+00 2.509893825858504783e+02 9.368484568877986973e+00
2.511893825858504670e+02 9.726754859375221329e+00 2.511893825858504670e+02 9.845114305841844882e+00
2.513893825858504556e+02 1.629363442250734550e+01 2.513893825858504556e+02 1.095961404245410264e+01
2.515893825858504442e+02 2.550442631666377125e+01 2.515893825858504442e+02 1.221446175799256295e+01
2.517893825858504329e+02 3.602594908507823135e+01 2.517893825858504329e+02 1.326609033082879741e+01
2.519893825858504215e+02 4.523714707755870990e+01 2.519893825858504215e+02 1.397888259981461623e+01
2.521893825858504101e+02 5.047753704723935897e+01 2.521893825858504101e+02 1.437675584727600331e+01
2.523893825858503988e+02 5.055897414916871213e+01 2.523893825858503988e+02 1.452221315844815486e+01
2.525893825858503874e+02 4.623402897076723406e+01 2.525893825858503874e+02 1.437363655265160034e+01
2.527893825858503760e+02 3.931768062094854344e+01 2.527893825858503760e+02 1.374495621674088497e+01
2.529893825858503646e+02 3.147039905416753314e+01 2.529893825858503646e+02 1.246524535756757857e+01
2.531893825858503533e+02 2.370266660339789055e+01 2.531893825858503533e+02 1.063736899205794195e+01
2.533893825858503419e+02 1.661813676382293181e+01 2.533893825858503419e+02 8.741683882302844211e+00
2.535893825858503305e+02 1.073015172515519033e+01 2.535893825858503305e+02 7.444649199602152656e+00
2.537893825858503192e+02 6.483842162626073602e+00 2.537893825858503192e+02 7.238670272197692768e+00
2.539893825858503078e+02 4.162416801803749067e+00 2.539893825858503078e+02 8.170625959916140602e+00
2.541893825858502964e+02 3.917238381243523193e+00 2.541893825858502964e+02 9.826710637022644690e+00
2.543893825858502851e+02 5.861493598346529055e+00 2.543893825858502851e+02 1.156792368538999227e+01
2.545893825858502737e+02 1.001885135113482761e+01 2.545893825858502737e+02 1.287634277959259954e+01
2.547893825858502623e+02 1.612537475055439629e+01 2.547893825858502623e+02 1.361197223903066877e+01
2.549893825858502510e+02 2.358762289726587014e+01 2.549893825858502510e+02 1.402437668480927968e+01
2.551893825858502396e+02 3.185219913016291216e+01 2.551893825858502396e+02 1.452145924688431933e+01
2.553893825858502282e+02 4.090898122364932021e+01 2.553893825858502282e+02 1.537077363084297055e+01
2.555893825858502169e+02 5.120264316521113557e+01 2.555893825858502169e+02 1.654733313581907694e+01
2.557893825858502055e+02 6.266129718059480780e+01 2.557893825858502055e+02 1.781218081337208758e+01
2.559893825858501941e+02 7.368987050038587938e+01 2.559893825858501941e+02 1.892981715772139140e+01
2.561893825858501827e+02 8.144084411198609530e+01 2.561893825858501827e+02 1.984783497625090831e+01
2.563893825858501714e+02 8.355826126701411738e+01 2.563893825858501714e+02 2.070536988746481555e+01
2.565893825858501600e+02 7.997035967096910269e+01 2.565893825858501600e+02 2.166713355142051611e+01
2.567893825858501486e+02 7.310578323510677023e+01 2.567893825858501486e+02 2.272263396223541321e+01
2.569893825858501373e+02 6.638754094506137449e+01 2.569893825858501373e+02 2.363745541333556588e+01
2.571893825858501259e+02 6.232327043823631385e+01 2.571893825858501259e+02 2.412244004014135967e+01
2.573893825858501145e+02 6.156090786640291412e+01 2.573893825858501145e+02 2.408352266392820695e+01
2.575893825858501032e+02 6.325584745902571626e+01 2.575893825858501032e+02 2.373237255012228530e+01
2.577893825858500918e+02 6.613928051493955707e+01 2.577893825858500918e+02 2.346702529779797075e+01
2.579893825858500804e+02 6.940484367289879231e+01 2.579893825858500804e+02 2.363561666095103675e+01
2.581893825858500691e+02 7.289781510901654826e+01 2.581893825858500691e+02 2.437261806935935127e+01
2.583893825858500577e+02 7.671366554202069210e+01 2.583893825858500577e+02 2.559822505032275686e+01
2.585893825858500463e+02 8.068431226478547558e+01 2.585893825858500463e+02 2.712049710460967589e+01
2.587893825858500350e+02 8.414846072210673356e+01 2.587893825858500350e+02 2.872029250289596902e+01
2.589893825858500236e+02 8.615209504136439023e+01 2.589893825858500236e+02 3.017243515987883029e+01
2.591893825858500122e+02 8.602790512216908780e+01 2.591893825858500122e+02 3.127231709267879722e+01
2.593893825858500009e+02 8.401979546501588914e+01 2.593893825858500009e+02 3.194782236716733692e+01
2.595893825858499895e+02 8.136277867802955654e+01 2.595893825858499895e+02 3.240971264459522416e+01
2.597893825858499781e+02 7.954360816957694169e+01 2.597893825858499781e+02 3.318892697293618710e+01
2.599893825858499667e+02 7.933335484278335059e+01 2.599893825858499667e+02 3.497878451624881535e+01
2.601893825858499554e+02 8.058327706949464186e+01 2.601893825858499554e+02 3.836155242548558419e+01
2.603893825858499440e+02 8.301341528695174077e+01 2.603893825858499440e+02 4.355558783953379987e+01
2.605893825858499326e+02 8.710698742452916576e+01 2.605893825858499326e+02 5.025207686466807644e+01
2.607893825858499213e+02 9.411445049828554943e+01 2.607893825858499213e+02 5.756738016173612493e+01
2.609893825858499099e+02 1.051694844510572153e+02 2.609893825858499099e+02 6.416861000715695695e+01
2.611893825858498985e+02 1.203807761974015023e+02 2.611893825858498985e+02 6.862320382985305400e+01
2.613893825858498872e+02 1.385622610909330774e+02 2.613893825858498872e+02 6.990224410424255552e+01
2.615893825858498758e+02 1.574716659750275483e+02 2.615893825858498758e+02 6.781650515683985248e+01
2.617893825858498644e+02 1.741279361898865545e+02 2.617893825858498644e+02 6.313131185136118262e+01
2.619893825858498531e+02 1.852192150369111516e+02 2.619893825858498531e+02 5.725570845109128015e+01
2.621893825858498417e+02 1.879542909140635913e+02 2.621893825858498417e+02 5.165309121629032063e+01
2.623893825858498303e+02 1.812592309057797308e+02 2.623893825858498303e+02 4.729370395592921739e+01
2.625893825858498190e+02 1.664973108874043248e+02 2.625893825858498190e+02 4.442276366025345880e+01
2.627893825858498076e+02 1.469789250165973726e+02 2.627893825858498076e+02 4.268830380549204051e+01
2.629893825858497962e+02 1.265184501456728583e+02 2.629893825858497962e+02 4.145687658102519890e+01
2.631893825858497848e+02 1.080570517536226305e+02 2.631893825858497848e+02 4.011050670058712342e+01
2.633893825858497735e+02 9.306554789064847455e+01 2.633893825858497735e+02 3.823829319829413720e+01
2.635893825858497621e+02 8.160807077916426522e+01 2.635893825858497621e+02 3.574203724693585116e+01
2.637893825858497507e+02 7.264459305805898737e+01 2.637893825858497507e+02 3.286498450282423534e+01
2.639893825858497394e+02 6.449980832804327235e+01 2.639893825858497394e+02 3.009803346435846194e+01
2.641893825858497280e+02 5.563623527695065007e+01 2.641893825858497280e+02 2.794570647876579983e+01
2.643893825858497166e+02 4.552783443449525436e+01 2.643893825858497166e+02 2.665297701502429462e+01
2.645893825858497053e+02 3.507030003922327666e+01 2.645893825858497053e+02 2.607899588422688808e+01
2.647893825858496939e+02 2.618961971701558866e+01 2.647893825858496939e+02 2.583685382667043129e+01
2.649893825858496825e+02 2.091115467612770118e+01 2.649893825858496825e+02 2.562028545889539188e+01
2.651893825858496712e+02 2.046139929943600322e+01 2.651893825858496712e+02 2.546995000174531043e+01
2.653893825858496598e+02 2.478329207159569236e+01 2.653893825858496598e+02 2.575865781585513759e+01
2.655893825858496484e+02 3.252811182509484667e+01 2.655893825858496484e+02 2.689847662931594385e+01
2.657893825858496371e+02 4.145973263786173391e+01 2.657893825858496371e+02 2.900433083685832258e+01
2.659893825858496257e+02 4.917128226386419954e+01 2.659893825858496257e+02 3.177744072611268678e+01
2.661893825858496143e+02 5.388884211042137196e+01 2.661893825858496143e+02 3.467196736658723211e+01
2.663893825858496029e+02 5.502212981589092067e+01 2.663893825858496029e+02 3.717052940081696732e+01
2.665893825858495916e+02 5.322849182005816715e+01 2.665893825858495916e+02 3.894039677516327913e+01
2.667893825858495802e+02 5.003964414938840122e+01 2.667893825858495802e+02 3.980361355803000833e+01
2.669893825858495688e+02 4.730133605786815565e+01 2.669893825858495688e+02 3.964719548110381453e+01
2.671893825858495575e+02 4.667149204530822715e+01 2.671893825858495575e+02 3.842666759337328841e+01
2.673893825858495461e+02 4.932967182201754497e+01 2.673893825858495461e+02 3.627511972537156737e+01
2.675893825858495347e+02 5.597942964418661660e+01 2.675893825858495347e+02 3.359531678973810642e+01
2.677893825858495234e+02 6.711906636736718212e+01 2.677893825858495234e+02 3.102577250983103951e+01
2.679893825858495120e+02 8.335631311846253766e+01 2.679893825858495120e+02 2.929346065666648258e+01
2.681893825858495006e+02 1.053785770736463263e+02 2.681893825858495006e+02 2.904875914264086134e+01
2.683893825858494893e+02 1.332968176994980638e+02 2.683893825858494893e+02 3.074656440113489353e+01
2.685893825858494779e+02 1.655330882633926137e+02 2.685893825858494779e+02 3.455393315989213221e+01
2.687893825858494665e+02 1.979758168542301178e+02 2.687893825858494665e+02 4.023734261370892540e+01
2.689893825858494552e+02 2.243119173636119967e+02 2.689893825858494552e+02 4.704799254227879146e+01
2.691893825858494438e+02 2.379079431017644595e+02 2.691893825858494438e+02 5.371806058159042863e+01
2.693893825858494324e+02 2.345503054042695794e+02 2.693893825858494324e+02 5.869770554631112702e+01
2.695893825858494210e+02 2.145647687311469269e+02 2.695893825858494210e+02 6.064132482202037266e+01
2.697893825858494097e+02 1.830633753486039552e+02 2.697893825858494097e+02 5.895099577589271433e+01
2.699893825858493983e+02 1.481953513667575351e+02 2.699893825858493983e+02 5.406942924379080040e+01
2.701893825858493869e+02 1.183760155295572218e+02 2.701893825858493869e+02 4.731778312593570490e+01
2.703893825858493756e+02 9.974810493418095803e+01 2.703893825858493756e+02 4.034902900007774207e+01
2.705893825858493642e+02 9.467451938026337643e+01 2.705893825858493642e+02 3.452446812389962361e+01
2.707893825858493528e+02 1.015004541476995854e+02 2.707893825858493528e+02 3.053767401760960709e+01
2.709893825858493415e+02 1.155255245779742665e+02 2.709893825858493415e+02 2.841763792962998991e+01
2.711893825858493301e+02 1.309175250973917741e+02 2.711893825858493301e+02 2.780573217272696596e+01
2.713893825858493187e+02 1.429211737365968133e+02 2.713893825858493187e+02 2.827336392667435661e+01
2.715893825858493074e+02 1.493656918317624331e+02 2.715893825858493074e+02 2.947853305662860635e+01
2.717893825858492960e+02 1.506906020369328019e+02 2.717893825858492960e+02 3.111275651570412748e+01
2.719893825858492846e+02 1.486324018678105290e+02 2.719893825858492846e+02 3.276961946584398788e+01
2.721893825858492733e+02 1.446593103887162783e+02 2.721893825858492733e+02 3.393896390689521070e+01
2.723893825858492619e+02 1.392952079186325705e+02 2.723893825858492619e+02 3.421382986250151248e+01
2.725893825858492505e+02 1.325644417687831549e+02 2.725893825858492505e+02 3.357599476885159362e+01
2.727893825858492391e+02 1.248350271807371143e+02 2.727893825858492391e+02 3.251580773109043321e+01
2.729893825858492278e+02 1.172065961462396473e+02 2.729893825858492278e+02 3.186652930063841538e+01
2.731893825858492164e+02 1.111863749226435516e+02 2.731893825858492164e+02 3.246964158007222778e+01
2.733893825858492050e+02 1.079840502407054714e+02 2.733893825858492050e+02 3.489492045227662231e+01
2.735893825858491937e+02 1.078916987139195101e+02 2.735893825858491937e+02 3.932853267090825966e+01
2.737893825858491823e+02 1.100418546361678978e+02 2.737893825858491823e+02 4.556173926271225838e+01
2.739893825858491709e+02 1.126299595108110623e+02 2.739893825858491709e+02 5.296277484544866354e+01
2.741893825858491596e+02 1.135139723720090927e+02 2.741893825858491596e+02 6.043159155723010656e+01
2.743893825858491482e+02 1.109549536860478725e+02 2.743893825858491482e+02 6.647463015719949908e+01
2.745893825858491368e+02 1.042063568886056686e+02 2.745893825858491368e+02 6.952894886812229913e+01
2.747893825858491255e+02 9.374277576814969848e+01 2.747893825858491255e+02 6.849121858965273191e+01
2.749893825858491141e+02 8.107460134032801591e+01 2.749893825858491141e+02 6.321009112446156308e+01
2.751893825858491027e+02 6.823920270124594367e+01 2.751893825858491027e+02 5.465717766614643836e+01
2.753893825858490914e+02 5.717010859894215002e+01 2.753893825858490914e+02 4.465425877719425074e+01
2.755893825858490800e+02 4.919849358699332953e+01 2.755893825858490800e+02 3.528296363349903686e+01
2.757893825858490686e+02 4.486982023691388122e+01 2.757893825858490686e+02 2.825582770957451828e+01
2.759893825858490573e+02 4.406239960900914099e+01 2.759893825858490573e+02 2.449701102939693342e+01
2.761893825858490459e+02 4.621793384501087587e+01 2.761893825858490459e+02 2.403064429461263529e+01
2.763893825858490345e+02 5.049976889412911873e+01 2.763893825858490345e+02 2.613453739513487051e+01
2.765893825858490231e+02 5.586719850912371754e+01 2.765893825858490231e+02 2.965885932645555911e+01
2.767893825858490118e+02 6.119671741897078476e+01 2.767893825858490118e+02 3.340831794672215693e+01
2.769893825858490004e+02 6.553269961937822075e+01 2.769893825858490004e+02 3.648590765645902678e+01
2.771893825858489890e+02 6.837090937008989044e+01 2.771893825858489890e+02 3.849085843127063811e+01
2.773893825858489777e+02 6.978285589989484095e+01 2.773893825858489777e+02 3.950025981622275850e+01
2.775893825858489663e+02 7.029732812031076605e+01 2.775893825858489663e+02 3.986496896262678291e+01
2.777893825858489549e+02 7.064847948208497996e+01 2.777893825858489549e+02 3.995499612336151785e+01
2.779893825858489436e+02 7.155735667718001025e+01 2.779893825858489436e+02 4.000191061288773398e+01
2.781893825858489322e+02 7.358407110140261409e+01 2.781893825858489322e+02 4.008517404333945677e+01
2.783893825858489208e+02 7.695684715124406239e+01 2.783893825858489208e+02 4.018829599814745990e+01
2.785893825858489095e+02 8.134023071901206947e+01 2.785893825858489095e+02 4.022446933016460235e+01
2.787893825858488981e+02 8.568921715861003463e+01 2.787893825858488981e+02 4.001500431437903416e+01
2.789893825858488867e+02 8.840703703768173227e+01 2.789893825858488867e+02 3.929724025261940312e+01
2.791893825858488754e+02 8.785576844906931626e+01 2.791893825858488754e+02 3.783449028149020421e+01
2.793893825858488640e+02 8.300386912097674497e+01 2.793893825858488640e+02 3.559699039899428641e+01
2.795893825858488526e+02 7.387681892383611171e+01 2.795893825858488526e+02 3.288266538835068786e+01
2.797893825858488412e+02 6.159471158673467528e+01 2.797893825858488412e+02 3.025346040770841327e+01
2.799893825858488299e+02 4.801745020539213016e+01 2.799893825858488299e+02 2.828368612922120207e+01
2.801893825858488185e+02 3.520291263492122624e+01 2.801893825858488185e+02 2.725847602617397669e+01
2.803893825858488071e+02 2.492689030411066042e+01 2.803893825858488071e+02 2.701232887912784975e+01
2.805893825858487958e+02 1.842515622798830677e+01 2.805893825858487958e+02 2.701788144979777329e+01
2.807893825858487844e+02 1.636437215879392326e+01 2.807893825858487844e+02 2.667753435176924270e+01
2.809893825858487730e+02 1.892132536910800411e+01 2.809893825858487730e+02 2.564339971956419006e+01
2.811893825858487617e+02 2.582907505593386333e+01 2.811893825858487617e+02 2.397970239615649035e+01
2.813893825858487503e+02 3.634706683156681351e+01 2.813893825858487503e+02 2.208933370582451872e+01
2.815893825858487389e+02 4.924831210615397481e+01 2.815893825858487389e+02 2.047315925699713901e+01
2.817893825858487276e+02 6.296429361257158774e+01 2.817893825858487276e+02 1.947665102210458699e+01
2.819893825858487162e+02 7.592698063794348684e+01 2.819893825858487162e+02 1.915811895421285982e+01
2.821893825858487048e+02 8.697543831096626832e+01 2.821893825858487048e+02 1.932147610083901412e+01
2.823893825858486935e+02 9.561398053647272377e+01 2.823893825858486935e+02 1.966726889168088022e+01
2.825893825858486821e+02 1.020069766792218786e+02 2.825893825858486821e+02 1.997565713547735555e+01
2.827893825858486707e+02 1.067798857388590505e+02 2.827893825858486707e+02 2.024093072386661873e+01
2.829893825858486593e+02 1.107808917134570095e+02 2.829893825858486593e+02 2.070342498084848870e+01
2.831893825858486480e+02 1.148709354149568469e+02 2.831893825858486480e+02 2.175945193943743305e+01
2.833893825858486366e+02 1.196846587033406166e+02 2.833893825858486366e+02 2.377640391407706844e+01
2.835893825858486252e+02 1.253238185917319498e+02 2.835893825858486252e+02 2.689066220973800725e+01
2.837893825858486139e+02 1.311125081267145731e+02 2.837893825858486139e+02 3.088912414012489549e+01
2.839893825858486025e+02 1.356594917020011906e+02 2.839893825858486025e+02 3.524145390234131270e+01
2.841893825858485911e+02 1.373520821552210123e+02 2.841893825858485911e+02 3.926912824500143984e+01
2.843893825858485798e+02 1.350988994735324980e+02 2.843893825858485798e+02 4.236214644751577652e+01
2.845893825858485684e+02 1.289055440766503864e+02 2.845893825858485684e+02 4.413962973041916626e+01
2.847893825858485570e+02 1.199315172577929900e+02 2.847893825858485570e+02 4.450306405184301894e+01
2.849893825858485457e+02 1.100118500251782905e+02 2.849893825858485457e+02 4.360357283383018512e+01
2.851893825858485343e+02 1.009735054334878157e+02 2.851893825858485343e+02 4.178106644657670898e+01
2.853893825858485229e+02 9.416428457964246945e+01 2.853893825858485229e+02 3.951534629755368400e+01
2.855893825858485116e+02 9.038331039652783261e+01 2.855893825858485116e+02 3.738353349961622030e+01
2.857893825858485002e+02 9.005666065249535279e+01 2.857893825858485002e+02 3.598588788717371045e+01
2.859893825858484888e+02 9.333119978399975025e+01 2.859893825858484888e+02 3.581038135071251816e+01
2.861893825858484774e+02 9.990639901488671626e+01 2.861893825858484774e+02 3.705567179482057583e+01
2.863893825858484661e+02 1.087542230380917943e+02 2.863893825858484661e+02 3.949312851451964690e+01
2.865893825858484547e+02 1.180855058932791906e+02 2.865893825858484547e+02 4.247152232864774390e+01
2.867893825858484433e+02 1.257958335213400289e+02 2.867893825858484433e+02 4.511535964928331310e+01
2.869893825858484320e+02 1.302471764342450626e+02 2.869893825858484320e+02 4.665571708947243934e+01
2.871893825858484206e+02 1.309319145138853173e+02 2.871893825858484206e+02 4.673542885353289478e+01
2.873893825858484092e+02 1.285979311562966814e+02 2.873893825858484092e+02 4.552755567695174932e+01
2.875893825858483979e+02 1.247696067133845474e+02 2.875893825858483979e+02 4.360978406934415119e+01
2.877893825858483865e+02 1.209882067245421382e+02 2.877893825858483865e+02 4.167701698936905075e+01
2.879893825858483751e+02 1.182156128620234767e+02 2.879893825858483751e+02 4.025327596152335019e+01
2.881893825858483638e+02 1.166467920609247528e+02 2.881893825858483638e+02 3.953742951338187339e+01
2.883893825858483524e+02 1.158733644070884878e+02 2.883893825858483524e+02 3.942012506050316745e+01
2.885893825858483410e+02 1.151893441809711192e+02 2.885893825858483410e+02 3.961681898736947716e+01
2.887893825858483297e+02 1.138953166377195885e+02 2.887893825858483297e+02 3.982697441494757840e+01
2.889893825858483183e+02 1.115891175031525790e+02 2.889893825858483183e+02 3.985196907402123401e+01
2.891893825858483069e+02 1.084509037566531049e+02 2.891893825858483069e+02 3.964712193659525497e+01
2.893893825858482955e+02 1.054214045394821113e+02 2.893893825858482955e+02 3.931248837814466413e+01
2.895893825858482842e+02 1.040837495326330640e+02 2.895893825858482842e+02 3.903618164399794210e+01
2.897893825858482728e+02 1.061395754116212373e+02 2.897893825858482728e+02 3.900717334139360304e+01
2.899893825858482614e+02 1.126076816969308254e+02 2.899893825858482614e+02 3.932308956937887245e+01
2.901893825858482501e+02 1.231025421164075482e+02 2.901893825858482501e+02 3.992738490674380358e+01
2.903893825858482387e+02 1.355936761977527567e+02 2.903893825858482387e+02 4.060611138428744482e+01
2.905893825858482273e+02 1.468540214122081977e+02 2.905893825858482273e+02 4.105217938793544619e+01
2.907893825858482160e+02 1.534764134710061683e+02 2.907893825858482160e+02 4.097400262243140645e+01
2.909893825858482046e+02 1.530515046393740874e+02 2.909893825858482046e+02 4.020266777426293459e+01
2.911893825858481932e+02 1.450132240327242528e+02 2.911893825858481932e+02 3.875062382988300413e+01
2.913893825858481819e+02 1.308177515477828194e+02 2.913893825858481819e+02 3.679780726944537861e+01
2.915893825858481705e+02 1.134395365047371627e+02 2.915893825858481705e+02 3.461727642758155099e+01
2.917893825858481591e+02 9.646146865313065177e+01 2.917893825858481591e+02 3.248137641916373752e+01
2.919893825858481478e+02 8.314515263544738843e+01 2.919893825858481478e+02 3.059280783703781736e+01
2.921893825858481364e+02 7.576030749224202054e+01 2.921893825858481364e+02 2.906083481253655876e+01
2.923893825858481250e+02 7.524378139022725520e+01 2.923893825858481250e+02 2.791000631338892646e+01
2.925893825858481136e+02 8.111182627737542816e+01 2.925893825858481136e+02 2.709297969563878539e+01
2.927893825858481023e+02 9.154749317976329337e+01 2.927893825858481023e+02 2.649143676857467966e+01
2.929893825858480909e+02 1.036757761114939456e+02 2.929893825858480909e+02 2.591615129388663163e+01
2.931893825858480795e+02 1.140920425201670270e+02 2.931893825858480795e+02 2.513278499104295705e+01
2.933893825858480682e+02 1.196349838532474763e+02 2.933893825858480682e+02 2.392818008059977686e+01
2.935893825858480568e+02 1.182270086501437305e+02 2.935893825858480568e+02 2.220082744271391917e+01
2.937893825858480454e+02 1.094764378916166692e+02 2.937893825858480454e+02 2.003330160781359837e+01
2.939893825858480341e+02 9.477226823100717468e+01 2.939893825858480341e+02 1.770450658579154535e+01
2.941893825858480227e+02 7.681225763610277113e+01 2.941893825858480227e+02 1.562709404150206005e+01
2.943893825858480113e+02 5.876473255140353302e+01 2.943893825858480113e+02 1.423291915120055506e+01
2.945893825858480000e+02 4.341001696250621222e+01 2.945893825858480000e+02 1.385379184713606548e+01
2.947893825858479886e+02 3.255956006485691745e+01 2.947893825858479886e+02 1.464287969049356342e+01
2.949893825858479772e+02 2.686702304498468408e+01 2.949893825858479772e+02 1.655794021983466280e+01
2.951893825858479659e+02 2.596073790244857449e+01 2.951893825858479659e+02 1.939762735926241888e+01
2.953893825858479545e+02 2.874366039857581967e+01 2.953893825858479545e+02 2.286314186250399771e+01
2.955893825858479431e+02 3.373091914953830184e+01 2.955893825858479431e+02 2.661593285136669351e+01
2.957893825858479318e+02 3.935990635310199082e+01 2.957893825858479318e+02 3.031327915891304059e+01
2.959893825858479204e+02 4.424923477991045928e+01 2.959893825858479204e+02 3.361904407033901521e+01
2.961893825858479090e+02 4.738836493117598536e+01 2.961893825858479090e+02 3.620161215001217414e+01
2.963893825858478976e+02 4.823807389941387669e+01 2.963893825858478976e+02 3.774203113950999011e+01
2.965893825858478863e+02 4.673824861391317853e+01 2.965893825858478863e+02 3.797674488684600647e+01
2.967893825858478749e+02 4.324726712301206533e+01 2.967893825858478749e+02 3.678354161805284406e+01
2.969893825858478635e+02 3.845096532402931899e+01 2.969893825858478635e+02 3.428777809110642494e+01
2.971893825858478522e+02 3.326550726112778733e+01 2.971893825858478522e+02 3.093561602433221225e+01
2.973893825858478408e+02 2.873045096820319344e+01 2.973893825858478408e+02 2.747569713565403760e+01
2.975893825858478294e+02 2.587175722084801066e+01 2.975893825858478294e+02 2.482115542739897407e+01
2.977893825858478181e+02 2.552513555615185226e+01 2.977893825858478181e+02 2.381699621594819760e+01
2.979893825858478067e+02 2.814327262904138038e+01 2.979893825858478067e+02 2.498595481272574048e+01
2.981893825858477953e+02 3.364627105889413627e+01 2.981893825858477953e+02 2.834591786989381035e+01
2.983893825858477840e+02 4.138860327623772406e+01 2.983893825858477840e+02 3.337606743463697967e+01
2.985893825858477726e+02 5.028982793977108656e+01 2.985893825858477726e+02 3.916198405546782624e+01
2.987893825858477612e+02 5.911077178915721220e+01 2.987893825858477612e+02 4.468464662474443116e+01
2.989893825858477499e+02 6.678048699198986071e+01 2.989893825858477499e+02 4.915561111290740115e+01
2.991893825858477385e+02 7.264021134560651660e+01 2.991893825858477385e+02 5.226932227765086481e+01
2.993893825858477271e+02 7.650462465225309927e+01 2.993893825858477271e+02 5.426720958809341511e+01
2.995893825858477157e+02 7.853741782556208761e+01 2.995893825858477157e+02 5.578556372950275488e+01
2.997893825858477044e+02 7.903853153274990007e+01 2.997893825858477044e+02 5.755550157452732662e+01
2.999893825858476930e+02 7.827701880930136724e+01 2.999893825858476930e+02 6.008761496283855053e+01
3.001893825858476816e+02 7.645305563859234610e+01 3.001893825858476816e+02 6.347162175531074269e+01
3.003893825858476703e+02 7.377472327198968571e+01 3.003893825858476703e+02 6.735746068064132430e+01
3.005893825858476589e+02 7.056025973197013457e+01 3.005893825858476589e+02 7.109841483094130865e+01
3.007893825858476475e+02 6.727133827980362923e+01 3.007893825858476475e+02 7.397538575241300407e+01
3.009893825858476362e+02 6.443983357548441404e+01 3.009893825858476362e+02 7.540874714005371970e+01
3.011893825858476248e+02 6.252180969453920056e+01 3.011893825858476248e+02 7.509315423403724310e+01
3.013893825858476134e+02 6.175207203735112671e+01 3.013893825858476134e+02 7.303521221106379357e+01
3.015893825858476021e+02 6.206686731989653794e+01 3.015893825858476021e+02 6.950991511787039201e+01
3.017893825858475907e+02 6.312813528185468215e+01 3.017893825858475907e+02 6.496954312201941661e+01
3.019893825858475793e+02 6.444412550528016936e+01 3.019893825858475793e+02 5.994096455375328247e+01
3.021893825858475680e+02 6.555050118533463888e+01 3.021893825858475680e+02 5.494011399592670841e+01
3.023893825858475566e+02 6.619457500881290457e+01 3.023893825858475566e+02 5.041973388734110273e+01
3.025893825858475452e+02 6.645515180913956499e+01 3.025893825858475452e+02 4.675114142862648237e+01
3.027893825858475338e+02 6.673985168079828156e+01 3.027893825858475338e+02 4.422721699745596169e+01
3.029893825858475225e+02 6.763783863668761853e+01 3.029893825858475225e+02 4.306702103477036303e+01
3.031893825858475111e+02 6.966310120774765835e+01 3.031893825858475111e+02 4.340485342375263400e+01
3.033893825858474997e+02 7.298028631981928527e+01 3.033893825858474997e+02 4.525689198630269061e+01
3.035893825858474884e+02 7.723233038559500585e+01 3.035893825858474884e+02 4.847360509731828415e+01
3.037893825858474770e+02 8.156531587311583564e+01 3.037893825858474770e+02 5.270192291733567913e+01
3.039893825858474656e+02 8.487187519434374394e+01 3.039893825858474656e+02 5.739117326170545397e+01
3.041893825858474543e+02 8.617806765405849490e+01 3.041893825858474543e+02 6.187152870597289223e+01
3.043893825858474429e+02 8.502539895858222962e+01 3.043893825858474429e+02 6.550663817310812931e+01
3.045893825858474315e+02 8.168976601756443756e+01 3.045893825858474315e+02 6.788005401512333492e+01
3.047893825858474202e+02 7.714368609510913188e+01 3.047893825858474202e+02 6.894163589805614833e+01
3.049893825858474088e+02 7.277913835355572303e+01 3.049893825858474088e+02 6.904273983902389489e+01
3.051893825858473974e+02 7.001056181829703462e+01 3.051893825858473974e+02 6.883555942396985472e+01
3.053893825858473861e+02 6.991793071810683102e+01 3.053893825858473861e+02 6.907797396317971561e+01
3.055893825858473747e+02 7.304799489740078400e+01 3.055893825858473747e+02 7.042787380383903439e+01
3.057893825858473633e+02 7.939451935391326742e+01 3.057893825858473633e+02 7.330228164320001838e+01
3.059893825858473519e+02 8.848671770485917421e+01 3.059893825858473519e+02 7.782728829539773585e+01
3.061893825858473406e+02 9.948719381325128097e+01 3.061893825858473406e+02 8.385514587778087048e+01
3.063893825858473292e+02 1.112512632756711923e+02 3.063893825858473292e+02 9.101028145234457156e+01
3.065893825858473178e+02 1.223854425890810802e+02 3.065893825858473178e+02 9.874839132039728895e+01
3.067893825858473065e+02 1.313918085365710056e+02 3.067893825858473065e+02 1.064427004275728166e+02
3.069893825858472951e+02 1.369501950396615086e+02 3.069893825858472951e+02 1.135168512813852857e+02
3.071893825858472837e+02 1.382898199552473386e+02 3.071893825858472837e+02 1.196172393667028473e+02
3.073893825858472724e+02 1.355073842203527761e+02 3.073893825858472724e+02 1.247789846441474566e+02
3.075893825858472610e+02 1.296707624521249897e+02 3.075893825858472610e+02 1.295176391411570194e+02
3.077893825858472496e+02 1.226238831601549606e+02 3.077893825858472496e+02 1.347892690100991331e+02
3.079893825858472383e+02 1.165351790239338357e+02 3.079893825858472383e+02 1.418014443223123067e+02
3.081893825858472269e+02 1.133395339856305668e+02 3.081893825858472269e+02 1.517105102715328826e+02
3.083893825858472155e+02 1.142633526181136006e+02 3.083893825858472155e+02 1.652860141701709153e+02
3.085893825858472042e+02 1.195871550859432091e+02 3.085893825858472042e+02 1.826436539191786608e+02
3.087893825858471928e+02 1.287138146384085644e+02 3.087893825858471928e+02 2.031338449584365549e+02
3.089893825858471814e+02 1.405068969723385806e+02 3.089893825858471814e+02 2.254274692956309423e+02
3.091893825858471700e+02 1.537741259718167726e+02 3.091893825858471700e+02 2.477811529845200198e+02
3.093893825858471587e+02 1.677230331315497267e+02 3.093893825858471587e+02 2.684147624971140544e+02
3.095893825858471473e+02 1.822282200357997226e+02 3.095893825858471473e+02 2.859088212475069213e+02
3.097893825858471359e+02 1.978222571003752819e+02 3.097893825858471359e+02 2.995287494058640618e+02
3.099893825858471246e+02 2.154279900745899283e+02 3.099893825858471246e+02 3.093966248756235586e+02
3.101893825858471132e+02 2.359425281008927868e+02 3.101893825858471132e+02 3.164546192374830866e+02
3.103893825858471018e+02 2.598210465798206315e+02 3.103893825858471018e+02 3.222028342455315624e+02
3.105893825858470905e+02 2.867813233724023689e+02 3.105893825858470905e+02 3.282536999006427436e+02
3.107893825858470791e+02 3.156853047882607370e+02 3.107893825858470791e+02 3.358151314746813796e+02
3.109893825858470677e+02 3.445974555715118299e+02 3.109893825858470677e+02 3.452646771404279207e+02
3.111893825858470564e+02 3.709997208036248821e+02 3.111893825858470564e+02 3.559718657191911007e+02
3.113893825858470450e+02 3.921492183595623828e+02 3.113893825858470450e+02 3.664519641020039558e+02
3.115893825858470336e+02 4.055591933585355378e+02 3.115893825858470336e+02 3.748139060689242683e+02
3.117893825858470223e+02 4.095388225831353566e+02 3.117893825858470223e+02 3.793498798413649524e+02
3.119893825858470109e+02 4.036595622177903238e+02 3.119893825858470109e+02 3.790584603283160163e+02
3.121893825858469995e+02 3.889807939438780977e+02 3.121893825858469995e+02 3.739251135228144562e+02
3.123893825858469881e+02 3.679166897102900293e+02 3.123893825858469881e+02 3.648885101974565828e+02
3.125893825858469768e+02 3.437565595005369801e+02 3.125893825858469768e+02 3.535472242023294598e+02
3.127893825858469654e+02 3.199952452276723989e+02 3.127893825858469654e+02 3.417482944533865066e+02
3.129893825858469540e+02 2.996997900502295238e+02 3.129893825858469540e+02 3.312094922257267626e+02
3.131893825858469427e+02 2.850889957064059104e+02 3.131893825858469427e+02 3.232675622205090349e+02
3.133893825858469313e+02 2.773689852727313223e+02 3.133893825858469313e+02 3.187601570513373304e+02
3.135893825858469199e+02 2.767427627123457228e+02 3.135893825858469199e+02 3.179936273900839865e+02
3.137893825858469086e+02 2.824773479860758698e+02 3.137893825858469086e+02 3.207504533566975624e+02
3.139893825858468972e+02 2.929802698162757792e+02 3.139893825858468972e+02 3.263341890509111067e+02
3.141893825858468858e+02 3.059410917599037134e+02 3.141893825858468858e+02 3.336910866567337166e+02
3.143893825858468745e+02 3.186386422376952510e+02 3.143893825858468745e+02 3.416438856463046250e+02
3.145893825858468631e+02 3.284515617970943140e+02 3.145893825858468631e+02 3.492170892315323840e+02
3.147893825858468517e+02 3.334745569311464237e+02 3.147893825858468517e+02 3.559588389247815030e+02
3.149893825858468404e+02 3.330313199458410622e+02 3.149893825858468404e+02 3.621258354611865684e+02
3.151893825858468290e+02 3.278724278114817707e+02 3.151893825858468290e+02 3.686300019141091298e+02
3.153893825858468176e+02 3.199641867063355676e+02 3.153893825858468176e+02 3.767399985961297944e+02
3.155893825858468063e+02 3.119438281935373425e+02 3.155893825858468063e+02 3.876384178021801290e+02
3.157893825858467949e+02 3.064407467417634052e+02 3.157893825858467949e+02 4.019985211640232592e+02
3.159893825858467835e+02 3.054840060574267682e+02 3.159893825858467835e+02 4.197316418003578065e+02
3.161893825858467721e+02 3.101439971821179142e+02 3.161893825858467721e+02 4.399800512234651819e+02
3.163893825858467608e+02 3.204492586198252297e+02 3.163893825858467608e+02 4.613332469611158331e+02
3.165893825858467494e+02 3.355347881918693815e+02 3.165893825858467494e+02 4.821729621102241481e+02
3.167893825858467380e+02 3.539367836768944358e+02 3.167893825858467380e+02 5.010263065690429016e+02
3.169893825858467267e+02 3.739391526852056131e+02 3.169893825858467267e+02 5.168238202911295502e+02
3.171893825858467153e+02 3.938823682619265014e+02 3.171893825858467153e+02 5.290029052734012112e+02
3.173893825858467039e+02 4.123633633113203132e+02 3.173893825858467039e+02 5.374507596895386996e+02
3.175893825858466926e+02 4.282944946694322539e+02 3.175893825858466926e+02 5.423325127482688686e+02
3.177893825858466812e+02 4.408478485606617028e+02 3.177893825858466812e+02 5.438872051080793426e+02
3.179893825858466698e+02 4.493634514982097130e+02 3.179893825858466698e+02 5.422817015095840816e+02
3.181893825858466585e+02 4.533120357316617515e+02 3.181893825858466585e+02 5.375816582321833721e+02
3.183893825858466471e+02 4.523599252949964580e+02 3.183893825858466471e+02 5.298385268521161606e+02
3.185893825858466357e+02 4.465076259269388288e+02 3.185893825858466357e+02 5.192314050387566340e+02
3.187893825858466244e+02 4.362129325204188035e+02 3.187893825858466244e+02 5.061759509071114280e+02
3.189893825858466130e+02 4.224041311675906627e+02 3.189893825858466130e+02 4.913346279762060362e+02
3.191893825858466016e+02 4.063426877146775951e+02 3.191893825858466016e+02 4.755182210960651332e+02
3.193893825858465902e+02 3.893729998598257112e+02 3.193893825858465902e+02 4.595232973696143972e+02
3.195893825858465789e+02 3.726523012359842255e+02 3.195893825858465789e+02 4.439744453507195772e+02
3.197893825858465675e+02 3.569586126578830658e+02 3.197893825858465675e+02 4.292275518049264633e+02
3.199893825858465561e+02 3.426335426555944537e+02 3.199893825858465561e+02 4.153573885984994831e+02
3.201893825858465448e+02 3.296575967144519836e+02 3.201893825858465448e+02 4.022215098993347624e+02
3.203893825858465334e+02 3.178082664988215242e+02 3.203893825858465334e+02 3.895745386216835300e+02
3.205893825858465220e+02 3.068318084227682903e+02 3.205893825858465220e+02 3.772003452366993201e+02
3.207893825858465107e+02 2.965686165693054477e+02 3.207893825858465107e+02 3.650277789218331463e+02
3.209893825858464993e+02 2.870001375684618665e+02 3.209893825858464993e+02 3.531971115684797269e+02
3.211893825858464879e+02 2.782201438687609425e+02 3.211893825858464879e+02 3.420539010800802657e+02
3.213893825858464766e+02 2.703630067116829423e+02 3.213893825858464766e+02 3.320678287266486564e+02
3.215893825858464652e+02 2.635363479948484269e+02 3.215893825858464652e+02 3.237009532769155271e+02
3.217893825858464538e+02 2.577993277543510544e+02 3.217893825858464538e+02 3.172701068725181699e+02
3.219893825858464425e+02 2.532025069004374984e+02 3.219893825858464425e+02 3.128505004509435139e+02
3.221893825858464311e+02 2.498708200511371444e+02 3.221893825858464311e+02 3.102504140867812907e+02
3.223893825858464197e+02 2.480829057756921259e+02 3.223893825858464197e+02 3.090591932250223977e+02
3.225893825858464083e+02 2.482915180218410569e+02 3.225893825858464083e+02 3.087457212414597620e+02
3.227893825858463970e+02 2.510466996081767377e+02 3.227893825858463970e+02 3.087711869050734776e+02
3.229893825858463856e+02 2.568209043987010887e+02 3.229893825858463856e+02 3.086803789212829088e+02
3.231893825858463742e+02 2.657795820480483258e+02 3.231893825858463742e+02 3.081472893957795236e+02
3.233893825858463629e+02 2.775743629547491764e+02 3.233893825858463629e+02 3.069694367361498735e+02
3.235893825858463515e+02 2.912436917798067384e+02 3.235893825858463515e+02 3.050260347850453400e+02
3.237893825858463401e+02 3.052804858784365933e+02 3.237893825858463401e+02 3.022308430886192809e+02
3.239893825858463288e+02 3.178734470066279982e+02 3.239893825858463288e+02 2.985132096005407902e+02
3.241893825858463174e+02 3.272661692216835831e+02 3.241893825858463174e+02 2.938464352128629571e+02
3.243893825858463060e+02 3.321315167129793622e+02 3.243893825858463060e+02 2.883159924648144283e+02
3.245893825858462947e+02 3.318492309873487898e+02 3.245893825858462947e+02 2.821944027691822043e+02
3.247893825858462833e+02 3.266080153116845963e+02 3.247893825858462833e+02 2.759787979802558766e+02
3.249893825858462719e+02 3.173149424293047787e+02 3.249893825858462719e+02 2.703576460202348244e+02
3.251893825858462606e+02 3.053574000525201200e+02 3.251893825858462606e+02 2.660997340089866157e+02
3.253893825858462492e+02 2.923004047398213174e+02 3.253893825858462492e+02 2.638888197433817595e+02
3.255893825858462378e+02 2.796046811036895861e+02 3.255893825858462378e+02 2.641491495552114657e+02
3.257893825858462264e+02 2.684260193752896839e+02 3.257893825858462264e+02 2.669135925785273002e+02
3.259893825858462151e+02 2.595211105593883190e+02 3.259893825858462151e+02 2.717767280119154520e+02
3.261893825858462037e+02 2.532538046883720426e+02 3.261893825858462037e+02 2.779528290308743976e+02
3.263893825858461923e+02 2.496742465624596150e+02 3.263893825858461923e+02 2.844285780449257572e+02
3.265893825858461810e+02 2.486310071916551010e+02 3.265893825858461810e+02 2.901703540077391494e+02
3.267893825858461696e+02 2.498726389112799211e+02 3.267893825858461696e+02 2.943262360091121650e+02
3.269893825858461582e+02 2.531026016447883364e+02 3.269893825858461582e+02 2.963629028656316109e+02
3.271893825858461469e+02 2.579724733143896742e+02 3.271893825858461469e+02 2.961006664925454288e+02
3.273893825858461355e+02 2.640287174786082574e+02 3.273893825858461355e+02 2.936490450301765236e+02
3.275893825858461241e+02 2.706557795329144938e+02 3.275893825858461241e+02 2.892844951190012921e+02
3.277893825858461128e+02 2.770677821439252853e+02 3.277893825858461128e+02 2.833328393578734676e+02
3.279893825858461014e+02 2.823840632260034340e+02 3.279893825858461014e+02 2.761103914705436750e+02
3.281893825858460900e+02 2.857851767507502814e+02 3.281893825858460900e+02 2.679425956705613885e+02
3.283893825858460787e+02 2.867031696132227125e+02 3.283893825858460787e+02 2.592337823479181225e+02
3.285893825858460673e+02 2.849742063726172319e+02 3.285893825858460673e+02 2.505292434119791380e+02
3.287893825858460559e+02 2.808868496268923423e+02 3.287893825858460559e+02 2.425087501009090829e+02
3.289893825858460445e+02 2.750948462622047828e+02 3.289893825858460445e+02 2.358815346595417282e+02
3.291893825858460332e+02 2.684143343167772855e+02 3.291893825858460332e+02 2.312023790254457367e+02
3.293893825858460218e+02 2.615704686146430049e+02 3.293893825858460218e+02 2.286725521109629824e+02
3.295893825858460104e+02 2.549793053301292787e+02 3.295893825858460104e+02 2.280061145901501050e+02
3.297893825858459991e+02 2.486398121021153713e+02 3.297893825858459991e+02 2.284233460482514886e+02
3.299893825858459877e+02 2.421731206566198864e+02 3.299893825858459877e+02 2.287877684185183398e+02
3.301893825858459763e+02 2.349959233752559271e+02 3.301893825858459763e+02 2.278522023616693843e+02
3.303893825858459650e+02 2.265697694129544573e+02 3.303893825858459650e+02 2.245439613401005658e+02
3.305893825858459536e+02 2.166428031111534551e+02 3.305893825858459536e+02 2.182117236393058874e+02
3.307893825858459422e+02 2.054032491470204320e+02 3.307893825858459422e+02 2.087754586964615555e+02
3.309893825858459309e+02 1.934938088985902027e+02 3.309893825858459309e+02 1.967542864568318919e+02
3.311893825858459195e+02 1.818832718490655793e+02 3.311893825858459195e+02 1.831804530282581140e+02
3.313893825858459081e+02 1.716397638024625394e+02 3.313893825858459081e+02 1.694297564845969362e+02
3.315893825858458968e+02 1.636815875542202434e+02 3.315893825858458968e+02 1.570063524532757810e+02
3.317893825858458854e+02 1.585846138565238448e+02 3.317893825858458854e+02 1.473165121861415798e+02
3.319893825858458740e+02 1.564989585382319319e+02 3.319893825858458740e+02 1.414586339029617648e+02
3.321893825858458626e+02 1.571838476981687620e+02 3.321893825858458626e+02 1.400516367069907631e+02
3.323893825858458513e+02 1.601270805600692597e+02 3.323893825858458513e+02 1.431225656969258182e+02
3.325893825858458399e+02 1.646917180105823491e+02 3.325893825858458399e+02 1.500737899761953145e+02
3.327893825858458285e+02 1.702351777830886306e+02 3.327893825858458285e+02 1.597451281860981567e+02
3.329893825858458172e+02 1.761698290867043681e+02 3.329893825858458172e+02 1.705726812360014151e+02
3.331893825858458058e+02 1.819657154629248623e+02 3.331893825858458058e+02 1.808250689640866540e+02
3.333893825858457944e+02 1.871205630324080573e+02 3.333893825858457944e+02 1.888756318972760369e+02
3.335893825858457831e+02 1.911312449899166666e+02 3.335893825858457831e+02 1.934552040245917794e+02
3.337893825858457717e+02 1.934944135379182626e+02 3.337893825858457717e+02 1.938315632648656219e+02
3.339893825858457603e+02 1.937481519041546392e+02 3.339893825858457603e+02 1.898798725135366965e+02
3.341893825858457490e+02 1.915486780364403216e+02 3.341893825858457490e+02 1.820374700530699101e+02
3.343893825858457376e+02 1.867617555782640011e+02 3.343893825858457376e+02 1.711658245290477964e+02
3.345893825858457262e+02 1.795403319818096293e+02 3.345893825858457262e+02 1.583621507685705012e+02
3.347893825858457149e+02 1.703593841476823911e+02 3.347893825858457149e+02 1.447676209796922251e+02
3.349893825858457035e+02 1.599867279030796681e+02 3.349893825858457035e+02 1.314094239996197473e+02
3.351893825858456921e+02 1.493840666425940071e+02 3.351893825858456921e+02 1.190964040916035458e+02
3.353893825858456808e+02 1.395526553147212212e+02 3.353893825858456808e+02 1.083704821983785394e+02
3.355893825858456694e+02 1.313566846227474514e+02 3.355893825858456694e+02 9.950425530898517934e+01
3.357893825858456580e+02 1.253679232783642163e+02 3.357893825858456580e+02 9.253081751134642730e+01
3.359893825858456466e+02 1.217724926971250596e+02 3.359893825858456466e+02 8.729310408255119569e+01
3.361893825858456353e+02 1.203647274663544948e+02 3.361893825858456353e+02 8.350346183702968972e+01
3.363893825858456239e+02 1.206287905597012724e+02 3.363893825858456239e+02 8.080675397665237369e+01
3.365893825858456125e+02 1.218841180155134509e+02 3.365893825858456125e+02 7.884096007369591064e+01
3.367893825858456012e+02 1.234539118351445666e+02 3.367893825858456012e+02 7.728861100030084685e+01
3.369893825858455898e+02 1.248118890858983150e+02 3.369893825858455898e+02 7.591218423303787688e+01
3.371893825858455784e+02 1.256719144347850801e+02 3.371893825858455784e+02 7.456832318571460405e+01
3.373893825858455671e+02 1.260042162615433909e+02 3.373893825858455671e+02 7.319993211062781313e+01
3.375893825858455557e+02 1.259840800897099626e+02 3.375893825858455557e+02 7.181090608356385019e+01
3.377893825858455443e+02 1.258972568615613454e+02 3.377893825858455443e+02 7.043340939019714142e+01
3.379893825858455330e+02 1.260355930421568189e+02 3.379893825858455330e+02 6.909985589170344156e+01
3.381893825858455216e+02 1.266144960668009247e+02 3.381893825858455216e+02 6.782955806911293450e+01
3.383893825858455102e+02 1.277321876823898776e+02 3.383893825858455102e+02 6.663364705110915054e+01
3.385893825858454989e+02 1.293735875882964592e+02 3.385893825858454989e+02 6.553355256123820993e+01
3.387893825858454875e+02 1.314451369113978672e+02 3.387893825858454875e+02 6.458155050893772398e+01
3.389893825858454761e+02 1.338169400693622606e+02 3.389893825858454761e+02 6.386989680796855851e+01
3.391893825858454647e+02 1.363492496053326306e+02 3.391893825858454647e+02 6.351930466616637716e+01
3.393893825858454534e+02 1.388915807142451797e+02 3.393893825858454534e+02 6.364666379806400442e+01
3.395893825858454420e+02 1.412599651475924816e+02 3.395893825858454420e+02 6.432216542181639340e+01
3.397893825858454306e+02 1.432130083557529758e+02 3.397893825858454306e+02 6.553271714961988437e+01
3.399893825858454193e+02 1.444525268513947651e+02 3.399893825858454193e+02 6.716830446643888308e+01
3.401893825858454079e+02 1.446658305830574704e+02 3.401893825858454079e+02 6.904034326969831170e+01
3.403893825858453965e+02 1.436070930022339383e+02 3.403893825858453965e+02 7.092893710297416021e+01
3.405893825858453852e+02 1.411934697600455308e+02 3.405893825858453852e+02 7.264423265158950471e+01
3.407893825858453738e+02 1.375781768854214704e+02 3.407893825858453738e+02 7.408055629031083811e+01
3.409893825858453624e+02 1.331646868787591700e+02 3.409893825858453624e+02 7.524334406318101287e+01
3.411893825858453511e+02 1.285437800129867014e+02 3.411893825858453511e+02 7.623757662489954612e+01
3.413893825858453397e+02 1.243618522640181538e+02 3.413893825858453397e+02 7.721936106211033746e+01
3.415893825858453283e+02 1.211544473694481354e+02 3.415893825858453283e+02 7.832501993586599554e+01
3.417893825858453170e+02 1.191939423460085408e+02 3.417893825858453170e+02 7.960036314167084015e+01
3.419893825858453056e+02 1.183992723868657464e+02 3.419893825858453056e+02 8.095399968752063558e+01
3.421893825858452942e+02 1.183387046101233722e+02 3.421893825858452942e+02 8.215201436081287056e+01
3.423893825858452828e+02 1.183292626565462911e+02 3.423893825858452828e+02 8.285885501118275442e+01
3.425893825858452715e+02 1.176071102296486259e+02 3.425893825858452715e+02 8.271462688028988453e+01
3.427893825858452601e+02 1.155214080829929344e+02 3.427893825858452601e+02 8.142697539341625657e+01
3.429893825858452487e+02 1.116970593557909410e+02 3.429893825858452487e+02 7.885061682798607308e+01
3.431893825858452374e+02 1.061218108888357676e+02 3.431893825858452374e+02 7.503136725672098351e+01
3.433893825858452260e+02 9.913696398960188105e+01 3.433893825858452260e+02 7.020298007902371751e+01
3.435893825858452146e+02 9.134020564123586894e+01 3.435893825858452146e+02 6.474002404238331110e+01
3.437893825858452033e+02 8.343377953615411968e+01 3.437893825858452033e+02 5.908291119814787606e+01
3.439893825858451919e+02 7.606348716570833801e+01 3.439893825858451919e+02 5.365752435190014324e+01
3.441893825858451805e+02 6.969101439631498351e+01 3.441893825858451805e+02 4.881005842270300832e+01
3.443893825858451692e+02 6.452670221363861458e+01 3.443893825858451692e+02 4.476939117993285322e+01
3.445893825858451578e+02 6.052896189611314526e+01 3.445893825858451578e+02 4.163857269241776748e+01
3.447893825858451464e+02 5.745774173188564760e+01 3.447893825858451464e+02 3.940828116291357475e+01
3.449893825858451351e+02 5.495830198046574822e+01 3.449893825858451351e+02 3.798122746106822945e+01
3.451893825858451237e+02 5.264980106494432732e+01 3.451893825858451237e+02 3.719787822033578095e+01
3.453893825858451123e+02 5.019897848167293120e+01 3.453893825858451123e+02 3.685860087459825252e+01
3.455893825858451009e+02 4.736857052904549192e+01 3.455893825858451009e+02 3.674241785945901029e+01
3.457893825858450896e+02 4.403893382879031293e+01 3.457893825858450896e+02 3.662541309477547458e+01
3.459893825858450782e+02 4.020707694305987445e+01 3.459893825858450782e+02 3.630141444162679676e+01
3.461893825858450668e+02 3.596940172887175891e+01 3.461893825858450668e+02 3.560464007030378752e+01
3.463893825858450555e+02 3.149408276989811384e+01 3.463893825858450555e+02 3.443052144370535217e+01
3.465893825858450441e+02 2.698789938848067393e+01 3.465893825858450441e+02 3.274900558600303668e+01
3.467893825858450327e+02 2.266172035301510945e+01 3.467893825858450327e+02 3.060548718448790595e+01
3.469893825858450214e+02 1.869893233341927186e+01 3.469893825858450214e+02 2.810789244950162669e+01
3.471893825858450100e+02 1.523124699238478641e+01 3.471893825858450100e+02 2.540286673326696842e+01
3.473893825858449986e+02 1.232566044615041001e+01 3.473893825858449986e+02 2.264756319050903954e+01
3.475893825858449873e+02 9.984475317463061828e+00 3.475893825858449873e+02 1.998468159769243613e+01
3.477893825858449759e+02 8.157580147262736503e+00 3.477893825858449759e+02 1.752674102986481941e+01
3.479893825858449645e+02 6.763511749865103617e+00 3.479893825858449645e+02 1.535187049637940326e+01
3.481893825858449532e+02 5.714147798014539426e+00 3.481893825858449532e+02 1.350924571590348044e+01
3.483893825858449418e+02 4.937698496666374837e+00 3.483893825858449418e+02 1.202934011970688388e+01
3.485893825858449304e+02 4.395853150716150459e+00 3.485893825858449304e+02 1.093342714970136775e+01
3.487893825858449190e+02 4.092846314214754422e+00 3.487893825858449190e+02 1.023830861448392859e+01
3.489893825858449077e+02 4.076049166497073273e+00 3.489893825858449077e+02 9.955168148141293472e+00
3.491893825858448963e+02 4.428913030319240995e+00 3.491893825858448963e+02 1.008440178199400350e+01
3.493893825858448849e+02 5.257599317429088259e+00 3.493893825858448849e+02 1.061002556489866855e+01
3.495893825858448736e+02 6.672751504766142538e+00 3.495893825858448736e+02 1.149718735645635803e+01
3.497893825858448622e+02 8.768093711993735440e+00 3.497893825858448622e+02 1.269461712631749606e+01
3.499893825858448508e+02 1.159819640751462089e+01 3.499893825858448508e+02 1.414140528483105541e+01
3.501893825858448395e+02 1.515873291122526467e+01 3.501893825858448395e+02 1.577542895431862391e+01
3.503893825858448281e+02 1.937333344077295649e+01 3.503893825858448281e+02 1.753995335994036964e+01
3.505893825858448167e+02 2.409102795040496048e+01 3.505893825858448167e+02 1.938573317405798946e+01
3.507893825858448054e+02 2.909679046361765842e+01 3.507893825858448054e+02 2.126795063340934888e+01
3.509893825858447940e+02 3.413496456288483216e+01 3.509893825858447940e+02 2.313967530411709816e+01
3.511893825858447826e+02 3.894211132904305117e+01 3.511893825858447826e+02 2.494521781049944664e+01
3.513893825858447713e+02 4.328319213576705948e+01 3.513893825858447713e+02 2.661707268825275463e+01
3.515893825858447599e+02 4.698396398746363190e+01 3.515893825858447599e+02 2.807896166412860595e+01
3.517893825858447485e+02 4.995342015445569928e+01 3.517893825858447485e+02 2.925524871643730052e+01
3.519893825858447372e+02 5.219268315078073783e+01 3.519893825858447372e+02 3.008454756678684205e+01
3.521893825858447258e+02 5.379000330472480584e+01 3.521893825858447258e+02 3.053358998763220455e+01
3.523893825858447144e+02 5.490434492867884586e+01 3.523893825858447144e+02 3.060700931959638993e+01
3.525893825858447030e+02 5.574166288542274827e+01 3.525893825858447030e+02 3.034976648122945520e+01
3.527893825858446917e+02 5.652813844360569817e+01 3.527893825858446917e+02 2.984111959224156863e+01
3.529893825858446803e+02 5.748364335517511137e+01 3.529893825858446803e+02 2.918153886497541194e+01
3.531893825858446689e+02 5.879717543213533304e+01 3.531893825858446689e+02 2.847592189261689555e+01
3.533893825858446576e+02 6.060470736870397701e+01 3.533893825858446576e+02 2.781722941503659641e+01
3.535893825858446462e+02 6.296943827955774253e+01 3.535893825858446462e+02 2.727407449427430564e+01
3.537893825858446348e+02 6.586512105965600483e+01 3.537893825858446348e+02 2.688422242464469036e+01
3.539893825858446235e+02 6.916473638616676567e+01 3.539893825858446235e+02 2.665410598323873259e+01
3.541893825858446121e+02 7.263852459549381990e+01 3.541893825858446121e+02 2.656305758240998927e+01
3.543893825858446007e+02 7.596614607754128201e+01 3.543893825858446007e+02 2.657042238348135754e+01
3.545893825858445894e+02 7.876650114009331105e+01 3.545893825858445894e+02 2.662399073962401275e+01
3.547893825858445780e+02 8.064515541227177664e+01 3.547893825858445780e+02 2.666883601230017575e+01
3.549893825858445666e+02 8.125409422306093177e+01 3.549893825858445666e+02 2.665611667978664556e+01
3.551893825858445553e+02 8.035335470490583987e+01 3.551893825858445553e+02 2.655135464419044666e+01
3.553893825858445439e+02 7.786102904418214621e+01 3.553893825858445439e+02 2.634117803988227635e+01
3.555893825858445325e+02 7.387877401569453184e+01 3.555893825858445325e+02 2.603691624809027871e+01
3.557893825858445211e+02 6.868463686721665340e+01 3.557893825858445211e+02 2.567329041839548154e+01
3.559893825858445098e+02 6.269257165268300014e+01 3.559893825858445098e+02 2.530112767206641067e+01
3.561893825858444984e+02 5.638624320847764437e+01 3.561893825858444984e+02 2.497453507232402714e+01
3.563893825858444870e+02 5.024111799346309226e+01 3.563893825858444870e+02 2.473487142719310938e+01
3.565893825858444757e+02 4.465158017506768573e+01 3.565893825858444757e+02 2.459544935424007406e+01
3.567893825858444643e+02 3.987825395430603237e+01 3.567893825858444643e+02 2.453149079094409402e+01
3.569893825858444529e+02 3.602550793004272123e+01 3.569893825858444529e+02 2.447904793020822822e+01
3.571893825858444416e+02 3.305183779062744520e+01 3.571893825858444416e+02 2.434447487617593708e+01
3.573893825858444302e+02 3.080839710897363659e+01 3.573893825858444302e+02 2.402316925552215565e+01
3.575893825858444188e+02 2.909510539021761488e+01 3.575893825858444188e+02 2.342357797602020852e+01
3.577893825858444075e+02 2.772067069739300038e+01 3.577893825858444075e+02 2.249075358965250260e+01
3.579893825858443961e+02 2.655295194548683568e+01 3.579893825858443961e+02 2.122361629980078135e+01
3.581893825858443847e+02 2.554907180957981794e+01 3.581893825858443847e+02 1.968156794331469328e+01
3.583893825858443734e+02 2.475972987767932310e+01 3.583893825858443734e+02 1.797874947348590524e+01
3.585893825858443620e+02 2.430807581172317100e+01 3.585893825858443620e+02 1.626723261876136917e+01
3.587893825858443506e+02 2.434902657822208027e+01 3.587893825858443506e+02 1.471294566218432109e+01
3.589893825858443392e+02 2.501896061735396870e+01 3.589893825858443392e+02 1.346953535903199572e+01
3.591893825858443279e+02 2.638755535936125085e+01 3.591893825858443279e+02 1.265542503490312676e+01
3.593893825858443165e+02 2.842286107735137435e+01 3.593893825858443165e+02 1.233818831144219352e+01
3.595893825858443051e+02 3.097770109481129452e+01 3.595893825858443051e+02 1.252843110256335279e+01
3.597893825858442938e+02 3.380076833297123784e+01 3.597893825858442938e+02 1.318318350872884892e+01
3.599893825858442824e+02 3.657031990832309987e+01 3.599893825858442824e+02 1.421684766925991639e+01
3.601893825858442710e+02 3.894334108289643837e+01 3.601893825858442710e+02 1.551642457435391798e+01
3.603893825858442597e+02 4.060963796783136814e+01 3.603893825858442597e+02 1.695730235675091180e+01
3.605893825858442483e+02 4.133940404586766704e+01 3.605893825858442483e+02 1.841639667396015412e+01
3.607893825858442369e+02 4.101467205256672344e+01 3.607893825858442369e+02 1.978073646265578844e+01
3.609893825858442256e+02 3.963923126777366690e+01 3.609893825858442256e+02 2.095130592942015824e+01
3.611893825858442142e+02 3.732689569751362058e+01 3.611893825858442142e+02 2.184354842556100351e+01
3.613893825858442028e+02 3.427294062549163556e+01 3.613893825858442028e+02 2.238687086943887294e+01
3.615893825858441915e+02 3.071672923432836910e+01 3.615893825858441915e+02 2.252542289464801328e+01
3.617893825858441801e+02 2.690429070269865619e+01 3.617893825858441801e+02 2.222139163528641959e+01
3.619893825858441687e+02 2.305799099525818008e+01 3.619893825858441687e+02 2.146046863840643226e+01
3.621893825858441573e+02 1.935729570311979586e+01 3.621893825858441573e+02 2.025766727209799356e+01
3.623893825858441460e+02 1.593115352847665100e+01 3.623893825858441460e+02 1.866092402968143560e+01
3.625893825858441346e+02 1.285980647609249417e+01 3.625893825858441346e+02 1.675023187992740148e+01
3.627893825858441232e+02 1.018246371317897037e+01 3.627893825858441232e+02 1.463131488991217921e+01
3.629893825858441119e+02 7.907280367523060072e+00 3.629893825858441119e+02 1.242456441128760858e+01
3.631893825858441005e+02 6.021027257551643252e+00 3.631893825858441005e+02 1.025146109643796954e+01
3.633893825858440891e+02 4.497109620525103324e+00 3.633893825858440891e+02 8.221463209609629175e+00
3.635893825858440778e+02 3.301669345232326691e+00 3.635893825858440778e+02 6.422129471969277859e+00
3.637893825858440664e+02 2.398112484642988651e+00 3.637893825858440664e+02 4.914212634197880014e+00
3.639893825858440550e+02 1.750534010186888478e+00 3.639893825858440550e+02 3.732021056669448278e+00
3.641893825858440437e+02 1.326333175689597077e+00 3.641893825858440437e+02 2.887987575465324586e+00
3.643893825858440323e+02 1.098045230843421205e+00 3.643893825858440323e+02 2.379490104683000151e+00
3.645893825858440209e+02 1.044230906050817698e+00 3.645893825858440209e+02 2.195711771746225782e+00
3.647893825858440096e+02 1.149244354571816285e+00 3.647893825858440096e+02 2.322673148197742510e+00
3.649893825858439982e+02 1.401835739643392698e+00 3.649893825858439982e+02 2.745332026917867374e+00
3.651893825858439868e+02 1.792772366016050389e+00 3.651893825858439868e+02 3.446584560554527332e+00
3.653893825858439754e+02 2.311896621915581207e+00 3.653893825858439754e+02 4.403883442508903734e+00
3.655893825858439641e+02 2.945200555692190747e+00 3.655893825858439641e+02 5.584831039380549811e+00
3.657893825858439527e+02 3.672530867104024654e+00 3.657893825858439527e+02 6.943387737733206500e+00
3.659893825858439413e+02 4.466426207700118667e+00 3.659893825858439413e+02 8.418207230597834823e+00
3.661893825858439300e+02 5.292354665816589865e+00 3.661893825858439300e+02 9.934097576241986971e+00
3.663893825858439186e+02 6.110324498963302098e+00 3.663893825858439186e+02 1.140682035810129058e+01
3.665893825858439072e+02 6.877567559353884086e+00 3.665893825858439072e+02 1.275056685430000769e+01
3.667893825858438959e+02 7.551817720349485619e+00 3.667893825858438959e+02 1.388671767498824927e+01
3.669893825858438845e+02 8.094666268053487101e+00 3.669893825858438845e+02 1.475210962193740905e+01
3.671893825858438731e+02 8.474562021812554136e+00 3.671893825858438731e+02 1.530512160158158075e+01
3.673893825858438618e+02 8.669180067930252420e+00 3.673893825858438618e+02 1.552843407940952503e+01
3.675893825858438504e+02 8.667035286440672337e+00 3.675893825858438504e+02 1.542815473155748762e+01
3.677893825858438390e+02 8.468308471569827134e+00 3.677893825858438390e+02 1.502988162041909348e+01
3.679893825858438277e+02 8.084870570167158377e+00 3.679893825858438277e+02 1.437292917393372704e+01
3.681893825858438163e+02 7.539467854253170565e+00 3.681893825858438163e+02 1.350418854684464165e+01
3.683893825858438049e+02 6.864025926244092801e+00 3.683893825858438049e+02 1.247289433069656717e+01
3.685893825858437935e+02 6.097091293351494912e+00 3.685893825858437935e+02 1.132703749988572106e+01
3.687893825858437822e+02 5.280564470856566217e+00 3.687893825858437822e+02 1.011151462410822433e+01
3.689893825858437708e+02 4.456049858533340569e+00 3.689893825858437708e+02 8.867565874247162583e+00
3.691893825858437594e+02 3.661287136201370362e+00 3.691893825858437594e+02 7.632789785233647706e+00
3.693893825858437481e+02 2.927171984804660898e+00 3.693893825858437481e+02 6.441071861163344181e+00
3.695893825858437367e+02 2.275789921645171354e+00 3.695893825858437367e+02 5.322049078052764060e+00
3.697893825858437253e+02 1.719693320480007337e+00 3.697893825858437253e+02 4.300103314174658742e+00
3.699893825858437140e+02 1.262405475587983217e+00 3.699893825858437140e+02 3.393179305405681578e+00
3.701893825858437026e+02 8.999093984146031566e-01 3.701893825858437026e+02 2.611856233559342932e+00
3.703893825858436912e+02 6.227326513019008081e-01 3.703893825858436912e+02 1.959047078711568357e+00
3.705893825858436799e+02 4.182005580876863027e-01 3.705893825858436799e+02 1.430509399254806358e+00
3.707893825858436685e+02 2.724899872344931917e-01 3.707893825858436685e+02 1.016116170368109195e+00
3.709893825858436571e+02 1.722395180114872637e-01 3.709893825858436571e+02 7.016433053676798259e-01
3.711893825858436458e+02 1.056145395948392962e-01 3.711893825858436458e+02 4.707353113772449471e-01
3.713893825858436344e+02 6.284950605806201296e-02 3.713893825858436344e+02 3.067216454101848178e-01
3.715893825858436230e+02 3.637203076559492043e-02 3.715893825858436230e+02 1.940470356327608781e-01
3.717893825858436117e+02 2.065031609864532297e-02 3.717893825858436117e+02 1.192051972069649857e-01
3.719893825858436003e+02 1.190546503798265571e-02 3.719893825858436003e+02 7.118480116916203748e-02
3.721893825858435889e+02 7.808692612102637563e-03 3.721893825858435889e+02 4.152169908079864774e-02
3.723893825858435775e+02 7.255264651131703227e-03 3.723893825858435775e+02 2.409308730644791480e-02
3.725893825858435662e+02 1.028242370835151000e-02 3.725893825858435662e+02 1.479311369229365826e-02
3.727893825858435548e+02 1.818139094002647199e-02 3.727893825858435548e+02 1.120860914339705770e-02
3.729893825858435434e+02 3.384105742542879713e-02 3.729893825858435434e+02 1.238192519942383704e-02
3.731893825858435321e+02 6.234528985779494437e-02 3.731893825858435321e+02 1.871481077249024030e-02
3.733893825858435207e+02 1.118159521228859199e-01 3.733893825858435207e+02 3.203642062901688320e-02
3.735893825858435093e+02 1.944391376453581122e-01 3.735893825858435093e+02 5.582831457720574542e-02
3.737893825858434980e+02 3.275269725521098851e-01 3.737893825858434980e+02 9.556548536066128419e-02
3.739893825858434866e+02 5.343565284965795525e-01 3.739893825858434866e+02 1.590916925212796373e-01
3.741893825858434752e+02 8.444116023359259371e-01 3.741893825858434752e+02 2.569006774635017587e-01
3.743893825858434639e+02 1.292571149988785528e+00 3.743893825858434639e+02 4.021502184872505214e-01
3.745893825858434525e+02 1.916792452337723107e+00 3.745893825858434525e+02 6.102092323707748456e-01
3.747893825858434411e+02 2.753980422838830933e+00 3.747893825858434411e+02 8.975503820392148890e-01
3.749893825858434298e+02 3.834048286054712928e+00 3.749893825858434298e+02 1.279872274850970104e+00
3.751893825858434184e+02 5.172644688656998113e+00 3.751893825858434184e+02 1.769476705278602013e+00
3.753893825858434070e+02 6.763570232274926930e+00 3.753893825858434070e+02 2.372128082445146280e+00
3.755893825858433956e+02 8.572392268004133342e+00 3.755893825858433956e+02 3.083848708675343442e+00
3.757893825858433843e+02 1.053301593968417826e+01 3.757893825858433843e+02 3.888295203539413158e+00
3.759893825858433729e+02 1.254882560838059113e+01 3.759893825858433729e+02 4.755446657050856452e+00
3.761893825858433615e+02 1.449939950379738107e+01 3.761893825858433615e+02 5.642252975781099522e+00
3.763893825858433502e+02 1.625277932879240339e+01 3.763893825858433502e+02 6.495617135136306786e+00
3.765893825858433388e+02 1.768204678042898337e+01 3.765893825858433388e+02 7.257647444535225034e+00
3.767893825858433274e+02 1.868382411919348485e+01 3.767893825858433274e+02 7.872603325149984954e+00
3.769893825858433161e+02 1.919559449734368783e+01 3.769893825858433161e+02 8.294498364507274957e+00
3.771893825858433047e+02 1.920865778459508988e+01 3.771893825858433047e+02 8.494049290124486618e+00
3.773893825858432933e+02 1.877415415230989026e+01 3.773893825858432933e+02 8.463661798575605744e+00
3.775893825858432820e+02 1.800075854811796461e+01 3.775893825858432820e+02 8.219444202961206258e+00
3.777893825858432706e+02 1.704408232448042071e+01 3.777893825858432706e+02 7.799774941929351613e+00
3.779893825858432592e+02 1.608917296771045713e+01 3.779893825858432592e+02 7.260592237868687349e+00
3.781893825858432479e+02 1.532850341475324996e+01 3.781893825858432479e+02 6.668170402588621926e+00
3.783893825858432365e+02 1.493835659691783491e+01 3.783893825858432365e+02 6.090565714987281609e+00
3.785893825858432251e+02 1.505656199648585947e+01 3.785893825858432251e+02 5.589081068142329300e+00
3.787893825858432137e+02 1.576425447676443170e+01 3.787893825858432137e+02 5.211008568849312184e+00
3.789893825858432024e+02 1.707384079113818132e+01 3.789893825858432024e+02 4.984617114861706000e+00
3.791893825858431910e+02 1.892475431049478019e+01 3.791893825858431910e+02 4.916942066545997747e+00
3.793893825858431796e+02 2.118784790093604897e+01 3.793893825858431796e+02 4.994491176075269045e+00
3.795893825858431683e+02 2.367836885821573034e+01 3.795893825858431683e+02 5.186570481010119416e+00
3.797893825858431569e+02 2.617636492573572227e+01 3.797893825858431569e+02 5.450598180187405717e+00
3.799893825858431455e+02 2.845218354092152424e+01 3.799893825858431455e+02 5.738539978752557502e+00
3.801893825858431342e+02 3.029367631259272642e+01 3.801893825858431342e+02 6.003486145185742195e+00
3.803893825858431228e+02 3.153111481939285099e+01 3.803893825858431228e+02 6.205415506807279158e+00
3.805893825858431114e+02 3.205593528325315589e+01 3.805893825858431114e+02 6.315361961038910898e+00
3.807893825858431001e+02 3.183037136901154440e+01 3.807893825858431001e+02 6.317499945768932257e+00
3.809893825858430887e+02 3.088667843282775394e+01 3.809893825858430887e+02 6.209050833678743331e+00
3.811893825858430773e+02 2.931663772143849300e+01 3.811893825858430773e+02 5.998307857921817643e+00
3.813893825858430660e+02 2.725386100622272068e+01 3.813893825858430660e+02 5.701396100427083447e+00
3.815893825858430546e+02 2.485262561357354727e+01 3.815893825858430546e+02 5.338552787607341976e+00
3.817893825858430432e+02 2.226726710068983550e+01 3.817893825858430432e+02 4.930696257740766697e+00
3.819893825858430318e+02 1.963552303366643770e+01 3.819893825858430318e+02 4.496865344312168666e+00
3.821893825858430205e+02 1.706790284368905120e+01 3.821893825858430205e+02 4.052817029460576315e+00
3.823893825858430091e+02 1.464357154172019371e+01 3.823893825858430091e+02 3.610757151240939766e+00
3.825893825858429977e+02 1.241182003031861036e+01 3.825893825858429977e+02 3.179931224642719378e+00
3.827893825858429864e+02 1.039728030531504643e+01 3.827893825858429864e+02 2.767674853727538409e+00
3.829893825858429750e+02 8.606763532707720543e+00 3.829893825858429750e+02 2.380527020632556834e+00
3.831893825858429636e+02 7.035884804756205924e+00 3.831893825858429636e+02 2.025114800169838247e+00
3.833893825858429523e+02 5.674279976378317158e+00 3.833893825858429523e+02 1.708669504549515494e+00
3.835893825858429409e+02 4.508957675569377876e+00 3.835893825858429409e+02 1.439173381542673491e+00
3.837893825858429295e+02 3.525942994371904948e+00 3.837893825858429295e+02 1.225220739896243805e+00
3.839893825858429182e+02 2.710733017647707133e+00 3.839893825858429182e+02 1.075693380045376291e+00
3.841893825858429068e+02 2.048179521692718996e+00 3.841893825858429068e+02 9.993110119485149045e-01
3.843893825858428954e+02 1.522304230544420545e+00 3.843893825858428954e+02 1.004055541942149521e+00
3.845893825858428841e+02 1.116339041657509412e+00 3.845893825858428841e+02 1.096421614034690739e+00
3.847893825858428727e+02 8.130658796544754097e-01 3.847893825858428727e+02 1.280444063161838120e+00
3.849893825858428613e+02 5.953745142066760865e-01 3.849893825858428613e+02 1.556507131635970653e+00
3.851893825858428499e+02 4.468867023335031941e-01 3.851893825858428499e+02 1.920039480834071943e+00
3.853893825858428386e+02 3.525015686247758295e-01 3.853893825858428386e+02 2.360313009450656363e+00
3.855893825858428272e+02 2.987706596682214166e-01 3.855893825858428272e+02 2.859651370787342550e+00
3.857893825858428158e+02 2.740781189573127663e-01 3.857893825858428158e+02 3.393376477389397738e+00
3.859893825858428045e+02 2.686559703746463357e-01 3.859893825858428045e+02 3.930753217675466704e+00
3.861893825858427931e+02 2.744933014931966730e-01 3.861893825858427931e+02 4.437033544241407945e+00
3.863893825858427817e+02 2.852002267942856939e-01 3.863893825858427817e+02 4.876478649941488719e+00
3.865893825858427704e+02 2.958704005358522293e-01 3.865893825858427704e+02 5.216003244916954884e+00
3.867893825858427590e+02 3.029606328126422388e-01 3.867893825858427590e+02 5.428900817359193276e+00
3.869893825858427476e+02 3.041832181477421293e-01 3.869893825858427476e+02 5.498028005153838826e+00
3.871893825858427363e+02 2.983928113081599776e-01 3.871893825858427363e+02 5.417880302392703129e+00
3.873893825858427249e+02 2.854474662918939920e-01 3.873893825858427249e+02 5.195175502292902259e+00
3.875893825858427135e+02 2.660311077134265290e-01 3.875893825858427135e+02 4.847835151298750311e+00
3.877893825858427022e+02 2.414378860544454108e-01 3.877893825858427022e+02 4.402552716965589141e+00
3.879893825858426908e+02 2.133323806277692691e-01 3.879893825858426908e+02 3.891388978720310643e+00
3.881893825858426794e+02 1.835090615440847228e-01 3.881893825858426794e+02 3.347983486477222215e+00
3.883893825858426680e+02 1.536773262252414396e-01 3.883893825858426680e+02 2.803988533473594558e+00
3.885893825858426567e+02 1.252945931048087269e-01 3.885893825858426567e+02 2.286226718237420297e+00
3.887893825858426453e+02 9.946110787119635810e-02 3.887893825858426453e+02 1.814882201590575006e+00
3.889893825858426339e+02 7.687913979343571902e-02 3.889893825858426339e+02 1.402812685999822895e+00
3.891893825858426226e+02 5.786907099554514794e-02 3.891893825858426226e+02 1.055867158675471318e+00
3.893893825858426112e+02 4.242774827039019064e-02 3.893893825858426112e+02 7.739526424911715718e-01
3.895893825858425998e+02 3.031144951684517849e-02 3.895893825858425998e+02 5.525291237799725419e-01
3.897893825858425885e+02 2.112680551645907193e-02 3.897893825858425885e+02 3.842214146305590883e-01
3.899893825858425771e+02 1.441703368179564869e-02 3.899893825858425771e+02 2.603001816854491612e-01
3.901893825858425657e+02 9.736507280713482121e-03 3.901893825858425657e+02 1.718749583838368178e-01
3.903893825858425544e+02 6.712670493056275937e-03 3.903893825858425544e+02 1.107342302494078168e-01
3.905893825858425430e+02 5.099612146647835263e-03 3.905893825858425430e+02 6.984326686115802096e-02
3.907893825858425316e+02 4.831621028670693777e-03 3.907893825858425316e+02 4.356012455437157510e-02
3.909893825858425203e+02 6.087438354866621035e-03 3.909893825858425203e+02 2.765336802868450725e-02
3.911893825858425089e+02 9.376444505772326202e-03 3.911893825858425089e+02 1.920638945360776326e-02
3.913893825858424975e+02 1.565628232809991582e-02 3.913893825858424975e+02 1.647998951429482245e-02
3.915893825858424862e+02 2.648682497167206829e-02 3.915893825858424862e+02 1.878415558214427752e-02
3.917893825858424748e+02 4.421723266602021335e-02 3.917893825858424748e+02 2.638700978960238988e-02
3.919893825858424634e+02 7.219063953252431720e-02 3.919893825858424634e+02 4.046686521080693211e-02
3.921893825858424520e+02 1.149350826920379071e-01 3.921893825858424520e+02 6.309375592048034609e-02
3.923893825858424407e+02 1.782913469646389415e-01 3.923893825858424407e+02 9.721053095851314718e-02
3.925893825858424293e+02 2.694120236716116557e-01 3.925893825858424293e+02 1.465716755851919906e-01
3.927893825858424179e+02 3.965567043836538130e-01 3.927893825858424179e+02 2.155922629402022561e-01
3.929893825858424066e+02 5.686124002802697142e-01 3.929893825858424066e+02 3.090623726487937706e-01
3.931893825858423952e+02 7.942920490341790485e-01 3.931893825858423952e+02 4.316964595228761636e-01
3.933893825858423838e+02 1.081010580313957803e+00 3.933893825858423838e+02 5.875137894137056893e-01
3.935893825858423725e+02 1.433505399566963989e+00 3.935893825858423725e+02 7.790838129833269621e-01
3.937893825858423611e+02 1.852347217333869978e+00 3.937893825858423611e+02 1.006714188732566351e+00
3.939893825858423497e+02 2.332561734134297016e+00 3.939893825858423497e+02 1.267700314634018222e+00
3.941893825858423384e+02 2.862631981683972260e+00 3.941893825858423384e+02 1.555782421272352334e+00
3.943893825858423270e+02 3.424154550362012550e+00 3.943893825858423270e+02 1.860958395409869404e+00
3.945893825858423156e+02 3.992366568287092132e+00 3.945893825858423156e+02 2.169770019311659581e+00
3.947893825858423043e+02 4.537642926861347625e+00 3.947893825858423043e+02 2.466116607161052965e+00
3.949893825858422929e+02 5.027899900470453431e+00 3.949893825858422929e+02 2.732561289798581594e+00
3.951893825858422815e+02 5.431662360879459861e+00 3.951893825858422815e+02 2.951997968704399344e+00
3.953893825858422701e+02 5.721397021751201351e+00 3.953893825858422701e+02 3.109462860390889816e+00
3.955893825858422588e+02 5.876622856964466735e+00 3.955893825858422588e+02 3.193824942931617450e+00
3.957893825858422474e+02 5.886309672978347507e+00 3.957893825858422474e+02 3.199089530222813060e+00
3.959893825858422360e+02 5.750173925695142962e+00 3.959893825858422360e+02 3.125102521688050583e+00
3.961893825858422247e+02 5.478660402035248289e+00 3.961893825858422247e+02 2.977540446438778243e+00
3.963893825858422133e+02 5.091621879844320020e+00 3.963893825858422133e+02 2.767192885246255063e+00
3.965893825858422019e+02 4.615927800085096067e+00 3.965893825858422019e+02 2.508662832518070207e+00
3.967893825858421906e+02 4.082400508021116536e+00 3.967893825858421906e+02 2.218701605717369407e+00
3.969893825858421792e+02 3.522560741796198158e+00 3.969893825858421792e+02 1.914440084627645033e+00
3.971893825858421678e+02 2.965651349636853062e+00 3.971893825858421678e+02 1.611771162214149067e+00
3.973893825858421565e+02 2.436311187441774440e+00 3.973893825858421565e+02 1.324085555296034222e+00
3.975893825858421451e+02 1.953119143070115360e+00 3.975893825858421451e+02 1.061480511373758873e+00
3.977893825858421337e+02 1.528059175631753197e+00 3.977893825858421337e+02 8.304690683689277542e-01
3.979893825858421224e+02 1.166807253313552506e+00 3.979893825858421224e+02 6.341359994941266898e-01
3.981893825858421110e+02 8.696360464640460197e-01 3.981893825858421110e+02 4.726294955353731453e-01
3.983893825858420996e+02 6.326846092669990984e-01 3.983893825858420996e+02 3.438512110056827775e-01
3.985893825858420882e+02 4.493451861041433126e-01 3.985893825858420882e+02 2.442099651839005903e-01
3.987893825858420769e+02 3.115642864250174338e-01 3.987893825858420769e+02 1.693288498316433410e-01
3.989893825858420655e+02 2.109218497408709703e-01 3.989893825858420655e+02 1.146317334081862482e-01
3.991893825858420541e+02 1.394226307753634597e-01 3.991893825858420541e+02 7.577336279643159811e-02
3.993893825858420428e+02 8.999412465450659648e-02 3.993893825858420428e+02 4.890997551165266605e-02
3.995893825858420314e+02 5.672774364864151264e-02 3.995893825858420314e+02 3.083037435319314554e-02
3.997893825858420200e+02 3.492275716852703132e-02 3.997893825858420200e+02 1.897980789823167092e-02
3.999893825858420087e+02 2.099830787331355766e-02 3.999893825858420087e+02 1.141215304679870333e-02
4.001893825858419973e+02 1.233257711179030006e-02 4.001893825858419973e+02 6.702504711823167004e-03
4.003893825858419859e+02 7.075352119670988427e-03 4.003893825858419859e+02 3.845309904818310000e-03
4.005893825858419746e+02 3.965498356024316391e-03 4.005893825858419746e+02 2.155167664880839988e-03
4.007893825858419632e+02 2.171369403130404309e-03 4.007893825858419632e+02 1.180095086668991357e-03
4.009893825858419518e+02 1.161679998236055545e-03 4.009893825858419518e+02 6.313494406910370640e-04
4.011893825858419405e+02 6.072768283016835534e-04 4.011893825858419405e+02 3.300425990591828568e-04
4.013893825858419291e+02 3.102164044265890461e-04 4.013893825858419291e+02 1.685963033927639248e-04
4.015893825858419177e+02 1.548641952355981689e-04 4.015893825858419177e+02 8.416553886915999205e-05
4.017893825858419063e+02 7.555718321928035937e-05 4.017893825858419063e+02 4.106379161052707772e-05
4.019893825858418950e+02 3.603040586330503309e-05 4.019893825858418950e+02 1.958179242494480587e-05
4.021893825858418836e+02 1.679427625511521790e-05 4.021893825858418836e+02 9.127347407700821898e-06
4.023893825858418722e+02 7.652127038401800249e-06 4.023893825858418722e+02 4.158775336691331559e-06
4.025893825858418609e+02 3.408487434152575627e-06 4.025893825858418609e+02 1.852443563134653030e-06
4.027893825858418495e+02 1.484327342649634881e-06 4.027893825858418495e+02 8.067017070167663708e-07
4.029893825858418381e+02 6.319982427038764615e-07 4.029893825858418381e+02 3.434781847450993937e-07
4.031893825858418268e+02 2.631175918762808751e-07 4.031893825858418268e+02 1.429990571579995079e-07
4.033893825858418154e+02 1.071177108706149139e-07 4.033893825858418154e+02 5.821629618221647885e-08
