# Supplementary material for: OMNI-P2x universal neural network potential for excited-state simulations
Source: Nat Commun. 2026 Apr 7;17:4949. doi: 10.1038/s41467-026-71380-5 (PMC13233842; doi:10.1038/s41467-026-71380-5)
Supplement: Supplementary file 3 — Source Data [file 41467_2026_71380_MOESM3_ESM.zip › source_data/Fig7/fig7b.txt]

# wl_ML/nm eps_ML/M-1cm-1 wl_DFT/nm eps_DFT/M-1cm-1
1.605197895260392045e+02 1.312753985983910721e-06 1.686768045728127277e+02 1.031156013195271766e-06
1.607197895260391931e+02 2.646606192534967919e-04 1.688768045728127163e+02 1.401303078206382299e-04
1.609197895260391817e+02 2.097701679491385113e-02 1.690768045728127049e+02 9.149376520257516618e-03
1.611197895260391704e+02 6.581776419457961991e-01 1.692768045728126936e+02 2.930257757256325979e-01
1.613197895260391590e+02 8.231176158054436698e+00 1.694768045728126822e+02 4.705940441748176717e+00
1.615197895260391476e+02 4.130982877682709642e+01 1.696768045728126708e+02 3.860200822104627605e+01
1.617197895260391363e+02 8.377134538153234189e+01 1.698768045728126594e+02 1.633855825000712514e+02
1.619197895260391249e+02 6.944180713312159980e+01 1.700768045728126481e+02 3.586869439872328940e+02
1.621197895260391135e+02 2.878911297866186558e+01 1.702768045728126367e+02 4.217651733358308093e+02
1.623197895260391022e+02 3.725760450926080836e+01 1.704768045728126253e+02 3.282773117073004414e+02
1.625197895260390908e+02 9.219879380292252335e+01 1.706768045728126140e+02 3.087854260846521015e+02
1.627197895260390794e+02 1.295110136545713431e+02 1.708768045728126026e+02 4.093643342325186723e+02
1.629197895260390681e+02 1.408778778089993580e+02 1.710768045728125912e+02 5.839308160627748521e+02
1.631197895260390567e+02 1.573380554444370603e+02 1.712768045728125799e+02 8.630362822602849064e+02
1.633197895260390453e+02 2.053599317038388676e+02 1.714768045728125685e+02 1.262547816550581956e+03
1.635197895260390339e+02 3.152379238734924911e+02 1.716768045728125571e+02 1.841020982069635693e+03
1.637197895260390226e+02 4.110540102486393153e+02 1.718768045728125458e+02 2.524823052296804235e+03
1.639197895260390112e+02 3.677395114340046121e+02 1.720768045728125344e+02 3.107407264176369608e+03
1.641197895260389998e+02 2.974018173866591610e+02 1.722768045728125230e+02 3.474955034796924792e+03
1.643197895260389885e+02 3.340743566102346449e+02 1.724768045728125117e+02 3.430936169329031600e+03
1.645197895260389771e+02 3.750939335922756754e+02 1.726768045728125003e+02 3.310182423577881764e+03
1.647197895260389657e+02 4.462194048196136009e+02 1.728768045728124889e+02 3.899690280514147162e+03
1.649197895260389544e+02 6.200433233215476321e+02 1.730768045728124775e+02 5.236799489010189063e+03
1.651197895260389430e+02 6.756567550077623991e+02 1.732768045728124662e+02 6.580542567786314976e+03
1.653197895260389316e+02 6.025599286176086480e+02 1.734768045728124548e+02 7.802258072014730715e+03
1.655197895260389203e+02 7.644431831360586784e+02 1.736768045728124434e+02 9.234980101753351846e+03
1.657197895260389089e+02 1.254174189222210771e+03 1.738768045728124321e+02 1.073824786287166171e+04
1.659197895260388975e+02 1.545313417914320326e+03 1.740768045728124207e+02 1.229241395900907446e+04
1.661197895260388862e+02 1.516048634559221682e+03 1.742768045728124093e+02 1.423284595664460721e+04
1.663197895260388748e+02 1.751398250186088489e+03 1.744768045728123980e+02 1.664251813222480632e+04
1.665197895260388634e+02 2.371896618864753236e+03 1.746768045728123866e+02 1.912309826075058663e+04
1.667197895260388520e+02 2.888856344480825555e+03 1.748768045728123752e+02 2.177563461694874786e+04
1.669197895260388407e+02 2.977021208230882166e+03 1.750768045728123639e+02 2.487158225905233121e+04
1.671197895260388293e+02 2.947940190868913760e+03 1.752768045728123525e+02 2.719595228373606369e+04
1.673197895260388179e+02 3.036243209729296723e+03 1.754768045728123411e+02 2.821987581195655730e+04
1.675197895260388066e+02 3.299796075920598469e+03 1.756768045728123298e+02 2.966130338248812041e+04
1.677197895260387952e+02 3.874145945160599240e+03 1.758768045728123184e+02 3.199464320120574121e+04
1.679197895260387838e+02 4.237330177101167465e+03 1.760768045728123070e+02 3.461636573012538429e+04
1.681197895260387725e+02 4.188344223268416499e+03 1.762768045728122956e+02 3.861988808336378133e+04
1.683197895260387611e+02 4.566295617181657690e+03 1.764768045728122843e+02 4.509990209138421778e+04
1.685197895260387497e+02 5.654413136543606925e+03 1.766768045728122729e+02 5.229143694412760669e+04
1.687197895260387384e+02 6.805386707880351423e+03 1.768768045728122615e+02 5.646986658921917842e+04
1.689197895260387270e+02 7.355873739038098392e+03 1.770768045728122502e+02 5.709276157238684391e+04
1.691197895260387156e+02 7.398731080783477410e+03 1.772768045728122388e+02 5.827796224747409724e+04
1.693197895260387043e+02 7.744328895478945014e+03 1.774768045728122274e+02 6.181198080650717748e+04
1.695197895260386929e+02 8.648151477009121663e+03 1.776768045728122161e+02 6.439972474323931965e+04
1.697197895260386815e+02 9.428881362412585077e+03 1.778768045728122047e+02 6.503124217802432395e+04
1.699197895260386701e+02 9.935526182615081780e+03 1.780768045728121933e+02 6.734218293944787001e+04
1.701197895260386588e+02 1.083911989109965543e+04 1.782768045728121820e+02 7.317384482226391265e+04
1.703197895260386474e+02 1.208712696229691210e+04 1.784768045728121706e+02 7.971487220488415915e+04
1.705197895260386360e+02 1.295798860123192026e+04 1.786768045728121592e+02 8.426509079364451463e+04
1.707197895260386247e+02 1.342682054693646751e+04 1.788768045728121479e+02 8.756375392441182339e+04
1.709197895260386133e+02 1.429504327569991437e+04 1.790768045728121365e+02 9.072159018088327139e+04
1.711197895260386019e+02 1.571178527099823987e+04 1.792768045728121251e+02 9.345921106266581046e+04
1.713197895260385906e+02 1.686484646221183721e+04 1.794768045728121137e+02 9.599141509312031849e+04
1.715197895260385792e+02 1.783492045588450492e+04 1.796768045728121024e+02 9.843008759355952498e+04
1.717197895260385678e+02 1.898097458103213648e+04 1.798768045728120910e+02 1.005321271412818169e+05
1.719197895260385565e+02 1.990288222786771075e+04 1.800768045728120796e+02 1.023005394999908021e+05
1.721197895260385451e+02 2.029197452728042117e+04 1.802768045728120683e+02 1.027812112869050907e+05
1.723197895260385337e+02 2.069920377078566889e+04 1.804768045728120569e+02 1.017329881421321916e+05
1.725197895260385224e+02 2.179033818951889043e+04 1.806768045728120455e+02 1.012066921061487810e+05
1.727197895260385110e+02 2.320518017711994617e+04 1.808768045728120342e+02 1.023930818172579457e+05
1.729197895260384996e+02 2.464114602197966087e+04 1.810768045728120228e+02 1.044831012089842843e+05
1.731197895260384882e+02 2.618919421338279426e+04 1.812768045728120114e+02 1.061163085855398094e+05
1.733197895260384769e+02 2.816556177829875378e+04 1.814768045728120001e+02 1.052036426002125081e+05
1.735197895260384655e+02 3.018701723636653696e+04 1.816768045728119887e+02 1.020783721741127374e+05
1.737197895260384541e+02 3.090286073963834133e+04 1.818768045728119773e+02 9.994107836592772219e+04
1.739197895260384428e+02 3.078173870474537034e+04 1.820768045728119660e+02 9.822939475616146228e+04
1.741197895260384314e+02 3.139196930035038531e+04 1.822768045728119546e+02 9.420548112062964356e+04
1.743197895260384200e+02 3.262904830741118349e+04 1.824768045728119432e+02 8.952336823870183434e+04
1.745197895260384087e+02 3.402399032719848037e+04 1.826768045728119318e+02 8.706474275147663138e+04
1.747197895260383973e+02 3.591214990821367246e+04 1.828768045728119205e+02 8.661113267335576529e+04
1.749197895260383859e+02 3.771315281081564899e+04 1.830768045728119091e+02 8.733757806935669214e+04
1.751197895260383746e+02 3.855769973817218124e+04 1.832768045728118977e+02 8.860173632855227333e+04
1.753197895260383632e+02 3.903550006470220251e+04 1.834768045728118864e+02 8.920228583642965532e+04
1.755197895260383518e+02 3.978200071661594848e+04 1.836768045728118750e+02 8.806801170201983768e+04
1.757197895260383405e+02 4.051769278681623837e+04 1.838768045728118636e+02 8.417295628047379432e+04
1.759197895260383291e+02 4.142517465750486008e+04 1.840768045728118523e+02 7.840569523783044133e+04
1.761197895260383177e+02 4.294367575343362842e+04 1.842768045728118409e+02 7.316331875531612604e+04
1.763197895260383063e+02 4.477631769612187054e+04 1.844768045728118295e+02 6.872468300178808568e+04
1.765197895260382950e+02 4.606125971071107779e+04 1.846768045728118182e+02 6.411266921302790433e+04
1.767197895260382836e+02 4.656742127029188123e+04 1.848768045728118068e+02 6.060546552315844019e+04
1.769197895260382722e+02 4.647274559820768627e+04 1.850768045728117954e+02 5.974774778923670237e+04
1.771197895260382609e+02 4.671000839815093059e+04 1.852768045728117841e+02 6.009683937674949993e+04
1.773197895260382495e+02 4.815570246035038872e+04 1.854768045728117727e+02 5.919481275396498677e+04
1.775197895260382381e+02 4.954363937453994731e+04 1.856768045728117613e+02 5.675696624518993485e+04
1.777197895260382268e+02 5.016680483366581029e+04 1.858768045728117499e+02 5.399046165179939999e+04
1.779197895260382154e+02 5.127327853428930393e+04 1.860768045728117386e+02 5.109037796505829465e+04
1.781197895260382040e+02 5.292138247368306475e+04 1.862768045728117272e+02 4.775165766318533133e+04
1.783197895260381927e+02 5.389299844732195197e+04 1.864768045728117158e+02 4.523610371655155905e+04
1.785197895260381813e+02 5.390743351742225786e+04 1.866768045728117045e+02 4.476948210481847491e+04
1.787197895260381699e+02 5.366589860684105952e+04 1.868768045728116931e+02 4.473099831664509838e+04
1.789197895260381586e+02 5.400546232071847771e+04 1.870768045728116817e+02 4.259091255568153429e+04
1.791197895260381472e+02 5.503595708307960740e+04 1.872768045728116704e+02 3.856819540913381934e+04
1.793197895260381358e+02 5.636127973348790692e+04 1.874768045728116590e+02 3.506243370475134725e+04
1.795197895260381244e+02 5.733618461523783481e+04 1.876768045728116476e+02 3.347511238392657106e+04
1.797197895260381131e+02 5.719244422289034264e+04 1.878768045728116363e+02 3.300930993987847614e+04
1.799197895260381017e+02 5.645225143829602166e+04 1.880768045728116249e+02 3.254340225244945395e+04
1.801197895260380903e+02 5.621925027719562786e+04 1.882768045728116135e+02 3.198287495769812813e+04
1.803197895260380790e+02 5.665033780513110105e+04 1.884768045728116022e+02 3.113825694820261197e+04
1.805197895260380676e+02 5.769423603535589791e+04 1.886768045728115908e+02 2.980107843040438456e+04
1.807197895260380562e+02 5.892991233170986379e+04 1.888768045728115794e+02 2.859655022968478806e+04
1.809197895260380449e+02 5.958298839932246483e+04 1.890768045728115681e+02 2.793748226755258293e+04
1.811197895260380335e+02 6.019263211547360697e+04 1.892768045728115567e+02 2.744818099611312573e+04
1.813197895260380221e+02 6.097211560095610912e+04 1.894768045728115453e+02 2.670372312610419976e+04
1.815197895260380108e+02 6.046377880872652167e+04 1.896768045728115339e+02 2.563470517134168767e+04
1.817197895260379994e+02 5.862235477279784391e+04 1.898768045728115226e+02 2.444270587296326266e+04
1.819197895260379880e+02 5.744199887692772609e+04 1.900768045728115112e+02 2.338563394671829883e+04
1.821197895260379767e+02 5.802379365459075052e+04 1.902768045728114998e+02 2.262424180355284261e+04
1.823197895260379653e+02 5.931050382496270322e+04 1.904768045728114885e+02 2.218427945441050542e+04
1.825197895260379539e+02 5.977227024943055585e+04 1.906768045728114771e+02 2.191440160897860915e+04
1.827197895260379426e+02 5.950810292041269713e+04 1.908768045728114657e+02 2.162038661686888372e+04
1.829197895260379312e+02 5.993595192344714451e+04 1.910768045728114544e+02 2.126486710838855652e+04
1.831197895260379198e+02 6.096765863246611116e+04 1.912768045728114430e+02 2.089800953783304431e+04
1.833197895260379084e+02 6.087289488442096626e+04 1.914768045728114316e+02 2.052932265929161076e+04
1.835197895260378971e+02 5.959181709411729389e+04 1.916768045728114203e+02 2.020488205529094193e+04
1.837197895260378857e+02 5.871876243909473851e+04 1.918768045728114089e+02 1.998947697199838876e+04
1.839197895260378743e+02 5.865615939869733120e+04 1.920768045728113975e+02 1.978590756930341013e+04
1.841197895260378630e+02 5.834140455307856610e+04 1.922768045728113862e+02 1.955296204572567149e+04
1.843197895260378516e+02 5.734256678068171459e+04 1.924768045728113748e+02 1.944917095672561118e+04
1.845197895260378402e+02 5.671933987631899799e+04 1.926768045728113634e+02 1.937625203153707116e+04
1.847197895260378289e+02 5.725274601134158729e+04 1.928768045728113520e+02 1.891536742275549477e+04
1.849197895260378175e+02 5.816691901040223456e+04 1.930768045728113407e+02 1.798893381798444170e+04
1.851197895260378061e+02 5.850945878192316741e+04 1.932768045728113293e+02 1.705688969815679229e+04
1.853197895260377948e+02 5.841881189065957733e+04 1.934768045728113179e+02 1.657401508700254271e+04
1.855197895260377834e+02 5.796711253328672319e+04 1.936768045728113066e+02 1.663185551175000364e+04
1.857197895260377720e+02 5.660369060675663059e+04 1.938768045728112952e+02 1.704032156180969832e+04
1.859197895260377607e+02 5.451454289660248469e+04 1.940768045728112838e+02 1.751612687553881187e+04
1.861197895260377493e+02 5.285818952624874510e+04 1.942768045728112725e+02 1.781329480952674930e+04
1.863197895260377379e+02 5.261210371598189522e+04 1.944768045728112611e+02 1.778970976333498766e+04
1.865197895260377265e+02 5.360599013501681475e+04 1.946768045728112497e+02 1.752123846370123647e+04
1.867197895260377152e+02 5.448887114688996371e+04 1.948768045728112384e+02 1.729009710682823425e+04
1.869197895260377038e+02 5.431760501725022914e+04 1.950768045728112270e+02 1.727054375979007818e+04
1.871197895260376924e+02 5.358408050063708652e+04 1.952768045728112156e+02 1.734905801875306497e+04
1.873197895260376811e+02 5.278888388709415449e+04 1.954768045728112043e+02 1.737058256273472216e+04
1.875197895260376697e+02 5.169499098932171910e+04 1.956768045728111929e+02 1.741851911862819543e+04
1.877197895260376583e+02 5.035322369579564838e+04 1.958768045728111815e+02 1.769339095152917798e+04
1.879197895260376470e+02 4.922533084284401411e+04 1.960768045728111701e+02 1.815452298925666400e+04
1.881197895260376356e+02 4.885880836419901607e+04 1.962768045728111588e+02 1.851906840416393607e+04
1.883197895260376242e+02 4.940927634260121704e+04 1.964768045728111474e+02 1.861585402265300218e+04
1.885197895260376129e+02 4.989414419836306479e+04 1.966768045728111360e+02 1.853557573943943498e+04
1.887197895260376015e+02 4.918371097386785550e+04 1.968768045728111247e+02 1.840437079203016401e+04
1.889197895260375901e+02 4.767016314481409063e+04 1.970768045728111133e+02 1.823461119227028757e+04
1.891197895260375788e+02 4.636927341250320023e+04 1.972768045728111019e+02 1.818133131903538742e+04
1.893197895260375674e+02 4.528374223218303814e+04 1.974768045728110906e+02 1.856373677023114942e+04
1.895197895260375560e+02 4.429866781701883883e+04 1.976768045728110792e+02 1.938085130793707503e+04
1.897197895260375446e+02 4.409375969810243259e+04 1.978768045728110678e+02 2.018084680128952459e+04
1.899197895260375333e+02 4.491504162572813948e+04 1.980768045728110565e+02 2.061878259748598430e+04
1.901197895260375219e+02 4.593630471918237163e+04 1.982768045728110451e+02 2.094437254739494892e+04
1.903197895260375105e+02 4.605752967515084310e+04 1.984768045728110337e+02 2.169288255837926044e+04
1.905197895260374992e+02 4.470709612813844433e+04 1.986768045728110224e+02 2.299667635974214136e+04
1.907197895260374878e+02 4.248112187849977636e+04 1.988768045728110110e+02 2.442032971566330161e+04
1.909197895260374764e+02 4.059374487823573145e+04 1.990768045728109996e+02 2.535070930634423348e+04
1.911197895260374651e+02 3.948738792644615023e+04 1.992768045728109882e+02 2.553581425531507921e+04
1.913197895260374537e+02 3.896099363654097397e+04 1.994768045728109769e+02 2.532811834105026719e+04
1.915197895260374423e+02 3.913047629189011059e+04 1.996768045728109655e+02 2.522876538761513439e+04
1.917197895260374310e+02 4.021361539717577398e+04 1.998768045728109541e+02 2.529212209669474032e+04
1.919197895260374196e+02 4.159781576990604663e+04 2.000768045728109428e+02 2.533024830557150199e+04
1.921197895260374082e+02 4.197043832330947771e+04 2.002768045728109314e+02 2.550347724387060589e+04
1.923197895260373969e+02 4.069713706931874913e+04 2.004768045728109200e+02 2.616585175616611377e+04
1.925197895260373855e+02 3.835485561924815556e+04 2.006768045728109087e+02 2.722918804890131287e+04
1.927197895260373741e+02 3.597487975804442976e+04 2.008768045728108973e+02 2.817330862699969293e+04
1.929197895260373627e+02 3.450518765957790310e+04 2.010768045728108859e+02 2.866770789661196977e+04
1.931197895260373514e+02 3.448231880436473148e+04 2.012768045728108746e+02 2.887588085260008666e+04
1.933197895260373400e+02 3.560795695510131191e+04 2.014768045728108632e+02 2.912110030044732412e+04
1.935197895260373286e+02 3.701182965234576841e+04 2.016768045728108518e+02 2.948763771321692184e+04
1.937197895260373173e+02 3.791712167152640177e+04 2.018768045728108405e+02 2.992136646483606091e+04
1.939197895260373059e+02 3.787482068913685362e+04 2.020768045728108291e+02 3.051905936166804531e+04
1.941197895260372945e+02 3.680155401021820580e+04 2.022768045728108177e+02 3.143750502409965702e+04
1.943197895260372832e+02 3.501811803077219520e+04 2.024768045728108063e+02 3.267822645478452614e+04
1.945197895260372718e+02 3.320830610041521140e+04 2.026768045728107950e+02 3.418958204679749178e+04
1.947197895260372604e+02 3.213249189426742305e+04 2.028768045728107836e+02 3.597634315732594405e+04
1.949197895260372491e+02 3.199612922028448156e+04 2.030768045728107722e+02 3.795349229378597374e+04
1.951197895260372377e+02 3.243533154314876811e+04 2.032768045728107609e+02 3.991226951631853444e+04
1.953197895260372263e+02 3.318820077312728972e+04 2.034768045728107495e+02 4.158140750849268079e+04
1.955197895260372150e+02 3.401472230282570672e+04 2.036768045728107381e+02 4.252160999971895944e+04
1.957197895260372036e+02 3.441267264941846224e+04 2.038768045728107268e+02 4.230164114599348250e+04
1.959197895260371922e+02 3.408336941863040556e+04 2.040768045728107154e+02 4.113891959472628514e+04
1.961197895260371808e+02 3.321798293592122354e+04 2.042768045728107040e+02 3.998907672076558083e+04
1.963197895260371695e+02 3.223118447897169972e+04 2.044768045728106927e+02 3.961506675731567520e+04
1.965197895260371581e+02 3.150249304028309416e+04 2.046768045728106813e+02 4.001888028666026366e+04
1.967197895260371467e+02 3.124549747477476922e+04 2.048768045728106699e+02 4.093481464451128704e+04
1.969197895260371354e+02 3.141663086424879293e+04 2.050768045728106586e+02 4.213039518247899105e+04
1.971197895260371240e+02 3.174053817910236467e+04 2.052768045728106472e+02 4.317140220172818954e+04
1.973197895260371126e+02 3.186828799753107887e+04 2.054768045728106358e+02 4.372984036082091188e+04
1.975197895260371013e+02 3.165163335440689480e+04 2.056768045728106244e+02 4.405630106600614818e+04
1.977197895260370899e+02 3.127507096310385532e+04 2.058768045728106131e+02 4.449587043810651085e+04
1.979197895260370785e+02 3.096349135894161373e+04 2.060768045728106017e+02 4.492674127965278603e+04
1.981197895260370672e+02 3.074087179704627488e+04 2.062768045728105903e+02 4.510689738307229709e+04
1.983197895260370558e+02 3.059229247521550860e+04 2.064768045728105790e+02 4.508835866362687375e+04
1.985197895260370444e+02 3.058857912196841062e+04 2.066768045728105676e+02 4.505750747067292104e+04
1.987197895260370331e+02 3.075574297723429117e+04 2.068768045728105562e+02 4.499439993714141019e+04
1.989197895260370217e+02 3.104515136636905663e+04 2.070768045728105449e+02 4.458726508730311616e+04
1.991197895260370103e+02 3.144228894757201124e+04 2.072768045728105335e+02 4.361276555498644302e+04
1.993197895260369990e+02 3.185004909536652121e+04 2.074768045728105221e+02 4.231884164265763684e+04
1.995197895260369876e+02 3.196343930193987035e+04 2.076768045728105108e+02 4.116588261590986076e+04
1.997197895260369762e+02 3.157347516162021930e+04 2.078768045728104994e+02 4.042188875188172096e+04
1.999197895260369648e+02 3.093283511216345141e+04 2.080768045728104880e+02 4.019517139702706481e+04
2.001197895260369535e+02 3.056471301566812690e+04 2.082768045728104767e+02 4.048120926082253573e+04
2.003197895260369421e+02 3.064018877685521511e+04 2.084768045728104653e+02 4.103858325594088092e+04
2.005197895260369307e+02 3.075684040989540881e+04 2.086768045728104539e+02 4.153930806282036065e+04
2.007197895260369194e+02 3.052168178985429040e+04 2.088768045728104426e+02 4.187913130360612558e+04
2.009197895260369080e+02 3.008652887724634274e+04 2.090768045728104312e+02 4.200203617918825330e+04
2.011197895260368966e+02 2.988868627638743055e+04 2.092768045728104198e+02 4.155940835050569876e+04
2.013197895260368853e+02 3.015216998002233595e+04 2.094768045728104084e+02 4.033663128082583717e+04
2.015197895260368739e+02 3.078103630194725338e+04 2.096768045728103971e+02 3.885345673000423994e+04
2.017197895260368625e+02 3.149628830896603176e+04 2.098768045728103857e+02 3.787505685001821985e+04
2.019197895260368512e+02 3.201793662200333347e+04 2.100768045728103743e+02 3.748087301016080892e+04
2.021197895260368398e+02 3.221742404087016621e+04 2.102768045728103630e+02 3.710981553553524282e+04
2.023197895260368284e+02 3.213881115807087190e+04 2.104768045728103516e+02 3.635240154103214445e+04
2.025197895260368171e+02 3.190481747430980249e+04 2.106768045728103402e+02 3.531887397999941459e+04
2.027197895260368057e+02 3.162954389283974524e+04 2.108768045728103289e+02 3.425277446178432729e+04
2.029197895260367943e+02 3.144121589886008223e+04 2.110768045728103175e+02 3.312925905793752463e+04
2.031197895260367829e+02 3.145138031127293289e+04 2.112768045728103061e+02 3.186231903796819097e+04
2.033197895260367716e+02 3.158039831917539777e+04 2.114768045728102948e+02 3.069790164313594869e+04
2.035197895260367602e+02 3.154932151026985593e+04 2.116768045728102834e+02 3.007975574345152563e+04
2.037197895260367488e+02 3.117000086965759328e+04 2.118768045728102720e+02 3.012391670854554104e+04
2.039197895260367375e+02 3.060718836552256471e+04 2.120768045728102607e+02 3.041068847599931178e+04
2.041197895260367261e+02 3.027177472944372857e+04 2.122768045728102493e+02 3.035319328131222210e+04
2.043197895260367147e+02 3.046472700797334619e+04 2.124768045728102379e+02 2.969267911718826872e+04
2.045197895260367034e+02 3.114947918072907851e+04 2.126768045728102265e+02 2.861123503038394483e+04
2.047197895260366920e+02 3.196651756904892682e+04 2.128768045728102152e+02 2.746861998413073525e+04
2.049197895260366806e+02 3.246741682991736161e+04 2.130768045728102038e+02 2.649385167482486577e+04
2.051197895260366693e+02 3.250528632764122813e+04 2.132768045728101924e+02 2.566255720153016227e+04
2.053197895260366579e+02 3.234877167916467806e+04 2.134768045728101811e+02 2.481423887870898761e+04
2.055197895260366465e+02 3.227492898409943155e+04 2.136768045728101697e+02 2.385934925923271294e+04
2.057197895260366352e+02 3.227834831188471435e+04 2.138768045728101583e+02 2.285824017259997345e+04
2.059197895260366238e+02 3.229738485206620317e+04 2.140768045728101470e+02 2.195541336884364864e+04
2.061197895260366124e+02 3.234526814395641850e+04 2.142768045728101356e+02 2.127542406677206964e+04
2.063197895260366010e+02 3.230612599730481452e+04 2.144768045728101242e+02 2.083341064392111730e+04
2.065197895260365897e+02 3.193387413247082804e+04 2.146768045728101129e+02 2.048608260159313795e+04
2.067197895260365783e+02 3.116892805220543960e+04 2.148768045728101015e+02 2.000748655327821325e+04
2.069197895260365669e+02 3.037147926540410117e+04 2.150768045728100901e+02 1.930940112302504713e+04
2.071197895260365556e+02 3.011309233978929842e+04 2.152768045728100788e+02 1.855400106772264189e+04
2.073197895260365442e+02 3.057950643139942986e+04 2.154768045728100674e+02 1.796077971972438900e+04
2.075197895260365328e+02 3.127549902961099724e+04 2.156768045728100560e+02 1.757650641914991138e+04
2.077197895260365215e+02 3.153309357098459805e+04 2.158768045728100446e+02 1.729866023656296966e+04
2.079197895260365101e+02 3.125842680327526250e+04 2.160768045728100333e+02 1.701738351998604776e+04
2.081197895260364987e+02 3.097648920414053646e+04 2.162768045728100219e+02 1.669656527543241464e+04
2.083197895260364874e+02 3.113404868160245314e+04 2.164768045728100105e+02 1.639030860081373248e+04
2.085197895260364760e+02 3.157544439988680460e+04 2.166768045728099992e+02 1.615021998330387396e+04
2.087197895260364646e+02 3.181932753076964946e+04 2.168768045728099878e+02 1.586713561008572651e+04
2.089197895260364533e+02 3.168895478638240820e+04 2.170768045728099764e+02 1.529668800996817663e+04
2.091197895260364419e+02 3.142525851931417492e+04 2.172768045728099651e+02 1.432857462106410094e+04
2.093197895260364305e+02 3.121038144165126505e+04 2.174768045728099537e+02 1.317670384820662912e+04
2.095197895260364191e+02 3.091369127896572900e+04 2.176768045728099423e+02 1.223236960736488436e+04
2.097197895260364078e+02 3.038349373633901632e+04 2.178768045728099310e+02 1.174872565081970788e+04
2.099197895260363964e+02 2.970699942863090109e+04 2.180768045728099196e+02 1.167148451290033699e+04
2.101197895260363850e+02 2.913143846994126579e+04 2.182768045728099082e+02 1.171931025683351436e+04
2.103197895260363737e+02 2.888968716354354547e+04 2.184768045728098969e+02 1.162197043777130966e+04
2.105197895260363623e+02 2.904627432921168656e+04 2.186768045728098855e+02 1.130038169224471494e+04
2.107197895260363509e+02 2.939456092021233417e+04 2.188768045728098741e+02 1.081900424507820935e+04
2.109197895260363396e+02 2.957305579314464194e+04 2.190768045728098627e+02 1.024533385232428373e+04
2.111197895260363282e+02 2.937715213426798073e+04 2.192768045728098514e+02 9.639226557860183675e+03
2.113197895260363168e+02 2.895204816627273976e+04 2.194768045728098400e+02 9.104948300151227158e+03
2.115197895260363055e+02 2.863984842537897930e+04 2.196768045728098286e+02 8.736110009368940155e+03
2.117197895260362941e+02 2.861519434868283133e+04 2.198768045728098173e+02 8.513287541859212070e+03
2.119197895260362827e+02 2.871383816779040717e+04 2.200768045728098059e+02 8.313251459456232624e+03
2.121197895260362714e+02 2.865590050547288774e+04 2.202768045728097945e+02 8.023923630443252478e+03
2.123197895260362600e+02 2.835415306561471152e+04 2.204768045728097832e+02 7.639133577784513363e+03
2.125197895260362486e+02 2.793858241718202407e+04 2.206768045728097718e+02 7.255044145858126285e+03
2.127197895260362372e+02 2.756103130677840090e+04 2.208768045728097604e+02 6.978489371758712878e+03
2.129197895260362259e+02 2.725029662659698442e+04 2.210768045728097491e+02 6.833851624310255829e+03
2.131197895260362145e+02 2.693049063401940293e+04 2.212768045728097377e+02 6.765909442628645593e+03
2.133197895260362031e+02 2.654215091188650695e+04 2.214768045728097263e+02 6.722444378785629851e+03
2.135197895260361918e+02 2.612958322883604342e+04 2.216768045728097150e+02 6.699591943379426084e+03
2.137197895260361804e+02 2.582109532323638996e+04 2.218768045728097036e+02 6.695942678445916499e+03
2.139197895260361690e+02 2.573536656157499965e+04 2.220768045728096922e+02 6.657232148121097453e+03
2.141197895260361577e+02 2.585394452730421472e+04 2.222768045728096808e+02 6.507901271184528923e+03
2.143197895260361463e+02 2.596634676087668413e+04 2.224768045728096695e+02 6.240916757564195905e+03
2.145197895260361349e+02 2.580841800320230323e+04 2.226768045728096581e+02 5.948617957712086536e+03
2.147197895260361236e+02 2.527820005075431982e+04 2.228768045728096467e+02 5.742485046492894980e+03
2.149197895260361122e+02 2.452136286661185295e+04 2.230768045728096354e+02 5.642320382076285568e+03
2.151197895260361008e+02 2.384742121486046744e+04 2.232768045728096240e+02 5.558187129815000844e+03
2.153197895260360895e+02 2.351685386782739442e+04 2.234768045728096126e+02 5.389899326284682502e+03
2.155197895260360781e+02 2.351143451142848789e+04 2.236768045728096013e+02 5.134756327935018817e+03
2.157197895260360667e+02 2.353609281099963846e+04 2.238768045728095899e+02 4.887261466642863525e+03
2.159197895260360553e+02 2.331899177134662750e+04 2.240768045728095785e+02 4.744534551853167613e+03
2.161197895260360440e+02 2.287148015898273661e+04 2.242768045728095672e+02 4.727069488835793891e+03
2.163197895260360326e+02 2.240351126185765679e+04 2.244768045728095558e+02 4.781874806290088600e+03
2.165197895260360212e+02 2.206547333070133755e+04 2.246768045728095444e+02 4.839116260156107273e+03
2.167197895260360099e+02 2.185603395535482923e+04 2.248768045728095331e+02 4.858291423642428526e+03
2.169197895260359985e+02 2.171247188458493838e+04 2.250768045728095217e+02 4.837808576660047947e+03
2.171197895260359871e+02 2.159150783331659477e+04 2.252768045728095103e+02 4.809171875996734343e+03
2.173197895260359758e+02 2.147837227077195348e+04 2.254768045728094989e+02 4.830050225555080942e+03
2.175197895260359644e+02 2.136274966807817691e+04 2.256768045728094876e+02 4.954103038429834669e+03
2.177197895260359530e+02 2.120081731612201111e+04 2.258768045728094762e+02 5.176469398363449727e+03
2.179197895260359417e+02 2.089742991906105090e+04 2.260768045728094648e+02 5.414238156336096836e+03
2.181197895260359303e+02 2.034951945213993895e+04 2.262768045728094535e+02 5.563869846185169081e+03
2.183197895260359189e+02 1.955020652475132738e+04 2.264768045728094421e+02 5.582877218671354967e+03
2.185197895260359076e+02 1.867352901760710301e+04 2.266768045728094307e+02 5.509547287761223743e+03
2.187197895260358962e+02 1.799969056813128191e+04 2.268768045728094194e+02 5.411422967078420697e+03
2.189197895260358848e+02 1.769363306004098558e+04 2.270768045728094080e+02 5.331609135135259748e+03
2.191197895260358735e+02 1.767941058698286361e+04 2.272768045728093966e+02 5.284283176656665091e+03
2.193197895260358621e+02 1.774963908619656286e+04 2.274768045728093853e+02 5.273736144832293576e+03
2.195197895260358507e+02 1.773851216274953549e+04 2.276768045728093739e+02 5.289102278662500794e+03
2.197197895260358393e+02 1.756375981100713034e+04 2.278768045728093625e+02 5.288994072481794319e+03
2.199197895260358280e+02 1.720489323326286103e+04 2.280768045728093512e+02 5.227113902759701887e+03
2.201197895260358166e+02 1.674557579306507250e+04 2.282768045728093398e+02 5.110391530077115021e+03
2.203197895260358052e+02 1.637985402389963019e+04 2.284768045728093284e+02 5.016913906595877961e+03
2.205197895260357939e+02 1.626376104153518827e+04 2.286768045728093171e+02 5.036685169492038767e+03
2.207197895260357825e+02 1.636942290891296398e+04 2.288768045728093057e+02 5.190296955854028056e+03
2.209197895260357711e+02 1.653078081848972215e+04 2.290768045728092943e+02 5.408312610997899355e+03
2.211197895260357598e+02 1.658242433821023224e+04 2.292768045728092829e+02 5.586794794498240663e+03
2.213197895260357484e+02 1.641296093381734318e+04 2.294768045728092716e+02 5.662315312451760292e+03
2.215197895260357370e+02 1.596884445132287328e+04 2.296768045728092602e+02 5.650771809476779708e+03
2.217197895260357257e+02 1.529404932117950921e+04 2.298768045728092488e+02 5.634570934111451606e+03
2.219197895260357143e+02 1.453119729642870334e+04 2.300768045728092375e+02 5.706913683917226081e+03
2.221197895260357029e+02 1.382649807033110301e+04 2.302768045728092261e+02 5.902316893818697281e+03
2.223197895260356916e+02 1.324375287454871977e+04 2.304768045728092147e+02 6.162401922942128294e+03
2.225197895260356802e+02 1.278184637889086480e+04 2.306768045728092034e+02 6.367289919655439917e+03
2.227197895260356688e+02 1.243893896165426486e+04 2.308768045728091920e+02 6.412991763675116999e+03
2.229197895260356574e+02 1.222604649564447573e+04 2.310768045728091806e+02 6.281044533401539411e+03
2.231197895260356461e+02 1.213819152407568617e+04 2.312768045728091693e+02 6.049906216939341903e+03
2.233197895260356347e+02 1.215105748723526995e+04 2.314768045728091579e+02 5.841786064650140361e+03
2.235197895260356233e+02 1.223483215773593838e+04 2.316768045728091465e+02 5.754918465978422319e+03
2.237197895260356120e+02 1.233153546966583599e+04 2.318768045728091352e+02 5.831409965666115568e+03
2.239197895260356006e+02 1.233680921726697852e+04 2.320768045728091238e+02 6.053613219136697808e+03
2.241197895260355892e+02 1.217104935355282032e+04 2.322768045728091124e+02 6.341347367932986344e+03
2.243197895260355779e+02 1.187749803205731223e+04 2.324768045728091010e+02 6.567421452439358291e+03
2.245197895260355665e+02 1.159761191221266017e+04 2.326768045728090897e+02 6.625339269840114866e+03
2.247197895260355551e+02 1.144367601320637550e+04 2.328768045728090783e+02 6.518581647997398250e+03
2.249197895260355438e+02 1.142446975756900974e+04 2.330768045728090669e+02 6.383686758705242937e+03
2.251197895260355324e+02 1.146230253548086330e+04 2.332768045728090556e+02 6.403230182631943535e+03
2.253197895260355210e+02 1.143118990382635457e+04 2.334768045728090442e+02 6.668817231764629469e+03
2.255197895260355097e+02 1.120703625360013393e+04 2.336768045728090328e+02 7.104992067670091274e+03
2.257197895260354983e+02 1.075018927562337740e+04 2.338768045728090215e+02 7.518847487700327292e+03
2.259197895260354869e+02 1.016187327714389357e+04 2.340768045728090101e+02 7.742154858801859518e+03
2.261197895260354755e+02 9.631176130847446984e+03 2.342768045728089987e+02 7.753626351924787741e+03
2.263197895260354642e+02 9.290405506476008668e+03 2.344768045728089874e+02 7.676259906027114084e+03
2.265197895260354528e+02 9.112338932120252139e+03 2.346768045728089760e+02 7.656066104671641369e+03
2.267197895260354414e+02 8.962410587333180956e+03 2.348768045728089646e+02 7.742859771920531784e+03
2.269197895260354301e+02 8.751409717366734185e+03 2.350768045728089533e+02 7.876801483915028257e+03
2.271197895260354187e+02 8.520860499017331676e+03 2.352768045728089419e+02 7.961004444534181857e+03
2.273197895260354073e+02 8.388676700924466786e+03 2.354768045728089305e+02 7.932629459070483790e+03
2.275197895260353960e+02 8.438368429071622813e+03 2.356768045728089191e+02 7.789869519040514206e+03
2.277197895260353846e+02 8.650564800879375980e+03 2.358768045728089078e+02 7.587674987546533885e+03
2.279197895260353732e+02 8.909202561181131387e+03 2.360768045728088964e+02 7.415866720757998337e+03
2.281197895260353619e+02 9.077697114138967663e+03 2.362768045728088850e+02 7.363018578447457003e+03
2.283197895260353505e+02 9.093992788321400440e+03 2.364768045728088737e+02 7.479383183057293536e+03
2.285197895260353391e+02 8.996891812517314975e+03 2.366768045728088623e+02 7.760414272778680242e+03
2.287197895260353278e+02 8.866670265535569342e+03 2.368768045728088509e+02 8.162913804785009233e+03
2.289197895260353164e+02 8.761421783234340182e+03 2.370768045728088396e+02 8.642486081242210275e+03
2.291197895260353050e+02 8.707406270698529624e+03 2.372768045728088282e+02 9.179000183810479939e+03
2.293197895260352936e+02 8.711587203776758543e+03 2.374768045728088168e+02 9.762223960494286075e+03
2.295197895260352823e+02 8.753085814118785493e+03 2.376768045728088055e+02 1.035123660866570390e+04
2.297197895260352709e+02 8.771717670208448908e+03 2.378768045728087941e+02 1.086136037555379335e+04
2.299197895260352595e+02 8.694241769168842438e+03 2.380768045728087827e+02 1.121615820111275207e+04
2.301197895260352482e+02 8.491116044473004877e+03 2.382768045728087714e+02 1.142633824791408915e+04
2.303197895260352368e+02 8.211895151703030933e+03 2.384768045728087600e+02 1.160371606921258353e+04
2.305197895260352254e+02 7.960917636480221518e+03 2.386768045728087486e+02 1.187247609189391187e+04
2.307197895260352141e+02 7.828132312663247831e+03 2.388768045728087372e+02 1.225801219999109708e+04
2.309197895260352027e+02 7.834456689223540707e+03 2.390768045728087259e+02 1.266661892938960955e+04
2.311197895260351913e+02 7.940841301348696106e+03 2.392768045728087145e+02 1.296997103674569189e+04
2.313197895260351800e+02 8.101542155358606578e+03 2.394768045728087031e+02 1.310551038127057291e+04
2.315197895260351686e+02 8.293468745180605765e+03 2.396768045728086918e+02 1.311057240728251236e+04
2.317197895260351572e+02 8.497059239821062874e+03 2.398768045728086804e+02 1.308368444351331163e+04
2.319197895260351459e+02 8.677148082194038579e+03 2.400768045728086690e+02 1.312069382586733809e+04
2.321197895260351345e+02 8.799739278179058601e+03 2.402768045728086577e+02 1.327783969523288397e+04
2.323197895260351231e+02 8.851492222681668864e+03 2.404768045728086463e+02 1.358015435905287450e+04
2.325197895260351117e+02 8.828729991978674661e+03 2.406768045728086349e+02 1.404800375904054272e+04
2.327197895260351004e+02 8.725626036833107719e+03 2.408768045728086236e+02 1.470050470342756853e+04
2.329197895260350890e+02 8.555171631331575554e+03 2.410768045728086122e+02 1.552862395007311716e+04
2.331197895260350776e+02 8.376536539829055982e+03 2.412768045728086008e+02 1.647048145302159537e+04
2.333197895260350663e+02 8.286690539755543796e+03 2.414768045728085895e+02 1.741779340781619976e+04
2.335197895260350549e+02 8.377233256318277199e+03 2.416768045728085781e+02 1.824581094755530285e+04
2.337197895260350435e+02 8.686784937962618642e+03 2.418768045728085667e+02 1.884175032561901389e+04
2.339197895260350322e+02 9.178291459123187451e+03 2.420768045728085553e+02 1.912791437799340929e+04
2.341197895260350208e+02 9.756712058072866057e+03 2.422768045728085440e+02 1.909406850826723530e+04
2.343197895260350094e+02 1.031607645088554273e+04 2.424768045728085326e+02 1.883021689984686236e+04
2.345197895260349981e+02 1.078675330772972484e+04 2.426768045728085212e+02 1.851753210085480532e+04
2.347197895260349867e+02 1.116015227340291131e+04 2.428768045728085099e+02 1.835470988495737038e+04
2.349197895260349753e+02 1.147751203748644366e+04 2.430768045728084985e+02 1.846322747121554130e+04
2.351197895260349640e+02 1.178321781039866437e+04 2.432768045728084871e+02 1.884948480323957119e+04
2.353197895260349526e+02 1.207811231612453594e+04 2.434768045728084758e+02 1.945419214640198697e+04
2.355197895260349412e+02 1.232165210676249444e+04 2.436768045728084644e+02 2.023093122552079149e+04
2.357197895260349298e+02 1.247931640798498665e+04 2.438768045728084530e+02 2.116373202538601254e+04
2.359197895260349185e+02 1.255320734282106423e+04 2.440768045728084417e+02 2.220818819104318027e+04
2.361197895260349071e+02 1.256128781261563017e+04 2.442768045728084303e+02 2.324391126256770076e+04
2.363197895260348957e+02 1.251353619308431371e+04 2.444768045728084189e+02 2.412175699165935657e+04
2.365197895260348844e+02 1.244077749053575644e+04 2.446768045728084076e+02 2.477068764225846462e+04
2.367197895260348730e+02 1.243642314188607270e+04 2.448768045728083962e+02 2.525318020562507081e+04
2.369197895260348616e+02 1.262239610315615573e+04 2.450768045728083848e+02 2.572558404102030545e+04
2.371197895260348503e+02 1.304894811856565684e+04 2.452768045728083735e+02 2.636308804063668504e+04
2.373197895260348389e+02 1.364679460872593154e+04 2.454768045728083621e+02 2.730572484830807662e+04
2.375197895260348275e+02 1.429287845361395739e+04 2.456768045728083507e+02 2.861564604078816046e+04
2.377197895260348162e+02 1.490215515717580092e+04 2.458768045728083393e+02 3.023250169193081092e+04
2.379197895260348048e+02 1.543521424050074347e+04 2.460768045728083280e+02 3.196018428036373007e+04
2.381197895260347934e+02 1.584337212394259768e+04 2.462768045728083166e+02 3.351591184459864598e+04
2.383197895260347821e+02 1.606083326729970941e+04 2.464768045728083052e+02 3.462152044915242004e+04
2.385197895260347707e+02 1.607163125439596115e+04 2.466768045728082939e+02 3.509259234419323911e+04
2.387197895260347593e+02 1.595653284846550014e+04 2.468768045728082825e+02 3.489942502755149326e+04
2.389197895260347480e+02 1.584976106185663230e+04 2.470768045728082711e+02 3.418965925033536769e+04
2.391197895260347366e+02 1.586337876606656573e+04 2.472768045728082598e+02 3.325810796538668365e+04
2.393197895260347252e+02 1.606384636682030578e+04 2.474768045728082484e+02 3.245397232486068242e+04
2.395197895260347138e+02 1.648159631190444998e+04 2.476768045728082370e+02 3.204889347756097413e+04
2.397197895260347025e+02 1.708676563231692126e+04 2.478768045728082257e+02 3.212566833880209015e+04
2.399197895260346911e+02 1.775155448628821250e+04 2.480768045728082143e+02 3.254936657287127673e+04
2.401197895260346797e+02 1.828824898855336869e+04 2.482768045728082029e+02 3.304657972787964536e+04
2.403197895260346684e+02 1.857545236379485868e+04 2.484768045728081916e+02 3.336432456654879206e+04
2.405197895260346570e+02 1.866014950443058478e+04 2.486768045728081802e+02 3.342590547832150332e+04
2.407197895260346456e+02 1.872210237286933625e+04 2.488768045728081688e+02 3.338166614986364584e+04
2.409197895260346343e+02 1.892460831399661402e+04 2.490768045728081574e+02 3.350979177703790629e+04
2.411197895260346229e+02 1.929602384410076047e+04 2.492768045728081461e+02 3.403225746648306813e+04
2.413197895260346115e+02 1.974936158792202332e+04 2.494768045728081347e+02 3.497552109140230459e+04
2.415197895260346002e+02 2.019442401482463902e+04 2.496768045728081233e+02 3.616074183824715874e+04
2.417197895260345888e+02 2.061062723729843856e+04 2.498768045728081120e+02 3.730121275677220547e+04
2.419197895260345774e+02 2.102389174242535955e+04 2.500768045728081006e+02 3.811701038438102842e+04
2.421197895260345661e+02 2.145036249603201941e+04 2.502768045728080892e+02 3.840132142346579349e+04
2.423197895260345547e+02 2.187872656563526471e+04 2.504768045728080779e+02 3.804832923552922875e+04
2.425197895260345433e+02 2.228573716115881689e+04 2.506768045728080665e+02 3.708600192290779523e+04
2.427197895260345319e+02 2.264648094816776575e+04 2.508768045728080551e+02 3.570918934789596096e+04
2.429197895260345206e+02 2.293647635369294949e+04 2.510768045728080438e+02 3.425186883791038417e+04
2.431197895260345092e+02 2.314161205451126443e+04 2.512768045728080324e+02 3.306526706849761104e+04
2.433197895260344978e+02 2.326771944569472907e+04 2.514768045728080210e+02 3.236088796594906307e+04
2.435197895260344865e+02 2.333803735454829439e+04 2.516768045728080097e+02 3.212589499002245429e+04
2.437197895260344751e+02 2.339533136537867904e+04 2.518768045728079983e+02 3.216888863490394579e+04
2.439197895260344637e+02 2.351637558741161411e+04 2.520768045728079869e+02 3.225829962575381433e+04
2.441197895260344524e+02 2.379949743336086249e+04 2.522768045728079755e+02 3.225398463014067238e+04
2.443197895260344410e+02 2.429421256208656268e+04 2.524768045728079642e+02 3.214591038135893541e+04
2.445197895260344296e+02 2.492092611349673462e+04 2.526768045728079528e+02 3.199094450612855508e+04
2.447197895260344183e+02 2.547033786513858286e+04 2.528768045728079414e+02 3.182064026645021295e+04
2.449197895260344069e+02 2.571092630101420946e+04 2.530768045728079301e+02 3.160628896425524727e+04
2.451197895260343955e+02 2.553383361270800742e+04 2.532768045728079187e+02 3.130047718114469171e+04
2.453197895260343842e+02 2.502828314489081458e+04 2.534768045728079073e+02 3.090029563377235900e+04
2.455197895260343728e+02 2.443624010549959348e+04 2.536768045728078960e+02 3.046964693948399508e+04
2.457197895260343614e+02 2.402451499321931624e+04 2.538768045728078846e+02 3.010616181748767485e+04
2.459197895260343500e+02 2.395534344445915121e+04 2.540768045728078732e+02 2.987980854787479984e+04
2.461197895260343387e+02 2.421703790089152608e+04 2.542768045728078619e+02 2.977758445844391463e+04
2.463197895260343273e+02 2.464279349704159904e+04 2.544768045728078505e+02 2.968176650989532573e+04
2.465197895260343159e+02 2.501592224425510722e+04 2.546768045728078391e+02 2.940199161370854563e+04
2.467197895260343046e+02 2.520858684103688938e+04 2.548768045728078278e+02 2.875953452475551967e+04
2.469197895260342932e+02 2.525705362044810317e+04 2.550768045728078164e+02 2.768204036393941715e+04
2.471197895260342818e+02 2.531368701291994512e+04 2.552768045728078050e+02 2.624483821938119581e+04
2.473197895260342705e+02 2.551887701915110301e+04 2.554768045728077936e+02 2.462773685350572123e+04
2.475197895260342591e+02 2.589430792133342038e+04 2.556768045728077823e+02 2.302307226955581064e+04
2.477197895260342477e+02 2.632383086750195071e+04 2.558768045728077709e+02 2.156558218044389287e+04
2.479197895260342364e+02 2.662107562464192233e+04 2.560768045728077595e+02 2.032321494680019168e+04
2.481197895260342250e+02 2.663957663914981822e+04 2.562768045728077482e+02 1.932795422888129906e+04
2.483197895260342136e+02 2.636096298312133513e+04 2.564768045728077368e+02 1.859958253143767797e+04
2.485197895260342023e+02 2.590374783697077146e+04 2.566768045728077254e+02 1.814115042442311824e+04
2.487197895260341909e+02 2.544497219165021670e+04 2.568768045728077141e+02 1.792497873225516378e+04
2.489197895260341795e+02 2.511148334137534039e+04 2.570768045728077027e+02 1.789642370679065789e+04
2.491197895260341681e+02 2.492008692618898203e+04 2.572768045728076913e+02 1.799567809133967239e+04
2.493197895260341568e+02 2.480662867546638881e+04 2.574768045728076800e+02 1.817378768095736814e+04
2.495197895260341454e+02 2.471382155216650426e+04 2.576768045728076686e+02 1.838892732723634253e+04
2.497197895260341340e+02 2.465836657032963194e+04 2.578768045728076572e+02 1.859767184687847111e+04
2.499197895260341227e+02 2.471568120269885549e+04 2.580768045728076459e+02 1.876266130218695253e+04
2.501197895260341113e+02 2.493947583792687510e+04 2.582768045728076345e+02 1.887139158402918110e+04
2.503197895260340999e+02 2.529544763170566875e+04 2.584768045728076231e+02 1.893693787082074778e+04
2.505197895260340886e+02 2.566589229525492919e+04 2.586768045728076117e+02 1.896707676377135067e+04
2.507197895260340772e+02 2.591023027801533317e+04 2.588768045728076004e+02 1.892904627328736387e+04
2.509197895260340658e+02 2.593147447817297871e+04 2.590768045728075890e+02 1.875187997261673809e+04
2.511197895260340545e+02 2.571686427452760836e+04 2.592768045728075776e+02 1.837441722852837484e+04
2.513197895260340431e+02 2.534217092922843585e+04 2.594768045728075663e+02 1.780051762143028463e+04
2.515197895260340317e+02 2.493586543918494499e+04 2.596768045728075549e+02 1.711392275894393242e+04
2.517197895260340204e+02 2.461623766113098100e+04 2.598768045728075435e+02 1.644079817940745852e+04
2.519197895260340090e+02 2.443628888748874306e+04 2.600768045728075322e+02 1.588995777100447594e+04
2.521197895260339976e+02 2.436519393379118992e+04 2.602768045728075208e+02 1.551128551532156598e+04
2.523197895260339862e+02 2.430767698297577954e+04 2.604768045728075094e+02 1.529074463165135057e+04
2.525197895260339749e+02 2.414883466558520377e+04 2.606768045728074981e+02 1.517278335839525607e+04
2.527197895260339635e+02 2.381263780452176070e+04 2.608768045728074867e+02 1.509006162925703757e+04
2.529197895260339521e+02 2.331275180841853216e+04 2.610768045728074753e+02 1.498579561500428099e+04
2.531197895260339408e+02 2.276073578582150367e+04 2.612768045728074640e+02 1.482389178775304390e+04
2.533197895260339294e+02 2.231282597944937152e+04 2.614768045728074526e+02 1.458972989292347302e+04
2.535197895260339180e+02 2.208447252217079586e+04 2.616768045728074412e+02 1.428834134418893336e+04
2.537197895260339067e+02 2.209355441954724665e+04 2.618768045728074298e+02 1.394405322368674570e+04
2.539197895260338953e+02 2.226827471776497259e+04 2.620768045728074185e+02 1.359740704576373719e+04
2.541197895260338839e+02 2.249910558873061018e+04 2.622768045728074071e+02 1.329175577265244283e+04
2.543197895260338726e+02 2.268805382402853866e+04 2.624768045728073957e+02 1.305155458358770011e+04
2.545197895260338612e+02 2.277226891699471525e+04 2.626768045728073844e+02 1.286771543809789000e+04
2.547197895260338498e+02 2.273059169784664482e+04 2.628768045728073730e+02 1.270464443460278017e+04
2.549197895260338385e+02 2.258256960321961014e+04 2.630768045728073616e+02 1.252608151963773889e+04
2.551197895260338271e+02 2.237388940103769346e+04 2.632768045728073503e+02 1.231967141995876227e+04
2.553197895260338157e+02 2.214524380620676311e+04 2.634768045728073389e+02 1.210030804087401521e+04
2.555197895260338043e+02 2.190358886445438839e+04 2.636768045728073275e+02 1.188985895284020808e+04
2.557197895260337930e+02 2.162249504850152152e+04 2.638768045728073162e+02 1.169118737858424174e+04
2.559197895260337816e+02 2.127518336900266877e+04 2.640768045728073048e+02 1.148047916864195940e+04
2.561197895260337418e+02 2.087308134815120502e+04 2.642768045728072934e+02 1.122728285330913604e+04
2.563197895260337873e+02 2.047678510897593151e+04 2.644768045728072821e+02 1.092722401590986919e+04
2.565197895260337191e+02 2.016928436023998074e+04 2.646768045728072707e+02 1.061944348177182655e+04
2.567197895260337646e+02 2.000980534404643913e+04 2.648768045728072593e+02 1.037203070003733592e+04
2.569197895260336963e+02 1.999799941547761046e+04 2.650768045728072480e+02 1.024447430003870795e+04
2.571197895260337418e+02 2.006911122820265155e+04 2.652768045728072366e+02 1.025361982875352260e+04
2.573197895260336736e+02 2.012220116498396237e+04 2.654768045728072252e+02 1.036508280044917228e+04
2.575197895260337191e+02 2.006671994229194388e+04 2.656768045728072138e+02 1.051197195146078411e+04
2.577197895260336509e+02 1.986332550630236801e+04 2.658768045728072025e+02 1.062467384555519311e+04
2.579197895260336963e+02 1.953652531447446017e+04 2.660768045728071911e+02 1.065205721157627886e+04
2.581197895260336281e+02 1.915238365648686886e+04 2.662768045728071797e+02 1.056566371042260653e+04
2.583197895260336736e+02 1.877762363318810822e+04 2.664768045728071684e+02 1.035356102670262226e+04
2.585197895260336054e+02 1.844838993376015787e+04 2.666768045728071570e+02 1.001688674663674465e+04
2.587197895260336509e+02 1.816531083267753274e+04 2.668768045728071456e+02 9.575183300321732531e+03
2.589197895260335827e+02 1.790845259076490402e+04 2.670768045728071343e+02 9.074028092843069317e+03
2.591197895260336281e+02 1.765490320426818653e+04 2.672768045728071229e+02 8.582860123819489672e+03
2.593197895260335599e+02 1.738865850679924915e+04 2.674768045728071115e+02 8.177720372287736609e+03
2.595197895260336054e+02 1.710249234685007104e+04 2.676768045728071002e+02 7.916069535552843263e+03
2.597197895260335372e+02 1.679427237857465298e+04 2.678768045728070888e+02 7.817329304049676466e+03
2.599197895260335827e+02 1.646069180252194565e+04 2.680768045728070774e+02 7.858488299435935005e+03
2.601197895260335144e+02 1.609471959821446217e+04 2.682768045728070661e+02 7.984499855554133319e+03
2.603197895260335599e+02 1.569338258051986122e+04 2.684768045728070547e+02 8.126899038208189268e+03
2.605197895260334917e+02 1.527359654402547858e+04 2.686768045728070433e+02 8.224060931809584872e+03
2.607197895260335372e+02 1.488238032270223084e+04 2.688768045728070319e+02 8.239077676420547505e+03
2.609197895260334690e+02 1.458767614551399674e+04 2.690768045728070206e+02 8.171910385634535487e+03
2.611197895260335144e+02 1.445011903404444820e+04 2.692768045728070092e+02 8.061336886592450355e+03
2.613197895260334462e+02 1.449144442147995505e+04 2.694768045728069978e+02 7.972931480934527826e+03
2.615197895260334917e+02 1.467796700322359357e+04 2.696768045728069865e+02 7.974244309170064298e+03
2.617197895260334235e+02 1.492784370677238439e+04 2.698768045728069751e+02 8.105496986553944225e+03
2.619197895260334690e+02 1.513849922878110192e+04 2.700768045728069637e+02 8.358664053855252860e+03
2.621197895260334008e+02 1.522227574219603775e+04 2.702768045728069524e+02 8.675906129737977608e+03
2.623197895260334462e+02 1.513528748515686129e+04 2.704768045728069410e+02 8.969740094656739529e+03
2.625197895260333780e+02 1.488773329977957110e+04 2.706768045728069296e+02 9.156192354328879446e+03
2.627197895260334235e+02 1.453340198471112308e+04 2.708768045728069183e+02 9.185272410222141843e+03
2.629197895260333553e+02 1.414617542356667218e+04 2.710768045728069069e+02 9.055353202058369789e+03
2.631197895260334008e+02 1.379507795367429208e+04 2.712768045728068955e+02 8.807921632265220978e+03
2.633197895260333325e+02 1.352633911507969606e+04 2.714768045728068842e+02 8.509320590541807178e+03
2.635197895260333780e+02 1.335589641030695566e+04 2.716768045728068728e+02 8.229787268179487000e+03
2.637197895260333098e+02 1.327202838908390186e+04 2.718768045728068614e+02 8.026768583798822874e+03
2.639197895260333553e+02 1.324533720396152239e+04 2.720768045728068500e+02 7.934041611238683799e+03
2.641197895260332871e+02 1.324191575331867170e+04 2.722768045728068387e+02 7.955557521920677573e+03
2.643197895260333325e+02 1.323543394095940130e+04 2.724768045728068273e+02 8.064215180928698828e+03
2.645197895260332643e+02 1.321431300759175429e+04 2.726768045728068159e+02 8.208063399256056073e+03
2.647197895260333098e+02 1.318090782649341418e+04 2.728768045728068046e+02 8.325723282306766123e+03
2.649197895260332416e+02 1.314230206241059386e+04 2.730768045728067932e+02 8.367727649575474061e+03
2.651197895260332871e+02 1.309745062023789615e+04 2.732768045728067818e+02 8.314446446854824899e+03
2.653197895260332189e+02 1.302959566538256513e+04 2.734768045728067705e+02 8.180468041132126018e+03
2.655197895260332643e+02 1.291150972585395903e+04 2.736768045728067591e+02 8.002566530105393213e+03
2.657197895260331961e+02 1.272319506527544036e+04 2.738768045728067477e+02 7.819114689314172210e+03
2.659197895260332416e+02 1.247140401976635258e+04 2.740768045728067364e+02 7.654286390742448930e+03
2.661197895260331734e+02 1.219516170463771596e+04 2.742768045728067250e+02 7.515897985672414507e+03
2.663197895260332189e+02 1.194785537226748238e+04 2.744768045728067136e+02 7.405036462473264692e+03
2.665197895260331507e+02 1.176364057245649019e+04 2.746768045728067023e+02 7.327463206683582939e+03
2.667197895260331961e+02 1.163190778375605078e+04 2.748768045728066909e+02 7.297184808723458445e+03
2.669197895260331279e+02 1.150221089542347181e+04 2.750768045728066795e+02 7.330120413272721635e+03
2.671197895260331734e+02 1.131985268776083103e+04 2.752768045728066681e+02 7.433574704059379656e+03
2.673197895260331052e+02 1.106670082472773902e+04 2.754768045728066568e+02 7.599280689514621372e+03
2.675197895260331507e+02 1.077658887702122047e+04 2.756768045728066454e+02 7.803880924011230491e+03
2.677197895260330824e+02 1.051517905951966532e+04 2.758768045728066340e+02 8.015375905572263946e+03
2.679197895260331279e+02 1.034119279593873398e+04 2.760768045728066227e+02 8.201519009674235349e+03
2.681197895260330597e+02 1.027629322860749016e+04 2.762768045728066113e+02 8.336925718452619549e+03
2.683197895260331052e+02 1.030011181245105035e+04 2.764768045728065999e+02 8.407595413708304477e+03
2.685197895260330370e+02 1.036856403021574260e+04 2.766768045728065886e+02 8.412635675590434403e+03
2.687197895260330824e+02 1.044174689629758177e+04 2.768768045728065772e+02 8.363018231117819596e+03
2.689197895260330142e+02 1.050572243380727014e+04 2.770768045728065658e+02 8.277191813835728681e+03
2.691197895260330597e+02 1.057711503108806937e+04 2.772768045728065545e+02 8.174249771326103655e+03
2.693197895260329915e+02 1.068805776250511190e+04 2.774768045728065431e+02 8.066978533150470867e+03
2.695197895260330370e+02 1.085951612543913507e+04 2.776768045728065317e+02 7.958237871404980979e+03
2.697197895260329688e+02 1.107845690235165421e+04 2.778768045728065204e+02 7.843276933010193716e+03
2.699197895260330142e+02 1.129291248573845405e+04 2.780768045728065090e+02 7.717521790895449158e+03
2.701197895260329460e+02 1.142854685279932892e+04 2.782768045728064976e+02 7.585712103343482340e+03
2.703197895260329915e+02 1.141816764179528764e+04 2.784768045728064862e+02 7.466612066210916055e+03
2.705197895260329233e+02 1.122985948946372810e+04 2.786768045728064749e+02 7.389513550293784647e+03
2.707197895260329688e+02 1.088172199683630788e+04 2.788768045728064635e+02 7.383569449670473659e+03
2.709197895260329005e+02 1.043776716763303739e+04 2.790768045728064521e+02 7.465507137804180275e+03
2.711197895260329460e+02 9.986871158098303567e+03 2.792768045728064408e+02 7.632140480306667087e+03
2.713197895260328778e+02 9.613246681572529269e+03 2.794768045728064294e+02 7.860671696712926860e+03
2.715197895260329233e+02 9.370454974660680818e+03 2.796768045728064180e+02 8.115030802552310888e+03
2.717197895260328551e+02 9.268826921353114813e+03 2.798768045728064067e+02 8.354380331792131983e+03
2.719197895260329005e+02 9.279110712077024800e+03 2.800768045728063953e+02 8.541304607841664620e+03
2.721197895260328323e+02 9.348007419736695738e+03 2.802768045728063839e+02 8.649239892217707165e+03
2.723197895260328778e+02 9.418045989039066626e+03 2.804768045728063726e+02 8.668514387266783160e+03
2.725197895260328096e+02 9.444947503038987634e+03 2.806768045728063612e+02 8.608677154692652039e+03
2.727197895260328551e+02 9.408090857722430883e+03 2.808768045728063498e+02 8.494760841674409676e+03
2.729197895260327869e+02 9.312578797459393172e+03 2.810768045728063385e+02 8.358079424151494095e+03
2.731197895260328323e+02 9.183983294561166986e+03 2.812768045728063271e+02 8.225783234376791370e+03
2.733197895260327641e+02 9.058152694695829268e+03 2.814768045728063157e+02 8.114270743837424561e+03
2.735197895260328096e+02 8.968472988214040015e+03 2.816768045728063043e+02 8.028763811770282700e+03
2.737197895260327414e+02 8.933261523422506798e+03 2.818768045728062930e+02 7.967220328610841534e+03
2.739197895260327869e+02 8.947333085797112290e+03 2.820768045728062816e+02 7.924646440863156386e+03
2.741197895260327186e+02 8.982213987640840060e+03 2.822768045728062702e+02 7.895223390533537895e+03
2.743197895260327641e+02 8.996451957819177551e+03 2.824768045728062589e+02 7.872732668749172262e+03
2.745197895260326959e+02 8.951935766342312490e+03 2.826768045728062475e+02 7.851271153630079425e+03
2.747197895260327414e+02 8.828480716707839747e+03 2.828768045728062361e+02 7.826821818413690380e+03
2.749197895260326732e+02 8.630327431994821382e+03 2.830768045728062248e+02 7.798018599080601234e+03
2.751197895260327186e+02 8.383217475569974340e+03 2.832768045728062134e+02 7.764543983785059027e+03
2.753197895260326504e+02 8.125200661039151782e+03 2.834768045728062020e+02 7.724200523664566390e+03
2.755197895260326959e+02 7.895725597201042547e+03 2.836768045728061907e+02 7.671647037671476028e+03
2.757197895260326277e+02 7.726471960543535715e+03 2.838768045728061793e+02 7.600496800049296326e+03
2.759197895260326732e+02 7.635673181045390265e+03 2.840768045728061679e+02 7.507194923967312207e+03
2.761197895260326050e+02 7.626359938056752981e+03 2.842768045728061566e+02 7.393441710435485220e+03
2.763197895260326504e+02 7.688025331859824291e+03 2.844768045728061452e+02 7.265583667002035327e+03
2.765197895260325822e+02 7.800572723885747109e+03 2.846768045728061338e+02 7.132290727513347520e+03
2.767197895260326277e+02 7.939192642588196577e+03 2.848768045728061225e+02 7.002807824384314699e+03
2.769197895260325595e+02 8.079023477577528865e+03 2.850768045728061111e+02 6.886476274190285949e+03
2.771197895260326050e+02 8.198801084083364913e+03 2.852768045728060997e+02 6.792374156233706344e+03
2.773197895260325367e+02 8.283059559228877333e+03 2.854768045728060883e+02 6.728106558057670554e+03
2.775197895260325822e+02 8.322999896225790508e+03 2.856768045728060770e+02 6.698547591861731235e+03
2.777197895260325140e+02 8.316792925420832034e+03 2.858768045728060656e+02 6.706180241153546376e+03
2.779197895260325595e+02 8.270045220893405713e+03 2.860768045728060542e+02 6.753114101235030830e+03
2.781197895260324913e+02 8.195971441377647352e+03 2.862768045728060429e+02 6.842386647447468931e+03
2.783197895260325367e+02 8.113573450808583402e+03 2.864768045728060315e+02 6.975766743428415793e+03
2.785197895260324685e+02 8.042646372580295065e+03 2.866768045728060201e+02 7.148111654371687109e+03
2.787197895260325140e+02 7.996890595575730913e+03 2.868768045728060088e+02 7.342110716825543932e+03
2.789197895260324458e+02 7.978629358719297670e+03 2.870768045728059974e+02 7.528346324182859462e+03
2.791197895260324913e+02 7.978328957692195218e+03 2.872768045728059860e+02 7.672572908865699901e+03
2.793197895260324231e+02 7.979353326080663464e+03 2.874768045728059747e+02 7.747162839753965272e+03
2.795197895260324685e+02 7.965321835025036307e+03 2.876768045728059633e+02 7.740656404556118105e+03
2.797197895260324003e+02 7.926158612546860240e+03 2.878768045728059519e+02 7.660456902806301514e+03
2.799197895260324458e+02 7.859971898801076350e+03 2.880768045728059406e+02 7.527856357381202542e+03
2.801197895260323776e+02 7.770478862720165125e+03 2.882768045728059292e+02 7.368700692003437325e+03
2.803197895260324231e+02 7.662345531172816663e+03 2.884768045728059178e+02 7.204582644338499449e+03
2.805197895260323548e+02 7.538013066571451418e+03 2.886768045728059064e+02 7.048091315803830184e+03
2.807197895260324003e+02 7.398452214107388500e+03 2.888768045728058951e+02 6.902841595030756253e+03
2.809197895260323321e+02 7.247367537271327819e+03 2.890768045728058837e+02 6.766705819027717553e+03
2.811197895260323776e+02 7.095561733502037896e+03 2.892768045728058723e+02 6.635919450417653934e+03
2.813197895260323094e+02 6.961512473331586079e+03 2.894768045728058610e+02 6.508293370790006520e+03
2.815197895260323548e+02 6.866354022249396621e+03 2.896768045728058496e+02 6.384759566791168254e+03
2.817197895260322866e+02 6.825027499820241246e+03 2.898768045728058382e+02 6.269263481119972312e+03
2.819197895260323321e+02 6.837960448805333726e+03 2.900768045728058269e+02 6.167471928194534485e+03
2.821197895260322639e+02 6.887667072135296621e+03 2.902768045728058155e+02 6.084964151157255401e+03
2.823197895260323094e+02 6.942403051425307240e+03 2.904768045728058041e+02 6.025515542889401331e+03
2.825197895260322412e+02 6.965924102580909675e+03 2.906768045728057928e+02 5.989811166983839939e+03
2.827197895260322866e+02 6.929776065616588312e+03 2.908768045728057814e+02 5.974667579327010571e+03
2.829197895260322184e+02 6.823142451966192311e+03 2.910768045728057700e+02 5.972820018036007241e+03
2.831197895260322639e+02 6.655785104747224977e+03 2.912768045728057587e+02 5.973480374933526036e+03
2.833197895260321957e+02 6.452451812362474811e+03 2.914768045728057473e+02 5.963886089242985690e+03
2.835197895260322412e+02 6.241375753483202061e+03 2.916768045728057359e+02 5.931753248941115999e+03
2.837197895260321729e+02 6.042732152793219029e+03 2.918768045728057245e+02 5.868061169005785814e+03
2.839197895260322184e+02 5.862878317061125927e+03 2.920768045728057132e+02 5.769274317039984453e+03
2.841197895260321502e+02 5.696756443834091442e+03 2.922768045728057018e+02 5.638220155952919413e+03
2.843197895260321957e+02 5.536201669253616274e+03 2.924768045728056904e+02 5.483400356744607961e+03
2.845197895260321275e+02 5.378930659834866674e+03 2.926768045728056791e+02 5.317234741828958249e+03
2.847197895260321729e+02 5.233251707835888737e+03 2.928768045728056677e+02 5.154158329678099108e+03
2.849197895260321047e+02 5.116519558381518436e+03 2.930768045728056563e+02 5.009266395167273004e+03
2.851197895260321502e+02 5.048985279882553186e+03 2.932768045728056450e+02 4.897448646094147080e+03
2.853197895260320820e+02 5.046676393030625150e+03 2.934768045728056336e+02 4.832286042131431714e+03
2.855197895260321275e+02 5.116294888000013088e+03 2.936768045728056222e+02 4.824038802066476819e+03
2.857197895260320593e+02 5.252893806411636433e+03 2.938768045728056109e+02 4.876864950731514000e+03
2.859197895260321047e+02 5.439522498226300740e+03 2.940768045728055995e+02 4.986297832526072852e+03
2.861197895260320365e+02 5.648448494593591931e+03 2.942768045728055881e+02 5.138214771027389361e+03
2.863197895260320820e+02 5.844975561534778535e+03 2.944768045728055768e+02 5.309942921366210612e+03
2.865197895260320138e+02 5.994912364132946095e+03 2.946768045728055654e+02 5.473371303330707633e+03
2.867197895260320593e+02 6.074345723290117348e+03 2.948768045728055540e+02 5.599562410037457994e+03
2.869197895260319910e+02 6.077386837326507703e+03 2.950768045728055426e+02 5.664331555673530602e+03
2.871197895260320365e+02 6.017201892290414435e+03 2.952768045728055313e+02 5.654066806374421503e+03
2.873197895260319683e+02 5.919135165834043619e+03 2.954768045728055199e+02 5.570457849154632640e+03
2.875197895260320138e+02 5.809723197661772247e+03 2.956768045728055085e+02 5.432253054525643165e+03
2.877197895260319456e+02 5.707928615635985807e+03 2.958768045728054972e+02 5.272438682028915537e+03
2.879197895260319910e+02 5.623011685222597407e+03 2.960768045728054858e+02 5.130624877658005971e+03
2.881197895260319228e+02 5.558712064609604568e+03 2.962768045728054744e+02 5.042387472841213821e+03
2.883197895260319683e+02 5.519422310319063399e+03 2.964768045728054631e+02 5.028833332885321397e+03
2.885197895260319001e+02 5.513428524561973973e+03 2.966768045728054517e+02 5.089916953238711358e+03
2.887197895260319456e+02 5.551020704470014607e+03 2.968768045728054403e+02 5.203881710445159115e+03
2.889197895260318774e+02 5.639048371110339758e+03 2.970768045728054290e+02 5.333128269598698353e+03
2.891197895260319228e+02 5.775651065939772707e+03 2.972768045728054176e+02 5.434656041909630403e+03
2.893197895260318546e+02 5.948270465737371524e+03 2.974768045728054062e+02 5.471764737088669790e+03
2.895197895260319001e+02 6.135658268920800765e+03 2.976768045728053949e+02 5.423409060436309119e+03
2.897197895260318319e+02 6.312531619343742022e+03 2.978768045728053835e+02 5.288515411878503983e+03
2.899197895260318774e+02 6.455055375700148034e+03 2.980768045728053721e+02 5.084344149615330934e+03
2.901197895260318091e+02 6.545907512466252228e+03 2.982768045728053607e+02 4.839979301388721069e+03
2.903197895260318546e+02 6.577973476262447548e+03 2.984768045728053494e+02 4.587519077729140008e+03
2.905197895260317864e+02 6.555380897245950109e+03 2.986768045728053380e+02 4.353971744938246047e+03
2.907197895260318319e+02 6.490717604169589322e+03 2.988768045728053266e+02 4.156130031353120103e+03
2.909197895260317637e+02 6.398879609601313859e+03 2.990768045728053153e+02 3.999239851942863424e+03
2.911197895260318091e+02 6.290369672954197995e+03 2.992768045728053039e+02 3.878839002040904688e+03
2.913197895260317409e+02 6.167919539096566950e+03 2.994768045728052925e+02 3.784329894896848600e+03
2.915197895260317864e+02 6.028630499233317096e+03 2.996768045728052812e+02 3.702823673507177318e+03
2.917197895260317182e+02 5.870293471747102558e+03 2.998768045728052698e+02 3.622282444944602958e+03
2.919197895260317637e+02 5.697737587022631487e+03 3.000768045728052584e+02 3.533596664474431691e+03
2.921197895260316955e+02 5.525054370071158701e+03 3.002768045728052471e+02 3.431703852856705907e+03
2.923197895260317409e+02 5.372262941633548508e+03 3.004768045728052357e+02 3.316083327416814427e+03
2.925197895260316727e+02 5.258379668766356190e+03 3.006768045728052243e+02 3.190913590333948378e+03
2.927197895260317182e+02 5.194662446693528182e+03 3.008768045728052130e+02 3.064873651250540206e+03
2.929197895260316500e+02 5.181146019739367148e+03 3.010768045728052016e+02 2.950187902046279760e+03
2.931197895260316955e+02 5.207343492487022559e+03 3.012768045728051902e+02 2.860409804815447842e+03
2.933197895260316272e+02 5.255847400505541373e+03 3.014768045728051789e+02 2.806895492516275226e+03
2.935197895260316727e+02 5.306749552535801740e+03 3.016768045728051675e+02 2.794812758027902419e+03
2.937197895260316045e+02 5.341394676453966895e+03 3.018768045728051561e+02 2.820283417155086227e+03
2.939197895260316500e+02 5.345136374999793588e+03 3.020768045728051447e+02 2.870217896443254176e+03
2.941197895260315818e+02 5.309469062634156217e+03 3.022768045728051334e+02 2.925396455267200508e+03
2.943197895260316272e+02 5.233744550727913520e+03 3.024768045728051220e+02 2.965887558709475798e+03
2.945197895260315590e+02 5.126016293727549055e+03 3.026768045728051106e+02 2.976809225540487660e+03
2.947197895260316045e+02 5.002149207023045165e+03 3.028768045728050993e+02 2.952310157296050875e+03
2.949197895260315363e+02 4.882695824276594067e+03 3.030768045728050879e+02 2.896450886744760282e+03
2.951197895260315818e+02 4.788040591428543848e+03 3.032768045728050765e+02 2.820913813934605059e+03
2.953197895260315136e+02 4.733312978083288726e+03 3.034768045728050652e+02 2.740597006499496729e+03
2.955197895260315590e+02 4.724888199953340518e+03 3.036768045728050538e+02 2.668774491965899870e+03
2.957197895260314908e+02 4.759667938697191858e+03 3.038768045728050424e+02 2.613493222489543314e+03
2.959197895260315363e+02 4.827079949863004913e+03 3.040768045728050311e+02 2.576266054264018749e+03
2.961197895260314681e+02 4.912568808435799838e+03 3.042768045728050197e+02 2.553135558038705312e+03
2.963197895260315136e+02 5.000947105503308194e+03 3.044768045728050083e+02 2.537227626734335900e+03
2.965197895260314453e+02 5.078531126262522776e+03 3.046768045728049970e+02 2.521432188032955764e+03
2.967197895260314908e+02 5.134053007010820693e+03 3.048768045728049856e+02 2.500077709088870506e+03
2.969197895260314226e+02 5.159138245253236164e+03 3.050768045728049742e+02 2.469251452514171888e+03
2.971197895260314681e+02 5.149114707709771210e+03 3.052768045728049628e+02 2.426273748892346248e+03
2.973197895260313999e+02 5.104176477077703566e+03 3.054768045728049515e+02 2.369243763522798417e+03
2.975197895260314453e+02 5.030118279412703487e+03 3.056768045728049401e+02 2.297317183739057327e+03
2.977197895260313771e+02 4.937671289880584482e+03 3.058768045728049287e+02 2.211670910926721263e+03
2.979197895260314226e+02 4.840102422760605805e+03 3.060768045728049174e+02 2.116458712544110313e+03
2.981197895260313544e+02 4.749765255557849741e+03 3.062768045728049060e+02 2.018909289520673155e+03
2.983197895260313999e+02 4.675011748791912396e+03 3.064768045728048946e+02 1.928152880260539860e+03
2.985197895260313317e+02 4.618808537745225294e+03 3.066768045728048833e+02 1.853074805914765193e+03
2.987197895260313771e+02 4.579579295329465822e+03 3.068768045728048719e+02 1.800017384598995250e+03
2.989197895260313089e+02 4.553692403939929136e+03 3.070768045728048605e+02 1.771195693288704433e+03
2.991197895260313544e+02 4.538242997527997431e+03 3.072768045728048492e+02 1.764314469189046122e+03
2.993197895260312862e+02 4.532742736676591448e+03 3.074768045728048378e+02 1.773368857085303262e+03
2.995197895260313317e+02 4.539016476877647619e+03 3.076768045728048264e+02 1.790256659388032404e+03
2.997197895260312634e+02 4.559600154890825252e+03 3.078768045728048151e+02 1.806703561273639252e+03
2.999197895260313089e+02 4.595665202117465014e+03 3.080768045728048037e+02 1.816019205319701314e+03
3.001197895260312407e+02 4.645576603110313044e+03 3.082768045728047923e+02 1.814267939887193052e+03
3.003197895260312862e+02 4.704670986414063009e+03 3.084768045728047809e+02 1.800559340873938254e+03
3.005197895260312180e+02 4.766135844312060726e+03 3.086768045728047696e+02 1.776399324374171783e+03
3.007197895260312634e+02 4.822434809484801008e+03 3.088768045728047582e+02 1.744377780417035865e+03
3.009197895260311952e+02 4.866716707184900770e+03 3.090768045728047468e+02 1.706756130139431207e+03
3.011197895260312407e+02 4.893892802183102503e+03 3.092768045728047355e+02 1.664568223688552280e+03
3.013197895260311725e+02 4.901297561089364535e+03 3.094768045728047241e+02 1.617589917477065455e+03
3.015197895260312180e+02 4.888942129524625670e+03 3.096768045728047127e+02 1.565096254482038830e+03
3.017197895260311498e+02 4.859373602135914552e+03 3.098768045728047014e+02 1.506958049711012791e+03
3.019197895260311952e+02 4.817141666549708134e+03 3.100768045728046900e+02 1.444520007229370549e+03
3.021197895260311270e+02 4.767868626585154743e+03 3.102768045728046786e+02 1.380860596439372102e+03
3.023197895260311725e+02 4.716939220181700875e+03 3.104768045728046673e+02 1.320323625047265523e+03
3.025197895260311043e+02 4.667936494335338466e+03 3.106768045728046559e+02 1.267478754712783939e+03
3.027197895260311498e+02 4.621175567072101330e+03 3.108768045728046445e+02 1.225837768273894653e+03
3.029197895260310816e+02 4.572907574273908722e+03 3.110768045728046332e+02 1.196721774598800721e+03
3.031197895260311270e+02 4.515757157784360970e+03 3.112768045728046218e+02 1.178647333406047210e+03
3.033197895260310588e+02 4.440592341422156096e+03 3.114768045728046104e+02 1.167466056672517198e+03
3.035197895260311043e+02 4.339429301938212120e+03 3.116768045728045990e+02 1.157265010506437420e+03
3.037197895260310361e+02 4.208452241688781214e+03 3.118768045728045877e+02 1.141789456506104216e+03
3.039197895260310816e+02 4.050053741289298159e+03 3.120768045728045763e+02 1.115994359033247065e+03
3.041197895260310133e+02 3.873064477893625735e+03 3.122768045728045649e+02 1.077328020664501082e+03
3.043197895260310588e+02 3.690957050897095996e+03 3.124768045728045536e+02 1.026465263924396140e+03
3.045197895260309906e+02 3.518578505204647627e+03 3.126768045728045422e+02 9.673485108445190690e+02
3.047197895260310361e+02 3.368604017957049564e+03 3.128768045728045308e+02 9.065062304421355748e+02
3.049197895260309679e+02 3.249079170581559083e+03 3.130768045728045195e+02 8.517189044589779314e+02
3.051197895260310133e+02 3.162923963722545523e+03 3.132768045728045081e+02 8.102417546528827188e+02
3.053197895260309451e+02 3.109259706325175557e+03 3.134768045728044967e+02 7.869668209870040982e+02
3.055197895260309906e+02 3.085444761233536610e+03 3.136768045728044854e+02 7.830283208916738431e+02
3.057197895260309224e+02 3.088413865605562023e+03 3.138768045728044740e+02 7.953136790075842555e+02
3.059197895260309679e+02 3.114551398968098965e+03 3.140768045728044626e+02 8.170964318194063480e+02
3.061197895260308997e+02 3.158472718320252170e+03 3.142768045728044513e+02 8.396336612355001989e+02
3.063197895260309451e+02 3.211923606637909415e+03 3.144768045728044399e+02 8.542326865183742939e+02
3.065197895260308769e+02 3.263942994111202552e+03 3.146768045728044285e+02 8.541465293556600500e+02
3.067197895260309224e+02 3.302562018636939683e+03 3.148768045728044171e+02 8.357679294842114359e+02
3.069197895260308542e+02 3.317319168195633665e+03 3.150768045728044058e+02 7.988941426443385581e+02
3.071197895260308997e+02 3.301464822328369337e+03 3.152768045728043944e+02 7.461801813525659099e+02
3.073197895260308314e+02 3.253089064034835246e+03 3.154768045728043830e+02 6.821353048115083766e+02
3.075197895260308769e+02 3.175115080083033263e+03 3.156768045728043717e+02 6.120687993940236993e+02
3.077197895260308087e+02 3.074563356891649619e+03 3.158768045728043603e+02 5.412775923853878339e+02
3.079197895260308542e+02 2.961451055251542584e+03 3.160768045728043489e+02 4.745786970518295220e+02
3.081197895260307860e+02 2.847376602067958174e+03 3.162768045728043376e+02 4.161219014439426473e+02
3.083197895260308314e+02 2.743684074710748973e+03 3.164768045728043262e+02 3.693333933942748786e+02
3.085197895260307632e+02 2.659320302717778304e+03 3.166768045728043148e+02 3.368485168822471110e+02
3.087197895260308087e+02 2.598911730917935074e+03 3.168768045728043035e+02 3.203621008121832574e+02
3.089197895260307405e+02 2.561811016524271054e+03 3.170768045728042921e+02 3.204128344260076346e+02
3.091197895260307860e+02 2.542640211510602057e+03 3.172768045728042807e+02 3.361842196199788191e+02
3.093197895260307178e+02 2.533266352141558400e+03 3.174768045728042694e+02 3.654264226145588736e+02
3.095197895260307632e+02 2.525524060960511633e+03 3.176768045728042580e+02 4.045791316760894460e+02
3.097197895260306950e+02 2.513696614612992107e+03 3.178768045728042466e+02 4.491196295899770803e+02
3.099197895260307405e+02 2.495920616268416325e+03 3.180768045728042352e+02 4.940947544928858406e+02
3.101197895260306723e+02 2.474167698583254150e+03 3.182768045728042239e+02 5.347418306829960102e+02
3.103197895260307178e+02 2.453010248667479573e+03 3.184768045728042125e+02 5.670772261295751377e+02
3.105197895260306495e+02 2.437753250793837196e+03 3.186768045728042011e+02 5.883374340494099215e+02
3.107197895260306950e+02 2.432606975354697624e+03 3.188768045728041898e+02 5.971918230634304336e+02
3.109197895260306268e+02 2.439425758654179390e+03 3.190768045728041784e+02 5.936970378651045621e+02
3.111197895260306723e+02 2.457260280163235620e+03 3.192768045728041670e+02 5.790182690980932421e+02
3.113197895260306041e+02 2.482679445855957056e+03 3.194768045728041557e+02 5.549932999185242579e+02
3.115197895260306495e+02 2.510600855767778739e+03 3.196768045728041443e+02 5.236539589071595628e+02
3.117197895260305813e+02 2.535286168090736737e+03 3.198768045728041329e+02 4.868356506444903289e+02
3.119197895260306268e+02 2.551230365184817401e+03 3.200768045728041216e+02 4.459852469472430130e+02
3.121197895260305586e+02 2.553855020366949248e+03 3.202768045728041102e+02 4.022141761612846267e+02
3.123197895260306041e+02 2.540088568270379255e+03 3.204768045728040988e+02 3.565510121188709718e+02
3.125197895260305359e+02 2.508955255400971055e+03 3.206768045728040875e+02 3.102631749443132207e+02
3.127197895260305813e+02 2.462156946783905369e+03 3.208768045728040761e+02 2.650835570666844205e+02
3.129197895260305131e+02 2.404409409775572385e+03 3.210768045728040647e+02 2.232168794994364873e+02
3.131197895260305586e+02 2.343163131205410082e+03 3.212768045728040534e+02 1.870961030121966076e+02
3.133197895260304904e+02 2.287440914682020775e+03 3.214768045728040420e+02 1.589646562389955022e+02
3.135197895260305359e+02 2.245865957239668660e+03 3.216768045728040306e+02 1.404264191406271038e+02
3.137197895260304676e+02 2.224384314966847342e+03 3.218768045728040192e+02 1.321080339416304525e+02
3.139197895260305131e+02 2.224473970911617926e+03 3.220768045728040079e+02 1.335266562896557900e+02
3.141197895260304449e+02 2.242592570345249442e+03 3.222768045728039965e+02 1.431817511615653018e+02
3.143197895260304904e+02 2.271211733023515535e+03 3.224768045728039851e+02 1.588240528882577109e+02
3.145197895260304222e+02 2.301168057011493602e+03 3.226768045728039738e+02 1.778172147050250658e+02
3.147197895260304676e+02 2.324505223280361861e+03 3.228768045728039624e+02 1.975015138563646531e+02
3.149197895260303994e+02 2.336755099861175495e+03 3.230768045728039510e+02 2.154881572597800812e+02
3.151197895260304449e+02 2.337826859326578870e+03 3.232768045728039397e+02 2.298475140695969969e+02
3.153197895260303767e+02 2.331245968845253174e+03 3.234768045728039283e+02 2.391941168309301133e+02
3.155197895260304222e+02 2.322148713690122804e+03 3.236768045728039169e+02 2.427039068906541388e+02
3.157197895260303540e+02 2.314901327909959946e+03 3.238768045728039056e+02 2.401141447548172323e+02
3.159197895260303994e+02 2.311293275826590161e+03 3.240768045728038942e+02 2.317475815820070295e+02
3.161197895260303312e+02 2.309949373413301601e+03 3.242768045728038828e+02 2.185725512232474443e+02
3.163197895260303767e+02 2.307073037730945543e+03 3.244768045728038715e+02 2.022714165672304318e+02
3.165197895260303085e+02 2.298106002141940735e+03 3.246768045728038601e+02 1.852576418039248267e+02
3.167197895260303540e+02 2.279574266476169214e+03 3.248768045728038487e+02 1.705704061534393077e+02
3.169197895260302857e+02 2.250387091660371425e+03 3.250768045728038373e+02 1.615913110274210851e+02
3.171197895260303312e+02 2.212134243036933640e+03 3.252768045728038260e+02 1.615687918091369113e+02
3.173197895260302630e+02 2.168350106091144426e+03 3.254768045728038146e+02 1.729954954229582711e+02
3.175197895260303085e+02 2.123106558293931812e+03 3.256768045728038032e+02 1.969508466286833368e+02
3.177197895260302403e+02 2.079517704832403524e+03 3.258768045728037919e+02 2.325773074269696110e+02
3.179197895260302857e+02 2.038726252826493237e+03 3.260768045728037805e+02 2.768788004387995443e+02
3.181197895260302175e+02 1.999718078472010802e+03 3.262768045728037691e+02 3.249873005844126510e+02
3.183197895260302630e+02 1.959970564927055193e+03 3.264768045728037578e+02 3.709287010050202298e+02
3.185197895260301948e+02 1.916610372226677100e+03 3.266768045728037464e+02 4.087550137781797730e+02
3.187197895260302403e+02 1.867566420476689927e+03 3.268768045728037350e+02 4.337560155797872312e+02
3.189197895260301721e+02 1.812238244194945992e+03 3.270768045728037237e+02 4.433934638856017045e+02
3.191197895260302175e+02 1.751453268459085621e+03 3.272768045728037123e+02 4.376646861042671617e+02
3.193197895260301493e+02 1.686847666870291505e+03 3.274768045728037009e+02 4.187909829634504604e+02
3.195197895260301948e+02 1.620095581800157106e+03 3.276768045728036896e+02 3.903672625785690684e+02
3.197197895260301266e+02 1.552473224100067227e+03 3.278768045728036782e+02 3.562977293975332600e+02
3.199197895260301721e+02 1.485033993593738614e+03 3.280768045728036668e+02 3.198945222236309860e+02
3.201197895260301038e+02 1.419294445950146610e+03 3.282768045728036554e+02 2.834135239505955610e+02
3.203197895260301493e+02 1.357994866348799405e+03 3.284768045728036441e+02 2.480996360670801835e+02
3.205197895260300811e+02 1.305395792983046931e+03 3.286768045728036327e+02 2.146101092172401366e+02
3.207197895260301266e+02 1.266771797565461839e+03 3.288768045728036213e+02 1.835661515651374884e+02
3.209197895260300584e+02 1.247166004729209135e+03 3.290768045728036100e+02 1.559849350686581886e+02
3.211197895260301038e+02 1.249857200982812628e+03 3.292768045728035986e+02 1.334402473020677746e+02
3.213197895260300356e+02 1.275156844828535895e+03 3.294768045728035872e+02 1.179282501385713857e+02
3.215197895260300811e+02 1.320013763665177976e+03 3.296768045728035759e+02 1.115161527493172429e+02
3.217197895260300129e+02 1.378548075990982170e+03 3.298768045728035645e+02 1.158989046966749186e+02
3.219197895260300584e+02 1.443261481221634767e+03 3.300768045728035531e+02 1.319899840768993329e+02
3.221197895260299902e+02 1.506464934560251095e+03 3.302768045728035418e+02 1.596508065122565085e+02
3.223197895260300356e+02 1.561496745120430433e+03 3.304768045728035304e+02 1.976355025639400367e+02
3.225197895260299674e+02 1.603504798254768275e+03 3.306768045728035190e+02 2.437919071769744619e+02
3.227197895260300129e+02 1.629790679464038021e+03 3.308768045728035077e+02 2.955040868570324051e+02
3.229197895260299447e+02 1.639839392089709918e+03 3.310768045728034963e+02 3.502848449681179090e+02
3.231197895260299902e+02 1.635156517086094937e+03 3.312768045728034849e+02 4.063499549576272329e+02
3.233197895260299219e+02 1.618965902821322288e+03 3.314768045728034735e+02 4.629696520058928400e+02
3.235197895260299674e+02 1.595774920596200900e+03 3.316768045728034622e+02 5.204338506989164443e+02
3.237197895260298992e+02 1.570835705659663290e+03 3.318768045728034508e+02 5.795920669040564235e+02
3.239197895260299447e+02 1.549587948264226270e+03 3.320768045728034394e+02 6.410997669865292892e+02
3.241197895260298765e+02 1.537187582469495737e+03 3.322768045728034281e+02 7.046490406909899775e+02
3.243197895260299219e+02 1.538162071955381407e+03 3.324768045728034167e+02 7.685099593514945582e+02
3.245197895260298537e+02 1.556123107446135691e+03 3.326768045728034053e+02 8.296213893286203529e+02
3.247197895260298992e+02 1.593408157986895048e+03 3.328768045728033940e+02 8.842669637014236059e+02
3.249197895260298310e+02 1.650590011651337591e+03 3.330768045728033826e+02 9.291304259541190049e+02
3.251197895260298765e+02 1.725967548259409796e+03 3.332768045728033712e+02 9.623475625713583668e+02
3.253197895260298083e+02 1.815309937394297776e+03 3.334768045728033599e+02 9.841417777170744330e+02
3.255197895260298537e+02 1.912130751979865863e+03 3.336768045728033485e+02 9.967683720007410102e+02
3.257197895260297855e+02 2.008571131201798153e+03 3.338768045728033371e+02 1.003746001666131292e+03
3.259197895260298310e+02 2.096668635045549763e+03 3.340768045728033258e+02 1.008618729280446360e+03
3.261197895260297628e+02 2.169567655585609373e+03 3.342768045728033144e+02 1.013661980389795076e+03
3.263197895260298083e+02 2.222241457291370352e+03 3.344768045728033030e+02 1.018959737205470560e+03
3.265197895260297400e+02 2.251556851516088955e+03 3.346768045728032916e+02 1.022146016286268832e+03
3.267197895260297855e+02 2.255874299248368061e+03 3.348768045728032803e+02 1.018884651590212457e+03
3.269197895260297173e+02 2.234623112369230512e+03 3.350768045728032689e+02 1.003941073738314458e+03
3.271197895260297628e+02 2.188271345579230001e+03 3.352768045728032575e+02 9.725450269288847949e+02
3.273197895260296946e+02 2.118827956088679457e+03 3.354768045728032462e+02 9.216859066967153922e+02
3.275197895260297400e+02 2.030628967466200947e+03 3.356768045728032348e+02 8.510217009443276766e+02
3.277197895260296718e+02 1.930886685851607808e+03 3.358768045728032234e+02 7.631966294074674124e+02
3.279197895260297173e+02 1.829474814631789741e+03 3.360768045728032121e+02 6.635189227631852873e+02
3.281197895260296491e+02 1.737694505550335634e+03 3.362768045728032007e+02 5.591099465262643662e+02
3.283197895260296946e+02 1.666192026740542588e+03 3.364768045728031893e+02 4.577584302288601066e+02
3.285197895260296264e+02 1.622587939274942073e+03 3.366768045728031780e+02 3.667660573717400325e+02
3.287197895260296718e+02 1.609566567198196708e+03 3.368768045728031666e+02 2.920407731674533238e+02
3.289197895260296036e+02 1.624089210537191320e+03 3.370768045728031552e+02 2.375973421273428983e+02
3.291197895260296491e+02 1.658068186001397862e+03 3.372768045728031439e+02 2.054986827872887147e+02
3.293197895260295809e+02 1.700388019266430774e+03 3.374768045728031325e+02 1.961593200587097101e+02
3.295197895260296264e+02 1.739738194238679625e+03 3.376768045728031211e+02 2.088635280634101434e+02
3.297197895260295581e+02 1.767466193666946765e+03 3.378768045728031097e+02 2.423324650059079204e+02
3.299197895260296036e+02 1.779648329156388172e+03 3.380768045728030984e+02 2.951958544472852282e+02
3.301197895260295354e+02 1.777805965438079966e+03 3.382768045728030870e+02 3.662680880432408799e+02
3.303197895260295809e+02 1.768088005694695312e+03 3.384768045728030756e+02 4.545844627127060562e+02
3.305197895260295127e+02 1.759174667114994918e+03 3.386768045728030643e+02 5.592151667484530435e+02
3.307197895260295581e+02 1.759508256879650844e+03 3.388768045728030529e+02 6.789364166508436256e+02
3.309197895260294899e+02 1.774633050762747871e+03 3.390768045728030415e+02 8.118859909022360171e+02
3.311197895260295354e+02 1.805390041260856378e+03 3.392768045728030302e+02 9.553439759487820311e+02
3.313197895260294672e+02 1.847479011672650586e+03 3.394768045728030188e+02 1.105743069882411419e+03
3.315197895260295127e+02 1.892531311281532453e+03 3.396768045728030074e+02 1.258929530237400513e+03
3.317197895260294445e+02 1.930424650606487830e+03 3.398768045728029961e+02 1.410594841579074910e+03
3.319197895260294899e+02 1.952222418068332900e+03 3.400768045728029847e+02 1.556725381392500822e+03
3.321197895260294217e+02 1.952930532999576826e+03 3.402768045728029733e+02 1.693912726447750174e+03
3.323197895260294672e+02 1.933294177694889868e+03 3.404768045728029620e+02 1.819439650822057729e+03
3.325197895260293990e+02 1.900106209978937159e+03 3.406768045728029506e+02 1.931173286948853502e+03
3.327197895260294445e+02 1.864905035270772714e+03 3.408768045728029392e+02 2.027395906981729240e+03
3.329197895260293762e+02 1.841387610945120741e+03 3.410768045728029279e+02 2.106729005129707730e+03
3.331197895260294217e+02 1.842220296401018913e+03 3.412768045728029165e+02 2.168241385755236934e+03
3.333197895260293535e+02 1.876087874564221011e+03 3.414768045728029051e+02 2.211713523412370250e+03
3.335197895260293990e+02 1.945732727009879454e+03 3.416768045728028937e+02 2.237928906592227122e+03
3.337197895260293308e+02 2.047435961448142734e+03 3.418768045728028824e+02 2.248839685406689568e+03
3.339197895260293762e+02 2.171984257990182869e+03 3.420768045728028710e+02 2.247521706604244628e+03
3.341197895260293080e+02 2.306784847404511765e+03 3.422768045728028596e+02 2.237948310027468324e+03
3.343197895260293535e+02 2.438548608042619435e+03 3.424768045728028483e+02 2.224699091147005674e+03
3.345197895260292853e+02 2.555906122124730246e+03 3.426768045728028369e+02 2.212724137434801378e+03
3.347197895260293308e+02 2.651428739008134471e+03 3.428768045728028255e+02 2.207206382318051510e+03
3.349197895260292626e+02 2.722724250948073859e+03 3.430768045728028142e+02 2.213460599395971713e+03
3.351197895260293080e+02 2.772489595243025633e+03 3.432768045728028028e+02 2.236751785652510534e+03
3.353197895260292398e+02 2.807586945959668355e+03 3.434768045728027914e+02 2.281951670774273225e+03
3.355197895260292853e+02 2.837357002282030862e+03 3.436768045728027801e+02 2.353061749791889270e+03
3.357197895260292171e+02 2.871502217432106590e+03 3.438768045728027687e+02 2.452744189113895118e+03
3.359197895260292626e+02 2.917959716087480956e+03 3.440768045728027573e+02 2.582039062080289114e+03
3.361197895260291943e+02 2.981212772072694861e+03 3.442768045728027460e+02 2.740370838401988294e+03
3.363197895260292398e+02 3.061426071009525458e+03 3.444768045728027346e+02 2.925791637345099389e+03
3.365197895260291716e+02 3.154618140289839175e+03 3.446768045728027232e+02 3.135261718648814167e+03
3.367197895260292171e+02 3.253831089468315895e+03 3.448768045728027118e+02 3.364724290865151943e+03
3.369197895260291489e+02 3.350992428506658598e+03 3.450768045728027005e+02 3.608838015367259231e+03
3.371197895260291943e+02 3.438973271876987383e+03 3.452768045728026891e+02 3.860451181146071576e+03
3.373197895260291261e+02 3.513299860410446399e+03 3.454768045728026777e+02 4.110130574057468948e+03
3.375197895260291716e+02 3.573090957290418373e+03 3.456768045728026664e+02 4.346169787673356950e+03
3.377197895260291034e+02 3.621035673542327459e+03 3.458768045728026550e+02 4.555415409099377030e+03
3.379197895260291489e+02 3.662515619466887529e+03 3.460768045728026436e+02 4.724975357982888454e+03
3.381197895260290807e+02 3.704218233609698927e+03 3.462768045728026323e+02 4.844514766557619623e+03
3.383197895260291261e+02 3.752706266799520108e+03 3.464768045728026209e+02 4.908552771443874008e+03
3.385197895260290579e+02 3.813363025900800949e+03 3.466768045728026095e+02 4.918079051881722989e+03
3.387197895260291034e+02 3.889939871898484853e+03 3.468768045728025982e+02 4.880961161888668357e+03
3.389197895260290352e+02 3.984662248227412874e+03 3.470768045728025868e+02 4.810958719693949206e+03
3.391197895260290807e+02 4.098610040562487484e+03 3.472768045728025754e+02 4.725567094918967086e+03
3.393197895260290124e+02 4.231982611426126823e+03 3.474768045728025641e+02 4.643231995911882223e+03
3.395197895260290579e+02 4.383945915132578193e+03 3.476768045728025527e+02 4.580602658560364034e+03
3.397197895260289897e+02 4.552014683386893012e+03 3.478768045728025413e+02 4.550403173012807201e+03
3.399197895260290352e+02 4.731240696769273200e+03 3.480768045728025299e+02 4.560258426557013991e+03
3.401197895260289670e+02 4.913709907155882320e+03 3.482768045728025186e+02 4.612519522450455952e+03
3.403197895260290124e+02 5.088870780276784899e+03 3.484768045728025072e+02 4.704897345140130710e+03
3.405197895260289442e+02 5.244982419027965079e+03 3.486768045728024958e+02 4.831593356857117215e+03
3.407197895260289897e+02 5.371554504352130607e+03 3.488768045728024845e+02 4.984616329828811104e+03
3.409197895260289215e+02 5.462211732416976702e+03 3.490768045728024731e+02 5.155048859614063076e+03
3.411197895260289670e+02 5.517137047985024765e+03 3.492768045728024617e+02 5.334119127183857927e+03
3.413197895260288988e+02 5.544258815943971967e+03 3.494768045728024504e+02 5.513999607685836963e+03
3.415197895260289442e+02 5.558662105883483491e+03 3.496768045728024390e+02 5.688288223449307225e+03
3.417197895260288760e+02 5.580216342482137406e+03 3.498768045728024276e+02 5.852151504590122386e+03
3.419197895260289215e+02 5.629936182170221400e+03 3.500768045728024163e+02 6.002152926991189815e+03
3.421197895260288533e+02 5.725945484053517248e+03 3.502768045728024049e+02 6.135862244582986023e+03
3.423197895260288988e+02 5.879986460679991069e+03 3.504768045728023935e+02 6.251420278497700565e+03
3.425197895260288306e+02 6.095210887416179503e+03 3.506768045728023822e+02 6.347272391975931896e+03
3.427197895260288760e+02 6.365609849704671433e+03 3.508768045728023708e+02 6.422241611066785481e+03
3.429197895260288078e+02 6.677030255710265010e+03 3.510768045728023594e+02 6.475982058506465364e+03
3.431197895260288533e+02 7.009417927225560561e+03 3.512768045728023480e+02 6.509675319139264502e+03
3.433197895260287851e+02 7.339781130766214119e+03 3.514768045728023367e+02 6.526681089887611051e+03
3.435197895260288306e+02 7.645372924370853980e+03 3.516768045728023253e+02 6.532803722654391095e+03
3.437197895260287623e+02 7.906682531486074367e+03 3.518768045728023139e+02 6.535925196924423290e+03
3.439197895260288078e+02 8.109930692800568977e+03 3.520768045728023026e+02 6.544960896774069624e+03
3.441197895260287396e+02 8.248832433863903134e+03 3.522768045728022912e+02 6.568343298665026850e+03
3.443197895260287851e+02 8.325418335333426512e+03 3.524768045728022798e+02 6.612435275590057245e+03
3.445197895260287169e+02 8.349729306337765593e+03 3.526768045728022685e+02 6.680343045827339665e+03
3.447197895260287623e+02 8.338276496036702156e+03 3.528768045728022571e+02 6.771511127650852359e+03
3.449197895260286941e+02 8.311329716886330061e+03 3.530768045728022457e+02 6.882266150288237441e+03
3.451197895260287396e+02 8.289361094818457786e+03 3.532768045728022344e+02 7.007202607047268430e+03
3.453197895260286714e+02 8.289260976156687320e+03 3.534768045728022230e+02 7.141056039582463200e+03
3.455197895260287169e+02 8.321147858976206408e+03 3.536768045728022116e+02 7.280560039369504011e+03
3.457197895260286487e+02 8.386595671508883242e+03 3.538768045728022003e+02 7.425773942737188918e+03
3.459197895260286941e+02 8.478835424552749828e+03 3.540768045728021889e+02 7.580499446657398948e+03
3.461197895260286259e+02 8.584988522028166699e+03 3.542768045728021775e+02 7.751639489970998511e+03
3.463197895260286714e+02 8.689796562248620830e+03 3.544768045728021661e+02 7.947626582773085829e+03
3.465197895260286032e+02 8.779831434830453873e+03 3.546768045728021548e+02 8.176285140380909979e+03
3.467197895260286487e+02 8.846987770661347895e+03 3.548768045728021434e+02 8.442629697842441601e+03
3.469197895260285804e+02 8.890266676649021974e+03 3.550768045728021320e+02 8.747105509542907384e+03
3.471197895260286259e+02 8.915399939594177340e+03 3.552768045728021207e+02 9.084657924874301898e+03
3.473197895260285577e+02 8.932551650319826877e+03 3.554768045728021093e+02 9.444815928216088651e+03
3.475197895260286032e+02 8.952923728527257481e+03 3.556768045728020979e+02 9.812755493510265296e+03
3.477197895260285350e+02 8.985375584017852816e+03 3.558768045728020866e+02 1.017112731755115783e+04
3.479197895260285804e+02 9.034059992262422384e+03 3.560768045728020752e+02 1.050232519519539346e+04
3.481197895260285122e+02 9.097644456934838672e+03 3.562768045728020638e+02 1.079084028729367856e+04
3.483197895260285577e+02 9.170117364178177013e+03 3.564768045728020525e+02 1.102537466026294896e+04
3.485197895260284895e+02 9.242695338385914511e+03 3.566768045728020411e+02 1.120044890280396794e+04
3.487197895260285350e+02 9.306117405733581109e+03 3.568768045728020297e+02 1.131731394758710849e+04
3.489197895260284668e+02 9.352673971513931974e+03 3.570768045728020184e+02 1.138405947447970902e+04
3.491197895260285122e+02 9.377586984113548169e+03 3.572768045728020070e+02 1.141490186150316367e+04
3.493197895260284440e+02 9.379671746025149332e+03 3.574768045728019956e+02 1.142873355893282678e+04
3.495197895260284895e+02 9.361422417967334695e+03 3.576768045728019842e+02 1.144711354954004310e+04
3.497197895260284213e+02 9.328706694234364477e+03 3.578768045728019729e+02 1.149195628317588853e+04
3.499197895260284668e+02 9.290168533956049941e+03 3.580768045728019615e+02 1.158321408503077146e+04
3.501197895260283985e+02 9.256327747213908879e+03 3.582768045728019501e+02 1.173683577637076451e+04
3.503197895260284440e+02 9.238337694660995112e+03 3.584768045728019388e+02 1.196322910833627066e+04
3.505197895260283758e+02 9.246459782903355517e+03 3.586768045728019274e+02 1.226637681085083932e+04
3.507197895260284213e+02 9.288490769780071787e+03 3.588768045728019160e+02 1.264367719826947359e+04
3.509197895260283531e+02 9.368529500261422072e+03 3.590768045728019047e+02 1.308651090764263245e+04
3.511197895260283985e+02 9.486485009663962046e+03 3.592768045728018933e+02 1.358147077680631628e+04
3.513197895260283303e+02 9.638558796945122594e+03 3.594768045728018819e+02 1.411211980673571270e+04
3.515197895260283758e+02 9.818622730427605347e+03 3.596768045728018706e+02 1.466105769254161532e+04
3.517197895260283076e+02 1.002008128010340261e+04 3.598768045728018592e+02 1.521199401886663509e+04
3.519197895260283531e+02 1.023759996036439770e+04 3.600768045728018478e+02 1.575147930102480859e+04
3.521197895260282849e+02 1.046810736224727771e+04 3.602768045728018365e+02 1.626997108208313148e+04
3.523197895260283303e+02 1.071074830331112207e+04 3.604768045728018251e+02 1.676203083036136377e+04
3.525197895260282621e+02 1.096588519949518741e+04 3.606768045728018137e+02 1.722564352448927457e+04
3.527197895260283076e+02 1.123364520810794420e+04 3.608768045728018024e+02 1.766087525979128986e+04
3.529197895260282394e+02 1.151271978960183696e+04 3.610768045728017910e+02 1.806826566590760558e+04
3.531197895260282849e+02 1.180004104606309920e+04 3.612768045728017796e+02 1.844742938712891191e+04
3.533197895260282166e+02 1.209160543499621963e+04 3.614768045728017682e+02 1.879628358362926156e+04
3.535197895260282621e+02 1.238422645681476934e+04 3.616768045728017569e+02 1.911113833141489522e+04
3.537197895260281939e+02 1.267757065840091309e+04 3.618768045728017455e+02 1.938763421851451858e+04
3.539197895260282394e+02 1.297564022644829674e+04 3.620768045728017341e+02 1.962225824548169840e+04
3.541197895260281712e+02 1.328698934284013740e+04 3.622768045728017228e+02 1.981398712312865246e+04
3.543197895260282166e+02 1.362335359818151119e+04 3.624768045728017114e+02 1.996554818900016107e+04
3.545197895260281484e+02 1.399688497326286779e+04 3.626768045728017000e+02 2.008387131452703034e+04
3.547197895260281939e+02 1.441663689984347911e+04 3.628768045728016887e+02 2.017951122836039940e+04
3.549197895260281257e+02 1.488519001096840475e+04 3.630768045728016773e+02 2.026509558485285743e+04
3.551197895260281712e+02 1.539629015764203723e+04 3.632768045728016659e+02 2.035312563386344482e+04
3.553197895260281030e+02 1.593411895046385507e+04 3.634768045728016546e+02 2.045364769151321525e+04
3.555197895260281484e+02 1.647442927213511211e+04 3.636768045728016432e+02 2.057236934771181041e+04
3.557197895260280802e+02 1.698736827043538869e+04 3.638768045728016318e+02 2.070969703142720391e+04
3.559197895260281257e+02 1.744147370124204099e+04 3.640768045728016205e+02 2.086094819046415796e+04
3.561197895260280575e+02 1.780812410383266979e+04 3.642768045728016091e+02 2.101770525399193866e+04
3.563197895260281030e+02 1.806566926812831298e+04 3.644768045728015977e+02 2.117000887058900116e+04
3.565197895260280347e+02 1.820255583914920862e+04 3.646768045728015863e+02 2.130890422623393533e+04
3.567197895260280802e+02 1.821896471940332412e+04 3.648768045728015750e+02 2.142879598008236280e+04
3.569197895260280120e+02 1.812674915319356296e+04 3.650768045728015636e+02 2.152913539885199134e+04
3.571197895260280575e+02 1.794775301029385810e+04 3.652768045728015522e+02 2.161512553379293968e+04
3.573197895260279893e+02 1.771084454510842261e+04 3.654768045728015409e+02 2.169733711902006326e+04
3.575197895260280347e+02 1.744817812040688659e+04 3.656768045728015295e+02 2.179032980598231734e+04
3.577197895260279665e+02 1.719127151130733910e+04 3.658768045728015181e+02 2.191053408102186222e+04
3.579197895260280120e+02 1.696746077505866924e+04 3.660768045728015068e+02 2.207375029418637860e+04
3.581197895260279438e+02 1.679719027726507920e+04 3.662768045728014954e+02 2.229265931241077851e+04
3.583197895260279893e+02 1.669244351495614683e+04 3.664768045728014840e+02 2.257471982136689985e+04
3.585197895260279211e+02 1.665644866507703045e+04 3.666768045728014727e+02 2.292075889644637937e+04
3.587197895260279665e+02 1.668461876989019584e+04 3.668768045728014613e+02 2.332445495431071686e+04
3.589197895260278983e+02 1.676651952403293762e+04 3.670768045728014499e+02 2.377277782364260565e+04
3.591197895260279438e+02 1.688850807490453371e+04 3.672768045728014386e+02 2.424730645749619725e+04
3.593197895260278756e+02 1.703657395072455620e+04 3.674768045728014272e+02 2.472621300455918390e+04
3.595197895260279211e+02 1.719886798097832070e+04 3.676768045728014158e+02 2.518660678671684218e+04
3.597197895260278528e+02 1.736745562934281770e+04 3.678768045728014044e+02 2.560689285574440510e+04
3.599197895260278983e+02 1.753898729922787970e+04 3.680768045728013931e+02 2.596882517831633231e+04
3.601197895260278301e+02 1.771421615843868130e+04 3.682768045728013817e+02 2.625901618819447322e+04
3.603197895260278756e+02 1.789655611077645153e+04 3.684768045728013703e+02 2.646977993633957522e+04
3.605197895260278074e+02 1.809008449374646079e+04 3.686768045728013590e+02 2.659930518582761943e+04
3.607197895260278528e+02 1.829749437661232150e+04 3.688768045728013476e+02 2.665124960057111821e+04
3.609197895260277846e+02 1.851846754903092369e+04 3.690768045728013362e+02 2.663389984534407267e+04
3.611197895260278301e+02 1.874879718543114723e+04 3.692768045728013249e+02 2.655905357688044387e+04
3.613197895260277619e+02 1.898039856947711814e+04 3.694768045728013135e+02 2.644076037135528168e+04
3.615197895260278074e+02 1.920217086117275176e+04 3.696768045728013021e+02 2.629402920392549277e+04
3.617197895260277392e+02 1.940155058959916641e+04 3.698768045728012908e+02 2.613358829112634339e+04
3.619197895260277846e+02 1.956652795485876777e+04 3.700768045728012794e+02 2.597277812569883463e+04
3.621197895260277164e+02 1.968785269489243728e+04 3.702768045728012680e+02 2.582266709342174363e+04
3.623197895260277619e+02 1.976111028009521760e+04 3.704768045728012567e+02 2.569148700907980310e+04
3.625197895260276937e+02 1.978830132921285622e+04 3.706768045728012453e+02 2.558447464349689835e+04
3.627197895260277392e+02 1.977854163677482211e+04 3.708768045728012339e+02 2.550416096871808986e+04
3.629197895260276709e+02 1.974756839449052495e+04 3.710768045728012225e+02 2.545107176944352614e+04
3.631197895260277164e+02 1.971592437660626092e+04 3.712768045728012112e+02 2.542470789313645946e+04
3.633197895260276482e+02 1.970598159263339403e+04 3.714768045728011998e+02 2.542459083423800257e+04
3.635197895260276937e+02 1.973828623618477650e+04 3.716768045728011884e+02 2.545112272549038607e+04
3.637197895260276255e+02 1.982794748962837184e+04 3.718768045728011771e+02 2.550604128272490925e+04
3.639197895260276709e+02 1.998185167006752090e+04 3.720768045728011657e+02 2.559234948150391210e+04
3.641197895260276027e+02 2.019731469587141692e+04 3.722768045728011543e+02 2.571374082621830530e+04
3.643197895260276482e+02 2.046242873768858772e+04 3.724768045728011430e+02 2.587368020865460858e+04
3.645197895260275800e+02 2.075792796756671305e+04 3.726768045728011316e+02 2.607439178979513963e+04
3.647197895260276255e+02 2.106004065349642042e+04 3.728768045728011202e+02 2.631601896512529493e+04
3.649197895260275573e+02 2.134362962107021667e+04 3.730768045728011089e+02 2.659615451334210229e+04
3.651197895260276027e+02 2.158499179695775456e+04 3.732768045728010975e+02 2.690981682401676153e+04
3.653197895260275345e+02 2.176393802760329709e+04 3.734768045728010861e+02 2.724981387646012081e+04
3.655197895260275800e+02 2.186508643913272317e+04 3.736768045728010748e+02 2.760733488129766920e+04
3.657197895260275118e+02 2.187854320877236387e+04 3.738768045728010634e+02 2.797256998682649646e+04
3.659197895260275573e+02 2.180022678005097259e+04 3.740768045728010520e+02 2.833518725969024308e+04
3.661197895260274890e+02 2.163200974834195949e+04 3.742768045728010406e+02 2.868457632427479621e+04
3.663197895260275345e+02 2.138167896448190004e+04 3.744768045728010293e+02 2.900986860240888927e+04
3.665197895260274663e+02 2.106255904291747720e+04 3.746768045728010179e+02 2.929983258415237287e+04
3.667197895260275118e+02 2.069260077112213912e+04 3.748768045728010065e+02 2.954279569467272449e+04
3.669197895260274436e+02 2.029283663571656507e+04 3.750768045728009952e+02 2.972675280866579851e+04
3.671197895260274890e+02 1.988531002301376066e+04 3.752768045728009838e+02 2.983978842290769899e+04
3.673197895260274208e+02 1.949080020720267930e+04 3.754768045728009724e+02 2.987087501612202686e+04
3.675197895260274663e+02 1.912679217641340438e+04 3.756768045728009611e+02 2.981102598058985677e+04
3.677197895260273981e+02 1.880611634061045334e+04 3.758768045728009497e+02 2.965468918319439035e+04
3.679197895260274436e+02 1.853650921674125857e+04 3.760768045728009383e+02 2.940117954567291599e+04
3.681197895260273754e+02 1.832108396236476619e+04 3.762768045728009270e+02 2.905588291534607561e+04
3.683197895260274208e+02 1.815944415820700669e+04 3.764768045728009156e+02 2.863093973509383432e+04
3.685197895260273526e+02 1.804901550556342045e+04 3.766768045728009042e+02 2.814515496443465236e+04
3.687197895260273981e+02 1.798615969758160281e+04 3.768768045728008929e+02 2.762298872829725224e+04
3.689197895260273299e+02 1.796676953844992750e+04 3.770768045728008815e+02 2.709264864186209525e+04
3.691197895260273754e+02 1.798627131183082747e+04 3.772768045728008701e+02 2.658349531907283745e+04
3.693197895260273071e+02 1.803919794594891573e+04 3.774768045728008588e+02 2.612313734736202969e+04
3.695197895260273526e+02 1.811866407614487616e+04 3.776768045728008474e+02 2.573468152717058183e+04
3.697197895260272844e+02 1.821611832897119166e+04 3.778768045728008360e+02 2.543458783574715198e+04
3.699197895260273299e+02 1.832165829549069895e+04 3.780768045728008246e+02 2.523145744612028284e+04
3.701197895260272617e+02 1.842500212182210817e+04 3.782768045728008133e+02 2.512588979066563843e+04
3.703197895260273071e+02 1.851698012677544102e+04 3.784768045728008019e+02 2.511133523284966213e+04
3.705197895260272389e+02 1.859121247108875468e+04 3.786768045728007905e+02 2.517569841993433147e+04
3.707197895260272844e+02 1.864553435178571817e+04 3.788768045728007792e+02 2.530335098992291387e+04
3.709197895260272162e+02 1.868274952671317078e+04 3.790768045728007678e+02 2.547720030387172301e+04
3.711197895260272617e+02 1.871043182227118086e+04 3.792768045728007564e+02 2.568051685191518118e+04
3.713197895260271935e+02 1.873971616394605371e+04 3.794768045728007451e+02 2.589831653006833585e+04
3.715197895260272389e+02 1.878326814548231778e+04 3.796768045728007337e+02 2.611819536555304876e+04
3.717197895260271707e+02 1.885283104855105921e+04 3.798768045728007223e+02 2.633060478991994387e+04
3.719197895260272162e+02 1.895686813447459281e+04 3.800768045728007110e+02 2.652862959954166945e+04
3.721197895260271480e+02 1.909881484370675753e+04 3.802768045728006996e+02 2.670739019442875360e+04
3.723197895260271935e+02 1.927632876814060364e+04 3.804768045728006882e+02 2.686323655230431905e+04
3.725197895260271252e+02 1.948170377144513623e+04 3.806768045728006769e+02 2.699292829047721534e+04
3.727197895260271707e+02 1.970335136111034444e+04 3.808768045728006655e+02 2.709299225358949479e+04
3.729197895260271025e+02 1.992801190814334404e+04 3.810768045728006541e+02 2.715940688163045706e+04
3.731197895260271480e+02 2.014320049664534963e+04 3.812768045728006427e+02 2.718768167660735344e+04
3.733197895260270798e+02 2.033935630953024156e+04 3.814768045728006314e+02 2.717329588316271111e+04
3.735197895260271252e+02 2.051125774960491981e+04 3.816768045728006200e+02 2.711236125613735203e+04
3.737197895260270570e+02 2.065846045017841607e+04 3.818768045728006086e+02 2.700231115158206740e+04
3.739197895260271025e+02 2.078475715316271817e+04 3.820768045728005973e+02 2.684241464695468676e+04
3.741197895260270343e+02 2.089688100179120011e+04 3.822768045728005859e+02 2.663397324965128428e+04
3.743197895260270798e+02 2.100281935875926501e+04 3.824768045728005745e+02 2.638016025953117060e+04
3.745197895260270116e+02 2.111014149073872613e+04 3.826768045728005632e+02 2.608557437081314856e+04
3.747197895260270570e+02 2.122467209295338762e+04 3.828768045728005518e+02 2.575566174334693642e+04
3.749197895260269888e+02 2.134969681754954217e+04 3.830768045728005404e+02 2.539618745931307785e+04
3.751197895260270343e+02 2.148571755623334320e+04 3.832768045728005291e+02 2.501290148728758504e+04
3.753197895260269661e+02 2.163063674561947118e+04 3.834768045728005177e+02 2.461146173360289322e+04
3.755197895260270116e+02 2.178017792308137723e+04 3.836768045728005063e+02 2.419757872745620625e+04
3.757197895260269433e+02 2.192835482513514944e+04 3.838768045728004950e+02 2.377726761375143906e+04
3.759197895260269888e+02 2.206786803798923211e+04 3.840768045728004836e+02 2.335705890431041189e+04
3.761197895260269206e+02 2.219040329347111037e+04 3.842768045728004722e+02 2.294403796805273305e+04
3.763197895260269661e+02 2.228689083106538965e+04 3.844768045728004608e+02 2.254564405753203755e+04
3.765197895260268979e+02 2.234783073347745449e+04 3.846768045728004495e+02 2.216923931140307832e+04
3.767197895260269433e+02 2.236378144308579795e+04 3.848768045728004381e+02 2.182152969387372650e+04
3.769197895260268751e+02 2.232605361947828351e+04 3.850768045728004267e+02 2.150796226127833506e+04
3.771197895260269206e+02 2.222757041999398280e+04 3.852768045728004154e+02 2.123222746258998086e+04
3.773197895260268524e+02 2.206377692134211247e+04 3.854768045728004040e+02 2.099596521271776510e+04
3.775197895260268979e+02 2.183343231397338604e+04 3.856768045728003926e+02 2.079872230299425428e+04
3.777197895260268297e+02 2.153911483739183677e+04 3.858768045728003813e+02 2.063815275161608952e+04
3.779197895260268751e+02 2.118731245037087865e+04 3.860768045728003699e+02 2.051040610356271645e+04
3.781197895260268069e+02 2.078804887027841687e+04 3.862768045728003585e+02 2.041061997102301029e+04
3.783197895260268524e+02 2.035408262857508817e+04 3.864768045728003472e+02 2.033342453631957324e+04
3.785197895260267842e+02 1.989979263398201147e+04 3.866768045728003358e+02 2.027337590630902559e+04
3.787197895260268297e+02 1.943991021163915866e+04 3.868768045728003244e+02 2.022525734381287475e+04
3.789197895260267615e+02 1.898826845262756251e+04 3.870768045728003131e+02 2.018421728738608363e+04
3.791197895260268069e+02 1.855671974816956936e+04 3.872768045728003017e+02 2.014574590705346782e+04
3.793197895260267387e+02 1.815433337796886190e+04 3.874768045728002903e+02 2.010552335891038092e+04
3.795197895260267842e+02 1.778693978607490135e+04 3.876768045728002789e+02 2.005919868303548719e+04
3.797197895260267160e+02 1.745704550788325651e+04 3.878768045728002676e+02 2.000217442495623982e+04
3.799197895260267615e+02 1.716410541049071617e+04 3.880768045728002562e+02 1.992947530809438467e+04
3.801197895260266932e+02 1.690510534208948957e+04 3.882768045728002448e+02 1.983576804344591073e+04
3.803197895260267387e+02 1.667537616421695930e+04 3.884768045728002335e+02 1.971557439293928837e+04
3.805197895260266705e+02 1.646953020326929254e+04 3.886768045728002221e+02 1.956368419093100601e+04
3.807197895260267160e+02 1.628238869932637499e+04 3.888768045728002107e+02 1.937573451207494873e+04
3.809197895260266478e+02 1.610976224703286789e+04 3.890768045728001994e+02 1.914888204390794999e+04
3.811197895260266932e+02 1.594896330598482928e+04 3.892768045728001880e+02 1.888246464811089390e+04
3.813197895260266250e+02 1.579897360644919536e+04 3.894768045728001766e+02 1.857853110776013636e+04
3.815197895260266705e+02 1.566025512426149726e+04 3.896768045728001653e+02 1.824211988206178648e+04
3.817197895260266023e+02 1.553426892723405581e+04 3.898768045728001539e+02 1.788119101447126377e+04
3.819197895260266478e+02 1.542283403140252813e+04 3.900768045728001425e+02 1.750615989721192818e+04
3.821197895260265796e+02 1.532750001177181184e+04 3.902768045728001312e+02 1.712904317566616373e+04
3.823197895260266250e+02 1.524910823927187630e+04 3.904768045728001198e+02 1.676229696902228534e+04
3.825197895260265568e+02 1.518767167887570577e+04 3.906768045728001084e+02 1.641749309168775653e+04
3.827197895260266023e+02 1.514261810977633286e+04 3.908768045728000970e+02 1.610402543349322696e+04
3.829197895260265341e+02 1.511333420928423038e+04 3.910768045728000857e+02 1.582805292210116932e+04
3.831197895260265796e+02 1.509984509874820469e+04 3.912768045728000743e+02 1.559185984795156946e+04
3.833197895260265113e+02 1.510339583142286392e+04 3.914768045728000629e+02 1.539374978935849504e+04
3.835197895260265568e+02 1.512669306725108436e+04 3.916768045728000516e+02 1.522849678663373015e+04
3.837197895260264886e+02 1.517362844055340611e+04 3.918768045728000402e+02 1.508827573625001969e+04
3.839197895260265341e+02 1.524843187586264139e+04 3.920768045728000288e+02 1.496390583674602385e+04
3.841197895260264659e+02 1.535436486668397811e+04 3.922768045728000175e+02 1.484618667335737518e+04
3.843197895260265113e+02 1.549221736662264993e+04 3.924768045728000061e+02 1.472709861988435478e+04
3.845197895260264431e+02 1.565897129890326505e+04 3.926768045727999947e+02 1.460067865699098365e+04
3.847197895260264886e+02 1.584700382415070817e+04 3.928768045727999834e+02 1.446345873654852039e+04
3.849197895260264204e+02 1.604411279415146964e+04 3.930768045727999720e+02 1.431444713899028466e+04
3.851197895260264659e+02 1.623447251016277551e+04 3.932768045727999606e+02 1.415472143939788475e+04
3.853197895260263977e+02 1.640041269058323451e+04 3.934768045727999493e+02 1.398676531029596299e+04
3.855197895260264431e+02 1.652471383332444748e+04 3.936768045727999379e+02 1.381370897806079483e+04
3.857197895260263749e+02 1.659298161410198372e+04 3.938768045727999265e+02 1.363862347678548758e+04
3.859197895260264204e+02 1.659563673264343015e+04 3.940768045727999151e+02 1.346398006807905767e+04
3.861197895260263522e+02 1.652914114236166279e+04 3.942768045727999038e+02 1.329133245079546032e+04
3.863197895260263977e+02 1.639625321318360875e+04 3.944768045727998924e+02 1.312122605095364088e+04
3.865197895260263294e+02 1.620531685605807070e+04 3.946768045727998810e+02 1.295329793958152004e+04
3.867197895260263749e+02 1.596878801454356653e+04 3.948768045727998697e+02 1.278650892111503708e+04
3.869197895260263067e+02 1.570133816047185974e+04 3.950768045727998583e+02 1.261944562241834865e+04
3.871197895260263522e+02 1.541792017189629405e+04 3.952768045727998469e+02 1.245063953024877992e+04
3.873197895260262840e+02 1.513213491212840199e+04 3.954768045727998356e+02 1.227886427576777896e+04
3.875197895260263294e+02 1.485511919978729566e+04 3.956768045727998242e+02 1.210338536246673175e+04
3.877197895260262612e+02 1.459502612551453967e+04 3.958768045727998128e+02 1.192414436931252749e+04
3.879197895260263067e+02 1.435702934313801052e+04 3.960768045727998015e+02 1.174186257713590749e+04
3.881197895260262385e+02 1.414368838920722737e+04 3.962768045727997901e+02 1.155805002139845237e+04
3.883197895260262840e+02 1.395547975888404108e+04 3.964768045727997787e+02 1.137490928674966744e+04
3.885197895260262158e+02 1.379132607231100701e+04 3.966768045727997674e+02 1.119513202164960603e+04
3.887197895260262612e+02 1.364902416488808194e+04 3.968768045727997560e+02 1.102160070185958466e+04
3.889197895260261930e+02 1.352555416798878286e+04 3.970768045727997446e+02 1.085702613529088558e+04
3.891197895260262385e+02 1.341731772020986682e+04 3.972768045727997333e+02 1.070356782701328666e+04
3.893197895260261703e+02 1.332038493114736593e+04 3.974768045727997219e+02 1.056249421308804995e+04
3.895197895260262158e+02 1.323082036753335706e+04 3.976768045727997105e+02 1.043393880732865364e+04
3.897197895260261475e+02 1.314511539927782542e+04 3.978768045727996991e+02 1.031679520480253450e+04
3.899197895260261930e+02 1.306069484837299751e+04 3.980768045727996878e+02 1.020877084691251366e+04
3.901197895260261248e+02 1.297641100497501611e+04 3.982768045727996764e+02 1.010659164941498966e+04
3.903197895260261703e+02 1.289290618635142346e+04 3.984768045727996650e+02 1.000632368945946655e+04
3.905197895260261021e+02 1.281272714610216826e+04 3.986768045727996537e+02 9.903760304167355571e+03
3.907197895260261475e+02 1.274011195723541641e+04 3.988768045727996423e+02 9.794817005358350798e+03
3.909197895260260793e+02 1.268043412548495508e+04 3.990768045727996309e+02 9.675882996001391803e+03
3.911197895260261248e+02 1.263936434435490992e+04 3.992768045727996196e+02 9.544093843782990007e+03
3.913197895260260566e+02 1.262187922512086334e+04 3.994768045727996082e+02 9.397509800460662518e+03
3.915197895260261021e+02 1.263129161651929098e+04 3.996768045727995968e+02 9.235202592728308446e+03
3.917197895260260339e+02 1.266848698518660422e+04 3.998768045727995855e+02 9.057265762345845360e+03
3.919197895260260793e+02 1.273152069004520672e+04 4.000768045727995741e+02 8.864767840859902208e+03
3.921197895260260111e+02 1.281566651829850161e+04 4.002768045727995627e+02 8.659664707080524749e+03
3.923197895260260566e+02 1.291392023035585589e+04 4.004768045727995514e+02 8.444680512359554996e+03
3.925197895260259884e+02 1.301787133628788069e+04 4.006768045727995400e+02 8.223159591254119732e+03
3.927197895260260339e+02 1.311878191822637382e+04 4.008768045727995286e+02 7.998888237327695606e+03
3.929197895260259656e+02 1.320867027590374164e+04 4.010768045727995172e+02 7.775886815623544862e+03
3.931197895260260111e+02 1.328119968763046927e+04 4.012768045727995059e+02 7.558178921066168186e+03
3.933197895260259429e+02 1.333221879750590051e+04 4.014768045727994945e+02 7.349552836023942291e+03
3.935197895260259884e+02 1.335987955491530374e+04 4.016768045727994831e+02 7.153338109807590627e+03
3.937197895260259202e+02 1.336435225956222348e+04 4.018768045727994718e+02 6.972223596343542340e+03
3.939197895260259656e+02 1.334724231859856809e+04 4.020768045727994604e+02 6.808140838092777813e+03
3.941197895260258974e+02 1.331086924284125598e+04 4.022768045727994490e+02 6.662228080923845482e+03
3.943197895260259429e+02 1.325758252195696878e+04 4.024768045727994377e+02 6.534876965145714166e+03
3.945197895260258747e+02 1.318926005559608893e+04 4.026768045727994263e+02 6.425848843390533148e+03
3.947197895260259202e+02 1.310707311454149931e+04 4.028768045727994149e+02 6.334434061932262921e+03
3.949197895260258520e+02 1.301152603197539429e+04 4.030768045727994036e+02 6.259618544165757157e+03
3.951197895260258974e+02 1.290271025513179120e+04 4.032768045727993922e+02 6.200219927498403194e+03
3.953197895260258292e+02 1.278066857113661899e+04 4.034768045727993808e+02 6.154961330032177102e+03
3.955197895260258747e+02 1.264575518892252330e+04 4.036768045727993695e+02 6.122464036587005467e+03
3.957197895260258065e+02 1.249889928577080900e+04 4.038768045727993581e+02 6.101158931812472474e+03
3.959197895260258520e+02 1.234172289879291202e+04 4.040768045727993467e+02 6.089137000567174255e+03
3.961197895260257837e+02 1.217651301658977172e+04 4.042768045727993353e+02 6.083977480859115531e+03
3.963197895260258292e+02 1.200608711051504179e+04 4.044768045727993240e+02 6.082604053436917638e+03
3.965197895260257610e+02 1.183361078162232297e+04 4.046768045727993126e+02 6.081221409190870872e+03
3.967197895260258065e+02 1.166242278680011077e+04 4.048768045727993012e+02 6.075375042510462663e+03
3.969197895260257383e+02 1.149590091809483965e+04 4.050768045727992899e+02 6.060156969275306437e+03
3.971197895260257837e+02 1.133737160241725360e+04 4.052768045727992785e+02 6.030552584902027775e+03
3.973197895260257155e+02 1.119003785596371381e+04 4.054768045727992671e+02 5.981894399962117859e+03
3.975197895260257610e+02 1.105688377983416831e+04 4.056768045727992558e+02 5.910363170021357291e+03
3.977197895260256928e+02 1.094051433656055997e+04 4.058768045727992444e+02 5.813461684137738303e+03
3.979197895260257383e+02 1.084290675347036995e+04 4.060768045727992330e+02 5.690384941859807441e+03
3.981197895260256701e+02 1.076507986985974276e+04 4.062768045727992217e+02 5.542223427556097704e+03
3.983197895260257155e+02 1.070672209488307271e+04 4.064768045727992103e+02 5.371961264313697939e+03
3.985197895260256473e+02 1.066584807694112169e+04 4.066768045727991989e+02 5.184263120764911037e+03
3.987197895260256928e+02 1.063857021786509358e+04 4.068768045727991876e+02 4.985076350203380571e+03
3.989197895260256246e+02 1.061906804256150099e+04 4.070768045727991762e+02 4.781101599434492528e+03
3.991197895260256701e+02 1.059981457598383167e+04 4.072768045727991648e+02 4.579201285632617328e+03
3.993197895260256018e+02 1.057207755358864779e+04 4.074768045727991534e+02 4.385818761058352720e+03
3.995197895260256473e+02 1.052666227972441084e+04 4.076768045727991421e+02 4.206472412505145257e+03
3.997197895260255791e+02 1.045481308006780273e+04 4.078768045727991307e+02 4.045371546842792668e+03
3.999197895260256246e+02 1.034915302932304439e+04 4.080768045727991193e+02 3.905179277435946005e+03
4.001197895260255564e+02 1.020452620270033731e+04 4.082768045727991080e+02 3.786926480275341873e+03
4.003197895260256018e+02 1.001861755888745029e+04 4.084768045727990966e+02 3.690063970336266266e+03
4.005197895260255336e+02 9.792260988955427820e+03 4.086768045727990852e+02 3.612629359080295671e+03
4.007197895260255791e+02 9.529398392988003252e+03 4.088768045727990739e+02 3.551500672498577842e+03
4.009197895260255109e+02 9.236710197610542309e+03 4.090768045727990625e+02 3.502709246384467860e+03
4.011197895260255564e+02 8.922987914086792443e+03 4.092768045727990511e+02 3.461787343965559558e+03
4.013197895260254882e+02 8.598351985611870987e+03 4.094768045727990398e+02 3.424129053265896346e+03
4.015197895260255336e+02 8.273428065644879098e+03 4.096768045727990284e+02 3.385344759634948332e+03
4.017197895260254654e+02 7.958582740627507519e+03 4.098768045727990170e+02 3.341589448346031531e+03
4.019197895260255109e+02 7.663291480627091005e+03 4.100768045727990057e+02 3.289844017183046617e+03
4.021197895260254427e+02 7.395676208196488915e+03 4.102768045727989943e+02 3.228128188407118614e+03
4.023197895260254882e+02 7.162216486724541028e+03 4.104768045727989829e+02 3.155625197047755137e+03
4.025197895260254199e+02 6.967613847094840821e+03 4.106768045727989715e+02 3.072703436403286105e+03
4.027197895260254654e+02 6.814776349286873483e+03 4.108768045727989602e+02 2.980828974462365295e+03
4.029197895260253972e+02 6.704889359240863087e+03 4.110768045727989488e+02 2.882374521823789109e+03
4.031197895260254427e+02 6.637545064126954458e+03 4.112768045727989374e+02 2.780343274768718402e+03
4.033197895260253745e+02 6.610912607398518048e+03 4.114768045727989261e+02 2.678037767944656025e+03
4.035197895260254199e+02 6.621938599394849916e+03 4.116768045727989147e+02 2.578712143211704642e+03
4.037197895260253517e+02 6.666571636246293565e+03 4.118768045727989033e+02 2.485249309420174995e+03
4.039197895260253972e+02 6.740004050832519169e+03 4.120768045727988920e+02 2.399901500287370709e+03
4.041197895260253290e+02 6.836920995356952517e+03 4.122768045727988806e+02 2.324124000305014761e+03
4.043197895260253745e+02 6.951743622647848497e+03 4.124768045727988692e+02 2.258518591620221287e+03
4.045197895260253063e+02 7.078851936144411411e+03 4.126768045727988579e+02 2.202887623830353732e+03
4.047197895260253517e+02 7.212775101525367972e+03 4.128768045727988465e+02 2.156383944233207330e+03
4.049197895260252835e+02 7.348342457511259454e+03 4.130768045727988351e+02 2.117728635714616303e+03
4.051197895260253290e+02 7.480795583923636514e+03 4.132768045727988238e+02 2.085459582302428316e+03
4.053197895260252608e+02 7.605868294753328883e+03 4.134768045727988124e+02 2.058170631287354809e+03
4.055197895260253063e+02 7.719845141324108226e+03 4.136768045727988010e+02 2.034704011319451411e+03
4.057197895260252380e+02 7.819608657717966707e+03 4.138768045727987896e+02 2.014267258116403809e+03
4.059197895260252835e+02 7.902681271087752066e+03 4.140768045727987783e+02 1.996458901566581517e+03
4.061197895260252153e+02 7.967261057068244554e+03 4.142768045727987669e+02 1.981202599435287766e+03
4.063197895260252608e+02 8.012243818037044548e+03 4.144768045727987555e+02 1.968604859067354937e+03
4.065197895260251926e+02 8.037219921172665636e+03 4.146768045727987442e+02 1.958764488436279180e+03
4.067197895260252380e+02 8.042434836589166480e+03 4.148768045727987328e+02 1.951570295928235510e+03
4.069197895260251698e+02 8.028707816359035860e+03 4.150768045727987214e+02 1.946525842153515896e+03
4.071197895260252153e+02 7.997312417418240329e+03 4.152768045727987101e+02 1.942635751921314977e+03
4.073197895260251471e+02 7.949832947374885407e+03 4.154768045727986987e+02 1.938377863197243641e+03
4.075197895260251926e+02 7.888019092795224424e+03 4.156768045727986873e+02 1.931771032158932030e+03
4.077197895260251244e+02 7.813664014709492221e+03 4.158768045727986760e+02 1.920532233217951898e+03
4.079197895260251698e+02 7.728527421393244367e+03 4.160768045727986646e+02 1.902301540463797437e+03
4.081197895260251016e+02 7.634314842678087189e+03 4.162768045727986532e+02 1.874902309262725566e+03
4.083197895260251471e+02 7.532709817461657622e+03 4.164768045727986419e+02 1.836598336485752725e+03
4.085197895260250789e+02 7.425440709411236639e+03 4.166768045727986305e+02 1.786310808923390141e+03
4.087197895260251244e+02 7.314352584847897560e+03 4.168768045727986191e+02 1.723765038760802099e+03
4.089197895260250561e+02 7.201450490974612876e+03 4.170768045727986078e+02 1.649548771615796340e+03
4.091197895260251016e+02 7.088885267439945892e+03 4.172768045727985964e+02 1.565077881211879230e+03
4.093197895260250334e+02 6.978866073759167193e+03 4.174768045727985850e+02 1.472478899986571832e+03
4.095197895260250789e+02 6.873502199307627961e+03 4.176768045727985736e+02 1.374408714851417017e+03
4.097197895260250107e+02 6.774595932401297432e+03 4.178768045727985623e+02 1.273838255223556644e+03
4.099197895260250561e+02 6.683423359826800151e+03 4.180768045727985509e+02 1.173828492484160961e+03
4.101197895260249879e+02 6.600546889753196410e+03 4.182768045727985395e+02 1.077323958836837164e+03
4.103197895260250334e+02 6.525699976787179367e+03 4.184768045727985282e+02 9.869825028502471014e+02
4.105197895260249652e+02 6.457771515014915167e+03 4.186768045727985168e+02 9.050518105735962990e+02
4.107197895260250107e+02 6.394897704369977873e+03 4.188768045727985054e+02 8.332950590585764985e+02
4.109197895260249425e+02 6.334647684435693918e+03 4.190768045727984941e+02 7.729613375825058483e+02
4.111197895260249879e+02 6.274271153543190849e+03 4.192768045727984827e+02 7.247920256962929670e+02
4.113197895260249197e+02 6.210965916885109436e+03 4.194768045727984713e+02 6.890523982847709021e+02
4.115197895260249652e+02 6.142123115969722676e+03 4.196768045727984600e+02 6.655780512594431002e+02
4.117197895260248970e+02 6.065517381581712471e+03 4.198768045727984486e+02 6.538276791168176487e+02
4.119197895260249425e+02 5.979425390951480949e+03 4.200768045727984372e+02 6.529365281278415978e+02
4.121197895260248742e+02 5.882674690862562784e+03 4.202768045727984259e+02 6.617677862859965217e+02
4.123197895260249197e+02 5.774640205865824100e+03 4.204768045727984145e+02 6.789617042286446349e+02
4.125197895260248515e+02 5.655214642647822075e+03 4.206768045727984031e+02 7.029840196149860958e+02
4.127197895260248970e+02 5.524779159224402974e+03 4.208768045727983917e+02 7.321761119288402142e+02
4.129197895260248288e+02 5.384192812735586813e+03 4.210768045727983804e+02 7.648092184531453768e+02
4.131197895260248742e+02 5.234806231273940284e+03 4.212768045727983690e+02 7.991440772214256185e+02
4.133197895260248060e+02 5.078490734064611388e+03 4.214768045727983576e+02 8.334957074216338242e+02
4.135197895260248515e+02 4.917662858749243242e+03 4.216768045727983463e+02 8.663009700460580689e+02
4.137197895260247833e+02 4.755278966004782887e+03 4.218768045727983349e+02 8.961844496309961414e+02
4.139197895260248288e+02 4.594776486350517189e+03 4.220768045727983235e+02 9.220165146231726112e+02
4.141197895260247606e+02 4.439946696253497066e+03 4.222768045727983122e+02 9.429566123313500157e+02
4.143197895260248060e+02 4.294736361306372601e+03 4.224768045727983008e+02 9.584753073710417084e+02
4.145197895260247378e+02 4.162989113923029436e+03 4.226768045727982894e+02 9.683504491450946716e+02
4.147197895260247833e+02 4.048149128705480962e+03 4.228768045727982781e+02 9.726360293586322996e+02
4.149197895260247151e+02 3.952957448388664488e+03 4.230768045727982667e+02 9.716063151897618582e+02
4.151197895260247606e+02 3.879174307276796753e+03 4.232768045727982553e+02 9.656819954402328676e+02
4.153197895260246923e+02 3.827359228334820727e+03 4.234768045727982440e+02 9.553484966515562746e+02
4.155197895260247378e+02 3.796735517940433965e+03 4.236768045727982326e+02 9.410785094814825698e+02
4.157197895260246696e+02 3.785158290713331098e+03 4.238768045727982212e+02 9.232705641185068544e+02
4.159197895260247151e+02 3.789196400633298254e+03 4.240768045727982098e+02 9.022130700935150571e+02
4.161197895260246469e+02 3.804329321555661409e+03 4.242768045727981985e+02 8.780789292739749499e+02
4.163197895260246923e+02 3.825250437579892605e+03 4.244768045727981871e+02 8.509504064115817528e+02
4.165197895260246241e+02 3.846258554672462196e+03 4.246768045727981757e+02 8.208684363036196601e+02
4.167197895260246696e+02 3.861710050970727934e+03 4.248768045727981644e+02 7.878960450663948905e+02
4.169197895260246014e+02 3.866495616969616549e+03 4.250768045727981530e+02 7.521829597120628250e+02
4.171197895260246469e+02 3.856499066908700570e+03 4.252768045727981416e+02 7.140182858260528747e+02
4.173197895260245787e+02 3.828992541309439275e+03 4.254768045727981303e+02 6.738603701423407983e+02
4.175197895260246241e+02 3.782923818171203948e+03 4.256768045727981189e+02 6.323371737953942784e+02
4.177197895260245559e+02 3.719058232071830844e+03 4.258768045727981075e+02 5.902158317582754989e+02
4.179197895260246014e+02 3.639949954579217319e+03 4.260768045727980962e+02 5.483455444311575775e+02
4.181197895260245332e+02 3.549734295503325484e+03 4.262768045727980848e+02 5.075825405194734117e+02
4.183197895260245787e+02 3.453752526822132495e+03 4.264768045727980734e+02 4.687087818002505628e+02
4.185197895260245105e+02 3.358041093781352629e+03 4.266768045727980621e+02 4.323569136291963559e+02
4.187197895260245559e+02 3.268735181037578968e+03 4.268768045727980507e+02 3.989526673725164869e+02
4.189197895260244877e+02 3.191449718622534419e+03 4.270768045727980393e+02 3.686828380189991776e+02
4.191197895260245332e+02 3.130706799441081330e+03 4.272768045727980279e+02 3.414927232017017786e+02
4.193197895260244650e+02 3.089475762688385657e+03 4.274768045727980166e+02 3.171122998294781610e+02
4.195197895260245105e+02 3.068880656389229898e+03 4.276768045727980052e+02 2.951062135682479379e+02
4.197197895260244422e+02 3.068110499807657106e+03 4.278768045727979938e+02 2.749395130777215286e+02
4.199197895260244877e+02 3.084543037567322244e+03 4.280768045727979825e+02 2.560493920043186336e+02
4.201197895260244195e+02 3.114065811058535928e+03 4.282768045727979711e+02 2.379131434133656740e+02
4.203197895260244650e+02 3.151553197070350052e+03 4.284768045727979597e+02 2.201039429484413006e+02
4.205197895260243968e+02 3.191438336217093365e+03 4.286768045727979484e+02 2.023285918480956980e+02
4.207197895260244422e+02 3.228307635891702830e+03 4.288768045727979370e+02 1.844444609182979775e+02
4.209197895260243740e+02 3.257444542762965739e+03 4.290768045727979256e+02 1.664560326607260663e+02
4.211197895260244195e+02 3.275258655258649014e+03 4.292768045727979143e+02 1.484941483723328020e+02
4.213197895260243513e+02 3.279554404465623520e+03 4.294768045727979029e+02 1.307829707863699014e+02
4.215197895260243968e+02 3.269617462549330867e+03 4.296768045727978915e+02 1.136005891644593646e+02
4.217197895260243286e+02 3.246122857635670698e+03 4.298768045727978802e+02 9.723912646431803353e+01
4.219197895260243740e+02 3.210892443044085212e+03 4.300768045727978688e+02 8.196931978221826398e+01
4.221197895260243058e+02 3.166547413210158993e+03 4.302768045727978574e+02 6.801310532408649578e+01
4.223197895260243513e+02 3.116111645929463521e+03 4.304768045727978460e+02 5.552606116030572991e+01
4.225197895260242831e+02 3.062622903772642985e+03 4.306768045727978347e+02 4.458994107824580766e+01
4.227197895260243286e+02 3.008801939115835467e+03 4.308768045727978233e+02 3.521420207148147341e+01
4.229197895260242603e+02 2.956816123829858952e+03 4.310768045727978119e+02 2.734452531774518746e+01
4.231197895260243058e+02 2.908156951770669366e+03 4.312768045727978006e+02 2.087589748048326044e+01
4.233197895260242376e+02 2.863632502631483021e+03 4.314768045727977892e+02 1.566781367957627324e+01
4.235197895260242831e+02 2.823459387139459523e+03 4.316768045727977778e+02 1.155948554842908393e+01
4.237197895260242149e+02 2.787425957415602170e+03 4.318768045727977665e+02 8.383460133794049085e+00
4.239197895260242603e+02 2.755091057303588059e+03 4.320768045727977551e+02 5.976651540798198603e+00
4.241197895260241921e+02 2.725980876824806728e+03 4.322768045727977437e+02 4.188352518293361193e+00
4.243197895260242376e+02 2.699750338607275808e+03 4.324768045727977324e+02 2.885256342259810758e+00
4.245197895260241694e+02 2.676283964505223594e+03 4.326768045727977210e+02 1.953844971771163674e+00
4.247197895260242149e+02 2.655722887723454278e+03 4.328768045727977096e+02 1.300683393238448948e+00
4.249197895260241467e+02 2.638417776372059961e+03 4.330768045727976983e+02 8.512207579756880804e-01
4.251197895260241921e+02 2.624819972620406588e+03 4.332768045727976869e+02 5.476673292035739715e-01
4.253197895260241239e+02 2.615333292211481421e+03 4.334768045727976755e+02 3.464268956585774273e-01
4.255197895260241694e+02 2.610155193813041024e+03 4.336768045727976642e+02 2.154485488250748038e-01
4.257197895260241012e+02 2.609137513421508174e+03 4.338768045727976528e+02 1.317439056688444188e-01
4.259197895260241467e+02 2.611693488699459522e+03 4.340768045727976414e+02 7.921197227553469777e-02
4.261197895260240784e+02 2.616769968701592916e+03 4.342768045727976300e+02 4.683205485994020034e-02
4.263197895260241239e+02 2.622892811213311688e+03 4.344768045727976187e+02 2.722743799864694308e-02
4.265197895260240557e+02 2.628281308963932588e+03 4.346768045727976073e+02 1.556685353674450156e-02
4.267197895260241012e+02 2.631016062721911112e+03 4.348768045727975959e+02 8.752757467835244401e-03
4.269197895260240330e+02 2.629235912513326639e+03 4.350768045727975846e+02 4.840147160659375933e-03
4.271197895260240784e+02 2.621334780244502781e+03 4.352768045727975732e+02 2.632458684611066902e-03
4.273197895260240102e+02 2.606129309603498768e+03 4.354768045727975618e+02 1.408230203382483930e-03
4.275197895260240557e+02 2.582972940683084289e+03 4.356768045727975505e+02 7.409939115999514617e-04
4.277197895260239875e+02 2.551800663496071593e+03 4.358768045727975391e+02 3.835344099239008583e-04
4.279197895260240330e+02 2.513099660546445648e+03 4.360768045727975277e+02 1.952821527014232748e-04
4.281197895260239648e+02 2.467812514455181827e+03 4.362768045727975164e+02 9.781582083678657356e-05
4.283197895260240102e+02 2.417189726281192179e+03 4.364768045727975050e+02 4.820185675995542905e-05
4.285197895260239420e+02 2.362615356702947338e+03 4.366768045727974936e+02 2.336933224281294907e-05
4.287197895260239875e+02 2.305432614499948613e+03 4.368768045727974823e+02 1.114747310537386568e-05
4.289197895260239193e+02 2.246794841431139503e+03 4.370768045727974709e+02 5.232073605468067997e-06
4.291197895260239648e+02 2.187561995541775104e+03 nan nan
4.293197895260238965e+02 2.128254480672391310e+03 nan nan
4.295197895260239420e+02 2.069066510724599539e+03 nan nan
4.297197895260238738e+02 2.009931793079673071e+03 nan nan
4.299197895260239193e+02 1.950626687930993285e+03 nan nan
4.301197895260238511e+02 1.890891273994320045e+03 nan nan
4.303197895260238965e+02 1.830547480526224490e+03 nan nan
4.305197895260238283e+02 1.769595554891403708e+03 nan nan
4.307197895260238738e+02 1.708274978089908018e+03 nan nan
4.309197895260238056e+02 1.647082464958514493e+03 nan nan
4.311197895260238511e+02 1.586746660175890156e+03 nan nan
4.313197895260237829e+02 1.528165400203691206e+03 nan nan
4.315197895260238283e+02 1.472316062628221289e+03 nan nan
4.317197895260237601e+02 1.420152080176949084e+03 nan nan
4.319197895260238056e+02 1.372499106621136661e+03 nan nan
4.321197895260237374e+02 1.329962910860509965e+03 nan nan
4.323197895260237829e+02 1.292858411503505067e+03 nan nan
4.325197895260237146e+02 1.261165994461784521e+03 nan nan
4.327197895260237601e+02 1.234517956480942530e+03 nan nan
4.329197895260236919e+02 1.212214990311512338e+03 nan nan
4.331197895260237374e+02 1.193270264845862584e+03 nan nan
4.333197895260236692e+02 1.176476867818748133e+03 nan nan
4.335197895260237146e+02 1.160493074773933813e+03 nan nan
4.337197895260236464e+02 1.143938972940929034e+03 nan nan
4.339197895260236919e+02 1.125497342821633993e+03 nan nan
4.341197895260236237e+02 1.104011409727386308e+03 nan nan
4.343197895260236692e+02 1.078572219658747827e+03 nan nan
4.345197895260236010e+02 1.048589085471400040e+03 nan nan
4.347197895260236464e+02 1.013837857498626704e+03 nan nan
4.349197895260235782e+02 9.744836565242092092e+02 nan nan
4.351197895260236237e+02 9.310769896376184533e+02 nan nan
4.353197895260235555e+02 8.845245560513785676e+02 nan nan
4.355197895260236010e+02 8.360381853799888177e+02 nan nan
4.357197895260235327e+02 7.870669041197061233e+02 nan nan
4.359197895260235782e+02 7.392178754290201823e+02 nan nan
4.361197895260235100e+02 6.941718518742567312e+02 nan nan
4.363197895260235555e+02 6.535979589417232773e+02 nan nan
4.365197895260234873e+02 6.190713851351149515e+02 nan nan
4.367197895260235327e+02 5.919962723229712083e+02 nan nan
4.369197895260234645e+02 5.735351430524807483e+02 nan nan
4.371197895260235100e+02 5.645458241593046296e+02 nan nan
4.373197895260234418e+02 5.655271024023294331e+02 nan nan
4.375197895260234873e+02 5.765751487515944973e+02 nan nan
4.377197895260234191e+02 5.973537695979630371e+02 nan nan
4.379197895260234645e+02 6.270823818880769522e+02 nan nan
4.381197895260233963e+02 6.645458633296062771e+02 nan nan
4.383197895260234418e+02 7.081298026535411054e+02 nan nan
4.385197895260233736e+02 7.558830595617274639e+02 nan nan
4.387197895260234191e+02 8.056070554815681817e+02 nan nan
4.389197895260233508e+02 8.549681821178535301e+02 nan nan
4.391197895260233963e+02 9.016266124069928765e+02 nan nan
4.393197895260233281e+02 9.433721599342688933e+02 nan nan
4.395197895260233736e+02 9.782561383269750195e+02 nan nan
4.397197895260233054e+02 1.004707755329711290e+03 nan nan
4.399197895260233508e+02 1.021624562151231316e+03 nan nan
4.401197895260232826e+02 1.028428764628473573e+03 nan nan
4.403197895260233281e+02 1.025084484601451322e+03 nan nan
4.405197895260232599e+02 1.012074893820881471e+03 nan nan
4.407197895260233054e+02 9.903420273777061311e+02 nan nan
4.409197895260232372e+02 9.611955439898749773e+02 nan nan
4.411197895260232826e+02 9.261993567770272193e+02 nan nan
4.413197895260232144e+02 8.870466693000245186e+02 nan nan
4.415197895260232599e+02 8.454344290060023468e+02 nan nan
4.417197895260231917e+02 8.029476052292819759e+02 nan nan
4.419197895260232372e+02 7.609621724656224160e+02 nan nan
4.421197895260231689e+02 7.205734634767810576e+02 nan nan
4.423197895260232144e+02 6.825539156447347295e+02 nan nan
4.425197895260231462e+02 6.473414349139854949e+02 nan nan
4.427197895260231917e+02 6.150568924494932617e+02 nan nan
4.429197895260231235e+02 5.855468652563663454e+02 nan nan
4.431197895260231689e+02 5.584458088877546516e+02 nan nan
4.433197895260231007e+02 5.332505382349535239e+02 nan nan
4.435197895260231462e+02 5.093992714758245484e+02 nan nan
4.437197895260230780e+02 4.863475881656897286e+02 nan nan
4.439197895260231235e+02 4.636344328496739990e+02 nan nan
4.441197895260230553e+02 4.409326702384307737e+02 nan nan
4.443197895260231007e+02 4.180805240712804789e+02 nan nan
4.445197895260230325e+02 3.950923252240585839e+02 nan nan
4.447197895260230780e+02 3.721491470915079844e+02 nan nan
4.449197895260230098e+02 3.495719059836410452e+02 nan nan
4.451197895260230553e+02 3.277811576281338262e+02 nan nan
4.453197895260229870e+02 3.072489722376062673e+02 nan nan
4.455197895260230325e+02 2.884488175381432029e+02 nan nan
4.457197895260229643e+02 2.718092815488623728e+02 nan nan
4.459197895260230098e+02 2.576767494146238846e+02 nan nan
4.461197895260229416e+02 2.462908968563639007e+02 nan nan
4.463197895260229870e+02 2.377752142897065823e+02 nan nan
4.465197895260229188e+02 2.321429065269368550e+02 nan nan
4.467197895260229643e+02 2.293166220158055069e+02 nan nan
4.469197895260228961e+02 2.291587563790121749e+02 nan nan
4.471197895260229416e+02 2.315077372608812425e+02 nan nan
4.473197895260228734e+02 2.362148882767995417e+02 nan nan
4.475197895260229188e+02 2.431762965135308150e+02 nan nan
4.477197895260228506e+02 2.523546137932710280e+02 nan nan
4.479197895260228961e+02 2.637868765591497890e+02 nan nan
4.481197895260228279e+02 2.775761264289955079e+02 nan nan
4.483197895260228734e+02 2.938666764949130652e+02 nan nan
4.485197895260228051e+02 3.128050650993898216e+02 nan nan
4.487197895260228506e+02 3.344908048927405844e+02 nan nan
4.489197895260227824e+02 3.589227046178249338e+02 nan nan
4.491197895260228279e+02 3.859475806515351906e+02 nan nan
4.493197895260227597e+02 4.152184164811030769e+02 nan nan
4.495197895260228051e+02 4.461683951734392508e+02 nan nan
4.497197895260227369e+02 4.780057560416431102e+02 nan nan
4.499197895260227824e+02 5.097322578161034130e+02 nan nan
4.501197895260227142e+02 5.401854114056620801e+02 nan nan
4.503197895260227597e+02 5.681018911287225137e+02 nan nan
4.505197895260226915e+02 5.921969894592011769e+02 nan nan
4.507197895260227369e+02 6.112529749334713642e+02 nan nan
4.509197895260226687e+02 6.242080096817488766e+02 nan nan
4.511197895260227142e+02 6.302370424441015757e+02 nan nan
4.513197895260226460e+02 6.288168472288060684e+02 nan nan
4.515197895260226915e+02 6.197690256926723578e+02 nan nan
4.517197895260226232e+02 6.032771128881475988e+02 nan nan
4.519197895260226687e+02 5.798766157908346486e+02 nan nan
4.521197895260226005e+02 5.504195272541250006e+02 nan nan
4.523197895260226460e+02 5.160172620291514249e+02 nan nan
4.525197895260225778e+02 4.779677834074425391e+02 nan nan
4.527197895260226232e+02 4.376737523400967120e+02 nan nan
4.529197895260225550e+02 3.965587746054197851e+02 nan nan
4.531197895260226005e+02 3.559883001420250253e+02 nan nan
4.533197895260225323e+02 3.172005932755989193e+02 nan nan
4.535197895260225778e+02 2.812516588893924450e+02 nan nan
4.537197895260225096e+02 2.489763180548648052e+02 nan nan
4.539197895260225550e+02 2.209660030581818830e+02 nan nan
4.541197895260224868e+02 1.975624649799136421e+02 nan nan
4.543197895260225323e+02 1.788655684440294067e+02 nan nan
4.545197895260224641e+02 1.647527256146830439e+02 nan nan
4.547197895260225096e+02 1.549072663389771378e+02 nan nan
4.549197895260224414e+02 1.488530762511328760e+02 nan nan
4.551197895260224868e+02 1.459930574133103676e+02 nan nan
4.553197895260224186e+02 1.456492737203500951e+02 nan nan
4.555197895260224641e+02 1.471029524066951524e+02 nan nan
4.557197895260223959e+02 1.496327724715006013e+02 nan nan
4.559197895260224414e+02 1.525500658158252918e+02 nan nan
4.561197895260223731e+02 1.552297041252343490e+02 nan nan
4.563197895260224186e+02 1.571355814020866717e+02 nan nan
4.565197895260223504e+02 1.578397722342344309e+02 nan nan
4.567197895260223959e+02 1.570346852545272043e+02 nan nan
4.569197895260223277e+02 1.545378569879875670e+02 nan nan
4.571197895260223731e+02 1.502894363458816827e+02 nan nan
4.573197895260223049e+02 1.443428636196413493e+02 nan nan
4.575197895260223504e+02 1.368497014314252453e+02 nan nan
4.577197895260222822e+02 1.280399722558373696e+02 nan nan
4.579197895260223277e+02 1.181996447060227524e+02 nan nan
4.581197895260222595e+02 1.076470492434251440e+02 nan nan
4.583197895260223049e+02 9.670997464926914233e+01 nan nan
4.585197895260222367e+02 8.570500468144379624e+01 nan nan
4.587197895260222822e+02 7.492032737822300703e+01 nan nan
4.589197895260222140e+02 6.460283198099942581e+01 nan nan
4.591197895260222595e+02 5.494985402248158834e+01 nan nan
4.593197895260221912e+02 4.610549170159650600e+01 nan nan
4.595197895260222367e+02 3.816104260525101921e+01 nan nan
4.597197895260221685e+02 3.115883213658452178e+01 nan nan
4.599197895260222140e+02 2.509854032421914738e+01 nan nan
4.601197895260221458e+02 1.994508231223317907e+01 nan nan
4.603197895260221912e+02 1.563714617010703911e+01 nan nan
4.605197895260221230e+02 1.209561639117327481e+01 nan nan
4.607197895260221685e+02 9.231284385433760065e+00 nan nan
4.609197895260221003e+02 6.951440056598380046e+00 nan nan
4.611197895260221458e+02 5.165126411007093132e+00 nan nan
4.613197895260220776e+02 3.787003359083422893e+00 nan nan
4.615197895260221230e+02 2.739895826829895853e+00 nan nan
4.617197895260220548e+02 1.956190301357915606e+00 nan nan
4.619197895260221003e+02 1.378294098030853787e+00 nan nan
4.621197895260220321e+02 9.583882308828718388e-01 nan nan
4.623197895260220776e+02 6.576954514601199842e-01 nan nan
4.625197895260220093e+02 4.454582199803633902e-01 nan nan
4.627197895260220548e+02 2.977850140628945930e-01 nan nan
4.629197895260219866e+02 1.964840658397069839e-01 nan nan
4.631197895260220321e+02 1.279662230120604816e-01 nan nan
4.633197895260219639e+02 8.226625506454232628e-02 nan nan
4.635197895260220093e+02 5.220610242577467669e-02 nan nan
4.637197895260219411e+02 3.270459317063203336e-02 nan nan
4.639197895260219866e+02 2.022548289414562508e-02 nan nan
4.641197895260219184e+02 1.234827833608614749e-02 nan nan
4.643197895260219639e+02 7.442964360906080892e-03 nan nan
4.645197895260218957e+02 4.429269500953730322e-03 nan nan
4.647197895260219411e+02 2.602432598056334066e-03 nan nan
4.649197895260218729e+02 1.509741647294365451e-03 nan nan
4.651197895260219184e+02 8.648007291655393503e-04 nan nan
4.653197895260218502e+02 4.891411417128804827e-04 nan nan
4.655197895260218957e+02 2.731942178652105053e-04 nan nan
4.657197895260218274e+02 1.506754063292007988e-04 nan nan
4.659197895260218729e+02 8.206560068854731871e-05 nan nan
4.661197895260218047e+02 4.414099983215669765e-05 nan nan
4.663197895260218502e+02 2.344766998294563917e-05 nan nan
4.665197895260217820e+02 1.230121411310732152e-05 nan nan
4.667197895260218274e+02 6.373841043079110107e-06 nan nan
4.669197895260217592e+02 3.261922328863773021e-06 nan nan
