# Supplementary material for: OMNI-P2x universal neural network potential for excited-state simulations
Source: Nat Commun. 2026 Apr 7;17:4949. doi: 10.1038/s41467-026-71380-5 (PMC13233842; doi:10.1038/s41467-026-71380-5)
Supplement: Supplementary file 3 — Source Data [file 41467_2026_71380_MOESM3_ESM.zip › source_data/Suppl_Fig4/fig_S4.txt]

# state EE_true/kcal_mol EE_pred/kcal_mol
1      97.3345      97.5187
1     112.8862     112.1010
1     134.8807     131.5416
1      82.1357      78.4024
1     109.3234     108.3337
1      90.9226      83.3691
1     134.4650     133.6562
1      73.0393      76.1504
1     118.6152     115.6375
1      58.8695      50.1940
1     117.9862     113.9041
1     112.2275     115.2774
1     100.5234      87.8600
1      77.4032      78.3311
1      85.1412      91.3181
1      80.4607      78.8737
1     147.6489     140.5166
1     108.2886     116.5229
1      79.4603     107.8771
1     113.8987     112.0004
1      91.6258      89.5529
1     109.4782     109.5143
1     104.4211      99.1638
1      93.2077      92.4749
1     100.2668     109.7360
1     129.5248     133.4812
1     119.9296     119.2302
1     101.1205      98.7365
1     116.3639     116.3475
1      84.8836      90.1304
1     109.2343     110.8918
1      90.4204      88.5159
1      92.9336      93.7401
1     111.4427     114.5530
1     109.6541     110.4632
1     110.9147     112.0113
1      66.0569      68.4891
1     111.9751     102.8685
1     116.1233     113.5903
1     131.2151     131.2803
1      86.7231      86.1684
1     104.8215      95.1542
1     138.4340     132.9310
1     104.2883      99.7000
1     115.3264     114.9466
1     116.5558     109.4205
1     109.1141     105.4273
1     128.4639     128.6013
1     129.1766     124.0405
1     132.9508     130.1228
1      82.3623      80.2805
1     124.2784     121.9264
1      85.0291      64.8540
1     115.0092     110.7419
1     113.6496     115.0192
1     115.1955     114.2886
1     107.1915     104.7005
1     113.1142     114.3117
1      92.0515      89.1348
1     116.2978     116.4087
1     109.9527     108.8226
1     119.0636     118.7564
1     102.3971     110.9978
1      95.8115     102.9492
1     123.8451     125.4899
1     128.8323     132.4986
1      95.0102      94.0191
1     153.3697     138.1830
1     126.1037     126.4221
1     116.1964     115.1095
1     124.2564     120.1314
1     116.7985     116.8201
1     107.7213     103.8018
1      94.7484      93.1221
1     121.6061     119.3630
1      99.7116     100.2816
1     102.3800     101.5255
1     128.3933     119.8846
1     114.6287     115.8204
1      94.6244     100.7575
1      96.8275      93.2039
1      96.5955      94.6733
1      88.4068      87.3250
1     113.1052     112.5858
1     112.3753     115.6876
1     112.9797     109.6838
1     103.1048     104.5979
1     103.6714     104.1317
1     103.0887     104.6994
1     102.5303      99.0368
1      92.8042      95.7038
1     100.9555     104.3828
1     117.1841     112.0839
1      87.0869      82.6754
1     104.0014      98.9348
1      97.9339      96.7591
1     135.4888     130.3826
1     126.0619     122.4258
1     117.1903     118.9687
1      81.3398      82.2027
1     106.2894     103.0531
1      97.9590      94.5255
1     114.2048     103.8387
1     121.4710     121.5846
1     133.3892     134.1925
1     109.6660     109.9667
1      90.5611      95.0519
1      82.6592      78.9943
1     118.1306     118.3099
1     109.1940     110.5691
1     103.8486      86.9865
1     127.2117     125.8297
1     128.9637     126.5979
1     124.8893     128.1175
1     110.9986     110.0574
1     114.5405     112.9732
1      83.4181      76.4256
1      93.0433      86.0827
1     101.8113     106.1601
1     121.7942     117.8439
1     119.6766     118.7516
1      89.8561      86.7587
1     120.1615     121.3112
1      96.5516     104.0898
1      95.2352      97.5814
1      98.8394     100.3665
1     123.0319     121.3598
1      94.0290      95.3305
1     116.0458     115.5992
1     100.1259     109.0193
1     138.1246     134.3606
1     127.7889     128.3671
1      94.4111      95.8100
1     119.1221     121.3808
1      96.9869      77.8751
1     114.7981     113.0138
1     107.1032     106.9334
1     100.6603      98.6802
1     106.4785     108.3316
1     108.9919     109.5448
1     121.2466     114.9400
1     115.2327     108.8015
1     101.6082      93.3786
1     120.0482     117.5571
1     135.9240     101.8262
1     169.4930     157.5612
1     121.0526     115.3491
1     111.5393     111.7098
1     104.4949     104.6662
1      81.6400      84.5805
1     139.3942     121.8656
1      86.3937      87.0195
1      91.1912      93.9781
1      82.7251      90.7797
1     102.1170      95.1942
1     121.7949     120.1280
1     122.6007     121.2098
1     135.9782     130.6814
1     141.5106     138.7331
1      93.6511      92.2571
1     101.6576     101.1409
1      87.9544      89.7786
1      98.7228      94.4752
1     102.4850     109.3747
1     122.5712     118.6207
1     101.1529     103.3949
1     110.1369     113.1281
1     125.8039     138.1501
1     119.2514     118.3111
1      98.3209     103.0959
1     111.9475     108.7664
1      88.5548      87.4246
1      91.5832      96.0288
1      97.6324     100.2022
1     120.4343     114.6905
1      99.2318      98.5243
1     128.1130     121.4283
1     117.6088     113.1178
1     102.2278     101.6257
1     145.1551     139.3001
1     109.2178     102.9547
1      85.9831      87.2929
1     122.1387     125.7167
1     101.2625     106.7335
1     101.4249     102.0589
1      77.2889      78.5310
1      97.1347      97.5801
1     115.6710     110.4626
1     114.6103     112.7040
1     157.8738     147.4886
1      78.4856      80.5119
1      81.7108      78.6177
1      58.3647      58.6828
1      62.5853      60.8780
1     120.3094     116.2993
1     117.2738     113.5367
1     108.0953     103.0165
1      88.2907      92.3225
1     129.7455     132.8958
1     104.2513     108.3269
1     127.0791     127.4224
1     103.5177     101.6593
1     104.3636     111.8317
1      97.1272      96.1807
1     123.8316     123.2481
1     116.1566     110.6166
1      72.9213      59.2517
1     100.1415      94.7577
1     111.4791     110.2107
1      92.1311      88.3060
1     106.1057     111.0303
1      98.2855     109.1693
1      87.2970      86.3502
1     133.1464     120.3497
1     117.9320     116.1958
1     128.5009     129.2673
1     117.4445     115.0912
1     102.6607     106.3801
1     118.7012     116.8768
1     110.2562     107.3486
1     126.3921     121.3065
1     105.0987     110.2530
1     109.6698     109.9247
1      88.0760      92.2056
1      52.7314      50.4629
1      84.9589      85.7990
1     113.4468     113.9379
1     134.2407     134.2374
1     139.6618     138.5719
1      92.9156      97.1337
1     103.8728      98.9440
1     101.1150      97.1988
1     117.9339     117.8662
1     122.7973     122.9700
1     109.2343     106.0732
1      91.3914      99.6122
1      95.2040      95.6846
1     124.1331     125.4704
1     112.5222     112.0744
1      96.2869      92.0703
1      98.0797     100.8399
1     106.2934     103.4506
1      91.0737      86.1279
1      90.6340      96.2120
1     124.7646     121.3467
1     132.8522     130.4221
1     106.5972     104.4265
1      89.3279      70.7706
1     118.1323     117.5787
1     124.2266     121.4313
1     114.8391     115.6132
1      93.4893      92.9119
1     114.0158     112.9823
1     107.6231     108.5027
1     114.0400     118.9630
1      75.9128     100.1677
1     153.9470     152.2647
1     113.0341     113.9062
1     109.9118     106.7704
1     107.0278     109.5209
1     114.4403     110.7444
1     110.2568     102.8053
1     126.4755     124.6316
1     107.2895     106.8945
1      93.4176     102.9943
1     118.0121     119.4710
1     113.6022     112.7795
1      72.0629      74.5006
1      92.4966      95.6789
1      94.0285      95.7936
1      80.6788      89.0381
1      75.1974      78.7948
1      38.3619      39.2978
1     103.8604     110.6812
1     103.6697     108.7237
1     118.1996     119.5172
1     136.2124     132.0099
1      95.5108      97.6459
1     106.2840     105.2614
1     160.6354     151.2109
1     105.5894     103.9283
1      77.9166      76.3547
1      99.4657     112.6129
1      72.6082      79.6927
1      77.9164      86.1278
1     117.7816     117.6600
1     126.1712     125.6928
1      81.5363      85.6519
1     105.3105     104.5992
1      97.6659      93.4856
1     115.1875     113.0122
1      54.6327      73.3186
1     119.7400     120.4476
1     117.1605     119.3741
1      73.8981      78.0701
1     104.5031     103.6637
1     121.1010     120.6111
1     112.3476     114.0932
1     126.4977     123.1446
1     124.3236     119.8852
1     111.7722     117.8435
1     130.6381     122.0368
1     121.9957     117.4979
1     120.9498     115.6331
1     106.7663     107.8756
1     106.0561     104.3815
1     109.4497     101.3739
1     102.5354     103.0444
1     104.8966     105.2282
1     125.0547     122.3611
1     155.5356     149.7267
1     122.9004     122.8623
1     124.1432     122.1039
1      94.3687      92.4993
1     117.7145     108.5782
1      84.0622      89.9695
1     105.0554      99.7243
1      95.3013     100.0669
1      82.7777      82.0920
1     108.6589     109.6217
1      94.6823      95.7901
1     112.3961     119.3892
1     121.8166     123.1343
1     122.5769     117.6021
1     112.6764     116.8599
1     108.2074     112.2508
1      87.7571      92.8777
1     122.1685     122.3666
1     112.9716     112.2080
1     118.0691     117.2634
1     127.3504     130.8453
1      94.3401      99.2175
1      86.8220      87.2446
1     114.0914     113.9527
1     106.7659     102.8291
1     117.1108     117.9173
1     118.7249     121.8827
1     103.7947      98.1785
1     127.8087     131.2173
1      99.2562      96.7812
1      83.2786      84.1872
1     120.2957     118.9535
1     110.7224     110.4367
1     153.7908     154.0889
1     115.4578     112.7174
1      71.3980      74.4284
1      67.7503      67.8556
1     114.5664     117.6631
1      79.0812      64.4727
1     101.3835     107.0517
1     133.1704     129.1779
1     120.6472     119.8895
1      77.3257      82.4904
1     132.5838     125.9358
1      97.5191      99.7418
1     110.0612     111.5273
1      96.4742      99.4128
1     102.3214     100.4419
1      74.4147      80.6093
1      88.6006      95.1976
1      84.5090      77.7838
1     117.0896     121.9227
1      98.2662     104.9288
1      63.9031      73.3399
1     125.5874     117.9040
1     107.8867     104.4790
1     122.0546     121.9923
1      82.2892      81.8999
1      80.2436      83.2261
1     126.5052     120.7071
1      99.6807      99.3178
1      69.5550      71.6519
1     104.1893     102.4216
1      54.0846      74.7732
1     110.9138     105.2068
1     101.0350     103.8093
1      71.1583      70.5620
1      74.5287      67.6254
1      99.2075     107.4336
1      50.6419      53.6891
1     124.7156     124.7449
1      89.1480      82.4122
1      98.4289     105.8505
1     101.4537     102.1604
1     106.0557     106.0165
1      54.9712      66.0220
1      83.9139      86.6596
1     111.5031     104.9270
1      99.8746     103.9616
1      77.8928      69.4668
1      81.6522      81.4617
1      86.9165      90.9932
1     101.7132     104.0747
1     159.3071     148.6652
1      83.4960      87.8017
1     104.5919     103.1965
1     117.8317     119.7424
1     124.1232     120.6931
1      92.1353      88.0139
1      96.0872     100.6389
1     119.6471     114.4025
1     129.4957     128.4146
1     108.9678     111.8368
1      95.2027      87.1482
1     131.4784     127.1115
1      99.9630     104.8556
1      88.4617      77.1836
1     101.4210     104.4395
1      94.6698      92.6568
1     106.0962     107.2702
1     115.5168     113.3752
1      92.4941      94.6615
1     120.7531     126.7105
1     100.3209     106.3016
1      97.7763      87.1269
1      48.2438      61.1290
1      85.5221      82.5605
1      79.5475      77.8397
1      84.7934      91.3236
1     117.5553     122.5438
1      88.7462      87.8887
1     109.3530     106.9591
1     164.9260     152.2150
1     121.9488     125.0112
1     106.6591      98.6308
1      77.7680      77.4611
1     108.1590     104.3650
1     102.7789     107.4566
1      98.9837      99.1453
1      71.0491      84.5764
1      93.4534      94.5567
1     124.5332     120.3937
1     126.0736     118.7976
1     139.6330     131.9381
1      96.2717      98.9679
1     102.9795     105.9242
1      95.1557      96.8642
1      95.7394     101.0055
1     103.5020     102.1483
1     123.7696     120.6273
1     146.7386     140.2808
1      81.2384      85.4752
1      99.5740     100.3791
1      71.8898      63.9948
1     132.5533     124.4149
1     118.2629     114.7983
1     114.2427     114.8225
1      94.0510      98.4878
1      98.2392     102.8909
1     126.9135     122.2641
1     132.0397     125.8885
1     102.6646     104.9378
1      86.7023      90.8091
1      85.5601      88.8171
1     122.4894     119.1595
1      82.7080      90.5938
1      79.8488      87.4459
1     103.8083     107.0660
1     120.5257     118.9050
1      77.6147      81.8125
1      63.6675      72.2538
1     110.0656     109.6865
1     127.8745     127.1086
1      82.6727      87.2716
1      99.6707     107.0054
1     106.9473      96.1105
1     103.5455     103.9833
1      76.8541      87.3009
1      50.1593      58.3226
1     113.7950     113.8801
1     106.6196     105.6523
1     103.3418      96.4219
1     123.8960     126.4132
1     116.6164     110.6749
1      31.7412      43.3058
1     117.6286     117.7205
1     125.1043     123.2510
1     119.8319     122.8797
1     115.7680     113.8420
1     113.5700     117.8659
1     104.2472     107.8223
1     126.9110     126.3033
1      88.7872      88.8121
1     113.7555     115.0093
1     110.1663     111.7523
1      94.3944      96.8840
1      92.3204      87.9166
1      83.5831      84.8287
1      43.0828      67.4633
1     119.4465     121.7921
1     125.0816     118.8483
1      81.8264      85.6009
1      82.8859      73.1813
1     101.1750     102.7355
1      73.4280      84.4020
1      80.4928      81.2916
1     117.1007     114.5380
1      93.4293      99.1145
1     114.2623     113.8633
1     117.1832     114.0088
1     110.5546     114.3818
1     133.1742     124.6910
1      95.5977      92.3509
1      81.7995      82.3410
1     116.0152     112.8669
1     118.9453     118.8167
1     106.1209     105.2801
1     118.6247     118.3781
1     115.3504     110.0476
1     123.9979     122.0020
1      81.7384      81.7096
1     121.3269     115.5544
1     116.3755     114.8048
1     127.4691     125.9231
1      94.2726      99.6936
1     104.0719     102.6437
1      93.6687     102.5066
1      86.6115      85.0331
1     126.0814     124.4996
1     106.5861     103.3965
1     119.9065     116.0963
1      96.2796      93.0358
1     112.4241     109.5385
1      90.3266      88.2691
1      97.9064     102.0329
1     109.9563     109.8771
1     117.3821     114.1966
1      82.9833      82.2284
1      99.8838      85.3821
1     106.5971     103.8427
1     129.4226     127.0187
1     120.6398     114.1843
1      96.9694      91.6390
1      77.8146      80.4427
1     124.5069     119.4551
1     131.5225     128.3931
1     111.6508     111.6989
1     117.6676     113.6699
1     102.5811      99.9129
1     125.1995     125.5670
1     109.4658     110.5800
1     110.8256     103.8869
1      93.4608     100.7510
1     118.7512     115.4344
1      65.5842      72.1863
1     134.3447     130.5810
1     115.3816     116.4828
1      89.7598      91.9557
1     137.6601     139.3199
1     106.1330     103.5836
1     137.2463     127.2681
1      96.3652      86.3387
1     102.3271      99.6246
1     105.5664     109.0257
1     128.4060     124.4521
1     118.2865     116.4405
1     112.2040     110.1481
1     133.6384     127.5839
1     115.8295     117.3336
1     104.9136     105.8697
1     115.5598     115.9027
1      88.4678      94.3540
1     118.9273     117.3338
1     123.3377     117.7725
1      74.6967      71.5109
1     128.4777     125.3285
1      99.0995      95.6195
1     101.5268     107.6980
1     106.1369     106.0984
1      92.5781      95.7171
1      91.0310      94.6747
1     113.1684     111.3676
1     105.5074     101.7162
1     109.8364     113.3395
1      78.0794      84.8191
1     114.8571     112.8467
1     122.6410     124.2561
1     100.9885     104.2809
1     102.1534     105.5738
1     113.4087     112.9273
1      91.8901      94.1837
1     121.0700     122.1045
1     116.3291     118.2722
1     107.8171     104.2127
1      78.0218      76.4923
1      88.8521      94.1471
1      88.7270      90.6584
1      98.6426      96.8872
1      99.2961      94.7120
1     120.6046     122.3309
1     120.0936     117.9875
1     132.1084     125.5106
1     120.9787     117.8575
1     119.0438     120.8698
1     100.3231     102.2059
1     124.2643     122.8407
1     117.7235     106.7787
1     122.3444     119.5904
1     105.9564     110.9659
1     118.1551     123.4826
1     108.4887     112.9026
1     112.9944     113.5278
1      99.7209      96.6140
1      90.7875      86.3723
1     100.8067      95.0818
1     119.3039     118.0261
1     108.2276     108.2419
1     125.0160     122.1319
1      96.6622      98.7102
1     114.7454     111.4338
1     110.1006     109.6293
1      54.7058      85.7176
1     112.8851     113.4360
1     117.0248     115.8919
1      91.6781      89.2664
1     124.2393     121.9577
1     104.1564      99.8305
1      80.7759      80.3998
1      85.6562      96.0199
1      92.4805      95.0975
1      98.8090     101.8565
1     125.2648     125.5041
1      88.7979      92.2985
1     106.0297     104.3513
1      82.2448      87.2738
1     132.7354     122.7997
1      85.7566      85.0164
1     108.3513     110.1649
1      96.3853     101.0908
1      99.4581     100.8546
1     141.3889     137.3465
1     121.1069     122.8831
1     105.1836     110.6440
1      75.8163      80.0830
1     118.1653     111.9356
1     105.4413      98.6938
1     133.6828     126.6810
1     115.3865     111.8337
1     121.5296     127.8815
1     118.7131     117.8416
1     120.4470     118.3721
1     116.8183     116.3399
1      98.7142      99.6864
1     132.8097     132.2448
1     113.6703     112.7131
1     111.9132     109.8183
1     114.6534     110.0080
1     114.2288     117.6254
1      98.5972      99.3734
1      97.4562      93.9214
1     112.5107     112.4558
1     109.6851     110.3824
1     103.3943     101.4520
1      75.6369      74.8591
1      88.6568      99.1707
1     115.4323     117.8613
1     109.0286     110.3795
1      98.6337      95.4177
1     112.4388     109.4585
1      96.3561      97.6268
1     127.9071     119.6214
1     119.5378     119.5230
1     127.6206     139.4793
1      85.6266      83.9229
1      96.7948      93.3145
1     116.3452     113.5634
1      63.5211      60.9756
1     119.0522     119.5680
1      81.6799      82.5850
1     119.7128     121.2854
1      88.9520      91.5976
1     124.5406     123.2313
1      98.6461      94.1942
1     122.3680     121.1930
1     106.7851      91.0645
1     133.7687     128.4356
1     101.0375     100.7299
1      96.7161      99.5735
1     136.1500     129.2641
1     116.7858     120.0881
1     113.8340     117.7191
1      81.6927      76.9871
1     132.3575     130.0865
1      85.4445      80.6966
1     120.7786     114.3458
1     121.7045     116.2586
1      83.7054      90.2473
1     128.0049     124.6034
1     106.2193     102.8040
1      62.6639      63.1092
1      77.0640      77.0500
1      97.6456      97.5075
1     100.1178      94.1864
1      97.2190      92.1074
1     141.5268     134.7382
1      82.4615      68.8642
1      97.6055      98.2167
1      94.1309      96.0617
1     101.4850     102.4587
1     105.1466     103.2687
1      77.2519      78.4381
1      96.1369      96.2354
1     106.0478     107.8382
1      92.8026      82.7935
1      94.6645      96.4053
1     120.4188     115.2422
1      92.9044      84.9755
1      94.7483      96.8596
1     134.4679     127.7482
1     104.6078     108.5496
1     118.2205     115.3387
1      63.0482      55.5257
1     129.5495     122.3725
1      89.6745      99.6784
1      94.8379      91.9322
1     120.4431     117.2961
1     117.3357     119.1846
1      78.1751      75.2375
1     113.1964     113.9536
1     123.1475     120.9598
1     113.2132     111.5431
1      74.9375      69.5324
1     132.2803     127.7587
1     122.8942     127.6284
1     114.8019     107.0933
1      69.8183      73.6040
1      77.2872      84.2221
1      92.8164      93.1157
1     126.8942     123.0675
1     111.2457     100.2478
1     124.9237     118.2621
1     118.0172     110.3050
1     112.6290     107.8414
1     118.9607     121.9451
1      92.5491     102.7967
1      83.0130      86.9929
1     127.2542     127.6074
1     105.6956     102.3207
1      95.1106      89.4220
1     122.0552     124.3126
1     113.1395     113.9566
1     116.9786     118.2406
1      76.5395      63.5166
1      91.3512      92.5884
1      81.9802      81.0725
1     157.0644     162.3499
1     103.1864     100.9233
1      82.2936      80.8836
1     108.1073     104.9667
1     127.7711     124.5979
1     112.1196     115.9497
1     129.0932     139.5878
1      87.8812      83.8454
1      84.6267      81.9670
1      85.6105      82.0838
1     117.0117     115.0177
1      95.9764     100.3390
1      87.9284      74.6796
1      77.1946      74.2085
1      93.7264      99.6726
1      87.8520      90.5804
1      82.2059      78.3134
1      78.0233      85.3886
1      81.3799      77.0494
1     108.6433     111.6348
1     112.4554     110.4535
1     124.4727     122.7924
1     114.0061     118.3731
1     118.9480     117.3975
1     126.0670     122.1453
1     122.5832     121.9168
1     117.0676     120.7256
1     103.6894     108.4427
1     106.3666     102.9047
1      57.8585      65.2205
1     101.4450      98.5290
1      83.6690      77.2216
1      80.8992      87.9152
1     122.5661     120.1008
1      73.0823      84.4649
1     103.3572     103.9499
1     109.1057     119.1750
1     121.4585     113.3874
1     100.6043     108.4713
1     134.9444     134.5423
1     104.0300     101.3751
1     133.9418     142.9966
1     102.4013     108.0640
1     108.4989     111.5860
1      92.1159      92.4712
1     116.7969     118.6984
1      91.1083      91.6956
1     115.8528     122.0765
1      52.6190      68.9148
1      69.1503      60.6560
1      68.4402      84.6408
1     114.4475     110.4369
1      90.5084      95.4359
1      50.3474      54.4678
1      97.8925     100.2391
1      88.6584      88.4449
1     103.4875     107.5401
1      99.6501     101.7500
1     121.0146     118.8945
1      93.1870     108.2347
1     101.9303      94.8083
1     128.1790     122.9363
1     118.4046     117.8372
1     110.0833     113.1708
1      70.0056      63.1267
1     121.5704     119.4280
1     128.8804     126.4421
1     115.4789     118.4941
1      98.8599     103.3489
1      97.5809      97.1229
1     103.0737     102.4423
1     120.3672     116.4545
1     106.8567     109.2166
1      93.2377      93.7882
1      93.9892      94.0242
1     127.8585     124.2812
1      92.8580     101.0285
1     111.4789     111.6344
1     104.1208     100.0327
1     106.0540     108.1790
1     129.1734     126.3380
1     127.1087     124.5195
1      83.6765      84.9737
1      77.2585      79.6369
1      94.5386      99.4629
1      90.3616      94.4158
1      96.0565      88.8920
1     106.2391     109.7557
1     131.6311     132.2873
1      97.0213      99.6688
1     114.1983     119.3876
1      90.1589      93.7142
1     139.8177     135.6173
1      97.1883      97.6491
1      72.8190      73.7191
1     122.0480     112.3374
1     112.5036     105.8828
1      94.0463      97.4453
1      91.6296      93.1502
1     104.5039     109.8116
1     104.6583     107.2259
1     103.6646     101.9362
1     112.9473     109.8300
1     136.1590     129.4540
1     117.0354     119.1972
1     123.3194     121.6301
1      92.7742      95.3585
1     132.4549     128.2416
1      97.8369      94.9601
1      69.4385      69.6700
1      93.6196      87.3172
1     115.6330     111.8539
1      96.8645      99.0957
1     112.1862     106.6046
1     112.4822     110.4611
1     111.6943     109.6215
1     119.0637     115.5307
1     125.5734     127.8286
1      98.0940      98.8336
1      84.7380      90.0797
1      94.5675      90.9351
1     123.4196     118.3341
1     106.7117     111.5524
1     135.4064     134.3119
1      79.5779      89.9245
1     107.0173     106.5023
1      85.7649      91.5266
1      78.7551      76.6446
1      89.1005      90.8316
1     118.0851     117.7282
1      95.6034      86.2613
1     123.9093     124.8769
1     120.0879     114.5053
1     128.9396     126.7340
1      66.0633      69.1852
1     128.4775     122.8320
1     136.3599     132.6111
1     104.6818     101.6197
1     119.7957     114.5624
1     133.3247     125.6834
1     103.2656     101.5388
1     108.6035     104.6824
1     125.9105     122.0065
1     108.8071     106.2974
1     120.4754     117.8494
1     131.1345     128.5366
1     125.7320     120.4934
1     114.3705     116.4648
1      95.1469      97.0064
1      94.5621      94.1350
1     110.9883     111.8317
1     100.8882     101.6136
1     130.0279     129.3011
1     105.8014     103.2162
1     110.2786     106.3384
1     100.8933     102.5940
1     122.4586     122.7434
1     116.4404     118.9325
1      87.7539      95.2073
1     103.4670     100.2328
1     111.0796     115.0725
1     115.7746     109.8103
1      99.6791      98.9164
1      69.8204      73.0366
1      76.0401      78.6547
1     110.5566     109.1696
1      85.9760      85.1402
1     128.3813     124.6669
1      95.5970      98.0439
1      90.3051      91.3259
1      86.5656      92.7648
1     135.3356     127.0716
1     103.6377     105.5176
1     105.3348     101.8924
1     113.5299     110.4178
1     126.7178     122.7934
1      72.7926      78.2222
1     106.6992     117.6279
1     118.1157     119.7949
1     126.0584     130.2916
1      89.0530      87.7026
1     115.3759     115.1835
1      98.4998     104.8103
1      98.4764      97.5047
1     111.6360     113.3267
1     133.9545     145.2361
1      98.9015      90.6407
1     121.1586     127.1832
1     112.9717     106.2084
1     111.8233     111.6507
1      81.8578      90.5857
1      98.9071      91.9852
1     100.1300     107.0843
1      85.6039      83.7868
1     108.3607      97.9198
1     103.4178     105.9530
1     129.3447     126.4488
1     112.1162     110.3423
1     109.3518     106.6031
1     105.9937     105.1204
1     104.3235     104.6155
1     111.8415     109.4748
1      88.9298      91.3813
1     102.1287     102.2022
1     112.9608     119.4851
1     121.9101     115.7312
1     117.4533     119.0326
1     114.4053     114.1339
1      83.1192      81.7894
1     185.3227     152.6581
1     101.4688     103.2542
1     116.4106     114.6506
1     112.4071     114.5206
1     141.7768     138.0998
1     115.4254     119.9312
1     117.6632     117.7509
1     156.5026     142.3163
1      81.5324      86.3482
1      87.9936      84.4362
1     137.0738     130.6805
1     101.3274      98.5443
1      94.5086      97.0601
1     100.7489     102.8333
1      79.3902      74.4594
1      89.2354      88.3971
1     115.0214     112.3312
1      96.2996     101.2313
1      85.8371      81.0729
1      90.6872      86.4176
1     104.5595     105.8751
1     105.4272     106.5252
1     112.8020     111.1862
1     110.5082     110.6836
1      96.3915      98.7339
1      86.1058      82.9126
1      70.0967      76.8135
1     119.2817     121.2190
1     103.9478     104.7419
1     108.3564     103.4961
1     119.3846     113.5963
1      70.5526      59.7436
1     121.4801     114.3765
1     101.9623     104.3799
1     104.5293      97.5412
1     106.9329     105.1047
1      98.2158      95.2554
1      92.0862      93.4654
1      98.1284      98.8712
1     112.2975     106.9656
1     130.3394     131.0555
1     125.6758     124.2344
1      91.5462      90.2402
1     112.8876     115.2383
1     107.2590     109.4353
1     112.5022     107.5320
1     133.0509     126.3231
1      83.9896      95.5619
1      96.8600      98.3450
1     111.2815     106.0943
1      50.4547      52.3082
1     151.3012     146.1385
1      89.9957      83.4713
1     107.6252     106.8574
1      91.7256      92.5784
1     110.2572     112.5264
1     106.4230     108.2712
1     129.8441     127.7948
1     115.7370     116.3557
1     127.2127     129.0326
1     105.7536     100.6236
1      96.2698      96.8103
1     114.0642     110.1029
1      73.9580      77.1413
1     108.9574     106.2647
1     123.4896     120.7804
1      64.6567      79.1442
1     128.1705     129.9764
1     113.5560     109.4747
1      79.6118      77.9395
1      57.7333      60.6497
1      99.7491     104.0643
1     108.2807     106.4831
1     144.6010     142.5584
1     111.2817     103.0099
1     123.3755     119.0775
1     107.9070     106.5834
1      99.3712     100.5610
1     105.2513     106.9353
1      97.5356     102.1738
1     106.1564     106.2190
1     116.3057     120.0117
1      96.0917     106.2165
1      89.5621      86.4163
1     114.6088     112.2856
1     102.1888      94.5588
1     119.0274     115.5092
1     108.3307     110.8148
1      76.8822      86.6691
1     106.8938     108.5419
1      92.0471      89.9330
1      97.5231      93.5453
1      94.8021      98.5894
1     119.4240     121.7559
1     112.2591     106.4138
1     113.5190     106.8455
1      98.6577      99.1991
1     121.7065     119.3467
1     101.4909      96.1816
1      98.2972     101.4200
1     112.2355     106.9861
1     125.3285     120.5150
1      25.6384      27.9017
1      97.7520     106.1512
1     112.0903     109.0147
1      97.1529     107.1838
1     112.6885     111.3171
1      91.2804      86.7965
1      97.2396      99.7282
1     107.4480     106.1725
1     114.8513     110.9672
1     105.4867     108.3999
1     100.8939      98.7724
1      86.1826      84.2067
1     105.8620     109.6916
1     111.8299     111.1974
1      80.6986      79.4945
1      48.4762      53.2083
1     114.4985     115.1956
1      98.2354     101.5708
1     112.0786     110.6148
1      94.1610     100.4714
1      98.7858     101.5684
1      89.5351      80.2055
1      83.9531      80.7754
1      81.3734      69.7780
1     117.5924     113.4773
1      98.1313     100.0419
1     112.1198     104.4630
1      96.4263     102.2687
1     113.2573     114.8611
1     107.9068     105.3352
1     127.0596     124.2980
1      84.3685      85.1046
1      79.5056      83.7813
1      95.6311      94.0240
1     124.1613     121.4674
1     106.6992     107.1421
1      58.9223      65.8478
1      86.7540      83.1245
1      84.1443      87.2068
1      98.6396      91.8999
1      82.7643      70.0126
1     114.5246     114.0899
1     107.1976     102.9671
1     112.1838     110.2854
1     101.9168     104.6893
1     132.6946     132.7762
1      82.1327      81.8186
1      93.0691      98.0111
1     104.3462     100.8944
1      98.3006      97.1860
1     111.3334     110.6353
1     109.1773     115.1362
1     127.1975     120.3727
1      82.6001      94.1693
1     104.6603     104.6270
1      83.4176      92.2916
1     129.0526     127.6769
1      69.9275      84.3293
1      91.9200      94.2526
1      97.7551      93.9034
1      94.9873      92.9907
1     132.6976     128.8445
1     116.0032     112.4104
1      69.3612      48.1067
1      60.4953      60.6323
1     147.1236     143.9732
1     103.9265     105.5961
1     113.4931     108.8430
1      74.1986      87.7293
1     126.6020     126.6061
1     130.6944     129.7347
1     103.5177      99.0601
1     120.7393     120.9894
1     144.4872     137.7071
1     119.9662     116.2600
1     122.6413     121.3820
1      75.8735      91.0175
1     106.2860     108.9937
1     106.4554     106.1412
1     106.7129     107.2652
1      97.4397      94.4612
1     104.1536     104.0762
1     104.1574     103.0069
1     118.2834     118.7103
1     114.8232     112.4280
1      82.5066      86.0933
1     120.1854     106.5189
1      97.6677      94.7351
1      84.4131      83.0097
1     125.6794     120.1222
1     124.2552     111.1971
1     105.5882     104.6215
1      75.9164      75.8026
1     118.8110     118.7377
1     122.2262     118.4224
1      78.7650      82.7097
1     112.3481     110.5771
1     120.3345     117.1391
1      73.5549      89.5690
1     113.8380     108.1721
1     138.4535     131.6869
1      93.4496      96.8396
1      75.8396      70.3358
1      99.3338      94.1789
1     120.9320     123.9682
1     120.0339     118.9054
1      97.0301      95.8005
1      84.7069     103.2376
1     121.6915     117.2442
1     122.0989     118.0948
1     118.6467     108.5228
1     113.8472     109.8523
1     100.3492     104.3203
1     128.6046     128.5552
1     146.7898     132.0707
1     110.0389     106.1347
1      97.2621      90.4848
1     119.8953     116.4668
1      72.7800      74.4671
1      97.2372      97.6055
1     102.6720     105.0347
1      88.0673      92.2095
1      92.1482      91.9279
1     136.1850     130.7869
1      96.0028      96.8988
1      53.0501      68.9314
1     124.9448     121.9829
1      84.0696      83.1107
1     103.2495      97.0993
1     122.0812     115.8017
1     120.9189     118.0525
1     119.6866     121.0529
1     110.0224     109.5082
1     121.1421     116.8871
1      98.0974      98.9680
1     117.1723     115.9769
1     125.2222     124.2193
1      91.3206     100.0354
1      92.9348      98.4350
1      99.3125      99.8209
1     113.5906     115.7295
1      99.3910     104.3109
1      99.1750     106.3938
1      86.8577      87.5747
1      89.9766      89.4105
1      78.6330      69.7773
1      99.1804     100.2620
1     125.1072     121.2807
1     113.3148     107.9259
1     102.7430     104.8924
1      92.2582      87.9605
1     108.4310      91.1418
1     127.5930     129.2544
1     130.0532     119.3051
1     121.4495     119.9601
1      96.1619      99.5041
1      87.4601      89.2408
1     100.8817     102.1550
1      89.7948      85.7466
1     104.8171     105.0083
1      54.5325      67.2872
1      83.6798      88.3010
1     101.4067     100.1464
1      88.8756      92.3586
1     111.3947     106.7984
1      67.4205      47.5338
1      95.9564      94.1324
1      94.1169      89.6077
1     128.2273     121.1564
1      68.2420      64.0824
1     109.2846     107.6781
1      72.7221      75.5303
1     103.5937      99.7622
1     106.5204     115.7222
1      81.6058      82.7570
1     113.6318     111.9193
1     100.9098     105.7741
1     109.9957     109.0417
1     121.0656     118.3860
1      91.6071      96.5282
1     104.1939     104.2358
1      96.6459      89.4902
1     104.0165     102.0738
1     106.8822     105.6488
1     111.7161     115.4001
1     134.8917     136.7561
1     106.7305      99.7251
1      96.0421      99.0146
1      86.1306      89.9457
1     116.7432     113.7138
1     100.6530      96.9994
1      85.3985      83.3411
1     119.7430     120.0250
1      88.3835      87.1617
1     111.5214     107.6896
1     116.4731     119.3626
1      99.3553      99.9758
1     157.9982     139.7732
1      83.3952      85.8533
1     118.1102     116.3750
1     121.9089     122.9676
1      50.4841      59.1243
1     132.5779     126.7490
1     111.6723     110.9822
1      92.5363      96.4755
1      83.8500      81.1228
1     106.0376     106.7384
1     114.0792     112.4247
1     120.5062     119.1572
1     132.7107     132.4831
1     129.7755     122.3755
1     133.6022     132.4984
1     135.2801     138.0156
1     119.4190     122.6289
1      96.5579     107.5099
1      95.0102     100.9745
1      91.1576      98.5292
1      80.4896      83.5699
1      94.3803     100.1216
1      91.8566      92.5719
1     132.1599     129.8728
1      97.5044     101.6481
1     129.6397     125.7615
1     125.0076     127.0966
1     121.8641     114.3611
1     130.3070     133.8816
1     121.1098     116.6916
1     117.5962     117.8786
1     117.1491     117.4739
1     106.6816     106.5980
1      99.1840     102.0670
1      99.5254      97.4204
1     132.4437     135.6446
1      88.9423      88.4719
1     114.2729     110.9247
1     110.8435     107.2855
1     100.4408      99.7674
1      89.5946      90.8709
1     131.8267     127.9516
1     109.7934     104.1242
1      92.1569      96.3323
1      82.5764      87.0408
1      95.2501     100.1151
1     102.8840     103.5714
1     101.5917     106.6004
1     104.5409     105.8324
1     117.3973     107.2258
1      81.4693      78.4917
1     103.9370     103.3044
1      94.9991      93.2337
1      94.5624      94.6897
1     146.6855     140.8394
1     112.9598     109.6357
1      77.1597      83.3676
1     123.7881     127.2211
1     114.7556     109.0814
1     115.1355     110.3687
1      76.0351      74.5742
1      76.4349      69.0315
1      93.0671      90.8541
1      92.7771      89.1684
1      95.2967      91.3431
1     124.0878     123.5322
1     146.3616     139.2084
1     121.5109     117.2181
1      93.3219      91.6683
1      98.1675      96.1557
1     121.9216     122.6045
1      87.0653      85.5308
1     100.5473     101.7905
1     120.6975     118.4368
1      71.0735      73.5237
1     120.5773     118.8518
1     130.6323     130.7113
1      98.9746      95.7647
1      74.3184      77.9695
1     114.4898     113.4168
1     102.2126      93.6923
1     116.7887     113.1734
1     121.3905     115.6306
1     105.8651     101.2664
1     110.6103     118.0179
1     128.3533     121.7345
1     111.9137     113.5059
1      94.4745      91.2043
1     104.9955     105.9924
1     110.0713     111.4760
1     101.0088      95.7910
1      91.7294      85.9230
1      77.5825      76.0736
1      84.2199      90.6398
1      87.2536      91.7121
1     110.0684     110.3615
1     130.2143     128.7700
1      98.3596      99.6890
1     117.1886     112.8261
1     110.3837     109.8536
1     115.4531     113.4787
1     109.2276     110.0720
1     100.4998      96.8664
1      76.3946      82.8084
1      97.2311      90.5419
1      99.4901     104.4505
1     128.2880     124.4343
1      81.6893      83.3618
1      98.2955     112.9083
1     101.5726      99.3836
1     125.6759     123.7172
1     102.4079     104.3133
1     124.7509     121.5210
1     117.2156     112.8286
1      98.8485      90.1085
1      98.2209      95.5393
1     102.8725      98.4612
1     101.0458      92.2120
1     106.1003     108.0454
1      70.1878      70.1509
1     103.6069     107.9988
1      98.3524      98.3435
1      77.9647      77.0829
1      64.6093      39.1911
1     108.3959     111.9862
1     116.5305     118.0504
1     104.8276     108.2790
1      92.6066      87.4879
1      52.2225      60.0648
1     125.5081     127.3950
1     108.5211     102.9601
1     109.6894     109.6478
1     103.7448     102.5335
1     112.9553      91.1262
1      92.1034      93.3412
1     110.7087     108.7512
1      87.3821      87.6392
1     103.2286     108.1778
1     102.7297     103.9710
1     105.4598     102.2171
1      89.4962      76.8107
1     105.8661     107.9535
1     100.6408      97.5728
1      83.4053      83.5918
1      95.8923      89.7084
1      64.3154      78.0045
1      71.2605      76.9371
1      89.3491      95.2576
1     121.3136     118.5825
1     113.2789     116.6497
1     113.5584     110.1175
1     130.3101     121.1950
1     127.3893     119.1002
1     144.7847     134.5707
1     101.8648     103.9009
1     112.2882     110.7540
1      84.7019      87.0579
1     117.0005     114.6014
1     116.7308     121.4954
1     102.3040     105.2966
1      87.2853      91.1741
1     130.1805     129.0577
1     124.5185     122.4786
1      94.0713      96.0844
1     118.9225     115.1365
1     130.5957     128.8880
1     110.0010     111.3933
1      94.0972      96.6194
1     114.8123     113.5919
1     128.1302     123.6220
1      95.9739      95.3824
1     124.5573     121.6342
1     123.2212     118.9487
1     122.5528     121.0528
1     106.7566     103.2129
1      71.4551      77.9172
1     100.6502     107.4256
1     127.0984     124.6001
1     113.3786     110.5963
1     106.9934     104.4298
1      84.1654      89.0965
1      66.4734      57.5113
1     125.7499     121.6247
1     133.6015     130.4690
1     101.9217      83.5924
1     126.9574     129.0600
1     181.5554     177.0818
1     118.9360     120.1215
1      93.9283      98.8628
1     151.9613     147.3775
1     102.4827     101.9367
1     116.4973     120.1021
1     130.7349     131.5389
1      94.1679      79.8906
1     100.8044     105.1575
1     113.6411     118.8004
1      86.5216      84.5463
1     113.0637     114.9621
1     113.4063     110.4479
1      86.2327      87.7364
1     125.2070     122.5584
1      46.1168      57.3617
1      90.9708     101.9793
1     106.3644      97.0408
1      93.6165      96.1910
1     114.2072     110.8786
1      38.2429      53.6476
1     102.7265     103.2464
1      90.1406      94.3717
1      86.4263      92.4061
1     124.2248     126.2688
1     121.9326     122.1829
1      84.3119      90.1933
1     111.5385     109.4474
1     119.5129     117.8000
1     115.5942     107.4640
1     119.8333     122.3430
1     120.2405     115.9053
1     132.8123     132.7751
1      85.5465      85.8321
1     112.8027     113.0002
1     115.3009     118.5968
1      92.8661      92.6526
1     125.9768     123.5029
1     104.3064     108.3658
1     123.1785     120.8026
1      70.0849      71.5283
1     128.7321     128.5551
1     125.3313     119.6893
1     115.2422     113.9967
1     101.5482     101.4959
1     123.4961     119.8308
1     103.3021     102.1083
1      80.6421      83.2944
1      94.0731      99.5454
1      46.8967      50.3193
1     108.5672      93.4779
1      84.9227      79.8971
1      86.3479      86.0789
1      34.1919      -8.4359
1      82.5876      84.1728
1     107.3069     101.4559
1     108.4843     111.4072
1      96.7234     100.2957
1      88.2753      91.5512
1     100.0587     103.3734
1     110.2002     113.3506
1     132.1092     129.0698
1     100.3025     104.0728
1     125.8379     121.0306
1     108.3225     105.6860
1     126.3218     120.4823
1     141.8894     137.7552
1     117.0374     116.6240
1      99.1167      98.5777
1      99.7180     102.5672
1     122.8022     117.6615
1      94.7598      93.3400
1      96.6718     100.4326
1     112.3270     116.7534
1     101.1135     100.9979
1     129.4801     128.6365
1     117.1761     119.0440
1     113.5420     108.8517
1     107.6397     109.0778
1     122.5318     116.5814
1     114.9239     111.0511
1      94.0159      96.6303
1     118.7280     114.3581
1     102.9222     100.8964
1     100.5030     101.0116
1     119.6142     120.8664
1     116.8301     111.4258
1     109.9552     110.2115
1     122.2368     105.1376
1     125.0191     121.2302
1     109.3479     112.7158
1      87.1787      86.6543
1     124.2081     125.1671
1     136.1669     136.3657
1      48.0257      60.8917
1     108.8430     106.4638
1     108.7255     110.7906
1     131.9622     120.2134
1      96.6443      93.5246
1      97.3226      93.6734
1     121.3767     120.3709
1     122.7917     121.4629
1      87.4491      93.5970
1     124.5425     122.9945
1      91.2905      98.3225
1     118.2346     122.2728
1      68.5201      73.6537
1     144.1916     138.2617
1     110.3766     112.2958
1     123.2534     126.6145
1      99.8676      96.3613
1     108.6798     113.4297
1     121.4804     116.8833
1      28.8189      24.6442
1     124.0962     120.9784
1     121.6869     115.7424
1      92.1634      95.3966
1      95.8889      93.7670
1      71.7346      67.7767
1     111.4722     100.2469
1      78.1246      82.7064
1     103.6224     105.7616
1      98.0038      95.8470
1      95.8455     104.2902
1      80.5127      95.9782
1     118.7732     115.5827
1     114.2894     113.8054
1     117.9774     121.4623
1      87.0506      88.3568
1     124.6039     127.6464
1      99.6276     101.3441
1     101.6915     107.2697
1     105.6394     105.1701
1     114.5336     113.8646
1      84.4329      87.4230
1     116.7720     115.2047
1      96.5102     104.2921
1     106.8575     106.7741
1     114.1187     112.9471
1     126.6116     125.0842
1     129.8922     128.4673
1     111.9144     107.2996
1     118.8524     120.6018
1     119.9843     114.5126
1      86.4980      79.5796
1      74.9048      72.7472
1      60.6239      55.8581
1     102.8864      99.6680
1     106.1079     100.1572
1     134.5172     133.2082
1      86.5825      92.1580
1      98.9342     102.9111
1     107.9836     108.6775
1     101.8232      98.7269
1     114.2122     114.7605
1     114.7038     107.9083
1      75.7121      76.0756
1     112.1030     109.4688
1     105.8890     106.0317
1      90.0573      96.6183
1     112.7695     105.9614
1     126.2827     124.1876
1     106.9556     102.2441
1     119.7214     119.3496
1      88.9075      88.0979
1     125.9608     121.3486
1     119.6467     113.0625
1     130.1645     126.1042
1     109.5878     109.8760
1     109.8499     107.8243
1      99.1500      99.3248
1     144.0479     139.2023
1     104.6509      98.5859
1     115.9565     113.9674
1     123.6899     120.0708
1     128.6353     125.1548
1     121.8750     117.9061
1     110.5142     110.6885
1     124.0734     123.4225
1      84.0179      88.4263
1     102.9784      98.7943
1      86.3172      88.1272
1      99.7908     101.7001
1     133.9307     131.5160
1      95.6144      93.0806
1      84.2691      87.6306
1      80.6979      93.1332
1     109.5048     109.8120
1     126.2939     120.5587
1      82.9135      82.2430
1     112.9479     114.2635
1     112.5099     108.6651
1     104.2523     105.2238
1     117.2413     118.0181
1     126.3551     122.8617
1     117.0092     111.6528
1      92.6958      93.8546
1      95.5286      85.5017
1      75.2649      66.8377
1     117.6385     116.4492
1      50.9396      56.2090
1      98.6431     101.0091
1     108.7180     107.7506
1      86.1445      83.5408
1      96.9519      99.2752
1      97.9109      97.7622
1      84.9064      84.3957
1     123.6204     120.8327
1     117.6867     114.8917
1     124.5397     120.2826
1      43.7754      51.3011
1      63.8119      62.1412
1     101.0879     103.0659
1      86.6970      84.3116
1     120.7416     121.7051
1     107.7277     102.0945
1     120.3697     117.5469
1     110.2494     113.1715
1      83.9516      86.8144
1      84.6528      88.5836
1      87.8045      91.2848
1      87.0833      95.2228
1      82.9348      74.8159
1     111.5187     112.7014
1     130.5287     127.3845
1     112.3298     110.1360
1     127.9882     121.9785
1     108.8755     109.4618
1     126.3296     124.4051
1     112.2505     111.5419
1      93.0838      94.4905
1     117.7078     121.3571
1     110.2217     100.4874
1      93.8959      93.3947
1      65.4424      59.1826
1      85.8990      84.0737
1     134.7075     125.2416
1     130.5901     129.3094
1     112.0047     107.9237
1     122.2761     117.2999
1      88.5049      96.5319
1     100.0478     100.4274
1     110.2713     108.0912
1     120.5882     120.1822
1     109.2428     108.8718
1      38.1315      53.3854
1     112.9569     112.4064
1      95.0893     100.0773
1     108.3507     102.8004
1      90.8540      90.8075
1     109.5738     107.6393
1     106.2076     105.0143
1     142.1526     139.1990
1      90.9378      93.3898
1      93.3507     101.5160
1     126.6884     123.3150
1     114.4246     115.5091
1     133.9211     130.9541
1      75.7133      83.9939
1      90.5051      84.7954
1      91.3168      92.2401
1      63.1171      70.8251
1     110.3908     106.2482
1     102.5043     104.3367
1     104.0742     102.1222
1     106.5887     105.5489
1     111.3430     116.5545
1     120.1632     116.2469
1     165.2101     164.5033
1     107.6865     113.6011
1     101.2044      98.3627
1     112.1824     115.0832
1     104.1276     101.1264
1     113.3110     113.9528
1      97.2717      98.9327
1      98.0853      98.3980
1     120.5658     121.0300
1      89.3194      90.7554
1     123.0883     115.9095
1     125.5514     125.4451
1     131.6451     125.8036
1      96.1980      90.8335
1     117.3745     118.2755
1     125.3416     119.5711
1     107.1296     107.0649
1      72.1475      83.3004
1      86.6203      96.5934
1     107.1287     114.2707
1     126.8489     127.3078
1     104.7536     100.6225
1      97.1365     102.1009
1     108.2217     106.5642
1     130.1005     127.2284
1     115.1712     114.7608
1     113.3722     108.0132
1     119.7029     121.6070
1      89.6403      91.6530
1     118.4002     118.3180
1      76.9138      55.9344
1     110.3076     108.9207
1     104.6467      99.3892
1     124.3980     128.4501
1     126.7855     125.2972
1      65.6062      61.7658
1      83.7938      94.8378
1     118.1088     114.6405
1     107.7448     106.5805
1     108.7009     109.1307
1     117.4218     114.1718
1     122.5062     122.7175
1      86.3506      83.1290
1     125.1504     128.1826
1     140.8079     136.7553
1      71.0119      71.9776
1      97.9989      89.2001
1      92.9959      96.6224
1     121.8311     122.5842
1      96.8447      96.7864
1      76.3839      74.2118
1     119.0187     119.7683
1      81.0898      86.4944
1     151.7084     140.5573
1     111.3034     110.1518
1     106.2803     114.8815
1     123.2325     117.8916
1     122.3500     116.0633
1     115.5801     119.9460
1     143.4122     138.1603
1      94.9059      91.7607
1     103.0673     105.5591
1      80.1600      81.0383
1      82.9915      87.2454
1     135.2343     138.8401
1     107.9935     111.0395
1     101.3952      93.4802
1     104.9072     107.7586
1     103.3427     100.5676
1     116.3437     118.6677
1      89.7465      95.5296
1      83.8361      88.3542
1      81.5851      85.3601
1     104.7782     100.6577
1     140.9789     128.2592
1     126.2197     125.1783
1      90.2667      92.7034
1     137.7257     132.3055
1      95.9955      80.5867
1     106.6883     107.9941
1      94.9502      89.4164
1      99.4219      96.9004
1      83.6178      80.1176
1      85.2740      79.9818
1      49.3609      52.7412
1     107.9622     106.0629
1     125.6477     124.2467
1     101.4003     104.2568
1     122.3184     121.1759
1      82.0987      81.5255
1     115.0771     110.3601
1      63.4157      75.4455
1      88.3042      91.2797
1     112.7923     110.5697
1      93.3750      95.3579
1      98.1969      96.6521
1     108.2804     110.1126
1     106.5666     109.1609
1     117.0593     118.9672
1     119.4940     124.0043
1     112.5657     113.2614
1     109.0866     109.1861
1      87.3560      86.8569
1     117.3736     115.2085
1     127.3829     125.6302
1     107.4761     104.9920
1     103.9905     106.9992
1     109.4350     101.9418
1      87.0914      94.1891
1     111.4974     115.8165
1      96.4451      73.2215
1      84.9168      86.8329
1     116.8306     112.2454
1     118.8183     119.9001
1     126.0861     126.5298
1      80.1844      88.1882
1     111.5142     107.1773
1     121.5014     119.4260
1      94.6796     100.5957
1      84.4870      96.6873
1     109.9476     115.6766
1      90.6573      90.4612
1      88.3382      88.8313
1     107.1914     108.5681
1     104.5377     117.8806
1     103.0293     108.5779
1     122.3539     119.7987
1     101.3342      98.7271
1      99.0931     102.2787
1     110.6370     112.8565
1      93.1137     103.1195
1     111.8351     111.6733
1      99.5647     115.3797
1     108.4327     109.0161
1     125.9263     121.8459
1     118.3245     112.5095
1      65.3309      65.7460
1     110.5932     106.0945
1      60.6238      65.3362
1     108.6058     111.2722
1     122.8775     129.1910
1     126.0296     128.1126
1     127.6923     130.4189
1     105.3233     104.2546
1     138.8534     130.8209
1     113.9672     112.5839
1      91.2186      97.2991
1     104.2404     108.6465
1      93.4545      94.5156
1     115.4223     108.2387
1      97.3369     100.3351
1     119.5681     124.0138
1     120.7691     117.4141
1     124.5520     123.9178
1     106.3423     106.6124
1      80.4026      85.4014
1     121.1781     117.0586
1     106.0508     107.1347
1     115.4228     114.8638
1      97.2068     102.8867
1     125.2686     121.2923
1     106.4934     105.6982
1     107.9852     103.1015
1     131.4590     125.8552
1     113.8943     113.7018
1     119.3273     108.3481
1      88.1214      83.4932
1      91.3734      94.3246
1     111.6122     109.1878
1      92.3652     100.8141
1     128.6097     125.4769
1     123.2872     117.3952
1      97.6758      91.9428
1     145.5146     140.1479
1     105.7318     101.7820
1      76.6587      75.1604
1     105.3016     104.4882
1      99.2568     101.8564
1      57.8477      27.0123
1      94.3291     101.2450
1     104.0738     102.6779
1     101.3242     101.6890
1      74.4108      85.2692
1     122.3749     126.7364
1     117.7424     112.1547
1     129.5180     127.3851
1     117.8731     116.7858
1     104.0687     105.6839
1     166.5045     148.8081
1     118.9535     114.9103
1      73.4099      76.2241
1     119.4594     115.9247
1     112.9818     114.8193
1      98.4009      96.7463
1     103.9423     107.1050
1     111.2550     114.3518
1      83.3256      61.3752
1     112.0023     113.3393
1     105.0851     108.5018
1      95.4613      95.2297
1     114.3803     111.6674
1      97.0089      98.8884
1     116.7179     117.1742
1      95.9031     101.8676
1     117.4642     117.2074
1     133.5967     131.7723
1     112.5682     110.1009
1     107.0046     112.9370
1     158.1533     154.7073
1      90.3734      94.2313
1     125.2934     115.6353
1     120.8821     117.4678
1     111.3878     109.0164
1     117.1945     115.2911
1     142.5887     135.1230
1      78.2680      75.1393
1     101.6742     101.6897
1     110.6397     107.6416
1      67.9391      86.0617
1      73.3650      87.8173
1     116.4128     113.6958
1     122.9695     121.1143
1      91.0908      98.4136
1      87.6199      85.5080
1     107.0278     108.9155
1      82.6878      88.9879
1      82.7542      93.8299
1     115.8229     111.6279
1     101.4465     102.3998
1     113.9445     114.4040
1      90.0773      89.2078
1     104.7760      95.3632
1     107.9899     104.5569
1      77.9128      80.9151
1     104.3208     109.1282
1     106.5257     107.5559
1     116.8887     113.1545
1      84.2941      80.6258
1      77.4483      80.6588
1     120.2988     119.4261
1      84.5069      89.8239
1     117.6066     114.9342
1     111.1093     110.4548
1     116.9874     117.3227
1     127.7493     123.6295
1      84.2642      86.2305
1      89.9211      77.8562
1     121.5247     116.7658
1     100.4424      99.0560
1     113.4638     109.1943
1     127.0157     127.6070
1     128.4309     128.5597
1      97.5270      98.4693
1     162.6181     157.2583
1      83.3300      90.6229
1     126.8208     117.1862
1      97.3766      96.8248
1      99.6514      94.6305
1     126.1017     118.7801
1     102.3714      98.3363
1     103.9948     109.1130
1     123.9729     116.8673
1     121.4907     123.9676
1      85.5022      89.2997
1      97.8830     104.3703
1     110.4085     107.3564
1      79.0248      73.5582
1     151.4555     149.0669
1     121.7918     119.5549
1      97.5655      95.9170
1     123.4646     123.1118
1      79.2102      79.5713
1     124.7642     128.1215
1      90.0362      95.8244
1     114.1011     114.5977
1      95.8201      95.9017
1     114.1374     112.3587
1     106.1059     112.1011
1     129.3865     127.8785
1     100.0707     105.9513
1     102.4141     103.9741
1     112.1280     112.2430
1      84.2534      82.6689
1     132.2443     147.4933
1     123.1309     121.4968
1     111.6129     109.1954
1      95.5719      96.5728
1     107.7677     103.1799
1     117.5276     116.6038
1     116.8737     120.1518
1     101.3104     100.5650
1      79.0624      83.6390
1     120.3780     111.3889
1     112.9318     111.4045
1      83.3525      85.1150
1     108.0355     113.8083
1     126.4194     129.2373
1      85.0604      73.8778
1     107.3173     109.7468
1     115.7738     119.5501
1      83.2397      89.1354
1      93.2199      92.3289
1     127.4726     125.8821
1     114.8738     115.9080
1      84.2721      82.2984
1     107.1686     113.6171
1      94.9971      90.7191
1     149.2816     143.4065
1      88.2466      91.2194
1     125.6014     117.5189
1      94.8551      96.4928
1     109.3923     109.4324
1     121.2732     118.2476
1      98.5739     101.9396
1     112.4492     114.3567
1      92.6674      99.0530
1     122.7220     119.7371
1     102.1320      96.7785
1     120.5155     112.8032
1     120.1636     119.7504
1      86.6693      84.9558
1     115.7934     113.5937
1     109.2496     104.7923
1     110.5561     116.4333
1     120.2325     121.1259
1     118.1298     110.6770
1      66.4036      75.2511
1      70.8649      70.5501
1      92.5015      91.0464
1     111.2037     113.8660
1      91.9448      95.3423
1     114.8109     111.2878
1     114.0588     123.2098
1      97.0203     108.7440
1     128.2987     129.3412
1      98.9621      95.2256
1     108.1878     106.6013
1     105.5453     110.0723
1     123.6372     129.0858
1     127.1078     127.0099
1      83.4208      78.7853
1      84.8216      95.5510
1      95.8320     100.1051
1     135.3537     137.2529
1     101.5080     104.2532
1     111.8082     110.1699
1      85.9767      90.2505
1      62.3826      60.5986
1      77.7412      88.1171
1     112.4489     111.8212
1     101.8486      96.0182
1     101.5715     114.4014
1     104.3114     102.5870
1      86.3713      89.6719
1     119.5077     120.4710
1     121.2404     120.2226
1      98.6558      99.5641
1     140.5054     132.3567
1     102.2298     102.1679
1     102.5769     102.0913
1     101.9814     111.4415
1     130.4796     130.7101
1      87.5577      81.6381
1     125.8135     119.1822
1     112.4673     114.3495
1     106.8912      92.1207
1     113.4246     112.4170
1     105.6819     109.8928
1     127.4818     121.2931
1     143.7385     140.1362
1      83.8477      64.9440
1      91.8941      95.5856
1     118.7134     122.0010
1     101.7554     100.9272
1     115.9434     120.0107
1     113.7770     115.7219
1      80.4544      83.7571
1     114.2320     106.5021
1      86.5784      86.2146
1     118.0652     116.8711
1     123.5783     120.8778
1     124.7656     123.0850
1     107.4973     101.6536
1     118.1333     120.4874
1      91.0140      95.8614
1     124.3085     116.4414
1      62.3709      60.2292
1      91.5672      90.3801
1     166.0041     141.2835
1      80.0267      77.9197
1     114.4158     111.9436
1     122.7456     123.3496
1     113.8356     116.4842
1     105.2308     102.1053
1      98.2377     103.9824
1      98.3581     100.3450
1      94.8315      91.8400
1      89.0091      94.4590
1     108.4030     107.9156
1     139.3813     133.7398
1      85.4796      94.3773
1     111.6121     116.3388
1     108.2989     110.4416
1     127.3040     126.6766
1     120.1687     126.6003
1     114.1362     114.4847
1     119.3910     120.3407
1     115.0791     116.7121
1     128.8463     128.5761
1     109.2972     112.7725
1     113.9417     110.9973
1      85.9073      91.6050
1     122.5104     120.4253
1     116.5578     113.7343
1      93.0309      89.7444
1     124.3910     122.4716
1     110.7108     109.6301
1      94.8463      98.6040
1     137.1895     129.9653
1     103.0542     101.8308
1     101.8494      98.8921
1     110.8342     106.7737
1      95.5325      88.2061
1     133.2691     133.3554
1      89.7057      93.2006
1      81.6138      92.2171
1      75.2665      79.5709
1     169.3055     164.3479
1     110.9482     112.3528
1     145.1756     135.9510
1     122.0058     120.7186
1      79.9758      82.4468
1     156.5052     151.8943
1      84.9797      84.8176
1     117.4768      96.5178
1     123.2146     125.6225
1     122.1721     120.6184
1      78.4356      75.7224
1     107.9667     104.5720
1      98.5796     102.8781
1      92.5169      92.2751
1      92.3961      74.9810
1     106.1715     106.4287
1     119.2734     117.9782
1      99.7750     101.7972
1     107.6849     109.4631
1     128.3369     125.1971
1     111.5824     112.2162
1     116.4920     114.7531
1      87.9430      94.6204
1      36.4917      32.2821
1      60.4754      75.9553
1      92.7836     102.2369
1     107.6988     110.0922
1      83.9477      80.4877
1     111.4627     109.3602
1     105.0655     105.1309
1     108.6987     104.0925
1     115.2806     108.6849
1      91.8646      89.7102
1     108.9731     108.8285
1     114.8508     121.7328
1      99.2563     102.7316
1     117.9413     115.6511
1     117.1738     117.9791
1     100.8741     108.5846
1     141.7275     140.9108
1      86.3981      77.3355
1     105.0137     104.8919
1      45.6538      63.8180
1      86.1953      96.7224
1     121.6901     123.8665
1     122.4265     132.3384
1      98.8852      98.8945
1     105.3860     112.2922
1     115.4485     105.6970
1     134.6432     129.7696
1     130.8599     131.3187
1     118.9127     116.4914
1      99.6622     112.7289
1     104.3818      95.8928
1     116.5671     122.2207
1      92.7165     102.8194
1      81.8521      84.3951
1     126.7005     123.9383
1      72.0600      80.9285
1     121.4662     123.5343
1     113.7208     115.8543
1     114.2555     113.5872
1     128.5240     124.1754
1     107.5735     107.8240
1     109.2782     104.3026
1     133.1574     125.9020
1      92.9709      95.6929
1     101.4762     100.1208
1     128.1279     122.5092
1      92.7510      95.3830
1      85.9000      92.6665
1     119.2496     121.0608
1      84.6284      90.6250
1      89.9533      82.1364
1     100.1869     104.8676
1      95.7336      87.4200
1     117.1480     126.8050
1     120.4276     119.8152
1     105.3113      98.4601
1     108.4705     106.9105
1      82.6992      87.4220
1     110.0590     117.4453
1     112.8781     115.5385
1      91.7254      85.7575
1      79.1216      83.5465
1      80.8201      85.6590
1      83.1459      89.2393
1     116.1816     119.8315
1     123.5782     124.1868
1      79.8928      75.5038
1      83.4697      98.3556
1     120.0845     117.6216
1     101.7347     104.3604
1     100.7438     100.7018
1      81.3408      71.1447
1     121.2153     115.6772
1     128.1924     132.6513
1      82.0947      81.5920
1     123.9293     122.0052
1      99.2017     101.7017
1      92.8345      94.2671
1     127.4387     126.2140
1      94.1975      92.0363
1     113.8867     116.4101
1      88.0920      80.1991
1     123.5659     132.4966
1     105.3494     114.2596
1     117.8678     114.8589
1      94.6849      93.8832
1      77.5931      65.4657
1     121.5612     120.4746
1     101.0340      98.4779
1     114.1406     109.2923
1      62.3941      62.7615
1      69.9817      76.1711
1      83.5926      87.0979
1     104.7815     103.6858
1     117.7916     117.0472
1     119.8029     118.3349
1     129.2016     117.3297
1     130.3294     124.4964
1     133.7739     128.4623
1     114.9160     112.1020
1     130.0202     124.4116
1      98.2979      98.3123
1      84.7356      82.3425
1     120.1149     117.1866
1      84.4360      82.1240
1     139.7192     129.5627
1      88.2235      90.0384
1      82.1239      81.8560
1     102.3343     112.2893
1      96.3448      90.2146
1     102.2873     102.6598
1      98.4367      94.8198
1      88.9084      98.6515
1     103.5996      98.4465
1      93.8557      89.4202
1      96.0735      91.4301
1     124.4612     119.4397
1      58.0700      51.6781
1      47.1197      35.4409
1     117.0243     115.1904
1     108.4264     106.4755
1     126.6852     120.7966
1      56.0516      63.5786
1     104.4460     107.4494
1      99.3573     100.1151
1     132.8907     137.4942
1     129.8948     123.1729
1      73.9455      84.5007
1     129.6116     125.9945
1      97.8247     105.2430
1     114.4284     118.1698
1     100.1184     102.0527
1     118.0569     114.7365
1     109.7754     111.6699
1      80.8912      83.2977
1     102.8289     100.7755
1     122.3999     121.1403
1      94.4046      96.2559
1     102.4835     104.1177
1     108.2397     108.2863
1     110.9265     108.8439
1     129.0035     125.2215
1     111.4370     107.2614
1      78.5746      74.9393
1     125.7470     124.2455
1      96.0423     100.1235
1      94.2218     100.1076
1      92.7803      93.4140
1     141.7530     138.8865
1     128.0746     124.1191
1     118.0919     117.6281
1     102.4275     106.7928
1     111.5528     110.8790
1     116.3114     115.9668
1     111.4372     101.3372
1     116.0595     118.8905
1      75.6135      71.8529
1     114.5854     124.8683
1      76.5352      80.7688
1     154.6806     140.5596
1      95.2178      94.8037
1     121.3500     113.6862
1     120.5875     113.5451
1     119.1134     112.1564
1      96.1991      99.5779
1     104.6219     100.5747
1     104.2947     104.3440
1      72.8835      85.8859
1      73.5869      75.9289
1     114.5320     118.5559
1      93.0255      74.1705
1     101.5633      99.0890
1     118.9155     109.3593
1     111.8239     116.1846
1     100.9369     105.8977
1      94.5932      96.7815
1      80.8210      79.2940
1     126.5135     125.7901
1      86.0302      84.0492
1     100.9082     102.2448
1      98.3976      96.8602
1      97.7338      95.8384
1     121.7097     123.5357
1      94.8283      89.6766
1     101.3259      89.7069
1     115.5741     111.5683
1      52.9397      39.9857
1     122.8168     120.3570
1     105.2163      99.4782
1      79.3901      87.3119
1     100.3104     107.7022
1     108.3884     104.9642
1     139.4432     138.2584
1     185.6474     183.9773
1     120.4101     121.6181
1      71.9855      67.5660
1      84.4601      79.6606
1     125.9770     121.6825
1     132.7112     128.8725
1      97.3117      87.6399
1     121.6512     119.3965
1      70.6626      71.0898
1      94.4650      93.3890
1     112.8988     117.6899
1     126.9040     118.8175
1     108.8999     104.3370
1     112.1300     112.8629
1      86.5491      87.8553
1     102.7906     100.9498
1      65.4471      56.8581
1      97.3033      96.8389
1     136.3503     134.4630
1     104.6060     104.9955
1      89.8860      92.3021
1     127.4991     121.8387
1     119.2969     115.9286
1     123.9660     121.3628
1     183.6650     146.6808
1     114.9307     112.6395
1     111.4762     109.1825
1     136.5184     137.3621
1      79.6507      73.3324
1     117.5507     120.1459
1      86.1812      95.8320
1      82.2153      92.2919
1      83.0747      83.2827
1      44.8335      45.1437
1     127.7621     128.8623
1     117.8328     113.4663
1     123.1033     118.8025
1     133.5899     124.9390
1      81.0462      80.4735
1     125.3311     124.1076
1     115.7189     117.2576
1     113.6188     110.8837
1     125.4094     124.2699
1     127.8590     126.1076
1      97.3422      92.5173
1     121.9992     119.6347
1     117.7805     116.6147
1     112.6151     110.7814
1     107.1313     110.3359
1      98.8770      98.7449
1     110.6263     112.7374
1     105.2888     106.2770
1     147.9827     142.0409
1      98.1016     100.9410
1     112.0595     112.4622
1      99.6799     109.2170
1     104.3804      90.0531
1      88.8900      96.8841
1     120.8128     117.1002
1     135.4145     120.5081
1     120.3744     119.2159
1     130.1796     126.8485
1      20.1192      13.1782
1      71.4104      77.7466
1     117.6438     115.6665
1      60.1817      52.5103
1     104.6759     107.6266
1     102.9282     107.0694
1      99.0572     105.5265
1     115.9702     118.5076
1     114.0638     112.8890
1      91.1800      86.8049
1     101.8026     100.1119
1      78.9763      86.6490
1     113.4485     112.3933
1     105.4921     103.5525
1     126.5221     122.7575
1      99.7496      95.9745
1      90.3671      98.0086
1     120.7269     122.0889
1      35.4510     -31.6795
1      98.8987      99.1479
1     109.9116     103.9757
1     104.5633     115.4671
1     110.5323     108.6262
1      70.7155      66.7508
1     101.9144     101.6017
1      96.4435      90.4855
1     124.6926     119.2172
1      81.7887      79.7653
1     116.6456     113.3564
1      93.1479      97.9512
1     108.4925      97.9781
1      90.4776      93.4930
1      98.1778      95.6331
1     118.1254     121.0711
1     114.0010     112.0183
1      83.9556      86.0679
1     132.3500     125.7289
1     122.6932     121.3780
1     127.6995     127.8191
1      96.0780     100.4138
1      88.1970      83.8712
1      83.2334      90.3502
1      93.4174      77.2211
1     116.1354     106.8580
1      98.1154     105.4635
1     107.6698     109.2852
1     127.1019     127.0816
1      86.5384      86.9786
1     162.3932     158.8124
1     114.6913     116.6173
1      87.8436      86.0510
1     112.9799     111.5167
1     105.0181     105.6845
1     115.8058     121.1717
1      88.0696      88.8375
1     113.0459     112.1958
1     122.0315     121.7358
1      85.1982      81.0342
1     126.6773     127.0340
1     123.6503     123.4483
1     120.8925     115.8172
1     166.1057     162.5771
1     120.3536     116.9806
1     106.2791     106.4350
1      89.8751      94.7959
1     130.0216     133.1614
1     119.5356     120.5581
1      89.1712      89.4393
1     104.9913      92.5252
1     144.5513     142.3542
1      99.2229      83.1665
1     106.4007     107.2338
1     110.7418     106.4594
1     112.4579     113.3689
1      89.8578      91.4686
1     114.4045     113.2108
1     113.7068     113.5937
1      91.1073      97.1444
1      66.4997      68.3427
1     106.1543     105.8598
1      89.0622      98.0334
1     119.9937     120.3305
1     117.1728     113.5570
1     122.1973     122.3498
1      47.5028      41.1260
1     107.8574     105.1391
1     117.9751     115.8203
1     127.8738     134.1516
1     102.7523      93.1217
1     113.5360     113.1535
1      70.0514      66.4331
1     100.7896      98.7224
1     118.8894     120.0891
1     106.7445     107.6906
1     141.6839     147.2732
1     106.8521     109.0440
1     117.8985     116.1445
1      95.5063     107.2066
1     122.0280     122.9187
1     101.9711      97.5817
1      87.9216      89.1491
1     105.7423     113.1736
1     106.6856     108.4320
1     116.0331     117.8396
1      97.0891     108.8935
1      89.6112      85.7044
1     104.3433     101.5648
1     119.0421     110.2858
1     112.8319     114.5125
1     143.1398     140.1792
1      78.1325      75.2390
1     119.2867     117.8952
1      78.3420      80.1310
1      92.7367      92.3638
1     122.3413     125.2590
1     101.1321     101.0683
1     105.1529     105.2653
1      90.4282     100.5268
1     100.8856     103.2529
1     111.7543     108.7878
1      87.9373      92.0121
1      83.5090      84.1465
1     108.4141     114.6522
1     101.7393     106.4339
1     129.9287     124.6057
1     111.3365     107.9201
1     110.7054     113.6158
1     120.8104     118.7452
1      84.1538      88.1068
1     117.6264     112.0159
1     114.7932     115.9560
1      64.0016      69.4231
1     164.5624     154.4826
1     138.9065     136.6477
1     108.9307     109.5556
1      74.6007      78.4486
1     103.0245     103.3376
1      96.4706      99.4579
1      95.1744      96.4562
1      94.1655      94.6389
1      92.6232      92.8067
1      90.3758      99.3014
1      71.6607      74.4404
1     126.5032     119.8111
1     104.6851     110.5839
1     110.3358     108.5870
1     100.8747      99.2027
1     107.7661     108.2148
1      98.4619      99.8752
1     100.4562     104.6915
1      81.6578      78.6112
1     114.4476     111.0526
1     122.5505     124.6079
1      94.5927     103.0167
1     102.2792     102.1092
1     116.8085     116.5965
1     128.3771     126.2456
1      88.2286      89.9671
1     125.2024     108.3563
1      97.1408      98.6260
1      98.5642      96.9366
1     103.4475      96.7684
1      84.1206      84.4775
1     104.9636     102.0443
1     106.6205     106.9023
1     104.9234     102.7508
1      86.8429      88.4739
1      46.2655      61.7832
1      89.7165      90.4537
1     103.3374     100.4192
1     101.9157     104.3666
1     102.3715     102.0127
1      92.6084      98.5422
1     117.8784     115.9343
1     132.5943     126.2307
1      75.4403      73.8964
1     125.0975     122.3193
1     130.6411     125.3621
1      87.3519      89.1435
1      81.0927      52.3101
1     102.6180     101.3696
1     108.8036     100.6070
1      99.9328     100.8297
1      90.4992      89.1278
1     115.8876     110.7710
1     104.1546     106.6797
1     116.1338     112.1880
1     114.2517     116.0126
1     118.2533     115.4284
1     114.6790     110.6687
1     117.5847     116.9607
1      80.5804      80.0227
1     123.3353     122.2315
1     118.3397     118.0107
1      65.3651      66.4640
1      95.2623      77.1314
1      86.0113      88.2288
1     111.3452     109.1395
1     112.5536     112.6668
1     106.3705     107.7003
1      97.5808      96.3260
1      74.1198      72.6220
1     112.1472     111.3585
1     105.3202     100.1569
1     134.0956     127.1183
1      86.6884      85.9585
1     125.8216     120.7717
1     102.1171     104.2991
1     153.9889     142.0990
1     102.9832      94.0561
1     114.3389     112.6877
1      69.6472      81.2384
1     125.8048     123.3080
1      87.6804      88.3603
1     112.4504     113.4024
1      90.0576      86.4039
1     117.4152     119.1361
1      96.7368      95.3420
1     122.1968     120.4852
1     105.6974     103.7900
1     113.7932     109.4655
1     134.7053     131.3429
1     114.5098     112.7319
1      96.5958      92.9159
1     121.8863     120.1852
1     114.8575     115.1220
1     125.7149     125.9350
1     117.9910     114.5788
1      83.5888      88.8502
1      96.7185      99.0068
1     104.9459     107.0241
1     151.4759     151.8151
1     107.3603     101.8517
1      84.6311      86.4753
1     112.0088     112.2181
1      93.9105      75.1585
1      83.2750      77.2109
1     119.7217     122.9226
1     120.5868     115.8002
1     132.2388     127.1899
1     116.7033     112.1719
1     113.1689     116.4726
1     107.8641     112.2662
1     105.7037     100.2759
1     109.6747     105.0351
1      95.3049      93.2909
1      96.5596      98.1573
1      73.0135      81.0603
1     119.1047     119.8087
1     128.8130     128.0507
1      68.6463      87.2242
1      96.9026      97.4306
1     128.8295     128.1921
1     155.6342     153.1919
1      82.5940      82.8677
1      93.7776      88.9662
1     116.9348     115.0380
1     106.2759     103.1772
1     110.3462     101.0285
1     107.6336     104.8007
1     125.7613     121.6526
1      92.3031      85.2816
1     114.5075     112.8111
1      96.0985      88.0347
1     126.0374     128.3534
1     120.1916     119.6557
1     139.5722     132.1985
1     110.9359     111.2168
1     104.0598     101.9392
1     121.4888     127.6597
1     109.8142     115.1915
1      83.9086      85.3204
1     103.1997     104.2425
1      89.5523      93.5723
1     130.7929     128.6611
1     116.3466     117.8666
1      87.7852      84.6425
1     108.8777     107.7176
1     107.3792     104.2423
1      99.9379      94.7420
1     135.5890     134.9121
1      80.3855      80.3523
1      84.7488      90.5159
1     108.5305     111.3842
1     126.5417     126.4367
1      96.7701      87.6858
1      84.9187      79.3523
1     115.9759     115.6517
1      95.2797      96.6082
1      81.2561      81.1318
1      68.6025      73.3924
1     119.5713     119.2659
1     104.2796     104.9115
1     120.8230     119.7297
1      91.5189      95.7728
1      36.2283      33.6102
1     107.8586     108.9209
1     134.5163     137.9867
1     133.5141     130.9979
1     124.8259     120.5941
1     104.4434     107.6206
1     104.1041     104.8686
1     118.7840     114.8318
1     124.8234     123.6644
1      74.6292      79.6387
1      85.2263      90.2198
1     107.1902     103.7236
1      88.2859      84.1829
1      92.8476      96.0242
1     108.8180     111.2008
1     116.9137     114.4176
1     122.1890     127.8481
1     110.5809     115.9084
1     119.5921     117.1592
1     120.0774     117.2100
1      81.6900      90.5897
1      88.0109      76.9181
1      74.1666      90.1253
1     126.3052     122.3889
1     100.9267      96.5903
1      98.5101      95.4690
1     120.1254     120.5944
1      70.2117      43.1202
1     108.0506     108.3083
1      89.9199      94.6184
1     134.9078     126.8716
1     126.0841     123.7918
1      80.9447      75.7840
1      96.2421      92.1744
1      90.3966      87.0882
1     103.8577      96.5264
1     129.6456     125.0786
1     134.5225     127.3817
1      89.8349      91.3756
1      98.7067     100.0279
1     113.2991     111.1877
1     101.2734      93.6271
1     102.7985     106.9572
1     127.4525     122.6184
1      61.5815      65.9898
1     124.9206     125.1926
1     107.7461     106.3817
1     112.3688     112.7487
1     106.3625     103.1899
1      97.4643      94.4531
1     103.6617     108.5214
1     127.5418     125.5355
1     103.7541     104.6219
1     121.6261     120.2355
1     138.0453     134.7530
1     101.3721      99.2429
1     116.3169     116.7058
1     106.0499     107.4058
1     114.2737     115.5697
1      98.9872      99.2988
1     108.0889     104.8289
1      79.8457      75.7442
1     124.9423     113.8688
1     103.3346      99.1709
1      95.7139     111.2260
1     117.6838     116.0155
1     156.8651     148.4516
1     128.9551     120.4204
1      75.4323      83.6128
1     107.0370      97.5352
1     115.2747     114.2062
1     127.0103     121.2787
1     111.8120     109.9385
1     115.4060     112.2786
1      90.3203      66.4639
1     103.8734     103.4441
1     119.8115     120.5185
1     102.2106      98.7657
1     125.9002     123.2508
1     120.4269     116.1467
1     119.4606     126.5947
1     113.8370     108.7053
1      95.0885      98.0544
1      72.7847      74.2361
1      99.1187     106.9094
1      95.5728      98.9769
1     125.7838     124.9098
1     102.1535     112.0508
1     116.6319     109.9416
1      60.1990      64.1025
1      99.5204      99.9071
1      89.7710      88.5064
1     103.4380     103.4631
1     113.0916     112.8736
1     121.0910     121.4114
1     125.8444     114.7748
1      95.5755      99.5237
1     112.7440     103.5166
1      89.2222      87.7898
1     106.7844     104.8022
1     101.4191      98.4819
1     100.2878      98.9056
1     125.9830     122.9197
1     125.9552     121.3692
1     106.8540     103.5354
1     121.4341     120.3697
1      92.1402      95.2235
1     108.8630     108.2850
1     116.2159     113.5759
1     108.2785     108.9503
1     103.3590     106.1772
1      98.7970     104.9172
1     117.6581     118.8971
1     117.6399     119.4673
1      96.5832     101.2035
1      84.0435      80.4530
1     117.5784     121.1427
1     121.0003     120.6498
1     113.5527     113.8320
1     120.3277     124.2158
1     120.1356     114.5054
1     108.1392     105.9633
1     119.2420     112.1036
1      99.1293      91.8404
1     142.7279     137.0675
1     106.9517     103.8253
1     109.0213     107.8289
1     105.8062     110.0896
1     140.5800     131.8573
1     110.6094     107.0506
1      96.2419     100.1390
1     123.5147     124.9200
1     133.9246     131.3863
1      41.8871      69.3110
1      80.8250      73.5295
1     111.1199     109.7664
1     129.8322     124.6803
1     119.9710     122.3940
1     118.0675     119.6614
1      75.0462      68.9515
1     105.5126     107.4542
1     109.2768     106.6856
1     104.3932     103.4106
1     101.4569      97.7831
1      89.6619      90.0364
1     109.1494     111.2203
1      95.0669      92.8737
1      86.3393      62.6725
1      90.4524      87.2295
1      78.1869      86.9469
1      93.3451      87.0188
1     114.6538     114.3875
1     128.3291     121.5964
1      94.8988     100.5184
1      79.6908      89.9741
1     119.7142     117.3780
1      87.4144      81.3991
1     138.7482     133.0671
1     106.2884     111.9021
1     110.7638     109.0525
1     112.6210     110.8487
1     118.7637     121.7620
1      84.4450      93.3197
1     107.5264     108.3282
1     101.9516     101.4058
1     115.8884     114.1247
1     118.3407     115.2518
1      84.8023      83.6890
1     107.8012     108.8874
1     128.2455     122.1204
1      65.8331      80.6393
1      85.6070      86.5765
1     106.9291     101.4384
1      86.4311      88.1412
1     118.1592     117.9279
1      92.4428      96.7013
1     123.3570     127.1048
1     108.1406     106.7016
1      96.2780      95.5396
1      65.8051      55.9382
1     101.4284     103.0426
1      88.7126      88.6016
1     124.8204     122.9031
1     121.3384     118.6713
1     127.2474     129.3417
1     132.8508     130.0896
1     126.8084     125.1778
1     105.5783     102.5692
1      97.2127      91.6137
1      92.7932      92.7414
1     114.0072     119.4039
1     142.4287     143.6806
1      81.4966      91.2717
1     121.2580     122.7865
1     100.7950      94.4897
1     114.7541     112.5308
1     113.0522     108.5879
1     133.3064     133.7684
1      96.2490      93.9932
1     108.7801     107.7400
1      84.8129      92.5920
1     149.9526     133.8263
1      90.0598      79.3002
1     111.8869     107.2738
1      94.7015      95.1524
1     123.4030     117.1035
1     115.8165     117.2699
1      65.1151      65.4404
1     110.9559     109.5705
1     105.4779     102.2281
1      90.4006     101.1536
1     108.3369     107.6449
1      89.1704      88.4028
1      63.2485      61.9480
1      36.7198      39.4740
1     145.8964     143.6714
1     128.2588     124.6009
1      96.9866      97.1097
1     110.0921     106.3881
1      70.6682      65.7795
1     118.9808     116.8400
1      93.3269      80.7765
1     105.0077     106.6244
1     126.3946     126.2422
1      86.3001      72.8685
1      79.5838      82.4231
1     120.2073     118.2390
1      93.9259      94.5600
1      98.7920      98.0537
1     106.2595     104.1890
1     111.7118     112.4027
1      80.1345      85.4260
1      91.8682      88.4513
1      96.6390     110.5223
1      95.8231      90.7458
1     126.3681     126.5073
1     108.2372     111.6212
1     113.8503     109.3201
1     119.2464     114.2104
1      99.9976     105.9163
1      91.9388      95.2965
1     107.7232     105.0794
1     126.4703     128.1521
1      40.7037      62.5508
1      99.4234      91.8908
1      91.5962      85.3437
1     118.3584     115.1572
1      82.2831      83.9043
1     105.7141     103.2428
1      92.5930      80.7630
1     115.7222     114.4537
1     106.5124     112.2542
1     144.0007     135.6073
1      94.5365      93.9109
1     112.8972     115.8667
1     104.9424     106.2369
1      84.8653      85.9936
1     116.5622     111.9506
1     100.8081     108.6926
1      95.2429      90.3370
1     116.2755     104.4536
1     104.4297     101.0587
1      99.1035     100.4178
1     125.1254     125.0637
1     114.6639     116.5719
1      77.7275      76.4463
1     115.1377     118.5194
1     101.7596     105.0449
1     124.1787     121.5238
1     104.3899     108.8079
1      80.0585      79.8191
1      96.3343      94.2699
1     121.9386     119.8618
1     127.8744     122.1446
1      98.2175     100.9314
1     129.6824     129.2838
1      82.1837      85.3619
1      80.1645      74.9844
1      99.4675      85.6635
1      87.7285      90.8235
1     106.5178     107.4399
1      99.8451      95.1533
1     103.2646     103.9987
1     115.4383     117.9478
1      79.8808      82.0158
1     156.2366     148.1224
1      93.8281      92.3793
1     103.9244     105.5724
1     127.7949     127.6386
1     114.7351     112.1133
1     112.9721     110.1317
1     113.7130     113.4586
1     113.2515     116.9344
1      89.1271      78.7977
1     107.9606     104.0503
1     167.8802     155.3233
1      96.1020      92.3982
1      81.6587      84.7185
1     119.5041     118.6705
1     124.0382     122.1397
1      92.8547      84.7441
1      89.7182      73.8032
1     126.8601     119.7334
1     128.6763     125.8736
1     120.5874     133.7623
1     111.1866     112.6852
1     123.7545     121.6045
1      97.5584     103.6755
1     116.6277     112.7403
1     109.5854     109.8925
1      76.5720      74.7885
1     110.0120     108.5927
1     117.8552     116.8295
1      67.8363      77.1414
1     109.4813     109.1349
1      93.3475      93.3358
1      89.3853      84.9970
1     108.4637     104.4072
1     101.8356     107.0380
1      59.9683      58.7249
1     127.5428     124.5012
1      96.8300      97.9632
1      75.8002      77.5711
1     100.0528      94.8158
1      70.0399      79.8494
1     108.3336     112.5783
1     125.4638     120.6436
1      97.6575     109.4078
1     116.0566     111.8652
1      97.9192      89.4317
1     111.2079     104.6195
1     129.7539     120.5238
1      97.3290     104.8342
1      93.5906      93.4794
1     150.8890     148.6757
1     114.7057     110.9566
1     128.5646     136.2076
1     127.1097     126.2052
1     148.8820     144.8456
1     119.2830     123.5285
1      89.5441      95.4051
1      59.6374      48.1950
1     165.7115     167.5992
1      97.1031      99.3561
1     121.2924     119.9521
1      94.5457      92.5576
1     113.4851     113.2401
1      96.4750     100.3836
1     132.6914     125.6595
1      78.5555      78.8052
1      69.7200      67.3382
1     159.1862     134.2231
1      89.4506      91.1068
1     121.5523     116.0368
1     109.3777     108.2028
1     100.9279     102.2028
1     123.4474     123.3056
1     133.4084     133.1117
1     100.3037      98.9512
1     112.4520     108.8587
1     120.1309     119.4817
1      76.4536      80.9030
1      94.2636      98.1348
1     127.4609     124.4854
1      63.1868      68.4902
1     105.5480     104.4995
1      95.9392      96.0789
1     116.4084     114.7594
1      92.3388      87.1764
1      79.9179      81.1851
1     106.3658     107.9151
1     112.3640     112.7923
1     119.1981     118.5154
1     119.9033     118.5042
1     108.8919     112.9785
1     133.3999     131.1224
1      67.3290      78.8457
1      79.5512      92.2146
1      95.3679      95.0455
1      70.2795      75.9968
1      86.0777      80.6760
1      98.8446      96.3068
1     116.5084     115.5936
1      63.0938      47.5730
1     101.3954     101.8612
1     104.9126     104.9448
1     105.8945     105.8098
1      51.7398      56.4334
1     115.8490     109.7488
1     114.5495     113.0393
1     113.9360     114.0776
1      77.1589      79.3154
1      61.7037      73.6810
1     101.5335     100.4782
1      86.9307      90.2898
1     146.2286     135.9631
1     125.4340     120.9940
1     109.4359      99.3879
1      89.4482      81.7620
1      56.2412      62.3232
1      86.0147      84.4099
1     121.7150     119.0564
1     126.1772     122.9467
1     104.4311      98.2426
1     121.2176     122.5664
1     115.2207     109.7306
1     121.6651     122.8008
1      89.4562      90.3269
1      34.0430      29.8953
1     112.2439     109.8774
1     106.8895     106.1788
1      99.8627      97.7884
1      93.2855      95.1397
1     108.5971     104.8275
1     167.3272     149.6958
1      87.2125      90.4718
1      90.7147      87.5628
1     116.1303     113.1229
1     126.2582     119.0693
1     112.1986     111.1437
1     125.9076     121.9766
1     110.0470     110.2697
1     109.1649     116.2028
1     118.5815     118.6174
1     106.2621     109.3291
1     105.2717     110.2261
1      97.3568      95.9902
1      50.0402      57.2228
1     113.4792     111.3219
1     110.1830     109.2750
1      88.2387      94.1916
1     118.8091     111.3743
1     107.8473     108.0642
1     118.9043     122.0413
1      95.6191      96.6024
1     134.2861     128.7480
1     103.5455     105.0877
1     113.8528     112.0255
1      95.9080      93.1015
1     108.2149     109.8702
1      83.6952      73.3294
1      94.4217      96.2814
1     112.8657     112.7066
1     107.6502     107.7582
1     100.8893      96.2196
1      79.3538      76.0170
1     103.8543      96.6694
1     133.7879     129.4961
1      76.1221      73.8603
1     118.2175     120.2253
1      92.5083      88.1253
1      72.3550      68.4095
1     119.7346     119.6728
1     119.3579     117.0796
1     107.7213     107.5376
1     119.1760     117.5430
1      74.9921      79.2362
1     103.8100     108.2256
1      69.4584      76.9733
1     106.3410     104.1908
1      92.4121      94.7396
1     122.3109     118.4054
1     126.2225     123.6524
1      97.6426      98.3047
1      84.0953      88.1671
1      89.9779      94.3366
1     108.6482     115.0969
1      97.8267      91.6487
1      81.0163      81.7211
1     117.8359     115.5317
1     119.2882     120.8646
1     116.0132     113.3800
1      92.2670      89.2342
1     100.7667      95.1730
1      72.8703      67.3869
1      68.1685      74.1779
1      72.5959      56.5374
1      93.6957     101.4707
1      52.5924      77.7090
1      72.9955      68.7032
1     113.6812     112.7124
1      97.8436     101.4810
1      98.1518      95.9826
1      88.3757      88.1413
1     127.6077     121.7609
1      84.3553      78.6307
1      76.6848      83.2490
1      84.6468      80.7765
1      90.1405      91.3990
1     101.8517      95.7867
1     109.9808     116.5265
1     120.7221     125.3826
1     124.3415     124.7942
1     121.3213     119.8107
1     122.1073     123.1450
1      75.2262      76.8423
1     100.5135      99.5970
1     114.4374     116.0933
1      85.8087      88.8721
1     115.4607     118.5509
1      94.1669     102.0501
1      80.4751      79.5490
1     117.5427     118.3841
1     125.7276     120.9707
1     117.5506     121.1850
1     119.6582     118.1580
1     119.9838     125.0948
1     115.6125     113.5075
1     110.8612     103.8100
1      92.5212      90.7338
1     118.8974     109.0843
1     129.3336     130.3292
1      84.6000      79.6362
1      79.2160      84.7501
1     118.2309     111.1033
1      92.3792      96.4769
1     102.3486     100.5935
1     112.9763     111.7382
1      85.0341      98.8069
1     112.8507     108.0937
1     113.3702     111.2634
1     106.3685     108.2757
1     112.8506     113.7397
1     102.8607     104.6540
1      68.9300      73.7483
1     117.5126     117.8158
1     112.4827     104.4090
1     119.5589     117.8657
1     126.2112     130.1310
1     103.6986     107.5500
1     122.3931     123.2412
1     112.1011     110.2780
1     114.4070     113.5551
1     119.6629     119.9949
1     129.0731     125.9517
1      83.4434      90.1639
1     126.5410     123.1397
1     116.1551     116.0468
1     114.7895     111.9961
1      97.3360     100.6805
1      88.6354      90.3151
1     119.8478     117.1040
1      83.1540      87.2773
1     118.8783     114.6149
1     117.7853     120.4995
1      81.3578      88.8383
1     110.7521     110.8600
1     119.6097     118.0738
1      89.8090      95.2092
1     104.6011     102.8273
1     112.2820     109.9990
1     118.6454     120.6760
1     117.3804     115.6161
1     107.7960     104.1154
1     120.3589     118.3231
1     111.7507     107.2461
1     117.9424     120.3231
1     103.7720      95.5562
1     128.5829     120.1139
1     131.6566     125.6593
1     107.1382     105.9835
1     104.0800      99.3489
1      87.6955      83.8803
1     119.7857     118.9158
1      68.7793      70.1560
1     109.2540     102.7819
1     126.5910     130.5513
1     118.9925     120.9095
1     114.3658     111.8959
1      98.7615      98.2752
1     120.6120     116.9538
1     111.0031     110.8942
1     137.6025     135.7398
1      51.7385      61.4200
1      94.9706     108.5520
1     112.0239     112.6636
1      74.4311      86.2137
1     114.2431      98.2097
1     114.4608     107.7480
1      93.7437      97.7359
1     122.1904     119.2979
1      90.1210      94.7104
1     111.3881     112.4088
1     128.4898     124.5271
1     107.6014     105.6299
1     130.7074     121.2260
1      98.6541      97.8968
1     107.2145     111.5040
1      87.8978      90.5894
1     101.9844     102.1864
1     106.3484     108.9719
1      86.7868     100.8307
1      98.3377      97.8523
1     123.8494     120.4029
1     112.8289     110.9648
1     121.0891     118.6599
1     117.2295     118.2216
1     102.2974      96.5018
1      95.8238      91.5403
1     123.2672     119.1478
1      93.4095     101.7544
1     116.2754     125.3583
1      97.2264      97.9868
1     120.6232     118.8441
1     104.1002      99.1156
1      80.3704      87.4359
1     140.6497     136.4498
1      95.0578     105.5643
1      99.0630      95.6496
1      86.3313      81.7669
1      72.9153      76.4418
1      51.0431      64.7009
1     103.2408     103.6928
1     115.8083     112.8550
1     108.7972     115.5927
1      95.4549      86.8304
1      96.1785     111.1118
1     134.3938     129.1712
1     122.7314     117.4940
1      59.2649      32.4391
1     130.5160     129.9474
1     112.9503     111.4043
1     105.3999     103.0364
1      70.5336      75.0667
1      99.6385      94.7070
1      82.1202      74.3014
1     119.1862     123.7336
1     102.0649     106.8001
1      91.2619      94.4458
1     111.1399     107.4062
1     114.2859     111.1698
1     147.5856     139.8312
1     100.7374      99.2937
1     118.5468     118.5778
1      88.4007      98.1397
1     107.9872     100.8687
1     119.3466     115.5159
1     115.1836     114.4335
1      80.5235      81.3042
1     110.5524     107.1359
1     108.9508     103.2872
1     125.2039     122.5167
1     118.9698     119.7164
1     120.3089     118.9511
1     115.5883     131.9992
1     113.4129     109.2730
1     118.7964     118.5882
1      72.7339      76.4778
1      98.2881      99.2630
1     117.2098     117.7228
1     109.1135     110.9504
1     111.5008     106.9691
1     101.7401     100.3925
1     123.1735     126.0563
1     118.9206     118.6838
1     104.0141     102.3108
1      97.6172      92.8960
1     111.2188     105.9848
1      58.4640      70.0908
1     114.1041     110.4784
1     100.0344     101.4696
1     112.8526     106.7874
1      95.8126     106.8403
1     122.8472     117.8566
1     117.6740     121.5595
1      95.6245      96.2181
1      55.6848      48.8797
1      92.7433      96.4935
1     107.3938     111.2516
1      80.8943      81.2654
1      91.2342      91.1793
1     108.3214     107.9910
1     124.5944     124.4992
1     112.9621     108.7695
1     130.8716     127.7930
1     122.1157     123.3371
1     171.1013     145.0511
1      98.4976      91.2260
1      89.2742      86.9097
1     102.1195     104.2834
1      96.4005      87.0947
1     107.6902     104.3157
1      59.9866      70.9718
1     114.7655     114.9836
1      82.7633      82.8379
1     130.3980     130.2822
1     100.9412     100.9833
1      98.7070      96.2503
1     149.9288     138.6463
1     115.1513     110.7321
1     127.1717     124.6346
1      70.3178      71.2563
1     104.3808     100.8456
1     105.5913     111.7356
1     116.9152     118.0599
1     115.0894     115.1318
1      58.6567      59.7592
1      65.3949      76.6454
1     105.7724     108.9833
1      67.2995      71.9188
1     109.3726     109.6072
1     121.0488     118.9080
1     130.3800     126.5501
1     122.1378     120.0889
1     133.8443     131.5003
1     132.8717     122.5109
1      81.1748      72.6309
1     102.7938     102.2252
1     122.3100     123.2369
1     127.4513     126.7760
1     126.7467     121.5579
1     111.1437     111.3863
1     123.1694     123.0984
1     105.4023     101.5906
1      94.7402      99.6033
1     128.7732     123.1850
1      91.5855      88.3667
1      89.1807     100.1618
1     103.2123     104.7501
1      84.2316      74.8651
1     134.2782     126.1669
1     120.3244     116.6909
1     107.4406     106.2247
1      93.8528      97.6557
1      77.8994      83.4107
1     125.1196     119.8881
1     118.8191     117.3848
1     110.0233     111.3537
1      92.4202      89.0511
1      98.4075      98.8081
1     101.6228     103.0864
1     119.7112     107.4102
1     141.7300     144.0124
1     116.6915     118.9538
1     149.7410     139.3530
1     101.6760     104.5885
1     113.2383     103.7603
1     113.1144     112.1964
1     107.5691      98.4808
1     111.8836     108.9506
1      78.5800      82.7023
1     108.8890     113.2182
1      99.0994     100.6935
1     117.5974     120.0057
1     137.8434     137.2684
1     105.0352     107.0332
1      88.1871      86.9094
1     114.6783     112.2599
1      95.3342      94.6480
1     109.9924     114.2354
1     112.4119     115.4650
1      99.8662      99.8337
1     122.1234     131.6526
1      78.4953      76.3723
1      93.0129     100.4284
1      99.5989     120.7402
1      71.3716      85.3313
1     117.8837     113.0146
1      91.4512      99.7919
1     101.0291     102.3067
1      75.7299      74.2731
1     123.5712     127.8074
1      98.1897      88.8002
1      86.2948      92.3367
1     119.2138     119.1081
1     103.8932     105.7562
1     103.0578     101.3203
1     119.5742     114.3193
1     132.9194     130.9514
1      92.8284      96.3452
1      94.3977      96.3498
1     116.8263     122.7561
1     122.0625     121.8510
1     124.7833     120.5750
1      80.2631      95.4638
1     134.1133     127.1900
1     120.5381     122.2612
1     102.4898     102.9824
1      62.6379      77.4358
1     104.0534      97.6878
1     100.4236     106.1741
1      97.6001      92.6743
1     117.1256     116.5827
1      82.0069      81.3969
1     108.1862     109.1219
1     106.6354     114.4625
1      97.8864      97.3903
1     114.5611     113.3282
1     114.7940     113.4655
1     115.7850     111.1765
1     110.3099     111.1841
1      96.1464     100.7640
1      94.8878      93.0904
1      98.0678      96.1705
1     114.9883     114.3600
1     116.2934     109.0200
1     120.1078     120.8569
1     129.3391     130.0662
1     111.7180     114.6739
1      74.5964      77.2800
1      87.9811      86.5098
1      90.6290      98.1342
1     120.7881     123.8268
1     111.9002     114.5545
1      95.2031     100.8258
1      98.6529     100.5695
1     109.6590     108.6607
1     136.9144     136.5676
1     135.0334     133.7557
1     107.2571     104.2105
1     106.8952     104.2969
1     120.8503     118.5390
1      96.5329      84.6776
1     128.6944     134.1023
1      84.7241      85.0695
1     114.4862     111.4244
1     124.1646     121.5359
1     109.4817      99.0392
1     137.6457     142.0525
1     103.9731     102.5578
1      80.7837      84.0456
1     106.9663     112.3410
1     108.3266     109.0816
1     121.6819     127.5539
1      75.0517      75.5367
1     120.8815     109.9797
1     113.9522     115.7498
1      85.4146      83.7967
1     136.3239     127.5121
1     103.4789     103.0257
1      99.9610     100.4662
1     104.2862     105.8641
1      91.5984      89.7209
1     118.1728     110.7871
1     106.6777     105.9763
1     116.7912     111.0162
1      80.9768      83.9904
1     110.0026     105.2679
1     109.0055     111.9824
1     103.6074      99.8195
1     114.3674     109.9329
1     100.7993     102.8466
1     125.6279     125.9832
1      95.9307      89.7840
1     137.5532     135.6928
1     114.8942     113.9786
1     118.9646     116.7982
1      92.2294      94.2030
1      90.0928      91.4137
1     123.8659     125.7931
1     104.4828     101.9553
1     138.5210     134.9785
1     119.3250     115.0751
1     128.8409     125.0946
1     141.4419     142.0284
1      99.9404     106.1953
1      81.7778      82.5221
1     118.6390     117.0618
1      95.6468      96.6680
1      85.6075      80.0410
1     108.6150     110.0479
1      92.0059     100.0539
1     109.9932     106.8077
1      84.7439      87.9519
1      66.6760      67.0803
1     116.6303     114.1919
1     110.1355     110.0830
1     112.8700     110.0152
1     132.4942     125.4588
1      95.4243      97.8122
1     129.0624     122.6278
1      44.6348      33.3075
1     104.1936      99.6338
1      87.6030      80.7090
1     130.1092     125.8426
1     107.6844     111.7326
1     103.0690     104.2335
1     127.3576     121.7863
1      87.2868      82.1093
1     128.8143     121.8547
1     123.4977     120.3707
1     110.1980     112.2824
1     135.1323     125.5029
1     109.0674     117.2281
1     120.7602     116.9769
1      94.9132     100.3765
1      82.5636      68.9802
1     126.9805     125.9709
1     121.7932     128.9823
1     100.6360     102.6095
1     126.6852     122.0979
1     103.9653     104.7542
1     132.3579     132.4991
1     121.2666     122.6295
1     142.9934     142.7798
1     113.6576     115.2221
1      97.3169     107.0966
1     126.8653     124.4588
1      76.9564      77.1374
1     115.8665     113.4816
1     103.5501     105.9984
1     110.8807     108.0115
1     115.4175     117.3719
1     104.9644     105.6516
1      86.2506      94.5475
1      89.2159      88.5480
1     108.8326     111.4556
1     114.6212     106.2956
1     117.1066     116.5958
1      79.3342      79.6573
1     117.1999     119.3285
1      93.4796      88.8092
1     120.5583     126.8097
1      93.3793      94.7760
1     183.6693     146.6633
1     101.4643     102.2572
1      89.2534      87.9359
1     117.6515     114.3399
1      83.5848      87.1540
1      90.7864      95.1470
1      87.5685      82.4324
1     101.8375     103.3963
1     116.3094     116.0642
1      89.0974      88.3117
1      32.1967      40.0766
1     112.8729     112.0585
1     114.3905     116.5041
1     115.0167     117.3947
1     123.7383     124.4600
1      98.8986     108.2747
1     121.4179     127.6104
1     130.3261     121.2136
1      74.4197      75.9734
1      93.1173      97.0081
1      85.1673      80.7417
1     121.4994     117.5850
1     142.4468     130.0531
1     117.1406     112.9077
1     120.7464     125.0103
1     132.3141     129.8213
1      95.5813      93.2917
1     135.6404     129.5866
1     115.4212     114.3645
1      87.6733      90.3661
1      69.3612      66.8311
1      60.3309      86.2644
1      96.1844      90.2271
1     121.0899     122.3687
1     118.4009     118.3400
1      37.4950      52.6323
1     117.6536     114.6076
1     110.2152     110.8657
1     125.5676     122.6064
1     104.2329     103.0499
1      96.7360     101.8308
1     119.7765     119.6699
1     121.4970     126.7278
1     119.2519     127.3919
1     135.5654     129.7873
1     112.6450     110.4735
1      84.5977      88.6060
1     145.9747     136.4888
1      86.0141      83.4080
1      90.5966      86.5860
1      51.9268      47.8673
1     116.4751     105.7233
1     117.5112     119.1757
1     120.2701     120.1873
1     106.5618     108.5664
1     122.2307     127.2284
1     110.2202     111.0157
1     105.2968     103.1596
1     109.5256     110.8297
1      85.6701      74.3634
1     143.1377     132.6999
1      84.7830      86.3974
1     121.0120     125.9552
1     113.8855     118.0856
1      81.4447      86.3774
1     115.9549     114.6663
1      77.7681      84.0583
1     115.4497     117.4066
1     121.7280     119.0170
1     111.6588     110.0911
1     104.2072     104.0380
1      84.0083      76.7287
1      98.9593     107.7526
1      66.0489      68.5505
1     114.6072     112.3154
1      93.8985      95.5191
1      91.1772      85.1751
1     146.9333     144.6510
1     120.3349     125.1692
1     117.3336     119.3035
1     125.0733     113.4869
1      99.4655      80.5877
1      92.3419     100.5147
1     110.9474     109.3087
1     116.1444     114.6514
1     111.9567     102.8070
1      50.1569      48.1434
1     105.3189     105.8603
1     101.3311     103.6865
1      82.5143      77.1399
1     116.9585     121.5276
1      90.2329      87.1043
1     140.0058     142.4006
1      86.4088      89.3712
1     115.8344     111.5888
1     139.1802     143.8014
1     114.9972     105.6937
1       4.9539      32.0976
1     136.3333     131.7447
1     118.1464     104.8269
1     123.6513     122.4894
1     121.5408     118.0596
1     103.1320     104.7986
1     121.7638     114.1191
1     119.7086     121.2273
1      92.4219     101.1644
1     121.9700     119.5933
1      87.9175      87.5863
1      97.4028      97.3111
1     102.8206     109.2324
1      96.2270      86.9888
1     132.2314     126.1968
1      89.7434      90.7146
1     120.5954     119.0919
1     100.5086     101.9133
1     104.9955     106.5649
1      67.3643      59.6641
1     121.6810     121.2517
1     112.1029     110.3346
1     119.9487     118.2520
1     119.1062     112.7871
1     100.2042      95.7154
1     112.1799     113.1552
1     117.7939     114.3283
1     123.7348     121.9028
1     116.5077     113.1644
1      61.2329      63.0352
1     126.4652     125.7223
1     120.1412     115.8955
1      97.8147     103.0097
1     119.5634     120.8957
1     147.1613     139.3140
1      96.4410      98.9397
1     136.6581     131.9662
1      78.7614      65.1227
1      78.8098      79.6962
1     102.1200     106.3997
1      53.5454      57.9213
1     121.8694     122.1364
1     118.1069     114.7319
1      86.0650      94.6165
1      88.7822      86.3799
1     115.4229     116.8584
1     134.9963     123.3733
1      68.1673      79.4790
1     120.7275     121.8871
1      81.2849      79.3584
1     128.5412     123.2913
1      80.0237      76.7062
1     124.3367     118.0812
1     116.5419     118.3968
1     112.6730     111.5003
1     116.8872     113.7745
1     106.7822      99.0176
1     128.2142     130.9898
1      76.9367      82.4476
1     108.0477     104.9293
1      91.1479      91.5149
1      86.2022      84.9726
1     102.0191     113.4319
1     126.8804     130.7160
1     105.9929     104.0537
1     102.0432      99.9935
1     108.2794     109.7127
1     108.0210     105.2563
1     110.3478     110.1893
1     116.3702     113.9599
1     112.2482     104.8836
1     109.1712     109.3727
1     116.1558     118.1340
1     128.2348     126.5555
1     106.0364     110.6289
1     118.6514     121.0153
1      90.8384      85.7065
1      83.2133      92.9558
1     105.4227     105.9994
1     114.5601     116.3471
1      92.9983      91.5774
1     109.2109     113.6995
1      99.2504     108.1242
1     110.0259     107.7454
1     105.4823     102.5421
1     138.5783     133.5053
1     105.6677      98.0203
1      86.8245      90.9355
1     102.9964     100.4212
1     128.9686     126.9610
1      34.4283      40.8428
1     124.4619     124.0070
1     122.2524     114.5156
1     124.2204     118.7224
1     103.6224     103.2514
1      80.2562      90.3887
1     138.9579     141.8918
1      81.5170      83.3986
1      90.1543      92.8614
1      85.2277      83.0337
1     118.6188     114.4252
1     112.1934     115.9788
1      87.4930      90.8391
1      98.7839      98.4067
1      98.1116      90.1235
1     107.3003      99.7497
1      75.3241      77.2657
1      99.8728     102.0242
1     119.5206     111.2591
1     121.9577     121.1083
1     101.9575      88.1875
1     128.3603     121.5709
1     117.3969     116.3344
1     123.4631     121.5642
1      85.4400      89.6540
1     112.2813     114.5930
1      87.3760      99.0360
1     104.2110     103.7518
1      95.2058      89.4088
1     124.3958     124.3610
1      87.8584      93.6786
1     122.0161     122.3419
1      74.7389      82.6094
1     135.8791     126.5788
1      95.2712     100.4336
1     107.2116     102.3275
1      94.0443      95.7250
1     116.9980     114.3039
1     125.3416     117.0607
1     122.0555     125.1030
1      86.8113      88.7512
1      80.2635      83.0853
1      96.7199      94.5462
1     110.7119     113.0790
1      99.9064     103.2483
1     120.2141     117.1395
1     119.8377     118.9732
1      79.3749      82.0284
1     113.8615     112.4915
1     114.7101     114.8715
1     117.7397     115.7192
1     137.3647     130.4403
1      99.2470      94.3141
1     112.5451     108.6670
1     106.4485     104.0235
1      89.7675      92.9388
1      91.1283      89.3705
1     127.6542     122.7163
1      91.9409     105.0522
1     129.0051     124.9111
1     109.3456     108.7747
1     119.5445     124.7943
1      92.9246      93.8879
1     149.1231     138.6995
1     102.8231      95.5086
1     119.0069     116.4984
1     147.9079     139.6192
1     104.1724      97.9341
1     130.1898     122.4135
1      92.7091      91.0369
1      92.0347      89.0393
1      42.6379      44.0448
1     144.7047     145.4973
1      98.1352      98.7811
1      74.1668      80.4788
1      86.9275      84.7143
1      96.3163      73.6196
1      87.2744      90.6287
1     120.7199     121.4571
1     109.8221     101.9736
1     118.6471     119.9053
1      64.8227      72.0731
1      92.1011      94.9841
1      46.6950      80.7297
1     120.7358     119.0166
1      58.8354      71.1631
1      80.9065      80.6835
1     125.3244     124.2026
1      87.9607      73.3940
1     122.6048     121.9288
1      94.8181      93.8887
1     129.5565     124.6076
1     126.5223     126.8035
1     117.7102     114.4645
1     115.9865     128.2457
1     117.0018     118.8911
1     134.7701     133.2743
1     111.7654     108.9907
1     113.7774     114.3999
1     117.7136     107.9946
1     120.7299     118.3578
1     102.3279      94.7501
1      99.5614     103.1615
1      73.0515      84.2744
1     112.6787     109.7796
1      61.8525      59.9963
1     102.8739      99.8155
1      99.2703      95.0853
1      76.3376      72.7763
1     116.4910     115.1967
1     101.9220      99.3669
1     109.9903     114.3244
1     107.6573     106.7261
1     131.1190     129.3422
1     127.6550     131.4929
1      81.0303      82.2984
1     106.8546     108.2857
1     119.7437     123.4083
1     115.6505     114.3546
1     115.9241     113.2922
1      93.6227      98.3225
1      96.8599      97.8085
1     136.9929     138.8427
1     152.4154     148.0902
1     125.7621     118.1714
1      74.9113      77.2050
1     111.7525     113.0490
1     160.4437     156.1690
1     113.6589     110.8660
1     117.4247     117.5091
1     111.7065     109.9474
1      82.5321      81.0013
1     121.5472     118.1346
1     101.1099     103.0798
1     109.7358     111.3739
1     122.3702     122.0133
1     124.1639     122.5255
1     116.2372     117.7937
1     108.2479     103.5563
1      96.1939      96.3898
1     117.2261     113.2943
1     119.5561     113.8862
1     123.6236     127.8715
1     117.1296     110.6571
1     118.1036     115.7036
1      80.6369      58.9955
1      97.7481     104.2645
1      84.6171      94.6367
1     103.8760      99.0289
1     102.3662      94.3327
1     124.5218     126.6066
1      98.0013     101.0024
1      80.6210      84.9116
1      67.7250      65.3826
1     160.1253     156.3927
1     189.8604     164.2224
1     119.1469     115.2325
1     121.8077     118.5351
1     109.0704     108.7660
1      86.9289      94.7353
1      97.6689      99.8165
1     108.7850     105.6098
1     126.6351     116.9872
1     118.9984     119.7452
1     115.3317     110.6146
1     136.5568     131.4809
1     114.3292     115.5115
1      95.6341      96.6563
1      91.4341      90.6589
1      96.1293      89.5964
1     104.4390     104.7254
1      66.9178      65.1374
1     104.2383     101.4746
1     128.3752     125.1110
1     124.7593     121.7281
1     117.0776     114.2345
1     113.2090     112.2864
1     120.3562     119.0432
1     104.5628     107.6015
1      97.4118     103.8637
1     132.0834     131.1478
1     100.7407      89.4698
1      90.1310      91.0606
1     109.6147     116.3264
1      92.5141      94.5092
1      94.7620     104.5992
1      91.7605     104.2258
1      90.1661      84.2251
1     103.1126      97.3422
1     109.1627     112.3335
1     112.5214     105.7002
1     128.8330     124.5235
1      86.1522      87.6680
1      88.6408      82.1837
1      62.7530      75.5164
1     133.7313     127.2818
1      94.5005      98.7694
1      99.4142      99.7075
1      35.2445      37.5376
1      94.4430      92.4658
1      69.1893      68.9994
1     109.1778     103.1778
1     105.9366     101.7088
1     113.4034     113.1248
1      97.0371      91.7596
1     122.3735     127.2374
1      85.5736      83.8667
1      84.6515      92.9669
1      96.5948      92.4825
1     119.0806     117.3925
1     108.2943     106.4791
1     119.2762     121.2124
1      99.2007     100.7716
1      96.4611      98.6900
1      97.6713     103.7736
1     106.4707     102.6235
1      94.1719      92.6451
1     113.7703     111.6409
1      90.8196      89.7306
1      96.0491      96.1157
1      99.8665      97.8185
1      85.1103      69.2566
1      61.3239      61.4758
1      83.4867      88.6051
1      93.1714     101.8858
1     128.3533     127.4947
1     128.1971     141.7807
1     126.2084     120.3341
1      90.7772      84.7985
1     129.7888     128.3477
1     112.2477     118.5407
1     120.5700     120.9926
1      99.2480     104.5675
1     100.0970      98.4880
1     113.9472     118.1795
1     114.5248     114.6549
1     108.7440     106.7006
1     119.2369     122.9892
1      99.6584     104.5654
1      65.2163      75.7614
1      83.9370      97.2289
1     109.5284     108.1530
1     118.5803     117.6957
1      61.7507      72.6413
1      99.1462      96.0695
1      53.6667      51.8530
1     100.6243      95.0637
1     111.8316     110.3815
1     102.0859      97.2548
1     130.5114     129.1233
1     105.3034     111.0876
1      99.6768      89.2552
1      94.1544      95.3382
1     103.9520     113.1196
1     114.0510     112.9637
1      86.1968      84.9007
1     119.8997     120.9176
1     110.2772     109.7122
1      85.3329      84.0765
1     121.7064     119.3081
1      92.9008      88.6673
1     122.8903     118.5321
1     111.9836     115.6442
1     115.6430     118.0027
1     119.9856     117.9581
1      67.7338      71.0323
1     120.9554     117.3103
1     108.1166     104.4153
1     112.7049     111.5771
1     121.3693     120.6062
1      98.4513     101.5763
1     100.7889     100.9003
1      94.3941      81.8876
1      72.7258      77.5300
1      97.3129      89.5043
1     132.0100     128.0399
1     100.3673      99.0853
1     108.8752     113.4091
1     122.7501     113.3126
1      88.6509      88.8200
1     112.6605     114.9036
1     109.1899     102.4192
1     101.1988     104.2248
1     114.0780     116.7001
1      99.0817     102.9981
1     137.9684     133.6473
1      85.5492      80.4379
1      78.4415      85.6868
1      50.0607      74.9695
1     108.3522     102.8010
1     113.3643     109.9688
1     129.2539     125.4126
1     118.3714     110.6915
1      84.5461      77.9413
1     102.6486     105.4029
1     111.7585      98.4816
1     105.6547     101.9036
1      95.8672      94.8888
1      87.8261      85.8222
1     130.5015     117.2036
1     122.8173     117.5952
1     122.6249     121.6754
1      73.2707      78.5506
1     162.4998     148.7107
1     101.1607     111.9066
1     125.8630      94.9078
1      73.2997      79.0981
1     120.5007     121.7862
1     112.0327     111.4604
1     120.4646     121.3500
1     109.8390     108.6031
1     110.1301     114.2602
1     116.7561     114.6908
1     109.1838     109.6279
1      83.7196      86.5893
1     121.3160     123.5519
1      49.1051      61.5144
1     124.0051     133.2253
1     106.3597     108.8950
1     124.7530     121.4311
1      94.9564      88.8245
1      84.6989      81.6285
1     120.1776     123.0968
1     121.1601     117.5170
1     112.1789     109.6867
1      82.5223      89.4973
1     147.5626     140.1473
1     133.2847     128.5832
1     110.8925     109.3881
1      81.8082      86.9011
1     125.2445     124.8838
1     101.2057     102.9359
1     112.8450     112.0404
1     102.1911     107.9854
1     125.4408     123.9709
1     119.7915     122.9143
1     122.4769     122.7476
1     108.0678     114.8678
1     129.3152     129.3833
1     112.2662     113.9743
1      89.0927      91.2301
1     135.6102     133.6002
1     115.1513     112.6228
1      89.9954      85.3748
1     118.8869     122.6773
1     122.3292     121.8651
1     115.7144     113.9650
1     105.8164     104.3106
1     116.4440     121.1340
1     120.2336     117.9127
1      96.7828      95.1763
1     141.3890     145.9277
1     119.2292     120.0189
1     103.2873     104.1931
1     113.2545     109.0934
1      96.8723      99.3876
1      92.2124      96.1866
1     103.8213     106.4168
1     102.6979     106.0478
1     108.5397     111.2329
1      79.0116      82.7761
1     105.1139     106.9457
1     101.3505     106.6614
1      97.2014      96.9364
1      73.1361      73.8889
1      92.8538      93.7083
1     106.0896     103.8034
1      76.0509      81.6869
1     107.1323     101.0551
1     108.1038     113.0052
1      97.3470     108.4086
1      79.9717      92.6360
1     102.3447     103.4806
1      95.3099      99.4735
1     100.9990      99.0637
1     130.6655     125.1987
1      71.5057      70.7066
1     139.0001     131.4396
1     122.1628     114.8183
1      88.4822      88.6171
1     152.7574     147.9700
1     108.7143     105.3557
1      88.4494      90.6354
1     116.2725     115.0360
1     121.9962     121.9531
1     113.5008     108.9368
1     114.1218     111.7787
1      98.4050     106.5507
1     117.4805     116.3055
1      84.9700      98.9303
1      90.0599      92.1945
1     135.2718     126.6248
1      99.5041      93.6285
1     118.8971     117.4442
1     105.0588     102.5530
1      99.9372     106.7671
1     111.3719     109.5464
1     115.1331     114.8350
1      81.3802      83.5157
1      88.9869      94.6462
1     106.0546     111.6673
1     116.6987     112.9383
1      77.5591      58.3051
1     106.5154     104.9965
1      92.3570      97.5509
1     104.3988     110.5539
1      80.6026      77.9228
1      57.2157      54.3733
1     104.4761      99.2491
1      69.1217      63.1903
1     137.8483     135.9540
1     106.7232     104.2538
1     147.2067     138.2711
1     120.1559     113.7292
1     116.4943     116.3710
1     130.9421     114.9747
1     125.6027     119.2530
1     118.0316     113.9879
1      60.2732      66.4697
1      75.6802      74.1917
1     123.2194     123.9601
1      92.0444      83.9616
1     146.3494     140.4342
1      77.4764      81.7307
1      85.7213      82.8737
1      97.5550      90.6464
1     112.0172     103.2649
1     112.4342     112.5858
1     103.4661     106.9162
1     124.3487     125.5369
1      74.6399      82.2822
1      87.9104      98.0237
1     110.9651     108.8177
1      88.3228      87.2425
1     105.4244     104.5454
1     102.9741     103.7565
1     103.6940     105.6712
1     108.7040     107.6942
1     119.8642     120.0438
1      86.7136      80.5575
1     111.2962     115.5067
1     120.5836     116.3678
1     111.6652     114.3453
1      93.4314      94.3982
1     120.7349     116.0261
1     126.8021     120.1133
1      94.3998      97.5510
1     101.6118     106.2566
1     113.1776     113.4643
1     121.2953     117.8463
1      59.1677      62.6938
1      78.3010      78.8970
1      93.0831      96.0997
1     114.5294     117.7017
1     100.6080      98.4970
1     104.3213     105.4796
1     145.9866     141.4010
1      79.4175      84.5511
1     122.2638     124.0330
1     106.3189     102.6724
1     135.0073     128.6523
1     111.8119     110.6693
1     110.1384     114.2744
1     141.5011     131.4581
1      81.2748      82.9294
1     100.9869     100.6247
1     128.9194     125.2872
1     127.8442     120.0389
1      80.0850      85.6449
1      71.1330      66.8264
1     116.1427     119.9930
1     117.0639     117.6415
1     121.0215     120.8428
1      98.9990     101.4275
1      98.7678     101.8582
1     110.9907     104.9251
1     111.1887     112.7191
1     110.2901     115.7107
1     121.3718     120.1370
1      99.4407      97.9353
1      82.3729      81.6446
1      58.8441      75.6166
1     120.8612     121.6171
1     130.3816     132.3537
1     107.3854     113.7631
1     112.8521     108.1595
1      90.6725      89.5152
1      98.6806      95.3126
1     113.0989     108.0599
1      56.6746      56.8545
1     115.6819     117.2470
1     114.9112     107.3225
1     117.3089     119.8665
1     117.7380     115.0658
1     107.3535     111.8691
1     116.1790     111.4130
1     119.6638     125.9872
1      99.8594     101.8327
1      75.1040      80.4304
1      92.7092      89.1646
1      81.8002      87.9398
1     105.2744     103.0500
1     119.3538     119.0584
1     107.2939     104.9645
1     111.9565     108.7500
1     103.7318     106.1263
1     118.3928     120.0917
1      98.0030      98.9461
1     118.5770     117.5155
1     112.4613     114.2340
1      90.1811      89.3670
1     109.6377     108.5771
1     115.2679     116.0978
1     121.1313     122.9162
1      92.8163      94.7776
1     131.0110     127.8227
1     151.2093     145.8674
1      83.7805      89.5047
1     128.5677     113.1157
1     100.0732      98.9729
1      84.2728      85.2665
1      99.7053      97.6253
1      89.6703      93.9154
1      82.1907      83.2807
1      99.7515     102.3784
1      93.8974     101.3804
1     114.4414     119.6130
1     121.8207     124.0924
1      97.5759     106.0664
1      98.8501      99.3541
1      89.6574      90.7410
1      88.5929      88.7995
1     142.6630     125.7962
1     106.1775     111.4497
1      98.0379      90.1755
1      77.3806      81.1225
1      92.7994      81.9599
1     125.1526     125.9399
1     106.4767     108.2284
1     137.8613     132.1394
1      95.8099      93.3757
1     100.4368     107.7581
1      78.0860      76.8560
1      99.9499     104.7348
1     113.3272     111.4145
1      88.7751      96.0427
1     119.3375     118.5852
1     120.8979     117.2127
1     130.1491     124.8726
1     124.3393     121.3015
1      84.3689      85.4666
1      99.2385      97.9104
1      99.4926     102.6805
1     128.8940     128.3854
1     100.0533      94.7609
1     100.3559     107.5138
1     119.4681     116.6687
1     117.8665     123.2251
1      98.2139      97.6097
1      89.3985      95.6415
1     123.7591     119.4058
1     109.3662     109.0089
1      86.8575      87.5978
1     110.5769     109.2984
1     134.7499     125.2960
1      89.9210      94.0620
1      99.5533      93.4912
1     122.3273     120.4434
1      77.3130      76.0502
1     132.6952     136.4006
1      81.0455      80.4562
1     103.8548      97.1024
1     102.8688     102.8778
1     119.0826     120.1579
1      91.4047      94.2451
1      70.9679      75.5741
1      75.4229      72.1677
1      89.0687      91.6851
1      80.4743      85.2269
1      98.8559     102.6448
1     107.0811      97.3259
1      97.3200      97.6858
1     123.1967     114.3989
1     134.1011     133.4721
1     107.9163     113.9604
1      48.3538      88.6085
1      88.5408      67.7734
1     124.5602     126.0783
1     118.6949     121.4002
1     126.8989     130.2248
1      48.6591      45.2243
1      63.0495      68.2771
1     158.1441     148.3563
1      73.4037      76.4384
1     133.7251     130.1763
1      79.5580      81.6606
1     106.6007     110.7995
1     113.1277     110.2854
1     123.8602     121.8957
1     101.4244     102.6114
1     104.7501     103.7355
1      92.6668      97.5011
1     113.0106     114.8527
1     106.7047     111.6414
1      97.3939     103.2796
1     124.8356     110.5968
1     102.6137     103.3204
1     113.2996     109.5714
1     124.3618     125.1987
1     108.6550     102.5606
1     134.0562     131.2791
1     108.3036      98.1230
1      96.3526      96.4714
1      88.2785      94.0357
1     104.3023     103.2928
1      84.5622      86.3931
1     119.4880     122.0256
1     116.5487     110.9709
1      92.4010      89.6887
1     101.9755     101.5369
1     103.6478     111.1911
1      89.1995      93.8608
1     114.0591     107.7899
1     107.8861     106.4350
1      79.5509      86.2256
1     111.7249     111.1124
1     101.0325     101.4927
1     120.2822     116.7793
1      95.7055      95.4877
1      85.7971      87.4110
1      96.7043      98.3983
1     123.5830     123.7680
1      85.5524      83.9970
1      91.5090      88.1750
1     119.7805     117.2284
1     106.0378      99.4094
1     107.3440     104.9620
1     121.3264     119.9887
1     106.7772     101.6958
1      94.3420      98.9714
1     105.9591     113.2239
1     125.0826     119.0808
1     100.7848     104.7818
1     118.2878     116.6433
1      80.0613      81.0183
1     117.6873     115.1870
1     111.8017     109.1606
1     134.9206     130.0494
1     110.6073     113.8783
1     115.2000     109.3175
1      85.6922      88.7808
1     123.1353     117.9790
1     119.1921     121.4153
1      94.7962      99.0944
1      98.7434      98.6236
1     107.9168     103.0861
1     119.4091     122.7044
1      85.5974      85.9856
1      98.9634      99.0225
1      81.0113      83.9590
1     100.2177      96.1153
1      96.6728      86.8054
1     100.3064     105.0953
1      85.7362      77.2266
1      75.8883      81.1076
1     114.5453     119.2866
1      95.9048     100.0000
1     103.2902     101.2679
1      73.2198      66.2444
1     114.4078     118.0831
1     123.3894     126.8769
1      88.8830      91.4135
1      95.3255      97.8724
1     122.7860     120.1567
1      92.8556      92.0442
1     109.8451     107.2340
1      95.5163      88.6967
1     112.3588     113.9577
1     114.1464     115.8364
1     117.5602     122.2152
1      94.8797      88.3083
1      77.4690      79.5677
1     121.1738     123.9814
1      96.6948      99.5292
1      85.7294      83.8578
1     112.0878     112.9641
1     122.3872     122.0422
1     104.0516     107.1924
1     108.1607     105.9767
1      83.6239      90.7416
1     123.7941     117.3545
1     120.3293     115.7743
1     128.2738     127.3525
1      99.5222     100.9019
1      72.9456      68.5663
1      94.9749      91.0772
1     114.9152     112.6345
1     113.4317     118.4401
1     121.8018     120.3307
1     121.7598     120.3665
1     121.7471     121.5176
1      95.1684      98.8580
1      84.1189      80.1534
1     106.2709     107.8935
1      87.2303     101.3645
1      82.3005      89.7132
1     116.6915     114.1370
1     113.3640     117.9103
1     125.5360     119.4742
1     107.4174     110.4075
1      76.3102      79.9688
1      50.1062      51.8758
1      96.9060     106.2310
1     116.4076     111.1600
1      63.9697      74.5673
1     104.7133      99.8260
1      84.0416      88.0722
1     114.4097     112.8554
1      74.2901      71.6071
1      95.6392     100.1681
1     131.6804     119.9300
1     125.6504     120.7949
1     106.1282     111.5748
1     116.5326     107.6144
1     123.5822     120.6711
1     106.4259     103.5617
1     117.4835     115.1213
1     123.3553     117.1365
1     103.8830     106.6597
1      86.3969      86.0769
1     102.2993      99.9228
1     128.2485     120.9305
1      99.2546      97.5034
1      80.7875      83.2102
1     117.6089     116.7215
1      38.0126      31.2679
1      93.0045      89.7483
1      97.1859      94.8247
1     110.7636     105.4027
1     111.6188     112.7231
1     120.3894     116.4641
1     122.6932     120.5483
1     137.8663     136.2042
1     126.3921     126.7408
1      72.8287      72.4232
1     114.2939     117.6471
1      86.0084      76.8394
1     117.2282     115.1838
1      74.4040      67.3062
1      96.7935      88.0356
1     112.0633     100.5967
1     109.4288     108.0902
1     125.0517     124.0819
1      99.4934      99.8873
1      81.0202      88.5876
1     121.7370     120.0500
1     114.2714     111.0616
1      90.8785      86.5245
1      69.5425      81.1255
1      99.5783      99.0944
1     102.6433     105.1322
1      90.0162      96.5117
1      86.6085      88.3917
1      82.2438      88.4712
1     125.7392     122.6919
1      96.6325      98.6904
1      72.4788      81.7759
1     101.9490     102.4314
1      89.5795      85.6400
1     121.0453     113.9822
1     128.5629     126.9474
1     139.4709     136.2690
1     114.7704     112.1403
1     115.2876     116.3594
1      86.4525      90.8909
1     100.2019      93.8857
1     106.6385     107.8359
1     101.5721     100.8624
1     110.5505     112.4140
1     109.2631     111.7293
1     113.6694     114.0356
1     102.7414     108.2408
1     110.2515     116.8299
1      97.9336     100.7869
1      97.0224      94.3686
1     116.6481     124.7119
1     111.0321     107.9772
1     100.0213     103.8695
1     109.4832     107.4597
1      79.6471      86.7646
1     155.6829     145.5945
1     123.8480     123.5887
1     106.1636     108.2465
1      63.0098      63.1878
1     122.0695     121.6166
1      96.8788     101.4878
1      89.2921      98.9650
1     101.9259     104.7189
1     110.8177     112.5420
1     114.7616     118.2572
1      64.1414      64.6216
1     112.7246     112.4452
1     117.6837     116.4375
1     116.7655     116.5406
1     102.7271     100.3456
1     103.9908     104.8089
1     114.2739     112.2831
1      99.4712      99.9522
1      72.1405      75.3060
1      94.0903      95.2500
1     104.9268     101.5827
1      98.6176     100.8646
1      61.4874      72.9027
1      95.9925      97.4720
1      87.0201      86.1684
1     122.5515     118.4135
1     103.1535      99.4000
1     127.6257     120.7669
1     111.8093     113.5918
1     121.3691     121.6407
1     117.5756     112.5982
1      92.6241      56.9682
1     100.9479      98.7537
1     100.5566      99.4305
1      99.1747     103.4666
1     114.8625     118.8942
1     145.6824     138.4553
1     127.4875     119.3439
1     100.8145      96.0266
1     106.6673     116.2967
1     125.4644     127.2995
1      91.6956      99.6708
1     109.5601     108.0817
1      90.5888      95.5046
1      85.8917      84.1537
1     165.8506     165.0270
1     113.5484     116.6391
1     115.4500     105.2080
1      86.9488      84.9766
1     107.0571     108.6494
1     114.4926     115.8207
1     111.4434     110.6504
1     118.1157     120.5614
1     107.3587      94.1762
1     118.0058     117.8804
1     125.0285     124.3894
1      98.3251     102.6930
1     138.0741     126.9860
1     107.7319     103.8983
1     119.6859     118.6978
1      92.5559      91.3000
1     111.3722     115.0527
1     117.7124     115.8992
1      95.8079      94.4769
1     106.3623     102.8083
1     106.0579     105.4504
1     113.5269     112.5168
1     114.8014     112.9015
1     119.2805     116.2788
1     101.1367      96.1406
1     106.5957     107.2186
1     113.0600     104.8580
1      97.8601     100.2057
1      97.7151      96.8386
1      52.8964      49.0910
1      81.5472      86.9691
1     124.3471     122.1283
1     100.8984     100.8820
1     119.5016     117.0484
1     115.3164     114.2141
1      96.7113      96.1885
1      97.2951      86.0763
1     139.4150     126.5760
1     121.8027     119.0432
1      59.3512      62.4442
1      94.9260      90.9218
1      64.0446      47.3651
1      62.0546      61.7414
1     117.4081     116.6552
1     116.0585     120.5106
1      93.9055      96.7495
1     110.2289     108.0212
1     115.6326     112.0419
1     120.2302     115.3017
1     111.2669     115.1997
1      99.7505      98.2062
1      88.8604      93.1501
1     112.9994     114.2041
1     109.8459     102.5963
1     122.6254     121.7925
1      91.0729      85.8031
1      98.8472     100.1713
1     120.0334     116.7472
1      97.7901     100.5827
1      97.2391      88.5728
1     125.4018     125.4231
1     114.3309     109.4507
1      86.8963      83.7582
1     110.6560     110.0119
1     120.2264     114.5243
1      82.0525      80.4878
1     117.1644     116.2220
1     109.2294     108.2998
1      98.4395      94.0878
1      80.8139      78.1359
1     110.6118     112.9010
1     121.0119     116.5635
1     102.6992     101.7802
1     127.2172     124.8908
1     104.5208     104.7813
1     128.7693     129.2035
1     108.0919     105.4444
1      84.7540      84.4561
1     109.3732     110.2292
1      77.9264      73.8466
1     126.0808     120.5079
1      99.5709     101.5378
1     114.8232     117.5826
1     109.5095     116.2114
1     105.2669      99.4596
1      96.0292     100.8383
1     106.1715     109.9996
1     144.5901     141.9730
1     113.5563     113.6151
1      93.0631     103.4656
1     100.1491      93.4703
1      89.6296      93.7305
1     113.8460     107.9569
1     129.2534     123.4373
1      73.9244      70.7138
1      83.4453      87.0886
1     126.1845     125.3104
1      98.9378     104.4015
1     119.8223     119.6432
1      61.5113      63.5852
1     114.7009     111.5752
1      87.7766      96.8912
1     103.4816      96.8917
1      48.5002      56.4575
1     101.2843     109.1604
1     123.4245     117.6100
1     110.0543     109.5224
1     108.5298     104.7156
1      82.8615      83.6019
1     118.7141     118.3258
1     120.4537     119.4464
1     122.3340     120.0090
1      75.3744      81.9270
1      84.8925      90.2737
1     130.4031     132.0281
1     116.4865     116.5166
1      95.7154      97.7731
1     128.7149     129.6763
1      76.7959      73.2258
1      94.4147     106.2599
1     134.4342     129.8083
1      92.2508      95.0955
1     101.5723      95.5707
1     123.1090     118.9287
1     114.5713     115.5822
1     122.2794     115.5930
1      82.2587      76.2582
1      82.6260      82.7324
1      90.0604      81.0549
1      59.3304      77.0615
1     101.7375     100.8723
1     109.6612     111.4652
1     103.8270     110.5486
1     101.3749      93.6279
1     111.5993     108.0407
1     104.8974     106.5492
1      67.9253      78.6459
1     167.4379     162.0316
1     106.5654     106.4227
1     141.9485     137.6546
1     133.4495     126.8693
1     123.9815     123.2655
1     123.4045     120.9457
1     107.9188     108.6424
1     152.4935     141.5765
1     114.3856     116.0493
1      78.7348      74.5996
1      82.8163      81.0574
1      95.6276     100.5581
1      80.3263      77.1251
1     163.7114     153.7709
1     123.6076     120.0365
1      93.7892      97.8410
1     105.8480     104.3345
1     137.9847     129.3897
1      97.8101     106.9413
1     104.7590     112.3213
1     124.6608     124.1885
1      94.6444      91.5146
1      87.5098      90.6345
1     124.0094     118.3521
1     104.0445     107.9776
1      98.2719      97.1897
1     101.6095     101.9602
1     124.6620     106.1169
1      85.3305      85.8380
1     117.0764     112.9917
1      86.8714      78.7079
1     125.7259     121.9731
1      76.8974      77.6298
1     112.2146     111.7741
1     103.3997      95.6609
1      82.8748      88.3387
1     127.9432     120.6273
1     101.7615     106.6326
1      96.5006      91.7889
1      95.3289      91.8862
1     108.8747     107.2519
1     122.8746     119.7577
1     108.1114     111.0304
1     107.1161     109.5273
1      94.9805     103.8962
1     109.0780     105.7456
1      80.8553      73.4237
1     112.0848     119.6689
1     115.9383     113.1694
1     117.3129     111.6649
1     130.2822     124.8537
1      89.2492      84.7061
1      89.4397      88.3938
1      89.9085      90.5216
1     126.6828     121.7047
1      91.3039      91.1971
1     118.4927     122.3569
1      99.2627     103.4066
1     141.5020     134.3812
1      86.8774      91.8485
1     131.0139     130.6487
1      89.5675      95.9209
1     109.3762     109.5396
1      91.4275      87.9323
1      86.3297      82.1450
1      95.0123      94.2401
1      76.9319      78.8973
1      94.1363      95.1205
1      91.3896      91.9091
1      77.3908      86.2925
1      51.6387      82.8585
1      69.8205      65.4500
1      99.3800     105.9042
1      87.5748      88.1770
1      95.8530      97.4054
1     116.0737     119.6440
1     110.6433     111.3015
1     112.4504     113.4706
1      93.8970     102.2573
1     132.1863     131.7727
1     103.8258     101.0448
1      95.4798      92.1690
1      99.0525     103.2363
1     132.5736     123.6834
1     122.7453     122.0748
1     128.1064     131.6034
1     121.7321     117.0198
1     128.5278     122.4586
1     115.7463     113.5831
1     102.5329     100.7032
1     106.1626     102.9410
1      95.8494     101.5455
1     104.1180     106.0883
1     108.6813     107.4592
1      93.2745      89.4843
1     111.1530     100.8846
1     105.2533     104.7574
1     132.9571     124.8063
1     112.6484     113.5817
1     123.2214     119.5229
1     102.3719     103.8772
1      92.6869      96.3901
1     105.2115     108.1520
1      93.0350     100.7690
1      92.6955      94.6123
1     106.4353     112.9401
1     115.7072     118.5156
1     118.6463     117.2164
1     111.8043     113.4822
1     122.2180     123.3990
1      76.6569      72.1154
1     145.9585     139.1873
1      72.1793      66.1949
1     120.6613     119.0125
1     106.7442     104.1725
1     140.0116     128.6507
1     125.2295     121.4752
1      86.8866      97.3376
1      95.2532      97.9768
1      88.3628      84.6528
1     122.0264     130.4232
1     106.8366     105.4459
1     118.8609     121.3343
1      95.0606      94.1901
1      93.0362     101.2399
1     106.8915     105.8324
1     117.4599     115.2100
1      91.6262      91.3685
1      91.6040      95.0525
1     110.9916     110.7940
1     103.2355     102.1848
1     131.3223     127.1376
1     123.0876     119.1083
1      83.2810      85.0252
1     100.9932      98.7101
1     126.7212     127.9761
1      87.4367      92.9183
1     121.8578     122.4100
1      97.8502      72.9740
1     123.3208     125.3727
1     120.7372     119.6778
1     123.5244     118.7405
1     111.6082     107.7495
1      62.4901      75.3661
1     120.4637     122.6941
1     102.5509     105.4805
1     119.3093     117.4791
1     120.9810     111.9735
1     117.6755     121.4854
1     106.7822     104.9951
1      86.1509      65.9124
1     117.7276     120.6720
1     106.9417     106.1484
1     119.2368     119.2935
1     103.7027     109.5124
1     172.4786     142.6706
1      85.8868      89.4420
1     126.1031     111.1744
1     104.4629     107.7406
1     129.8441     128.0107
1      99.3253     107.3514
1     115.3417     112.4638
1      79.2228      85.3065
1     147.2481     138.6585
1     112.9909     109.7772
1     124.5701     123.7340
1     117.4113     117.7999
1     128.6819     120.3090
1     109.2935     102.1995
1      94.8284     100.7519
1      85.3266      87.9689
1     112.3021     112.2568
1     121.5440     128.6716
1     119.0888     115.6627
1      88.3560      89.0971
1     119.1556     115.5475
1      81.3863      80.9162
1     128.1941     124.0908
1     104.2559      94.4914
1      77.1596      81.2759
1     122.9739     123.9351
1      87.9843      87.9760
1     119.6043     112.5545
1      87.9408      89.2086
1     116.5757     114.5619
1      90.7191      97.9035
1     112.6496     108.2544
1     100.2576     105.6387
1     131.8949     125.1857
1      87.9593      96.8549
1     108.3073     112.2441
1     116.9441     112.8550
1      68.0172      63.3586
1      95.5732     100.1307
1      74.2922      83.2200
1     125.4317     129.0680
1      83.8856      86.5656
1     112.3629     112.5921
1     126.5751     121.0627
1      98.2604      96.9311
1     100.6149      93.2076
1      93.0078      99.9247
1      93.5013      91.8605
1     102.3717      95.8871
1     122.5624     120.3558
1     135.7365     128.2898
1     105.0115     106.2285
1     114.3622     115.6797
1     139.0259     145.4928
1      44.9253      56.5274
1     122.6427     123.8954
1      89.8053      96.2872
1      96.5985      96.4183
1     131.0032     131.2564
1      86.6175      92.3640
1      98.1333      94.8471
1     124.9430     125.8174
1     131.1715     122.5447
1     122.1956     115.5259
1     124.0072     118.8002
1      95.1925      93.2901
1      78.1405      78.7667
1     116.4449     114.1738
1      87.5380      87.2375
1     100.0430     101.9377
1      97.0635      92.7712
1      91.3805      92.8704
1     112.0410     101.7852
1     114.0549     111.8029
1     119.5668     116.3290
1     103.6777     102.7594
1     116.1514     118.9458
1     120.8914     121.9802
1     111.6295     111.4577
1     132.5523     128.6554
1      97.6281     101.0223
1      83.2373      80.8468
1     119.6146     117.4912
1      64.9996      67.1326
1      91.4652      93.7749
1     114.1778     116.4094
1     113.1470     119.0108
1     127.1735     124.4525
1     105.5928     102.7289
1     111.0799     111.4119
1      94.8517      92.4430
1      89.8870      89.7679
1     130.1345     128.2142
1      92.4983      98.5585
1     108.5900     107.3772
1     120.4222     120.0414
1     118.3368     120.0268
1      93.6756      87.8468
1      98.7047      95.3832
1      95.7687     102.1015
1      92.7882      98.0363
1      97.8361      98.9120
1      28.1929      36.4459
1      98.8609     108.6258
1      59.5652      58.9067
1     111.8957     110.7235
1     107.0822     111.3260
1      86.0123      84.8038
1     118.7714     131.6270
1     129.4250     125.0654
1     126.9121     128.5548
1      95.8235     103.5346
1      53.6162      66.9320
1     105.9301     106.8783
1     113.7831     112.8663
1     113.4745     113.4012
1     112.3046     112.1383
1     128.5303     123.7134
1     122.1221     127.7337
1     123.1540     119.5261
1      89.4530      90.5221
1      91.0550      90.1739
1     112.7864     106.6957
1     139.2391     134.2263
1      88.2068      89.4730
1     123.9059     126.7085
1     110.8975     112.1661
1     109.6703     107.3207
1     131.7075     131.0847
1     111.5384     113.3553
1      95.6697     104.2719
1      75.2613      59.0320
1      74.1833      68.9278
1     104.2723     106.2410
1     100.6350      95.7491
1     136.4071     131.7166
1      85.3572      89.5204
1     128.4610     128.9301
1     137.2299     123.3062
1      98.5512      98.2480
1     125.7367     126.7811
1     113.9438     111.2752
1      91.8604      88.7170
1     113.0563     111.6286
1     125.0680     123.5039
1     148.7904     138.5660
1     102.8094     104.9674
1     130.8125     125.2275
1      77.2159      81.5734
1      97.5976     102.3464
1     122.0286     126.3166
1      99.4420      96.9440
1      55.0616      69.6373
1      86.8856      89.6435
1      92.0743      90.6082
1     124.9851     127.1049
1      85.5297      87.6863
1     110.7084     106.2945
1      91.3662      85.6195
1     101.6424      95.2828
1     137.1172     133.6583
1      82.2370      88.3079
1      72.7247      76.1612
1      91.6557      92.3344
1     101.4607     110.4483
1     106.2647     116.6691
1     124.9623     120.1206
1     138.0387     137.7540
1     112.6954     115.8854
1     100.2724     106.6360
1      96.8369      96.2747
1     130.5613     132.4619
1      82.8658      84.9921
1      94.6591     103.6630
1     118.4759     113.1468
1     114.6151     112.7323
1     108.5880     108.3747
1     101.7801     101.9875
1     127.9617     126.1174
1     122.0657     118.0497
1     115.6598     115.5260
1      79.2241      87.2294
1     103.5988     104.8619
1      96.7262      99.8273
1     109.4006     103.5584
1     118.0632     113.8932
1     111.5168     109.0421
1     133.9148     133.9934
1     155.0551     140.4047
1     137.9471     107.5581
1     114.7409     113.8509
1     112.0586     111.3582
1     110.7876     112.1497
1     120.2802     120.2298
1      84.8836      82.5211
1      90.8441      93.9862
1     124.7878     125.5097
1     113.4829     113.3748
1     129.0915     130.7630
1      95.8207      95.4368
1     165.8650     159.8699
1     121.0716     120.5557
1     124.0624     126.1404
1      88.7641      94.6193
1      88.4797      87.9624
1      67.8067      67.7522
1      97.8699     102.9139
1      72.0843      74.6591
1      92.1778      93.8852
1      91.5166      94.2237
1     111.2296     108.4232
1     131.3984     127.0173
1      77.3697      73.6445
1     101.0878     103.0483
1      97.1616     102.8959
1      58.3917      61.8529
1      97.8798      95.3455
1     138.6821     136.8046
1     126.7572     122.2663
1     111.6051     107.3274
1     110.6669     104.1123
1      77.2162      70.1063
1     121.6748     123.1468
1      77.0324      70.7682
1     109.2180     117.5592
1      91.6719      91.7720
1      95.7142      90.0492
1     100.3072      99.0459
1      53.7359      65.4432
1      88.6075      89.0016
1      84.4690      80.1662
1     100.9607     103.0793
1     109.5836     110.4575
1     135.8001     132.1510
1     107.6811     112.9503
1     114.9562     117.6180
1      78.1404      76.5784
1     111.9196     107.2727
1     106.3503     107.7536
1     142.4332     137.2898
1      92.6858      86.6578
1     129.3841     126.5883
1     101.1365     104.5110
1     100.8794      99.8038
1     105.4833     110.0785
1      97.3307      96.9058
1     105.4683     109.9648
1      84.3015      97.6599
1      87.1725      91.6812
1     105.4062     107.9569
1     105.1976     102.7272
1     117.4266     117.7007
1     101.7723     102.8367
1     104.3653     107.8112
1      84.0149      99.3198
1      99.7074      94.8915
1     100.2958     100.4993
1      95.5987      86.5668
1     128.3195     124.3527
1     111.5311     112.1434
1     119.3233     116.5913
1      88.2692      88.2686
1     134.3208     127.8752
1     100.1093     111.7689
1     104.7967     106.2105
1      97.9616      97.7224
1     122.4341     119.3865
1     116.7360     121.0183
1      80.1363      73.5513
1      59.6347      67.7468
1      95.6971      99.6682
1     104.2224     101.9703
1      97.2486     104.0553
1     124.9553     127.1607
1      94.6996     100.1020
1      69.9816      66.1677
1     118.0949     111.5534
1     100.1364     101.6669
1     110.7427     111.4990
1     111.4247     109.8150
1     113.0665     116.5082
1      56.0687      58.8605
1     103.6688      91.1509
1     137.2230     141.1421
1     117.2776     117.9620
1     105.0198     104.9233
1     100.6949      99.3825
1     105.0396      99.1078
1     106.6012     104.5917
1      80.7181      65.6969
1      91.8076      91.2378
1     105.4420     112.5056
1      71.9093      82.1211
1     154.2524     144.9965
1     118.3904     114.8858
1      82.7908      84.6575
1     109.8880     103.9445
1     107.3742     108.5613
1     104.1706     106.1602
1     108.7114     110.2845
1      88.1922      96.3165
1      84.4970      81.1853
1      56.2200      73.5220
1     112.7066     108.8719
1     124.2923     119.2311
1     150.4124     140.6036
1     115.4708     118.3535
1     109.4083     113.9595
1     105.6044     106.4547
1     107.7036     106.6701
1     122.1567     123.2355
1      94.8653     108.1226
1     123.7048     119.9382
1     108.5407     114.5953
1      82.7727      93.0558
1      91.3941      99.3258
1     101.7427     100.0751
1     107.0975     101.9986
1      99.5312     100.3362
1      86.1685      88.4371
1      91.7593     104.4953
1      87.8690      86.7088
1      78.2116      89.4611
1      99.4047      93.3931
1      95.1068      93.1452
1     111.2374     112.5066
1     134.4172     129.5677
1     110.7326     106.0417
1      97.7507      99.5951
1      86.8155      92.0667
1     111.4170     112.2028
1      90.7417      87.5051
1     116.3953     107.0491
1      75.2800      75.6461
1      95.8941      92.2561
1      95.4348      93.1894
1     120.4494     120.3169
1      78.8048      69.4613
1     112.9129     114.7954
1      89.0839      91.5673
1      82.3373      77.7991
1     114.4299     111.6440
1     108.6782     109.3936
1     136.8909     134.9490
1     116.8209     117.7475
1     127.1130     125.2584
1     135.9322     129.7955
1      93.3982      91.0602
1      42.6535      52.6342
1     105.6178     101.0401
1     109.4640     106.9726
1      97.6733      95.5746
1     114.1061     116.5343
1     138.1814     138.7984
1      89.4646      93.4273
1     122.2607     121.8001
1      99.8584     101.8929
1     122.4451     119.5514
1      96.2825      99.5587
1     120.0406     115.5079
1     115.8821     115.2210
1      99.0353      86.2366
1     117.0463     110.6841
1      96.7045     100.5187
1      97.1487      96.0836
1     119.6328     118.7429
1     119.5119     120.3355
1     104.0965      98.4306
1     105.8447     105.2753
1     102.6478     102.5942
1     131.5273     126.5300
1     137.2133     127.1653
1     112.9770     106.5094
1      64.5311      75.3846
1     128.0666     125.6051
1      46.1676      50.4238
1      97.0849      94.1376
1      67.9903      73.4599
1     148.2153     137.6407
1     115.6737     116.4356
1     105.1802     105.3279
1     126.1703     129.7253
1     116.7001     117.7576
1      72.1369      77.7155
1      73.1676      79.4952
1     125.6320     125.2201
1     110.7765     107.8352
1     100.4910     105.2906
1     100.7725     108.5169
1     110.5145     107.8301
1     101.2140     102.0562
1     107.5430     106.6187
1     132.5057     128.3396
1      80.0236      80.1055
1     116.1477     116.3645
1      86.8077      85.8098
1     117.2503     114.0558
1      71.6057      79.1983
1      88.9193      89.1061
1     130.6839     120.3076
1      97.2783     102.8090
1      75.3339      87.7291
1     119.9098     121.8484
1     110.3094     108.1962
1     118.2593     118.5164
1     104.6637     103.1137
1     102.6289     103.1520
1     119.0149     118.6760
1     113.8684     112.6057
1     111.1216     108.3760
1     102.9025      95.7537
1     151.2354     146.1390
1     118.0559     114.2210
1      88.7004      85.5102
1     122.4464     118.5334
1     116.3390     119.7270
1     118.5875     119.9768
1     129.0605     123.2431
1      94.7946      96.4280
1      98.5814     104.8298
1      75.8528      86.2201
1     131.3372     128.5477
1     109.9995     109.9344
1     130.2906     127.6390
1     119.5326     115.5817
1     107.4090     114.4810
1      92.7486      93.8261
1      98.5026      98.5205
1     123.7381     117.4158
1     125.2675     118.9643
1     119.2404     117.6034
1      92.4948      88.6879
1      98.8250     102.6963
1     103.5270     106.8127
1      84.9051      85.9913
1     124.8590     118.1731
1      98.3917      99.9551
1     112.1786     110.9625
1     107.5127     107.2653
1     106.9087     103.1622
1     122.9056     122.8859
1     120.5210     118.5300
1     113.7770     107.9389
1      99.2311      96.6598
1     112.0501     112.9373
1     121.5281     122.0012
1      91.0858      91.2425
1     104.4491     104.3697
1     133.2541     135.4554
1     119.3182     115.0191
1     111.8563     109.5139
1      84.6419      86.8189
1     104.1574     102.5212
1     115.8025     116.2927
1     134.4339     128.0540
1     107.1732     119.7839
1     113.4551     113.5938
1      86.2719      76.7533
1      84.9900      75.3066
1     108.4396     109.8384
1      88.6595      97.2125
1     124.0588     127.6061
1     114.3542     115.3477
1      86.6494      93.5114
1     108.9577     108.4640
1      78.7721      80.0653
1     115.6070     115.8209
1     118.9704     114.9366
1      66.3302      67.0135
1      58.0060      55.0095
1      73.8487      81.9923
1     100.9941     104.7725
1     111.3103     112.6172
1      99.5680     101.6089
1     135.3773     131.5428
1      89.9027      89.8196
1     118.2549     113.0322
1     104.5872     104.7900
1     113.2649     114.4256
1      99.9514     101.6969
1     107.5558     116.0236
1      97.7459      96.9959
1     112.0404     110.2553
1     107.4579     106.6062
1     113.5003     107.3565
1      84.8565      81.9405
1     156.7774     159.7494
1     112.4633     104.1951
1     103.6169     106.9918
1     119.0318     117.9548
1      98.4693     100.3750
1      93.9895      95.9688
1     130.9757     123.9003
1      89.7428      82.4430
1     110.8855     112.5875
1      98.0858      93.2284
1      92.8406      93.0454
1     120.8348     125.4685
1     112.2023     112.6299
1     128.0058     128.8370
1     112.4306     111.7212
1     104.8682      98.8947
1     122.9115     128.2870
1     114.1001     103.4051
1     116.7229     110.9813
1      79.7103      75.3639
1      97.5585     102.7140
1     124.9352     121.9792
1     118.8427     121.4261
1     103.6704     101.0190
1     110.2947     108.1773
1     163.0541     155.4855
1     113.6809     110.7200
1     119.3791     113.3933
1      82.4311      80.8014
1     113.7483     114.4722
1      99.7238      99.1153
1     119.7826     114.0244
1      49.9642      49.4048
1      84.9370      92.4738
1     100.7748     109.5169
1     102.0214     104.1359
1      86.2034      94.5836
1     115.0028     112.9536
1     111.9401     108.3482
1     118.8861     112.5686
1     115.0993     111.5983
1     134.9864     134.4346
1     122.0997     118.4204
1     113.5262     115.0105
1     127.4210     125.2304
1     122.2337     115.9186
1     121.7740     122.3331
1      93.2854      93.8743
1      81.6916      72.7762
1      97.7574      88.5187
1     112.2693     103.8789
1     106.5794     104.5908
1     112.8650     106.0466
1     120.7120     120.7215
1     101.1207     100.2520
1     145.1487     142.8108
1      61.8407      60.2224
1      85.6374      87.2696
1     114.8265     114.6313
1     113.8305     113.5018
1     123.3098     118.9763
1     124.3170     125.1576
1      99.8353      99.3239
1     102.2723     106.6590
1     118.3583     115.6718
1     121.3001     117.4664
1     151.6928     131.8269
1     103.1226     105.3983
1     112.4394     108.0615
1     115.7097     115.0598
1     118.9212     118.5453
1      89.3282      84.4615
1     121.4338     118.4115
1     147.8095     143.1514
1      90.0497      89.5168
1     110.7858     111.6700
1      89.9272      92.2071
1     100.4389     102.8880
1     117.9020     115.5476
1     110.2009     104.2984
1     131.2551     130.3580
1     148.3208     134.3086
1      92.5389      93.2239
1     120.4104     124.2476
1      70.8633      77.7432
1     101.8645      96.3020
1     100.3380     100.1212
1     105.0974     105.9788
1     108.6399     107.6583
1     120.2920     124.9169
1     143.8515     146.6396
1     116.9383     119.6858
1     140.3718     132.8843
1     116.5434     118.6984
1      87.0650      89.9837
1      96.2091      97.9541
1     147.9622     141.2705
1      86.5999      83.0940
1     124.8838     124.3899
1      74.3924      68.5822
1      74.6857      71.3277
1     101.9662     101.0719
1      79.2045      71.6067
1      93.2547      90.9630
1     118.0850     116.3179
1     120.3901     115.9072
1     111.5809     112.8770
1     117.2702     117.1291
1     119.0556     118.0163
1     104.0749     106.0796
1     125.9965     125.5935
1      67.7487      67.5593
1     127.7772     121.5320
1     109.4403     105.4116
1     147.1007     124.6447
1      90.1823      84.1565
1     116.7240     116.3291
1      89.7185      95.2075
1      97.2155      96.8713
1      95.7640      98.4238
1     111.8433     109.9161
1     112.6569     113.0287
1      77.0324      77.2560
1      82.8625      82.9147
1     115.7810     119.2403
1      89.2405      93.2928
1     147.7974     140.0023
1     103.3774     108.0869
1     116.4625     111.3273
1     110.9807     108.9197
1     114.9388     117.1300
1     111.6341     108.3545
1      86.2217      80.1340
1      87.4002      90.7353
1     107.0492     104.6271
1     106.7467      98.3638
1      67.9582      71.4615
1     129.6301     119.4319
1      95.7666      99.9755
1     105.8520     103.8197
1      76.2264      77.6845
1     129.1493     130.1945
1     133.9291     142.5684
1     121.5985     115.5108
1      83.4247      91.9739
1      95.5626      95.5561
1     125.7562     128.1861
1     102.8766     104.6383
1     106.7906     107.0576
1     121.5006     119.4737
1     123.8905     124.8305
1     117.2584     122.8523
1     119.4457     110.9222
1     108.9549     104.2097
1     143.8068     138.1928
1      88.2252      79.9830
1      95.6978      99.3916
1      90.3949      78.0467
1     119.2086     117.1867
1      95.6737      97.3076
1      81.6540      79.7446
1     143.5626     138.8554
1      95.9637      99.5082
1     111.3550     111.0995
1      66.3241      68.7526
1     121.5959     117.9738
1      84.0608      86.3800
1      94.8229      92.4158
1      99.2032     100.1405
1     120.2459     122.4819
1      66.4473      60.4888
1     100.3459      98.2010
1     102.5193      89.5465
1      96.8012      93.8580
1     120.2001     118.5881
1     126.5902     119.5265
1      96.7442     100.1315
1      86.1238      83.6461
1     100.3896     104.5772
1     148.4880     140.1586
1     119.1394     127.0640
1     110.1617     112.2838
1      81.5955      86.1495
1      89.2428      84.3462
1     122.0546     117.2709
1     119.7055     112.4384
1     115.3763     116.2664
1     115.5412     116.1053
1     109.7914     109.7992
1     133.3467     124.6182
1      87.8689      92.3775
1     113.1146     110.9407
1     124.9220     129.3899
1     123.0907     121.0011
1     126.7835     120.9920
1      74.7246      94.1513
1      86.0641      82.8134
1      87.8585      88.1851
1     105.7879     103.1474
1      99.8629     107.8348
1     103.0486     108.5240
1      92.9599      96.7731
1     151.5641     147.0567
1      94.9574      99.4236
1     114.6891     117.0028
1      96.0243      96.8370
1     125.2057     123.9080
1      65.1301      71.1682
1     128.0770     132.6690
1     119.8549     117.9339
1     111.4249     112.0120
1      42.1922      44.3305
1     129.2486     125.8458
1      83.1484      81.7452
1     102.1409     102.3045
1     108.5067     105.9401
1      62.5163      51.7214
1     107.5016     110.2794
1      95.0187      91.1830
1      97.9165      97.1771
1     121.4280     115.8883
1     110.7235     112.7135
1      97.5716     111.2269
1     117.7002     115.5919
1      98.5834      90.8517
1      70.0472      77.1933
1     123.2952     121.0437
1     111.4540     115.8578
1     121.4747     123.2306
1      93.6428      92.2207
1     132.3781     134.5747
1     117.3848     115.0847
1     116.9278     118.0878
1     105.2639      92.5687
1      85.7173      89.0776
1     105.4046     108.4684
1      93.2597      95.8865
1     119.7941     120.8371
1     107.9711     111.1783
1     131.0662     129.9199
1     111.9968     106.8120
1     116.6151     113.0038
1     131.0601     127.2643
1     124.8046     127.3419
1     104.6047     104.2184
1     103.9100     109.4334
1     146.7985     148.3139
1     121.3270     122.2415
1     107.5769     106.9929
1      83.2157      83.9719
1     132.8046     131.1448
1     101.7902     106.9192
1      76.9031      65.1264
1     100.8854     100.9883
1     103.0126     110.2776
1     121.5756     119.6421
1     147.9492     136.6014
1     121.3430     113.7222
1      96.7931      95.9302
1     105.8251     103.5896
1     116.4595     117.1666
1     106.4062     111.3728
1      86.1786      83.1017
1     125.4602     125.8517
1     125.8680     130.6934
1     116.8889     117.1775
1      96.7370     105.9655
1     121.9532     117.5133
1     110.7894     112.7278
1     147.0711     141.5060
1     116.7808     117.2986
1     121.6101     119.1627
1      77.3971      86.3129
1     115.3092     117.6756
1      80.8819      84.6948
1     128.9956     125.3015
1      88.0302      92.9335
1     119.3039     116.4830
1      98.4765      93.7257
1      93.4908      92.4090
1     116.3119     112.5159
1      92.7573      92.6171
1     113.1478     111.0065
1     120.2436     120.0092
1     126.8787     119.8415
1     117.3085     114.5774
1     145.3036     137.5856
1     118.8219     121.7321
1     124.9797     126.4573
1     117.4844     117.3519
1      96.4810      97.8112
1     108.6542     108.2786
1      68.6793      76.4509
1      79.1801      81.5163
1      97.8045     100.5291
1     122.5689     116.2913
1      87.7767      91.4152
1      86.5964      76.7539
1     119.4194     113.7849
1      98.8676     100.6599
1     104.2167     108.1680
1     112.9690     112.6067
1     128.4069     126.4156
1     121.1703     123.3226
1      68.2066      65.5198
1     109.7061     112.8353
1     115.5432     111.9923
1     111.2286     118.3391
1     106.4799     102.7150
1     125.6851     125.4684
1      98.8340     102.9734
1      98.7525     102.8869
1     129.7837     128.7587
1      93.4936      90.6428
1     102.4019     104.2879
1     100.5130     101.2115
1     110.2168     111.7425
1     124.1941     124.0946
1      98.4744      99.2138
1      42.9427      51.6407
1      96.4819      94.2054
1      81.3752      80.4295
1     110.0263     104.5187
1     121.1198     119.1561
1     100.1747      97.4444
1      93.9886      90.6187
1      62.3670      67.2386
1     113.0389     113.9160
1      62.3764      40.7538
1     104.7337     106.7258
1     134.9859     134.0218
1     103.0424     100.7830
1     108.8036     111.2590
1     107.8546     114.9472
1     118.5233     121.5874
1      84.9949      83.7507
1      91.4568      91.0812
1     105.7471      99.4514
1      97.3838      88.7002
1      89.1372      92.4929
1      95.1133      86.6891
1     101.9353     101.3593
1     116.7940     114.8190
1      86.8919      88.5815
1      90.7893      94.7850
1      91.9514      90.6826
1     121.8817     122.7801
1     108.0113     106.6856
1     100.2606      98.6747
1     107.7858     108.7978
1     123.9541     114.8785
1      88.6354      84.2530
1      87.9253      80.7241
1      73.3587      70.1823
1      95.8484      91.9738
1      59.7015      47.9005
1     100.3247     103.9589
1     116.7342     120.0818
1     121.2568     121.3190
1     119.7299     119.3569
1      98.2780      98.5945
1     116.6542     117.9072
1     101.1943      97.0928
1     104.9982      90.4838
1     118.0682     115.5647
1      90.2635      90.9219
1     124.7918     122.3708
1      99.8641     100.5387
1     128.0109     124.5770
1      72.9211      81.5716
1     111.4889     105.6254
1      96.8708      97.0816
1     127.4412     125.7272
1     113.7088     112.5087
1     104.3493     108.5979
1      99.3100     102.0850
1     112.4307     109.8610
1     123.7386     118.9933
1     145.4140     149.2492
1     104.0916     104.0277
1     105.4820     108.7003
1     107.4524     107.8375
1      85.2245     108.4994
1     110.4810     109.8157
1      79.9930      76.4640
1     110.7949     108.6293
1      60.9578      66.8284
1     114.2611     113.6128
1      65.1490      61.2944
1     131.4035     127.6220
1      92.4261      91.0962
1      86.2488      84.2872
1     106.6189     109.1532
1     125.4453     126.1278
1     126.8942     128.5446
1      80.8542      79.8291
1     121.6655     117.5691
1     109.4396     112.9793
1     112.8246     105.8614
1      68.1156      74.0075
1     122.6158     121.7099
1     102.6445     101.9496
1      65.4242      52.3515
1     108.9716     114.1946
1      59.9331      71.2447
1     117.5782     120.3243
1     105.1449     100.5537
1     100.5170     103.4989
1     102.8960      99.3425
1      74.9536      82.5844
1      84.9558      69.4879
1      92.3803      98.4491
1     118.8489     115.5730
1     118.5461     115.7180
1     101.8531     104.5954
1     103.7797     111.3105
1     104.9097     107.3960
1      93.3230     100.0183
1     131.8044     135.5273
1      59.8941      57.3283
1     124.5905     117.4292
1     119.2918     114.7955
1      98.8330     104.3220
1     130.2511     125.2661
1     144.2678     135.2131
1     114.4055     125.3970
1      66.6987      63.0183
1      96.4471      87.2919
1     108.2797     108.5381
1     150.7575     139.5575
1     119.2028     115.9387
1     118.6929     115.4758
1      88.9156      92.7525
1      80.9108      75.3483
1     124.2967     119.9048
1     140.9937     134.1002
1      75.0769      73.3397
1     104.9761     106.2351
1      72.9789      74.7389
1      97.6619     100.4608
1     116.4718     115.5524
1     102.3625      92.8361
1     119.0312     118.7788
1      92.5092      87.5416
1     123.4761     118.8900
1     120.0323     116.9151
1      99.4366     106.5830
1      84.3154      86.2736
1      90.3319      94.6697
1     112.6037     109.7073
1      97.6832      99.3400
1      96.4358      90.9312
1     106.6766     104.3752
1     131.5610     128.5096
1     108.6531     107.4811
1      91.7565      91.3190
1      62.0310      66.0917
1     113.5290     110.3143
1      39.4373      53.2090
1     134.1446     132.0236
1     122.1544     129.4596
1     104.7173      97.6801
1      85.4401      79.9616
1     126.6974     122.0881
1     122.8181     121.2322
1      84.3522      96.1991
1     140.5447     131.1870
1     105.1047     109.7811
1     111.8547     108.9718
1     121.9319     115.7569
1     123.7958     112.2795
1     110.3356     106.7674
1      72.2397      82.2451
1     119.4431     118.0005
1      87.0243      86.7096
1     140.1836     134.4739
1     104.0003     100.9043
1     115.8682     116.2891
1      55.6602      64.6160
1     112.1406     115.1617
1      92.3064      90.3689
1     178.3705     179.1814
1     102.5199     100.7909
1      92.2501      87.5726
1      80.6387      62.6825
1     109.2787     106.2921
1     104.1016     102.7276
1     108.8659     108.2789
1     131.0638     130.1784
1      79.6548      88.7473
1      91.4836     101.7582
1     117.3685     123.9909
1     119.9129     121.3338
1      97.4268     100.5213
1      91.5445      84.5324
1     115.3544     120.2236
1      93.3357      95.0698
1     114.3278     116.7012
1      84.8641      78.2740
1      95.9432      98.8514
1     143.7972     138.1930
1     105.5409     101.5092
1     116.5535     113.6912
1      75.7021      91.5530
1     100.8278     107.4302
1     106.6898     106.4029
1      99.1865     101.6897
1     122.8215     117.0478
1      98.6960     100.2540
1     128.0981     130.4569
1      91.6255      88.1510
1      83.3636      86.5289
1     105.8709      99.3483
1      98.9137     101.7074
1      87.2232      91.5923
1     121.5101     119.4320
1     117.1728     115.0492
1     119.8992     119.1243
1     113.3866     117.5934
1     114.5463     111.9818
1      95.1856      87.0008
1      98.9431      97.6778
1     133.8300     130.1416
1     103.3228     109.0983
1     113.5442     112.6867
1      90.8198      87.6203
1      99.6301     101.0159
1      73.3812      84.4115
1      61.9182      63.2804
1      89.9122     100.8976
1     111.1427     110.3627
1     114.8861     109.6325
1     117.2642     113.7331
1     100.1676      99.6024
1      77.3035      73.4435
1      87.9335      87.0564
1     140.9534     134.0261
1     122.6254     129.0373
1      93.5965      93.2558
1      91.6802      97.3986
1      86.3306      94.5645
1      89.5044      82.0974
1     118.5167     113.9928
1     107.2256     103.7401
1      86.4942      89.2438
1     132.5880     128.8224
1     112.5298     107.1184
1      52.1341      57.8518
1     108.0356     107.0101
1     120.4264     116.7999
1     116.9284     115.6966
1     107.8283     104.5033
1      97.6914     100.4633
1     113.7472     109.7462
1     114.9158     115.0096
1     111.0680     106.4935
1     114.0521     113.9831
1     105.6934     110.8449
1     108.6420     110.3215
1      77.7743      74.3369
1      93.5882      90.8637
1     114.2033     109.9809
1     126.2968     121.6676
1     110.2951     108.5396
1     112.8683     112.9923
1      93.2115      98.0881
1     118.8276     120.6012
1     122.7275     126.2893
1      85.2347      88.0964
1      83.4357      73.4117
1     129.6114     126.5904
1     100.5840      98.9756
1     107.0308     103.7080
1      87.5583      99.3149
1     125.8324     124.0244
1     131.9783     124.5727
1      83.3660      93.4359
1      71.3996      75.3397
1     124.9881     125.3637
1     110.8053     116.2055
1     113.4296     118.5121
1     101.4068     104.1728
1      81.1192      93.4495
1      92.2485     101.9927
1      72.1773      75.6482
1      86.7267      81.8781
1     115.4755     114.7569
1     122.0682     118.1019
1     103.9403     109.1557
1     111.5699     107.9697
1     159.4515     146.7510
1      94.3033      95.4508
1     110.6518     116.3202
1      92.0455      92.4180
1     118.1646     117.5361
1     102.4480      98.7117
1     135.8089     131.8668
1     120.5252     123.5749
1     106.1803     108.8479
1     123.0690     121.6195
1     130.0588     121.9051
1     102.6937      93.3583
1     131.2959     127.6654
1     116.1591     108.4280
1      87.1028      93.4649
1      81.6588      84.1630
1     104.5108      99.7231
1      74.7572      84.8402
1      95.6419      99.0667
1     124.2386     121.5163
1      71.5878      83.4886
1     129.7723     127.4286
1     128.6880     123.6819
1      97.8673      97.6315
1      97.5839      93.4579
1     133.4653     130.0196
1      97.0689     100.7386
1      93.7964      94.7939
1     100.3218     112.1017
1     100.9012     103.0222
1     111.3742     113.3101
1      87.6420      91.5335
1     104.2866     109.2792
1     102.4438     100.7771
1     104.2358     103.9301
1     107.5851     116.7746
1     130.7365     132.7046
1     126.8310     122.6456
1     122.4287     119.6762
1     105.9990     107.0665
1     100.7634      99.2319
1     117.1520     115.8592
1     113.7587     113.3023
1     117.4640     119.4357
1     111.9631     114.2979
1     105.6729     103.9541
1      90.8924     102.4212
1     115.8112     117.4233
1     118.8057     117.7308
1      85.9635      96.9187
1      48.2074      93.3557
1      96.7156      98.9920
1      99.0505     101.1408
1     132.5526     125.0856
1     133.5610     127.7870
1      91.3448      85.8907
1     111.7498     105.8853
1      86.2801      82.7604
1     112.0572     113.4123
1     130.5914     128.1754
1      82.5854      83.7381
1     128.2077     120.5237
1     113.6331     115.1258
1     129.4727     121.9376
1      95.9244      88.9526
1     119.0865     113.2643
1     134.8785     130.3435
1      77.5666      80.5378
1      79.3957      85.7899
1     111.2966     106.7382
1     101.8058     102.3138
1     110.7445     109.0165
1      60.6810      61.0053
1     125.2368     123.1797
1     120.0407     117.4291
1      95.3481      97.2369
1     119.1154     120.4326
1     133.5969     137.5699
1     117.8974     116.2267
1      93.6274      99.2168
1     133.8728     121.7196
1      98.8182      98.9692
1     113.1728     114.8556
1     121.2148     111.7099
1      95.3145      96.8168
1     103.9357     108.6311
1      77.5980      79.4612
1     111.4582     113.2280
1     114.5661     107.7676
1     112.0090     111.4288
1     132.3307     125.2491
1     100.5890     102.8042
1      52.5567      27.2481
1     156.5993     145.2696
1     129.4061     128.3932
1     132.3470     132.6264
1     101.3547      98.6772
1     105.6454     105.8289
1     112.6387     115.8883
1     102.1555     106.4341
1     127.7962     131.2458
1      95.3874     100.3898
1     110.9857     116.4764
1     102.1465      93.5996
1     105.8975     105.1124
1      98.2149      97.6991
1     125.8481     124.2813
1     126.7862     137.9198
1      64.9510      68.5688
1     102.2034      99.8635
1     121.7339     115.3342
1      95.3510      99.2425
1      59.8524      33.0834
1     125.4599     128.3294
1     105.2484     101.6306
1     111.2246     111.3889
1      99.4319     101.5586
1      78.1637      68.6725
1      98.3020      98.8821
1     151.1908     145.0412
1      98.1500     102.7174
1     120.7254     123.0059
1     104.1038     102.7118
1      93.6323      98.1903
1     109.2478     108.9074
1     109.0075     109.3762
1     110.5688     112.4989
1      54.4393      67.0640
1     142.9811     138.5006
1     134.0009     131.4351
1      98.4924      98.5138
1      89.9548      90.8825
1     118.5973     119.5287
1     101.6415     105.2030
1     109.1332     108.6281
1     120.0577     121.9678
1      82.4196      87.9108
1     118.2900     112.3134
1     121.2105     116.7163
1     100.0388     102.9564
1      94.5773      98.7458
1     121.8842     124.1400
1      95.8166     101.9405
1     103.0779     107.2227
1      92.7271      92.8132
1     115.2698     113.4292
1     103.6788      98.9203
1      95.1398      92.5529
1     100.1453     106.9553
1     114.2723     113.0411
1      88.9119      92.1003
1     144.4281     136.6463
1     136.2331     132.1195
1     142.0529     130.8988
1      90.9233      97.5979
1      92.0763      92.5155
1     120.7483     114.4864
1     113.3170     111.0240
1     112.0565     113.7589
1     117.0721     116.8879
1     145.1489     131.2672
1      89.4258      86.3431
1     123.6663     123.0403
1     113.1187     109.4905
1      97.2274      96.9105
1      58.0324      67.7932
1     101.7536     106.7915
1     104.7478     108.1659
1      96.4628     101.8093
1     127.5816     125.9618
1      73.7700      76.0562
1     107.0387     103.5050
1      96.0760      97.6832
1     113.0091     111.4688
1      99.4123      97.7515
1     100.7768     109.4027
1      90.6818      91.8652
1     110.8914     109.8321
1     100.5690     100.8232
1     113.1361     113.5281
1      90.3613      98.3274
1      98.2214     105.9857
1     100.1504     106.7969
1     113.4009     110.5801
1     106.5342      99.5320
1      95.7294     106.1223
1      57.4503      50.4398
1      96.1193      98.6907
1     115.6781     118.2830
1     138.2263     135.2854
1     109.4992     101.5687
1     123.8832     119.4700
1     102.6652     100.0136
1      96.1459      91.0873
1      93.4381      88.7096
1     102.7014     101.3852
1     108.1887     110.7359
1      96.7823      98.2177
1     101.1952     105.5592
1     119.7692     118.1073
1     101.3552     101.8644
1     106.0446     110.1096
1     105.8910     111.5373
1      89.0163      89.1145
1     105.0398     104.7323
1      82.5631      80.2268
1     127.8132     133.7993
1     110.2281     106.3908
1     152.5232     145.1258
1      87.3234      84.3854
1     118.2450     117.8892
1     137.1580     127.6805
1     103.7408     106.8233
1     132.2529     128.0428
1     121.9505     118.2933
1     128.5103     123.2094
1     105.6163     113.2595
1     123.5586     118.1916
1      94.5383      93.4785
1      88.0431      83.7363
1     112.9610     113.2627
1     106.0004     106.2868
1     108.0095     109.4703
1      67.8876      71.4488
1     107.6337     105.7290
1     109.1916     110.1941
1      89.3627      90.3793
1      77.4234      85.2110
1     127.4346     121.6524
1     126.3001     126.2699
1     146.6316     144.4051
1     127.1273     121.1712
1     115.7528     111.4766
1     148.7197     149.1907
1     106.1713     101.3304
1     111.9804     109.0413
1     107.9551     104.8746
1     122.0744     119.0678
1     142.9480     135.3969
1     130.2314     120.3918
1      99.5087      99.5096
1      86.4968      91.8174
1      68.7738      64.3959
1      78.9744      81.6405
1      78.4864      82.0895
1     112.2469     114.1510
1     101.0897     105.9213
1     129.6433     124.5631
1     122.2055     117.1514
1     117.1329     120.0704
1     119.0482     116.5440
1     120.5467     118.0957
1      94.6625      89.3418
1     117.3142     115.5124
1     101.9759     103.7956
1     105.3807     104.8088
1      99.8081      95.6624
1     114.4336     114.9772
1     100.0403      99.0541
1      65.7086      80.3629
1      90.2424      95.0502
1     112.6144     108.7250
1     116.7978     123.4293
1     100.2976     102.0343
1     107.5007      97.0706
1     122.6650     120.6112
1     102.8893     100.3508
1      86.5421      97.5041
1      93.3877      78.6912
1      74.7874      76.3694
1     115.6117     110.1449
1     161.8257     155.9869
1     125.8933     125.1769
1     108.8369     105.0064
1     125.3258     119.1514
1      71.9550      93.7587
1     131.4398     130.3733
1     105.6612     103.0626
1     121.4241     119.6567
1     120.7612     118.8131
1     115.9376     113.9941
1     121.9492     119.5305
1      94.6432      82.6477
1      98.2441      98.1296
1     107.2491     101.3387
1      87.2102      89.3589
1     103.0418     107.3029
1     112.6632     112.1706
1     103.9536     104.3018
1     106.1103     103.6491
1     136.4120     125.8470
1      86.7109      92.1393
1     122.5767     124.9480
1     125.5600     124.0763
1      85.6105      82.3979
1     105.8161     106.9968
1      88.9338      97.6234
1      91.0105      96.3049
1      96.3165      98.5591
1     116.0288     110.0365
1     117.9840     112.3804
1      97.4506      89.5375
1      80.8277      95.4694
1     112.0538     107.8297
1     111.6961     111.1673
1      88.5216      91.7245
1     127.3257     124.4365
1      88.5943      92.0993
1      65.0696      66.0280
1      83.7783      88.5394
1     100.4639     104.1195
1     136.5257     145.3120
1     126.5711     126.3653
1     117.1270     113.0590
1      94.5044      90.4908
1     125.8349     125.1795
1     128.1300     126.3324
1      99.5845     102.1208
1      66.6269      67.1312
1     148.5526     149.5068
1     125.7282     126.5964
1     112.8192     113.1380
1     108.7217     103.9573
1     123.0218     121.0256
1      78.8367      80.0083
1      76.1375      75.8828
1      87.7688      88.9338
1     109.7977     105.5595
1      72.0645      75.5501
1      94.3825      96.2148
1     118.3151     108.7440
1      87.5537      82.9446
1     108.7598     106.8545
1     111.7274     108.9103
1     105.1954     104.5305
1      89.6870      94.7621
1     118.1710     117.3154
1     120.6740     119.5939
1     116.5390     113.6078
1     103.2525     101.3805
1     125.9824     129.6964
1     108.6624     110.3473
1      93.3680      95.4443
1      90.3543      92.0680
1      97.6234     101.4711
1     103.7075     105.3779
1     117.3078     119.8726
1     115.5605     110.0213
1     102.9174      99.1931
1      86.1470      92.7966
1     107.5984     111.1938
1      93.6781      95.3628
1     104.6227     107.6697
1      58.9850      44.7579
1      85.8713     122.4601
1      54.7426      56.3027
1      86.2259      89.7047
1      66.8969      76.7334
1      95.1881      91.8061
1      73.2830      72.4968
1      83.1540      84.5104
1     110.0806     104.5316
1     118.2785     121.0738
1      85.9212      83.7540
1      84.8867      84.1774
1     160.2544     152.0151
1     105.0054     107.7386
1     128.3738     125.9429
1     105.2585     101.4673
1     109.2834     114.2209
1      79.2573      88.2918
1     118.7566     116.7973
1     126.2711     116.5375
1     108.8527     107.8013
1      48.0055      57.1533
1     107.3163     110.3963
1      91.8025      92.7967
1     106.9714     111.4510
1     122.0023     120.6219
1     125.1241     122.4617
1     111.4437     112.2391
1     124.5965     122.7676
1     118.2724     111.7466
1     107.1803     105.4751
1      84.2801      84.5551
1     113.9448     107.1001
1     121.5833     124.4395
1     147.8910     146.5799
1     116.7336     116.7287
1     118.3229     124.3396
1      79.0616      80.1586
1     104.2174     100.8055
1     146.3767     135.2150
1      96.4666      91.4930
1     105.3263     103.0437
1      96.7443      97.9756
1      98.3629      99.4091
1      85.7178      88.7996
1      98.1819      97.5161
1     137.9383     139.6189
1      80.4932      87.2000
1      99.2252     113.6622
1     126.2637     122.4855
1     104.2360      98.1136
1      92.6079     101.8249
1     102.5407     104.7045
1     124.8492     116.6830
1     117.4962     115.9415
1     100.3300      99.0649
1      95.4333      94.8476
1     105.2545     101.0273
1      78.8983      77.1800
1     101.8765     108.4529
1     106.1959     104.2252
1     106.4217     101.2346
1      83.8079      82.2388
1     115.9197     118.9492
1     119.7320     117.9058
1     121.3201     132.7900
1     115.8426     119.7742
1     110.2963     109.7844
1     104.9835      90.7555
1      99.9731     105.0758
1      95.1717      98.3654
1     113.8072     114.6332
1     105.3066     100.8889
1     122.8861     119.2082
1     128.5698     131.8087
1     149.5121     142.5236
1     140.2257     133.7461
1     118.2387     115.8920
1     104.8887     110.5181
1     131.8131     128.5672
1     117.7618     115.3956
1      85.7154      85.8846
1      85.7869      89.3872
1     122.2116     118.8140
1     128.9292     131.3625
1      88.3708      88.5263
1     122.4975     119.7841
1      84.4348      90.8953
1      78.1670      83.3704
1      94.6112      95.9987
1      84.6111      79.5648
1     104.5417     116.2225
1      95.9393      96.0074
1     115.0359     114.0466
1     122.9815     120.4947
1     120.8054     117.5554
1      84.3112      85.5099
1     111.2643     111.0784
1      96.5833      94.4133
1     119.2972     118.0386
1     123.3915     122.1476
1      90.1257      91.8665
1     116.9243     117.6443
1     114.1310     111.0425
1     104.1187     101.4716
1      83.7308      94.0034
1     114.4947     113.2243
1      96.0540      97.9190
1      99.9776     100.4625
1      98.1575      98.6644
1     121.3462     117.7704
1      77.6383      76.2613
1     100.0893      95.1904
1     102.2301      98.1718
1     107.3529     107.5068
1     114.4090     113.2657
1      88.5596      86.3968
1     137.2762     130.4635
1      99.8074     106.6463
1     119.7865     108.8551
1     132.3935     129.3495
1     126.6095     134.3618
1      98.8382      94.2120
1      81.3930      75.6009
1     128.3369     123.7457
1     100.4048     108.8836
1     103.8486     104.3277
1     134.8856     129.2708
1      97.4290     100.1942
1     102.2411     102.0172
1     115.5575     117.0319
1     126.8900     124.5499
1     110.0646     111.6872
1     115.4361     113.1824
1     121.9603     124.0852
1     114.1446     105.2704
1     128.9864     126.5498
1      93.0978     104.9539
1     100.3370      92.2670
1     120.1115     122.0871
1     105.2148     100.4097
1     114.2375     110.9194
1      89.4601      89.2943
1     100.2583      88.7683
1      55.6109      60.5322
1     114.2147     108.1865
1     103.6948      93.1571
1     114.6408     111.1526
1     129.0101     126.4184
1     124.6661     122.5620
1      64.3116      52.7917
1     106.0303     107.4029
1     104.0346     113.5872
1     109.6437     106.6536
1     130.3110     127.5706
1      95.8739      97.9725
1     130.0944     128.8124
1      74.0916      72.0145
1     124.5193     121.8745
1      98.9767      93.6100
1     109.7522     106.8649
1     116.0753     111.9604
1      95.0886      93.0362
1     139.2705     136.0026
1      94.5341      92.7728
1     112.1962     121.3103
1     109.5583     106.9196
1     135.4335     128.7285
1      93.0043      93.1325
1      76.8523      86.7746
1      83.3312      66.8461
1      97.7849      96.9187
1     111.5108     106.6384
1     101.5860     106.5888
1      82.7239      91.8120
1     110.1093     104.2298
1      98.9992      98.3251
1     120.1156     119.5427
1     148.2633     141.0086
1      45.2435      54.7601
1     109.0939     106.3573
1     113.7548     109.5739
1     123.3055     122.4104
1      47.0711      57.5899
1     105.1351     105.7229
1     106.6383     104.9588
1     114.1651     116.0199
1     101.1848     102.1748
1      99.6939      86.0078
1     103.6346      96.8547
1      72.2390      73.6585
1     121.2401     117.8190
1     102.7014     103.4571
1      38.6189      66.2174
1      93.2253      96.2637
1      84.1010      92.0850
1     120.4657     120.5194
1      96.4083      96.9740
1     133.5095     126.9079
1     126.6272     129.5957
1      99.5977      94.8984
1      86.4255      87.2709
1     112.7856     112.3186
1     113.0367     109.3727
1     114.2236     121.1400
1      88.9707      99.4864
1      68.1470      83.8969
1      94.7373      93.7284
1     101.4631     104.9157
1      94.2094     103.5282
1     119.1545     124.1837
1     118.1026     115.4714
1     111.6944     110.9919
1     117.8715     112.9888
1      98.7411      93.7749
1      76.7076      86.5177
1     127.2754     121.6772
1     120.2532     115.9563
1     106.1226     106.7300
1      97.7581      97.8248
1     128.3138     128.9469
1      92.0492      94.8266
1      92.1683      95.3499
1     130.1380     130.1491
1     127.5912     124.4866
1      88.5469      91.9546
1     136.4123     127.9087
1     105.3440     103.2377
1     118.8853     116.7751
1      77.4639      87.2823
1      94.0203      93.3427
1     116.5917     114.3393
1     123.2352     117.7454
1     129.1124     126.2099
1      27.9186      56.7851
1     118.3033     113.0805
1      77.3776      78.4249
1      52.3697      54.3802
1     126.7987     125.0834
1      69.9254      68.4924
1     102.0461     103.6771
1     110.9504     108.8548
1     114.9384     112.4710
1     119.8505     121.3096
1     132.1053     129.9316
1      92.6084      77.5388
1     105.3350     101.0736
1     114.4167     113.5803
1     103.8885      99.5740
1     100.4233      87.6220
1      92.4234      94.6872
1     122.9356     125.0329
1     102.7544      96.8657
1     107.6742     107.2288
1     104.4599     105.8472
1      96.0808      95.9133
1      86.2655      83.5747
1     109.5192     111.5215
1      70.4614      51.9671
1     113.0112     113.3723
1     116.9640     117.7704
1      88.7327      86.1523
1     118.6893     116.5226
1      71.4681      66.3047
1     108.2947     102.3188
1     104.0077     104.5947
1      85.0957      91.1458
1      86.1674      94.3250
1      81.5237      83.6377
1     130.5017     131.4785
1     106.6709     108.2998
1      90.8308      94.7690
1     120.8202     118.6706
1      90.2722      89.4990
1     111.9406     113.1400
1     111.7066     111.8564
1      67.1580      66.0115
1     142.9594     139.1764
1     118.3122     113.3007
1     114.3431     106.3318
1     126.0135     122.0769
1      85.6896      92.7357
1      74.2911      73.3312
1     119.6119     119.1526
1     106.6602     106.1758
1     107.4025     110.5495
1     102.0966      99.6377
1     123.0966     118.8691
1     106.5602     102.6874
1     109.7342     102.6962
1      98.5944     103.9141
1     120.4341     121.4192
1      89.3113      89.7134
1     116.9704     124.1828
1      96.8052      98.5811
1     109.1844     105.0175
1     107.9073     113.2131
1     113.7805     110.8096
1     123.1651     121.1311
1      93.5172      92.0395
1      93.3434      85.8885
1     123.8699     127.1309
1     114.9084     113.5559
1      79.1949     106.6930
1     100.5137      97.4203
1      99.7831      97.0506
1      98.4068      99.3718
1     128.9957     128.7183
1      91.5927      95.8251
1     114.5091     110.4326
1     144.1852     145.9736
1      94.6790      95.8236
1     106.7850     101.7987
1     122.4831     124.1346
1     117.1376     119.3518
1     142.5950     143.8087
1      90.0573      89.1759
1      97.9585     101.2970
1      94.7604      92.4109
1     135.3991     129.3049
1     119.2180     123.3754
1      95.6729      95.1846
1      87.0903      87.4433
1     123.7601     120.3294
1     119.8923     118.6403
1     105.5556     100.4575
1      97.3711     100.0720
1     114.1583     118.0077
1     139.1564     140.0332
1     116.8320     114.5300
1      48.8728      46.9789
1      97.1133     100.5468
1     122.1402     115.5373
1      96.7956     103.6667
1     117.9125     116.9252
1     127.8448     122.9170
1     113.1977     108.9758
1     120.6934     117.6371
1     106.7795     104.6071
1     107.7770     108.5135
1      86.3702      92.5739
1     108.3961     112.9729
1      67.0102      64.7969
1      90.9540      95.2773
1      55.3089      54.5743
1     125.7254     122.5728
1     112.7615     111.1499
1      90.1373      91.9484
1     121.2602     116.3801
1      89.3662      87.5032
1     101.8326     109.7184
1     102.1935     108.3750
1      86.2185      85.0325
1      89.3769      84.4688
1     118.0702     112.1142
1     105.1122     112.8698
1     105.8177     104.7763
1     101.8998      99.4169
1     115.3262     112.0821
1     125.6329     124.8564
1     104.6012     107.8419
1     112.6756     111.1775
1     114.7555     114.3883
1      83.6513      84.6658
1     112.4001     114.2147
1     126.3680     124.7306
1     126.1628     122.4591
1      98.4895      93.3568
1      93.6631     100.2837
1      87.6138      90.8673
1      92.1964      92.9351
1     121.3691     124.4695
1      90.8063      96.0324
1     129.9106     126.7832
1     112.9465     114.1390
1     113.9891     107.5040
1     127.4501     127.1047
1      69.5687      77.3993
1     126.0507     128.0926
1     126.2440     122.8482
1     126.6516     124.1258
1     117.1001     120.5906
1     109.3678     105.2335
1      71.9379      82.3391
1     121.3908     119.8692
1     110.2446     111.8651
1      70.3995      69.1088
1     103.1455     102.9542
1      95.7538      92.4987
1     116.7015     112.7290
1     128.5800     138.9697
1     114.4340     119.6020
1     101.5222      98.2233
1     107.5293     107.8736
1     121.5774     111.1603
1     103.5668     102.0078
1      80.1822      83.3419
1      99.0833     106.9573
1      97.4797      93.0097
1      99.0446     107.6497
1     112.0373     110.9064
1     125.5876     117.1022
1     107.8920     109.3295
1     108.1230     100.7918
1      69.7025      75.4299
1     110.0056     116.5843
1     122.7172     123.2537
1     171.8151     145.3196
1      95.4070      99.9037
1      67.5753      71.8229
1     125.3565     123.5754
1     107.4701     106.9799
1     160.8270     157.6330
1     115.2213     115.3026
1     167.9636     152.7764
1      96.4192      93.6789
1      97.7971      97.7291
1     116.4768     116.4844
1      82.5994      90.3167
1     112.1422     114.3500
1     113.7855     111.4279
1      81.5150      83.3824
1     112.6266     112.0121
1      98.0753      98.0900
1     104.7267     104.5326
1      93.4521      91.6273
1      99.8800     101.6346
1     119.7367     117.3454
1      90.6606      94.8005
1      97.4968      96.8049
1     111.2159     105.9199
1     131.4160     133.0227
1     130.4523     129.1824
1     145.9119     138.3384
1     129.4134     134.2702
1     109.3626     106.7550
1     114.0463     110.9645
1     106.9766     106.7508
1     106.8577     103.1137
1     121.5358     121.1060
1      86.6800      85.1421
1     102.8423     101.7940
1     121.0213     119.9397
1     122.1259     121.6877
1     100.3976      89.7708
1     133.8257     135.8442
1     103.8172     109.6682
1      99.3103      98.7419
1     121.6021     122.9797
1     105.1227     105.2419
1      92.9214      92.8315
1     107.2280     102.0818
1     133.9915     128.1919
1     131.3464     133.4818
1     123.3125     115.4980
1      35.3650      33.8953
1     101.3009      92.3093
1      86.3276      85.8940
1     110.4412     106.8056
1      80.2220      71.9176
1     101.7810     106.7162
1     114.0443     116.4576
1      88.8224      88.0501
1      90.4651      88.3189
1     111.1710     107.5212
1      48.7205      47.6220
1     107.7706     105.4318
1      97.7063     100.9745
1     128.6857     128.6170
1      97.9089     102.9780
1     125.0408     123.0744
1     117.8106     115.7090
1     107.0208     103.5767
1     124.0197     122.4563
1     170.7510     154.3652
1      81.3621      81.9598
1      72.6269      75.9732
1     144.2247     142.5571
1     105.9923     114.9992
1      76.7119      75.7159
1     118.5805      64.1820
1      81.8116      79.8845
1      88.8821      92.1887
1     114.2634     114.9621
1      96.2262      90.0199
1      78.0697      84.8385
1     112.3387     116.7377
1     120.6079     119.5947
1     106.4884     105.7203
1     120.4563     118.6796
1     105.1656     108.1694
1     114.7662     114.9927
1     132.8558     135.5914
1     114.6145     118.9285
1     102.2301     103.4014
1     102.3578     103.6070
1     121.5698     121.2836
1      78.7252      62.0368
1      91.7530      89.4506
1      92.9093      97.2262
1     124.6412     123.1385
1     100.1092      95.8156
1      84.0853      88.3601
1      98.5761      99.0713
1      89.4285      93.5555
1     118.5578     121.1087
1     113.9928     116.2691
1      84.5156      83.0293
1     109.7610     110.8443
1     109.9947     110.2074
1     112.8149     107.5500
1      98.3418      99.5664
1     108.9291     111.3713
1     107.5056     100.4601
1     111.4512     107.3103
1     104.3350      92.9328
1     117.8539     117.2016
1     105.4065     106.7700
1     114.1824     115.9871
1      86.7465      79.8324
1      96.4787      99.2978
1      87.8367      89.3267
1     101.5957     108.6815
1     103.9973     101.6789
1     130.0265     121.8745
1     118.7529     118.6399
1      95.2239      88.2942
1      85.9015      86.7475
1     105.5216     108.7969
1     110.6749     107.7294
1     111.9719     111.8279
1      83.8510      88.3685
1     111.5124     110.1748
1      88.3027      89.4022
1      86.5038      87.0468
1      89.1676      95.8178
1     115.2374     111.6537
1      99.6132     101.6521
1     108.0079     106.3598
1     116.0078     116.6771
1     109.8344     109.6688
1      99.8731      99.0794
1     117.4295     114.5478
1      69.8302      69.3267
1      86.5718      88.7729
1     108.0509     110.6418
1     133.5545     125.0794
1      99.2006      94.8873
1     121.5291     119.7129
1     120.1901     123.6355
1     107.1922     105.6838
1      84.4593      84.9274
1     104.0917     105.2130
1     119.9470     112.6010
1      90.3399      85.8540
1     123.1213     113.5457
1      69.6636      71.6393
1     119.1543     120.3225
1      99.5837      96.7679
1      88.4988      91.4360
1      80.8059      77.8792
1     125.1085     126.3978
1     123.2685     120.8492
1      89.9487      95.8384
1      94.9056      97.1659
1      96.5763      97.0812
1     141.8564     133.9381
1     115.7521     113.6464
1     108.1071     103.2115
1      95.4882     100.2218
1      74.7879      77.9175
1     107.1003     105.2443
1      97.7734     104.2245
1      86.3266      86.8406
1     112.1720     119.4892
1      61.9784      62.2440
1     132.6134     121.9963
1     135.3658     127.6578
1      98.8309      99.0197
1      92.5262      98.2340
1      55.9231      54.4762
1      47.5311      55.5937
1      99.6923     102.3020
1      94.5384      86.9473
1     141.1900     131.6062
1     112.9872     112.6588
1      97.0590     104.5781
1     110.3735     107.5869
1     116.7044     119.7634
1     120.7388     113.4924
1      97.8541     106.4523
1     132.0356     128.2516
1      88.4179      86.9361
1     106.4558     102.8303
1     102.7983     101.1050
1     114.4462     113.8413
1      91.4275      90.8393
1      92.6380      76.4389
1      88.1976      85.0151
1     122.3590     117.3290
1     106.7628     102.4287
1      80.3818      74.3405
1      87.9211      85.0708
1      97.8007     105.3831
1      85.5409      92.0844
1      99.7982      99.7764
1     124.0789     121.4905
1     111.1844     103.7688
1     115.1739     113.6820
1      97.4770      95.2131
1     115.7128     113.0272
1      96.8548      95.6752
1     109.1984     106.7546
1      88.4167      94.6755
1     100.6458      84.2981
1     120.9467     115.3095
1      93.2088      96.7751
1      95.0266     101.1124
1      99.0731      96.6217
1     117.4527     113.9050
1     108.8365     115.4877
1     111.4891     110.6200
1      97.5557      97.7228
1     107.3632     103.4898
1     140.3271     141.8190
1     142.4976     134.5324
1     107.5357     107.8011
1     133.3620     135.5450
1     118.9192     117.4025
1     122.0151     117.6530
1      83.9924      79.7074
1      66.3638      68.3953
1     104.6055     106.9358
1      84.0544      84.3760
1     100.0234     106.3147
1      93.5377      96.6044
1      91.0675      92.9401
1      91.3824      92.6807
1      72.0324      71.9319
1     109.1677     107.8545
1     114.0901     114.1679
1      64.0783      65.4726
1      62.7134      63.6047
1     119.4833     116.9070
1     128.1935     127.3067
1      87.4589      83.6420
1     119.3717     111.9917
1      99.3948     103.8362
1     118.0595     113.1883
1     100.1266      99.1402
1     103.5352     105.0124
1     100.3859      99.8942
1     113.1158     112.8386
1     117.5567     117.3705
1     119.7743     121.4278
1     107.4577     110.2104
1     124.4490     122.7301
1     126.0708     125.6061
1     113.3666     116.9082
1     106.1821     105.5038
1      80.6336      81.4624
1     129.1564     121.3798
1     115.6621     120.5703
1      88.9295     100.4409
1     123.2989     115.1202
1      72.3854      75.4570
1     125.4441     124.2635
1      89.3390      91.6910
1     101.7435     101.0435
1      66.3196      67.0278
1     122.5529     123.5604
1     114.0604     114.2496
1     136.7483     134.8966
1     128.6369     126.0483
1     117.7071     115.3864
1     115.2987     115.0743
1      84.9645      94.6361
1      99.9173     100.3021
1     115.8991     113.1150
1     106.1632     102.0544
1     124.1375     124.5629
1      98.3073     102.2925
1      75.1221      78.5647
1      95.4590      96.9724
1     136.3496     125.1015
1     119.7661     121.0497
1     104.3782     102.6911
1     115.5576     113.2207
1     100.9343      99.7920
1     128.1850     123.8584
1     125.1895     119.4564
1     125.9546     118.6147
1     121.8865     112.6921
1      95.4159     102.5942
1     117.6640     118.1585
1     123.9853     119.3179
1     106.5912     104.6962
1      97.7705     105.3456
1     103.1445     104.8588
1     121.9830     118.7764
1     105.7981      99.3028
1      85.3179      92.4850
1      97.8135      96.6969
1     121.3324     121.5374
1     107.8533     107.5993
1     106.6589     124.5728
1     102.6668     103.7276
1     124.7209     124.5567
1      92.4178      93.4751
1     103.0676     104.3398
1      75.4676      72.0752
1      85.7061      95.3169
1      88.3395      85.3613
1      69.7598      62.6189
1      98.0653     101.0670
1     120.3860     117.4890
1      95.7013     100.2199
1      83.6740      86.7735
1     115.5039     111.6056
1      80.3282      80.2420
1      66.2141      61.4763
1     100.3536     105.8331
1     117.7813     111.3767
1     124.4515     119.3703
1      93.7861      98.5366
1      78.7140      85.6331
1      93.2942      87.3920
1      31.8922      25.6290
1     109.7088     111.3200
1     111.7863     109.2195
1      81.1041      75.5144
1     117.8347     117.8775
1      98.7693      98.0475
1      87.1424      89.9237
1     121.6913     118.5690
1      75.4769      80.5133
1      84.0957      87.7008
1     121.0723     124.8524
1     113.3887     112.6608
1     122.0506     121.8268
1      92.5295      87.7979
1     102.2026     113.9303
1     114.9372     109.2737
1     111.2129     105.1924
1     122.1892     121.2122
1     120.6692     117.6482
1     125.4889     123.6296
1      90.1288      90.6279
1     114.0049     115.1634
1      77.4273      59.2983
1     112.4409     111.3287
1      79.0528      82.3609
1      94.2075      89.6747
1     120.3517     125.3192
1     119.4171     117.8650
1     110.9840     107.9146
1      97.6376     104.8149
1     109.6867     116.9728
1     133.6691     130.1964
1      92.8811      93.6035
1      92.2292     103.0898
1     122.5459     125.7264
1     115.2008     109.5211
1     109.5938     116.3512
1     106.8586     110.1836
1     112.4671     112.3134
1      81.1516      81.7225
1      81.0776      55.4508
1      80.8119      89.5851
1     114.0002     112.9065
1     122.5652     122.5242
1      85.2288      83.8828
1      54.1845      47.7992
1     106.8591     103.4634
1      25.4061      23.2363
1     113.6352     107.5179
1     107.1759     109.9723
1     112.2223     110.3651
1      98.1516      94.9605
1     118.2420     114.9859
1     109.3189     109.6078
1     101.4636     104.0431
1      85.4246      77.7484
1     100.0062      97.2696
1     104.2109     101.8000
1     164.7599     160.4668
1      66.9296      70.6054
1      97.2202     102.5274
1     108.0919     108.8679
1     117.2984     118.1817
1     132.8658     123.6375
1      71.9324      76.9464
1     114.6092     118.5875
1      98.6668     100.9507
1      91.4863      94.6871
1      80.1251      74.6943
1     114.1391     111.9663
1     108.0815     117.5869
1     117.8732     115.0369
1      76.8979      82.3440
1     128.0972     124.6051
1     134.0073     127.0645
1      85.3016      87.6832
1      93.7827     102.8883
1     108.9211     110.7743
1     110.1931     106.2694
1     108.8552     108.3542
1     116.0141     110.9372
1     117.3972     112.4759
1     117.2301     112.2798
1      84.5486      70.9044
1      95.3917     104.7704
1      58.6384      52.2262
1      88.4190      92.7400
1     108.2535     115.5919
1      76.8299      71.6235
1     128.6724     127.6216
1     104.3041     102.2084
1     132.7689     127.0209
1     109.2611     110.7669
1     114.7082     117.8758
1     101.7457     101.2798
1     109.4984     104.4213
1     116.2525     112.6482
1      76.7865      78.8352
1     101.2246     105.0792
1     122.5502     125.6325
1     124.3530     118.5901
1      78.0636      83.6973
1      95.1983      99.4525
1      96.4493     102.2253
1      87.3024      81.7938
1     113.9614     114.7447
1     125.5575     126.8532
1     107.0710     102.2087
1     116.6768     119.6491
1      98.8314      99.2871
1     100.0506      99.4129
1      94.5560      94.8099
1     120.1962     103.4338
1     117.5669     118.7858
1     118.3560     115.8707
1      76.9769      75.3086
1     108.8517     106.9439
1     108.9625     110.0876
1      88.7837      86.1905
1      96.2233      96.0968
1     103.1615     102.3010
1      96.7102      96.9288
1     106.9658     108.5475
1     113.3357     112.9006
1     124.1876     120.3422
1     105.5530      89.1964
1      99.9221     104.0664
1     119.1369     115.3941
1     106.4679     101.5485
1     122.4130     122.0916
1     112.0355     113.8981
1      99.2532     111.1348
1     108.7831     111.6983
1      79.6459     100.2702
1      76.8397      75.1519
1      79.2742      83.8536
1      96.9905      90.7740
1     115.0599     109.2194
1     124.0491     124.1824
1      81.4768      85.7456
1     122.3618     127.3632
1     108.8763     107.6698
1      78.7779      69.3618
1      93.6860     100.0816
1     115.0591     116.3005
1     122.3728     123.4979
1     137.4528     128.3449
1     122.3753     122.9463
1      82.9862      84.1667
1      81.5188      93.6248
1     122.2507     118.4200
1      94.2871      94.4441
1     109.7980     106.4958
1      87.0799      90.1047
1     111.5796     112.5591
1     112.6351     109.8334
1      82.9685      90.5253
1     106.7940     105.7738
1     117.1046     115.7367
1      97.4538      93.1290
1     104.2812     103.9660
1     130.6743     127.8288
1      85.1360      77.4987
1      84.2637      91.2085
1      86.0688      85.5367
1     111.9766     109.0290
1     110.4420     103.4551
1      91.5205      93.7841
1      59.0366      66.3154
1      89.5562      88.1971
1      72.3502      87.6146
1      98.3985      93.0802
1      85.3334      86.3952
1      47.5484      56.2765
1     124.0605     121.8623
1     116.5348     117.5581
1     104.8433     105.7119
1     165.2393     160.3937
1     101.0178     100.2126
1     120.8844     123.4320
1      94.8455     101.2160
1      82.4139      88.1520
1      95.0381      97.0583
1      88.8274      86.1398
1      88.9022      85.9465
1     113.5212     106.4458
1      38.5113      53.5863
1      97.3529     101.5336
1     112.4674     108.4589
1      66.1390      65.1460
1     101.6386     102.0350
1     118.6958     118.0253
1      74.6615      74.7335
1     114.5325     116.7856
1     103.1178      98.9127
1      92.1502      90.2920
1      69.5750      77.6557
1     114.7544     117.9564
1     132.5668     133.2249
1     116.1702     114.8344
1      76.3551      73.6365
1     112.3547     110.6610
1      94.5046      95.0968
1     111.9304     111.6517
1      80.7930      87.5603
1     100.4784      88.5759
1     128.1906     123.9498
1      96.9236      91.5329
1     116.9714     118.6698
1      82.8728      87.0793
1     109.5500     106.6607
1     107.1312     106.5108
1     133.0440     132.3999
1     113.4846     111.6425
1     101.3039     100.9392
1      99.0786      69.5802
1     110.6101     111.2310
1     108.6847     105.1281
1      96.9432      96.0455
1      96.4254      97.5862
1     112.7432     113.4325
1     128.5935     133.4814
1     123.5065     118.6029
1      93.4438      91.0573
1     107.2669     109.0960
1     126.8871     125.5621
1     107.1817     104.9727
1     118.1268     116.4655
1     130.8687     122.8077
1     103.8422      95.3847
1     137.1113     128.4936
1     105.1836     107.2308
1      98.2660      92.5693
1     107.9464     107.5828
1      73.3011      72.1981
1     114.6880     110.6664
1      89.5179      95.2747
1     134.0030     134.5823
1     123.4985     120.9453
1     111.4475     110.2876
1     117.7071     113.9993
1     115.9206     105.0259
1      92.1157      94.0076
1     111.2494     110.6603
1      81.6378      84.6238
1     115.8497     117.6017
1      54.6399      63.2315
1     108.7952     109.9925
1     117.7306     116.6022
1     113.6955     111.9280
1     108.7548     106.2659
1     128.9502     121.2304
1     143.8592     136.7778
1     134.1221     129.4874
1     108.8740     113.0142
1     104.5242     107.0301
1     127.4577     120.0507
1     115.7242     114.6768
1     123.0827     121.9773
1     127.1889     124.5454
1     103.7583     106.6105
1     126.7712     124.0206
1      89.7040      90.5566
1     115.9166     117.0616
1     111.6118     107.7840
1      86.0424      80.6868
1     112.0967     110.8293
1     113.0061     107.2736
1     121.2020     119.1033
1      96.5388      97.2431
1     115.2326     117.9690
1     108.0901     103.5889
1     115.0042     112.9475
1      79.1279      77.7203
1     115.9479     115.3109
1     131.4343     121.4962
1     122.5538     117.8144
1      72.9224      65.4609
1      71.2719      78.1187
1      79.7003      80.9001
1     104.3998     105.7948
1     166.6260     156.4046
1      66.7336      92.4540
1      78.4308      86.6486
1     113.1227     111.7820
1     121.8595     119.9505
1      71.8961      72.3775
1      95.3532     101.3664
1     107.6920     111.0170
1     124.3355     123.5007
1     103.3761     103.9941
1     109.4340     109.3155
1      66.5894      72.7301
1      86.0473      72.1564
1     114.2561     114.1769
1     105.7829     100.2469
1     119.7060     114.1355
1     118.4277     118.6801
1      95.3042      99.8062
1     113.5852     111.6624
1     111.0934     110.3072
1     119.0167     115.2875
1      79.9270      84.2085
1      85.3104      77.4094
1     138.1891     134.6853
1     130.4217     122.3454
1     120.6842     122.3843
1     103.0970     105.6584
1     120.6786     121.5385
1     113.0740     114.1678
1     113.3328     107.0522
1      98.2656     100.3161
1     124.2332     123.1430
1     142.9714     134.9404
1     105.1288     106.7956
1     114.2132     112.1452
1     113.8227     112.1767
1      80.0621      79.8192
1     101.7706      95.3261
1     122.8696     122.2878
1      88.1419      87.6826
1     126.6420     110.7440
1     108.3341     104.8820
1      79.6386      59.2952
1     109.0109     100.6603
1      91.1751      94.8940
1      73.2081      79.5541
1     112.4077     109.0165
1      95.4976      95.2780
1     135.9278     128.3042
1      81.6368      77.2299
1     119.9919     118.0623
1     121.6007     121.8573
1      91.6073      94.3405
1      97.0732     109.0927
1     110.7793     119.4964
1     108.4779     108.0249
1     119.1061     112.8968
1     103.1300     100.6583
1     131.0920     126.6695
1     124.0813     120.1958
1      96.7787      82.4105
1      95.9788      98.4087
1      86.8557      84.0556
1      86.2695      88.9472
1      97.6196      98.7741
1     104.7333     100.6181
1      83.4912      85.6145
1      85.6029      86.9673
1      71.7653      63.6027
1      80.2385      76.3154
1      83.3204      85.5781
1     114.2891     115.1876
1      75.9800      66.5605
1     107.8298     105.6904
1      88.2149      86.8432
1      97.9138      96.4041
1     104.6597     102.7832
1      95.0151     102.9652
1      87.5596      91.2877
1      91.8760      96.0756
1     115.3162     116.3453
1     109.3603     105.9190
1     108.6414     108.1380
1      67.0563      67.9473
1     118.5001     116.1479
1     119.3629     117.6965
1     107.3839     108.6596
1     103.5232     101.4139
1     100.5906     100.9097
1      66.5788      58.3347
1     107.6356     106.7529
1     151.8617     137.9612
1     116.4000     117.1190
1     124.2136     121.5537
1     111.5426     109.5315
1      86.6699      91.9632
1     109.6884     101.1950
1     110.3680     108.9949
1     108.7562     112.3691
1      64.7246      64.5370
1     117.0654     125.2513
1     122.3263     119.1491
1      96.6284      90.3792
1      79.9858      78.5100
1     106.1745     110.9293
1     127.8643     126.4140
1     118.7624     116.7889
1     102.7786      99.4882
1     110.6335     106.5768
1     105.4013     105.7781
1      95.1683      94.5789
1      80.0536      80.1588
1     118.8594     119.5369
1     122.5526     131.2103
1     108.2736     108.1270
1      91.2107      98.9264
1     118.4172     117.2571
1      84.0678      90.6884
1     121.2662     116.5627
1     113.7721     108.6898
1     106.1985      95.5116
1     119.7327     113.9694
1     103.3890     102.9779
1     113.8748     113.8655
1     130.8655     124.3020
1     131.9723     138.1246
1      95.7919      97.2317
1     105.8094     101.0306
1      91.4780      86.5483
1     117.1232     114.4975
1     137.6190     140.8115
1     114.5165     112.7800
1      95.8546      97.0585
1     121.0302     116.2265
1     104.5065     101.0378
1     116.1414     114.6846
1     104.9904      98.5774
1      70.5304      68.3416
1     127.4596     125.9446
1     110.5711     111.6526
1     107.0002     112.1063
1     119.7206     117.7808
1     120.7492     121.3026
1      93.4972      91.3541
1     102.2891     105.6171
1     119.0885     116.6634
1     115.6017     112.4756
1     124.2778     121.5825
1     100.9337     104.4009
1     126.5349     118.4187
1     120.3506     122.2388
1      63.1323      66.0270
1      94.0732     103.5694
1     110.6630     109.5346
1     113.3498     113.3764
1      84.6294      95.8170
1     112.8046     112.7002
1     127.6681     123.4093
1      74.2076      78.6715
1     127.7337     125.6630
1     101.6051     100.5690
1     121.4890     110.5436
1     154.9784     152.9613
1     101.3378      95.6057
1      83.8876      80.1125
1      94.7619      87.1183
1     124.0498     125.4253
1     120.4284     109.7299
1      97.8500     103.1152
1      86.8158      91.4758
1      86.0220      88.4483
1     102.7508     103.3306
1     116.7821     116.7881
1     113.6321     115.0351
1      83.2294      84.6058
1      97.9159      99.8556
1      93.2999      90.4298
1      95.7485      94.1535
1     119.2067     115.7871
1     104.9085      95.2289
1     122.7005     124.0726
1      89.1283      98.0785
1     116.1192     120.8567
1     107.9292     103.9322
1     131.1235     127.6206
1     128.3647     124.5951
1     101.3283      98.7002
1      97.8167      93.2100
1     126.9416     126.7010
1     111.3515     109.8986
1     130.8613     125.5623
1     116.4354     115.8404
1     138.3821     135.6849
1     116.3580     116.1302
1     110.8781     111.6813
1     167.2013     165.2755
1      60.7006      70.4468
1     100.8167     100.3527
1      99.3241      97.1310
1     105.4590     103.5858
1      81.1348      77.8454
1      92.1761      97.3208
1      97.6885      99.5784
1     114.7554     109.8338
1     117.3387     118.8940
1     106.0322     105.5487
1      89.8032      93.6481
1     103.7633      97.8872
1     101.0609     103.5852
1     106.6677     105.6742
1     112.4724     112.0110
1     121.2689     116.7257
1     104.2281     104.7184
1      86.0620      83.3827
1      48.1767      53.4973
1     125.7368     126.6880
1     116.5610     118.1027
1     106.6891     105.8553
1      82.7238      77.9198
1      68.2602      69.7452
1     111.4726     109.2735
1     117.2452     115.3708
1     120.4046     118.4896
1      70.3632      73.8995
1     121.0179     122.1231
1     118.1458     116.8354
1      86.0994      82.1075
1      96.4330      95.4139
1      98.1677      98.6146
1     119.3998     114.4586
1     117.7891     117.8415
1      40.9752      49.3144
1     127.3777     123.4564
1      86.4484      92.0793
1     119.5501     115.5761
1      92.5664      94.0587
1     100.6074     100.0683
1      59.8232      63.4598
1      91.9578      99.3536
1     133.9188     130.9580
1      95.4081      96.6247
1     148.5803     147.4838
1     128.0081     127.7418
1     129.1923     136.4535
1     125.6748     115.0094
1     106.3031     104.3857
1      79.5136      81.6417
1     119.2087     121.2570
1      88.6247      83.5724
1     106.6315     109.5239
1     106.7823     103.2000
1      98.1982      99.7437
1      69.4011      74.4583
1      66.1894      88.9526
1      35.0768      53.7565
1     146.9341     143.4201
1     165.6675     164.9431
1     101.2064     100.8813
1     105.1692      92.7933
1     103.6073     104.5301
1      84.1747      78.0332
1      85.9052      89.9815
1     130.6848     132.8556
1      62.0319      76.0902
1      97.7961      92.3903
1     118.6585     116.0195
1      78.4852      82.7210
1     100.5554     101.3517
1      77.5089      89.5198
1     119.0696     117.1128
1      87.6631      99.9858
1     118.4037     114.3989
1     120.3177     120.6045
1     115.2494     119.4315
1     116.1292     114.9915
1      85.6569      91.1589
1     101.4308     101.1564
1      89.4153      90.1784
1     109.5982     109.0986
1      96.9943      89.5986
1     111.2085     108.2581
1      85.9313      87.9161
1      79.5730      86.7379
1     107.3757     108.2093
1     118.8148     118.2702
1     123.1715     126.6215
1     111.1531     109.4066
1      96.2740      88.9054
1     117.5521     115.0011
1      80.6584      85.5619
1     112.6786     112.1344
1     124.4260     116.6496
1     119.6883     117.3378
1      85.6979      84.1419
1     105.1399     104.1454
1     111.6344     107.4839
1      80.7530      81.5612
1     122.0805     118.9042
1      97.1638     100.8305
1     112.2130     111.4148
1     139.2496     136.2772
1     105.0864     108.7519
1      94.5673      96.7145
1     106.8909     105.5240
1     104.1708     103.8956
1      88.0322     103.1566
1      95.7580      94.8132
1      89.6379     107.6022
1     117.9083     115.4907
1      90.8512      89.2300
1      98.0606      94.4851
1      79.3409      85.3154
1     115.4263     113.7692
1      61.9944      66.7357
1     142.7588     137.9892
1      81.9798      81.1219
1     118.0721     113.2622
1     107.1075     102.8553
1     106.0152     101.7324
1     116.5634     121.8925
1     104.5071     106.5580
1     108.2153     112.6395
1     115.6232     110.0977
1     138.9694     140.8627
1      96.4164      93.6178
1     105.5544     103.7188
1     102.9588      98.1359
1      82.8899      89.1181
1     130.7335     129.1028
1     106.5967     105.8301
1      85.0039      86.4874
1     117.3402     114.0707
1      96.8097      95.8493
1     128.0919     125.9974
1     119.3680     120.6828
1      89.4037      90.5654
1     105.2310     104.3709
1     103.3162     102.5910
1     107.9950     103.9312
1     111.5881     112.8345
1     100.0062     104.5411
1     146.0054     138.5792
1     138.1170     132.6641
1     117.6549     119.3776
1     127.3622     124.7190
1     127.7351     129.3114
1      92.9296      85.8575
1      82.1994      81.8889
1     106.0589     104.5885
1      89.2666      86.5513
1      54.1174      60.9302
1     181.3834     170.6352
1     110.1607     108.8552
1      85.9075      82.1088
1     121.7711     116.2865
1      93.2884      96.9692
1     115.7761     115.3174
1     123.0194     121.8865
1     116.4592     107.0223
1     124.2386     119.6008
1     117.7950     118.5151
1     122.0284     130.3820
1     127.2137     121.3116
1     120.4790     114.7998
1      58.6120      61.8877
1     116.3611     111.4909
1     134.0403     125.6217
1      88.7894      89.7152
1     110.9311     109.5960
1      96.9917      95.7666
1     110.0688     107.0598
1     123.3091     115.5628
1     106.2816     114.0532
1     118.8022     116.9581
1     104.9963     103.2761
1     107.8629     108.0934
1      86.0995      82.8568
1      94.7929      94.2549
1      99.2916      95.3398
1     110.6182     109.8658
1     118.4645     119.3605
1     112.7601     115.6450
1     113.6880     114.4477
1     113.5168     110.9383
1     116.6904     113.5672
1      86.6160      84.9220
1      99.2692     100.6366
1     133.7242     136.7755
1      82.2303      87.0409
1     112.5475     114.0467
1     130.3420     126.1817
1      96.1951      96.6085
1     118.6722     117.1964
1      84.6933      65.8179
1      86.9109      86.2222
1     114.1009     113.1790
1     121.4166     124.8440
1      86.0476      82.4476
1     113.3108     108.6810
1     159.2480     145.3266
1     120.8342     113.5890
1     107.8609     107.5455
1      76.2811      85.6479
1     108.7683     109.8331
1      88.4400      88.2018
1     103.0035     108.4449
1     113.5685     109.0014
1      98.0512      95.5262
1     102.6803     104.1442
1      75.5505      82.0840
1      78.9130      84.6007
1     117.6597     113.5681
1     122.4667     129.5296
1     140.9888     126.4599
1     125.6584     124.8178
1     118.2530     118.9784
1     106.4515     105.5985
1      91.9902      88.1142
1      96.2655      93.1118
1     116.9310     111.2486
1      90.2779      95.9500
1      91.5463      93.9965
1     108.2950     110.4934
1      68.7208      68.8661
1      86.2049      81.3807
1     103.6744     105.2869
1      96.7207     100.1598
1     114.4305     117.8653
1     120.1759     115.4178
1     127.5970     134.4565
1     118.3587     110.4283
1     103.4269     109.4503
1      92.1165      81.1603
1     135.2599     125.9799
1      80.7203      77.6596
1      90.9457      87.0402
1     112.1800     109.4350
1     126.7151     117.3350
1      93.1541      91.5894
1      96.5457     101.3962
1      60.4279      60.3845
1      39.3232      42.3726
1     127.4160     123.6738
1     102.8444     103.7137
1     106.2049     104.6981
1     139.1105     136.1583
1     105.8636     100.7104
1     105.1770     102.3336
1      91.3342      92.5299
1     111.1768     109.7417
1      97.7723     101.1501
1     119.0399     119.1288
1     127.9836     120.4059
1      91.8394      94.5218
1     101.5488     103.2356
1      83.9793      95.9569
1      74.8112      88.2761
1     121.7408     114.7223
1     128.1037     123.9836
1     119.7598     109.8906
1     132.3692     135.7578
1     102.2124     101.8598
1     121.9125     114.2344
1     109.7918     107.9905
1      79.2835      81.7665
1     118.8417     123.2848
1     128.8118     132.1466
1     113.8624     111.0536
1     127.4695     126.1974
1      99.1503     100.9482
1      87.3431      86.2419
1     126.5778     121.7152
1      90.1632      96.3223
1     119.8607     123.6737
1     111.7488     105.7830
1      99.1137      96.7240
1      96.0967      97.3747
1      99.8485      95.6679
1     122.7195     114.7777
1     112.2393     108.9073
1     134.0759     134.8730
1      96.3814      97.1897
1      85.3567      89.7477
1      85.1984      83.4077
1     114.1425     114.4411
1      89.5672      84.7629
1     115.9704     114.6839
1     122.7465     127.4545
1     122.1340     119.3502
1      53.3759      66.3854
1      76.3341      77.1503
1      85.7261      86.7610
1      98.9790     100.0319
1     119.7691     122.6745
1     124.5452     126.5946
1     110.8801     111.3302
1      90.4870      85.7061
1      72.6012      66.0285
1     138.8744     136.7276
1     110.8627     111.6713
1     169.3485     156.1352
1     125.9367     125.5798
1     111.8931     110.3929
1      95.0711      88.2293
1     117.5761     116.9805
1      82.4987      87.2365
1      94.5678      91.2844
1     102.6591     100.0268
1     101.2177     104.0184
1     123.3053     121.5992
1     132.7725     130.7171
1      73.1818      74.9201
1     118.6300     102.2897
1      70.6573      69.9567
1      96.1602      94.5321
1      91.2792      93.4237
1     113.4843     111.6159
1     118.4853     113.6456
1      91.1818      94.0733
1      73.7987      75.8992
1     115.5333     110.4043
1      73.5305      83.0573
1     122.6220     122.9324
1     101.2300     101.7764
1     107.3009     104.8137
1     102.7846     102.3113
1      89.2379      95.7930
1     108.0541     105.3299
1     116.1963     114.7285
1      55.6610      57.3772
1     120.6631     119.8771
1     120.1530     109.3021
1      98.5589      94.0149
1     121.5231     120.6583
1     117.7012     122.7876
1      89.9710      93.4915
1     127.1528     119.8944
1     149.3373     140.3242
1      47.0315      58.6279
1      90.6063      94.4260
1      61.3363      64.4209
1     107.8937     104.3911
1      94.6928      92.3328
1     110.4311     110.0318
1     120.3276     123.4881
1     104.8394     105.5365
1      73.6871      81.8726
1      72.9833      73.9606
1     104.9619     100.4204
1     106.9391     108.1494
1     100.0162      98.4009
1      93.6578      90.5963
1      89.5515      92.9197
1     111.3066     104.1752
1     127.0498     124.2356
1      90.8901      88.9227
1      95.2453      97.0364
1      89.2522      88.7692
1     105.8987     108.3923
1     106.2476     101.5645
1      98.7056      90.8250
1      79.3580      82.3431
1      85.6682      87.6755
1     112.2517     114.0076
1      75.3403      75.8309
1     113.0664     115.4370
1      88.4974      89.0759
1      89.8365      94.3187
1     128.2128     135.6460
1      93.7314      96.1519
1      88.3156      80.2243
1     130.1763     128.0741
1     108.9954     107.8447
1     116.2177     116.1366
1     111.3840     113.9326
1      62.8663      74.7003
1     121.7624     120.0220
1     100.2370      82.3887
1      93.2428      98.0549
1     104.5190     110.2481
1      63.2212      62.7884
1      98.2152     101.3584
1      98.0595      96.2415
1     113.7112     115.1292
1      99.5773      91.9932
1     117.1789     115.7047
1     102.5311      99.0944
1     104.1326     107.5397
1     108.3005     115.5078
1     103.9248     110.3180
1     118.1278     117.7781
1     122.4888     120.8932
1      78.1036      65.6592
1     116.6072     112.9310
1     129.0357     126.8385
1     116.7172     120.6320
1     117.4699     118.4216
1     107.8314     109.1791
1      87.0988      87.1064
1     131.6235     136.9231
1     106.1856     116.4725
1     105.9888     103.5349
1     106.0814     110.9990
1     112.3276     108.5200
1      91.2461      94.3416
1      75.7496      74.0774
1     120.9147     116.2916
1     113.3222     116.8009
1     115.0055     114.5155
1      99.8067     100.1323
1      92.4692      88.3132
1     126.1740     120.9575
1     103.1240     103.4652
1      69.2083      76.2509
1     101.9133     104.0850
1     124.9719     119.6214
1     125.2627     125.2684
1     102.9610     102.8789
1     110.4081     100.1742
1     122.0135     118.6139
1      91.2162      80.5894
1      75.0827      79.9226
1      95.4910      98.2717
1     125.2062     119.7731
1     116.0434     111.8939
1     104.5219     104.8040
1     150.7282     141.8305
1     127.3434     123.7656
1      81.1714      64.6915
1      87.2559      96.1153
1     132.8021     129.6222
1      91.2646      91.6579
1     129.5196     125.2069
1     106.5721     104.3380
1     125.1415     121.0278
1     120.7418     118.0327
1      70.8910      75.0251
1     116.4248     116.1422
1     101.6975     105.9207
1     129.1620     125.8615
1      68.3257      74.1049
1     107.7827     108.4996
1     106.8373     104.6273
1     100.3089      96.1130
1      97.2240      92.8952
1     108.7258      95.2849
1     106.5687     110.6263
1      92.0235      98.9483
1     125.0512     125.5681
1     116.8476     113.1499
1     112.2392     113.9208
1      99.1663     102.4979
1      83.5521      88.7610
1      89.5627      97.1352
1     113.2761     111.0135
1      99.9873     107.3363
1      42.2045      55.2888
1     102.8114     102.1665
1     104.4713     104.6400
1     124.7900     127.1292
1     113.8416     109.1436
1     118.4023     116.0898
1     116.7553     114.9701
1      96.3408      91.3401
1     111.0386     118.6754
1      91.5233      89.2829
1      94.2068      89.7355
1     114.1208     113.7163
1      80.1670      62.1166
1     108.9333     107.0347
1     138.4060     131.1620
1     136.5931     133.3098
1     103.5811      98.0312
1     118.5418     118.9957
1      60.3673      59.6278
1     115.7625     111.4674
1      80.1871      79.8421
1      64.7315      66.3190
1      83.2427      85.7343
1      40.0768      34.6930
1     106.9678     106.1233
1     113.2084     117.9875
1     117.3750     112.0752
1     139.7533     130.4019
1     103.1063     103.2725
1     120.1528     121.4447
1      90.7640     102.4403
1     112.3079     107.9240
1      84.3528      91.1592
1     113.8713     117.5977
1      83.7186      89.5842
1     118.8105     115.8172
1      72.9205      72.3874
1      89.7910      90.8846
1     131.0350     123.3334
1     111.3642     110.5989
1     118.9891     115.9010
1     113.9714     112.5711
1     107.1208     112.2151
1     116.3978     115.1806
1     100.9927     119.6568
1     106.0386     106.5843
1     102.1922      98.4615
1     117.8050     119.0935
1      90.0220      97.5920
1      95.0197      97.4199
1     102.0040      92.6364
1     112.8341     109.1591
1     107.1479     107.4924
1     121.5832     124.8439
1     112.4212     117.8438
1     130.0451     125.2187
1      87.9604      92.3545
1     117.8237     117.3741
1     122.5813     119.9285
1      85.7352      81.7173
1     103.7730     103.6510
1     146.0185     143.5196
1     136.0495     133.7385
1     119.9323     120.4821
1     113.0594     110.3784
1     106.5033      98.9083
1      87.1147      83.3265
1      64.1658      49.0847
1      96.3740      96.1900
1     114.5245     119.1594
1     117.8335     119.1558
1     102.4573     110.4534
1     109.8377     105.6873
1     104.0098     106.5078
1      97.0383      95.3036
1     111.2290     112.4090
1      97.9659     107.4394
1      77.7163      83.6096
1     113.7166     112.6952
1     107.9213     111.2187
1     113.7709     109.9626
1      83.2690      81.1600
1     136.8071     132.3050
1     122.0810     118.2240
1      82.9717      85.4627
1     125.7556     117.1438
1     126.1931     124.4458
1      94.9525      99.8500
1     105.1521     106.8525
1     110.7240     108.2889
1      98.3498      95.0672
1     106.2778     110.8019
1      96.0414      96.6745
1     119.1708     116.7114
1      90.2501      94.0725
1     102.6141     101.7609
1     127.7402     132.6243
1      77.7704      79.1250
1      84.0040      86.4278
1     118.7242     121.2078
1      92.4483      86.2139
1     101.7687     101.6650
1     113.3333     123.5333
1     121.9671     124.0132
1      96.9917      99.1814
1     112.5178     105.9439
1      99.3694     103.5183
1     113.8268     111.7802
1     120.7063     119.2570
1     104.3436     100.7658
1     120.4193     122.2947
1     140.4078     138.0556
1      49.5547      68.4847
1      97.2053     105.8981
1     102.0217     105.3591
1     117.0866     119.0276
1      97.8544      73.6091
1     135.2260     123.6389
1     117.1720     110.2562
1      94.3100      96.2870
1     111.5622     107.7673
1     123.3510     120.6978
1     126.5819     121.6499
1     126.9796     120.3998
1     115.4020     112.7804
1      80.1918      92.1974
1      88.4615      99.0671
1     116.7094     113.9060
1     128.8523     132.4695
1     113.0831     112.4200
1     136.2278     131.1536
1     111.2896     109.5289
1      90.5746      88.4878
1      86.1769      91.7921
1     111.0460     109.9053
1     112.3683     110.6133
1      72.2652      63.4046
1      97.1919      96.8512
1     119.9375     118.0681
1     110.4836     117.1408
1      92.9968      95.0259
1     111.8837     113.2898
1      92.5769      86.4483
1     114.1192     115.9496
1      77.2257      94.7311
1      92.8244      95.4405
1     109.4680     111.2223
1     132.3692     124.5612
1     122.5278     120.2401
1     103.8770     106.5164
1     112.8721     111.3387
1     128.0511     125.4758
1      87.9664      90.1913
1     116.9776     116.3966
1     113.6037     119.0163
1     117.8631     116.9977
1      70.0676      49.5017
1     106.9021     106.0269
1      79.4928      79.6869
1      99.8281      93.7203
1      79.3992      81.3692
1     127.2060     125.4384
1      52.1907      44.0369
1     102.5184     104.8631
1     129.3566     124.1563
1     124.4963     125.2532
1      71.6026      85.0872
1      84.9228      82.7296
1     126.4744     123.3734
1     102.6433     104.4635
1     102.2064      97.7933
1      91.3096      89.5894
1     117.0488     123.4582
1     101.0732      98.0800
1     129.7343     131.6574
1     108.7176     120.3817
1     113.3703     112.7106
1     105.1917     108.1700
1     127.3696     134.6104
1     117.5101     113.7397
1     118.6673     116.7623
1     117.5416     112.7211
1     100.9873      94.4647
1      82.4310      76.2809
1      86.2014      84.6717
1     116.1031     115.7512
1     122.9784     124.8975
1     111.0674     112.6418
1      86.3182      86.8272
1     120.1091     129.9126
1      80.0932      75.5866
1      95.8363     103.5912
1      95.6883     104.9432
1      99.3136      98.5532
1      76.0420      61.5465
1     119.1133     118.1110
1      74.9432      79.7783
1     100.6506     104.0362
1      72.2704      84.2470
1      63.8258      54.9012
1      96.9559      77.4311
1     107.9140     102.4654
1     105.0327     116.1267
1     120.6056     119.0570
1     104.3813     105.6911
1     140.8733     134.9113
1      94.6424      90.5224
1      78.9896      73.5729
1     111.9842     107.6427
1     107.3316     104.8855
1     108.0518     110.9059
1     118.3809     113.4620
1     106.0770      97.0456
1      66.8957      75.9090
1      36.3547      33.2956
1      94.0729      97.0481
1      67.9765      82.4454
1     118.4261     113.6918
1     100.7025     104.2590
1      95.3330      94.5944
1     115.2822     117.2128
1     127.3856     134.1743
1     151.4173     141.0398
1     112.7261     115.9611
1      60.9755      71.5831
1     114.7121     112.9661
1     105.8490     101.9390
1      94.4985      99.0797
1     144.3482     135.4361
1     121.1186     121.9028
1     118.3700     114.6009
1     118.2687     116.9815
1     126.9451     122.4874
1     110.7342     108.0511
1     107.1670     109.3268
1     111.2540     106.2444
1     106.2604     101.7282
1     125.8545     124.0217
1     118.0846     118.6164
1      82.4822      84.7529
1      77.3964      79.1761
1      84.2109      90.0866
1      76.7733      82.0228
1      95.3503      94.2798
1      91.0460      90.1088
1      87.4043      93.7082
1      75.9130      75.4191
1      89.0297      86.6888
1     112.8915     103.3655
1     105.9391     105.3259
1     100.1115     101.8515
1     114.4294     112.5398
1      85.6258      91.7883
1      73.5858      81.3404
1     117.0915     118.1657
1      97.3844     108.0732
1      96.2748      85.3670
1      84.2036      80.1424
1      80.8857      83.7010
1     116.7549     124.2554
1      96.7433      97.1411
1     102.3191      98.3082
1      82.1406      82.4235
1     111.9012     114.6964
1     125.8485     123.1319
1     124.5811     120.1816
1     133.5204     125.0605
1     139.4876     135.9573
1     114.5886     109.5376
1      97.7388      87.0368
1     118.6564     116.5688
1     127.3336     121.0625
1      77.7006      77.1096
1     102.7015     105.4982
1     134.6017     122.3279
1     102.5938     102.8848
1      81.7354      83.7918
1     112.9812     113.2062
1      82.5070      75.0925
1     123.1435     120.5952
1      62.1884      74.8183
1     121.1158     123.1799
1     108.4400     107.8706
1     109.0330     110.8067
1     102.6237     108.8595
1     110.1357     109.0105
1     103.2385     102.8740
1     121.2370     115.5424
1      82.6320      85.2460
1     129.3124     124.5846
1      93.7288      97.5694
1     126.3418     124.9270
1     136.9850     137.0042
1     128.3328     126.0012
1     107.2899     104.2746
1     105.4524     102.6325
1     117.2107     115.7701
1      95.5467      94.0597
1      82.4896      83.7036
1      89.3286      89.9650
1     147.4784     143.7417
1     107.0220     107.1842
1     118.6711     112.0883
1      38.0736      48.3163
1     104.0990     105.2108
1      50.6640      61.3259
1     120.8261     118.8193
1     124.6829     125.7280
1      41.9008      57.3587
1      93.2364      97.3948
1     122.1371     116.7051
1      25.5919      38.8265
1     138.0408     126.3716
1     112.9090     110.0990
1      80.6097      83.7372
1      62.7067      67.1960
1     111.2225     106.8199
1      49.0984      35.6655
1      95.9156      94.2466
1     126.2863     125.8851
1     131.8323     129.1866
1     119.4146     119.7753
1      96.9511      96.1298
1     120.4846     110.8617
1      99.4706      95.0055
1     110.9697     110.4843
1     160.6281     145.9756
1     101.3459     105.2928
1     102.4985     101.3504
1      97.4708      92.2722
1     101.5130     101.4847
1     109.8531     112.9208
1     119.4137     119.5899
1      81.3866      83.6979
1     110.4900     112.1901
1     124.0717     124.7154
1     106.3170     102.6421
1     121.7754     123.3985
1     102.3090     108.1615
1      97.1082      96.2926
1      66.6299      78.3696
1     108.1843     112.3442
1      87.3795      90.7999
1     100.8569     104.8185
1      83.7598      83.4574
1      71.1714      77.6721
1     121.5028     121.7569
1     111.9336     108.0452
1      82.6663      77.8786
1      82.2708      88.0011
1     121.3604     122.4859
1      40.4492      46.9327
1      86.3239      74.5700
1     103.2883     101.2690
1      89.2830      90.4003
1      99.7826     100.7525
1     116.9069     109.4856
1     124.5262     125.3399
1     120.6534     122.1297
1      99.3444      95.0754
1      99.4696      95.9327
1      82.8686      86.4814
1     122.1807     121.8036
1      94.5664      96.0248
1      78.5410      73.2825
1     109.2511     111.3338
1     117.4019     115.9307
1     111.5923     112.8172
1     114.3948     118.7433
1     109.6132      97.4493
1     126.8362     118.0573
1     116.6845     117.2261
1      71.5153      63.2116
1     118.8404     132.6141
1      94.3309      95.6261
1     104.9447     103.5604
1     118.0721     116.3956
1     131.4978     128.3845
1     124.0938     121.1595
1     118.3128     117.6655
1     107.8544     109.9861
1     125.3548     122.1176
1      87.9240      87.7646
1     119.2181     116.4933
1     105.2760     106.9622
1     119.8597     113.6912
1      96.7287     101.1088
1     116.0269     113.8141
1      95.3624      92.0810
1      96.4255      92.6854
1      92.0019      99.5529
1      89.7943      86.8994
1     115.5003     113.5081
1      84.6357      86.3186
1      90.2815      87.9427
1     126.7387     122.9802
1      88.9114      83.6929
1     137.7190     131.9676
1     124.5035     121.4623
1     106.7000     104.2809
1      97.3199      93.8597
1     121.7053     120.4046
1      99.0608      93.9273
1     101.7898     102.8796
1      99.1817     100.0321
1      84.0205      70.5899
1     106.5020     103.9333
1      65.8479      74.1730
1     102.4466     100.7600
1      83.0767      86.0575
1     118.2000     115.1179
1      98.5005      97.5159
1      98.0617      99.0788
1      87.5278      86.3869
1     139.9494     134.0413
1     120.2849     112.7364
1      99.3620     109.7513
1      91.4592      90.7261
1     106.3562     106.4675
1      98.6861     105.3712
1     143.8975     135.6099
1      95.3553      97.8671
1      94.2648     100.0652
1     133.1521     127.6338
1     112.3636     113.7395
1     125.8394     123.5164
1     111.3782     109.7955
1     116.1664     117.9613
1     134.6209     135.2335
1     155.3518     148.6340
1     121.2144     117.3350
1      95.5134      94.5263
1      90.1618     101.6428
1     116.9560     112.3843
1     120.1166     119.8934
1     113.7996     108.1418
1     114.3440     115.4543
1      84.8272      88.3628
1     102.5376     104.7545
1      84.7058      85.3993
1     107.6496     108.1464
1      85.0882      84.8293
1     124.0495     125.0677
1     118.2034     116.8767
1     106.8368     105.0857
1      94.3696      94.8547
1     111.1622     105.6804
1     101.6095     113.3847
1      80.9460      79.8410
1     110.0654     107.9689
1      95.2071      99.5420
1      85.3239      85.1856
1     123.1700     114.4747
1     117.4637     114.0547
1     117.0198     119.8593
1      90.7957      88.7730
1     111.7463     111.6278
1     108.2689     111.4551
1     111.5486     111.2674
1     116.8650     110.1503
1      87.4057      85.2371
1      81.4724      82.3038
1     105.2689     106.5570
1     111.1208     113.5568
1     101.2247      95.2579
1     103.0417     101.3152
1     120.9487     121.9486
1      96.7235     102.3692
1     137.4571     137.0998
1     123.8598     125.3339
1     111.4996     107.7734
1     106.3677     105.0166
1     105.5702     106.7914
1      86.9951      89.7446
1     160.8474     148.6563
1     118.7572     112.3175
1      68.4225      59.6349
1      96.6614      90.5742
1     109.8850     106.0740
1      90.0238      95.7810
1      86.7135      90.6599
1      54.7125      46.8852
1     103.4636     101.8603
1     105.4191     111.5376
1      91.5499      84.7508
1     106.6508     113.1912
1     115.9556     118.0780
1      98.0511      91.7244
1     100.2456     104.1365
1      74.3593      65.3943
1      84.5388      86.9627
1     109.4623     111.4802
1     102.8079     103.0302
1      97.6057      94.8339
1      98.7834     103.9763
1     105.3582     104.6516
1      54.9744      53.9414
1     123.6470     124.3040
1     130.0088     130.7925
1     123.0815     119.6687
1     127.3819     132.7670
1      95.1281      87.8086
1     101.7077     102.0124
1      95.9533      83.1424
1     113.9416     115.3934
1     134.1447     128.3003
1     115.4598     114.6545
1      77.6380      80.8715
1     123.3635     117.9362
1     129.8748     130.5618
1      83.3288      93.4761
1     104.5401     101.6932
1     131.8538     121.3636
1     116.7922     115.6194
1      99.0797     100.9017
1      75.3502      79.4591
1     113.2211     112.4860
1      82.6831      89.1628
1      98.9795      92.0164
1      88.1944     100.0051
1     114.3205     117.0711
1     113.6298     111.8916
1     110.2472     112.0891
1     115.7358     113.5995
1     102.1296     113.4697
1     114.7461     119.8605
1      79.4152      78.3397
1      72.0122      73.1531
1     111.8225     109.0393
1     131.9764     129.4332
1     120.5864     119.0525
1     116.1911     111.0990
1      88.8333      88.6027
1     106.7814     106.9674
1     105.6786     107.0939
1     127.7390     121.9065
1      87.3491      96.5259
1     120.7841     123.6934
1      85.1923      70.4696
1     118.4087     113.1357
1      95.8769      93.2417
1      93.6561      95.9667
1      63.7381      85.0610
1      90.7264      94.8946
1     118.0303     126.7752
1     121.7027     118.2164
1      99.8334     100.4624
1      67.5301      25.5605
1     104.7652     108.5616
1     111.7010     109.4186
1     127.3338     126.5028
1      98.2742      97.2640
1     129.7215     124.6044
1      91.0738      90.8044
1      83.2987      86.9451
1     111.3508     115.6980
1     112.1107     107.5010
1      95.7149      96.0268
1      63.9478      67.6968
1      96.8769     100.0177
1     109.7157     100.6142
1      94.9859      98.6583
1      98.9535      93.8835
1      98.0415      99.2710
1     110.3517     108.8213
1     124.4659     127.7060
1      84.6338      89.1080
1     103.0062     103.8791
1     106.9019     104.5701
1      86.4213      97.8802
1     100.5477     104.0163
1     106.3385     104.2772
1     109.4688     108.1945
1     110.2539      95.7103
1     155.6603     150.8625
1     130.9693     126.0153
1      99.5008     101.9384
1      97.3045      98.8041
1     101.1141     103.9941
1     114.7331     114.8986
1      90.6981      87.1027
1     100.0496     110.5801
1     104.7994      99.1953
1     109.8297     104.4027
1     128.8705     131.7672
1     132.4725     129.1542
1      79.0617      82.1868
1      94.1251      93.3420
1      79.2839      84.8761
1      97.5254     103.3008
1     115.8089     121.2252
1     134.9026     129.8454
1      81.8567      80.8077
1     116.3176     119.0801
1     117.2115     116.4664
1     112.8198     110.8489
1      66.8113      57.1930
1     109.1142     109.6996
1     112.9129     110.9444
1     116.6871     116.2045
1     128.0212     125.8704
1     114.5473     113.3020
1      93.1593      91.4762
1      94.1134      94.0458
1      76.0888      73.1853
1     120.4161     123.1523
1     124.7081     117.1709
1     126.4421     124.4717
1      97.2143      96.7223
1     115.0374     110.7767
1      79.1184      80.4832
1     113.6225     114.7345
1      82.3622      87.3825
1     168.4003     156.0292
1     120.0495     118.0701
1     122.2986     119.3712
1      86.0572      97.3126
1      92.6880      95.4696
1     118.1046     117.9122
1      95.2623      95.7725
1     100.9950     101.4871
1      81.6352      88.3254
1      56.6982      65.1592
1      84.5066      91.9899
1      87.4516      91.2423
1     156.5575     143.7511
1     101.9631     105.4889
1     115.1558     111.4265
1     135.4321     138.4078
1     124.4108     122.5705
1     103.2024      98.7038
1     126.8467     129.3202
1      96.2674      93.8582
1     102.3810     103.0257
1     122.0808     122.6514
1     120.9910     124.8168
1     122.2591     119.1124
1     108.1172     106.1119
1      77.6064      70.0134
1     116.2486     112.4476
1      49.3626      49.8450
1     123.3285     121.1174
1      69.2370      69.6099
1     111.4676     109.2505
1     120.5711     117.4600
1      94.6910      96.4666
1     111.3736     114.2369
1      90.8607      91.9257
1     123.2907     122.3584
1     119.7650     117.0352
1     100.0025      99.6438
1     121.8557     121.3408
1     144.3771     134.2908
1      91.8809      94.2715
1      87.5396      84.2634
1      98.6601     105.6053
1     104.1550     105.1723
1     111.6137     111.9546
1      83.8833      76.2909
1     100.0647     102.4615
1     115.0826     118.8205
1     124.9685     120.6196
1     129.9871     128.1313
1      70.2340      74.5117
1     109.8115     111.4690
1     109.5406     105.8109
1     116.6264     119.1259
1     108.6691     107.2366
1     123.9585     120.1402
1     104.3120     100.4356
1     129.5670     122.6573
1     135.2737     133.8136
1     114.2945     109.8791
1     149.5943     140.1925
1     106.6229     109.6394
1     127.2735     123.2408
1      96.9901     102.9786
1     115.0488     121.9058
1      35.4868      38.3592
1      79.7790      87.6373
1     120.3805     122.7772
1      96.9628      98.7021
1     109.6674     107.0708
1      76.8215      85.5662
1     123.4412     125.8103
1      98.1866     104.9854
1      56.1879      71.0885
1     106.6971     118.5564
1      98.6831      98.4049
1     129.3696     120.9596
1      54.7104      62.0073
1      98.5502     101.8916
1      96.7382      95.5931
1     172.7355     166.6450
1      70.1753      70.0606
1      68.0903      65.5573
1     117.3515     116.9270
1      84.2354      86.3654
1     118.3835     120.5710
1     121.7214     122.8114
1     125.4300     121.5882
1     122.1630     120.3071
1     118.7487     122.3344
1     110.9798     111.7273
1      59.2310      69.2112
1     109.5120     115.2663
1      89.0651      87.7540
1     120.7425     121.4440
1     101.9709     100.9002
1      90.0481      97.5542
1     106.0082     103.0380
1      91.7068      88.7712
1      86.6506      83.3849
1      89.6981      94.8280
1     125.8161     121.8213
1      96.2000      99.2762
1     125.1012     125.3334
1     111.1436     110.6877
1     127.0696     129.3550
1      73.0305      79.1864
1      52.4385      69.4530
1     119.0949     117.0389
1      98.9953      92.6298
1     109.2969     110.3794
1      97.2996      96.7861
1      88.2249      85.4357
1     109.6051     112.0261
1      93.8266      94.0640
1      96.5093      93.7860
1     100.5302      95.9926
1      96.9043      93.6605
1      88.5196      96.0141
1     117.8625     116.4222
1     103.2280     102.4679
1      96.1553      85.6852
1     118.4441     115.3779
1     132.9254     130.9859
1     121.0014     117.7082
1     145.6680     140.5263
1     124.1422     126.3678
1      67.7333      80.8275
1     124.6767     116.4269
1     104.4234     107.4625
1     109.0134     110.0694
1     110.5476      98.2875
1     123.1469     120.9767
1     100.5772      99.8499
1      97.3946     100.3106
1     104.8043     104.8501
1      98.4704     102.9339
1      75.4597      73.3512
1      95.6864      93.3987
1      90.1299      95.3124
1     106.4169     101.9156
1      75.2462      72.2299
1      91.4738      91.8362
1      86.7984      88.6681
1     115.2815     114.9879
1     122.9223     126.0045
1     109.8045     106.9868
1     110.9206     110.9084
1      68.7829      73.2212
1     118.7330     119.4594
1     111.6193     114.4582
1     107.9470     106.1540
1     115.0392     113.9018
1      94.5856      93.4844
1     121.4614     120.3561
1      93.4354      91.3131
1     110.3823     111.6854
1     115.5849     114.3716
1      94.6759      94.0446
1      92.8361      83.5237
1      82.8653      86.8318
1      69.1942      73.3015
1     126.5917     129.3880
1      79.7060      87.3225
1     104.8637     105.1047
1     129.6088     121.4383
1     125.0665     128.8930
1     105.9284     109.2943
1      92.1210      91.9487
1     128.9439     127.9968
1      97.2750     100.5067
1      99.6164      85.9996
1     113.2047     110.7365
1     120.7186     126.8493
1     104.2814     109.7559
1      39.8489      50.3086
1     128.1985     121.8377
1     117.8829     119.5256
1     108.4474     107.6876
1     124.5262     115.1495
1      80.8486      80.9445
1     105.2725     102.0040
1      96.7979      99.6499
1     113.7836     112.7052
1     102.3494     100.5955
1     137.8945     127.4786
1     115.5757     115.3436
1      68.7627      78.1852
1     122.1019     118.0413
1     106.5882     106.1734
1     110.0233     107.9504
1     102.7227     106.1412
1     127.5994     126.3331
1     103.6172     101.3872
1      96.8300      97.5588
1      99.9924     100.2267
1      91.7340      98.3544
1     120.8348     117.4673
1     116.2951     107.1558
1     119.7234     120.4560
1      77.2411      97.5445
1     109.0494     108.2492
1      97.5561      94.8581
1     108.3047     107.2131
1     111.7744     116.9612
1      67.0627      76.3011
1     121.6718     120.0795
1     129.3362     129.9558
1     109.1933     106.5256
1     104.8655     103.2855
1     141.9894     135.1888
1     127.2011     126.8227
1     112.4593     107.6925
1     147.3428     151.8549
1     125.4220     121.2681
1     111.7991     105.0008
1      86.4379      86.4950
1     102.4475     102.9420
1     100.9824     106.0749
1     118.0644     117.9025
1     130.3345     126.0912
1     101.0235      89.2193
1     115.6056     113.4485
1      92.9236      94.1356
1     110.2478     106.0699
1     110.8631     117.7144
1     127.4313     128.4838
1     105.0341     104.6356
1     126.2289     122.3653
1      95.0835      92.1250
1     111.2843     109.0930
1      73.7743      79.8799
1     119.2970     115.4315
1      98.0122     101.4563
1     114.2587     112.3914
1      89.8293      92.3448
1     118.8200     119.5803
1     105.1727     103.2947
1      92.9122      87.8957
1     105.1088     103.1444
1     116.1778     106.8368
1     130.3965     127.0967
1      74.6351      74.3127
1      78.3048      81.1982
1     112.8561     117.4976
1      72.6244      73.6095
1     127.0693     110.9499
1      99.3056     113.0272
1     112.1694     108.9111
1      93.4032      95.8452
1     111.9509     107.0751
1      94.7866      95.1020
1      88.8066      91.9340
1     114.3711     113.0607
1     106.0820     108.8421
1      66.0712      70.7322
1     104.4861     109.0053
1     119.6836     116.7847
1      96.3336      94.6440
1      99.1070     100.4707
1      99.6115     102.1868
1     117.5008     111.1455
1     137.1173     129.3800
1     122.2238     122.0231
1      98.9770      96.0999
1     122.8466     127.4157
1     108.9138     110.4656
1     122.2012     123.6464
1      90.3019      85.6905
1     104.1026      98.9482
1     121.7936     124.1100
1     123.7014     122.6443
1     103.2025     110.1881
1     122.7864     123.3397
1     103.2715     101.8509
1      96.4393      96.4083
1      95.0479     104.0860
1     120.5368     115.0718
1     119.0921     117.7845
1     111.1978     110.6270
1      80.7089      78.0059
1      88.7574      90.1796
1     107.1407     109.8076
1     112.0400     113.2822
1     105.1733     105.2962
1      99.1166      97.2423
1     135.3971     128.9971
1     114.1992     112.7541
1     115.3195     115.5544
1     110.0057     113.5587
1      92.6923     103.5823
1     116.6522     104.7887
1     111.2987     112.4222
1     107.7870     111.0574
1      83.4577      94.5074
1     107.4293     115.0609
1     119.3730     115.7598
1      89.4339      98.6563
1      95.1602     104.8553
1     116.1451     110.0424
1     139.1282     131.9613
1     113.8345     110.2782
1      99.0725     107.7719
1     111.1252     109.1605
1      67.3638      66.1175
1     101.3264     104.0849
1      89.1994      90.9307
1     103.7370     103.2133
1      76.5320      73.3302
1     117.7401     116.5271
1      94.5713      86.9663
1      75.3227      79.8564
1     117.0802     118.8583
1     118.5473     118.1495
1     133.4894     128.9799
1     103.5376      98.7825
1     123.3884     120.5810
1     147.0376     146.8653
1     101.3732      93.1327
1      90.2915      91.5126
1     101.7443     113.3410
1      85.2939      83.3877
1     108.4123     107.7839
1     121.8048     119.9122
1     112.7618     109.3205
1      82.6928      75.9943
1      83.5540      58.1753
1      88.4165      83.1505
1      88.8208      88.4821
1     122.5714     125.4219
1     107.7920     105.6905
1     121.8877     122.8789
1     130.0368     130.6114
1     140.1187     133.0942
1      93.8566      80.2214
1      86.3015      94.4844
1     123.1471     120.9710
1     112.4473     113.2664
1     129.3200     122.6138
1      92.8258      94.1714
1      87.8277      81.1199
1      35.3626      47.9430
1     110.3930     110.7706
1     120.8439     120.7859
1      78.6296      80.3803
1     115.3068     110.3915
1     122.7097     126.0862
1     113.5102     110.0860
1     111.6565     106.2528
1     115.8942     116.5237
1      88.7292      87.1402
1      88.3393      89.3285
1      55.5232      54.0152
1      87.4900      97.7829
1     103.3089     105.3532
1      76.6615      77.9667
1      85.7128      88.3737
1     109.1271     108.2219
1     110.4312     114.5784
1     121.0993     117.6828
1     108.7704     108.6122
1     127.9838     123.7738
1      96.9789      95.0624
1     111.3069     109.0076
1     120.3341     118.7867
1     105.4241     106.2996
1     105.6619     102.6455
1      89.4006      90.7519
1      81.4024      78.9242
1      98.5065     106.2522
1     123.9268     125.8467
1      90.3291      90.9552
1     107.1762     105.3515
1     112.5675     108.2321
1      92.2588      96.7505
1      89.5686      88.4080
1     124.8009     126.4039
1      97.3521     104.0718
1     108.4871     108.9640
1      84.3836      83.2719
1      97.8328      96.9012
1     113.2911     113.3733
1     107.5073     112.9544
1     114.4717     110.6125
1     115.9077     114.2485
1     104.3298     103.9437
1     112.9352     112.2954
1      94.7504      93.0759
1     118.2472     118.2389
1     124.4797     123.2393
1     160.3358     156.4299
1     138.8068     137.7929
1     127.6357     123.0626
1      92.1878      95.7805
1     111.4208     108.6931
1     102.2451     104.9799
1      89.0976      93.2503
1     140.6501     131.0736
1     115.1245     118.6589
1     126.6124     128.8088
1     115.6339     114.5320
1      72.2748      60.2250
1     143.3243     134.3359
1     107.4610     106.0319
1     133.5595     137.7129
1     122.4676     119.6622
1     124.6804     118.1956
1      71.7756      74.4673
1      99.4722      95.6805
1      96.2780      97.7666
1      98.2538      97.0576
1     103.1659     108.7259
1     102.0282     105.2654
1      90.5093      90.5897
1      77.2974      64.7180
1     121.7415     127.3840
1      49.6315      38.3212
1     120.6774     115.4764
1      78.8000      70.6549
1      82.9136      72.6431
1     106.7967     104.4544
1      87.7993      85.1636
1      89.5136      97.0362
1      94.6140      98.8921
1      99.5507     100.2737
1      86.5842      85.2684
1      85.7805      88.7176
1     129.2975     125.7163
1      99.7187      95.8728
1      89.9766      78.8271
1     110.9777     110.5016
1     142.5347     135.5072
1      99.4030      99.3426
1      67.7644      66.3569
1     151.7988     143.9376
1     108.6745     108.8147
1     124.2972     124.2139
1      99.1958      97.1863
1     106.5856     107.5011
1     111.7399     108.0156
1     107.3916     106.3587
1     104.7041     108.2117
1      72.1899      70.4722
1     115.8384     113.7773
1     122.7119     108.6869
1     114.3626     111.1881
1     116.6219     117.8893
1     133.8582     128.8927
1     118.9256     119.4135
1     114.0321     118.1917
1      43.1363      69.5003
1     102.4930     106.7555
1     128.0567     125.1907
1      98.6520      93.4619
1     129.0412     121.8640
1      91.9910      87.8039
1     132.5918     131.4373
1     105.2698     108.0554
1     104.1721     107.0017
1     124.3528     121.7704
1     128.0470     124.1170
1     122.2720     114.3707
1     109.5012     115.6905
1      68.7282      79.5493
1     105.1924     107.1141
1      97.3702     103.2530
1      83.4591      79.7370
1     124.9951     119.6642
1     133.2187     129.4845
1     138.3994     132.8330
1     119.5006     118.7258
1     112.9142     110.1784
1     121.8107     117.8833
1     110.4365     107.4937
1      73.1355      75.0836
1     112.6929     105.1668
1     112.7719     118.8703
1      95.7455      92.0094
1      98.9457     101.2084
1     126.5423     120.9964
1     126.4229     127.1204
1     130.9332     123.3387
1     125.9822     120.5683
1      97.6919      97.1584
1      78.4830      75.7612
1      94.5219      88.9625
1     127.6830     124.5636
1      81.1705      86.6835
1     110.4642     108.3431
1     118.2279     121.1061
1     132.3676     131.8996
1     113.2816     112.8707
1      77.2844      88.4919
1     104.8647     104.1601
1     100.1152     111.7463
1     107.7494     113.2756
1     110.5534     109.8602
1     104.4919     105.2256
1     124.4930     122.8172
1      95.4167     103.1960
1     117.8359     114.4302
1     109.8093     106.3502
1     114.8031     109.0914
1     133.2127     127.1306
1      76.2894      77.5522
1     138.3191     131.6510
1     120.9164     117.3010
1      85.0295      84.7984
1     107.2198     113.4389
1     135.0914     133.7816
1      89.5321      85.1539
1     144.7084     147.0192
1     114.8941     114.3480
1     121.4126     116.1259
1     110.7977      90.5051
1      97.6355     102.4441
1     104.0100     106.9410
1     129.5527     128.1443
1     116.7220     118.5654
1     105.6122     102.3944
1      94.5605      99.2969
1      96.1351      95.6495
1     133.5375     127.6139
1      99.4325      98.8562
1     106.5891     109.3853
1     113.1265     111.1837
1     110.7862     109.2828
1     119.9536     126.2849
1      97.1462     105.1047
1      95.4331      89.6623
1      80.9765      82.7841
1      82.4981      92.4595
1     130.5662     128.3667
1     114.2394     119.4338
1     142.1216     143.6481
1     108.6277     110.2568
1     121.5184     118.7635
1     113.8467     111.1697
1      98.7076      98.4875
1      72.9943      74.5895
1     101.0381     102.2182
1     114.5197     106.6013
1     124.5528     121.8848
1      99.1974      99.2070
1      90.2695      95.2080
1     112.6514     113.9100
1     124.9779     122.3117
1      85.1625      82.8720
1      70.0427      75.4589
1     119.6468     118.8948
1     128.7593     123.4619
1     101.2796      99.7595
1      80.5128      87.9482
1      94.0169      86.5056
1      85.3639      87.7562
1      67.6929      44.8740
1     111.3054     119.8571
1     103.6126     104.6635
1     122.6082     114.3027
1     105.4089     101.5781
1     112.1451     121.4734
1     119.3466     122.7636
1     124.1150     122.6035
1      82.5837      75.7792
1     121.2693     119.2071
1      78.3022      80.0385
1      92.6208      96.3961
1     154.8929     159.4160
1     107.8565     107.2758
1     126.1876     127.0076
1      94.8596      93.0384
1      56.3490      65.9525
1      92.6288      90.1426
1     101.5496     100.3974
1     118.8397     112.3138
1     108.6315      96.3171
1     101.6349     104.0619
1     109.1929     110.5059
1     104.1819     101.3968
1      92.0586      98.5180
1      66.4843      74.0430
1     103.3644      91.6244
1     101.1412      97.9375
1      83.3376      76.0336
1      81.0469      73.8231
1     102.1761     109.0766
1      86.3042      83.5266
1     137.6917     138.1107
1     116.2956     115.5406
1      84.3971      84.9090
1     115.1442     118.2810
1      81.1706      79.1822
1     127.2044     130.0980
1     122.3418     118.7182
1     102.2782      99.0816
1     105.1754     110.3176
1     111.3104     109.3309
1     106.4971     109.2363
1     118.1257     113.6698
1      85.7234      93.0928
1      95.8698      87.4162
1     119.1030     118.6668
1     120.9473     121.7185
1      72.9905      67.5982
1     116.4847     114.7717
1     103.4082     106.2150
1     112.6183     107.6428
1      80.9222      87.5038
1     115.8804     117.7258
1     129.9547     130.2438
1      96.4152      93.9794
1     112.7827     112.4087
1      88.1591      90.2105
1      92.0943      91.3507
1     138.8938     131.4834
1     113.5805     118.0641
1     112.7629     117.2357
1      84.4578      87.1767
1     124.0805     123.0743
1     121.4333     124.9022
1     109.5362     111.9175
1     108.3849     108.2035
1      86.4706      94.0239
1     136.2866     142.7879
1     116.4926     111.7618
1     103.9570      98.9520
1     120.7452     112.8023
1     107.9711     108.4125
1      14.8867      43.7092
1     114.3997     124.4765
1     129.0765     124.1598
1     117.2279     113.9490
1     117.5434     120.4783
1     105.1286     106.8956
1     139.6624     135.4374
1      93.9802     101.1340
1     100.3822     101.7676
1     129.3511     131.6194
1     111.4904     108.2332
1     126.1232     135.3870
1     101.8235     106.4133
1      82.6848      71.9445
1     139.4297     131.5416
1      95.6264      90.5781
1     113.1034     110.6179
1      91.5731      83.2589
1     111.9040     113.7880
1     115.1347     110.4928
1      83.6127      79.9986
1     107.6419     105.3168
1     120.8714     124.8091
1      75.2912      64.7228
1      90.4078      94.3952
1     121.3490     120.8219
1     110.6900     115.9235
1     100.5758     104.5711
1     100.2181      98.7052
1     211.0238     200.8647
1     121.3778     124.3084
1     130.8847     121.2523
1     110.1535     110.5858
1     120.0857     121.1387
1     118.4205     116.1391
1      90.8038      91.5174
1     103.2316      99.0183
1     118.7736     119.6712
1     121.8938     118.0810
1     111.4572     113.4274
1      91.1348      91.1336
1     137.3093     139.5341
1      96.6150     102.6569
1      23.8256      50.2426
1     107.5136     106.4342
1     106.0145     106.5343
1      82.9945      82.1503
1      76.1857      83.7007
1      99.1520      97.8272
1     120.0409     115.0167
1      94.9930      93.5730
1     113.2619     110.3623
1      92.0651      92.3032
1      98.6447      94.4844
1      95.2819     102.3301
1     108.9577     109.2154
1      61.7746      69.4590
1     119.3338     116.9300
1     109.0178     110.9722
1     103.7056     102.7572
1     119.9764     117.6512
1     128.4325     127.7969
1      79.1391      88.4295
1     103.6606     107.6850
1      93.9386      87.1126
1     106.3030     107.8686
1      96.3613      91.9755
1     122.7288     116.0413
1      93.2854      98.5607
1     115.4595     111.8635
1     102.1672     105.4927
1      71.6710      79.1523
1      84.3093      83.0195
1      85.5487      86.2865
1     106.9203     112.7543
1     112.5120     112.0963
1      96.3804     101.4466
1     105.1113     100.6654
1     103.5685     109.0347
1     116.4333     119.7947
1     108.6943     108.0776
1     104.5334     107.2146
1     117.4432     116.7024
1     133.5623     131.2876
1      83.0663      89.0656
1     112.6559     110.9117
1      89.8658      99.2362
1      82.4996      83.1561
1     116.7971     118.8608
1     113.1435     112.3595
1     122.1256     118.9603
1      98.2208     100.1775
1     111.1111     109.3278
1     113.1025     112.1468
1     108.4132     107.5564
1     101.7220     104.2888
1      88.6201      85.6020
1     124.3035     121.8675
1     134.7431     126.0178
1     113.1045     113.5167
1     126.6505     116.9225
1     129.4526     126.9985
1      40.2507      50.8657
1     119.8003     117.0382
1      80.3362      83.5274
1      79.6748      75.5470
1     123.7511     120.8258
1     128.9305     122.8086
1     115.5974     118.7901
1      46.5840      51.5078
1      89.3550      86.7276
1      94.0740      90.1298
1      90.0696      88.5885
1     122.7379     125.0586
1     124.0684     121.9255
1      81.2478      77.8107
1     147.4666     147.5926
1      79.9885      67.4520
1     104.6444     101.4995
1     115.3510     113.7730
1     120.2242     113.4898
1     132.0512     137.6789
1     114.4296     108.0479
1     118.9284     122.4814
1      79.9594      86.1181
1     120.5730     120.9793
1      98.1346     104.9516
1      83.5766      84.4023
1      99.3981     105.3444
1     125.6477     128.7250
1     110.5724     106.0499
1     132.6917     129.8383
1     107.1443     103.9062
1      86.4305      84.2761
1     133.2530     129.4868
1     109.9393     106.9637
1      77.7218      83.6657
1     101.8948     100.4941
1     110.0636     105.8910
1      99.9998      99.4395
1      96.4840     100.9605
1      36.8657      44.8413
1      80.6313      73.0786
1     144.8433     137.5291
1      97.2718      88.8464
1     125.0375     124.2160
1     107.9069     113.6865
1     129.1474     124.7178
1      81.7147      94.3273
1      97.2024     101.2622
1     115.5310     115.4512
1      99.9060      99.2455
1     113.1366     112.6723
1     120.9317     110.0782
1      91.4182      96.6068
1      87.7270      94.4403
1     114.8296     111.7633
1     106.8301     110.7614
1     126.9440     120.3922
1      84.2522      95.6198
1     113.5414     115.0152
1      97.2290     102.9617
1      93.8401      96.6170
1     102.7193     108.2051
1     103.7521     100.3533
1     120.2787     124.6109
1     122.2129     120.1792
1      74.1011      76.3072
1     112.9890     113.6941
1     122.0975     117.6821
1      83.2762      69.0959
1      83.5231      88.8357
1     112.2337     115.2054
1      91.0752      90.9178
1      99.8852     101.0056
1      59.5708      69.1148
1      83.5725      84.4117
1      99.1548      92.9857
1      94.8143      90.4541
1     139.8566     134.4841
1     119.7925     117.8964
1     103.8835     101.4541
1     112.1662     110.4732
1     126.0614     123.1597
1     112.7872     105.1466
1      88.4532      96.2834
1     103.3654     103.7879
1      93.9996      84.1936
1     110.9168     111.6025
1     100.6194     100.3642
1     103.8025     106.7551
1     130.3043     126.9053
1      85.6343      83.4664
1     109.3505     112.8512
1      82.1371      72.4276
1      87.4765      87.2037
1      94.6272      98.9593
1      98.8762      91.1619
1      85.5647      80.3366
1     120.6217     120.3031
1      87.6337      88.3546
1     115.6490     113.1304
1     113.8101     115.5021
1      72.9185      73.0517
1      97.2619      94.3216
1      94.8470      95.2693
1      84.9925      74.9480
1     130.4998     123.9930
1     102.6031     100.9445
1     112.3343     114.0137
1     160.5132     152.2296
1      95.0698      84.6213
1     108.1245     111.3130
1     106.2878     107.3401
1      88.0529      91.1208
1      99.3518      97.4420
1     127.1080     124.1723
1     114.8868     115.6724
1     123.9954     122.3357
1     110.9022     110.5602
1     108.7079     115.6835
1     111.9599     113.1258
1     109.9085     114.0684
1     101.7879     105.3754
1     112.0952     120.7132
1     119.2358     117.5410
1     106.0777     106.7667
1     103.3092     105.1803
1      87.7958      80.5010
1     146.2270     139.8457
1     101.3063     100.7540
1     114.6923     113.2282
1     128.9853     120.3470
1     101.3787     106.8354
1     102.4809     106.7997
1     119.9043     116.0946
1      80.9629      97.3282
1     118.3014     115.8602
1     151.4521     131.2648
1     103.1421     103.0199
1     115.5728     117.2875
1     101.8256     107.7585
1      82.1438      85.8360
1     108.8466     116.5407
1      65.9923      71.7543
1     120.0862     119.4769
1      98.2123      98.9756
1     115.2251     115.3105
1      97.4422     100.6103
1      91.0546      92.0727
1     104.5196      98.5792
1      76.0882      88.2698
1     117.5866     111.5419
1      95.7568      96.9253
1     108.8409     110.0732
1     108.0750     103.4217
1      90.9121      88.7430
1     126.2223     127.3405
1      96.4154      95.9527
1      83.3951      79.2824
1     113.8362     111.9880
1     118.5615     119.1209
1     100.3004     106.4500
1     108.8426     107.6320
1     114.5244     108.8175
1     103.5826     102.4130
1      86.3324      94.0209
1     115.3135     118.9031
1     122.5204     118.1269
1     109.6320     111.3218
1     128.6440     122.9477
1      90.7360      91.4856
1      96.5727      97.7667
1     127.2487     126.4214
1     113.7879     109.1659
1     106.4120     106.5771
1      86.5285      82.5336
1     104.8609     107.1651
1      69.4461      73.3470
1      84.4762      80.3375
1      92.7660      94.4056
1     121.4317     113.0429
1     109.4847     112.4427
1      64.4912      58.7521
1      80.7085      81.0473
1     131.4859     125.6544
1     103.6608     111.2984
1     106.2496     104.0741
1     119.2412     114.1689
1     110.2940     113.6967
1     125.2321     125.1080
1     122.0548     121.9633
1     116.5297     115.8189
1     137.7792     129.9150
1     105.7989     104.2582
1     107.4538     101.9838
1     114.4282     108.4283
1     141.4019     144.9048
1      93.5490      90.9090
1     111.2413     107.4789
1     103.3648     105.5983
1      88.4833      94.3931
1      91.9316      99.7967
1     105.1930     101.1554
1     106.3025     101.8589
1      88.3668      84.7747
1     119.3182     119.5133
1     118.0548     123.2495
1      99.5480      94.7171
1      90.0274      91.5618
1      99.9094      98.7914
1      89.3243      87.0533
1      91.3667      87.3123
1      90.4226      91.5599
1     106.0832     102.3360
1      98.7595      95.5281
1     117.3381     120.2935
1      89.9262      92.9746
1      95.7970      98.8119
1      60.7143      61.3709
1     105.0520     107.5783
1     118.0562     114.4229
1      82.1780      72.5774
1     107.7698     112.4253
1      73.2639      69.0836
1      68.4136      66.1396
1     108.2023      99.0636
1      70.2354      76.5720
1     100.0430     100.1291
1      81.6488      66.4003
1     128.1031     122.2706
1      99.2325      99.1021
1     111.2246     103.2083
1     134.9129     135.3441
1      64.2901      67.7443
1      94.5266      98.6677
1     118.7331     117.3246
1     120.4975     112.1071
1      83.2456     101.7734
1     113.3403     111.8329
1      99.8219      99.9566
1     104.6001     108.6004
1     122.0185     123.1073
1      98.2133      96.1504
1     104.3811     112.3652
1     103.6943     101.3401
1     122.0281     120.6795
1     119.3658     113.4381
1      97.2859      94.9033
1     129.5660     129.9567
1      48.2261      39.9780
1     109.0264     107.7217
1      92.2214      94.0322
1     106.1555     111.1262
1     120.1641     120.1020
1      97.2339      93.9426
1      91.0464      90.9205
1     115.3035     112.0084
1     102.3282      99.4140
1     123.5266     121.5074
1     146.7288     140.2107
1     124.4729     116.1869
1     108.5661     106.7630
1      97.1003     101.4293
1     125.2086     120.6604
1      66.9335      79.4330
1      81.1557      86.3798
1      82.4302      91.0012
1     115.3109     118.7881
1      87.1637      86.3961
1     100.2591      95.5982
1     119.7553     125.4669
1     102.5038     103.5257
1      88.2321      79.7329
1     121.8088     118.3955
1      98.6215      96.4085
1     104.1145     105.9486
1     115.9370     120.0851
1     105.0870     106.6367
1     122.7575     124.1756
1     111.5905     108.8046
1     104.7125     103.7774
1     114.6776     115.9207
1     103.9119     103.9404
1     107.8259     108.2829
1     104.6593     105.7630
1     116.5512     114.8861
1     119.1255     117.6501
1     121.2221     119.7338
1      88.7254      88.8839
1     102.2436     100.9578
1      80.1367      74.6031
1     127.4559     123.9033
1     122.5147     120.0812
1     124.3749     111.6082
1      88.9220      95.4210
1     129.9478     127.2208
1     122.3902     125.8319
1     110.3713     108.3589
1     124.0217     119.6562
1     114.5858     106.7069
1     102.8405     100.6525
1      97.4150      99.5076
1     106.2678     103.4415
1     120.3239     117.2860
1     110.2155     111.4779
1     110.4359     109.7182
1     138.0478     138.8269
1     107.2752     106.2260
1     114.4796     112.9354
1     102.2912      99.6488
1     121.0488     121.2560
1     118.6261     118.3133
1     103.1797      97.9769
1      99.2062      86.1176
1     102.5472     102.6692
1     101.6830      99.7174
1      68.4731      72.1239
1     105.8298     108.0898
1     128.8839     128.4006
1     147.6013     136.8571
1     116.2118     117.8785
1     114.2489     112.3056
1     121.0476     118.2328
1     123.2324     125.5794
1      83.0737      82.8738
1     103.6190     103.7954
1     110.9025     114.2987
1     120.7532     122.0718
1      95.7760      98.0066
1      97.3183      82.6558
1     101.1275     105.5334
1     121.4493     119.2359
1      86.9155      87.7185
1      85.3276      81.0040
1      92.3458      87.5734
1      97.8478      92.7898
1     116.2573     114.0438
1     103.7462     106.3054
1     130.5489     128.1664
1     119.7038     127.4835
1     107.2333      94.9490
1     111.1317     105.8739
1      84.2042      83.6424
1     131.0514     125.4854
1      94.6966      86.8266
1      90.3097      77.6176
1     118.6999     119.2750
1      84.1776      90.9108
1     118.0887     112.5608
1     104.7944     107.2889
1     104.7258     107.7569
1     114.6775     111.0217
1     115.1651     106.3506
1      96.6113     100.8011
1     102.3252     107.3613
1     126.6941     124.8062
1      99.7095     114.4127
1     122.0332     120.8181
1     103.8281     113.3902
1     134.3790     127.0616
1     106.1727     103.5468
1     135.3595     130.2387
1     106.2411      98.0082
1     108.4871     102.1364
1     109.9833     113.5847
1     123.0925     124.0464
1      99.9450     104.1296
1     109.6375     109.3928
1     105.0853     104.2808
1      68.0760      61.6813
1     114.4092     109.8797
1     109.7712     103.7040
1     117.7114     118.6224
1     114.4060     112.8655
1     126.3287     120.2103
1      82.3473      81.7707
1     106.8092     106.5741
1      86.6715      80.4902
1      67.3394      79.0320
1      72.3980      81.3013
1     102.5379     101.3585
1     101.8188     107.2977
1     125.9361     129.3621
1     111.6495     108.4533
1     100.0011     104.9382
1      97.9506     103.6962
1     108.1388     104.9825
1      75.9648      81.5832
1     126.5610     124.2215
1     114.5986     113.5356
1     104.8875     105.6775
1     112.0026     108.4158
1     114.5272     114.1716
1      90.0413      89.0262
1      92.4674     104.2231
1      95.2497      98.9522
1     105.0435     100.2672
1      99.9404     102.7797
1      86.9697      88.2458
1     127.4738     124.5419
1     132.5902     127.2317
1      80.3918      80.2783
1     115.0211     121.0227
1      86.4297      73.8976
1     138.9734     131.8441
1      89.6169      97.2081
1      88.4782      85.4656
1      94.5244     100.7526
1      82.0529      82.6365
1      96.9175      99.6017
1     116.4615     119.3659
1     103.4539      96.8879
1     119.5460     119.5034
1      77.5089      76.5475
1     107.9835     110.0513
1     112.7732     113.6702
1     125.4734     119.0043
1     150.1021     140.6605
1     102.1463     104.1344
1     101.1030     102.1648
1      76.0898      77.7527
1      82.8977      72.2350
1     119.6867     115.3021
1     137.6608     130.9997
1      89.9339      92.4249
1     113.5335     114.6255
1     100.3905     105.5702
1     103.6724     103.9505
1      99.2174      98.5617
1      95.0553      95.0301
1     107.1776     108.8463
1      83.6187      82.2294
1     111.8034     106.9698
1     122.3850     120.3742
1     111.3156     111.0954
1      80.5710      86.1509
1     117.1914     118.5473
1     114.5967     104.6764
1     128.9041     126.0889
1     115.1198     114.7419
1      41.8315      38.2131
1      96.3827      99.0979
1     127.9146     122.7416
1     104.9353     108.5029
1     122.0630     120.0321
1     126.9281     124.7826
1      90.8535      95.8197
1     113.4875     112.9793
1      97.1476      98.0125
1     127.5409     123.8725
1     151.1433     138.5848
1     122.6683     115.1228
1      95.3325      93.4790
1      95.6012      99.3598
1     144.8670     137.4166
1      90.0599      87.8042
1     110.9980     110.0105
1     103.7726      99.6237
1     104.7182     105.9809
1      96.7527      89.4498
1      82.3088      85.9959
1     103.2385     110.9620
1     111.2422     111.9597
1     116.1309     114.7824
1     110.1662     114.3066
1      91.3698      91.5104
1      83.0017      79.5868
1      61.8588      65.9131
1     118.6223     113.9649
1     108.5600     106.5439
1      95.3894      98.8149
1      80.1206      78.1409
1     121.6923     123.3087
1      84.4894      85.2284
1     128.4871     126.4883
1     108.5049     108.9655
1     112.2139     110.0082
1     111.7097     105.0858
1     104.5112     101.6312
1     126.5042     123.3523
1     104.8524     103.9009
1      83.3245      85.1685
1     116.4414     115.9095
1     107.4468     108.1876
1     117.3050     116.2965
1      93.9530      94.7033
1     112.7233     103.5452
1     105.0723     103.2515
1      97.6188      96.8951
1      96.0374      97.3281
1     100.5848     105.1223
1      99.5990     101.6083
1      96.9033      95.5522
1     102.9379      99.7155
1     101.3393      95.5862
1      94.1488      87.0462
1     114.2336     110.5937
1     126.0161     127.6267
1      98.7175     106.6516
1     121.8804     120.7094
1      51.5116      52.1564
1     131.2058     128.9036
1      94.3397      91.9345
1     138.3674     128.9210
1     124.3079     121.3884
1     122.7667     120.7846
1     107.0028     106.4920
1     142.9375     138.5719
1     111.1730     121.4366
1     111.7988     103.8233
1     119.7482     118.8650
1     114.3638     112.4799
1     106.2054     113.2800
1      98.8893      96.3545
1     101.5249      90.7085
1     112.1984     113.1788
1      98.8028      95.7464
1      78.7990      91.4031
1      99.7153      90.3518
1     125.1444     126.2747
1      96.0596      94.7839
1     119.1358     117.8692
1     107.9272     106.4035
1     101.6077     102.7083
1     127.5063     122.3519
1     125.7373     123.8934
1     100.8842     101.9219
1      92.7388      96.6180
1     102.1380     103.9066
1      94.8750      98.8282
1      97.3427     111.2105
1     100.4292      96.8180
1     118.4576     115.9944
1     113.1584     109.0051
1      80.0040      84.0662
1      34.8515      34.2497
1     118.0961     114.7756
1     122.3024     115.7981
1     121.4114     117.6154
1     107.8602     106.3603
1     143.2649     141.8299
1      99.0219     104.0986
1      73.7838      75.5793
1     116.5837     111.8859
1     102.8851     105.0871
1     102.6202     100.9693
1      74.6394      73.1438
1      95.1536      99.0202
1     113.1061     109.8925
1     132.0279     129.2412
1      97.4679      94.5248
1     124.0029     120.6900
1     116.6861     114.6458
1      91.4586      79.4013
1     103.9627     101.0437
1      96.5700      89.9612
1      73.0961      78.4515
1     118.9044     110.3928
1     129.5729     126.1684
1     138.3075     133.6341
1      99.3558      98.8304
1     105.5483     104.6859
1      75.1102      72.0085
1      94.8785      94.0209
1      86.9075      90.2410
1      90.4966     101.6622
1     155.4123     143.5391
1     116.0140     109.7007
1      71.4649      65.6721
1      83.3596      80.6827
1     118.1581     121.4136
1      74.9672      76.6384
1      84.3612      83.1334
1     115.9297     114.3879
1     128.3820     120.7781
1     119.2660     115.4353
1     111.0080     115.4012
1     113.9415     111.0207
1     112.9549     117.2127
1      99.9018     102.5719
1     127.0634     132.1518
1     107.0624     106.6204
1     127.6177     121.0859
1      77.4782      80.1959
1      94.2090     105.8827
1      87.7394      87.4176
1      90.6599     101.6021
1     124.4796     119.0301
1     105.2939     108.7122
1     106.8916     107.9055
1     101.9268     118.9233
1      90.3283      90.2078
1      69.7696      75.1669
1      59.3208      65.2418
1      81.6926      81.6775
1     130.8887     131.0871
1     120.3546     122.3209
1     102.5634     104.7541
1      89.5984      90.1693
1     115.3247     112.6653
1     110.9202     113.8174
1     119.3059     121.1681
1     131.0436     129.5533
1     121.7758     119.0667
1     103.0737      93.4976
1     114.9159     116.1923
1      56.5795      42.4393
1      63.6097      76.6742
1      90.5200      89.1491
1      80.7335      74.0388
1      97.9952     104.1469
1     118.5331     122.9715
1     100.3007     108.3356
1      40.4108      43.2133
1     122.0912     117.2500
1     110.1963     114.8886
1     104.7425     105.6439
1     103.0674     105.4690
1     106.6519     113.7842
1     110.7397     117.3466
1     115.5409     112.6088
1      83.5929      86.4623
1     121.2272     117.9695
1     112.3900     110.9318
1      90.6658      95.2427
1     109.0328     110.8887
1     117.4729     113.7436
1      99.8617      96.7820
1     132.8130     132.7064
1      96.9226      87.5105
1     110.8787     114.3804
1     111.6729     117.3739
1      70.1098      73.3003
1      53.0223      56.0596
1      97.6799     102.1321
1     118.6734     119.6746
1     133.7461     127.3324
1     120.7842     123.4621
1      94.7051      94.7489
1     151.9270     144.8747
1     115.7540     112.8273
1     114.7784     116.8720
1     119.5626     112.2096
1     111.7075     112.0171
1      82.3603      82.2288
1      93.7574      94.0113
1      99.4632      93.3470
1     106.7621      95.3439
1     119.5805     118.4908
1     115.4829     112.4307
1     103.0039      97.3748
1      75.9350      81.0655
1      93.4394      95.9213
1     107.4287     103.2403
1     127.2965     124.2204
1     121.7137     121.1300
1      96.2091      98.7910
1     117.7407     119.2294
1     132.4339     132.8466
1     120.9706     119.9400
1     105.6816     104.1130
1     139.5364     122.1585
1      98.3816     101.4200
1     104.4308     107.2327
1      72.6868      85.4934
1     111.0118     111.2280
1     114.2218     110.7454
1     121.5417     122.9488
1      94.9859      96.3445
1      88.9977      89.0925
1     103.6561      99.7901
1      87.5504      95.8032
1     139.3125     134.4716
1      70.5913      71.8405
1      98.0826     100.8269
1      94.1483     100.5500
1      98.0428      97.7848
1     102.5966     102.6236
1     121.2840     126.7325
1      71.5086      81.8175
1      69.3099      75.9870
1     115.4844     116.8209
1     103.8225     101.2354
1     104.7611      89.0219
1      96.4839      97.4853
1     113.2545     112.8138
1      99.3290     102.3275
1     119.9178     120.6455
1     124.8829     127.1354
1      89.5139      83.8162
1      71.0839      64.9624
1      97.9187     103.6702
1      92.5409      82.0460
1      95.5228     100.9663
1     125.1617     124.0798
1      92.5664      84.1996
1     109.3326     107.2134
1     131.0348     128.3449
1     112.7366     110.2125
1      75.0433      58.9523
1      59.1722      75.2344
1     116.1643     114.8144
1     119.5031     114.9154
1      94.8638      99.2043
1     120.8496     116.6218
1     118.8588     117.5078
1     103.6999      99.4005
1      86.6593      90.2870
1     111.4085     111.2314
1     122.8433     119.8777
1     102.4380     103.2094
1      77.4402      84.0537
1     104.0093     110.8553
1     142.2589     144.1665
1     128.2021     128.7244
1     128.4214     126.4483
1     125.4253     128.0737
1     129.8088     127.0771
1     129.5050     124.4771
1     115.5037     116.7799
1     112.5230     115.3135
1     151.1232     140.1679
1     110.6625     111.8349
1     112.5697     113.1130
1      97.5721      93.3015
1     134.3351     129.5894
1     103.2077     106.7292
1      88.5455      95.2626
1     108.4355     102.6643
1     134.3353     127.4679
1     143.1759     145.6669
1      83.8553      83.0669
1     136.0230     132.1135
1     127.6765     126.4335
1     119.9433     118.6320
1     123.7720     123.2273
1      97.5132      97.7443
1      98.0970     100.9501
1      91.5515     101.9415
1     117.9134     111.8894
1      97.9068      98.1032
1     143.2425     150.1503
1     103.2710      87.0085
1      51.2883      67.0568
1     115.3832     107.0986
1     117.2683     112.7608
1     109.4668     110.5140
1      94.8607      91.5964
1     104.7234     103.7357
1      88.2513      89.2897
1      95.3268      96.3076
1     108.3929     109.3261
1      96.1665      99.8408
1     115.0982     115.0196
1     117.6104     114.0197
1      89.9434      86.6595
1     120.0492     116.7485
1      89.6322     100.3254
1     108.0523     107.3148
1     104.6904     100.8515
1      43.9976      71.6536
1      99.7839     103.6863
1     147.0166     140.3382
1     113.1305     112.0365
1      62.8860      66.2655
1      75.7365      66.1216
1     122.4425     122.5824
1      90.9039      91.2726
1      86.5568      92.5559
1     121.5064     121.5630
1     109.7798     107.0346
1     113.2373     109.3582
1     113.6905     112.9325
1      79.4308      77.6150
1     117.5956     116.9938
1     125.8556     123.5535
1      79.8980      78.9815
1     120.5992     119.4489
1     114.2604     110.5432
1      89.2778      89.4622
1      99.8387     100.7141
1     121.4717     116.4775
1      96.4101      99.3115
1     111.1150     107.3739
1     109.0946     105.9469
1     125.4114     121.7506
1     108.2750     109.8381
1      97.9846     100.2183
1     103.8299     108.5874
1      83.2475      69.0597
1     123.0130     122.4234
1      93.4341      96.8671
1     108.0485     107.7535
1      89.5035      87.8307
1      93.9289      93.8980
1     113.9977     113.9779
1      47.5968      48.6651
1     122.1336     114.6922
1     119.1524     117.3473
1      97.6092      98.7820
1      87.5212      97.3347
1      88.6729      85.1820
1     107.8340     106.9072
1      78.3987      73.0088
1      91.1572      91.9080
1     121.4142     121.6198
1     149.7535     137.2680
1     106.4084     108.3794
1     129.5377     130.4043
1     107.1972     109.4113
1     104.1916     105.5658
1      71.3611      74.5793
1     122.8151     117.6062
1      95.0110      96.4783
1     114.5558     114.1108
1      97.4037      94.7671
1     108.2315     105.3381
1     101.6692     106.8475
1     112.1767     109.5498
1     111.8624     117.1492
1     114.8489     117.9771
1     112.7889     113.3231
1     112.8281     111.9086
1     104.0683     102.5677
1     112.9773     116.3642
1     125.0478     119.9869
1     157.6188     149.7175
1     153.6672     138.3750
1     115.3919     115.2335
1      90.4079      84.7234
1     111.5223     113.4320
1      93.9742      98.4720
1     119.9704     122.6402
1     109.0073     103.9101
1     135.5873     131.1112
1      89.9008      87.5399
1     102.2870     104.4737
1      55.3841      57.7427
1      85.7446      90.2813
1     151.9887     143.8342
1     109.4582     112.7631
1      98.2261      99.9736
1      83.6633      81.2046
1      91.4286      89.6328
1     112.8768     109.0216
1     102.9669     104.1450
1     108.8282     108.2800
1     108.7008     108.5959
1      84.8377      84.9185
1     103.9765     104.6601
1      89.8366     101.8464
1     116.1888     112.8946
1     111.9071     114.6279
1      70.9224      66.4909
1      96.7689      96.3346
1      97.5215      96.8837
1      76.0443      81.1805
1      92.2407      98.3415
1      86.8529      86.1534
1     117.7242     115.0123
1      88.7060     101.1347
1     138.8763     126.4944
1      99.6809      96.7497
1     112.7850     109.6116
1      89.2948      87.4120
1     116.0373     112.0087
1     106.8840     107.4912
1     110.3176     107.4256
1     119.3180     119.9810
1      87.6690      87.0239
1      97.5243      92.7629
1     111.8123     105.3042
1     135.8337     132.7230
1      91.0294      89.8009
1     121.1967     114.4927
1     149.0263     143.2136
1     128.3034     128.3490
1      85.2960      94.0470
1     117.8612     117.1899
1     132.3150     127.2435
1      84.6629      84.1312
1     119.5554     121.6283
1     112.1213     108.2697
1     118.7057     120.2640
1     138.5697     129.9692
1     107.5237     105.8541
1      98.9381     100.9359
1      83.0015      56.9060
1     108.1494     109.1965
1      85.9225      88.1902
1      83.8618      83.2753
1      96.6048      97.8468
1     115.7259     114.3477
1     102.9342      97.1357
1     114.1454     112.4150
1     118.3447     118.4986
1      74.6936      66.1000
1      86.5744      88.0023
1     109.8969     102.4990
1      76.0420      89.0284
1     122.0270     129.3537
1     113.5858     121.3657
1      94.3331      98.6238
1      77.6979      80.6684
1      92.7595     104.6196
1      98.5007      98.2048
1      96.6857      98.9930
1     106.2821     105.4391
1      99.4650      97.9127
1     120.4668     132.7058
1     116.2683     108.6483
1      99.1911     102.4316
1     110.2517     112.4201
1      96.1662     107.4097
1     118.1334     111.8089
1      77.9961      85.9810
1      96.4203      94.0585
1     127.5957     127.1054
1      99.3213     101.3284
1      75.5086      82.0051
1      95.2960     106.1705
1      84.7052      91.5233
1      80.4493      87.8034
1      78.7352      79.8336
1     120.6234     115.4673
1     118.6810     117.7326
1      93.8678      92.3772
1      95.7054     102.8087
1      98.6950      99.3419
1     126.5906     128.3410
1      95.6342      96.5380
1     119.1059     117.4399
1      34.9245      37.4554
1      94.6585      96.9446
1     159.4564     154.2450
1     103.3782      99.6350
1     100.1419      96.1183
1      71.8573      82.4724
1     121.7326     117.3918
1      95.9514      94.1787
1     123.8657     121.6594
1     102.9266     104.6210
1     123.6381     122.8101
1      95.6301      90.6806
1     105.4262      98.8330
1     103.7622      93.1902
1     145.3426     137.6088
1     103.3379     108.4549
1      89.9781      90.3500
1      99.8621     101.4606
1      88.0864      89.6500
1     128.1429     129.4117
1     122.1325     119.1747
1     123.6914     119.1044
1     121.8014     118.1120
1      94.4027      86.2632
1      87.1806      87.5664
1     110.5243     110.7111
1     128.6044     121.1529
1     119.2795     119.9020
1     119.3721     121.5060
1     115.2351     116.9786
1      90.3338      90.0953
1      91.0223      87.1534
1     136.9513     142.3047
1      73.4629      80.6323
1      90.1328      95.7406
1     103.0504      94.0278
1     119.8245     120.8954
1      96.0848     106.5914
1     107.3044     102.3288
1     107.0977     108.9704
1     116.0373     108.1283
1      79.3964      86.3848
1      96.1393      96.7334
1     105.1428     103.3689
1     106.0410      98.9481
1      99.1723     111.7851
1     113.0081     106.1941
1     130.4440     129.4628
1      91.0477      87.1880
1     106.1077     101.9066
1      92.2649      94.5547
1      96.2983      88.9631
1      96.2720      97.5614
1      84.1767      87.0686
1     121.8001     121.8486
1      80.9510      80.1443
1      65.3540      76.2099
1      89.7128      80.6693
1     116.8544     111.1405
1     106.1993      99.3111
1     106.4238     104.4571
1     123.8214     123.3371
1     108.6989     103.5484
1     105.6812     100.8428
1     116.7339     115.5375
1     122.2449     116.9213
1     119.4062     121.0871
1     116.4886     120.6310
1     133.3204     130.6614
1     106.6103     105.4285
1     101.0834      98.2540
1     120.3767     121.7343
1      99.9502     102.3253
1     112.6519     110.2184
1     110.1959     108.1035
1     125.7330     130.2456
1     102.9449     108.1598
1     105.6476     101.4266
1     146.3701     140.4485
1      57.8544      65.5174
1     114.6360     115.2245
1     130.6083     126.7399
1     108.3760     108.4152
1     132.2875     129.1217
1     119.4208     123.3665
1     121.1355     117.2086
1     100.6413     104.3781
1     105.8776     109.3323
1     129.2474     124.3130
1     139.4308     131.2827
1      99.7103      99.6551
1      93.5384     103.3906
1      92.7444      95.3387
1     108.1307     112.2161
1     108.9440     109.2457
1     110.3292     108.8842
1     152.7827     138.4648
1     115.7238     114.5958
1     117.6777     122.4723
1      98.9483     100.1401
1     125.7704     119.7220
1     133.4162     129.8422
1     119.1944     123.4358
1      98.4855     101.7494
1      83.0268      79.0123
1     116.9084     119.0861
1     106.1313     108.9385
1     168.8289     162.7114
1      74.3788      75.5147
1      91.5746      90.6425
1     126.4427     127.8238
1     129.0346     123.1811
1     162.4746     162.9044
1     106.8616     110.6547
1     108.1566     112.1881
1     108.5423     110.4285
1      86.8382      82.4828
1     107.7498     104.5939
1     119.7216     109.6049
1      74.3300      75.6656
1     105.2438     102.2004
1     121.9820     120.1739
1     117.5832     117.3442
1     124.1208     131.5198
1     102.1129     104.8089
1     133.3742     127.4902
1     124.3655     120.5236
1      79.2166      78.1290
1      87.9988      95.8398
1     104.6781     101.3780
1     110.8535     112.7165
1     147.2951     144.8592
1      94.1063     100.8635
1      95.7961      94.8571
1     124.9635     118.4264
1      84.7477      92.5509
1      53.2485      53.6402
1      76.0227      77.6887
1     100.1155     105.1258
1      82.0127      88.0536
1      78.9658      85.2729
1      99.8181     102.1081
1     112.6814     113.5017
1     113.8437     111.3579
1     124.7737     121.0975
1      56.6185      58.3802
1     136.9395     129.3888
1      82.9948      83.6590
1     104.2383     107.1737
1     106.6324     105.1358
1     100.7244     101.2776
1      89.9762      84.1309
1     122.6940     119.1736
1      79.7491      86.3738
1      25.3669      39.5399
1      83.4303      83.5029
1     127.0868     126.6867
1     104.4718     106.2781
1      89.8436      92.2392
1     125.3550     121.8180
1      91.0272      79.4028
1     126.8344     123.1319
1      87.6495      89.5003
1     104.0111     104.2729
1      77.3511      75.4619
1      90.2495      99.4717
1      90.9944      91.5294
1     113.7626     116.7511
1      82.8992      90.3344
1      98.7254      99.9517
1     106.2564     105.3733
1     124.5686     123.1239
1     102.8548     104.3324
1      76.5664      78.7123
1     120.1365     119.9965
1     113.2264     109.5999
1      99.3227      94.6676
1     100.7032     103.3509
1     119.7911     119.3755
1     107.5097     106.7429
1      91.1172      87.8235
1      86.2617      87.9444
1     122.4614     131.2914
1     106.0812     106.5476
1     114.1252     105.9166
1      99.8439      97.4169
1     112.9449     110.7271
1      96.5963      93.8927
1      95.3328      97.4233
1     115.0122     117.6447
1      79.3022      78.7870
1     102.3950     100.5066
1     110.2939     108.6600
1     100.7539      97.8302
1      92.8329      91.4747
1     113.0906     113.9703
1      85.9136      78.1106
1     119.4255     117.2970
1     111.0404     112.9128
1     120.8979     118.5590
1     133.5545     127.3575
1     106.4805     118.8246
1     119.8151     112.6980
1      64.4439      63.6946
1     110.8205     103.1412
1     101.1644     104.0407
1     112.4151     110.5539
1      91.2604      96.4556
1     112.3804     110.8000
1     114.1106     112.2150
1     102.0091     100.9961
1     133.1578     130.9896
1      86.6912      97.8980
1      86.3035      92.1947
1     109.1995     112.2455
1     119.6495     115.7206
1      58.2968      52.4585
1     109.1992     111.5543
1     110.5709     111.8194
1     138.7282     131.6277
1     105.8612     105.1414
1     123.7052     122.1726
1     111.8329     112.2713
1      67.2935      82.1843
1      80.4660      81.9545
1     133.2655     121.9882
1     121.3125     122.6476
1      87.2760      90.1309
1     105.1226     101.7085
1      89.2750      89.3351
1     121.0305     115.3218
1     114.7871     116.5913
1     118.5841     121.9941
1     130.0636     125.6166
1      78.4329      86.3043
1      81.9889      87.2975
1     108.1425     108.3089
1     111.6133     107.6740
1      86.0613      77.0658
1     119.2330     113.6058
1      91.9969      93.1548
1     101.9593     100.0931
1     134.5496     124.7428
1      83.3548      80.3941
1     116.3318     118.9359
1      81.7059      81.0099
1      83.6722      91.5643
1     108.8915     103.4089
1     113.7727     109.9337
1      99.4133      96.3142
1     115.1030     113.1319
1     122.3728     119.5917
1      94.2530     106.8499
1     109.1433     109.0727
1      94.9065      92.0194
1      96.9386     104.9287
1     106.2791     102.9014
1     102.3729     101.4593
1     106.7522     110.8910
1      73.1443      66.7857
1     113.9434     109.7751
1     137.2597     129.2065
1     136.8995     133.1245
1     108.7367     109.3158
1     119.4967     118.6267
1      88.2890      87.0137
1     117.8521     111.5548
1     106.2216     108.7605
1     100.7141     100.1904
1     129.9948     120.0372
1     121.4188     119.0135
1      85.3504      89.5473
1     103.5609      94.7000
1     107.8206     102.3165
1      87.8968      91.9018
1     108.2736      96.0252
1     103.7912     109.8962
1      73.5414      77.9775
1     103.6163     104.4525
1     107.2710     106.4292
1     109.7594     110.5132
1      62.3125      69.4108
1      82.1579      78.7702
1      65.5061      58.7675
1     108.6132     104.0963
1     115.5706     114.9583
1     114.5427     106.7940
1      82.6564      80.4431
1     101.9861     110.5411
1      85.3095      90.0422
1     102.4964     102.4075
1     111.6705     112.3570
1     120.2632     121.7363
1      69.6721      77.5084
1      95.6228      88.5455
1     122.2143     119.4342
1     148.6213     132.1797
1     102.7009      91.8659
1     121.5167     118.5043
1      95.6713      98.7461
1      82.7029      86.8757
1     151.2076     156.7130
1      69.1309      70.1912
1      88.8931      79.4757
1     102.2003     106.2928
1     105.9913     108.5268
1     117.5978     120.1577
1     122.8090     121.0636
1      80.1604      76.3023
1      99.9663     101.7048
1     131.3263     138.5662
1     106.1292     102.5498
1     118.7915     115.0761
1     143.1980     126.8699
1     111.8551     104.5621
1     109.3973     109.7685
1      79.0444      88.6037
1     123.8875     117.3187
1     116.2257     115.5713
1     109.9912     106.7056
1      76.6763      75.0611
1      79.9702      83.4595
1     117.6737     122.6137
1      98.3876      96.5879
1      93.0950      84.2871
1     103.6107     105.8984
1     121.7295     117.8919
1     103.9711     115.9981
1     128.9258     125.4955
1      96.5834     106.4378
1     101.2352     106.7239
1      82.8779      64.2478
1      88.7255      92.5416
1     110.8333     113.3623
1     130.1570     119.9487
1      71.1984      72.2414
1     104.3493     101.8581
1      82.1390      82.4258
1     118.3571     114.2035
1     132.6628     128.6921
1     129.3612     131.0568
1     117.3944     117.5915
1     117.0854     114.5234
1     100.3939     100.1441
1      89.0006      91.4391
1      93.0682     102.4224
1     104.3825     102.2133
1     108.8388     105.7969
1     124.5855     121.5448
1     100.8538      93.1463
1     120.0456     121.0595
1     106.3500     106.3198
1     154.8526     139.3128
1     113.9866     112.8528
1     102.6337      98.2619
1      74.7354      79.2125
1     113.7223     115.0550
1     116.5322     111.4626
1     105.4826     106.2162
1      75.9646      73.4980
1     107.1969     106.0344
1      85.9131      84.9688
1      98.8483      96.2700
1     106.9116     101.3329
1     118.7821     118.9811
1     145.1634     144.0272
1     109.5095     109.4619
1     112.0070     121.9419
1     113.3435     111.8716
1     101.5764     104.4160
1     116.9300     117.4743
1      84.3914      83.8379
1     135.9136     126.7575
1     102.5705      98.4111
1     141.2926     139.4688
1     109.2909     104.0700
1      82.3727      77.1692
1     126.2612     125.7214
1     114.9231     122.3635
1     111.7442     109.1919
1     128.5546     123.0908
1      86.2032      89.3570
1      99.6231     122.2087
1     126.7259     122.1517
1     124.6155     126.9655
1      99.1912      99.9322
1     133.3950     127.2969
1     146.0270     142.3529
1     115.1877     115.6188
1     113.2279     112.0835
1     135.3815     122.1136
1      85.4477      85.4190
1     101.2079     104.5494
1     122.7383     122.0174
1      93.8984      89.4992
1      37.9937      44.0705
1      87.4408      91.0360
1     127.4688     124.8185
1      97.3772     109.3210
1      92.7251      94.3122
1      65.9241      76.9065
1     137.1322     138.4519
1     105.1154     108.1793
1      94.4795      98.7673
1     117.5697     123.3616
1     100.4779     101.0235
1     113.1183     110.3094
1     120.8617     112.5994
1     134.2528     130.2160
1     126.2565     125.6855
1     116.5576     113.7399
1      82.8212      89.0122
1     118.8519     120.6766
1      95.8510      94.6894
1     118.1597     114.5103
1     115.4831     117.2544
1     127.3356     120.8910
1     117.8925     117.3747
1      93.6672      92.1397
1     112.7336     112.8912
1     113.7527     106.7435
1      64.3837      73.3848
1     114.7781     114.7093
1     110.8501     112.4639
1     113.6228     114.0234
1     102.1817     103.6366
1     102.0548     100.6543
1     108.0857     114.6761
1     140.3190     138.2782
1     114.0202     117.0563
1      76.1617      79.2480
1      90.2742      94.5098
1      99.0237      95.4813
1      94.4257      90.5591
1     143.4534     136.0317
1      87.6936      84.3366
1      93.6826      93.7403
1     125.3103     120.6321
1     101.5063     109.9267
1      84.1320      87.1836
1     119.5965     120.9009
1     104.3310      99.8522
1     161.1366     146.0341
1      99.3561      96.4775
1     102.1741     102.2136
1     122.1637     122.5191
1     119.0750     117.5578
1      95.1040     103.8147
1      98.0800      99.5470
1     131.4685     131.7726
1      77.1110      79.5227
1     125.8726     124.7515
1     138.0164     134.4968
1      90.2232      89.4550
1      97.2801      85.4860
1      96.4406      96.0417
1     119.6047     123.0361
1     116.1654     114.8880
1     120.7388     116.6781
1     118.6584     118.2701
1     122.3903     118.9894
1     130.1158     119.8948
1     128.8972     128.3133
1     108.5700     107.6372
1     112.6619     108.9436
1     111.3690     112.1110
1     101.4525     103.9090
1      82.9168      78.9543
1     110.1190     107.2482
1     135.3733     129.8485
1      99.2627      91.8389
1     117.4738     117.1950
1      97.1691     101.5309
1     104.0136     101.9200
1     118.0880     109.3557
1      79.5876      85.7397
1     137.5670     131.7180
1     109.1176     104.3158
1     102.0914     112.3123
1      90.4648      81.6870
1      87.7734      84.8549
1     114.1139     111.2602
1     128.7978     126.4555
1     120.2107     118.9037
1     121.8500     120.3890
1      97.4825     101.9230
1     127.8643     128.0041
1     108.8561     111.5276
1     110.9389     111.7678
1     103.7074     102.8422
1      98.9255      94.8610
1     104.9619     113.4896
1      74.0793      77.4692
1      44.3304      39.4210
1     105.2558     110.0987
1      98.2734     100.4254
1     115.5677     117.6393
1     112.4225     110.0245
1     113.5499     111.6642
1     110.9592     108.7360
1      93.1965      98.2215
1      93.5717     107.5331
1     118.2818     115.6964
1     116.4798     118.8250
1     105.4442     108.2598
1      81.3768      82.3159
1     109.9522     108.9563
1     141.1580     136.6692
1     118.4714     114.7959
1     116.0937     112.4956
1     115.0780     114.4435
1     115.8463     117.3836
1     112.2624     105.5871
1     128.1686     127.6684
1     125.8468     123.4854
1     121.7831     121.6793
1     100.7889      93.9955
1      99.0073     100.2589
1     101.2405     100.6826
1      85.3654      86.1797
1      88.2743      69.6460
1      88.5478      89.3308
1     100.3068     106.3544
1     105.5378     114.3237
1     105.3273      99.3291
1     116.2107     114.1260
1     100.6186     100.2325
1     101.5215     105.7870
1     152.8793     144.3924
1      60.3325      71.6307
1     100.1822      95.9177
1     119.1430     114.2706
1     119.6717     116.7321
1     161.0451     136.8765
1     100.4126     102.6532
1      69.0664      63.2004
1      97.6184      92.3478
1     175.2000     173.7915
1      99.2707      94.6771
1      97.4482      96.9571
1      74.8156      82.1782
1      66.8350      73.1901
1     114.6566     109.7230
1      65.7688      73.9380
1      89.2373      94.1525
1      98.0316      98.2338
1     103.1175     102.7950
1     107.9441     102.1486
1      96.4817      98.6594
1     100.4149      98.2045
1     104.4962     107.4285
1     123.3588     127.3987
1     106.1138     108.9592
1     131.1027     127.7367
1     100.1336     102.5730
1     119.2219     125.8538
1     139.5213     131.0867
1      40.0085      54.9565
1     126.1747     121.9188
1     113.2447     112.2406
1     120.2941     117.4504
1     113.7745     110.9502
1     118.3671     113.2396
1      41.8792      44.5392
1     110.2858     113.8601
1     108.4487     107.1148
1     119.6261     117.8290
1     121.9335     116.9859
1      90.6493      91.9714
1      80.8014      75.6720
1     114.0361     111.9708
1     120.5733     114.3036
1      88.8598      89.2873
1     106.9834     107.8288
1     110.3085     112.4327
1     122.2241     124.0451
1     101.7394      86.6418
1     108.4752     110.5005
1     128.0870     132.7133
1     112.8821     109.9393
1     140.4438     134.2386
1     116.8827     116.8442
1      92.0178      93.2478
1      95.8594      99.1531
1      92.6103      92.4685
1     111.6252     118.5782
1     117.0066     116.5325
1     118.1093     115.3860
1     130.0516     126.0185
1      98.5159     101.5125
1      82.6694      78.9961
1     125.8910     121.5700
1      92.9530      91.5689
1     104.8203     109.4452
1     123.5898     125.3354
1     110.6266     121.0264
1      93.9266      86.9214
1     102.3509     104.8311
1     110.9016     103.8721
1     123.0391     120.8486
1      88.2918      74.0887
1     105.4448     103.7413
1     131.6255     130.2521
1     116.6544     118.6404
1      83.4658      84.8407
1     110.3784     107.2254
1     114.2642     111.9708
1      84.0322      82.8112
1     147.7024     147.1659
1     110.9311     106.7920
1     108.4643     110.7012
1     115.8906     113.9961
1      79.9905      83.1164
1     120.0485     116.7904
1      73.8683      85.9548
1      97.7295      96.8408
1      84.4681      79.5609
1      96.3948      94.5107
1     125.7767     125.3154
1     120.4833     110.7812
1      66.4026      58.4319
1     128.0578     118.5040
1     119.2985     117.3357
1     122.8587     121.2430
1     101.4295      91.4860
1      93.4991      89.8137
1      66.5822      76.6464
1      98.2592      92.9413
1     100.1818     102.0427
1     117.7985     112.5848
1     119.5748     117.3850
1      99.5327     101.4135
1      94.9246      91.2757
1     100.1812      99.6582
1     109.1723     109.8085
1      86.4381      90.0305
1     114.1627     112.6756
1      99.0164      93.8150
1     122.3895     123.4785
1     123.1873     123.9527
1     113.6910     112.3205
1     131.5285     130.4836
1     112.2674     108.0334
1     112.6285     112.5037
1     114.6191     112.8704
1      74.5648      72.6346
1     109.9633     109.5344
1      85.5113      81.3661
1     119.0011     116.2605
1     110.8338     111.3520
1      89.7824      89.4831
1     102.2512      96.7779
1      90.9603      94.2980
1     115.9384     114.7094
1      91.0361      78.2996
1     109.2893     120.4178
1     114.9667     112.4747
1     105.2618     106.6289
1      68.2673      78.8587
1      86.7650      88.0646
1      87.6140      89.3237
1      99.8107      96.0311
1     124.6033     120.6287
1      86.9678      95.3710
1      81.8431      84.8236
1     108.3907     107.7260
1      96.0083      94.9707
1     110.3342     110.8943
1      86.5085      78.7710
1      99.5202     103.4280
1     100.1547      99.5749
1     115.4641     107.3128
1      38.0690     -10.4619
1      93.8314     102.3007
1     114.0508     109.9449
1      93.8927      88.2502
1      80.4632      80.5706
1     100.3312     100.6648
1     116.4771     114.8742
1     100.6905      94.9678
1     110.6960     110.0417
1     107.5879     100.3786
1     119.3995     118.2378
1      36.7345      35.0367
1      75.2043      86.8286
1     119.4274     116.1497
1     104.4560      99.9981
1     119.4831     119.8455
1     108.1617     107.1498
1     128.1185     127.5528
1     111.9946     111.3161
1     114.7168     114.7921
1      96.6749      98.8059
1      64.2880      64.8559
1     133.3931     132.7606
1     111.6869     114.6838
1     143.0605     138.6107
1      73.7267      77.2856
1     141.5291     132.9438
1      67.5918      75.2853
1     118.4196     119.7744
1      98.3300      97.9642
1     107.5535     102.9383
1     121.3705     122.3677
1      97.6829     103.0326
1     116.9901     112.7105
1      83.2352      86.9316
1     111.6415     114.7894
1     100.5980     100.1791
1     116.5993     116.0509
1     138.6914     129.7176
1     122.9453     120.3633
1      91.1260      85.5099
1     105.2373     103.1909
1      87.2449      98.1676
1     119.9095     120.3101
1     111.8898     111.4676
1     112.3870     111.2320
1     113.2228     111.3571
1     104.9579     105.4270
1     121.1818     121.0151
1     104.4419     103.3485
1      75.8480      72.9773
1     100.8527      97.8937
1      61.6495      68.8091
1      94.0019     102.3293
1     102.0006     106.5880
1      60.0912      68.8621
1     109.7656     110.7760
1     117.7944     111.8766
1     121.2848     118.1813
1     106.3253     106.7194
1      89.3256     109.5241
1      17.5973      67.3057
1     104.8270      91.7282
1     131.6931     124.4640
1     101.1430     103.1980
1     142.7222     133.5158
1      85.8121      90.7790
1     120.8260     121.0773
1      62.7624      56.7492
1      67.4958      75.8398
1      86.5396      89.4510
1      88.1787      93.9636
1     112.7594     109.9787
1     109.5615     102.5082
1      97.7087      99.6369
1      71.9133      71.1351
1     113.3139     105.0309
1      88.8512      95.8288
1     110.4391     106.6346
1     107.0387     110.1769
1     127.5888     122.3474
1     120.7028     119.1736
1     103.8166     100.6724
1     123.3065     117.6759
1     122.1330     122.7652
1     109.6351     107.6605
1     118.2841     114.2030
1      76.6332      84.6650
1     106.8492     106.7959
1     107.9060     107.7788
1     123.6324     125.1121
1     127.1060     122.9095
1     124.9226     122.4260
1     130.8713     123.6431
1     127.0740     121.7675
1     142.7041     141.3842
1      86.3857      88.7729
1     125.3045     119.0897
1     111.4839     111.1891
1      73.6948      85.9258
1      87.3075      88.1969
1      78.9908      77.9836
1     116.4686     116.3181
1      95.0387      94.9096
1      97.3233      93.9910
1      77.8506      77.8682
1     103.2105     104.9834
1     100.6708      93.5037
1     109.1129     107.6937
1     120.1846     117.5133
1     121.6463     121.7540
1     108.0577     116.9163
1      94.9302      88.6550
1     107.6317     113.5930
1     100.6287      92.9491
1     102.0958      99.6087
1     126.8369     120.6111
1     131.5327     122.3022
1     126.1298     125.0108
1     123.8602     125.1881
1     126.4936     118.6864
1      21.6433      28.4693
1     124.3596     122.2694
1      83.3494      73.9073
1      76.9880      63.5167
1      99.8826      96.8877
1     112.8388     116.0453
1     125.6083     121.7836
1      64.0008      54.7544
1     113.3257     113.1385
1     117.6155     119.5148
1     104.5456     109.2515
1     113.7956     115.5738
1      58.0107      62.0020
1     120.3582     118.0621
1     114.7158     110.9045
1     101.7857     101.5212
1     119.1786     120.1606
1      85.8410      89.6653
1     113.5119     111.7615
1      94.4988     103.2144
1     119.0286     114.5968
1      83.6821      78.1360
1      96.9665     102.1447
1      85.1306      95.7510
1     108.3605     110.7913
1     124.1595     116.6677
1     126.0753     120.1958
1      95.9773      95.7558
1      80.9118      81.8810
1     102.4142     103.7987
1     132.5494     132.6296
1     111.8373     109.6518
1     118.9136     120.0959
1     128.1294     123.5224
1      77.8303      76.9915
1     113.5235     108.1012
1      97.8101     101.3732
1     104.6418     110.2858
1     128.8360     128.6158
1     100.6477     105.5219
1     114.2178     106.5631
1      91.0717      90.3974
1      92.2165      92.5242
1      99.5946     100.9567
1     105.9819     109.2540
1     101.5837     103.7826
1     132.3753     125.6539
1     112.9478     109.0916
1      99.4153      98.1033
1      58.9554      62.5784
1     104.7764     103.3035
1      33.0350      21.6812
1     102.6836     102.1733
1     119.3920     121.2274
1     132.5056     129.3315
1     109.2479     112.3389
1      69.4650      72.2430
1     113.5293     115.7816
1      79.1021      80.0045
1      52.1056      53.1607
1      88.5793      81.7030
1     114.6121     112.2407
1     115.8340     111.4471
1     102.2882     103.2256
1     111.8194     106.1415
1      84.5908      82.6540
1     102.3028      97.0801
1     132.3240     131.2293
1     111.7483     109.3435
1     109.2583     101.8090
1     102.4155     106.6194
1      97.5273      98.7221
1     101.6211      97.6795
1      90.8715      85.9547
1     135.0594     130.2431
1     100.6342      96.2819
1     157.6481     151.2025
1      55.4937      65.1792
1     101.0359     108.0531
1     106.1652     107.3448
1     125.3727     126.7595
1     114.2778     110.5020
1     110.5573     110.0846
1     102.6046     107.2567
1     110.5443     113.1042
1     108.8451     104.3717
1      95.0251      88.2505
1      94.0581      88.9715
1     124.7086     121.6815
1     118.2957     117.6808
1      93.6611      98.4669
1     112.0765     111.3959
1     126.6487     121.7387
1      93.0832      99.0146
1     101.2916     102.1171
1      74.2273      71.2711
1     111.2317     109.4675
1     114.3772     111.2057
1     130.8213     130.5684
1     108.8539     105.9778
1     105.5067     109.4570
1      93.9941      92.7823
1     116.1115     103.2844
1     116.9669     116.8406
1      96.1985      95.7508
1      85.9650      89.2198
1      95.4687      96.9294
1     122.0779     119.3348
1     107.4230     107.7877
1     108.6014     107.8360
1      68.9190      72.7849
1      98.5944      99.1063
1     133.9213     127.5943
1     122.5028     120.2020
1      88.4659      87.0895
1     105.6104     108.2963
1     128.5796     124.6625
1     112.7189     112.5737
1      86.2921      71.1959
1     103.9595     108.0200
1     154.0715     152.7626
1     125.1591     125.6032
1      99.9476      93.0010
1     117.0238     117.8062
1      70.7190      75.7701
1      67.4238      52.8059
1      81.0158      80.4350
1     108.1948      99.4149
1     105.4316      93.4481
1      86.2532      83.5687
1     144.0029     143.9661
1     121.6520     115.9731
1     125.8982     120.4301
1      83.3174      84.0730
1     114.8922     118.7297
1     128.3672     127.0999
1      93.5294      99.7071
1      96.1744      94.8933
1     123.4765     124.6843
1     119.6312     120.7159
1     105.7492     107.7298
1     121.7196     113.1081
1      79.5589      84.6034
1     116.8106     113.1437
1     101.1728      99.2267
1      92.2972      99.6705
1      98.8123      94.5584
1     125.1891     124.0984
1     134.7729     135.0016
1      37.0967      62.1455
1     100.2068     100.1896
1     141.2780     126.4569
1      98.8775     100.6450
1     111.7230     113.3432
1     112.5457     116.5745
1     115.0212     113.8370
1     119.0295     115.3558
1     101.8532     101.6520
1     124.7962     120.2206
1     110.5290     109.2156
1     119.1061     114.7026
1     120.7424     117.3527
1      95.4339      85.0672
1      97.6868      96.5830
1     126.5024     126.4733
1     119.5587     115.9573
1     105.9118     112.0218
1     122.9174     123.6812
1      99.8343     100.4545
1     125.9898     129.4659
1      99.2437     103.2200
1     102.4786     101.6299
1     116.5503     115.4100
1     115.6833     116.2852
1     114.1010     111.8728
1     113.4867     110.2270
1     114.0236     113.6530
1     122.4951     120.1198
1      70.7379      86.1428
1      98.2571     104.1655
1     127.8046     131.7272
1      98.2012      98.0766
1      97.0639     102.8906
1     100.5195     103.5769
1     107.9908     111.4901
1      68.4325      75.3250
1     116.9209     120.2716
1      78.3389      84.2590
1     113.9845     115.8322
1     108.1520     104.9051
1      86.4657      94.0001
1      88.6526      78.8566
1     122.6812     122.2087
1     104.2874     113.8706
1      84.9462      81.2264
1      96.1414      95.8998
1      73.6683      70.4662
1     126.2468     123.1902
1     124.5652     115.5499
1     140.1439     139.3344
1     105.5172     106.4922
1     117.7521     114.8039
1      97.6789      84.4531
1     120.6642     117.1006
1      75.7294      62.7817
1     139.4256     128.5339
1     102.5643     106.0499
1      99.1806     116.6284
1     110.3887     110.9979
1     103.7866     105.5959
1     129.9085     128.4872
1     116.7649     113.6478
1      78.2739      82.4910
1     115.4876     115.8567
1      29.2543      34.2720
1     106.5708     107.3555
1     122.3509     125.1773
1     124.3529     122.0792
1     106.9715     105.8257
1     108.8482     103.5318
1      84.2711      88.5589
1      86.4925      86.3509
1     110.6215     108.2650
1      97.7397      89.8626
1      86.0034      81.5925
1      90.7382      91.9112
1      99.8173      97.2024
1     126.0201     125.2877
1     104.2983     105.2193
1      90.4066      91.4854
1     108.9008     108.7096
1     105.8411     105.9174
1      96.3963      96.4219
1      97.7607      97.3055
1     101.4340     101.2465
1     106.9400     107.0475
1     141.6242     144.4263
1     102.6290     102.1258
1      85.2468      86.8367
1     121.2771     122.3209
1     118.1537     116.8050
1      82.0679      84.7189
1      66.7232      63.0458
1     130.1075     127.9817
1     105.0057      96.8726
1     105.8627     107.8626
1     109.1836     110.2361
1     108.2750     106.8442
1     121.6212     120.6821
1      95.0965      98.0071
1     115.4356     116.7047
1     126.2873     123.5602
1     126.1591     119.6201
1     131.4606     130.3697
1      96.9011      99.0788
1     130.8789     127.7778
1     125.8121     122.7200
1     100.3979     100.6812
1     169.0833     153.7477
1      99.7869      82.5377
1     113.0357     110.4877
1     115.9883     110.3927
1     108.8415     106.2494
1      76.1354      80.2014
1     114.6300     117.7363
1      88.1673      78.7276
1      50.6159      52.1594
1     114.4515     112.8749
1     137.7895     133.0455
1     112.8645     112.9344
1     120.6490     113.8368
1      73.6897      79.7195
1     116.9147     115.1539
1     115.7863      96.7116
1     119.1901     119.8701
1      94.0319      91.6865
1     102.8165     105.4238
1      39.2606      34.4877
1      95.0161      93.1535
1      96.4436     108.6803
1     108.7378     104.4196
1      80.9208      79.5743
1     109.5589     107.1421
1      88.2915      95.5982
1      81.1129      90.8569
1     128.2129     132.3999
1      53.3247      61.8387
1     100.3958     106.2738
1     119.1864     127.4735
1     100.9099     101.3175
1     122.2515     119.5331
1      97.9149     101.9893
1      92.5982      94.4852
1      99.7847     100.9031
1     134.4208     127.6025
1     119.3886     115.5931
1      81.0866      91.2283
1     119.0033     119.4902
1     123.4548     125.8937
1     107.7512     109.0784
1      98.2885      99.2828
1     110.8424     110.7051
1      95.0281      95.6656
1     113.7189     112.3908
1      90.3446      88.2120
1      93.7998      95.7573
1     111.1288     112.5908
1     130.8083     134.1763
1     109.2881     110.9139
1     127.1846     127.7278
1     119.4576     117.9285
1      96.0879      92.8268
1      72.9626      76.1624
1     128.4427     127.6759
1     138.4509     136.0046
1      86.3536      91.9966
1     105.7919     109.2623
1      92.9214      92.0248
1     100.0249     102.7016
1     101.5048     101.1469
1     121.9059     117.6103
1     108.6585     103.5746
1     106.0157      99.9807
1     121.0136     116.7089
1     134.4354     130.6328
1      77.4105      87.2396
1     108.5800     111.4408
1     115.1183     112.7453
1     157.6258     146.2987
1     123.5608     124.9815
1     106.7684     101.1265
1      98.0009     102.1649
1      71.4420      69.3410
1     108.1932     107.3685
1     104.9951     102.7216
1     108.4125     102.0446
1      92.6752      98.5901
1     108.9735     107.7516
1      96.2145      95.4357
1     130.8877     121.1304
1      76.3399      75.9266
1     111.4095     114.2348
1      96.6865      98.7183
1     109.6880     111.5310
1      92.3833      94.1814
1     106.2527     103.9621
1     120.4534     116.2881
1     124.4730     123.5231
1      80.8676      83.3663
1      98.8227      92.1851
1     135.1154     134.0375
1      99.0370      99.6823
1     101.7246     100.3789
1     121.3527     119.5591
1     116.2177     112.9702
1     106.1982     110.0334
1     111.7742     111.2691
1     115.7736     122.5017
1     105.8481     107.1967
1     115.7028     113.3236
1      99.9911     106.5384
1      98.1771     106.1025
1     122.2192     125.8170
1     110.2806     107.7407
1      98.0598     106.7006
1     122.5028     121.9786
1      98.8784     102.5513
1     126.5927     128.7578
1     106.7449     104.5948
1     135.3844     127.5201
1      88.3853      90.5068
1     112.7190     113.3977
1     105.8544     105.3692
1      70.9060      70.7250
1      93.1633      91.9752
1      78.6752      86.5130
1      91.6093      90.9532
1      82.6415      85.8293
1      96.4011      96.9576
1     123.0571     115.1794
1     102.6269     101.9305
1     120.3637     115.0309
1     104.2227     106.2510
1      93.9455     105.3259
1     108.5293     105.2237
1      94.4743      97.1725
1     105.8697     104.1836
1     109.7521     111.6082
1     109.2215     111.2133
1      99.0452      83.9719
1      85.3635      88.1886
1     104.6005      97.7713
1     113.5111     117.1858
1      67.5060      77.7767
1     114.3756     117.2029
1     129.4266     133.1399
1     111.8383     113.3363
1     124.4608     127.8341
1     115.3589     114.4267
1     103.6426     115.5635
1     147.5694     147.7563
1      98.9196      99.1679
1     118.5294     114.3381
1     101.7521     103.0012
1      86.9028      67.9586
1     139.8466     130.9580
1     110.8567     111.8289
1      68.7912      75.4916
1      88.4059      80.0378
1      95.7319     102.8452
1      86.7861      84.3878
1     116.0487     112.0792
1      86.8947      76.7692
1     104.0397     111.9947
1      99.2278      96.6280
1     121.2513     122.4194
1      82.5217      89.8717
1     117.8125     118.8951
1     114.7325     110.7698
1     101.2135     103.2847
1     121.1449     118.3448
1     113.8810     116.7518
1     125.2175     122.8807
1      76.2734      73.7098
1     129.1588     124.5490
1     100.3378     103.2921
1     128.0633     124.8306
1     120.2259     117.1156
1     127.4321     134.2908
1     147.3048     137.0524
1     116.3378     110.3279
1     109.2669     109.5993
1      83.5090      87.3011
1     126.7231     122.6985
1     114.4859     112.1285
1     117.4849     119.7588
1     129.2717     125.7973
1     107.4944     108.7888
1     100.8023     100.6580
1      91.3405      86.7165
1     130.2591     105.5432
1     160.3804     149.5671
1     103.1943     107.7088
1     126.3429     123.6658
1     113.2465     110.2869
1     113.2394     111.3463
1     107.3420     107.5849
1     108.9473     104.0470
1     119.7952     118.9645
1     119.3773     117.5125
1     105.2464     110.0201
1     105.4674     103.0234
1     129.7504     124.6099
1     137.5382     129.1338
1      47.7324      40.9063
1      76.7936      71.1751
1     126.3834     124.8702
1     120.5323     121.1563
1      97.4477     101.9518
1      97.5732      98.6448
1      91.7757      94.4611
1     110.8833     107.6027
1      71.4984      77.1460
1     109.6061     109.7176
1     118.8129     115.9557
1     107.5219     104.2741
1     124.5515     123.6804
1     113.5919     111.0465
1     123.6820     122.2036
1     105.9510     105.7725
1      85.1448      90.1602
1     117.2505     119.7270
1      99.0580      98.1205
1     106.8226     102.6431
1     111.7187     108.9990
1      87.5034      94.1123
1     118.3938     114.7765
1     120.6388     114.4717
1     110.5068     106.3120
1      99.9289      95.4797
1      89.7854      92.5323
1     120.1368     117.4833
1     110.6884     111.3391
1     123.8839     121.9536
1     119.7943     116.1694
1      89.2623      96.2156
1      94.2035      78.5590
1      86.4216      84.4162
1     185.7872     177.1948
1      96.1399      94.7746
1     146.0184     144.2984
1      79.0652      83.8406
1     144.7123     142.9347
1      84.7803      82.7539
1     125.5260     123.9754
1     104.6608     106.9150
1      74.6416      82.6632
1     123.2940     122.2439
1     129.2994     127.2595
1     112.5085     108.0807
1     179.1263     142.6182
1     106.4222     106.2054
1     123.7970     116.2948
1      83.3953      84.9071
1     107.5596     111.5470
1     109.6859     114.7422
1     105.4130     105.1585
1      80.5195      78.8518
1      96.7016      97.2596
1      97.1638      83.1162
1     129.7878     118.8623
1      85.0697      83.5513
1      97.0564      99.7836
1      91.4456      87.1333
1     116.9086     116.7246
1     128.8821     123.4723
1     109.9915     113.1936
1      72.4036      68.6067
1     110.7455     106.5255
1     113.7321     117.1014
1     121.0657     124.5888
1      82.7390      88.2981
1      66.1116      95.3814
1     108.4955     107.0844
1      97.2031      95.4308
1      98.9864      97.7568
1     108.7533     105.9692
1     132.5105     126.3655
1      97.0865     102.7301
1      85.3784      83.9249
1     109.7525     107.1037
1     117.9728     113.7936
1      78.5421      83.5224
1      99.8699      97.2056
1      87.2579      89.6914
1     117.5446     115.0850
1      76.1137      79.1020
1      98.7086     102.5126
1      85.1226      76.4582
1      89.5758      92.0208
1     143.6920     130.7669
1     116.3901     108.8041
1     119.9663     119.4781
1      26.9804      43.4881
1     140.4603     136.5374
1      83.5346      84.3247
1     128.9079     128.3959
1     115.3067     103.9965
1     102.5013     105.3060
1     122.4862     121.5913
1     117.5899     114.1990
1      52.8241      47.7217
1      98.4262     105.8077
1     113.8415     116.6806
1      84.1123      94.9201
1     117.4739     115.5448
1     109.6546     108.9447
1      97.1092      93.4314
1      83.4953      79.3936
1      83.4983      83.2439
1      86.5641      83.8013
1     120.1714      89.8285
1     104.9978     104.4364
1     100.7066     101.2121
1     107.8437     110.7339
1     101.1263     104.1627
1     120.4125     117.5292
1     115.7934     118.8087
1      93.8890      99.7200
1     120.1289     118.6113
1      95.3327      87.0115
1      83.2229      88.7681
1      75.0360      82.4708
1     121.0282     120.7673
1      97.4378      89.2324
1     124.3081     116.0934
1     116.9908     115.9370
1     108.8977     107.1010
1      86.6358      85.6089
1     129.3795     128.6545
1      86.0329      90.2157
1      94.3322      91.2118
1     105.9554      99.8898
1      65.5526      52.5998
1     129.7492     130.6350
1     115.7559     112.8059
1     123.7742     120.5693
1     121.7340     120.0861
1     127.9545     126.0481
1      96.1502     102.2623
1     116.5763     118.9064
1     116.3442     110.8488
1     106.4967     105.2460
1     119.7062     119.0670
1      81.6320      79.0847
1     115.6211     112.0078
1     142.8195     135.1499
1     118.2839     118.0510
1     117.4707     118.9092
1      99.3834      99.8706
1     114.9267     108.4075
1     121.6990     119.9514
1      73.0134      75.5590
1     126.3270     121.1906
1     101.0322     100.2138
1     114.9271     114.6297
1      63.5366      83.9592
1      90.5595      86.1672
1     121.1867     120.2574
1     112.2745     108.9100
1     119.3344     115.1818
1     100.4100     104.2639
1      98.9774      99.2931
1     118.0361     110.3741
1      97.2739      92.7744
1     107.4300     107.7655
1     123.5239     119.5532
1      81.8324      87.1620
1      95.8111      93.7520
1     119.4911     117.9685
1      71.3375      81.5756
1     120.8597     118.1127
1      98.9321     101.4328
1      90.4109      83.4497
1     109.4965     106.5931
1     129.3532     120.0456
1      46.9705      39.6721
1     121.9946     115.0219
1     110.3299     114.5032
1     121.7398     120.9183
1     120.6755     119.0680
1     139.9438     134.3407
1      96.3810     104.4321
1     123.3443     120.1398
1      97.4730      98.5350
1     119.1640     115.6024
1     118.1874     119.5475
1     122.9693     125.1545
1      82.4968      90.0030
1      97.2515      97.0874
1      68.1059      67.6494
1     114.0066     109.7084
1      96.6952      92.5107
1     113.5399     113.6750
1     118.4120     124.6685
1      88.8353      87.3633
1     129.7745     127.9033
1     105.9155     102.7001
1     124.1454     119.6681
1      62.4660      64.1744
1     103.8136     102.0784
1     111.5422     114.9748
1     120.7703     117.6738
1     131.0718     127.2497
1     111.1995     111.1581
1      79.9437      82.7722
1     114.7945     124.0939
1     125.4410     120.5528
1     142.8581     134.8440
1      99.7754      93.3968
1     105.5319     106.2877
1      77.2015      78.1921
1      93.5682     108.3187
1     115.1023     114.9990
1     125.8546     121.1670
1     125.9136     134.8287
1     115.1874     115.2720
1     132.5353     137.6692
1     107.7047     109.7727
1      96.9963      88.3434
1     131.2929     128.5918
1      78.3787      80.6125
1      93.3339      95.2506
1     121.3647     121.8010
1     108.5827     107.1537
1     105.3204     114.8648
1     117.9957     112.8137
1     106.6108      96.0397
1     111.5501     112.9954
1     123.6063     119.9815
1      97.2586      97.0511
1     106.0899     109.7204
1     115.5149     114.8754
1      85.6275      92.8036
1      73.0978      75.9386
1     101.2251      99.3447
1     126.1765     137.2046
1     117.3355     115.7972
1     106.3614     108.9169
1      93.2854      90.5256
1     127.3537     121.5132
1      93.9861      99.5267
1     122.2673     117.4190
1      75.3926      69.7957
1     111.6641     111.1709
1     127.1332     126.2159
1     116.1791     122.3971
1     118.4886     121.6085
1      86.8048      81.8418
1     115.7782     121.8553
1     114.3261     108.3275
1     116.9377     123.8305
1      53.9769      53.4380
1     104.8497     103.3601
1     102.9145      98.0367
1     116.3855     119.5265
1      97.2788      95.4159
1      92.8174      92.9866
1     123.2026     113.8253
1      56.1513      68.2614
1     112.1778     111.7306
1     108.2325     109.0029
1     109.3580     110.7577
1     106.8418     110.2272
1     101.0816     101.2197
1      97.4064      86.7118
1     116.1784     113.2292
1      94.9263      96.6801
1     101.7602     106.6242
1      93.3511      96.0296
1      90.8611      86.0059
1      95.6748      98.3302
1     104.6879     109.2411
1      88.4727      83.4056
1      92.9025      98.3763
1     145.6353     139.1091
1     100.1608      96.5055
1     107.6889     108.5542
1      67.6540      66.4038
1     123.3093     125.8135
1      83.4064      83.6211
1     121.4161     120.4330
1      77.1916      80.7483
1     100.5632     102.0774
1      97.4085      97.6585
1     121.5265     114.6351
1     118.7996     120.2417
1      77.7489      70.5172
1     112.0339     110.3661
1     129.0022     127.6686
1      97.9762     102.4307
1     122.4607     121.4056
1     112.4721     118.3096
1     102.4938     104.0742
1      84.6322      93.3762
1      94.0814      96.9398
1     114.0761     108.6701
1     149.5697     143.0057
1      70.8725      82.8468
1      98.5758     107.1858
1      96.8827      97.3976
1      90.9152     100.2955
1      75.7076      69.5803
1      97.4476      97.5148
1     111.7634     114.3063
1     116.9507     116.9585
1     110.9863     111.1986
1     118.5566     118.7130
1      93.4189      91.5469
1     106.1519     105.0801
1     103.4909     101.8237
1     113.8217     111.8479
1      97.1472      95.5029
1     104.3810     106.9452
1      99.7433      99.1446
1     108.6840     110.3404
1      99.4665      92.7885
1     121.5749     120.2532
1      85.7278      85.6924
1     126.8281     124.0225
1     107.8593     109.3091
1      57.2823      68.1838
1     121.6615     122.6477
1     122.4448     123.1188
1     116.9605     112.9444
1      89.1661      94.2518
1     109.0426     111.1783
1     142.9711     138.0179
1     120.3610     122.2435
1     120.6120     122.2922
1     115.1918     117.6937
1     128.6593     124.9603
1      95.5864      98.1005
1     101.5879     101.9990
1     119.9992     116.5158
1     106.8568     105.0962
1      91.0505     104.1280
1     122.4891     121.3496
1      69.8002      65.9395
1     117.5905     120.6786
1     107.2650     112.1269
1     107.3012     109.1268
1     116.1322     112.8123
1     106.4655     108.6472
1     110.5685     108.0116
1     112.9672     109.8015
1      88.2805      94.7398
1      67.1941      73.6811
1     130.1099     129.7153
1     128.2335     130.2293
1     109.4909     115.3510
1     119.8933     120.3223
1     137.7163     138.1330
1     101.5624     102.0277
1      87.8498      91.2130
1      82.0951      87.4110
1     131.4251     125.9568
1     122.1981     122.1172
1      88.5624      82.3598
1      90.6302     100.1228
1      86.5520      85.4191
1      98.2045      98.1370
1     105.1337     104.1137
1     122.5789     118.3721
1      92.7789      94.5266
1     100.8858     106.1263
1     115.7614     117.1157
1     121.4364     112.0124
1     102.4118      87.8068
1      83.5158      80.8394
1     114.3144     119.4781
1     116.7942     121.7416
1      97.8693     102.1363
1     133.4097     128.8708
1     111.6684     111.9829
1     108.0776     111.9145
1     105.4511     104.8900
1     121.6690     118.8845
1     104.1574     100.1070
1     117.1593     107.2742
1     116.9258     112.5699
1      97.3188      94.6723
1     104.8944     105.2529
1      90.5204      90.5772
1     100.2334     103.2932
1      88.1602      90.7773
1     141.9144     137.1505
1     105.2752     105.7155
1     114.9086     116.3108
1     112.2749     111.5372
1      84.7738      78.7812
1     136.3249     136.5444
1      93.3689      96.4316
1      95.1010      92.6817
1     116.3086     112.2884
1      88.6878      93.4461
1      86.1417     100.9251
1     109.2451     106.7633
1      73.4580      77.5410
1     119.6582     116.8210
1     122.6487     124.1297
1     113.3055     112.8315
1      99.4426      98.7534
1      82.6997      84.4168
1      93.4111      97.7472
1      95.7679      92.3206
1      87.6119      77.6903
1     121.9714     121.2412
1     106.6961     102.0135
1      98.0981     102.1640
1     127.2780     123.3043
1      73.0448      77.1254
1     100.9928      99.9925
1     104.6895     106.8763
1     102.1799     109.6760
1      93.2199      98.7123
1      79.7990      89.4897
1     122.8983     123.1760
1      83.7146      89.8116
1     143.7378     141.0661
1     114.2052     110.0002
1     121.4876     119.3416
1      98.8546      95.2561
1     129.2138     128.0181
1     112.7741     111.3915
1     158.0778     143.3316
1      76.7315      78.8237
1     116.2931     113.8627
1     101.0266      98.0801
1      98.9610     101.1484
1     120.9451     121.8684
1     108.6372     115.7418
1     112.1983     112.9780
1     116.1480     120.3993
1     122.2178     120.5339
1     112.5046     117.1649
1      63.6315      67.8476
1     105.0193     101.6856
1     115.9670     112.0220
1     103.4815     104.7195
1     102.5745      99.4335
1      95.6872     100.5688
1     118.3419     117.2800
1     127.7500     120.7808
1     116.2517     116.2700
1      70.4289      57.3386
1     101.5316     103.7989
1      93.7659      95.4791
1     111.9055     112.1358
1     104.9169     104.9383
1     109.0824     111.3065
1     118.2608     116.4495
1     122.5559     110.9854
1     129.6295     125.8864
1      99.7561      98.8909
1     107.1120     105.6832
1      96.2787      91.0940
1     102.4414      99.4321
1     118.8181     119.3051
1     105.2086     113.7666
1     119.5634     118.7294
1     104.9709     109.3884
1      89.9651      94.7863
1      84.4605      85.1323
1      94.8279      97.9523
1     103.2704      91.7282
1     127.6095     121.8912
1     118.8423     115.8725
1     104.1220     105.8251
1      96.4636      98.9339
1     105.2504     103.4070
1      74.5339      75.7379
1     101.5435     101.2795
1     113.2504     112.2733
1      96.8933      99.7248
1      87.8376      99.2526
1     123.0364     121.3304
1      61.7778      50.2160
1     125.1205     123.5208
1      90.9994      97.1534
1     111.8727     109.8128
1      89.5948      89.2897
1      86.2136      78.6417
1     103.9635     103.8457
1      94.7497     103.8984
1      83.7750      87.6349
1     114.2900     114.6360
1     115.4051     113.0309
1     112.6650     113.4503
1      77.9264      76.6634
1     117.7254     112.1599
1     116.0787     108.7993
1      90.2608      91.0035
1     105.5698     114.5331
1     113.4615     110.1536
1      88.2334      89.6001
1      94.4075      95.4878
1      90.9187      97.4880
1     122.0833     118.9452
1     106.7046     100.3611
1     113.9627     114.8968
1     110.3229     103.1694
1     100.8973      98.5925
1     108.0961     114.0484
1     128.8678     126.4581
1     129.5617     127.8081
1     104.4937     106.1130
1     118.7249     115.3141
1     100.0233     101.0127
1     123.9769     121.4110
1      75.7691      75.2085
1      90.7248      91.8080
1     126.3854     120.0350
1      98.7624      97.8824
1     102.2685     106.3225
1     146.3934     137.5400
1     118.6652     120.0282
1     102.0926      98.4050
1      92.3237      86.5222
1      98.2912     103.8752
1      67.0584      72.1428
1     104.9224     105.5399
1     117.5079     117.6613
1     116.1438     116.6158
1      83.4006      86.2307
1     121.4712     122.2964
1      87.3819      73.6312
1      56.0040      40.7764
1     126.8786     128.6591
1      85.6218      85.2865
1     120.0010     117.5545
1      77.3544      75.2834
1     108.3188     120.5683
1      95.7126      94.1107
1     100.3971     101.7880
1     117.3281     114.3345
1      60.7926      62.1781
1      80.1891      80.0761
1     120.2537     115.3740
1      79.0139      81.4747
1      90.5930      93.3658
1      95.6401      96.9680
1     120.5792     118.4334
1      97.0839      98.9784
1      42.7818      48.2919
1     109.7402     111.2292
1     109.3527     108.4960
1     125.5718     122.8783
1     108.9685     108.5398
1      99.5982     104.1864
1     114.0595     112.8131
1      82.9210      86.6780
1      92.9459      89.1951
1     115.3901     115.4575
1     127.2540     125.8362
1      81.5541      81.7159
1      81.1722      78.5492
1     111.0974     105.9003
1      82.3759      81.5574
1     111.5232     110.2826
1      81.5090      86.0615
1      92.1917      96.0000
1     100.8023      97.8638
1     105.5753     100.3589
1      94.9072      94.2226
1     130.5139     129.0329
1      84.0080      86.8990
1      99.0377      97.4432
1     122.5938     124.3470
1     115.3186     116.0933
1     114.3874     114.7904
1     116.3392     120.8539
1     102.1661     100.7431
1      86.1484      91.3900
1      95.7742      91.9593
1     117.3662     119.1619
1     120.6534     117.2777
1     103.7849     106.7544
1      98.3839      96.5219
1     112.1989     111.3907
1     131.3740     128.4483
1     101.6162     103.4036
1     112.8073     115.5902
1     119.3529     117.1672
1      71.3035      79.3505
1     103.0485     103.9415
1     127.0472     125.1122
1     115.7425     124.3785
1     131.5411     126.8586
1      85.5788      87.9804
1     136.6706     129.4005
1      98.0974      96.9425
1     101.4712     100.8134
1     108.8171     103.7449
1     128.2685     125.2802
1     121.3424     117.5999
1     148.0559     141.2204
1      97.1616      99.7182
1     115.1974     115.4655
1     104.8858     104.5782
1      86.4031      83.0010
1      95.2831      98.1232
1     107.6157     113.1201
1      97.5554     105.1851
1     121.6529     121.2005
1     119.1818     118.4507
1     104.3635     106.0938
1      97.5256      95.3242
1     112.6752     110.9208
1     113.9904     111.5266
1     114.0969     116.9276
1     120.9374     128.3025
1      96.8553      91.5412
1     117.2457     114.7736
1     129.6351     124.6897
1     163.4201     147.3382
1      77.0616      84.4926
1     105.8422     111.2285
1     128.5495     126.5038
1      34.8363      40.9098
1     121.6099     116.4674
1     120.7077     121.6529
1      94.5669      99.4867
1     117.7116     113.2632
1     117.5814     115.6447
1     117.0325     119.0974
1      91.1726      94.5579
1     127.6532     127.2204
1      61.9267      66.5508
1     136.2348     134.3457
1     116.8615     120.2002
1     119.6336     114.1199
1      96.8086      92.0107
1     110.6740     113.0394
1     118.6335     117.6988
1     126.5789     123.4648
1      85.9206      90.6760
1     104.1173     100.8575
1     109.5319     109.8873
1      60.2512      61.6488
1     113.8702     114.9216
1     111.6272     108.2648
1     107.2037     112.8091
1     125.6017     124.6258
1     112.3569     107.3040
1     119.9984     118.6180
1      99.3760     100.1599
1     129.4953     128.4516
1      71.3913      90.7308
1     120.1648     118.2160
1     109.9793     105.7868
1      76.5688      74.0286
1     105.6401     102.0051
1      81.2837      90.3579
1     103.6484     107.7446
1      84.1186      88.4782
1      95.0336     100.1620
1     119.2062     117.4770
1      83.9808      92.7989
1     120.8678     121.2402
1     112.0993     110.9975
1      96.8086      83.3008
1      72.1121      71.3257
1     107.2357     106.9237
1     123.8495     117.9675
1     111.7317     109.8951
1      89.8828      90.0411
1      86.7036      89.1404
1     134.8708     125.1906
1     118.7007     121.3246
1      82.4181      86.7925
1     107.8667     108.5787
1     115.6262     113.0456
1     127.0352     122.0966
1     100.7113     103.4001
1      58.6833      64.5601
1     130.4237     122.0707
1      80.8154      82.3959
1     121.4869     121.4412
1     126.1275     123.8989
1      97.7863      98.0175
1     121.3168     119.3510
1     119.3097     122.9209
1     113.3246     114.9788
1     134.4608     127.2813
1      99.8345     103.9515
1      94.4521      95.3425
1     113.7394     110.2451
1      68.0075      75.2736
1      94.9880      94.0697
1     129.5115     127.8299
1      96.5821     103.1288
1     123.8710     123.2661
1      90.1651     100.1026
1      62.0954      75.1008
1     103.3845     111.1308
1     116.9798     120.6879
1     111.7873     108.7886
1     105.3386      93.6023
1     122.1150     120.5149
1      86.3286      89.3938
1     103.7788     107.1568
1     108.5025     114.4670
1      82.9962      89.7026
1     135.7350     129.8789
1      96.3515      99.5324
1      98.1435      98.8519
1      93.7395      96.3597
1      92.4481      90.5993
1     121.9484     122.4623
1     106.3281     107.7448
1     102.1731      94.2122
1      98.3807     100.0197
1     136.2413     125.8694
1      98.5531     112.7425
1     125.9566     118.8372
1     103.9758     101.0297
1     110.8329     110.5185
1     112.3278     107.2946
1      95.0156      96.2936
1     131.5752     128.3276
1      72.6275      72.7389
1     122.5088     120.1688
1     122.2820     123.0944
1      81.4471      82.0249
1      97.3704      99.0261
1      90.8193      85.1100
1     115.1927     113.9928
1     123.8632     125.7374
1      82.4749      84.2669
1     101.9574     101.8099
1     123.0726     120.9995
1     109.8320     110.7352
1      87.4454      91.1119
1      88.3477      94.9370
1     103.8121     105.0986
1      72.6847      71.4116
1     119.3967     116.9005
1      97.3544      96.6812
1     123.3035     117.9878
1      93.9760      96.3480
1     111.6446     115.2593
1      80.2935      81.1052
1     104.6709     104.1114
1     107.1940     100.3296
1     106.8949     108.2677
1     129.5175     125.4677
1      54.0411      74.5658
1      74.3752      68.0887
1     165.4406     164.7224
1     113.5840     115.1742
1     109.4291     114.2342
1     124.7850     119.1214
1      96.9591     102.3419
1      78.8504      75.7165
1      98.1568     100.0411
1     109.2177     111.0913
1     119.3555     117.2771
1     112.5846     116.1672
1     116.9511     113.4888
1      60.4145      51.2156
1     120.3726     121.1734
1     110.5068     114.8019
1      99.4311     102.7414
1     129.9001     128.9512
1      93.3341      85.6355
1     102.4055     103.7099
1     128.6508     142.1239
1      79.9367      79.4976
1     177.7180     174.4785
1      86.4689      81.9774
1     103.4574     110.4531
1     126.1295     123.4826
1     118.2251     110.4680
1     116.2142     117.4794
1     101.1234     104.3371
1      84.2706      78.7830
1     170.3105     153.4181
1     129.0027     126.3081
1      99.2839      88.0744
1     126.0811     122.4122
1      98.9018     101.6178
1     129.8832     118.8031
1      99.6176     100.1442
1     108.9159     107.6798
1     110.5017     110.7610
1      89.9717      80.0040
1     127.8683     125.3461
1     121.7278     123.4252
1      81.6960      90.5068
1     113.5311     111.4803
1      94.5363     102.3358
1      89.0881      68.4830
1      55.3244      62.1845
1     117.8973     112.3704
1      51.4183      30.4081
1      76.0344      74.9614
1     104.9886      98.8215
1     113.6105     109.8128
1      94.4508      96.5646
1     105.2950     106.6444
1     105.5500     104.7504
1     104.6999     107.7211
1     113.8246     121.8547
1     124.6201     119.4463
1      96.6553      96.5228
1     116.0388     111.6392
1      80.7113      87.9321
1      94.9469      93.6431
1     113.0743     110.9761
1     113.7281     115.2314
1      66.3386      57.1136
1      95.7060      99.9481
1     112.9613     109.0480
1     129.1241     123.6980
1     107.7456     115.3119
1      77.9566      82.4590
1      94.6455     102.7339
1     110.6103     110.9188
1      95.2291      98.1323
1     134.0373     128.1873
1     119.9472     110.7343
1      99.6749      98.6244
1     112.3272     116.5253
1      86.4233      81.5191
1     120.4924     116.4382
1     105.6632     107.1935
1     112.9156     114.8507
1     105.8248     108.6915
1      98.0439      95.2579
1     117.0198     112.9355
1      96.3647      94.2650
1     121.4462     118.5546
1     122.8166     118.2001
1     113.9534     115.5385
1     131.8521     128.1277
1     136.1887     133.2726
1     102.9045     110.9702
1     110.6166     108.5292
1     101.2066     102.5574
1     108.1537     104.5454
1     104.2699     104.4176
1     108.4177     110.5314
1     111.8131     114.0937
1      86.5950      87.7363
1     115.6497     116.2834
1     115.8950     107.3925
1      84.3989      97.6046
1     150.0914     134.9142
1     115.3228     113.3197
1     116.7181     114.4355
1      73.2085      68.2859
1     122.0971     122.4160
1     108.1165     108.7439
1     120.0346     118.1823
1     117.9567     115.1782
1     120.4266     118.5126
1      76.9904      78.9476
1     111.5421     105.9611
1     102.8565     100.5346
1     131.2039     125.9275
1     100.1324     102.4183
1      99.9438      99.2830
1     108.0451     108.4492
1     107.0743     104.5403
1     113.9636     116.3080
1      92.9733     100.1866
1     127.8002     127.4461
1      97.1797      96.6328
1      95.8954      92.6260
1      81.7117      89.7714
1     109.3545     103.6955
1      99.3836      98.5475
1      97.9629     103.6356
1      95.4882     115.6755
1     113.6461     112.6370
1     133.7200     127.2131
1     116.3945     111.3846
1     120.5494     119.7314
1     119.6485     115.6450
1     104.5243     100.6056
1     107.1736     109.4587
1     120.3351     121.6517
1     125.9584     127.1231
1     128.4748     126.5052
1     125.8776     122.7539
1     112.2264     112.1285
1      93.0168      76.5631
1     121.1870     117.8412
1      97.5542      99.3354
1     109.8060     101.8472
1     111.4870     113.5889
1      74.7094      70.5987
1     104.3275     107.8976
1     122.8082     123.8080
1     113.9909     114.2130
1      96.2831     107.1913
1      52.6507      58.8159
1     128.2273     123.4914
1     130.6967     127.3997
1     113.4611     115.4563
1      76.3767      80.4633
1      84.6612      93.7517
1      91.8132      94.5421
1     125.4383     119.9626
1      92.2374     105.6101
1     104.0202     103.6447
1     113.2835     112.8886
1     104.7204     105.2391
1     111.5260     114.3793
1      93.0158      86.4524
1      60.7914      74.6379
1     113.2066     111.4269
1      86.1851      76.8435
1      96.9596     106.6945
1     120.0552     119.5953
1      90.5542      90.8544
1     120.6341     120.7278
1     111.5098     117.6821
1     101.9197      93.7894
1     144.0297     138.3481
1     106.6251     110.4453
1     121.3354     120.8478
1      76.0931      76.6079
1      97.5227      97.2681
1     121.9218     119.7942
1     113.2198     115.1487
1     110.7896     109.6658
1      92.4192      97.7167
1      93.7223      93.5531
1     100.6480     103.0459
1     108.3381     111.4557
1      88.5111      86.8589
1     102.8865     110.0069
1     103.6468     104.1690
1     118.9069     123.6639
1     114.7210     113.6700
1     150.5878     145.1567
1      98.4075      94.6796
1      79.9346      89.4642
1      89.0947      85.4414
1     122.2694     118.0758
1     110.4497     112.3455
1     158.0944     147.6177
1      78.4792      80.4879
1     135.5883     124.6619
1      43.6089      43.6430
1      88.2270      88.4451
1     116.5805     112.9482
1      90.6603      92.3518
1     131.8221     129.9605
1     104.3863     103.3775
1     101.0121     102.7584
1      88.2965      88.1002
1     119.3714     116.1796
1     119.8998     115.2370
1     121.6421     122.1680
1     136.9568     138.3133
1     119.0241     116.5625
1      86.9715      89.3592
1      84.9120      86.9584
1     101.3537     104.4301
1      61.8806      68.0644
1     124.9179     111.8513
1      84.9149      95.6178
1     101.6196     103.7453
1     114.0086     106.0241
1     108.4480     111.0385
1      76.1103      86.8373
1      95.6714      85.3179
1      95.1815      97.5552
1      96.6759      93.6406
1      94.9177      99.3672
1      93.0583      92.9740
1     110.9423     110.2013
1      83.8175      83.2817
1     120.3919     118.1046
1      50.9234      59.2262
1     128.1532     126.1999
1      74.7726      63.9219
1      94.1025      95.2122
1     107.7707     103.7502
1     117.0738     121.7347
1      84.4060      88.2404
1      98.9091     107.0055
1      96.0401     100.8237
1      92.0267      87.6163
1     100.9005     109.1963
1     123.5415     121.7410
1     145.4289     142.2958
1     116.4614     123.0723
1     102.3161     102.0893
1     128.7135     127.4862
1      80.4851      87.6314
1      86.1445      74.4025
1     123.4576     122.2343
1      88.2543      95.6611
1      66.4000      62.4437
1      91.8024      93.3324
1     126.5765     126.2783
1      81.1536      86.8754
1     101.9379      98.9659
1     104.5952     102.9125
1     165.9796     157.8694
1     122.4933     122.0882
1     105.4415     101.5068
1     100.0374      97.6266
1     115.4660     118.1530
1     113.1098     103.8321
1     112.5538     109.8836
1      83.8071      85.0020
1     132.8076     124.8900
1      40.8036      40.9121
1      85.4529      88.0690
1     123.5710     120.6694
1     109.0163     113.4465
1      84.0864      84.6364
1     110.3227     111.8751
1      99.0827      99.1288
1     104.5587     101.4656
1     118.0703     114.7446
1     109.9821     113.6076
1     109.1991     113.8872
1      65.7949      73.1920
1     118.0020     122.5037
1      83.8661      82.9507
1     125.0700     125.5185
1     127.3520     126.2697
1      69.2070      75.8693
1     101.4224     106.6699
1     109.7396     111.5088
1     114.2558     113.9803
1     124.7324     122.3274
1     109.6136     104.6450
1      63.2025      82.1807
1      72.7980      73.4692
1      98.6031      96.5133
1      83.9635      92.7895
1     146.1949     142.8299
1      89.7233      87.1310
1      99.8360      96.3645
1     110.7616     103.9329
1     116.0810     113.5785
1      82.4812      86.0303
1      84.3548      81.1830
1     143.9189     137.2361
1      95.3178      99.5833
1      86.0466      86.4708
1      85.7488      94.5409
1     109.7880     121.9862
1     139.0500     125.2753
1     103.7486     117.9946
1     113.1908     114.0203
1     109.1221     106.0707
1     133.1372     131.7494
1     105.1475     106.3096
1     155.5716     147.4257
1      63.7050      65.4066
1     102.8057      94.4537
1     120.2795     121.1373
1     136.7737     135.3437
1     119.7036     114.6868
1     122.6416     115.1204
1      79.1276      79.0415
1     139.2636     127.8730
1     112.8139     111.6155
1     106.0109     106.4525
1     114.2483     111.9356
1     117.1928     121.0582
1     128.4378     128.4637
1     124.0076     121.4508
1     124.4700     111.1601
1      93.2518      98.7952
1     116.2516     115.2495
1     112.9950     110.8124
1      92.2466      90.3556
1     112.2653     110.7512
1      86.1824      84.7904
1      75.4119      78.2392
1     100.2690      98.9488
1     140.3804     131.2419
1     119.0101     120.8485
1     119.5617     117.1601
1     106.8570      95.6773
1      66.7354      60.5088
1     146.7369     134.7438
1      95.4599      95.3953
1      84.9962      85.4370
1     111.1635     112.2083
1     110.7901     111.7554
1     117.7333     117.9750
1      66.3929      63.7854
1      88.5685      90.1584
1      98.6561      97.6906
1      75.5023      72.8785
1     154.7064     147.9093
1     109.9723     112.9542
1      92.7921      92.1545
1     118.0183     117.3333
1     155.2572     146.7167
1     119.5414     117.3420
1     112.5859     113.2089
1      92.9212      80.5679
1     128.8254     124.6428
1      80.4271      68.2821
1      91.4056      92.8933
1      76.9612      80.5713
1     140.0899     133.0020
1     106.6426     107.1646
1     115.6201     111.7537
1     127.1596     124.8995
1     124.6396     122.1234
1      98.5779      94.7527
1     121.0648     116.0708
1     122.9635     124.0764
1     123.1847     119.4529
1     100.5737      97.6949
1      95.3158      89.4831
1     116.4566     115.6732
1     146.3054     146.1484
1     117.8402     121.3677
1     110.9614     117.1331
1     107.6629     108.8091
1     104.7074     102.6323
1     151.6689     147.8731
1     110.0042     101.7328
1      67.7957      79.0320
1      73.4667      78.5741
1     110.5710     111.2842
1     121.5631     114.0312
1     126.3301     120.8619
1     110.1516     110.6546
1     100.8496     103.2765
1     122.2815     119.2841
1     113.0436     110.7424
1     136.2694     126.7322
1     114.8263     108.7843
1     112.4270     105.7853
1      88.2861      89.9665
1     100.6504     104.7772
1     134.3330     129.3231
1      72.8198      84.1707
1     136.2025     128.6657
1      85.2623      93.9527
1     100.1140      96.8134
1     122.1940     119.2653
1     136.1885     136.4261
1     115.1335     114.7384
1     113.2622     111.8328
1      34.9502      36.0557
1     135.4938     135.5700
1     127.8006     121.6841
1      67.8040      72.9045
1     133.3019     130.1051
1      90.2310      94.0266
1     107.1985     105.9721
1      97.2647      97.5771
1     106.6136     102.0023
1      39.6418      33.9791
1     101.0333      99.1875
1     145.1748     141.3445
1      99.6554      99.8932
1     123.1536     118.8391
1     147.4433     147.6429
1     122.1099     121.1588
1     107.2001     107.5881
1     116.0758     112.0422
1     111.1080     111.1796
1     114.1325     114.4391
1     112.0133     117.5753
1     116.5448     116.9104
1     119.6581     111.2989
1      95.8804      97.4135
1     128.0973     125.1793
1     106.7826     109.8812
1     108.3305     107.5223
1     107.2085     111.0683
1      89.3786      90.0608
1     113.2953     110.7062
1     123.4030     121.3973
1     125.9859     121.2868
1     107.5405     106.4269
1     108.2258     106.1172
1     123.7730     125.6234
1     115.0964     108.5677
1     112.2449     111.9226
1      89.3930      95.5519
1      89.5410      91.6004
1      95.3779      93.4809
1     105.0497     102.3854
1     108.2128     105.4508
1      95.5146      91.8638
1     103.9709     104.8416
1      98.5753     100.4202
1      92.2613      83.2944
1     102.5156     103.1708
1     104.2292     104.6293
1      67.6328      71.1142
1     104.6597     102.7953
1     147.3173     145.0967
1     123.2205     117.3165
1     102.9930     104.5222
1     127.2993     122.9944
1     107.1379     108.5640
1      96.8298      99.8088
1     101.3371     101.2480
1     108.8719     103.7349
1     115.1875     110.1354
1     101.8948     102.3981
1     100.1645     100.6037
1     119.6702     117.1120
1     109.1088     104.0171
1     101.7976     105.7253
1      99.7985      98.5351
1      94.8996      89.4097
1     132.8064     136.4401
1     106.0280     115.2079
1      67.3389      65.4047
1     103.8630     100.9551
1     115.3314     114.9500
1      96.3506      89.4808
1     100.8490      95.7418
1     100.7793      98.9001
1     130.7478     131.6699
1     126.4340     122.8658
1     121.2744     120.7733
1     119.8630     116.6586
1     103.3664     101.5226
1      99.6303      89.0843
1     100.0332      96.0524
1     109.4439     109.3995
1     115.8724     124.6578
1      96.7439     101.7033
1      82.9618      82.7627
1     110.7172     115.1644
1     122.7385     123.3690
1      81.0316      -5.1876
1      39.2624      44.4875
1      89.0440      85.2264
1      94.0702      94.5965
1      92.2844      96.7479
1     128.5024     131.0576
1     122.7195     121.4301
1     109.0212     106.3694
1      94.9177      97.3087
1     105.9642     104.3916
1     101.8957     107.3170
1     104.9942     107.9831
1      97.0390      86.6551
1     124.7621     122.8545
1     100.3028     104.0900
1     120.8195     114.3094
1     136.9276     128.6499
1     136.3618     131.6882
1      82.3003      87.1162
1      76.2263      77.2527
1      95.2345      83.2583
1      88.0624      90.9895
1     110.6587     107.3662
1     114.2634     109.2221
1     105.8723     108.7161
1     105.8092      96.8745
1     106.9210     109.8197
1     119.7519     121.3060
1     131.5251     127.9240
1      59.1315      75.1979
1      87.9729      94.9835
1     119.9601     118.1267
1      84.4841      93.0945
1     101.7773     103.6858
1      96.0787     101.7279
1      68.0676      48.0677
1      98.3530     100.7485
1      76.8060      78.3425
1     117.0146     116.3032
1      86.3117      83.5892
1      80.4111      85.1731
1      94.5810      89.9256
1     107.3067     104.8571
1      86.8011      70.5841
1     113.3996     114.0371
1      99.4028      99.6712
1     101.4345      98.2495
1     130.3196     123.4686
1     112.7083     112.9459
1     106.9235     105.7954
1      52.9706      56.7502
1      99.1975      89.2792
1      93.8747      94.4508
1     103.4842     102.5075
1      73.7418      56.1314
1     103.1760     102.4733
1     130.2444     125.9997
1     122.2805     116.2198
1     108.4982     101.3398
1     111.3035     117.6401
1      63.4204      69.0174
1      90.3645      91.5357
1     102.6009     100.0083
1      73.3945      85.1998
1      87.4126      88.2983
1     126.6930     133.1412
1     132.2974     126.0176
1      86.4137      85.8991
1      85.7320      58.4393
1      84.7882      74.4687
1      82.2819      80.5874
1      97.7854      99.1881
1     104.3974     101.5274
1      97.7856      97.8331
1     111.5371     112.3423
1     116.0519     118.5991
1     112.6018     113.2877
1      99.7990      99.0470
1     104.1892     105.3647
1     112.8094     109.2820
1     112.0752     109.6952
1      74.7939      53.6783
1      99.4933      93.0742
1      96.7813      89.2899
1     115.7809     111.0774
1     123.8595     120.3999
1     119.9106     119.5123
1     101.3082      97.8697
1     110.6171     107.5220
1      91.0683      90.0816
1     133.5075     137.2710
1     123.9103     114.8390
1     106.8024     101.7492
1     104.8577     107.0883
1     124.4427     125.3725
1      83.0725      84.4144
1      89.9372      92.3693
1     117.0643     112.0276
1     113.1874     109.2019
1     140.8417     132.0279
1      98.2137      98.2828
1     102.5918      98.4564
1     108.4977     102.6062
1     137.4008     123.7108
1      88.5000      93.3319
1      79.9503      92.6910
1      84.9829      84.0113
1      90.7864      96.4026
1     107.7670     104.7617
1     127.6326     120.6636
1     100.5050      92.3527
1     115.2751     115.3576
1      82.6384      81.1969
1      77.7943      80.9108
1     100.2584     104.4095
1     126.6817     119.3090
1     101.9584     100.2654
1      88.3409      83.6712
1     126.0032     124.0278
1     111.2660     109.1428
1     117.2915     111.6273
1      98.5225      95.4047
1     114.4704     114.2619
1      91.5082      87.7686
1     114.1394     115.5760
1     108.2811     119.4593
1      93.5749      90.8983
1     108.2231     103.8852
1     103.5086     101.4295
1     119.2553     119.1325
1     129.7876     130.7344
1     119.7514     115.6319
1      94.9807      93.2008
1     105.4398     106.0646
1     102.5421     107.2655
1     112.5174     111.2019
1      31.8759      29.3372
1     112.7330     115.1622
1      70.2446      63.9104
1     102.3823     107.4749
1      75.1189      83.5059
1     116.8759     115.9982
1      80.1895      85.4286
1      86.1379      74.8084
1     108.1570     108.5875
1     108.9345     104.5713
1     107.4606     109.8728
1     101.7090     102.8237
1      91.2061      89.2775
1      87.9754      98.3287
1     145.3804     134.5860
1      97.9479      96.2117
1     118.3415     119.2299
1     117.9652     119.8887
1      89.0954      85.1923
1     140.1695     132.9033
1     115.9912     111.5012
1      98.1364      94.4308
1     129.2976     124.2218
1     136.3736     136.7246
1      86.0324      88.1259
1     100.9989      99.2809
1     140.0832     138.6283
1     118.5666     114.8682
1     109.5747     107.6980
1     119.8400     116.2278
1     127.1364     130.8549
1      56.3638      62.7287
1      86.1626      92.5459
1     110.7280     107.0404
1     116.7839     118.8414
1     110.0152     116.0415
1     108.0041     109.9223
1     103.0662      99.9544
1     108.0728     108.7012
1     126.8473     122.6117
1     112.9729     102.4012
1     103.6357     102.7545
1      93.7664      94.6625
1      84.9085      69.1751
1      90.7651      86.2923
1     108.6546     110.7012
1     125.7305     122.1513
1     108.2705     108.2665
1     126.0646     124.2771
1     136.4860     130.5630
1     114.5581     114.6914
1      96.4139     100.0403
1     107.4929     104.8157
1      81.8134      83.6049
1     120.4228     119.1515
1     136.5115     146.5124
1      34.3026      32.8464
1     104.1520     101.9724
1      98.4431      91.8176
1      74.8670      78.5560
1     121.5695     115.7847
1     111.9962     103.2150
1     119.4204     119.4616
1      89.9964      76.3073
1     124.6304     112.8869
1      93.1925      93.3134
1     121.7836     119.5200
1     116.3517     111.3977
1     114.5058     117.7603
1      79.3606      80.8457
1     120.7739     111.1565
1     121.3015     120.6921
1     117.5176     113.6112
1     125.5461     128.3050
1     101.9833     102.1153
1      70.6390      61.7148
1     122.7263     118.0397
1     107.5378     104.1323
1     111.5116     111.0835
1      74.1710      77.4444
1      89.0746      86.0187
1     106.8355     109.8680
1      86.5354      84.8004
1     110.7337     107.4890
1      85.6961      89.8868
1     122.8216     118.6784
1     110.5895     112.8235
1     105.6297     102.3043
1      99.2425     107.9759
1     123.1729     118.0603
1      89.0622      91.3948
1     111.4136     111.1191
1     118.1615     112.9073
1     121.4730     123.9726
1     114.3783     114.6031
1      99.9255     105.6861
1     108.7201     109.9291
1     113.0377     106.9878
1     101.7979     103.3844
1     107.0533     101.9729
1      86.1872      76.8179
1     100.0016     103.6919
1      85.9996      80.8023
1      63.4275      52.8597
1     117.5825     114.8314
1      89.2383      87.8472
1      94.0968      89.8868
1     101.9204     108.6194
1     130.3182     125.8146
1      90.1209      79.0207
1      88.3383      83.9288
1     149.8530     141.5961
1     120.9522     123.4398
1      95.9053      94.6633
1      62.5009      76.1770
1      97.4122      90.3736
1     112.6543     108.3908
1     111.2948     112.8081
1     103.1081     103.6182
1      75.9505      86.1045
1     128.0741     126.6084
1     100.9212     110.1611
1     118.9364     120.9905
1      99.0977     102.0114
1      76.5427      71.1938
1     124.7373     120.6155
1     107.0384     107.4474
1     127.4989     128.9494
1     109.0404     114.0352
1      96.6733      98.1888
1     142.0500     130.4070
1     117.0848     109.4824
1     131.7509     118.7689
1      80.1083      97.0193
1     115.1092     111.0578
1      83.7238      77.9240
1     126.7234     125.8751
1     127.2476     132.7423
1     115.8567     114.2619
1      97.4639      95.5326
1     116.4481     111.8651
1     110.5140     110.5249
1     126.4749     121.9214
1      99.5610     104.5803
1      86.7290      85.5748
1     121.5540     116.7882
1      88.9028      86.3562
1     119.3152     121.4177
1      98.0427      95.2770
1     118.5867     126.4382
1      97.2339     101.2535
1     112.8757     110.3084
1     107.7276     108.5120
1     145.0918     137.3260
1     110.1959     112.9103
1     119.9422     118.0604
1     122.7132     120.0708
1     114.8154     115.3261
1      94.6607     102.1600
1      82.5441      76.4252
1     104.8488     108.6766
1     114.8421     116.3156
1     111.4400     106.0622
1      86.9709      92.2916
1     115.8402     119.3505
1     107.6914     106.5315
1      21.3918      57.4772
1     121.7853     125.4464
1      98.2829      99.0241
1     111.2164     106.9765
1     105.5311     113.8384
1     120.9199     119.7363
1      77.8590      76.4115
1     140.1454     130.3117
1     126.2934     127.4797
1     123.3285     126.5480
1     130.1064     123.2637
1     108.8689     109.9390
1     118.4879     114.3583
1     104.2293     102.9434
1     118.7866     117.8506
1     127.8865     132.7686
1     125.1167     122.8191
1      77.7322      78.2595
1      87.4648      81.8986
1     144.5695     139.1975
1      99.1223     101.2882
1      91.1164      89.2151
1     114.4320     114.8423
1     124.5205     126.4966
1     107.3085     108.5751
1     132.4010     136.5962
1     102.1261     105.5974
1     114.8816     112.9297
1     113.7995     114.3841
1     125.0366     126.0247
1     106.5486     111.6318
1      82.8270      76.8369
1      96.3149      99.2973
1     108.3702     111.8930
1      96.0193      93.3582
1     103.4792     101.6721
1     106.1519     104.8965
1     118.2399     120.4861
1     125.2613     121.3506
1     117.2219     115.3150
1      87.1598      89.3090
1     142.4801     132.4944
1     106.4821     110.7354
1     102.6096     100.9311
1      90.0140      93.5596
1     118.4065     117.3949
1     122.8131     124.6975
1      96.8686     103.2328
1     108.1023     105.4830
1     102.3411     101.1923
1      53.1202      56.2910
1     117.2343     114.6464
1     120.6891     123.9492
1      86.2259      81.2345
1      48.7962      58.1381
1      97.8781      99.3568
1     116.2840      95.5882
1     104.3509      99.2784
1     101.8092     105.8999
1     121.5209     124.4176
1     104.3324      98.7018
1     114.5461     113.5949
1     125.5829     121.1846
1     130.3393     129.3586
1     121.6078     121.0800
1     104.9540     110.2541
1     136.7663     133.3672
1     113.7160     112.3034
1     116.0195     115.8357
1     103.9870     105.7730
1     133.7546     131.4975
1     113.4411     106.3449
1     115.4904     111.1150
1     105.4460     111.8232
1     128.5543     128.2806
1     112.6959     112.7377
1      90.1885      91.3688
1     112.3211     107.6698
1     118.4074     118.9840
1     120.8150     113.6125
1     130.4063     124.2045
1      63.6937      65.8203
1      97.1955      96.2413
1      89.2900      93.9220
1      98.0991     100.8114
1      93.5003      99.6502
1     101.1141     106.4861
1     117.1290     113.2714
1      54.7773      66.0030
1     102.1158     104.7174
1     120.0629     123.4054
1     123.7383     123.3618
1     119.2395     116.0791
1      82.0446      82.3606
1      87.9099      94.6816
1     127.6626     126.5362
1     126.7329     118.1488
1     100.3776     100.1695
1     128.9941     126.1279
1     131.9617     127.6107
1     123.8947     121.5143
1      39.0596      31.2618
1      89.3802      91.5475
1     127.8843     127.1285
1     141.6947     135.1342
1      58.4324      59.1731
1      85.9641      87.9505
1     118.0453     118.1087
1     104.0720     105.1539
1     134.0544     129.7092
1     105.5227     104.9208
1      59.1340      56.5640
1      90.5346      91.5939
1     104.0396     105.6671
1     108.8942     113.1917
1     121.0304     125.3663
1     120.9471     118.8809
1      89.6573     102.9728
1      80.4776      73.4136
1      93.1071      99.1816
1      76.1771      77.6749
1      98.7748      99.2268
1     105.7934     103.2246
1     112.7029     113.0276
1     122.7959     118.3772
1     121.4949     115.7893
1      98.6588      94.4868
1     125.2088     131.3199
1     156.6012     151.8282
1     115.6823     112.5285
1     117.0622     115.7275
1      86.6628      89.0602
1     117.7912     116.2484
1     125.8563     121.5054
1     133.0173     130.0325
1     101.2193     104.4048
1      74.6613      81.2801
1     138.0701     126.9117
1     105.9461     104.4966
1     116.4350     116.8316
1     102.5254     104.5551
1     150.8843     140.0181
1      85.3332      91.4217
1     112.0783     107.7360
1     124.5840     123.5305
1      79.3580      69.2491
1     108.7648     104.5431
1     114.7835     114.3263
1     112.4187     114.9190
1     112.6083     112.2177
1     133.7501     127.4595
1     183.9752     174.6215
1      89.8820      92.1064
1     104.7567     102.5894
1      90.1335      88.8354
1      64.5104      73.0469
1      69.0653      69.8836
1      86.0144      82.8342
1     109.1581     109.2040
1      90.7124      92.2046
1      62.0902      71.9471
1     119.6202     118.3646
1      99.6739      98.7013
1      85.1808      84.4139
1      87.8616      93.4941
1     119.1081     117.1542
1     106.6950     101.4722
1      88.8295      88.3324
1     126.0605     126.9160
1     103.9556     102.2578
1     123.3203     122.6768
1      85.6645      85.4768
1      99.7186      98.3573
1     130.8414     136.0305
1     126.9800     125.5672
1     117.1971     120.0080
1     108.0496     107.2945
1      98.9113     102.8558
1     126.4670     123.2159
1     111.1334     113.1628
1     132.0708     129.6781
1     124.8971     121.5546
1      97.9281      93.0360
1     113.6698     114.1312
1     113.9192     107.3087
1     104.7057     104.4888
1     131.5621     125.2646
1     130.4936     123.9371
1     110.6415     110.7210
1     128.3803     125.6278
1      78.9512      83.1026
1     102.6462     102.1546
1     100.1965      98.5862
1     115.9387     116.1411
1     127.8264     126.9160
1     112.1976     106.9809
1      80.1902      76.6694
1     129.1260     130.7342
1     108.3635     113.0595
1      86.7569      90.3161
1      90.5330      94.4408
1     100.8283     113.4092
1      89.9630      91.2138
1     110.4804     106.9825
1     105.3030     113.9283
1     122.3326     122.7064
1     117.8021     125.7802
1      83.7605      79.8212
1     106.4013     100.6754
1      85.5565      93.9259
1      97.3549      98.7932
1     140.6371     138.8320
1     123.6860     123.9688
1     104.5344     112.4184
1     126.3884     123.5624
1     122.8305     125.0673
1      65.6533      73.8733
1      52.1150      68.0480
1     112.8820     110.6279
1     100.1566     101.0125
1      98.0165     103.7299
1      89.5522      88.8237
1     103.2046      94.7903
1      72.1042      74.9766
1      95.1454      93.2739
1     121.9807     121.6856
1     112.7887     113.3072
1     101.7682      98.7995
1     133.3283     130.0567
1     115.4469     115.1927
1      86.4220      89.8320
1     108.6450     109.3298
1     112.6908     111.4500
1     115.0253     119.7318
1     120.9220     117.3982
1     118.0917     117.4881
1     145.8133     129.8355
1     107.8349     104.4733
1      67.4531      80.1014
1      93.0599      90.1520
1      93.7709      96.4185
1      97.9925      98.3456
1      64.0831      71.8787
1     154.2905     147.3375
1     115.2528     119.0688
1      97.4293      93.6494
1     109.1634     105.7648
1      78.6137      91.8464
1     122.0245     120.5889
1     129.0596     127.1275
1      97.0337      96.5147
1     127.9295     125.4376
1     104.6277     104.6909
1     147.4832     139.8861
1      93.3849      93.0420
1     120.0703     114.1143
1     116.8603     116.9259
1     112.6446     108.0321
1     120.5411     117.3302
1     100.3776      99.3741
1      82.3740      91.1274
1     111.8354     108.9744
1     123.9834     119.1111
1     103.2868     104.4739
1     106.1431     113.2048
1      86.8692      95.9519
1     119.4359     119.1543
1      96.6194      93.7473
1     118.4495     113.0280
1     111.6165     112.5748
1      62.8339      70.1153
1     102.2340      96.7829
1     114.1534     111.0463
1     124.8605     123.7266
1      98.4786     105.7262
1      70.8956      74.1010
1     108.9630     110.5947
1      64.5999      77.1824
1     104.7712     106.2987
1     109.8330     109.6315
1      78.9028      78.9735
1     131.2896     126.0206
1      85.5649      87.6958
1     113.0917     110.1810
1     133.1121     130.3285
1     124.2439     120.5026
1     118.7456     120.8166
1     105.3643     107.6893
1      53.2636      75.2162
1      89.1829      91.6725
1     127.4228     121.9048
1     111.9080     110.3696
1      97.5003      97.9404
1      91.4440      88.3686
1     113.0927     110.4040
1     103.0627     101.1913
1     121.4738     119.7987
1     107.6452     103.1996
1     115.8869     115.8537
1      97.7250      99.8443
1     108.1346     112.5849
1     125.1592     120.5555
1     119.1613     118.6149
1     103.7862     107.2267
1      85.7042      85.8731
1      76.3032      76.7377
1     124.8317     126.5873
1      96.8440      91.7998
1     106.5035     104.9676
1      90.8638      92.4061
1      82.4352      83.0103
1     121.6970     124.3495
1     101.6227      99.6995
1      99.3663      99.5336
1     102.4306     102.8893
1     112.8333     107.1401
1     101.0203      99.6862
1     121.0284     111.1376
1      76.3889      77.4416
1     119.6071     117.4748
1      85.6013      82.1547
1     120.3646     127.6777
1      76.6054      75.1750
1     126.5431     123.2988
1     149.7442     142.8282
1      90.9091      86.8405
1     107.6087     105.2408
1     131.2991     128.1987
1     107.1770     111.1813
1     148.1969     139.6139
1     133.9928     132.7138
1     120.3858     119.2368
1      94.1766      90.9517
1     120.0154     119.9992
1     129.1656     123.5883
1     115.2177     116.4969
1     119.1690     113.1981
1     122.3147     118.1463
1     112.8179     115.7771
1      65.9992      75.5845
1      91.9457      99.2072
1     133.0848     130.3191
1     128.6390     131.8707
1     141.3643     139.8019
1     128.4358     127.4967
1     114.9334     116.6644
1      90.0013      86.9686
1      87.5484      88.9258
1     101.2900      97.9466
1      94.8294      97.9518
1     114.3974     111.3601
1     128.6977     125.0600
1     108.1330     104.6170
1      56.3330      54.0815
1     103.4120     105.5407
1      89.9332      90.6784
1     121.3680     119.4364
1     128.6436     125.9940
1      48.2602      45.8788
1     135.1985     127.7174
1     105.5571     106.7480
1      79.1355      85.7461
1     140.9065     133.4500
1      86.9355      87.4545
1     104.0641     106.3272
1     126.8312     125.6940
1     105.8164     110.4172
1      83.8086      82.3742
1      87.3443      85.5716
1      94.4919      90.7068
1     115.4909     117.3662
1      82.9874      81.1716
1     123.6183     114.8666
1     132.4162     129.0930
1     117.4340     120.6603
1      91.8537      89.8870
1     109.6253     108.0369
1     126.2296     123.5647
1     118.5255     115.8508
1      88.5875      92.8426
1     113.6402     118.1411
1      76.3398      59.2160
1     119.7527     113.7816
1     111.8506     110.1146
1     104.4831     103.7345
1     106.5579     110.6525
1     116.7298     120.0521
1     112.9289     108.8221
1      90.6615      91.0733
1     127.0117     118.6278
1     145.1988     138.1632
1      94.4111      95.4415
1      92.0788      90.6704
1      92.1967      98.0929
1      97.7206      96.3639
1     116.9730     121.8087
1      57.9215      54.4753
1     115.2692     114.5298
1     114.2965     107.9501
1     134.6253     129.7419
1      82.7367      86.0786
1     126.5229     120.3465
1      86.7739      91.2909
1     125.0487     123.3548
1     102.2953     100.1444
1     103.7000     105.7253
1     102.8366      95.2883
1     103.0303     107.9036
1      91.2888      94.5134
1      91.5870      94.4138
1     110.0282     109.1415
1      99.5278     102.5739
1      86.7459      90.5696
1      59.9637      73.8334
1     124.7162     120.2417
1      97.4760      78.4793
1     101.4470     107.0465
1     165.3816     155.3580
1      99.9184     101.2465
1     110.2805     108.0639
1      99.3985     103.7604
1     155.8996     152.9330
1      79.0783      66.6641
1     112.8967     108.8642
1     118.3665     115.9492
1      93.1681      97.2681
1      80.5934      78.2168
1      89.0005      88.2811
1     124.0304     123.1622
1     108.9352     105.7694
1     112.2304     110.0797
1      89.0672      77.2371
1      87.7389      89.7928
1     100.4035     105.3173
1     113.1849     108.3001
1      95.8024     100.6178
1      78.3440      82.8474
1     117.9198     109.2930
1     120.0043     121.2378
1     122.3395     123.9476
1     105.6063     100.5502
1      95.8130      98.0342
1     112.0264     108.0373
1     106.2997     112.1463
1      93.8588      98.2035
1      81.6635      93.1858
1      57.5327      90.5399
1     118.8441     122.1250
1      76.4907      71.5041
1     120.8927     119.3598
1     116.2751     111.2741
1     110.6771     108.7629
1      83.9841      86.6769
1     111.1039     106.4603
1      98.8979      99.8137
1     113.2770     118.3737
1     100.3988     102.8292
1     130.5664     129.4618
1     125.4253     121.0386
1     105.8600     107.6600
1     112.2996     123.8939
1     129.5604     128.4447
1     111.0022     100.5409
1     122.3285     118.7681
1     118.7127     116.8806
1      55.0532      54.8934
1      48.9850      60.6428
1     111.8985     111.1800
1     117.6705     117.8592
1      99.3551     101.4786
1     118.9652     117.0075
1     112.0482     109.8476
1     102.9984     103.3505
1      96.5936      97.2329
1     112.7996     114.3942
1     129.0746     129.6450
1     129.9292     126.7189
1     118.4863     120.3300
1     110.6951     102.9997
1     106.9293     106.9744
1     128.6754     129.9510
1      81.3253      90.2341
1     121.9604     122.7720
1     119.8339     118.2266
1      95.3687     104.7433
1     111.9931     148.1769
1     115.4403     119.2844
1      79.5614      82.3126
1      93.7563      96.9177
1      99.1218     100.6020
1     105.1388      97.4090
1     115.3484     116.3055
1     100.0216     102.5520
1      94.0401      98.3137
1     120.3484     117.8131
1     119.6687     119.1384
1     107.4870     107.3272
1     124.0981     122.7949
1      88.3783      96.7688
1     129.8292     125.3314
1     101.8126     101.6242
1     128.2554     125.3083
1      91.8736      94.9170
1     103.0956     100.6637
1     137.5609     133.1073
1      38.0902      70.7134
1      84.3038      85.4728
1      69.2495      72.9817
1     121.2306     120.3255
1     120.8435     117.2244
1     121.3195     122.0015
1     113.3901     111.8789
1     112.3933     107.4343
1     107.3198     116.8075
1      98.1284     100.3730
1     115.4393     109.4092
1     104.9143      98.5984
1     123.8634     124.7719
1      86.7267      82.5671
1     113.2830     111.0451
1     100.0416     109.1752
1     100.0636     102.4887
1     105.1770     106.2934
1     101.4498     103.4141
1      87.3061      89.9660
1      74.3619      83.4794
1     107.7094     104.3299
1     105.6327     109.6933
1     108.0840     113.6315
1     119.2832     122.3573
1      97.9901      99.5650
1      73.5156      80.7776
1      96.7579      96.7751
1     107.5792     108.2317
1      99.3762     104.3552
1     101.1706     114.2854
1     103.6947     106.6005
1      93.5369      88.8443
1     118.0205     121.2319
1      69.3209      84.6771
1      83.9653      83.1425
1      98.6385     109.4250
1      94.6851      87.3163
1      90.5126     104.6515
1      99.9255     107.6542
1     118.3110     115.1503
1     120.0968     119.4227
1     105.9040     104.2066
1     106.0655     106.7907
1      88.8620      86.0324
1     114.6998     111.7248
1      67.3344      66.5240
1      86.1454      85.9735
1      92.7458      82.1173
1     130.8081     131.5967
1      57.8974      68.5696
1     105.1216     115.2747
1     123.5395     125.4798
1     101.3623     101.6297
1      65.7419      50.3339
1     123.1610     119.2461
1     124.3780     122.6435
1     132.4458     136.3876
1     123.0175     122.8154
1     120.0920     123.2415
1      97.1365      98.8496
1     128.2821     122.0619
1     123.5467     118.7770
1     123.1132     119.9842
1     113.9860     118.2301
1     123.7418     122.7414
1     112.6248     114.1251
1     119.4645     119.4301
1     100.4791      99.7875
1     120.3353     113.4349
1     103.5491     105.3575
1     116.6267     119.1661
1     109.3393     112.8544
1      97.3071     103.6514
1     105.0199     106.4443
1      88.7883      93.2538
1     106.0005     105.0937
1     118.2153     109.9699
1      90.5939      81.0633
1     103.6216     109.4231
1     103.8899      97.9692
1      73.3943      72.9677
1     118.2945     119.0925
1      91.2591      96.0437
1      95.8674      96.6742
1     111.8453     109.5323
1     118.7287     116.3109
1      73.7982      77.9896
1     118.3994     115.7084
1      49.1608      45.6732
1     124.1066     125.6910
1     135.7121     128.7699
1     119.0722     121.6894
1      85.9506      85.5639
1     116.5113     113.0407
1      92.8532      93.1713
1      67.3139      80.6448
1     102.5657      96.4606
1     131.6059     121.9707
1     106.2588     104.1372
1     126.0445     117.2912
1     118.3438     117.0680
1     110.1470     109.9005
1     118.2347     115.9638
1      77.6317      80.2823
1      80.1750      75.9271
1     124.9315     121.9777
1      86.0917      88.4002
1      79.9960      77.3885
1     137.2247     132.2310
1      85.6032      82.9984
1     112.2320     110.7660
1     109.7627     110.8918
1     120.7373     118.6338
1     121.9195     127.3815
1     146.9662     140.0833
1      81.3085      82.3485
1     113.9986     116.5478
1     130.9635     124.4275
1      79.1690      83.5687
1     100.9716     107.7779
1      63.9509      62.3105
1     114.5114     110.1288
1     122.9566     135.6066
1      86.5752      88.0987
1      72.4875      79.3788
1     124.5387     120.1477
1     148.1909     142.3928
1      96.3492     106.5901
1     115.4744     109.5131
1     152.3294     137.1896
1     123.3139     121.0334
1     102.2306      91.8980
1     101.5727     105.5541
1     118.8795     112.7030
1      51.3834      49.1164
1     129.1115     125.7428
1     116.8794     122.0629
1      84.7988      90.1117
1      88.8019      86.8809
1     120.2032     123.2270
1     100.1883     107.0871
1     109.7904     100.7123
1      96.7987      92.8372
1      87.4340      94.4106
1      96.4070      99.0323
1      63.5948      76.9661
1     120.3752     106.6148
1     125.6716     126.6885
1      93.0973      91.4810
1      77.0042      71.0040
1     120.0153     119.2618
1     124.3484     128.3274
1     118.5770     111.5689
1     112.9629      98.7355
1      95.4411      96.7116
1      67.4123      58.9641
1     129.2305     124.5227
1     115.8372     111.9755
1     101.9513     103.0879
1     147.7457     139.0535
1     114.0823     116.7928
1      81.8912      87.4181
1     112.3394     117.9415
1     100.6550      95.2901
1     125.8682     124.5696
1     125.8036     126.4942
1     121.4585     115.1759
1     118.6369     118.2333
1     110.3599     106.7119
1      95.8185      92.6743
1     112.8385     112.7970
1     121.5531     122.9138
1      83.3242      83.3827
1     113.3133     109.8695
1     127.2943     123.5154
1     124.8077     131.2070
1      88.6498      99.2984
1     102.5846     102.8501
1     108.1026     105.8481
1     130.2596     136.8227
1     121.8004     131.2066
1      84.6073      83.9035
1      75.0910      76.8843
1      98.9405      98.4471
1     119.6712     120.2096
1     120.2146     113.7422
1     112.1725     112.2911
1     118.9751     109.7029
1      87.2570      79.4743
1     121.2604     120.0793
1      97.9950     105.0864
1     121.3834     124.2900
1     116.5901     111.4401
1     112.9808     111.4184
1      74.4553      79.5818
1     118.7053     120.5775
1      96.5571      99.1884
1      52.9638      60.1821
1     114.0767     109.2391
1     111.0994     111.2267
1      93.6803     104.7267
1     120.2049     115.5696
1     122.6855     118.0792
1     127.5772     127.0442
1     142.6815     133.2148
1     124.0389     123.7771
1     116.0365     122.9129
1      60.8041      50.5470
1     137.0834     128.8590
1      92.8130      88.0551
1     125.2429     130.1457
1      98.5139      98.4008
1     107.8903     104.3019
1     117.5963     117.8488
1     105.8112     100.0604
1     115.6161     114.0961
1      98.7505      97.8280
1      99.5970     103.8892
1     105.0793     103.3715
1     112.5567     115.9035
1     113.8359     111.6627
1     119.6877     119.0945
1     116.2140     113.5937
1      90.9885      78.8478
1     138.0263     126.9518
1     102.0485     100.8154
1      94.8236      97.3781
1     110.6075     111.1566
1     106.7500     100.5368
1     124.0538     121.6428
1      70.8641      66.2415
1      95.7488      98.3104
1      91.7482      99.1772
1     119.0564     121.4492
1     114.7760     119.3180
1     114.4696     112.4115
1      83.2639      89.0419
1      63.1856      73.1803
1     123.4005     123.0159
1     120.2493     122.4734
1     119.2103     114.7250
1      69.7134      61.7044
1     101.4915     102.4673
1      56.5215      63.8584
1      85.5848      88.2594
1     101.9100      98.1741
1      88.3413      84.9665
1      86.6674      83.8861
1     153.1032     145.3229
1     100.3153     106.4832
1      79.1587      83.3082
1      71.0055      80.3202
1      99.1220     103.2892
1      91.4788      89.7829
1     102.2913     103.1821
1     112.4813     111.5918
1     109.7905     114.4043
1      99.8333      98.8496
1     101.6297     102.8690
1     114.6964     112.6648
1     115.0188     116.2626
1     115.8433     113.7006
1     119.4474     116.1134
1      78.1693      84.9519
1     123.4401     121.3310
1     122.7814     119.0670
1      98.7979     103.3289
1      83.9199      85.9213
1      80.5407      75.2194
1      66.2933      74.2639
1     138.0959     132.2278
1     157.6754     151.4622
1     103.6127     106.9837
1     104.7535     103.0581
1     113.0751     118.2647
1      89.4837      87.9780
1     128.2770     120.9067
1     111.0875     115.0767
1     101.3408     106.0641
1      91.6441      98.4900
1     125.7597     124.1758
1     115.8548     120.0819
1      79.9091      77.0457
1     127.1776     128.2603
1     102.1009     100.6169
1     100.5183     101.1099
1     105.4752     108.2909
1     100.4009     101.5707
1     109.9374     109.9706
1     117.0321     125.1121
1     102.6542      99.2964
1      98.3074     101.2543
1     118.6760     120.0723
1     121.8306     126.5840
1     119.2902     113.9930
1      83.2763      84.4392
1     130.5839     125.6855
1     123.3297     119.1441
1     130.3789     124.1504
1     105.9153      99.6069
1      87.5222      91.0964
1      93.4147      89.3802
1      77.9621      70.6618
1      85.2132      73.1121
1     122.3161     119.5760
1     108.0870     105.6122
1     128.3448     123.5060
1      94.2773      74.1831
1      97.4358      96.4520
1     108.8465     109.0114
1      93.7548      92.3600
1      84.7162      85.8730
1     127.5175     127.3309
1     126.5480     128.1244
1     107.1249     103.4968
1     127.9058     131.4622
1      94.8375      93.6367
1     121.9653     108.2588
1     110.9138     109.5429
1     119.9545     120.9720
1     123.8552     118.7366
1      78.7499      82.5161
1     131.7137     125.6581
1     125.7595     124.2975
1      90.9125      94.9563
1     122.2673     118.7312
1      94.8038      97.3724
1     103.2779      98.6465
1     119.9503     119.3700
1     117.1138     112.5476
1     112.3945     108.1230
1     116.2815     116.2435
1      71.6503      74.1767
1     100.5076      99.8408
1     111.0866     108.5816
1     117.3657     114.2092
1      92.0685      96.9313
1     102.6612      98.2087
1     105.4961     113.4617
1      99.1217     101.5041
1     109.2719     105.6555
1      81.0567      82.8116
1     112.1558     109.1771
1     130.0027     127.1404
1     132.1638     123.1549
1     106.3582     104.7182
1     127.5534     125.6096
1     122.5891     119.9430
1     119.5612     122.6638
1     121.5019     114.2609
1     122.0116     120.6478
1     130.8479     133.3099
1     106.0098     105.2646
1     103.6814     104.1000
1     103.2350     101.4591
1      72.9690      72.4352
1      88.3170      79.8167
1     116.5836     120.6843
1     138.1679     136.6672
1     124.2374     122.1901
1     114.8501     116.0786
1     117.7174     114.5178
1     124.3970     124.4527
1     116.4479     106.3719
1     119.4234     119.6863
1      74.9794      80.8681
1      88.7255      93.3180
1     101.9559     102.4307
1     125.5163     125.0093
1      56.6710      79.6288
1      90.1742      90.4146
1     111.7960     111.9836
1      64.9541      72.5844
1     125.1758     120.1044
1     111.6222     113.0354
1      88.1091      92.9904
1      74.5009      72.5673
1      92.2721      95.2066
1      88.0770      92.0219
1      93.4052      84.4914
1      39.3244      52.9472
1      89.8976      77.8327
1     147.2647     136.1881
1      94.5380      99.6854
1     115.3084     115.0935
1     103.3470     100.1529
1      87.6685      79.7010
1      98.8396      97.8199
1     110.7267     106.9597
1     129.3114     128.4431
1     108.0928     107.6572
1     118.6775     115.7939
1     113.3382     120.2889
1     117.5853     117.2429
1     146.1124     144.5502
1     107.1614     109.2561
1      90.7798      92.9308
1     117.2161     116.1938
1      89.0427      89.7706
1     110.2998     109.3475
1      58.0459      48.5613
1     120.7838     122.0466
1      92.9740      95.1621
1      67.7514      81.0897
1     114.2627     113.7785
1      93.7800      94.4452
1     105.9465     104.5017
1     120.9555     121.7597
1      99.5133      98.8786
1      41.4963      36.9703
1      85.8764      83.4449
1     140.1806     137.4054
1      89.5371      79.0308
1     125.5326     119.4431
1     128.7012     123.2381
1     114.0081     114.6220
1      79.4850      93.5108
1      85.9728      84.4521
1      91.7466      93.6378
1      99.0396     100.2903
1     104.4496     113.5637
1     122.1574     115.5702
1     108.2956     104.7998
1     101.6817      97.5054
1      88.9130      89.4328
1     110.5781     110.7464
1     100.2564     104.4152
1     167.9542     147.4276
1      68.6429      80.9641
1     102.6811      95.7923
1     117.1231     117.1623
1     104.2277     108.4511
1     115.2437     114.1054
1      94.0103      95.0242
1     120.4844     111.8192
1     114.2450     109.9763
1      87.4013      92.6657
1     122.1964     118.1466
1     117.8096     124.0306
1      90.0482      89.9464
1     112.1471     110.8791
1      95.5877      92.0174
1      89.2167      87.4412
1      82.3749      79.5136
1     135.7798     131.9420
1      99.5120      96.8381
1     119.3101     120.9099
1     126.7638     127.2805
1      75.0170      86.9124
1      78.0103      92.5808
1     119.1747     120.2388
1      81.2330      76.9250
1     102.5943     101.2843
1     109.6503     102.7962
1      95.9558      89.3149
1     116.0839     109.0317
1     120.9242     114.1233
1     119.9369     120.4692
1     121.8926     119.5662
1      91.7016      90.6139
1      92.0176     103.2219
1     100.8426      98.6004
1     124.3676     123.8197
1     113.4047     114.0980
1     102.9535      95.2995
1      85.8499      86.6904
1     120.6757     117.4995
1     112.4568     107.8311
1     100.1644      99.5026
1     104.6740     103.8077
1     116.0105     115.2756
1     107.5353     109.7606
1      95.8741      97.5441
1      98.6922     105.9229
1      78.0423      76.5414
1     127.0060     126.4925
1      89.1750     101.5427
1     129.5042     128.1752
1     124.1194     122.5106
1     110.9775     108.4726
1      98.5298     100.0832
1     121.0933     116.5408
1     102.8213     103.6836
1     116.3960     117.8327
1      93.6696      94.5110
1     107.3463     109.4030
1      57.7541      52.0477
1      87.8519      86.7475
1     107.5232     101.9385
1     118.9102     112.8949
1      76.5076      79.4462
1     107.3858     111.3711
1     112.9414     110.3966
1     118.1309     113.2477
1     108.9465      99.5827
1     107.3321     103.1828
1     106.9503     105.8204
1      90.9191      94.1037
1      30.6398      31.0725
1      75.6126      71.7928
1     143.8474     145.2076
1      77.6777      81.0284
1     109.1631     109.9623
1      69.8181      61.4451
1      75.8141      81.3329
1      53.4996      56.7819
1     113.5145     107.7700
1     118.9454     120.1375
1      80.6131      84.3331
1      77.1418      80.5990
1      65.9449      88.0367
1     111.5517     107.1684
1     119.5982     119.8211
1     101.3970      99.0532
1     106.0072     108.3040
1     109.0563     109.7657
1     135.8038     128.4819
1      88.6767      89.8625
1      82.4466      78.5200
1      70.6087      79.5355
1      95.7235      95.8583
1     122.3925     119.0607
1     129.2496     125.6903
1      78.0290      86.0843
1     108.1403     107.7557
1     133.5788     134.5466
1     101.9702     100.2499
1     122.9709     124.3968
1     113.7590     121.3793
1      62.8290      60.3854
1     109.0171     109.5324
1     135.3485     126.1919
1      79.4390      89.3538
1     119.7448     119.1121
1     127.5157     127.2597
1     106.3278     108.1206
1     114.8389     116.2043
1     101.2508     106.3438
1     156.2059     147.9341
1     122.7628     119.5896
1      83.4752      87.6498
1     113.6530     115.5533
1     118.5720     119.3619
1      99.4210      89.4631
1     108.4505     104.1111
1     141.9160     139.2304
1      49.4319      56.1319
1      86.1588      92.9509
1      79.6125      72.0708
1      63.0329      67.4216
1      80.3184      65.5543
1      60.6791      60.8185
1     108.6930     112.1954
1      82.0686      90.1305
1     103.1240     106.0925
1      89.5577      88.5561
1      92.8425      86.2191
1      78.7158      85.5059
1      94.2218      90.7218
1     102.0432      96.0403
1      94.6009      96.3875
1      79.5979      79.6711
1     156.2502     155.3440
1     119.4922     121.4912
1     122.0131     118.4532
1      91.9037      97.1231
1      88.2153      90.8880
1     115.6047     109.6234
1      97.6307     100.0402
1      86.5495      86.4335
1     124.6120     119.9870
1     102.3247     100.8873
1      98.6206      99.5480
1      93.4336      96.5876
1      88.3455      70.8492
1     109.2905     109.1532
1      95.0620      91.2052
1     107.6509     102.0429
1     109.3486     108.0543
1      95.1439      91.2331
1     115.6641     112.1358
1     114.8631     118.9253
1     110.6352     107.4685
1     100.3317      99.5197
1     132.5554     129.6123
1     101.7194      99.3176
1     102.9012     103.6002
1     103.7677     107.1713
1      88.9379      86.9488
1     114.6586     114.6651
1      96.7099      99.7535
1     123.7842     121.0655
1      92.0404      98.4047
1     129.2200     121.3886
1     129.0325     119.9757
1     124.5145     116.6491
1      89.0578      88.4441
1     112.4334     113.4273
1     105.4002     109.0887
1     124.4526     120.0123
1     126.3866     124.6517
1     123.7226     120.4767
1     109.1681     104.7713
1     108.2670     109.0807
1     106.8286     103.6239
1     112.1048     111.9738
1     116.5595     118.7356
1     104.4897     103.3742
1     119.4370     118.4429
1     122.5667     120.2155
1      91.0031      94.8718
1     106.9993     111.8927
1     145.4496     135.5171
1     107.5673     108.2745
1      96.9879      91.4318
1     121.7172     119.1363
1      84.3961      85.6161
1     116.7218     117.0846
1      93.1005      92.7620
1     128.5839     127.7971
1      75.4367      88.5266
1     104.4081     108.0496
1     101.6925      99.6821
1     121.8040     124.0493
1     106.3930     107.8284
1     102.5486     106.7424
1     100.5369      87.6840
1     127.8020     122.2960
1     127.8803     124.1334
1      79.0536      76.6155
1     119.8659     115.5268
1      92.0167      94.3443
1      85.7335      84.7255
1      89.8742      93.9068
1      64.5664      71.0768
1      81.1323      81.1460
1     104.6493     109.5007
1     115.8403     118.9820
1      86.1793      83.6442
1     118.2818     118.5907
1      96.4639      86.8367
1     112.8535     109.3844
1      96.1060     102.3434
1     102.9269     106.0832
1     120.0340     124.1415
1      92.8666      91.5116
1     118.6627     118.9838
1     104.6022     103.9201
1     106.0775     104.1023
1     104.7956     103.8491
1      75.0629      70.6189
1      81.2561      86.1322
1     118.4080     118.4781
1      89.3185      97.5104
1      88.5903      82.1137
1     124.6910     121.6746
1     109.1979     109.3268
1     105.9621     111.2616
1     110.6596     109.1839
1     129.1848     117.7550
1     122.9649     119.2877
1     101.5171     105.7168
1     109.2617     113.0113
1      96.4791      87.4879
1      81.7161      80.6458
1     118.3928     120.4173
1     110.3496     109.3138
1      99.9662     101.8113
1      85.1473      84.1297
1     125.7902     126.1525
1     109.2750     109.2019
1     127.4445     127.3427
1     104.4994     103.8452
1     116.4007     116.2737
1     132.8873     130.5972
1     108.0369     110.4034
1      98.6295      96.5582
1     110.8414     106.1838
1      90.3459      93.3330
1     110.8276     117.2443
1     107.6581     111.3135
1      97.9536      99.2946
1     104.9286     104.4336
1     118.8156     116.7289
1      95.9554      96.7701
1     167.7245     161.8209
1      94.3863      99.4678
1     112.7210     109.3103
1      85.7837      81.7251
1      57.7444      55.6516
1     104.4016     102.0531
1     109.3602     104.7118
1     109.3025     111.2136
1     123.6395     120.9315
1     113.3141     112.9892
[truncated: 83,899,206 more chars]
