# Supplementary material for: OMNI-P2x universal neural network potential for excited-state simulations
Source: Nat Commun. 2026 Apr 7;17:4949. doi: 10.1038/s41467-026-71380-5 (PMC13233842; doi:10.1038/s41467-026-71380-5)
Supplement: Supplementary file 3 — Source Data [file 41467_2026_71380_MOESM3_ESM.zip › source_data/Suppl_Fig11/fig_S11b.txt]

# wl_OMNI/nm eps_OMNI/M-1cm-1 wl_DFT/nm eps_DFT/M-1cm-1 wl_ADC2/nm eps_ADC2/M-1cm-1
4.189982868624048251e+02 8.886295366080441960e-02 4.536726496878783905e+02 2.042302035881566336e-01 3.066738506325257845e+02 3.859754018399229047e-01
4.191982868624048137e+02 9.155233621057640159e-02 4.538726496878783792e+02 2.092602327194627021e-01 3.068738506325257731e+02 4.068294127519668235e-01
4.193982868624048024e+02 9.431640306999050649e-02 4.540726496878783678e+02 2.144027702096930610e-01 3.070738506325257617e+02 4.287147438687195500e-01
4.195982868624047910e+02 9.715702566186523725e-02 4.542726496878783564e+02 2.196600532727388255e-01 3.072738506325257504e+02 4.516772060912059850e-01
4.197982868624047796e+02 1.000761166364776966e-01 4.544726496878783450e+02 2.250343573109815365e-01 3.074738506325257390e+02 4.757643830509881155e-01
4.199982868624047683e+02 1.030756306342346107e-01 4.546726496878783337e+02 2.305279964379849944e-01 3.076738506325257276e+02 5.010256875139947885e-01
4.201982868624047569e+02 1.061575650590399211e-01 4.548726496878783223e+02 2.361433240059251371e-01 3.078738506325257163e+02 5.275124190579191241e-01
4.203982868624047455e+02 1.093239608624338860e-01 4.550726496878783109e+02 2.418827331377986500e-01 3.080738506325257049e+02 5.552778230310317920e-01
4.205982868624047342e+02 1.125769033385883577e-01 4.552726496878782996e+02 2.477486572643865514e-01 3.082738506325256935e+02 5.843771507995155767e-01
4.207982868624047228e+02 1.159185229302282932e-01 4.554726496878782882e+02 2.537435706659769696e-01 3.084738506325256822e+02 6.148677212892819099e-01
4.209982868624047114e+02 1.193509960455509111e-01 4.556726496878782768e+02 2.598699890188592154e-01 3.086738506325256708e+02 6.468089838276969150e-01
4.211982868624047001e+02 1.228765458862169646e-01 4.558726496878782655e+02 2.661304699465725787e-01 3.088738506325256594e+02 6.802625822892002239e-01
4.213982868624046887e+02 1.264974432864895137e-01 4.560726496878782541e+02 2.725276135759278628e-01 3.090738506325256481e+02 7.152924205482067421e-01
4.215982868624046773e+02 1.302160075635885039e-01 4.562726496878782427e+02 2.790640630977643810e-01 3.092738506325256367e+02 7.519647292413303985e-01
4.217982868624046660e+02 1.340346073793196036e-01 4.564726496878782314e+02 2.857425053324852970e-01 3.094738506325256253e+02 7.903481338400443201e-01
4.219982868624046546e+02 1.379556616130700741e-01 4.566726496878782200e+02 2.925656713003406684e-01 3.096738506325256139e+02 8.305137240336964988e-01
4.221982868624046432e+02 1.419816402462121818e-01 4.568726496878782086e+02 2.995363367964255508e-01 3.098738506325256026e+02 8.725351244216700275e-01
4.223982868624046318e+02 1.461150652579898401e-01 4.570726496878781973e+02 3.066573229704626091e-01 3.100738506325255912e+02 9.164885665120835467e-01
4.225982868624046205e+02 1.503585115329582056e-01 4.572726496878781859e+02 3.139314969112855791e-01 3.102738506325255798e+02 9.624529620236295102e-01
4.227982868624046091e+02 1.547146077800308772e-01 4.574726496878781745e+02 3.213617722360602724e-01 3.104738506325255685e+02 1.010509977485158251e+00
4.229982868624045977e+02 1.591860374631960118e-01 4.576726496878781631e+02 3.289511096842107074e-01 3.106738506325255571e+02 1.060744110126989659e+00
4.231982868624045864e+02 1.637755397439654426e-01 4.578726496878781518e+02 3.367025177160720140e-01 3.108738506325255457e+02 1.113242765056082328e+00
4.233982868624045750e+02 1.684859104356088710e-01 4.580726496878781404e+02 3.446190531162149906e-01 3.110738506325255344e+02 1.168096333706049261e+00
4.235982868624045636e+02 1.733200029692305022e-01 4.582726496878781290e+02 3.527038216014652394e-01 3.112738506325255230e+02 1.225398273551335793e+00
4.237982868624045523e+02 1.782807293717537100e-01 4.584726496878781177e+02 3.609599784336119388e-01 3.114738506325255116e+02 1.285245189073577654e+00
4.239982868624045409e+02 1.833710612558411279e-01 4.586726496878781063e+02 3.693907290367373086e-01 3.116738506325255003e+02 1.347736913966665728e+00
4.241982868624045295e+02 1.885940308218335137e-01 4.588726496878780949e+02 3.779993296192249441e-01 3.118738506325254889e+02 1.412976594565095168e+00
4.243982868624045182e+02 1.939527318717307602e-01 4.590726496878780836e+02 3.867890878003823474e-01 3.120738506325254775e+02 1.481070774479254615e+00
4.245982868624045068e+02 1.994503208352744195e-01 4.592726496878780722e+02 3.957633632416755476e-01 3.122738506325254662e+02 1.552129480418917851e+00
4.247982868624044954e+02 2.050900178081759839e-01 4.594726496878780608e+02 4.049255682825604330e-01 3.124738506325254548e+02 1.626266309185126380e+00
4.249982868624044841e+02 2.108751076025306703e-01 4.596726496878780495e+02 4.142791685808960844e-01 3.126738506325254434e+02 1.703598515808720126e+00
4.251982868624044727e+02 2.168089408094679982e-01 4.598726496878780381e+02 4.238276837579120215e-01 3.128738506325254320e+02 1.784247102811901131e+00
4.253982868624044613e+02 2.228949348740678904e-01 4.600726496878780267e+02 4.335746880476992193e-01 3.130738506325254207e+02 1.868336910567659048e+00
4.255982868624044499e+02 2.291365751825827635e-01 4.602726496878780154e+02 4.435238109512545379e-01 3.132738506325254093e+02 1.955996708730139977e+00
4.257982868624044386e+02 2.355374161620054918e-01 4.604726496878780040e+02 4.536787378949744820e-01 3.134738506325253979e+02 2.047359288706869229e+00
4.259982868624044272e+02 2.421010823920178023e-01 4.606726496878779926e+02 4.640432108936504152e-01 3.136738506325253866e+02 2.142561557142275586e+00
4.261982868624044158e+02 2.488312697293452169e-01 4.608726496878779813e+02 4.746210292178890122e-01 3.138738506325253752e+02 2.241744630379772119e+00
4.263982868624044045e+02 2.557317464445358346e-01 4.610726496878779699e+02 4.854160500659819300e-01 3.140738506325253638e+02 2.345053929867922715e+00
4.265982868624043931e+02 2.628063543712279571e-01 4.612726496878779585e+02 4.964321892401157843e-01 3.142738506325253525e+02 2.452639278474304518e+00
4.267982868624043817e+02 2.700590100678825767e-01 4.614726496878779471e+02 5.076734218270206878e-01 3.144738506325253411e+02 2.564654997668488701e+00
4.269982868624043704e+02 2.774937059920435933e-01 4.616726496878779358e+02 5.191437828828840972e-01 3.146738506325253297e+02 2.681260005533814272e+00
4.271982868624043590e+02 2.851145116871132701e-01 4.618726496878779244e+02 5.308473681226177909e-01 3.148738506325253184e+02 2.802617915565523976e+00
4.273982868624043476e+02 2.929255749816944698e-01 4.620726496878779130e+02 5.427883346133794973e-01 3.150738506325253070e+02 2.928897136210842245e+00
4.275982868624043363e+02 3.009311232014681980e-01 4.622726496878779017e+02 5.549709014723664957e-01 3.152738506325252956e+02 3.060270971104535498e+00
4.277982868624043249e+02 3.091354643936692348e-01 4.624726496878778903e+02 5.673993505687633387e-01 3.154738506325252843e+02 3.196917719951269721e+00
4.279982868624043135e+02 3.175429885641433136e-01 4.626726496878778789e+02 5.800780272299203011e-01 3.156738506325252729e+02 3.339020780004402944e+00
4.281982868624043022e+02 3.261581689269690276e-01 4.628726496878778676e+02 5.930113409516521994e-01 3.158738506325252615e+02 3.486768748088385550e+00
4.283982868624042908e+02 3.349855631667116307e-01 4.630726496878778562e+02 6.062037661126389310e-01 3.160738506325252501e+02 3.640355523110043734e+00
4.285982868624042794e+02 3.440298147132518913e-01 4.632726496878778448e+02 6.196598426928885406e-01 3.162738506325252388e+02 3.799980409001731285e+00
4.287982868624042680e+02 3.532956540292102598e-01 4.634726496878778335e+02 6.333841769962423873e-01 3.164738506325252274e+02 3.965848218037677952e+00
4.289982868624042567e+02 3.627878999099755086e-01 4.636726496878778221e+02 6.473814423768430304e-01 3.166738506325252160e+02 4.138169374462206562e+00
4.291982868624042453e+02 3.725114607962954905e-01 4.638726496878778107e+02 6.616563799695754922e-01 3.168738506325252047e+02 4.317160018366710261e+00
4.293982868624042339e+02 3.824713360994722033e-01 4.640726496878777994e+02 6.762137994243883066e-01 3.170738506325251933e+02 4.503042109750092337e+00
4.295982868624042226e+02 3.926726175390948259e-01 4.642726496878777880e+02 6.910585796444754791e-01 3.172738506325251819e+02 4.696043532695357570e+00
4.297982868624042112e+02 4.031204904933298749e-01 4.644726496878777766e+02 7.061956695283113650e-01 3.174738506325251706e+02 4.896398199592818301e+00
4.299982868624041998e+02 4.138202353617312368e-01 4.646726496878777652e+02 7.216300887153792587e-01 3.176738506325251592e+02 5.104346155338036262e+00
4.301982868624041885e+02 4.247772289405768453e-01 4.648726496878777539e+02 7.373669283356990567e-01 3.178738506325251478e+02 5.320133681431606476e+00
4.303982868624041771e+02 4.359969458106526252e-01 4.650726496878777425e+02 7.534113517629804635e-01 3.180738506325251365e+02 5.544013399904135220e+00
4.305982868624041657e+02 4.474849597375282206e-01 4.652726496878777311e+02 7.697685953714061835e-01 3.182738506325251251e+02 5.776244376989492224e+00
4.307982868624041544e+02 4.592469450842152634e-01 4.654726496878777198e+02 7.864439692959973582e-01 3.184738506325251137e+02 6.017092226465670102e+00
4.309982868624041430e+02 4.712886782362509241e-01 4.656726496878777084e+02 8.034428581964997429e-01 3.186738506325251024e+02 6.266829212582547548e+00
4.311982868624041316e+02 4.836160390390978892e-01 4.658726496878776970e+02 8.207707220247330016e-01 3.188738506325250910e+02 6.525734352491411094e+00
4.313982868624041203e+02 4.962350122478784153e-01 4.660726496878776857e+02 8.384330967953337321e-01 3.190738506325250796e+02 6.794093518091925077e+00
4.315982868624041089e+02 5.091516889893612507e-01 4.662726496878776743e+02 8.564355953598824511e-01 3.192738506325250682e+02 7.072199537207715991e+00
4.317982868624040975e+02 5.223722682361555680e-01 4.664726496878776629e+02 8.747839081843441500e-01 3.194738506325250569e+02 7.360352294001558882e+00
4.319982868624040862e+02 5.359030582930914832e-01 4.666726496878776516e+02 8.934838041296805367e-01 3.196738506325250455e+02 7.658858828538640751e+00
4.321982868624040748e+02 5.497504782957023384e-01 4.668726496878776402e+02 9.125411312357178950e-01 3.198738506325250341e+02 7.968033435404647591e+00
4.323982868624040634e+02 5.639210597207496845e-01 4.670726496878776288e+02 9.319618175081245681e-01 3.200738506325250228e+02 8.288197761283599974e+00
4.325982868624040520e+02 5.784214479087385063e-01 4.672726496878776175e+02 9.517518717083874868e-01 3.202738506325250114e+02 8.619680901398576012e+00
4.327982868624040407e+02 5.932584035983966553e-01 4.674726496878776061e+02 9.719173841468775610e-01 3.204738506325250000e+02 8.962819494716837809e+00
4.329982868624040293e+02 6.084388044729414080e-01 4.676726496878775947e+02 9.924645274787633475e-01 3.206738506325249887e+02 9.317957817819806365e+00
4.331982868624040179e+02 6.239696467181875539e-01 4.678726496878775833e+02 1.013399557502848936e+00 3.208738506325249773e+02 9.685447877334839362e+00
4.333982868624040066e+02 6.398580465923530136e-01 4.680726496878775720e+02 1.034728813963174066e+00 3.210738506325249659e+02 1.006564950082731968e+01
4.335982868624039952e+02 6.561112420074439733e-01 4.682726496878775606e+02 1.056458721353396024e+00 3.212738506325249546e+02 1.045893042604646794e+01
4.337982868624039838e+02 6.727365941222767098e-01 4.684726496878775492e+02 1.078595789723757026e+00 3.214738506325249432e+02 1.086566638842042387e+01
4.339982868624039725e+02 6.897415889468524464e-01 4.686726496878775379e+02 1.101146615490709690e+00 3.216738506325249318e+02 1.128624120669193509e+01
4.341982868624039611e+02 7.071338389581656170e-01 4.688726496878775265e+02 1.124117882249044520e+00 3.218738506325249205e+02 1.172104686658585671e+01
4.343982868624039497e+02 7.249210847272473668e-01 4.690726496878775151e+02 1.147516361586426559e+00 3.220738506325249091e+02 1.217048360239931704e+01
4.345982868624039384e+02 7.431111965574126454e-01 4.692726496878775038e+02 1.171348913900408517e+00 3.222738506325248977e+02 1.263495997640282731e+01
4.347982868624039270e+02 7.617121761335403640e-01 4.694726496878774924e+02 1.195622489217560647e+00 3.224738506325248864e+02 1.311489295593903570e+01
4.349982868624039156e+02 7.807321581823152279e-01 4.696726496878774810e+02 1.220344128015042440e+00 3.226738506325248750e+02 1.361070798810848359e+01
4.351982868624039043e+02 8.001794121433469797e-01 4.698726496878774697e+02 1.245520962044127433e+00 3.228738506325248636e+02 1.412283907192516708e+01
4.353982868624038929e+02 8.200623438510055152e-01 4.700726496878774583e+02 1.271160215155897832e+00 3.230738506325248522e+02 1.465172882782884223e+01
4.355982868624038815e+02 8.403894972268467489e-01 4.702726496878774469e+02 1.297269204128888909e+00 3.232738506325248409e+02 1.519782856443776176e+01
4.357982868624038701e+02 8.611695559825902624e-01 4.704726496878774356e+02 1.323855339498633876e+00 3.234738506325248295e+02 1.576159834242540647e+01
4.359982868624038588e+02 8.824113453333983781e-01 4.706726496878774242e+02 1.350926126389018433e+00 3.236738506325248181e+02 1.634350703540379612e+01
4.361982868624038474e+02 9.041238337214070331e-01 4.708726496878774128e+02 1.378489165345389900e+00 3.238738506325248068e+02 1.694403238769651665e+01
4.363982868624038360e+02 9.263161345494143051e-01 4.710726496878774014e+02 1.406552153169325248e+00 3.240738506325247954e+02 1.756366106888366119e+01
4.365982868624038247e+02 9.489975079243876399e-01 4.712726496878773901e+02 1.435122883754886836e+00 3.242738506325247840e+02 1.820288872499872213e+01
4.367982868624038133e+02 9.721773624109614209e-01 4.714726496878773787e+02 1.464209248926452211e+00 3.244738506325247727e+02 1.886222002626272953e+01
4.369982868624038019e+02 9.958652567944359379e-01 4.716726496878773673e+02 1.493819239277840216e+00 3.246738506325247613e+02 1.954216871123268362e+01
4.371982868624037906e+02 1.020070901853413092e+00 4.718726496878773560e+02 1.523960945012800661e+00 3.248738506325247499e+02 2.024325762724901168e+01
4.373982868624037792e+02 1.044804162141701465e+00 4.720726496878773446e+02 1.554642556786645979e+00 3.250738506325247386e+02 2.096601876706354517e+01
4.375982868624037678e+02 1.070075057779490191e+00 4.722726496878773332e+02 1.585872366549084589e+00 3.252738506325247272e+02 2.171099330152742368e+01
4.377982868624037565e+02 1.095893766253482671e+00 4.724726496878773219e+02 1.617658768387893131e+00 3.254738506325247158e+02 2.247873160822403449e+01
4.379982868624037451e+02 1.122270624225953028e+00 4.726726496878773105e+02 1.650010259373753119e+00 3.256738506325247045e+02 2.326979329592833423e+01
4.381982868624037337e+02 1.149216129352451876e+00 4.728726496878772991e+02 1.682935440405670224e+00 3.258738506325246931e+02 2.408474722477552987e+01
4.383982868624037224e+02 1.176740942108031263e+00 4.730726496878772878e+02 1.716443017057321274e+00 3.260738506325246817e+02 2.492417152202355268e+01
4.385982868624037110e+02 1.204855887621787858e+00 4.732726496878772764e+02 1.750541800423870642e+00 3.262738506325246703e+02 2.578865359329416052e+01
4.387982868624036996e+02 1.233571957519590478e+00 4.734726496878772650e+02 1.785240707969406149e+00 3.264738506325246590e+02 2.667879012917777004e+01
4.389982868624036882e+02 1.262900311774670659e+00 4.736726496878772537e+02 1.820548764374777084e+00 3.266738506325246476e+02 2.759518710708819711e+01
4.391982868624036769e+02 1.292852280566062939e+00 4.738726496878772423e+02 1.856475102385799936e+00 3.268738506325246362e+02 2.853845978825759033e+01
4.393982868624036655e+02 1.323439366144517404e+00 4.740726496878772309e+02 1.893028963661547159e+00 3.270738506325246249e+02 2.950923270975641799e+01
4.395982868624036541e+02 1.354673244705825397e+00 4.742726496878772195e+02 1.930219699622935936e+00 3.272738506325246135e+02 3.050813967143225014e+01
4.397982868624036428e+02 1.386565768271207588e+00 4.744726496878772082e+02 1.968056772301196355e+00 3.274738506325246021e+02 3.153582371765956438e+01
4.399982868624036314e+02 1.419128966574740414e+00 4.746726496878771968e+02 2.006549755186272765e+00 3.276738506325245908e+02 3.259293711378995084e+01
4.401982868624036200e+02 1.452375048957352810e+00 4.748726496878771854e+02 2.045708334075106993e+00 3.278738506325245794e+02 3.368014131720352111e+01
4.403982868624036087e+02 1.486316406267421231e+00 4.750726496878771741e+02 2.085542307919440841e+00 3.280738506325245680e+02 3.479810694285412609e+01
4.405982868624035973e+02 1.520965612767604558e+00 4.752726496878771627e+02 2.126061589673354568e+00 3.282738506325245567e+02 3.594751372321130845e+01
4.407982868624035859e+02 1.556335428047643132e+00 4.754726496878771513e+02 2.167276207140159006e+00 3.284738506325245453e+02 3.712905046249647967e+01
4.409982868624035746e+02 1.592438798942974465e+00 4.756726496878771400e+02 2.209196303818738993e+00 3.286738506325245339e+02 3.834341498512057456e+01
4.411982868624035632e+02 1.629288861459015969e+00 4.758726496878771286e+02 2.251832139749058825e+00 3.288738506325245226e+02 3.959131407822627580e+01
4.413982868624035518e+02 1.666898942700564490e+00 4.760726496878771172e+02 2.295194092356802607e+00 3.290738506325245112e+02 4.087346342824524470e+01
4.415982868624035405e+02 1.705282562806406776e+00 4.762726496878771059e+02 2.339292657297062927e+00 3.292738506325244998e+02 4.219058755137919547e+01
4.417982868624035291e+02 1.744453436888643294e+00 4.764726496878770945e+02 2.384138449296890450e+00 3.294738506325244884e+02 4.354341971792175769e+01
4.419982868624035177e+02 1.784425476976656766e+00 4.766726496878770831e+02 2.429742202996630684e+00 3.296738506325244771e+02 4.493270187033422758e+01
4.421982868624035063e+02 1.825212793965228730e+00 4.768726496878770718e+02 2.476114773789890311e+00 3.298738506325244657e+02 4.635918453499785841e+01
4.423982868624034950e+02 1.866829699566828538e+00 4.770726496878770604e+02 2.523267138662129483e+00 3.300738506325244543e+02 4.782362672756253374e+01
4.425982868624034836e+02 1.909290708267560310e+00 4.772726496878770490e+02 2.571210397027502204e+00 3.302738506325244430e+02 4.932679585182151527e+01
4.427982868624034722e+02 1.952610539286542934e+00 4.774726496878770376e+02 2.619955771564209002e+00 3.304738506325244316e+02 5.086946759203739532e+01
4.429982868624034609e+02 1.996804118538649142e+00 4.776726496878770263e+02 2.669514609047763720e+00 3.306738506325244202e+02 5.245242579865511345e+01
4.431982868624034495e+02 2.041886580599965306e+00 4.778726496878770149e+02 2.719898381182587865e+00 3.308738506325244089e+02 5.407646236733616973e+01
4.433982868624034381e+02 2.087873270675949300e+00 4.780726496878770035e+02 2.771118685431307238e+00 3.310738506325243975e+02 5.574237711125784500e+01
4.435982868624034268e+02 2.134779746571999315e+00 4.782726496878769922e+02 2.823187245841944026e+00 3.312738506325243861e+02 5.745097762661484353e+01
4.437982868624034154e+02 2.182621780665896960e+00 4.784726496878769808e+02 2.876115913872771213e+00 3.314738506325243748e+02 5.920307915127729359e+01
4.439982868624034040e+02 2.231415361882109760e+00 4.786726496878769694e+02 2.929916669214714275e+00 3.316738506325243634e+02 6.099950441655301603e+01
4.441982868624033927e+02 2.281176697667417486e+00 4.788726496878769581e+02 2.984601620611131878e+00 3.318738506325243520e+02 6.284108349201314780e+01
4.443982868624033813e+02 2.331922215967748180e+00 4.790726496878769467e+02 3.040183006674886279e+00 3.320738506325243407e+02 6.472865362333610051e+01
4.445982868624033699e+02 2.383668567205707411e+00 4.792726496878769353e+02 3.096673196702678155e+00 3.322738506325243293e+02 6.666305906314011054e+01
4.447982868624033586e+02 2.436432626258739020e+00 4.794726496878769240e+02 3.154084691486207515e+00 3.324738506325243179e+02 6.864515089476981302e+01
4.449982868624033472e+02 2.490231494437250781e+00 4.796726496878769126e+02 3.212430124120426722e+00 3.326738506325243065e+02 7.067578684900868780e+01
4.451982868624033358e+02 2.545082501462733848e+00 4.798726496878769012e+02 3.271722260808454408e+00 3.328738506325242952e+02 7.275583111370103495e+01
4.453982868624033244e+02 2.601003207445298671e+00 4.800726496878768899e+02 3.331974001663113416e+00 3.330738506325242838e+02 7.488615413625940676e+01
4.455982868624033131e+02 2.658011404860368021e+00 4.802726496878768785e+02 3.393198381504913375e+00 3.332738506325242724e+02 7.706763241904802442e+01
4.457982868624033017e+02 2.716125120524308656e+00 4.804726496878768671e+02 3.455408570656618217e+00 3.334738506325242611e+02 7.930114830763690748e+01
4.459982868624032903e+02 2.775362617568366552e+00 4.806726496878768558e+02 3.518617875733734746e+00 3.336738506325242497e+02 8.158758977191810402e+01
4.461982868624032790e+02 2.835742397410854210e+00 4.808726496878768444e+02 3.582839740431267739e+00 3.338738506325242383e+02 8.392785018009116982e+01
4.463982868624032676e+02 2.897283201727150814e+00 4.810726496878768330e+02 3.648087746306417856e+00 3.340738506325242270e+02 8.632282806552223065e+01
4.465982868624032562e+02 2.960004014417040530e+00 4.812726496878768216e+02 3.714375613557049149e+00 3.342738506325242156e+02 8.877342688649150659e+01
4.467982868624032449e+02 3.023924063569108700e+00 4.814726496878768103e+02 3.781717201795731675e+00 3.344738506325242042e+02 9.128055477884372237e+01
4.469982868624032335e+02 3.089062823422019655e+00 4.816726496878767989e+02 3.850126510819633197e+00 3.346738506325241929e+02 9.384512430156726737e+01
4.471982868624032221e+02 3.155440016321835905e+00 4.818726496878767875e+02 3.919617681375431317e+00 3.348738506325241815e+02 9.646805217532848076e+01
4.473982868624032108e+02 3.223075614675633194e+00 4.820726496878767762e+02 3.990204995919613307e+00 3.350738506325241701e+02 9.915025901399629049e+01
4.475982868624031994e+02 3.291989842900450824e+00 4.822726496878767648e+02 4.061902879374075681e+00 3.352738506325241588e+02 1.018926690491940406e+02
4.477982868624031880e+02 3.362203179367661665e+00 4.824726496878767534e+02 4.134725899876425359e+00 3.354738506325241474e+02 1.046962098479233987e+02
4.479982868624031767e+02 3.433736358341870076e+00 4.826726496878767421e+02 4.208688769525249285e+00 3.356738506325241360e+02 1.075618120233150563e+02
4.481982868624031653e+02 3.506610371914771207e+00 4.828726496878767307e+02 4.283806345119950620e+00 3.358738506325241246e+02 1.104904089385520365e+02
4.483982868624031539e+02 3.580846471932442210e+00 4.830726496878767193e+02 4.360093628895366891e+00 3.360738506325241133e+02 1.134829364040354989e+02
4.485982868624031425e+02 3.656466171916867403e+00 4.832726496878767080e+02 4.437565769250496395e+00 3.362738506325241019e+02 1.165403323678588805e+02
4.487982868624031312e+02 3.733491248980311816e+00 4.834726496878766966e+02 4.516238061471723242e+00 3.364738506325240905e+02 1.196635365996532840e+02
4.489982868624031198e+02 3.811943745732849553e+00 4.836726496878766852e+02 4.596125948449889975e+00 3.366738506325240792e+02 1.228534903678981038e+02
4.491982868624031084e+02 3.891845972182234270e+00 4.838726496878766739e+02 4.677245021391675195e+00 3.368738506325240678e+02 1.261111361107613362e+02
4.493982868624030971e+02 3.973220507625789821e+00 4.840726496878766625e+02 4.759611020524395109e+00 3.370738506325240564e+02 1.294374171005790970e+02
4.495982868624030857e+02 4.056090202534104350e+00 4.842726496878766511e+02 4.843239835794796555e+00 3.372738506325240451e+02 1.328332771020497205e+02
4.497982868624030743e+02 4.140478180425800403e+00 4.844726496878766397e+02 4.928147507561232210e+00 3.374738506325240337e+02 1.362996600242564114e+02
4.499982868624030630e+02 4.226407839733195893e+00 4.846726496878766284e+02 5.014350227279198435e+00 3.376738506325240223e+02 1.398375095666200707e+02
4.501982868624030516e+02 4.313902855658524160e+00 4.848726496878766170e+02 5.101864338180187808e+00 3.378738506325240110e+02 1.434477688588910951e+02
4.503982868624030402e+02 4.402987182019863610e+00 4.850726496878766056e+02 5.190706335943478855e+00 3.380738506325239996e+02 1.471313800953024611e+02
4.505982868624030289e+02 4.493685053086724501e+00 4.852726496878765943e+02 5.280892869361056619e+00 3.382738506325239882e+02 1.508892841630022872e+02
4.507982868624030175e+02 4.586020985404961614e+00 4.854726496878765829e+02 5.372440740995141795e+00 3.384738506325239769e+02 1.547224202648976075e+02
4.509982868624030061e+02 4.680019779610104180e+00 4.856726496878765715e+02 5.465366907828386189e+00 3.386738506325239655e+02 1.586317255370406372e+02
4.511982868624029948e+02 4.775706522229214990e+00 4.858726496878765602e+02 5.559688481906785107e+00 3.388738506325239541e+02 1.626181346606962279e+02
4.513982868624029834e+02 4.873106587470279472e+00 4.860726496878765488e+02 5.655422730974506429e+00 3.390738506325239427e+02 1.666825794692404088e+02
4.515982868624029720e+02 4.972245638999277517e+00 4.862726496878765374e+02 5.752587079101275869e+00 3.392738506325239314e+02 1.708259885500319513e+02
4.517982868624029607e+02 5.073149631704206186e+00 4.864726496878765261e+02 5.851199107301590985e+00 3.394738506325239200e+02 1.750492868414192742e+02
4.519982868624029493e+02 5.175844813445210413e+00 4.866726496878765147e+02 5.951276554146039288e+00 3.396738506325239086e+02 1.793533952250348307e+02
4.521982868624029379e+02 5.280357726791340411e+00 4.868726496878765033e+02 6.052837316363955722e+00 3.398738506325238973e+02 1.837392301135529635e+02
4.523982868624029265e+02 5.386715210742639925e+00 4.870726496878764920e+02 6.155899449438328119e+00 3.400738506325238859e+02 1.882077030340755073e+02
4.525982868624029152e+02 5.494944402437282882e+00 4.872726496878764806e+02 6.260481168191365242e+00 3.402738506325238745e+02 1.927597202073156097e+02
4.527982868624029038e+02 5.605072738843620783e+00 4.874726496878764692e+02 6.366600847361888249e+00 3.404738506325238632e+02 1.973961821227767643e+02
4.529982868624028924e+02 5.717127958436562629e+00 4.876726496878764578e+02 6.474277022173798635e+00 3.406738506325238518e+02 2.021179831100878914e+02
4.531982868624028811e+02 5.831138102857439165e+00 4.878726496878764465e+02 6.583528388895313554e+00 3.408738506325238404e+02 2.069260109067147084e+02
4.533982868624028697e+02 5.947131518557621455e+00 4.880726496878764351e+02 6.694373805389337129e+00 3.410738506325238291e+02 2.118211462222098476e+02
4.535982868624028583e+02 6.065136858424629018e+00 4.882726496878764237e+02 6.806832291654208333e+00 3.412738506325238177e+02 2.168042622992281565e+02
4.537982868624028470e+02 6.185183083390890069e+00 4.884726496878764124e+02 6.920923030355168315e+00 3.414738506325238063e+02 2.218762244714941119e+02
4.539982868624028356e+02 6.307299464024579194e+00 4.886726496878764010e+02 7.036665367346261135e+00 3.416738506325237950e+02 2.270378897189364693e+02
4.541982868624028242e+02 6.431515582101526185e+00 4.888726496878763896e+02 7.154078812182518732e+00 3.418738506325237836e+02 2.322901062201945024e+02
4.543982868624028129e+02 6.557861332158665846e+00 4.890726496878763783e+02 7.273183038621850116e+00 3.420738506325237722e+02 2.376337129027286608e+02
4.545982868624028015e+02 6.686366923027593501e+00 4.892726496878763669e+02 7.393997885117389757e+00 3.422738506325237609e+02 2.430695389907361630e+02
4.547982868624027901e+02 6.817062879348595672e+00 4.894726496878763555e+02 7.516543355299326379e+00 3.424738506325237495e+02 2.485984035511047239e+02
4.549982868624027788e+02 6.949980043063954227e+00 4.896726496878763442e+02 7.640839618446412018e+00 3.426738506325237381e+02 2.542211150376350304e+02
4.551982868624027674e+02 7.085149574890763802e+00 4.898726496878763328e+02 7.766907009947066953e+00 3.428738506325237267e+02 2.599384708337564689e+02
4.553982868624027560e+02 7.222602955772047473e+00 4.900726496878763214e+02 7.894766031749838042e+00 3.430738506325237154e+02 2.657512567939717769e+02
4.555982868624027446e+02 7.362371988306321668e+00 4.902726496878763101e+02 8.024437352802797463e+00 3.432738506325237040e+02 2.716602467842753867e+02
4.557982868624027333e+02 7.504488798154886453e+00 4.904726496878762987e+02 8.155941809482346372e+00 3.434738506325236926e+02 2.776662022217745402e+02
4.559982868624027219e+02 7.648985835426143964e+00 4.906726496878762873e+02 8.289300406010687183e+00 3.436738506325236813e+02 2.837698716137667247e+02
4.561982868624027105e+02 7.795895876037148398e+00 4.908726496878762759e+02 8.424534314862295759e+00 3.438738506325236699e+02 2.899719900965174588e+02
4.563982868624026992e+02 7.945252023050791479e+00 4.910726496878762646e+02 8.561664877158612796e+00 3.440738506325236585e+02 2.962732789739779946e+02
4.565982868624026878e+02 8.097087707989389926e+00 4.912726496878762532e+02 8.700713603051395850e+00 3.442738506325236472e+02 3.026744452567181725e+02
4.567982868624026764e+02 8.251436692123489181e+00 4.914726496878762418e+02 8.841702172094690226e+00 3.444738506325236358e+02 3.091761812012960036e+02
4.569982868624026651e+02 8.408333067735220823e+00 4.916726496878762305e+02 8.984652433604477295e+00 3.446738506325236244e+02 3.157791638503486524e+02
4.571982868624026537e+02 8.567811259356460596e+00 4.918726496878762191e+02 9.129586407006618387e+00 3.448738506325236131e+02 3.224840545736471427e+02
4.573982868624026423e+02 8.729906024980579105e+00 4.920726496878762077e+02 9.276526282172657289e+00 3.450738506325236017e+02 3.292914986103761521e+02
4.575982868624026310e+02 8.894652457247856248e+00 4.922726496878761964e+02 9.425494419743355223e+00 3.452738506325235903e+02 3.362021246129081078e+02
4.577982868624026196e+02 9.062085984603847066e+00 4.924726496878761850e+02 9.576513351439636779e+00 3.454738506325235790e+02 3.432165441923194749e+02
4.579982868624026082e+02 9.232242372429876553e+00 4.926726496878761736e+02 9.729605780361410439e+00 3.456738506325235676e+02 3.503353514659337975e+02
4.581982868624025969e+02 9.405157724146016918e+00 4.928726496878761623e+02 9.884794581273361302e+00 3.458738506325235562e+02 3.575591226071300639e+02
4.583982868624025855e+02 9.580868482285238130e+00 4.930726496878761509e+02 1.004210280087781193e+01 3.460738506325235448e+02 3.648884153977125493e+02
4.585982868624025741e+02 9.759411429538854321e+00 4.932726496878761395e+02 1.020155365807509007e+01 3.462738506325235335e+02 3.723237687830757636e+02
4.587982868624025627e+02 9.940823689772276595e+00 4.934726496878761282e+02 1.036317054421022199e+01 3.464738506325235221e+02 3.798657024304684455e+02
4.589982868624025514e+02 1.012514272901116286e+01 4.936726496878761168e+02 1.052697702330694618e+01 3.466738506325235107e+02 3.875147162905801110e+02
4.591982868624025400e+02 1.031240635639676739e+01 4.938726496878761054e+02 1.069299683228770981e+01 3.468738506325234994e+02 3.952712901627599535e+02
4.593982868624025286e+02 1.050265272511097869e+01 4.940726496878760940e+02 1.086125388118079194e+01 3.470738506325234880e+02 4.031358832641084859e+02
4.595982868624025173e+02 1.069592033326977720e+01 4.942726496878760827e+02 1.103177225331310751e+01 3.472738506325234766e+02 4.111089338027178428e+02
4.597982868624025059e+02 1.089224802478459608e+01 4.944726496878760713e+02 1.120457620548987165e+01 3.474738506325234653e+02 4.191908585553173907e+02
4.599982868624024945e+02 1.109167499019200953e+01 4.946726496878760599e+02 1.137969016815975820e+01 3.476738506325234539e+02 4.273820524496136386e+02
4.601982868624024832e+02 1.129424076744999894e+01 4.948726496878760486e+02 1.155713874556647092e+01 3.478738506325234425e+02 4.356828881515614285e+02
4.603982868624024718e+02 1.149998524270197997e+01 4.950726496878760372e+02 1.173694671588566685e+01 3.480738506325234312e+02 4.440937156578515896e+02
4.605982868624024604e+02 1.170894865100614446e+01 4.952726496878760258e+02 1.191913903134772568e+01 3.482738506325234198e+02 4.526148618938574373e+02
4.607982868624024491e+02 1.192117157703113506e+01 4.954726496878760145e+02 1.210374081834645033e+01 3.484738506325234084e+02 4.612466303173173401e+02
4.609982868624024377e+02 1.213669495571745749e+01 4.956726496878760031e+02 1.229077737753236477e+01 3.486738506325233971e+02 4.699893005280189300e+02
4.611982868624024263e+02 1.235556007290317915e+01 4.958726496878759917e+02 1.248027418389201237e+01 3.488738506325233857e+02 4.788431278837015839e+02
4.613982868624024150e+02 1.257780856591458374e+01 4.960726496878759804e+02 1.267225688681207352e+01 3.490738506325233743e+02 4.878083431224992523e+02
4.615982868624024036e+02 1.280348242412081028e+01 4.962726496878759690e+02 1.286675131012838591e+01 3.492738506325233629e+02 4.968851519921015552e+02
4.617982868624023922e+02 1.303262398945194001e+01 4.964726496878759576e+02 1.306378345216022829e+01 3.494738506325233516e+02 5.060737348859469193e+02
4.619982868624023808e+02 1.326527595688019545e+01 4.966726496878759463e+02 1.326337948572908765e+01 3.496738506325233402e+02 5.153742464866541013e+02
4.621982868624023695e+02 1.350148137486406696e+01 4.968726496878759349e+02 1.346556575816219237e+01 3.498738506325233288e+02 5.247868154169666468e+02
4.623982868624023581e+02 1.374128364575467742e+01 4.970726496878759235e+02 1.367036879128031757e+01 3.500738506325233175e+02 5.343115438984252705e+02
4.625982868624023467e+02 1.398472652616338863e+01 4.972726496878759122e+02 1.387781528137062281e+01 3.502738506325233061e+02 5.439485074180224728e+02
4.627982868624023354e+02 1.423185412729160326e+01 4.974726496878759008e+02 1.408793209914278677e+01 3.504738506325232947e+02 5.536977544030894478e+02
4.629982868624023240e+02 1.448271091522084930e+01 4.976726496878758894e+02 1.430074628967024175e+01 3.506738506325232834e+02 5.635593059045941118e+02
4.631982868624023126e+02 1.473734171116376857e+01 4.978726496878758780e+02 1.451628507231521859e+01 3.508738506325232720e+02 5.735331552891570936e+02
4.633982868624023013e+02 1.499579169167482462e+01 4.980726496878758667e+02 1.473457584063706527e+01 3.510738506325232606e+02 5.836192679399391636e+02
4.635982868624022899e+02 1.525810638882076375e+01 4.982726496878758553e+02 1.495564616228526589e+01 3.512738506325232493e+02 5.938175809666552141e+02
4.637982868624022785e+02 1.552433169031064786e+01 4.984726496878758439e+02 1.517952377887562321e+01 3.514738506325232379e+02 6.041280029249267045e+02
4.639982868624022672e+02 1.579451383958410204e+01 4.986726496878758326e+02 1.540623660585032972e+01 3.516738506325232265e+02 6.145504135451828915e+02
4.641982868624022558e+02 1.606869943585819982e+01 4.988726496878758212e+02 1.563581273232118463e+01 3.518738506325232152e+02 6.250846634713107051e+02
4.643982868624022444e+02 1.634693543413229833e+01 4.990726496878758098e+02 1.586828042089640256e+01 3.520738506325232038e+02 6.357305740092674569e+02
4.645982868624022331e+02 1.662926914515061938e+01 4.992726496878757985e+02 1.610366810749085076e+01 3.522738506325231924e+02 6.464879368858339603e+02
4.647982868624022217e+02 1.691574823532160465e+01 4.994726496878757871e+02 1.634200440111877128e+01 3.524738506325231810e+02 6.573565140177382773e+02
4.649982868624022103e+02 1.720642072659416755e+01 4.996726496878757757e+02 1.658331808367048765e+01 3.526738506325231697e+02 6.683360372912844696e+02
4.651982868624021989e+02 1.750133499629044564e+01 4.998726496878757644e+02 1.682763810967133367e+01 3.528738506325231583e+02 6.794262083527103186e+02
4.653982868624021876e+02 1.780053977689435030e+01 5.000726496878757530e+02 1.707499360602363936e+01 3.530738506325231469e+02 6.906266984094340842e+02
4.655982868624021762e+02 1.810408415579586006e+01 5.002726496878757416e+02 1.732541387173159109e+01 3.532738506325231356e+02 7.019371480423612866e+02
4.657982868624021648e+02 1.841201757499011293e+01 5.004726496878757303e+02 1.757892837760827831e+01 3.534738506325231242e+02 7.133571670294131764e+02
4.659982868624021535e+02 1.872438983073153551e+01 5.006726496878757189e+02 1.783556676596629842e+01 3.536738506325231128e+02 7.248863341804423044e+02
4.661982868624021421e+02 1.904125107314271403e+01 5.008726496878757075e+02 1.809535885028944691e+01 3.538738506325231015e+02 7.365241971836883295e+02
4.663982868624021307e+02 1.936265180577694167e+01 5.010726496878756961e+02 1.835833461488794427e+01 3.540738506325230901e+02 7.482702724639026428e+02
4.665982868624021194e+02 1.968864288513431404e+01 5.012726496878756848e+02 1.862452421453500406e+01 3.542738506325230787e+02 7.601240450523175696e+02
4.667982868624021080e+02 2.001927552013180645e+01 5.014726496878756734e+02 1.889395797408643318e+01 3.544738506325230674e+02 7.720849684685489365e+02
4.669982868624020966e+02 2.035460127152556353e+01 5.016726496878756620e+02 1.916666638808168699e+01 3.546738506325230560e+02 7.841524646146086752e+02
4.671982868624020853e+02 2.069467205128661647e+01 5.018726496878756507e+02 1.944268012032706849e+01 3.548738506325230446e+02 7.963259236810998800e+02
4.673982868624020739e+02 2.103954012192783551e+01 5.020726496878756393e+02 1.972203000346092239e+01 3.550738506325230333e+02 8.086047040657414300e+02
4.675982868624020625e+02 2.138925809578418935e+01 5.022726496878756279e+02 2.000474703850083102e+01 3.552738506325230219e+02 8.209881323043294969e+02
4.677982868624020512e+02 2.174387893424376017e+01 5.024726496878756166e+02 2.029086239437199168e+01 3.554738506325230105e+02 8.334755030141919860e+02
4.679982868624020398e+02 2.210345594692954663e+01 5.026726496878756052e+02 2.058040740741809316e+01 3.556738506325229991e+02 8.460660788503142840e+02
4.681982868624020284e+02 2.246804279083401212e+01 5.028726496878755938e+02 2.087341358089279808e+01 3.558738506325229878e+02 8.587590904741152826e+02
4.683982868624020171e+02 2.283769346940232481e+01 5.030726496878755825e+02 2.116991258443383828e+01 3.560738506325229764e+02 8.715537365350614891e+02
4.685982868624020057e+02 2.321246233156726646e+01 5.032726496878755711e+02 2.146993625351725754e+01 3.562738506325229650e+02 8.844491836651029644e+02
4.687982868624019943e+02 2.359240407073326651e+01 5.034726496878755597e+02 2.177351658889450547e+01 3.564738506325229537e+02 8.974445664860470515e+02
4.689982868624019829e+02 2.397757372371165019e+01 5.036726496878755484e+02 2.208068575600952954e+01 3.566738506325229423e+02 9.105389876299120715e+02
4.691982868624019716e+02 2.436802666960287311e+01 5.038726496878755370e+02 2.239147608439777670e+01 3.568738506325229309e+02 9.237315177723170336e+02
4.693982868624019602e+02 2.476381862863101091e+01 5.040726496878755256e+02 2.270592006706612409e+01 3.570738506325229196e+02 9.370211956789219130e+02
4.695982868624019488e+02 2.516500566092458868e+01 5.042726496878755142e+02 2.302405035985432846e+01 3.572738506325229082e+02 9.504070282650184254e+02
4.697982868624019375e+02 2.557164416524693706e+01 5.044726496878755029e+02 2.334589978077664441e+01 3.574738506325228968e+02 9.638879906682160481e+02
4.699982868624019261e+02 2.598379087767581552e+01 5.046726496878754915e+02 2.367150130934542318e+01 3.576738506325228855e+02 9.774630263343126444e+02
4.701982868624019147e+02 2.640150287022964193e+01 5.048726496878754801e+02 2.400088808587474531e+01 3.578738506325228741e+02 9.911310471163352531e+02
4.703982868624019034e+02 2.682483754944229304e+01 5.050726496878754688e+02 2.433409341076587040e+01 3.580738506325228627e+02 1.004890933386737515e+03
4.705982868624018920e+02 2.725385265488584352e+01 5.052726496878754574e+02 2.467115074377229433e+01 3.582738506325228514e+02 1.018741534162802964e+03
4.707982868624018806e+02 2.768860625764034467e+01 5.054726496878754460e+02 2.501209370324653847e+01 3.584738506325228400e+02 1.032681667245190283e+03
4.709982868624018693e+02 2.812915675871001753e+01 5.056726496878754347e+02 2.535695606536766178e+01 3.586738506325228286e+02 1.046710119369626000e+03
4.711982868624018579e+02 2.857556288738818751e+01 5.058726496878754233e+02 2.570577176334828806e+01 3.588738506325228172e+02 1.060825646371754374e+03
4.713982868624018465e+02 2.902788369956692804e+01 5.060726496878754119e+02 2.605857488662368127e+01 3.590738506325228059e+02 1.075026973365028880e+03
4.715982868624018352e+02 2.948617857599484182e+01 5.062726496878754006e+02 2.641539968002089367e+01 3.592738506325227945e+02 1.089312794931707231e+03
4.717982868624018238e+02 2.995050722047961500e+01 5.064726496878753892e+02 2.677628054290762449e+01 3.594738506325227831e+02 1.103681775326814886e+03
4.719982868624018124e+02 3.042092965803868765e+01 5.066726496878753778e+02 2.714125202832265416e+01 3.596738506325227718e+02 1.118132548695084552e+03
4.721982868624018010e+02 3.089750623299326548e+01 5.068726496878753665e+02 2.751034884208640463e+01 3.598738506325227604e+02 1.132663719300768889e+03
4.723982868624017897e+02 3.138029760701068227e+01 5.070726496878753551e+02 2.788360584189184621e+01 3.600738506325227490e+02 1.147273861770294388e+03
4.725982868624017783e+02 3.186936475709040906e+01 5.072726496878753437e+02 2.826105803637538827e+01 3.602738506325227377e+02 1.161961521347639973e+03
4.727982868624017669e+02 3.236476897349676562e+01 5.074726496878753323e+02 2.864274058416919644e+01 3.604738506325227263e+02 1.176725214162390557e+03
4.729982868624017556e+02 3.286657185763568378e+01 5.076726496878753210e+02 2.902868879293234272e+01 3.606738506325227149e+02 1.191563427510352767e+03
4.731982868624017442e+02 3.337483531987820840e+01 5.078726496878753096e+02 2.941893811836377282e+01 3.608738506325227036e+02 1.206474620146651432e+03
4.733982868624017328e+02 3.388962157732729708e+01 5.080726496878752982e+02 2.981352416319483467e+01 3.610738506325226922e+02 1.221457222591203390e+03
4.735982868624017215e+02 3.441099315153028471e+01 5.082726496878752869e+02 3.021248267616145711e+01 3.612738506325226808e+02 1.236509637446407396e+03
4.737982868624017101e+02 3.493901286613669299e+01 5.084726496878752755e+02 3.061584955095780458e+01 3.614738506325226695e+02 1.251630239727021262e+03
4.739982868624016987e+02 3.547374384449927476e+01 5.086726496878752641e+02 3.102366082516916990e+01 3.616738506325226581e+02 1.266817377202031594e+03
4.741982868624016874e+02 3.601524950722090779e+01 5.088726496878752528e+02 3.143595267918635017e+01 3.618738506325226467e+02 1.282069370748373558e+03
4.743982868624016760e+02 3.656359356964470919e+01 5.090726496878752414e+02 3.185276143509761226e+01 3.620738506325226354e+02 1.297384514716455897e+03
4.745982868624016646e+02 3.711884003928955167e+01 5.092726496878752300e+02 3.227412355556442236e+01 3.622738506325226240e+02 1.312761077307206506e+03
4.747982868624016533e+02 3.768105321322941847e+01 5.094726496878752187e+02 3.270007564267440614e+01 3.624738506325226126e+02 1.328197300960616076e+03
4.749982868624016419e+02 3.825029767541668946e+01 5.096726496878752073e+02 3.313065443677596988e+01 3.626738506325226012e+02 1.343691402755539457e+03
4.751982868624016305e+02 3.882663829395028188e+01 5.098726496878751959e+02 3.356589681529225544e+01 3.628738506325225899e+02 1.359241574820629694e+03
4.753982868624016191e+02 3.941014021828632252e+01 5.100726496878751846e+02 3.400583979151662106e+01 3.630738506325225785e+02 1.374845984756193957e+03
4.755982868624016078e+02 4.000086887639503175e+01 5.102726496878751732e+02 3.445052051338647914e+01 3.632738506325225671e+02 1.390502776066873821e+03
4.757982868624015964e+02 4.059888997186033066e+01 5.104726496878751618e+02 3.489997626223911453e+01 3.634738506325225558e+02 1.406210068604845446e+03
4.759982868624015850e+02 4.120426948092283936e+01 5.106726496878751504e+02 3.535424445154588824e+01 3.636738506325225444e+02 1.421965959023483720e+03
4.761982868624015737e+02 4.181707364946822736e+01 5.108726496878751391e+02 3.581336262562816586e+01 3.638738506325225330e+02 1.437768521241193412e+03
4.763982868624015623e+02 4.243736898995931028e+01 5.110726496878751277e+02 3.627736845835337220e+01 3.640738506325225217e+02 1.453615806915252506e+03
4.765982868624015509e+02 4.306522227831038663e+01 5.112726496878751163e+02 3.674629975180955910e+01 3.642738506325225103e+02 1.469505845925482845e+03
4.767982868624015396e+02 4.370070055070748083e+01 5.114726496878751050e+02 3.722019443496253643e+01 3.644738506325224989e+02 1.485436646867469335e+03
4.769982868624015282e+02 4.434387110037270929e+01 5.116726496878750936e+02 3.769909056229150224e+01 3.646738506325224876e+02 1.501406197555190602e+03
4.771982868624015168e+02 4.499480147427041743e+01 5.118726496878750822e+02 3.818302631240630518e+01 3.648738506325224762e+02 1.517412465532804390e+03
4.773982868624015055e+02 4.565355946975964230e+01 5.120726496878751277e+02 3.867203998664379583e+01 3.650738506325224648e+02 1.533453398595313729e+03
4.775982868624014941e+02 4.632021313118979577e+01 5.122726496878750595e+02 3.916617000764497902e+01 3.652738506325224535e+02 1.549526925318021767e+03
4.777982868624014827e+02 4.699483074643991642e+01 5.124726496878749913e+02 3.966545491791340794e+01 3.654738506325224421e+02 1.565630955594354646e+03
4.779982868624014714e+02 4.767748084340414749e+01 5.126726496878750368e+02 4.016993337835308608e+01 3.656738506325224307e+02 1.581763381181999648e+03
4.781982868624014600e+02 4.836823218641831090e+01 5.128726496878750822e+02 4.067964416678609751e+01 3.658738506325224193e+02 1.597922076256960963e+03
4.783982868624014486e+02 4.906715377263380162e+01 5.130726496878750140e+02 4.119462617645179847e+01 3.660738506325224080e+02 1.614104897975395716e+03
4.785982868624014372e+02 4.977431482833512177e+01 5.132726496878749458e+02 4.171491841448753490e+01 3.662738506325223966e+02 1.630309687042914902e+03
4.787982868624014259e+02 5.048978480520104029e+01 5.134726496878749913e+02 4.224056000038772396e+01 3.664738506325223852e+02 1.646534268291138687e+03
4.789982868624014145e+02 5.121363337651069969e+01 5.136726496878750368e+02 4.277159016444394979e+01 3.666738506325223739e+02 1.662776451261197053e+03
4.791982868624014031e+02 5.194593043329614801e+01 5.138726496878749685e+02 4.330804824616693338e+01 3.668738506325223625e+02 1.679034030793974580e+03
4.793982868624013918e+02 5.268674608043770036e+01 5.140726496878749003e+02 4.384997369268901934e+01 3.670738506325223511e+02 1.695304787626771258e+03
4.795982868624013804e+02 5.343615063270570431e+01 5.142726496878749458e+02 4.439740605714636956e+01 3.672738506325223398e+02 1.711586488996199705e+03
4.797982868624013690e+02 5.419421461074693980e+01 5.144726496878749913e+02 4.495038499704230617e+01 3.674738506325223284e+02 1.727876889246921564e+03
4.799982868624013577e+02 5.496100873701708878e+01 5.146726496878749231e+02 4.550895027259131354e+01 3.676738506325223170e+02 1.744173730446092122e+03
4.801982868624013463e+02 5.573660393165748417e+01 5.148726496878748549e+02 4.607314174504631410e+01 3.678738506325223057e+02 1.760474743003107960e+03
4.803982868624013349e+02 5.652107130831896598e+01 5.150726496878749003e+02 4.664299937500395288e+01 3.680738506325222943e+02 1.776777646294494389e+03
4.805982868624013236e+02 5.731448216993147327e+01 5.152726496878749458e+02 4.721856322069024969e+01 3.682738506325222829e+02 1.793080149293558406e+03
4.807982868624013122e+02 5.811690800441877514e+01 5.154726496878748776e+02 4.779987343623189844e+01 3.684738506325222716e+02 1.809379951204588224e+03
4.809982868624013008e+02 5.892842048036027336e+01 5.156726496878748094e+02 4.838697026990462291e+01 3.686738506325222602e+02 1.825674742101276252e+03
4.811982868624012895e+02 5.974909144260091409e+01 5.158726496878748549e+02 4.897989406236465015e+01 3.688738506325222488e+02 1.841962203569119765e+03
4.813982868624012781e+02 6.057899290780295587e+01 5.160726496878749003e+02 4.957868524486013939e+01 3.690738506325222374e+02 1.858240009351462959e+03
4.815982868624012667e+02 6.141819705995232681e+01 5.162726496878748321e+02 5.018338433742572136e+01 3.692738506325222261e+02 1.874505825998930504e+03
4.817982868624012553e+02 6.226677624580419490e+01 5.164726496878747639e+02 5.079403194705796665e+01 3.694738506325222147e+02 1.890757313521975902e+03
4.819982868624012440e+02 6.312480297028312037e+01 5.166726496878748094e+02 5.141066876587155576e+01 3.696738506325222033e+02 1.906992126046177418e+03
4.821982868624012326e+02 6.399234989182517808e+01 5.168726496878748549e+02 5.203333556923782055e+01 3.698738506325221920e+02 1.923207912470110614e+03
4.823982868624012212e+02 6.486948981767281452e+01 5.170726496878747867e+02 5.266207321390474760e+01 3.700738506325221806e+02 1.939402317125385707e+03
4.825982868624012099e+02 6.575629569911556871e+01 5.172726496878747184e+02 5.329692263610077418e+01 3.702738506325221692e+02 1.955572980438632158e+03
4.827982868624011985e+02 6.665284062667929277e+01 5.174726496878747639e+02 5.393792484961675626e+01 3.704738506325221579e+02 1.971717539595141716e+03
4.829982868624011871e+02 6.755919782526531492e+01 5.176726496878748094e+02 5.458512094387263858e+01 3.706738506325221465e+02 1.987833629203827741e+03
4.831982868624011758e+02 6.847544064923916096e+01 5.178726496878747412e+02 5.523855208196572875e+01 3.708738506325221351e+02 2.003918881963232707e+03
4.833982868624011644e+02 6.940164257746847909e+01 5.180726496878746730e+02 5.589825949870117938e+01 3.710738506325221238e+02 2.019970929328337434e+03
4.835982868624011530e+02 7.033787720830918033e+01 5.182726496878747184e+02 5.656428449860615615e+01 3.712738506325221124e+02 2.035987402177802778e+03
4.837982868624011417e+02 7.128421825454455529e+01 5.184726496878747639e+02 5.723666845392104818e+01 3.714738506325221010e+02 2.051965931481398457e+03
4.839982868624011303e+02 7.224073953827472394e+01 5.186726496878746957e+02 5.791545280258065986e+01 3.716738506325220897e+02 2.067904148967356832e+03
4.841982868624011189e+02 7.320751498575455685e+01 5.188726496878746275e+02 5.860067904617450552e+01 3.718738506325220783e+02 2.083799687789276959e+03
4.843982868624011076e+02 7.418461862218552483e+01 5.190726496878746730e+02 5.929238874788825342e+01 3.720738506325220669e+02 2.099650183192393797e+03
4.845982868624010962e+02 7.517212456645813745e+01 5.192726496878747184e+02 5.999062353043001394e+01 3.722738506325220555e+02 2.115453273178860854e+03
4.847982868624010848e+02 7.617010702584767046e+01 5.194726496878746502e+02 6.069542507394041309e+01 3.724738506325220442e+02 2.131206599171766356e+03
4.849982868624010734e+02 7.717864029066082310e+01 5.196726496878745820e+02 6.140683511388405691e+01 3.726738506325220328e+02 2.146907806677634198e+03
4.851982868624010621e+02 7.819779872883509597e+01 5.198726496878746275e+02 6.212489543892485244e+01 3.728738506325220214e+02 2.162554545947101815e+03
4.853982868624010507e+02 7.922765678049485416e+01 5.200726496878746730e+02 6.284964788878497899e+01 3.730738506325220101e+02 2.178144472633499845e+03
4.855982868624010393e+02 8.026828895245714079e+01 5.202726496878746048e+02 6.358113435208565534e+01 3.732738506325219987e+02 2.193675248449066657e+03
4.857982868624010280e+02 8.131976981269357907e+01 5.204726496878745365e+02 6.431939676417567853e+01 3.734738506325219873e+02 2.209144541818512607e+03
4.859982868624010166e+02 8.238217398474738218e+01 5.206726496878745820e+02 6.506447710493935688e+01 3.736738506325219760e+02 2.224550028529666633e+03
4.861982868624010052e+02 8.345557614210474640e+01 5.208726496878746275e+02 6.581641739658880397e+01 3.738738506325219646e+02 2.239889392380945537e+03
4.863982868624009939e+02 8.454005100252128102e+01 5.210726496878745593e+02 6.657525970144340022e+01 3.740738506325219532e+02 2.255160325825342170e+03
4.865982868624009825e+02 8.563567332230569207e+01 5.212726496878744911e+02 6.734104611969081589e+01 3.742738506325219419e+02 2.270360530610739715e+03
4.867982868624009711e+02 8.674251789056059181e+01 5.214726496878745365e+02 6.811381878713237370e+01 3.744738506325219305e+02 2.285487718416206462e+03
4.869982868624009598e+02 8.786065952337644092e+01 5.216726496878745820e+02 6.889361987291380274e+01 3.746738506325219191e+02 2.300539611484075067e+03
4.871982868624009484e+02 8.899017305798903976e+01 5.218726496878745138e+02 6.968049157723946507e+01 3.748738506325219078e+02 2.315513943247534371e+03
4.873982868624009370e+02 9.013113334688959810e+01 5.220726496878744456e+02 7.047447612907309633e+01 3.750738506325218964e+02 2.330408458953460467e+03
4.875982868624009257e+02 9.128361525189589543e+01 5.222726496878744911e+02 7.127561578382231744e+01 3.752738506325218850e+02 2.345220916280284200e+03
4.877982868624009143e+02 9.244769363818370778e+01 5.224726496878745365e+02 7.208395282100666179e+01 3.754738506325218736e+02 2.359949085950605422e+03
4.879982868624009029e+02 9.362344336827548830e+01 5.226726496878744683e+02 7.289952954191281265e+01 3.756738506325218623e+02 2.374590752338330731e+03
4.881982868624008916e+02 9.481093929598792158e+01 5.228726496878744001e+02 7.372238826723591387e+01 3.758738506325218509e+02 2.389143714070127317e+03
4.883982868624008802e+02 9.601025626034643778e+01 5.230726496878744456e+02 7.455257133470553299e+01 3.760738506325218395e+02 2.403605784620910072e+03
4.885982868624008688e+02 9.722146907945349881e+01 5.232726496878744911e+02 7.539012109669305062e+01 3.762738506325218282e+02 2.417974792903155048e+03
4.887982868624008574e+02 9.844465254432401480e+01 5.234726496878744229e+02 7.623507991781252713e+01 3.764738506325218168e+02 2.432248583849847819e+03
4.889982868624008461e+02 9.967988141267922231e+01 5.236726496878743546e+02 7.708749017250219993e+01 3.766738506325218054e+02 2.446425018990769786e+03
4.891982868624008347e+02 1.009272304027077212e+02 5.238726496878744001e+02 7.794739424259498151e+01 3.768738506325217941e+02 2.460501977022004667e+03
4.893982868624008233e+02 1.021867741867864083e+02 5.240726496878744456e+02 7.881483451487079606e+01 3.770738506325217827e+02 2.474477354368356828e+03
4.895982868624008120e+02 1.034585873851672773e+02 5.242726496878743774e+02 7.968985337860172535e+01 3.772738506325217713e+02 2.488349065738554145e+03
4.897982868624008006e+02 1.047427445596304807e+02 5.244726496878743092e+02 8.057249322307953321e+01 3.774738506325217600e+02 2.502115044672978911e+03
4.899982868624007892e+02 1.060393202070965089e+02 5.246726496878743546e+02 8.146279643513084068e+01 3.776738506325217486e+02 2.515773244083763529e+03
4.901982868624007779e+02 1.073483887532155023e+02 5.248726496878744001e+02 8.236080539661956834e+01 3.778738506325217372e+02 2.529321636787040461e+03
4.903982868624007665e+02 1.086700245459097118e+02 5.250726496878743319e+02 8.326656248193704357e+01 3.780738506325217259e+02 2.542758216027153594e+03
4.905982868624007551e+02 1.100043018488948690e+02 5.252726496878742637e+02 8.418011005547792536e+01 3.782738506325217145e+02 2.556080995992677344e+03
4.907982868624007438e+02 1.113512948351637846e+02 5.254726496878743092e+02 8.510149046910807158e+01 3.784738506325217031e+02 2.569288012324032479e+03
4.909982868624007324e+02 1.127110775804383991e+02 5.256726496878743546e+02 8.603074605961167265e+01 3.786738506325216918e+02 2.582377322612549960e+03
4.911982868624007210e+02 1.140837240565912083e+02 5.258726496878742864e+02 8.696791914613515928e+01 3.788738506325216804e+02 2.595347006890783177e+03
4.913982868624007097e+02 1.154693081250415503e+02 5.260726496878742182e+02 8.791305202761553517e+01 3.790738506325216690e+02 2.608195168113974432e+03
4.915982868624006983e+02 1.168679035301123861e+02 5.262726496878742637e+02 8.886618698019501039e+01 3.792738506325216576e+02 2.620919932632409655e+03
4.917982868624006869e+02 1.182795838923706668e+02 5.264726496878743092e+02 8.982736625462877100e+01 3.794738506325216463e+02 2.633519450654627690e+03
4.919982868624006755e+02 1.197044227019278395e+02 5.266726496878742410e+02 9.079663207367467237e+01 3.796738506325216349e+02 2.645991896701256792e+03
4.921982868624006642e+02 1.211424933117214380e+02 5.268726496878741727e+02 9.177402662948146883e+01 3.798738506325216235e+02 2.658335470049358264e+03
4.923982868624006528e+02 1.225938689307666607e+02 5.270726496878742182e+02 9.275959208095665076e+01 3.800738506325216122e+02 2.670548395167154013e+03
4.925982868624006414e+02 1.240586226173799389e+02 5.272726496878742637e+02 9.375337055112950679e+01 3.802738506325216008e+02 2.682628922139009319e+03
4.927982868624006301e+02 1.255368272723838032e+02 5.274726496878741955e+02 9.475540412449862515e+01 3.804738506325215894e+02 2.694575327080509396e+03
4.929982868624006187e+02 1.270285556322778007e+02 5.276726496878741273e+02 9.576573484437682282e+01 3.806738506325215781e+02 2.706385912543558334e+03
4.931982868624006073e+02 1.285338802623959680e+02 5.278726496878741727e+02 9.678440471021879432e+01 3.808738506325215667e+02 2.718059007911370827e+03
4.933982868624005960e+02 1.300528735500299717e+02 5.280726496878742182e+02 9.781145567494068871e+01 3.810738506325215553e+02 2.729592969783205263e+03
4.935982868624005846e+02 1.315856076975425992e+02 5.282726496878741500e+02 9.884692964223037848e+01 3.812738506325215440e+02 2.740986182348817692e+03
4.937982868624005732e+02 1.331321547154476548e+02 5.284726496878740818e+02 9.989086846385201568e+01 3.814738506325215326e+02 2.752237057752462988e+03
4.939982868624005619e+02 1.346925864154752333e+02 5.286726496878741273e+02 1.009433139369354109e+02 3.816738506325215212e+02 2.763344036446404516e+03
4.941982868624005505e+02 1.362669744036193720e+02 5.288726496878741727e+02 1.020043078012560613e+02 3.818738506325215099e+02 2.774305587533804555e+03
4.943982868624005391e+02 1.378553900731575368e+02 5.290726496878741045e+02 1.030738917365138718e+02 3.820738506325214985e+02 2.785120209100936790e+03
4.945982868624005278e+02 1.394579045976615248e+02 5.292726496878740363e+02 1.041521073595963287e+02 3.822738506325214871e+02 2.795786428538675864e+03
4.947982868624005164e+02 1.410745889239818212e+02 5.294726496878740818e+02 1.052389962218353503e+02 3.824738506325214757e+02 2.806302802853103913e+03
4.949982868624005050e+02 1.427055137652234862e+02 5.296726496878741273e+02 1.063345998062545874e+02 3.826738506325214644e+02 2.816667918965284571e+03
4.951982868624004936e+02 1.443507495936972020e+02 5.298726496878740591e+02 1.074389595248130291e+02 3.828738506325214530e+02 2.826880394000065735e+03
4.953982868624004823e+02 1.460103666338599169e+02 5.300726496878739908e+02 1.085521167156344120e+02 3.830738506325214416e+02 2.836938875563867441e+03
4.955982868624004709e+02 1.476844348552411361e+02 5.302726496878740363e+02 1.096741126402377375e+02 3.832738506325214303e+02 2.846842042011458943e+03
4.957982868624004595e+02 1.493730239653539797e+02 5.304726496878740818e+02 1.108049884807482925e+02 3.834738506325214189e+02 2.856588602701611308e+03
4.959982868624004482e+02 1.510762034025897265e+02 5.306726496878740136e+02 1.119447853371137001e+02 3.836738506325214075e+02 2.866177298241655990e+03
4.961982868624004368e+02 1.527940423291078105e+02 5.308726496878739454e+02 1.130935442243073226e+02 3.838738506325213962e+02 2.875606900720850263e+03
4.963982868624004254e+02 1.545266096237089926e+02 5.310726496878739908e+02 1.142513060695252705e+02 3.840738506325213848e+02 2.884876213932604514e+03
4.965982868624004141e+02 1.562739738746941782e+02 5.312726496878740363e+02 1.154181117093766602e+02 3.842738506325213734e+02 2.893984073585465012e+03
4.967982868624004027e+02 1.580362033727257938e+02 5.314726496878739681e+02 1.165940018870677051e+02 3.844738506325213621e+02 2.902929347502914425e+03
4.969982868624003913e+02 1.598133661036671072e+02 5.316726496878738999e+02 1.177790172495858485e+02 3.846738506325213507e+02 2.911710935811917352e+03
4.971982868624003800e+02 1.616055297414180814e+02 5.318726496878739454e+02 1.189731983448665460e+02 3.848738506325213393e+02 2.920327771120252237e+03
4.973982868624003686e+02 1.634127616407473909e+02 5.320726496878739908e+02 1.201765856189647934e+02 3.850738506325213280e+02 2.928778818682610563e+03
4.975982868624003572e+02 1.652351288301142631e+02 5.322726496878739226e+02 1.213892194132153435e+02 3.852738506325213166e+02 2.937063076555463795e+03
4.977982868624003459e+02 1.670726980044835841e+02 5.324726496878738544e+02 1.226111399613942439e+02 3.854738506325213052e+02 2.945179575740719429e+03
4.979982868624003345e+02 1.689255355181382754e+02 5.326726496878738999e+02 1.238423873868678982e+02 3.856738506325212938e+02 2.953127380318187988e+03
4.981982868624003231e+02 1.707937073774876922e+02 5.328726496878739454e+02 1.250830016997419136e+02 3.858738506325212825e+02 2.960905587566864142e+03
4.983982868624003117e+02 1.726772792338720137e+02 5.330726496878738772e+02 1.263330227940053305e+02 3.860738506325212711e+02 2.968513328075056052e+03
4.985982868624003004e+02 1.745763163763632235e+02 5.332726496878738089e+02 1.275924904446726202e+02 3.862738506325212597e+02 2.975949765839404336e+03
4.987982868624002890e+02 1.764908837245678228e+02 5.334726496878738544e+02 1.288614443049174270e+02 3.864738506325212484e+02 2.983214098352804740e+03
4.989982868624002776e+02 1.784210458214254515e+02 5.336726496878738999e+02 1.301399239032055846e+02 3.866738506325212370e+02 2.990305556681304552e+03
4.991982868624002663e+02 1.803668668260097263e+02 5.338726496878738317e+02 1.314279686404231313e+02 3.868738506325212256e+02 2.997223405529975025e+03
4.993982868624002549e+02 1.823284105063284528e+02 5.340726496878737635e+02 1.327256177870070815e+02 3.870738506325212143e+02 3.003966943297863963e+03
4.995982868624002435e+02 1.843057402321292670e+02 5.342726496878738089e+02 1.340329104800641744e+02 3.872738506325212029e+02 3.010535502122020716e+03
4.997982868624002322e+02 1.862989189677010700e+02 5.344726496878738544e+02 1.353498857204928356e+02 3.874738506325211915e+02 3.016928447910720479e+03
4.999982868624002208e+02 1.883080092646891330e+02 5.346726496878737862e+02 1.366765823701002773e+02 3.876738506325211802e+02 3.023145180365883334e+03
5.001982868624002094e+02 1.903330732549064805e+02 5.348726496878737180e+02 1.380130391487230668e+02 3.878738506325211688e+02 3.029185132994807645e+03
5.003982868624001981e+02 1.923741726431514962e+02 5.350726496878737635e+02 1.393592946313394236e+02 3.880738506325211574e+02 3.035047773111257357e+03
5.005982868624001867e+02 1.944313687000378081e+02 5.352726496878738089e+02 1.407153872451796417e+02 3.882738506325211461e+02 3.040732601825999154e+03
5.007982868624001753e+02 1.965047222548223260e+02 5.354726496878737407e+02 1.420813552668382727e+02 3.884738506325211347e+02 3.046239154026850883e+03
5.009982868624001640e+02 1.985942936882512981e+02 5.356726496878736725e+02 1.434572368193900900e+02 3.886738506325211233e+02 3.051566998348342622e+03
5.011982868624001526e+02 2.007001429254045206e+02 5.358726496878737180e+02 1.448430698694934904e+02 3.888738506325211119e+02 3.056715737131066817e+03
5.013982868624001412e+02 2.028223294285581915e+02 5.360726496878737635e+02 1.462388922245000344e+02 3.890738506325211006e+02 3.061685006370806150e+03
5.015982868624001298e+02 2.049609121900539321e+02 5.362726496878736953e+02 1.476447415295659766e+02 3.892738506325210892e+02 3.066474475657554194e+03
5.017982868624001185e+02 2.071159497251804851e+02 5.364726496878736270e+02 1.490606552647591343e+02 3.894738506325210778e+02 3.071083848104493882e+03
5.019982868624001071e+02 2.092875000650659842e+02 5.366726496878736725e+02 1.504866707421703609e+02 3.896738506325210665e+02 3.075512860267073847e+03
5.021982868624000957e+02 2.114756207495843228e+02 5.368726496878737180e+02 1.519228251030160664e+02 3.898738506325210551e+02 3.079761282052258593e+03
5.023982868624000844e+02 2.136803688202803073e+02 5.370726496878736498e+02 1.533691553147530726e+02 3.900738506325210437e+02 3.083828916618079347e+03
5.025982868624000730e+02 2.159018008133007243e+02 5.372726496878735816e+02 1.548256981681910531e+02 3.902738506325210324e+02 3.087715600263585657e+03
5.027982868624000616e+02 2.181399727523475462e+02 5.374726496878736270e+02 1.562924902746003681e+02 3.904738506325210210e+02 3.091421202309328237e+03
5.029982868624000503e+02 2.203949401416474245e+02 5.376726496878736725e+02 1.577695680628249875e+02 3.906738506325210096e+02 3.094945624968474021e+03
5.031982868624000389e+02 2.226667579589384616e+02 5.378726496878736043e+02 1.592569677764002165e+02 3.908738506325209983e+02 3.098288803208689842e+03
5.033982868624000275e+02 2.249554806484690630e+02 5.380726496878735361e+02 1.607547254706692854e+02 3.910738506325209869e+02 3.101450704604914336e+03
5.035982868624000162e+02 2.272611621140291902e+02 5.382726496878735816e+02 1.622628770099034909e+02 3.912738506325209755e+02 3.104431329183137677e+03
5.037982868624000048e+02 2.295838557119895427e+02 5.384726496878736270e+02 1.637814580644181319e+02 3.914738506325209642e+02 3.107230709255336478e+03
5.039982868623999934e+02 2.319236142443654956e+02 5.386726496878735588e+02 1.653105041077019450e+02 3.916738506325209528e+02 3.109848909245680261e+03
5.041982868623999821e+02 2.342804899519104538e+02 5.388726496878734906e+02 1.668500504135444089e+02 3.918738506325209414e+02 3.112286025508150033e+03
5.043982868623999707e+02 2.366545345072153737e+02 5.390726496878735361e+02 1.684001320531640999e+02 3.920738506325209300e+02 3.114542186135712655e+03
5.045982868623999593e+02 2.390457990078521959e+02 5.392726496878735816e+02 1.699607838923432723e+02 3.922738506325209187e+02 3.116617550761180155e+03
5.047982868623999479e+02 2.414543339695254076e+02 5.394726496878735134e+02 1.715320405885621540e+02 3.924738506325209073e+02 3.118512310349911331e+03
5.049982868623999366e+02 2.438801893192563170e+02 5.396726496878734451e+02 1.731139365881499259e+02 3.926738506325208959e+02 3.120226686984477510e+03
5.051982868623999252e+02 2.463234143885946992e+02 5.398726496878734906e+02 1.747065061234195298e+02 3.928738506325208846e+02 3.121760933641463453e+03
5.053982868623999138e+02 2.487840579068505917e+02 5.400726496878735361e+02 1.763097832098244737e+02 3.930738506325208732e+02 3.123115333960535281e+03
5.055982868623999025e+02 2.512621679943657398e+02 5.402726496878734679e+02 1.779238016431100675e+02 3.932738506325208618e+02 3.124290202005935043e+03
5.057982868623998911e+02 2.537577921557991658e+02 5.404726496878733997e+02 1.795485949964787551e+02 3.934738506325208505e+02 3.125285882020542431e+03
5.059982868623998797e+02 2.562709772734568787e+02 5.406726496878734451e+02 1.811841966177497056e+02 3.936738506325208391e+02 3.126102748172671454e+03
5.061982868623998684e+02 2.588017696006405686e+02 5.408726496878734906e+02 1.828306396265334968e+02 3.938738506325208277e+02 3.126741204295748503e+03
5.063982868623998570e+02 2.613502147550343011e+02 5.410726496878734224e+02 1.844879569114046376e+02 3.940738506325208164e+02 3.127201683621029133e+03
5.065982868623998456e+02 2.639163577121230446e+02 5.412726496878733542e+02 1.861561811270891269e+02 3.942738506325208050e+02 3.127484648503513199e+03
5.067982868623998343e+02 2.665002427986373164e+02 5.414726496878733997e+02 1.878353446916498513e+02 3.944738506325207936e+02 3.127590590141217945e+03
5.069982868623998229e+02 2.691019136860437584e+02 5.416726496878734451e+02 1.895254797836822718e+02 3.946738506325207823e+02 3.127520028287968671e+03
5.071982868623998115e+02 2.717214133840619184e+02 5.418726496878733769e+02 1.912266183395163353e+02 3.948738506325207709e+02 3.127273510959868872e+03
5.073982868623998002e+02 2.743587842342129761e+02 5.420726496878733087e+02 1.929387920504280487e+02 3.950738506325207595e+02 3.126851614135610362e+03
5.075982868623997888e+02 2.770140679034196296e+02 5.422726496878733542e+02 1.946620323598548907e+02 3.952738506325207481e+02 3.126254941450793922e+03
5.077982868623997774e+02 2.796873053776262736e+02 5.424726496878733997e+02 1.963963704606148895e+02 3.954738506325207368e+02 3.125484123886412362e+03
5.079982868623997661e+02 2.823785369554679505e+02 5.426726496878733315e+02 1.981418372921456239e+02 3.956738506325207254e+02 3.124539819451674248e+03
5.081982868623997547e+02 2.850878022419739750e+02 5.428726496878732632e+02 1.998984635377407528e+02 3.958738506325207140e+02 3.123422712861326090e+03
5.083982868623997433e+02 2.878151401423162383e+02 5.430726496878733087e+02 2.016662796217981679e+02 3.960738506325207027e+02 3.122133515207640812e+03
5.085982868623997319e+02 2.905605888555843421e+02 5.432726496878733542e+02 2.034453157070743146e+02 3.962738506325206913e+02 3.120672963627235276e+03
5.087982868623997206e+02 2.933241858686246246e+02 5.434726496878732860e+02 2.052356016919533204e+02 3.964738506325206799e+02 3.119041820962902420e+03
5.089982868623997092e+02 2.961059679498983996e+02 5.436726496878732178e+02 2.070371672077211258e+02 3.966738506325206686e+02 3.117240875420589418e+03
5.091982868623996978e+02 2.989059711433964139e+02 5.438726496878732632e+02 2.088500416158470614e+02 3.968738506325206572e+02 3.115270940221731053e+03
5.093982868623996865e+02 3.017242307625930948e+02 5.440726496878733087e+02 2.106742540052771915e+02 3.970738506325206458e+02 3.113132853251071083e+03
5.095982868623996751e+02 3.045607813844454768e+02 5.442726496878732405e+02 2.125098331897366961e+02 3.972738506325206345e+02 3.110827476700166699e+03
5.097982868623996637e+02 3.074156568434402743e+02 5.444726496878731723e+02 2.143568077050471459e+02 3.974738506325206231e+02 3.108355696706718845e+03
5.099982868623996524e+02 3.102888902256786423e+02 5.446726496878732178e+02 2.162152058064463631e+02 3.976738506325206117e+02 3.105718422989917599e+03
5.101982868623996410e+02 3.131805138630192573e+02 5.448726496878732632e+02 2.180850554659211866e+02 3.978738506325206004e+02 3.102916588481954932e+03
5.103982868623996296e+02 3.160905593272586316e+02 5.450726496878731950e+02 2.199663843695532250e+02 3.980738506325205890e+02 3.099951148955879034e+03
5.105982868623996183e+02 3.190190574243655988e+02 5.452726496878731268e+02 2.218592199148765758e+02 3.982738506325205776e+02 3.096823082649958451e+03
5.107982868623996069e+02 3.219660381887649692e+02 5.454726496878731723e+02 2.237635892082436726e+02 3.984738506325205663e+02 3.093533389888712009e+03
5.109982868623995955e+02 3.249315308776668303e+02 5.456726496878732178e+02 2.256795190621990912e+02 3.986738506325205549e+02 3.090083092700785073e+03
5.111982868623995842e+02 3.279155639654487686e+02 5.458726496878731496e+02 2.276070359928757227e+02 3.988738506325205435e+02 3.086473234433821290e+03
5.113982868623995728e+02 3.309181651380944800e+02 5.460726496878730813e+02 2.295461662173937896e+02 3.990738506325205321e+02 3.082704879366509886e+03
5.115982868623995614e+02 3.339393612876708062e+02 5.462726496878731268e+02 2.314969356512756633e+02 3.992738506325205208e+02 3.078779112317964518e+03
5.117982868623995500e+02 3.369791785068752006e+02 5.464726496878731723e+02 2.334593699058708012e+02 3.994738506325205094e+02 3.074697038254587369e+03
5.119982868623995387e+02 3.400376420836224156e+02 5.466726496878731041e+02 2.354334942857963995e+02 3.996738506325204980e+02 3.070459781894604021e+03
5.121982868623995273e+02 3.431147764956921264e+02 5.468726496878730359e+02 2.374193337863923148e+02 3.998738506325204867e+02 3.066068487310408273e+03
5.123982868623995728e+02 3.462106054054297601e+02 5.470726496878730813e+02 2.394169130911826642e+02 4.000738506325204753e+02 3.061524317528880601e+03
5.125982868623995046e+02 3.493251516545008144e+02 5.472726496878731268e+02 2.414262565693532849e+02 4.002738506325204639e+02 3.056828454129862621e+03
5.127982868623994364e+02 3.524584372587107168e+02 5.474726496878730586e+02 2.434473882732467587e+02 4.004738506325204526e+02 3.051982096842904866e+03
5.129982868623994818e+02 3.556104834028710115e+02 5.476726496878729904e+02 2.454803319358705664e+02 4.006738506325204412e+02 3.046986463142481625e+03
5.131982868623995273e+02 3.587813104357194902e+02 5.478726496878730359e+02 2.475251109684153050e+02 4.008738506325204298e+02 3.041842787841809695e+03
5.133982868623994591e+02 3.619709378649175733e+02 5.480726496878730813e+02 2.495817484577846983e+02 4.010738506325204185e+02 3.036552322685427953e+03
5.135982868623993909e+02 3.651793843520890732e+02 5.482726496878730131e+02 2.516502671641515576e+02 4.012738506325204071e+02 3.031116335940700537e+03
5.137982868623994364e+02 3.684066677079321721e+02 5.484726496878729449e+02 2.537306895185186875e+02 4.014738506325203957e+02 3.025536111988369157e+03
5.139982868623994818e+02 3.716528048873689727e+02 5.486726496878729904e+02 2.558230376202991181e+02 4.016738506325203844e+02 3.019812950912347787e+03
5.141982868623994136e+02 3.749178119847857147e+02 5.488726496878730359e+02 2.579273332349050065e+02 4.018738506325203730e+02 3.013948168088857983e+03
5.143982868623993454e+02 3.782017042293180111e+02 5.490726496878729677e+02 2.600435977913633678e+02 4.020738506325203616e+02 3.007943093775098532e+03
5.145982868623993909e+02 3.815044959801951450e+02 5.492726496878728994e+02 2.621718523799372633e+02 4.022738506325203502e+02 3.001799072697562224e+03
5.147982868623994364e+02 3.848262007221559884e+02 5.494726496878729449e+02 2.643121177497705503e+02 4.024738506325203389e+02 2.995517463640156166e+03
5.149982868623993681e+02 3.881668310609226182e+02 5.496726496878729904e+02 2.664644143065405046e+02 4.026738506325203275e+02 2.989099639032270261e+03
5.151982868623992999e+02 3.915263987187487942e+02 5.498726496878729222e+02 2.686287621101295144e+02 4.028738506325203161e+02 2.982546984536926175e+03
5.153982868623993454e+02 3.949049145300174359e+02 5.500726496878728540e+02 2.708051808723247404e+02 4.030738506325203048e+02 2.975860898639160951e+03
5.155982868623993909e+02 3.983023884369058010e+02 5.502726496878728994e+02 2.729936899545127744e+02 4.032738506325202934e+02 2.969042792234757144e+03
5.157982868623993227e+02 4.017188294851312094e+02 5.504726496878729449e+02 2.751943083654117572e+02 4.034738506325202820e+02 2.962094088219478181e+03
5.159982868623992545e+02 4.051542458197550900e+02 5.506726496878728767e+02 2.774070547588033264e+02 4.036738506325202707e+02 2.955016221078931721e+03
5.161982868623992999e+02 4.086086446810416533e+02 5.508726496878728085e+02 2.796319474313020805e+02 4.038738506325202593e+02 2.947810636479193363e+03
5.163982868623993454e+02 4.120820324004025679e+02 5.510726496878728540e+02 2.818690043201220874e+02 4.040738506325202479e+02 2.940478790858317097e+03
5.165982868623992772e+02 4.155744143963981401e+02 5.512726496878728994e+02 2.841182430008709616e+02 4.042738506325202366e+02 2.933022151018865316e+03
5.167982868623992090e+02 4.190857951708175619e+02 5.514726496878728312e+02 2.863796806853645194e+02 4.044738506325202252e+02 2.925442193721583408e+03
5.169982868623992545e+02 4.226161783048157758e+02 5.516726496878727630e+02 2.886533342194529155e+02 4.046738506325202138e+02 2.917740405280341292e+03
5.171982868623992999e+02 4.261655664551263953e+02 5.518726496878728085e+02 2.909392200808746338e+02 4.048738506325202025e+02 2.909918281158446916e+03
5.173982868623992317e+02 4.297339613503435203e+02 5.520726496878728540e+02 2.932373543771106483e+02 4.050738506325201911e+02 2.901977325566492254e+03
5.175982868623991635e+02 4.333213637872854065e+02 5.522726496878727858e+02 2.955477528432822965e+02 4.052738506325201797e+02 2.893919051061794562e+03
5.177982868623992090e+02 4.369277736274104313e+02 5.524726496878727175e+02 2.978704308400467653e+02 4.054738506325201683e+02 2.885744978149597500e+03
5.179982868623992545e+02 4.405531897933104801e+02 5.526726496878727630e+02 3.002054033515292986e+02 4.056738506325201570e+02 2.877456634886111715e+03
5.181982868623991862e+02 4.441976102652845952e+02 5.528726496878728085e+02 3.025526849832521066e+02 4.058738506325201456e+02 2.869055556483516739e+03
5.183982868623991180e+02 4.478610320779872609e+02 5.530726496878727403e+02 3.049122899601068752e+02 4.060738506325201342e+02 2.860543284917041547e+03
5.185982868623991635e+02 4.515434513171371691e+02 5.532726496878726721e+02 3.072842321243359152e+02 4.062738506325201229e+02 2.851921368534200610e+03
5.187982868623992090e+02 4.552448631162946526e+02 5.534726496878727175e+02 3.096685249335323533e+02 4.064738506325201115e+02 2.843191361666337343e+03
5.189982868623991408e+02 4.589652616537404128e+02 5.536726496878727630e+02 3.120651814586574346e+02 4.066738506325201001e+02 2.834354824242520863e+03
5.191982868623990726e+02 4.627046401494089878e+02 5.538726496878726948e+02 3.144742143820866431e+02 4.068738506325200888e+02 2.825413321405947045e+03
5.193982868623991180e+02 4.664629908618979357e+02 5.540726496878726266e+02 3.168956359956768551e+02 4.070738506325200774e+02 2.816368423132892985e+03
5.195982868623991635e+02 4.702403050855506308e+02 5.542726496878726721e+02 3.193294581988413370e+02 4.072738506325200660e+02 2.807221703854373573e+03
5.197982868623990953e+02 4.740365731476219935e+02 5.544726496878727175e+02 3.217756924966575411e+02 4.074738506325200547e+02 2.797974742080524720e+03
5.199982868623990271e+02 4.778517844055228920e+02 5.546726496878726493e+02 3.242343499979888861e+02 4.076738506325200433e+02 2.788629120027883801e+03
5.201982868623990726e+02 4.816859272441350299e+02 5.548726496878725811e+02 3.267054414136401306e+02 4.078738506325200319e+02 2.779186423249573181e+03
5.203982868623991180e+02 4.855389890731931928e+02 5.550726496878726266e+02 3.291889770545128613e+02 4.080738506325200206e+02 2.769648240268535119e+03
5.205982868623990498e+02 4.894109563247609458e+02 5.552726496878726721e+02 3.316849668298011693e+02 4.082738506325200092e+02 2.760016162213888492e+03
5.207982868623989816e+02 4.933018144507861962e+02 5.554726496878726039e+02 3.341934202452006275e+02 4.084738506325199978e+02 2.750291782460433751e+03
5.209982868623990271e+02 4.972115479207159865e+02 5.556726496878725357e+02 3.367143464011406877e+02 4.086738506325199864e+02 2.740476696271486162e+03
5.211982868623990726e+02 5.011401402191985426e+02 5.558726496878725811e+02 3.392477539910443056e+02 4.088738506325199751e+02 2.730572500445009155e+03
5.213982868623990043e+02 5.050875738438733151e+02 5.560726496878726266e+02 3.417936512995918292e+02 4.090738506325199637e+02 2.720580792963200565e+03
5.215982868623989361e+02 5.090538303032297449e+02 5.562726496878725584e+02 3.443520462010304186e+02 4.092738506325199523e+02 2.710503172645550876e+03
5.217982868623989816e+02 5.130388901145520322e+02 5.564726496878724902e+02 3.469229461574964262e+02 4.094738506325199410e+02 2.700341238805478952e+03
5.219982868623990271e+02 5.170427328019259221e+02 5.566726496878725357e+02 3.495063582173518171e+02 4.096738506325199296e+02 2.690096590910586201e+03
5.221982868623989589e+02 5.210653368943487749e+02 5.568726496878725811e+02 3.521022890135566854e+02 4.098738506325199182e+02 2.679770828246607834e+03
5.223982868623988907e+02 5.251066799239117699e+02 5.570726496878725129e+02 3.547107447620518315e+02 4.100738506325199069e+02 2.669365549585131248e+03
5.225982868623989361e+02 5.291667384240574847e+02 5.572726496878724447e+02 3.573317312601837443e+02 4.102738506325198955e+02 2.658882352855114277e+03
5.227982868623989816e+02 5.332454879279200668e+02 5.574726496878724902e+02 3.599652538851310055e+02 4.104738506325198841e+02 2.648322834818291994e+03
5.229982868623989134e+02 5.373429029667405530e+02 5.576726496878725357e+02 3.626113175923641734e+02 4.106738506325198728e+02 2.637688590748499337e+03
5.231982868623988452e+02 5.414589570683903048e+02 5.578726496878724674e+02 3.652699269141306786e+02 4.108738506325198614e+02 2.626981214115000512e+03
5.233982868623988907e+02 5.455936227559373037e+02 5.580726496878723992e+02 3.679410859579620592e+02 4.110738506325198500e+02 2.616202296269821090e+03
5.235982868623989361e+02 5.497468715463182889e+02 5.582726496878724447e+02 3.706247984052045581e+02 4.112738506325198387e+02 2.605353426139195562e+03
5.237982868623988679e+02 5.539186739490883156e+02 5.584726496878724902e+02 3.733210675095699571e+02 4.114738506325198273e+02 2.594436189919127173e+03
5.239982868623987997e+02 5.581089994652509176e+02 5.586726496878724220e+02 3.760298960957154009e+02 4.116738506325198159e+02 2.583452170775121431e+03
5.241982868623988452e+02 5.623178165861730804e+02 5.588726496878723538e+02 3.787512865578468677e+02 4.118738506325198045e+02 2.572402948546145126e+03
5.243982868623988907e+02 5.665450927925742235e+02 5.590726496878723992e+02 3.814852408583464012e+02 4.120738506325197932e+02 2.561290099452837694e+03
5.245982868623988224e+02 5.707907945536077250e+02 5.592726496878724447e+02 3.842317605264209419e+02 4.122738506325197818e+02 2.550115195810022215e+03
5.247982868623987542e+02 5.750548873260211167e+02 5.594726496878723765e+02 3.869908466567753180e+02 4.124738506325197704e+02 2.538879805743536053e+03
5.249982868623987997e+02 5.793373355534023403e+02 5.596726496878723083e+02 3.897624999083217290e+02 4.126738506325197591e+02 2.527585492911437086e+03
5.251982868623988452e+02 5.836381026655009236e+02 5.598726496878723538e+02 3.925467205028988360e+02 4.128738506325197477e+02 2.516233816229605509e+03
5.253982868623987770e+02 5.879571510776339665e+02 5.600726496878723992e+02 3.953435082240181373e+02 4.130738506325197363e+02 2.504826329601755333e+03
5.255982868623987088e+02 5.922944421901947862e+02 5.602726496878723310e+02 3.981528624156443925e+02 4.132738506325197250e+02 2.493364581653923324e+03
5.257982868623987542e+02 5.966499363882145417e+02 5.604726496878722628e+02 4.009747819809953171e+02 4.134738506325197136e+02 2.481850115473417191e+03
5.259982868623987997e+02 6.010235930410232186e+02 5.606726496878723083e+02 4.038092653813704374e+02 4.136738506325197022e+02 2.470284468352267595e+03
5.261982868623987315e+02 6.054153705019957670e+02 5.608726496878723538e+02 4.066563106349909162e+02 4.138738506325196909e+02 2.458669171535214900e+03
5.263982868623986633e+02 6.098252261083888470e+02 5.610726496878722855e+02 4.095159153158834329e+02 4.140738506325196795e+02 2.447005749972224748e+03
5.265982868623987088e+02 6.142531161812335085e+02 5.612726496878722173e+02 4.123880765527855488e+02 4.142738506325196681e+02 2.435295722075558842e+03
5.267982868623987542e+02 6.186989960253400795e+02 5.614726496878722628e+02 4.152727910280636365e+02 4.144738506325196568e+02 2.423540599481447316e+03
5.269982868623986860e+02 6.231628199293700163e+02 5.616726496878723083e+02 4.181700549766752033e+02 4.146738506325196454e+02 2.411741886816317219e+03
5.271982868623986178e+02 6.276445411660142781e+02 5.618726496878722401e+02 4.210798641851364437e+02 4.148738506325196340e+02 2.399901081467643507e+03
5.273982868623986633e+02 6.321441119922180860e+02 5.620726496878721719e+02 4.240022139905431686e+02 4.150738506325196226e+02 2.388019673359391163e+03
5.275982868623987088e+02 6.366614836495258487e+02 5.622726496878722173e+02 4.269370992795894040e+02 4.152738506325196113e+02 2.376099144732108016e+03
5.277982868623986406e+02 6.411966063644824771e+02 5.624726496878722628e+02 4.298845144876281665e+02 4.154738506325195999e+02 2.364140969927588230e+03
5.279982868623985723e+02 6.457494293491504322e+02 5.626726496878721946e+02 4.328444535977502596e+02 4.156738506325195885e+02 2.352146615178226966e+03
5.281982868623986178e+02 6.503199008016698599e+02 5.628726496878721264e+02 4.358169101399057013e+02 4.158738506325195772e+02 2.340117538400958438e+03
5.283982868623986633e+02 6.549079679069405984e+02 5.630726496878721719e+02 4.388018771900307797e+02 4.160738506325195658e+02 2.328055188995841036e+03
5.285982868623985951e+02 6.595135768373590963e+02 5.632726496878722173e+02 4.417993473692088173e+02 4.162738506325195544e+02 2.315961007649288604e+03
5.287982868623985269e+02 6.641366727536620829e+02 5.634726496878721491e+02 4.448093128428608907e+02 4.164738506325195431e+02 2.303836426141902393e+03
5.289982868623985723e+02 6.687771998058435656e+02 5.636726496878720809e+02 4.478317653199690653e+02 4.166738506325195317e+02 2.291682867160954629e+03
5.291982868623986178e+02 6.734351011341443609e+02 5.638726496878721264e+02 4.508666960523098624e+02 4.168738506325195203e+02 2.279501744117476846e+03
5.293982868623985496e+02 6.781103188701413274e+02 5.640726496878721719e+02 4.539140958337213760e+02 4.170738506325195090e+02 2.267294460967967098e+03
5.295982868623984814e+02 6.828027941379267531e+02 5.642726496878721036e+02 4.569739549994029062e+02 4.172738506325194976e+02 2.255062412040688287e+03
5.297982868623985269e+02 6.875124670553484520e+02 5.644726496878720354e+02 4.600462634252472753e+02 4.174738506325194862e+02 2.242806981866577644e+03
5.299982868623985723e+02 6.922392767353412637e+02 5.646726496878720809e+02 4.631310105271700763e+02 4.176738506325194749e+02 2.230529545014716405e+03
5.301982868623985041e+02 6.969831612873529139e+02 5.648726496878721264e+02 4.662281852605030963e+02 4.178738506325194635e+02 2.218231465932399715e+03
5.303982868623984359e+02 7.017440578188416112e+02 5.650726496878720582e+02 4.693377761193872857e+02 4.180738506325194521e+02 2.205914098789713080e+03
5.305982868623984814e+02 7.065219024368678902e+02 5.652726496878719900e+02 4.724597711362092696e+02 4.182738506325194408e+02 2.193578787328698127e+03
5.307982868623985269e+02 7.113166302497473907e+02 5.654726496878720354e+02 4.755941578810588339e+02 4.184738506325194294e+02 2.181226864716983528e+03
5.309982868623984587e+02 7.161281753688017488e+02 5.656726496878720809e+02 4.787409234612112527e+02 4.186738506325194180e+02 2.168859653405972495e+03
5.311982868623983904e+02 7.209564709102106690e+02 5.658726496878720127e+02 4.819000545206358765e+02 4.188738506325194066e+02 2.156478464993471789e+03
5.313982868623984359e+02 7.258014489969021952e+02 5.660726496878719445e+02 4.850715372395466716e+02 4.190738506325193953e+02 2.144084600090778622e+03
5.315982868623984814e+02 7.306630407605592836e+02 5.662726496878719900e+02 4.882553573339621380e+02 4.192738506325193839e+02 2.131679348194254089e+03
5.317982868623984132e+02 7.355411763436998172e+02 5.664726496878720354e+02 4.914515000552934794e+02 4.194738506325193725e+02 2.119263987561224440e+03
5.319982868623983450e+02 7.404357849018331308e+02 5.666726496878719672e+02 4.946599501899773941e+02 4.196738506325193612e+02 2.106839785090369332e+03
5.321982868623983904e+02 7.453467946057101017e+02 5.668726496878718990e+02 4.978806920591184735e+02 4.198738506325193498e+02 2.094407996206377447e+03
5.323982868623984359e+02 7.502741326436312193e+02 5.670726496878719445e+02 5.011137095181672407e+02 4.200738506325193384e+02 2.081969864749013141e+03
5.325982868623983677e+02 7.552177252238574283e+02 5.672726496878719900e+02 5.043589859566235418e+02 4.202738506325193271e+02 2.069526622866436810e+03
5.327982868623982995e+02 7.601774975771054415e+02 5.674726496878719217e+02 5.076165042977641519e+02 4.204738506325193157e+02 2.057079490912823985e+03
5.329982868623983450e+02 7.651533739591066023e+02 5.676726496878718535e+02 5.108862469984092058e+02 4.206738506325193043e+02 2.044629677350239945e+03
5.331982868623983904e+02 7.701452776532445341e+02 5.678726496878718990e+02 5.141681960487084098e+02 4.208738506325192930e+02 2.032178378654691187e+03
5.333982868623983222e+02 7.751531309732833961e+02 5.680726496878719445e+02 5.174623329719451021e+02 4.210738506325192816e+02 2.019726779226414465e+03
5.335982868623982540e+02 7.801768552661937974e+02 5.682726496878718763e+02 5.207686388243848796e+02 4.212738506325192702e+02 2.007276051304252178e+03
5.337982868623982995e+02 7.852163709150182740e+02 5.684726496878718081e+02 5.240870941951463919e+02 4.214738506325192589e+02 1.994827354884190981e+03
5.339982868623983450e+02 7.902715973418344220e+02 5.686726496878718535e+02 5.274176792060980006e+02 4.216738506325192475e+02 1.982381837641959464e+03
5.341982868623982768e+02 7.953424530108073895e+02 5.688726496878718990e+02 5.307603735117744463e+02 4.218738506325192361e+02 1.969940634859667398e+03
5.343982868623982085e+02 8.004288554313214945e+02 5.690726496878718308e+02 5.341151562993388779e+02 4.220738506325192247e+02 1.957504869356434710e+03
5.345982868623982540e+02 8.055307211611582261e+02 5.692726496878717626e+02 5.374820062885563630e+02 4.222738506325192134e+02 1.945075651423044746e+03
5.347982868623982995e+02 8.106479658097968013e+02 5.694726496878718081e+02 5.408609017318073029e+02 4.224738506325192020e+02 1.932654078760442644e+03
5.349982868623982313e+02 8.157805040417463260e+02 5.696726496878718535e+02 5.442518204141108527e+02 4.226738506325191906e+02 1.920241236422211614e+03
5.351982868623981631e+02 8.209282495800082415e+02 5.698726496878717853e+02 5.476547396531991581e+02 4.228738506325191793e+02 1.907838196760822484e+03
5.353982868623982085e+02 8.260911152095734451e+02 5.700726496878717171e+02 5.510696362996050084e+02 4.230738506325191679e+02 1.895446019377748144e+03
5.355982868623982540e+02 8.312690127810001286e+02 5.702726496878717626e+02 5.544964867367800707e+02 4.232738506325191565e+02 1.883065751077308732e+03
5.357982868623981858e+02 8.364618532140856360e+02 5.704726496878718081e+02 5.579352668812296088e+02 4.234738506325191452e+02 1.870698425824278274e+03
5.359982868623981176e+02 8.416695465016135813e+02 5.706726496878717398e+02 5.613859521827009758e+02 4.236738506325191338e+02 1.858345064705139976e+03
5.361982868623981631e+02 8.468920017131666782e+02 5.708726496878716716e+02 5.648485176243773367e+02 4.238738506325191224e+02 1.846006675892998601e+03
5.363982868623982085e+02 8.521291269989960711e+02 5.710726496878717171e+02 5.683229377231061790e+02 4.240738506325191111e+02 1.833684254616093767e+03
5.365982868623981403e+02 8.573808295940132211e+02 5.712726496878717626e+02 5.718091865296537435e+02 4.242738506325190997e+02 1.821378783129865724e+03
5.367982868623980721e+02 8.626470158218145343e+02 5.714726496878716944e+02 5.753072376289876502e+02 4.244738506325190883e+02 1.809091230692506542e+03
5.369982868623981176e+02 8.679275910987997804e+02 5.716726496878716262e+02 5.788170641405946526e+02 4.246738506325190770e+02 1.796822553544010361e+03
5.371982868623981631e+02 8.732224599383536088e+02 5.718726496878716716e+02 5.823386387188128310e+02 4.248738506325190656e+02 1.784573694888609680e+03
5.373982868623980949e+02 8.785315259551002782e+02 5.720726496878717171e+02 5.858719335531966408e+02 4.250738506325190542e+02 1.772345584880604974e+03
5.375982868623980266e+02 8.838546918692520649e+02 5.722726496878716489e+02 5.894169203689091319e+02 4.252738506325190428e+02 1.760139140613491463e+03
5.377982868623980721e+02 8.891918595110016668e+02 5.724726496878715807e+02 5.929735704271527084e+02 4.254738506325190315e+02 1.747955266112414165e+03
5.379982868623981176e+02 8.945429298249893009e+02 5.726726496878716262e+02 5.965418545256028438e+02 4.256738506325190201e+02 1.735794852329782998e+03
5.381982868623980494e+02 8.999078028748673432e+02 5.728726496878716716e+02 6.001217429988946606e+02 4.258738506325190087e+02 1.723658777144147280e+03
5.383982868623979812e+02 9.052863778479047596e+02 5.730726496878716034e+02 6.037132057191113290e+02 4.260738506325189974e+02 1.711547905362141364e+03
5.385982868623980266e+02 9.106785530596857825e+02 5.732726496878715352e+02 6.073162120963340840e+02 4.262738506325189860e+02 1.699463088723563715e+03
5.387982868623980721e+02 9.160842259588534944e+02 5.734726496878715807e+02 6.109307310791801910e+02 4.264738506325189746e+02 1.687405165909473453e+03
5.389982868623980039e+02 9.215032931319415184e+02 5.736726496878716262e+02 6.145567311553974150e+02 4.266738506325189633e+02 1.675374962553287787e+03
5.391982868623979357e+02 9.269356503082774452e+02 5.738726496878715579e+02 6.181941803524663328e+02 4.268738506325189519e+02 1.663373291254803917e+03
5.393982868623979812e+02 9.323811923649403752e+02 5.740726496878714897e+02 6.218430462382507358e+02 4.270738506325189405e+02 1.651400951597150197e+03
5.395982868623980266e+02 9.378398133317814427e+02 5.742726496878715352e+02 6.255032959216525796e+02 4.272738506325189292e+02 1.639458730166555597e+03
5.397982868623979584e+02 9.433114063965441574e+02 5.744726496878715807e+02 6.291748960533074069e+02 4.274738506325189178e+02 1.627547400574911990e+03
5.399982868623978902e+02 9.487958639100061191e+02 5.746726496878715125e+02 6.328578128262968221e+02 4.276738506325189064e+02 1.615667723485107445e+03
5.401982868623979357e+02 9.542930773912385121e+02 5.748726496878714443e+02 6.365520119769071243e+02 4.278738506325188951e+02 1.603820446639028660e+03
5.403982868623979812e+02 9.598029375328699189e+02 5.750726496878714897e+02 6.402574587853903267e+02 4.280738506325188837e+02 1.592006304888249588e+03
5.405982868623979130e+02 9.653253342064667777e+02 5.752726496878715352e+02 6.439741180767681499e+02 4.282738506325188723e+02 1.580226020227273921e+03
5.407982868623978447e+02 9.708601564679604508e+02 5.754726496878714670e+02 6.477019542216501122e+02 4.284738506325188609e+02 1.568480301829362588e+03
5.409982868623978902e+02 9.764072925631435282e+02 5.756726496878713988e+02 6.514409311370986870e+02 4.286738506325188496e+02 1.556769846084847359e+03
5.411982868623979357e+02 9.819666299331977370e+02 5.758726496878714443e+02 6.551910122874978697e+02 4.288738506325188382e+02 1.545095336641895074e+03
5.413982868623978675e+02 9.875380552203345133e+02 5.760726496878714897e+02 6.589521606854568745e+02 4.290738506325188268e+02 1.533457444449674313e+03
5.415982868623977993e+02 9.931214542734635415e+02 5.762726496878714215e+02 6.627243388927463457e+02 4.292738506325188155e+02 1.521856827803895158e+03
5.417982868623978447e+02 9.987167121539459913e+02 5.764726496878713533e+02 6.665075090212536679e+02 4.294738506325188041e+02 1.510294132394598364e+03
5.419982868623978902e+02 1.004323713141370149e+03 5.766726496878713988e+02 6.703016327339726104e+02 4.296738506325187927e+02 1.498769991356271476e+03
5.421982868623978220e+02 1.009942340739434712e+03 5.768726496878714443e+02 6.741066712459979726e+02 4.298738506325187814e+02 1.487285025320110890e+03
5.423982868623977538e+02 1.015572477681864484e+03 5.770726496878713760e+02 6.779225853255697984e+02 4.300738506325187700e+02 1.475839842468466031e+03
5.425982868623977993e+02 1.021214005938393484e+03 5.772726496878713078e+02 6.817493352951416909e+02 4.302738506325187586e+02 1.464435038591389912e+03
5.427982868623978447e+02 1.026866806720801151e+03 5.774726496878713533e+02 6.855868810324592459e+02 4.304738506325187473e+02 1.453071197145239694e+03
5.429982868623977765e+02 1.032530760488995838e+03 5.776726496878713988e+02 6.894351819716707723e+02 4.306738506325187359e+02 1.441748889313307245e+03
5.431982868623977083e+02 1.038205746957206429e+03 5.778726496878713306e+02 6.932941971044658658e+02 4.308738506325187245e+02 1.430468674068378959e+03
5.433982868623977538e+02 1.043891645100163487e+03 5.780726496878712624e+02 6.971638849812527496e+02 4.310738506325187132e+02 1.419231098237244396e+03
5.435982868623977993e+02 1.049588333159364993e+03 5.782726496878713078e+02 7.010442037123359569e+02 4.312738506325187018e+02 1.408036696567049148e+03
5.437982868623977311e+02 1.055295688649418480e+03 5.784726496878713533e+02 7.049351109691265265e+02 4.314738506325186904e+02 1.396885991793473522e+03
5.439982868623976628e+02 1.061013588364415227e+03 5.786726496878712851e+02 7.088365639853907396e+02 4.316738506325186790e+02 1.385779494710683821e+03
5.441982868623977083e+02 1.066741908384350154e+03 5.788726496878712169e+02 7.127485195585155680e+02 4.318738506325186677e+02 1.374717704243003709e+03
5.443982868623977538e+02 1.072480524081619251e+03 5.790726496878712624e+02 7.166709340507926527e+02 4.320738506325186563e+02 1.363701107518262688e+03
5.445982868623976856e+02 1.078229310127545205e+03 5.792726496878713078e+02 7.206037633907400277e+02 4.322738506325186449e+02 1.352730179942777568e+03
5.447982868623976174e+02 1.083988140498990106e+03 5.794726496878712396e+02 7.245469630744297547e+02 4.324738506325186336e+02 1.341805385277923506e+03
5.449982868623976628e+02 1.089756888484981801e+03 5.796726496878711714e+02 7.285004881668667167e+02 4.326738506325186222e+02 1.330927175718227545e+03
5.451982868623977083e+02 1.095535426693407771e+03 5.798726496878712169e+02 7.324642933033754844e+02 4.328738506325186108e+02 1.320095991970978503e+03
5.453982868623976401e+02 1.101323627057760405e+03 5.800726496878712624e+02 7.364383326910028700e+02 4.330738506325185995e+02 1.309312263337253398e+03
5.455982868623975719e+02 1.107121360843934099e+03 5.802726496878711941e+02 7.404225601099573169e+02 4.332738506325185881e+02 1.298576407794373608e+03
5.457982868623976174e+02 1.112928498657069440e+03 5.804726496878711259e+02 7.444169289150895565e+02 4.334738506325185767e+02 1.287888832079701388e+03
5.459982868623976628e+02 1.118744910448433529e+03 5.806726496878711714e+02 7.484213920373582596e+02 4.336738506325185654e+02 1.277249931775769937e+03
5.461982868623975946e+02 1.124570465522356926e+03 5.808726496878712169e+02 7.524359019853443442e+02 4.338738506325185540e+02 1.266660091396647204e+03
5.463982868623975264e+02 1.130405032543238576e+03 5.810726496878711487e+02 7.564604108467871129e+02 4.340738506325185426e+02 1.256119684475559325e+03
5.465982868623975719e+02 1.136248479542553014e+03 5.812726496878710805e+02 7.604948702901472188e+02 4.342738506325185313e+02 1.245629073653687783e+03
5.467982868623976174e+02 1.142100673925938054e+03 5.814726496878711259e+02 7.645392315661811153e+02 4.344738506325185199e+02 1.235188610770084097e+03
5.469982868623975492e+02 1.147961482480311588e+03 5.816726496878711714e+02 7.685934455095464273e+02 4.346738506325185085e+02 1.224798636952724110e+03
5.471982868623974809e+02 1.153830771381035674e+03 5.818726496878711032e+02 7.726574625404257404e+02 4.348738506325184972e+02 1.214459482710571592e+03
5.473982868623975264e+02 1.159708406199135425e+03 5.820726496878710350e+02 7.767312326661929092e+02 4.350738506325184858e+02 1.204171468026687080e+03
5.475982868623975719e+02 1.165594251908531078e+03 5.822726496878710805e+02 7.808147054830758407e+02 4.352738506325184744e+02 1.193934902452298502e+03
5.477982868623975037e+02 1.171488172893342607e+03 5.824726496878711259e+02 7.849078301778464493e+02 4.354738506325184630e+02 1.183750085201802676e+03
5.479982868623974355e+02 1.177390032955226161e+03 5.826726496878710577e+02 7.890105555295572231e+02 4.356738506325184517e+02 1.173617305248648336e+03
5.481982868623974809e+02 1.183299695320739374e+03 5.828726496878709895e+02 7.931228299112736977e+02 4.358738506325184403e+02 1.163536841422103862e+03
5.483982868623975264e+02 1.189217022648754892e+03 5.830726496878710350e+02 7.972446012918510405e+02 4.360738506325184289e+02 1.153508962504799001e+03
5.485982868623974582e+02 1.195141877037916402e+03 5.832726496878710805e+02 8.013758172377041546e+02 4.362738506325184176e+02 1.143533927331055793e+03
5.487982868623973900e+02 1.201074120034139014e+03 5.834726496878710122e+02 8.055164249146214388e+02 4.364738506325184062e+02 1.133611984885956872e+03
5.489982868623974355e+02 1.207013612638126233e+03 5.836726496878709440e+02 8.096663710896154953e+02 4.366738506325183948e+02 1.123743374405111126e+03
5.491982868623974809e+02 1.212960215312930131e+03 5.838726496878709895e+02 8.138256021327611052e+02 4.368738506325183835e+02 1.113928325475066458e+03
5.493982868623974127e+02 1.218913787991558820e+03 5.840726496878710350e+02 8.179940640190679915e+02 4.370738506325183721e+02 1.104167058134355102e+03
5.495982868623973445e+02 1.224874190084626207e+03 5.842726496878709668e+02 8.221717023303817768e+02 4.372738506325183607e+02 1.094459782975132612e+03
5.497982868623973900e+02 1.230841280488004486e+03 5.844726496878708986e+02 8.263584622573144998e+02 4.374738506325183494e+02 1.084806701245334807e+03
5.499982868623974355e+02 1.236814917590532332e+03 5.846726496878709440e+02 8.305542886011705832e+02 4.376738506325183380e+02 1.075208004951389512e+03
5.501982868623973673e+02 1.242794959281757201e+03 5.848726496878709895e+02 8.347591257759115706e+02 4.378738506325183266e+02 1.065663876961373489e+03
5.503982868623972990e+02 1.248781262959714240e+03 5.850726496878709213e+02 8.389729178101414391e+02 4.380738506325183153e+02 1.056174491108626853e+03
5.505982868623973445e+02 1.254773685538711106e+03 5.852726496878708531e+02 8.431956083491099889e+02 4.382738506325183039e+02 1.046740012295782662e+03
5.507982868623973900e+02 1.260772083457170993e+03 5.854726496878708986e+02 8.474271406567377198e+02 4.384738506325182925e+02 1.037360596599164410e+03
5.509982868623973218e+02 1.266776312685484072e+03 5.856726496878709440e+02 8.516674576176537812e+02 4.386738506325182811e+02 1.028036391373517063e+03
5.511982868623972536e+02 1.272786228733922599e+03 5.858726496878708758e+02 8.559165017392676873e+02 4.388738506325182698e+02 1.018767535357072120e+03
5.513982868623972990e+02 1.278801686660548512e+03 5.860726496878708076e+02 8.601742151538547887e+02 4.390738506325182584e+02 1.009554158776880286e+03
5.515982868623973445e+02 1.284822541079154917e+03 5.862726496878708531e+02 8.644405396206634578e+02 4.392738506325182470e+02 1.000396383454366287e+03
5.517982868623972763e+02 1.290848646167243942e+03 5.864726496878708986e+02 8.687154165280273901e+02 4.394738506325182357e+02 9.912943229111454002e+02
5.519982868623972081e+02 1.296879855674046212e+03 5.866726496878708303e+02 8.729987868955288377e+02 4.396738506325182243e+02 9.822480824749902695e+02
5.521982868623972536e+02 1.302916022928538723e+03 5.868726496878707621e+02 8.772905913761496777e+02 4.398738506325182129e+02 9.732577593859487024e+02
5.523982868623972990e+02 1.308957000847481822e+03 5.870726496878708076e+02 8.815907702584701156e+02 4.400738506325182016e+02 9.643234429026234693e+02
5.525982868623972308e+02 1.315002641943513026e+03 5.872726496878708531e+02 8.858992634688503358e+02 4.402738506325181902e+02 9.554452144085068994e+02
5.527982868623971626e+02 1.321052798333251758e+03 5.874726496878707849e+02 8.902160105736716105e+02 4.404738506325181788e+02 9.466231475183961948e+02
5.529982868623972081e+02 1.327107321745412492e+03 5.876726496878707167e+02 8.945409507815732013e+02 4.406738506325181675e+02 9.378573081848672928e+02
5.531982868623972536e+02 1.333166063528947006e+03 5.878726496878707621e+02 8.988740229457143869e+02 4.408738506325181561e+02 9.291477548047275832e+02
5.533982868623971854e+02 1.339228874661210284e+03 5.880726496878708076e+02 9.032151655660377401e+02 4.410738506325181447e+02 9.204945383254706712e+02
5.535982868623971171e+02 1.345295605756153691e+03 5.882726496878707394e+02 9.075643167915889080e+02 4.412738506325181334e+02 9.118977023517014686e+02
5.537982868623971626e+02 1.351366107072532031e+03 5.884726496878706712e+02 9.119214144228163832e+02 4.414738506325181220e+02 9.033572832514579432e+02
5.539982868623972081e+02 1.357440228522118332e+03 5.886726496878707167e+02 9.162863959139153849e+02 4.416738506325181106e+02 8.948733102624743196e+02
5.541982868623971399e+02 1.363517819677936586e+03 5.888726496878707621e+02 9.206591983751678754e+02 4.418738506325180992e+02 8.864458055983020586e+02
5.543982868623970717e+02 1.369598729782556347e+03 5.890726496878706939e+02 9.250397585753188423e+02 4.420738506325180879e+02 8.780747845543032781e+02
5.545982868623971171e+02 1.375682807756335023e+03 5.892726496878706257e+02 9.294280129439609937e+02 4.422738506325180765e+02 8.697602556134595488e+02
5.547982868623971626e+02 1.381769902205725884e+03 5.894726496878706712e+02 9.338238975739398029e+02 4.424738506325180651e+02 8.615022205520091347e+02
5.549982868623970944e+02 1.387859861431567651e+03 5.896726496878707167e+02 9.382273482237754934e+02 4.426738506325180538e+02 8.533006745448503807e+02
5.551982868623970262e+02 1.393952533437438206e+03 5.898726496878706484e+02 9.426383003200878647e+02 4.428738506325180424e+02 8.451556062707246610e+02
5.553982868623970717e+02 1.400047765937961231e+03 5.900726496878705802e+02 9.470566889600725062e+02 4.430738506325180310e+02 8.370669980171372799e+02
5.555982868623971171e+02 1.406145406367160831e+03 5.902726496878706257e+02 9.514824489139637080e+02 4.432738506325180197e+02 8.290348257849803986e+02
5.557982868623970489e+02 1.412245301886810239e+03 5.904726496878706712e+02 9.559155146275051038e+02 4.434738506325180083e+02 8.210590593928814087e+02
5.559982868623969807e+02 1.418347299394836455e+03 5.906726496878706030e+02 9.603558202244780659e+02 4.436738506325179969e+02 8.131396625812141110e+02
5.561982868623970262e+02 1.424451245533671681e+03 5.908726496878705348e+02 9.648032995092059991e+02 4.438738506325179856e+02 8.052765931157658770e+02
5.563982868623970717e+02 1.430556986698638866e+03 5.910726496878705802e+02 9.692578859691075195e+02 4.440738506325179742e+02 7.974698028910487437e+02
5.565982868623970035e+02 1.436664369046375896e+03 5.912726496878706257e+02 9.737195127772158685e+02 4.442738506325179628e+02 7.897192380332315906e+02
5.567982868623969352e+02 1.442773238503226139e+03 5.914726496878705575e+02 9.781881127947758614e+02 4.444738506325179515e+02 7.820248390026598599e+02
5.569982868623969807e+02 1.448883440773673556e+03 5.916726496878704893e+02 9.826636185738195763e+02 4.446738506325179401e+02 7.743865406959808979e+02
5.571982868623970262e+02 1.454994821348734604e+03 5.918726496878705348e+02 9.871459623597536392e+02 4.448738506325179287e+02 7.668042725478036346e+02
5.573982868623969580e+02 1.461107225514406991e+03 5.920726496878705802e+02 9.916350760939726570e+02 4.450738506325179173e+02 7.592779586319273903e+02
5.575982868623968898e+02 1.467220498360103193e+03 5.922726496878705120e+02 9.961308914164981161e+02 4.452738506325179060e+02 7.518075177620980867e+02
5.577982868623969352e+02 1.473334484787098518e+03 5.924726496878704438e+02 1.000633339668607960e+03 4.454738506325178946e+02 7.443928635922690091e+02
5.579982868623969807e+02 1.479449029516936207e+03 5.926726496878704893e+02 1.005142351895497768e+03 4.456738506325178832e+02 7.370339047163608939e+02
5.581982868623969125e+02 1.485563977099911881e+03 5.928726496878705348e+02 1.009657858848945125e+03 4.458738506325178719e+02 7.297305447675216783e+02
5.583982868623968443e+02 1.491679171923505919e+03 5.930726496878704666e+02 1.014179790989992739e+03 4.460738506325178605e+02 7.224826825168257756e+02
5.585982868623968898e+02 1.497794458220830620e+03 5.932726496878703983e+02 1.018708078491660217e+03 4.462738506325178491e+02 7.152902119714492528e+02
5.587982868623969352e+02 1.503909680079085774e+03 5.934726496878704438e+02 1.023242651241638214e+03 4.464738506325178378e+02 7.081530224722737330e+02
5.589982868623968670e+02 1.510024681447996272e+03 5.936726496878704893e+02 1.027783438845014871e+03 4.466738506325178264e+02 7.010709987909107213e+02
5.591982868623967988e+02 1.516139306148285414e+03 5.938726496878704211e+02 1.032330370627022376e+03 4.468738506325178150e+02 6.940440212261556781e+02
5.593982868623968443e+02 1.522253397880107059e+03 5.940726496878703529e+02 1.036883375635772154e+03 4.470738506325178037e+02 6.870719656998113578e+02
5.595982868623968898e+02 1.528366800231492562e+03 5.942726496878703983e+02 1.041442382645045654e+03 4.472738506325177923e+02 6.801547038519297530e+02
5.597982868623968216e+02 1.534479356686789515e+03 5.944726496878704438e+02 1.046007320157029881e+03 4.474738506325177809e+02 6.732921031354043180e+02
5.599982868623967533e+02 1.540590910635124828e+03 5.946726496878703756e+02 1.050578116405133187e+03 4.476738506325177696e+02 6.664840269099337320e+02
5.601982868623967988e+02 1.546701305378820734e+03 5.948726496878703074e+02 1.055154699356788115e+03 4.478738506325177582e+02 6.597303345353440136e+02
5.603982868623968443e+02 1.552810384141826944e+03 5.950726496878703529e+02 1.059736996716243084e+03 4.480738506325177468e+02 6.530308814642349944e+02
5.605982868623967761e+02 1.558917990078159846e+03 5.952726496878703983e+02 1.064324935927400247e+03 4.482738506325177354e+02 6.463855193339693415e+02
5.607982868623967079e+02 1.565023966280302830e+03 5.954726496878703301e+02 1.068918444176642424e+03 4.484738506325177241e+02 6.397940960579782086e+02
5.609982868623967533e+02 1.571128155787649121e+03 5.956726496878702619e+02 1.073517448395688916e+03 4.486738506325177127e+02 6.332564559163743070e+02
5.611982868623967988e+02 1.577230401594873911e+03 5.958726496878703074e+02 1.078121875264457003e+03 4.488738506325177013e+02 6.267724396458755791e+02
5.613982868623967306e+02 1.583330546660344226e+03 5.960726496878703529e+02 1.082731651213902069e+03 4.490738506325176900e+02 6.203418845290042327e+02
5.615982868623966624e+02 1.589428433914514926e+03 5.962726496878702847e+02 1.087346702428926164e+03 4.492738506325176786e+02 6.139646244825888743e+02
5.617982868623967079e+02 1.595523906268310384e+03 5.964726496878702164e+02 1.091966954851266792e+03 4.494738506325176672e+02 6.076404901455263143e+02
5.619982868623967533e+02 1.601616806621465003e+03 5.966726496878702619e+02 1.096592334182377044e+03 4.496738506325176559e+02 6.013693089658197550e+02
5.621982868623966851e+02 1.607706977870901483e+03 5.968726496878703074e+02 1.101222765886353727e+03 4.498738506325176445e+02 5.951509052868768777e+02
5.623982868623966169e+02 1.613794262919084758e+03 5.970726496878702392e+02 1.105858175192841372e+03 4.500738506325176331e+02 5.889851004330542992e+02
5.625982868623966624e+02 1.619878504682327957e+03 5.972726496878701710e+02 1.110498487099986960e+03 4.502738506325176218e+02 5.828717127944536287e+02
5.627982868623967079e+02 1.625959546099139970e+03 5.974726496878702164e+02 1.115143626377358032e+03 4.504738506325176104e+02 5.768105579109640075e+02
5.629982868623966397e+02 1.632037230138497989e+03 5.976726496878702619e+02 1.119793517568890820e+03 4.506738506325175990e+02 5.708014485555195279e+02
5.631982868623965715e+02 1.638111399808182341e+03 5.978726496878701937e+02 1.124448084995863383e+03 4.508738506325175877e+02 5.648441948166056363e+02
5.633982868623966169e+02 1.644181898163018104e+03 5.980726496878701255e+02 1.129107252759851235e+03 4.510738506325175763e+02 5.589386041799767781e+02
5.635982868623966624e+02 1.650248568313146507e+03 5.982726496878701710e+02 1.133770944745712313e+03 4.512738506325175649e+02 5.530844816095896022e+02
5.637982868623965942e+02 1.656311253432269950e+03 5.984726496878702164e+02 1.138439084624549650e+03 4.514738506325175535e+02 5.472816296277619585e+02
5.639982868623965260e+02 1.662369796765888395e+03 5.986726496878701482e+02 1.143111595856728854e+03 4.516738506325175422e+02 5.415298483945186945e+02
5.641982868623965715e+02 1.668424041639496863e+03 5.988726496878700800e+02 1.147788401694863069e+03 4.518738506325175308e+02 5.358289357861635835e+02
5.643982868623966169e+02 1.674473831466773163e+03 5.990726496878701255e+02 1.152469425186834997e+03 4.520738506325175194e+02 5.301786874730388490e+02
5.645982868623965487e+02 1.680519009757770164e+03 5.992726496878701710e+02 1.157154589178790502e+03 4.522738506325175081e+02 5.245788969964870603e+02
5.647982868623964805e+02 1.686559420127050771e+03 5.994726496878701028e+02 1.161843816318179051e+03 4.524738506325174967e+02 5.190293558449947113e+02
5.649982868623965260e+02 1.692594906301835636e+03 5.996726496878700345e+02 1.166537029056783695e+03 4.526738506325174853e+02 5.135298535295414695e+02
5.651982868623965715e+02 1.698625312130099701e+03 5.998726496878700800e+02 1.171234149653757413e+03 4.528738506325174740e+02 5.080801776581335503e+02
5.653982868623965032e+02 1.704650481588663524e+03 6.000726496878701255e+02 1.175935100178658104e+03 4.530738506325174626e+02 5.026801140095063829e+02
5.655982868623964350e+02 1.710670258791285278e+03 6.002726496878700573e+02 1.180639802514506755e+03 4.532738506325174512e+02 4.973294466060356740e+02
5.657982868623964805e+02 1.716684487996690450e+03 6.004726496878699891e+02 1.185348178360855400e+03 4.534738506325174399e+02 4.920279577858029825e+02
5.659982868623965260e+02 1.722693013616584949e+03 6.006726496878700345e+02 1.190060149236829147e+03 4.536738506325174285e+02 4.867754282738640086e+02
5.661982868623964578e+02 1.728695680223660474e+03 6.008726496878700800e+02 1.194775636484219376e+03 4.538738506325174171e+02 4.815716372526788973e+02
5.663982868623963896e+02 1.734692332559591932e+03 6.010726496878700118e+02 1.199494561270530994e+03 4.540738506325174058e+02 4.764163624317223480e+02
5.665982868623964350e+02 1.740682815542961634e+03 6.012726496878699436e+02 1.204216844592100415e+03 4.542738506325173944e+02 4.713093801162685281e+02
5.667982868623964805e+02 1.746666974277185545e+03 6.014726496878699891e+02 1.208942407277156462e+03 4.544738506325173830e+02 4.662504652753663663e+02
5.669982868623964123e+02 1.752644654058415426e+03 6.016726496878700345e+02 1.213671169988913789e+03 4.546738506325173717e+02 4.612393916089568506e+02
5.671982868623963441e+02 1.758615700383421654e+03 6.018726496878699663e+02 1.218403053228671979e+03 4.548738506325173603e+02 4.562759316141955992e+02
5.673982868623963896e+02 1.764579958957424651e+03 6.020726496878698981e+02 1.223137977338930796e+03 4.550738506325173489e+02 4.513598566509332386e+02
5.675982868623964350e+02 1.770537275701903809e+03 6.022726496878699436e+02 1.227875862506482008e+03 4.552738506325173375e+02 4.464909370063779193e+02
5.677982868623963668e+02 1.776487496762402316e+03 6.024726496878699891e+02 1.232616628765527821e+03 4.554738506325173262e+02 4.416689419589210956e+02
5.679982868623962986e+02 1.782430468516276278e+03 6.026726496878699209e+02 1.237360196000780888e+03 4.556738506325173148e+02 4.368936398411512414e+02
5.681982868623963441e+02 1.788366037580437023e+03 6.028726496878698526e+02 1.242106483950608890e+03 4.558738506325173034e+02 4.321647981020353768e+02
5.683982868623963896e+02 1.794294050819017684e+03 6.030726496878698981e+02 1.246855412210139093e+03 4.560738506325172921e+02 4.274821833682846659e+02
5.685982868623963213e+02 1.800214355351079121e+03 6.032726496878699436e+02 1.251606900234392242e+03 4.562738506325172807e+02 4.228455615048873142e+02
5.687982868623962531e+02 1.806126798558224436e+03 6.034726496878698754e+02 1.256360867341401899e+03 4.564738506325172693e+02 4.182546976748344036e+02
5.689982868623962986e+02 1.812031228092220772e+03 6.036726496878698072e+02 1.261117232715368345e+03 4.566738506325172580e+02 4.137093563980131989e+02
5.691982868623963441e+02 1.817927491882552431e+03 6.038726496878698526e+02 1.265875915409775189e+03 4.568738506325172466e+02 4.092093016092986772e+02
5.693982868623962759e+02 1.823815438143974006e+03 6.040726496878698981e+02 1.270636834350539630e+03 4.570738506325172352e+02 4.047542967158142346e+02
5.695982868623962077e+02 1.829694915384022124e+03 6.042726496878698299e+02 1.275399908339140438e+03 4.572738506325172239e+02 4.003441046533876602e+02
5.697982868623962531e+02 1.835565772410485806e+03 6.044726496878697617e+02 1.280165056055782543e+03 4.574738506325172125e+02 3.959784879422022073e+02
5.699982868623962986e+02 1.841427858338832038e+03 6.046726496878698072e+02 1.284932196062539333e+03 4.576738506325172011e+02 3.916572087416193426e+02
5.701982868623962304e+02 1.847281022599630205e+03 6.048726496878698526e+02 1.289701246806471545e+03 4.578738506325171898e+02 3.873800289042235363e+02
5.703982868623961622e+02 1.853125114945910127e+03 6.050726496878697844e+02 1.294472126622820269e+03 4.580738506325171784e+02 3.831467100290338408e+02
5.705982868623962077e+02 1.858959985460504640e+03 6.052726496878697162e+02 1.299244753738131749e+03 4.582738506325171670e+02 3.789570135139446165e+02
5.707982868623962531e+02 1.864785484563331465e+03 6.054726496878697617e+02 1.304019046273418553e+03 4.584738506325171556e+02 3.748107006073444154e+02
5.709982868623961849e+02 1.870601463018666664e+03 6.056726496878698072e+02 1.308794922247310524e+03 4.586738506325171443e+02 3.707075324589542902e+02
5.711982868623961167e+02 1.876407771942372392e+03 6.058726496878697390e+02 1.313572299579216633e+03 4.588738506325171329e+02 3.666472701698716037e+02
5.713982868623961622e+02 1.882204262809070087e+03 6.060726496878696707e+02 1.318351096092476610e+03 4.590738506325171215e+02 3.626296748418314451e+02
5.715982868623962077e+02 1.887990787459290459e+03 6.062726496878697162e+02 1.323131229517520751e+03 4.592738506325171102e+02 3.586545076256732045e+02
5.717982868623961394e+02 1.893767198106589603e+03 6.064726496878697617e+02 1.327912617495018594e+03 4.594738506325170988e+02 3.547215297690353282e+02
5.719982868623960712e+02 1.899533347344615777e+03 6.066726496878696935e+02 1.332695177579046685e+03 4.596738506325170874e+02 3.508305026632755244e+02
5.721982868623961167e+02 1.905289088154143201e+03 6.068726496878696253e+02 1.337478827240248620e+03 4.598738506325170761e+02 3.469811878896116468e+02
5.723982868623961622e+02 1.911034273910053344e+03 6.070726496878696707e+02 1.342263483868988715e+03 4.600738506325170647e+02 3.431733472644978633e+02
5.725982868623960940e+02 1.916768758388292781e+03 6.072726496878697162e+02 1.347049064778493630e+03 4.602738506325170533e+02 3.394067428842371896e+02
5.727982868623960258e+02 1.922492395772783084e+03 6.074726496878696480e+02 1.351835487208037648e+03 4.604738506325170420e+02 3.356811371688319241e+02
5.729982868623960712e+02 1.928205040662296597e+03 6.076726496878695798e+02 1.356622668326077701e+03 4.606738506325170306e+02 3.319962929050779508e+02
5.731982868623961167e+02 1.933906548077265370e+03 6.078726496878696253e+02 1.361410525233423641e+03 4.608738506325170192e+02 3.283519732889137117e+02
5.733982868623960485e+02 1.939596773466574177e+03 6.080726496878696707e+02 1.366198974966376682e+03 4.610738506325170079e+02 3.247479419670131051e+02
5.735982868623959803e+02 1.945275572714309874e+03 6.082726496878696025e+02 1.370987934499886478e+03 4.612738506325169965e+02 3.211839630776441936e+02
5.737982868623960258e+02 1.950942802146467557e+03 6.084726496878695343e+02 1.375777320750724812e+03 4.614738506325169851e+02 3.176598012907812745e+02
5.739982868623960712e+02 1.956598318537578507e+03 6.086726496878695798e+02 1.380567050580599471e+03 4.616738506325169737e+02 3.141752218475001541e+02
5.741982868623960030e+02 1.962241979117345636e+03 6.088726496878696253e+02 1.385357040799330434e+03 4.618738506325169624e+02 3.107299905986260455e+02
5.743982868623959348e+02 1.967873641577211174e+03 6.090726496878695571e+02 1.390147208167974895e+03 4.620738506325169510e+02 3.073238740426717754e+02
5.745982868623959803e+02 1.973493164076881385e+03 6.092726496878694888e+02 1.394937469401994122e+03 4.622738506325169396e+02 3.039566393630535686e+02
5.747982868623960258e+02 1.979100405250797394e+03 6.094726496878695343e+02 1.399727741174383709e+03 4.624738506325169283e+02 3.006280544645952659e+02
5.749982868623959575e+02 1.984695224214572363e+03 6.096726496878695798e+02 1.404517940118795195e+03 4.626738506325169169e+02 2.973378880093247858e+02
5.751982868623958893e+02 1.990277480571393426e+03 6.098726496878695116e+02 1.409307982832704965e+03 4.628738506325169055e+02 2.940859094515657262e+02
5.753982868623959348e+02 1.995847034418358817e+03 6.100726496878694434e+02 1.414097785880524498e+03 4.630738506325168942e+02 2.908718890723318964e+02
5.755982868623959803e+02 2.001403746352762028e+03 6.102726496878694888e+02 1.418887265796745396e+03 4.632738506325168828e+02 2.876955980130384773e+02
5.757982868623959121e+02 2.006947477478359815e+03 6.104726496878695343e+02 1.423676339089049179e+03 4.634738506325168714e+02 2.845568083085095168e+02
5.759982868623958439e+02 2.012478089411571545e+03 6.106726496878694661e+02 1.428464922241441855e+03 4.636738506325168601e+02 2.814552929193236537e+02
5.761982868623958893e+02 2.017995444287637383e+03 6.108726496878693979e+02 1.433252931717379624e+03 4.638738506325168487e+02 2.783908257634669781e+02
5.763982868623959348e+02 2.023499404766722591e+03 6.110726496878694434e+02 1.438040283962877083e+03 4.640738506325168373e+02 2.753631817473311685e+02
5.765982868623958666e+02 2.028989834039984089e+03 6.112726496878694888e+02 1.442826895409610415e+03 4.642738506325168260e+02 2.723721367960318389e+02
5.767982868623957984e+02 2.034466595835582666e+03 6.114726496878694206e+02 1.447612682478044007e+03 4.644738506325168146e+02 2.694174678830810876e+02
5.769982868623958439e+02 2.039929554424659500e+03 6.116726496878693524e+02 1.452397561580524552e+03 4.646738506325168032e+02 2.664989530593966265e+02
5.771982868623958893e+02 2.045378574627223998e+03 6.118726496878693979e+02 1.457181449124379469e+03 4.648738506325167918e+02 2.636163714816725587e+02
5.773982868623958211e+02 2.050813521818046866e+03 6.120726496878694434e+02 1.461964261515016233e+03 4.650738506325167805e+02 2.607695034400958320e+02
5.775982868623957529e+02 2.056234261932479967e+03 6.122726496878693752e+02 1.466745915159002607e+03 4.652738506325167691e+02 2.579581303854423595e+02
5.777982868623957984e+02 2.061640661472210923e+03 6.124726496878693069e+02 1.471526326467161653e+03 4.654738506325167577e+02 2.551820349555256371e+02
5.779982868623958439e+02 2.067032587510988833e+03 6.126726496878693524e+02 1.476305411857652189e+03 4.656738506325167464e+02 2.524410010010352607e+02
5.781982868623957756e+02 2.072409907700285657e+03 6.128726496878693979e+02 1.481083087759029695e+03 4.658738506325167350e+02 2.497348136107442826e+02
5.783982868623957074e+02 2.077772490274929623e+03 6.130726496878693297e+02 1.485859270613329500e+03 4.660738506325167236e+02 2.470632591361134871e+02
5.785982868623957529e+02 2.083120204058667696e+03 6.132726496878692615e+02 1.490633876879115178e+03 4.662738506325167123e+02 2.444261252152826955e+02
5.787982868623957984e+02 2.088452918469672568e+03 6.134726496878693069e+02 1.495406823034561739e+03 4.664738506325167009e+02 2.418232007964602417e+02
5.789982868623957302e+02 2.093770503526008270e+03 6.136726496878693524e+02 1.500178025580467875e+03 4.666738506325166895e+02 2.392542761607194848e+02
5.791982868623956620e+02 2.099072829851072129e+03 6.138726496878692842e+02 1.504947401043332320e+03 4.668738506325166782e+02 2.367191429442057711e+02
5.793982868623957074e+02 2.104359768678926685e+03 6.140726496878692160e+02 1.509714865978384296e+03 4.670738506325166668e+02 2.342175941597578799e+02
5.795982868623957529e+02 2.109631191859617502e+03 6.142726496878692615e+02 1.514480336972616215e+03 4.672738506325166554e+02 2.317494242179491550e+02
5.797982868623956847e+02 2.114886971864442330e+03 6.144726496878693069e+02 1.519243730647796838e+03 4.674738506325166441e+02 2.293144289475625328e+02
5.799982868623956165e+02 2.120126981791147955e+03 6.146726496878692387e+02 1.524004963663505350e+03 4.676738506325166327e+02 2.269124056154970503e+02
5.801982868623956620e+02 2.125351095369100221e+03 6.148726496878691705e+02 1.528763952720133148e+03 4.678738506325166213e+02 2.245431529461086484e+02
5.803982868623957074e+02 2.130559186964351738e+03 6.150726496878692160e+02 1.533520614561904949e+03 4.680738506325166099e+02 2.222064711400068120e+02
5.805982868623956392e+02 2.135751131584727318e+03 6.152726496878692615e+02 1.538274865979847846e+03 4.682738506325165986e+02 2.199021618922924404e+02
5.807982868623955710e+02 2.140926804884798003e+03 6.154726496878691933e+02 1.543026623814801724e+03 4.684738506325165872e+02 2.176300284102625540e+02
5.809982868623956165e+02 2.146086083170836446e+03 6.156726496878691250e+02 1.547775804960403548e+03 4.686738506325165758e+02 2.153898754305699299e+02
5.811982868623956620e+02 2.151228843405691350e+03 6.158726496878691705e+02 1.552522326366054131e+03 4.688738506325165645e+02 2.131815092358582433e+02
5.813982868623955937e+02 2.156354963213625069e+03 6.160726496878692160e+02 1.557266105039876038e+03 4.690738506325165531e+02 2.110047376708670299e+02
5.815982868623955255e+02 2.161464320885113466e+03 6.162726496878691478e+02 1.562007058051684908e+03 4.692738506325165417e+02 2.088593701580248023e+02
5.817982868623955710e+02 2.166556795381545726e+03 6.164726496878690796e+02 1.566745102535942124e+03 4.694738506325165304e+02 2.067452177125196329e+02
5.819982868623956165e+02 2.171632266339916441e+03 6.166726496878691250e+02 1.571480155694688619e+03 4.696738506325165190e+02 2.046620929568712199e+02
5.821982868623955483e+02 2.176690614077430382e+03 6.168726496878691705e+02 1.576212134800480726e+03 4.698738506325165076e+02 2.026098101349957403e+02
5.823982868623954801e+02 2.181731719596090443e+03 6.170726496878691023e+02 1.580940957199309423e+03 4.700738506325164963e+02 2.005881851257751691e+02
5.825982868623955255e+02 2.186755464587176903e+03 6.172726496878690341e+02 1.585666540313532323e+03 4.702738506325164849e+02 1.985970354561435443e+02
5.827982868623955710e+02 2.191761731435720776e+03 6.174726496878690796e+02 1.590388801644761543e+03 4.704738506325164735e+02 1.966361803136759363e+02
5.829982868623955028e+02 2.196750403224899856e+03 6.176726496878691250e+02 1.595107658776777953e+03 4.706738506325164622e+02 1.947054405587145425e+02
5.831982868623954346e+02 2.201721363740386550e+03 6.178726496878690568e+02 1.599823029378404499e+03 4.708738506325164508e+02 1.928046387360085703e+02
5.833982868623954801e+02 2.206674497474629334e+03 6.180726496878689886e+02 1.604534831206398849e+03 4.710738506325164394e+02 1.909335990858965033e+02
5.835982868623955255e+02 2.211609689631101901e+03 6.182726496878690341e+02 1.609242982108325350e+03 4.712738506325164280e+02 1.890921475550227058e+02
5.837982868623954573e+02 2.216526826128458197e+03 6.184726496878690796e+02 1.613947400025396064e+03 4.714738506325164167e+02 1.872801118065959258e+02
5.839982868623953891e+02 2.221425793604686987e+03 6.186726496878690114e+02 1.618648002995334537e+03 4.716738506325164053e+02 1.854973212302072056e+02
5.841982868623954346e+02 2.226306479421158201e+03 6.188726496878689431e+02 1.623344709155225019e+03 4.718738506325163939e+02 1.837436069511915662e+02
5.843982868623954801e+02 2.231168771666642442e+03 6.190726496878689886e+02 1.628037436744329852e+03 4.720738506325163826e+02 1.820188018395589893e+02
5.845982868623954118e+02 2.236012559161261834e+03 6.192726496878690341e+02 1.632726104106910725e+03 4.722738506325163712e+02 1.803227405184904342e+02
5.847982868623953436e+02 2.240837731460404029e+03 6.194726496878689659e+02 1.637410629695045373e+03 4.724738506325163598e+02 1.786552593724040889e+02
5.849982868623953891e+02 2.245644178858563009e+03 6.196726496878688977e+02 1.642090932071423140e+03 4.726738506325163485e+02 1.770161965545995599e+02
5.851982868623954346e+02 2.250431792393114847e+03 6.198726496878689431e+02 1.646766929912134174e+03 4.728738506325163371e+02 1.754053919944886104e+02
5.853982868623953664e+02 2.255200463848065283e+03 6.200726496878689886e+02 1.651438542009449975e+03 4.730738506325163257e+02 1.738226874044123917e+02
5.855982868623952982e+02 2.259950085757725901e+03 6.202726496878689204e+02 1.656105687274583488e+03 4.732738506325163144e+02 1.722679262860496010e+02
5.857982868623953436e+02 2.264680551410333919e+03 6.204726496878688522e+02 1.660768284740463969e+03 4.734738506325163030e+02 1.707409539364294915e+02
5.859982868623953891e+02 2.269391754851604674e+03 6.206726496878688977e+02 1.665426253564464105e+03 4.736738506325162916e+02 1.692416174535467803e+02
5.861982868623953209e+02 2.274083590888255458e+03 6.208726496878689431e+02 1.670079513031139413e+03 4.738738506325162803e+02 1.677697657415862693e+02
5.863982868623952527e+02 2.278755955091458418e+03 6.210726496878688749e+02 1.674727982554952632e+03 4.740738506325162689e+02 1.663252495157639999e+02
5.865982868623952982e+02 2.283408743800223419e+03 6.212726496878688067e+02 1.679371581682989927e+03 4.742738506325162575e+02 1.649079213067882677e+02
5.867982868623953436e+02 2.288041854124746351e+03 6.214726496878688522e+02 1.684010230097661179e+03 4.744738506325162462e+02 1.635176354649446466e+02
5.869982868623952754e+02 2.292655183949688308e+03 6.216726496878688977e+02 1.688643847619372309e+03 4.746738506325162348e+02 1.621542481638164759e+02
5.871982868623952072e+02 2.297248631937407936e+03 6.218726496878688295e+02 1.693272354209220794e+03 4.748738506325162234e+02 1.608176174036355235e+02
5.873982868623952527e+02 2.301822097531128293e+03 6.220726496878687612e+02 1.697895669971655479e+03 4.750738506325162120e+02 1.595076030142777483e+02
5.875982868623952982e+02 2.306375480958049593e+03 6.222726496878688067e+02 1.702513715157126853e+03 4.752738506325162007e+02 1.582240666579048707e+02
5.877982868623952299e+02 2.310908683232398744e+03 6.224726496878688522e+02 1.707126410164726167e+03 4.754738506325161893e+02 1.569668718312533997e+02
5.879982868623951617e+02 2.315421606158455688e+03 6.226726496878687840e+02 1.711733675544812741e+03 4.756738506325161779e+02 1.557358838675836239e+02
5.881982868623952072e+02 2.319914152333471975e+03 6.228726496878687158e+02 1.716335432001642857e+03 4.758738506325161666e+02 1.545309699382893029e+02
5.883982868623952527e+02 2.324386225150566588e+03 6.230726496878687612e+02 1.720931600395957048e+03 4.760738506325161552e+02 1.533519990541693687e+02
5.885982868623951845e+02 2.328837728801556750e+03 6.232726496878688067e+02 1.725522101747581246e+03 4.762738506325161438e+02 1.521988420663739703e+02
5.887982868623951163e+02 2.333268568279748251e+03 6.234726496878687385e+02 1.730106857237995655e+03 4.764738506325161325e+02 1.510713716670256304e+02
5.889982868623951617e+02 2.337678649382636195e+03 6.236726496878686703e+02 1.734685788212913394e+03 4.766738506325161211e+02 1.499694623895185828e+02
5.891982868623952072e+02 2.342067878714567996e+03 6.238726496878687158e+02 1.739258816184827765e+03 4.768738506325161097e+02 1.488929906085039647e+02
5.893982868623951390e+02 2.346436163689359546e+03 6.240726496878687612e+02 1.743825862835542466e+03 4.770738506325160984e+02 1.478418345395663209e+02
5.895982868623950708e+02 2.350783412532841339e+03 6.242726496878686930e+02 1.748386850018705445e+03 4.772738506325160870e+02 1.468158742385903963e+02
5.897982868623951163e+02 2.355109534285355039e+03 6.244726496878686248e+02 1.752941699762333428e+03 4.774738506325160756e+02 1.458149916008311493e+02
5.899982868623951617e+02 2.359414438804185465e+03 6.246726496878686703e+02 1.757490334271297343e+03 4.776738506325160643e+02 1.448390703596828644e+02
5.901982868623950935e+02 2.363698036765942106e+03 6.248726496878687158e+02 1.762032675929806828e+03 4.778738506325160529e+02 1.438879960851598128e+02
5.903982868623950253e+02 2.367960239668891063e+03 6.250726496878686476e+02 1.766568647303892249e+03 4.780738506325160415e+02 1.429616561820877507e+02
5.905982868623950708e+02 2.372200959835227422e+03 6.252726496878685793e+02 1.771098171143866921e+03 4.782738506325160301e+02 1.420599398880092679e+02
5.907982868623951163e+02 2.376420110413274415e+03 6.254726496878686248e+02 1.775621170386767062e+03 4.784738506325160188e+02 1.411827382708160599e+02
5.909982868623950480e+02 2.380617605379649376e+03 6.256726496878686703e+02 1.780137568158778777e+03 4.786738506325160074e+02 1.403299442261012757e+02
5.911982868623949798e+02 2.384793359541375594e+03 6.258726496878686021e+02 1.784647287777664360e+03 4.788738506325159960e+02 1.395014524742451556e+02
5.913982868623950253e+02 2.388947288537914574e+03 6.260726496878685339e+02 1.789150252755168822e+03 4.790738506325159847e+02 1.386971595572304068e+02
5.915982868623950708e+02 2.393079308843158287e+03 6.262726496878685793e+02 1.793646386799407082e+03 4.792738506325159733e+02 1.379169638352025231e+02
5.917982868623950026e+02 2.397189337767372763e+03 6.264726496878686248e+02 1.798135613817231842e+03 4.794738506325159619e+02 1.371607654827646456e+02
5.919982868623949344e+02 2.401277293459071643e+03 6.266726496878685566e+02 1.802617857916603953e+03 4.796738506325159506e+02 1.364284664850248134e+02
5.921982868623949798e+02 2.405343094906847455e+03 6.268726496878684884e+02 1.807093043408947551e+03 4.798738506325159392e+02 1.357199706333895506e+02
5.923982868623950253e+02 2.409386661941128750e+03 6.270726496878685339e+02 1.811561094811467683e+03 4.800738506325159278e+02 1.350351835211162665e+02
5.925982868623949571e+02 2.413407915235901783e+03 6.272726496878685793e+02 1.816021936849476788e+03 4.802738506325159165e+02 1.343740125386193824e+02
5.927982868623948889e+02 2.417406776310378973e+03 6.274726496878685111e+02 1.820475494458699359e+03 4.804738506325159051e+02 1.337363668685433424e+02
5.929982868623949344e+02 2.421383167530584615e+03 6.276726496878684429e+02 1.824921692787558641e+03 4.806738506325158937e+02 1.331221574805986734e+02
5.931982868623949798e+02 2.425337012110917840e+03 6.278726496878684884e+02 1.829360457199462417e+03 4.808738506325158824e+02 1.325312971261703296e+02
5.933982868623949116e+02 2.429268234115640553e+03 6.280726496878685339e+02 1.833791713275042184e+03 4.810738506325158710e+02 1.319637003326997728e+02
5.935982868623948434e+02 2.433176758460324891e+03 6.282726496878684657e+02 1.838215386814415524e+03 4.812738506325158596e+02 1.314192833978431736e+02
5.937982868623948889e+02 2.437062510913237020e+03 6.284726496878683975e+02 1.842631403839413906e+03 4.814738506325158482e+02 1.308979643834144895e+02
5.939982868623949344e+02 2.440925418096661815e+03 6.286726496878684429e+02 1.847039690595795946e+03 4.816738506325158369e+02 1.303996631091110316e+02
5.941982868623948661e+02 2.444765407488185247e+03 6.288726496878684884e+02 1.851440173555445654e+03 4.818738506325158255e+02 1.299243011460289381e+02
5.943982868623947979e+02 2.448582407421924472e+03 6.290726496878684202e+02 1.855832779418554765e+03 4.820738506325158141e+02 1.294718018099715664e+02
5.945982868623948434e+02 2.452376347089693809e+03 6.292726496878683520e+02 1.860217435115804165e+03 4.822738506325158028e+02 1.290420901545531365e+02
5.947982868623948889e+02 2.456147156542111588e+03 6.294726496878683975e+02 1.864594067810513479e+03 4.824738506325157914e+02 1.286350929641037908e+02
5.949982868623948207e+02 2.459894766689674270e+03 6.296726496878684429e+02 1.868962604900771566e+03 4.826738506325157800e+02 1.282507387463752764e+02
5.951982868623947525e+02 2.463619109303766891e+03 6.298726496878683747e+02 1.873322974021567234e+03 4.828738506325157687e+02 1.278889577250557750e+02
5.953982868623947979e+02 2.467320117017608936e+03 6.300726496878683065e+02 1.877675103046905406e+03 4.830738506325157573e+02 1.275496818320931425e+02
5.955982868623948434e+02 2.470997723327167932e+03 6.302726496878683520e+02 1.882018920091888504e+03 4.832738506325157459e+02 1.272328446998319862e+02
5.957982868623947752e+02 2.474651862591995723e+03 6.304726496878683975e+02 1.886354353514795093e+03 4.834738506325157346e+02 1.269383816529681610e+02
5.959982868623947070e+02 2.478282470036049290e+03 6.306726496878683292e+02 1.890681331919145123e+03 4.836738506325157232e+02 1.266662297003221624e+02
5.961982868623947525e+02 2.481889481748418802e+03 6.308726496878682610e+02 1.894999784155743328e+03 4.838738506325157118e+02 1.264163275264367883e+02
5.963982868623947979e+02 2.485472834684016107e+03 6.310726496878683065e+02 1.899309639324718319e+03 4.840738506325157005e+02 1.261886154830009161e+02
5.965982868623947297e+02 2.489032466664227286e+03 6.312726496878683520e+02 1.903610826777520288e+03 4.842738506325156891e+02 1.259830355801029071e+02
5.967982868623946615e+02 2.492568316377500651e+03 6.314726496878682838e+02 1.907903276118925987e+03 4.844738506325156777e+02 1.257995314773170605e+02
5.969982868623947070e+02 2.496080323379878791e+03 6.316726496878682156e+02 1.912186917209031890e+03 4.846738506325156663e+02 1.256380484746258617e+02
5.971982868623947525e+02 2.499568428095484705e+03 6.318726496878682610e+02 1.916461680165209600e+03 4.848738506325156550e+02 1.254985335031815623e+02
5.973982868623946842e+02 2.503032571816951986e+03 6.320726496878683065e+02 1.920727495364053084e+03 4.850738506325156436e+02 1.253809351159091818e+02
5.975982868623946160e+02 2.506472696705821818e+03 6.322726496878682383e+02 1.924984293443319984e+03 4.852738506325156322e+02 1.252852034779553492e+02
5.977982868623946615e+02 2.509888745792862210e+03 6.324726496878681701e+02 1.929232005303852020e+03 4.854738506325156209e+02 1.252112903569843780e+02
5.979982868623947070e+02 2.513280662978348573e+03 6.326726496878682156e+02 1.933470562111470144e+03 4.856738506325156095e+02 1.251591491133258387e+02
5.981982868623946388e+02 2.516648393032297918e+03 6.328726496878682610e+02 1.937699895298861975e+03 4.858738506325155981e+02 1.251287346899755022e+02
5.983982868623945706e+02 2.519991881594652114e+03 6.330726496878681928e+02 1.941919936567447166e+03 4.860738506325155868e+02 1.251200036024533802e+02
5.985982868623946160e+02 2.523311075175408405e+03 6.332726496878681246e+02 1.946130617889243922e+03 4.862738506325155754e+02 1.251329139285207077e+02
5.987982868623946615e+02 2.526605921154688986e+03 6.334726496878681701e+02 1.950331871508695258e+03 4.864738506325155640e+02 1.251674252977594648e+02
5.989982868623945933e+02 2.529876367782780108e+03 6.336726496878682156e+02 1.954523629944484128e+03 4.866738506325155527e+02 1.252234988810170648e+02
5.991982868623945251e+02 2.533122364180111617e+03 6.338726496878681473e+02 1.958705825991345137e+03 4.868738506325155413e+02 1.253010973797184135e+02
5.993982868623945706e+02 2.536343860337196020e+03 6.340726496878680791e+02 1.962878392721853515e+03 4.870738506325155299e+02 1.254001850150484785e+02
5.995982868623946160e+02 2.539540807114496147e+03 6.342726496878681246e+02 1.967041263488195909e+03 4.872738506325155186e+02 1.255207275170078276e+02
5.997982868623945478e+02 2.542713156242264176e+03 6.344726496878681701e+02 1.971194371923911831e+03 4.874738506325155072e+02 1.256626921133438088e+02
5.999982868623944796e+02 2.545860860320339270e+03 6.346726496878681019e+02 1.975337651945642392e+03 4.876738506325154958e+02 1.258260475183602267e+02
6.001982868623945251e+02 2.548983872817872907e+03 6.348726496878680337e+02 1.979471037754854933e+03 4.878738506325154844e+02 1.260107639216071931e+02
6.003982868623945706e+02 2.552082148073015105e+03 6.350726496878680791e+02 1.983594463839539912e+03 4.880738506325154731e+02 1.262168129764550315e+02
6.005982868623945024e+02 2.555155641292565178e+03 6.352726496878681246e+02 1.987707864975893017e+03 4.882738506325154617e+02 1.264441677885529316e+02
6.007982868623944341e+02 2.558204308551559734e+03 6.354726496878680564e+02 1.991811176229996818e+03 4.884738506325154503e+02 1.266928029041773414e+02
6.009982868623944796e+02 2.561228106792828839e+03 6.356726496878679882e+02 1.995904332959474004e+03 4.886738506325154390e+02 1.269626942984688043e+02
6.011982868623945251e+02 2.564226993826476701e+03 6.358726496878680337e+02 1.999987270815116517e+03 4.888738506325154276e+02 1.272538193635643893e+02
6.013982868623944569e+02 2.567200928329350063e+03 6.360726496878680791e+02 2.004059925742513769e+03 4.890738506325154162e+02 1.275661568966233546e+02
6.015982868623943887e+02 2.570149869844439763e+03 6.362726496878680109e+02 2.008122233983644946e+03 4.892738506325154049e+02 1.278996870877516869e+02
6.017982868623944341e+02 2.573073778780240445e+03 6.364726496878679427e+02 2.012174132078483581e+03 4.894738506325153935e+02 1.282543915078268242e+02
6.019982868623944796e+02 2.575972616410060709e+03 6.366726496878679882e+02 2.016215556866554380e+03 4.896738506325153821e+02 1.286302530962235551e+02
6.021982868623944114e+02 2.578846344871295969e+03 6.368726496878680337e+02 2.020246445488484824e+03 4.898738506325153708e+02 1.290272561484457583e+02
6.023982868623943432e+02 2.581694927164652654e+03 6.370726496878679654e+02 2.024266735387544941e+03 4.900738506325153594e+02 1.294453863036643781e+02
6.025982868623943887e+02 2.584518327153318296e+03 6.372726496878678972e+02 2.028276364311171619e+03 4.902738506325153480e+02 1.298846305321641239e+02
6.027982868623944341e+02 2.587316509562097053e+03 6.374726496878679427e+02 2.032275270312460634e+03 4.904738506325153367e+02 1.303449771227021756e+02
6.029982868623943659e+02 2.590089439976497943e+03 6.376726496878679882e+02 2.036263391751658673e+03 4.906738506325153253e+02 1.308264156697786404e+02
6.031982868623942977e+02 2.592837084841778506e+03 6.378726496878679200e+02 2.040240667297623077e+03 4.908738506325153139e+02 1.313289370608242734e+02
6.033982868623943432e+02 2.595559411461948912e+03 6.380726496878678518e+02 2.044207035929284302e+03 4.910738506325153026e+02 1.318525334633050363e+02
6.035982868623943887e+02 2.598256387998714217e+03 6.382726496878678972e+02 2.048162436937073835e+03 4.912738506325152912e+02 1.323971983117446030e+02
6.037982868623943205e+02 2.600927983470392064e+03 6.384726496878679427e+02 2.052106809924334812e+03 4.914738506325152798e+02 1.329629262946715471e+02
6.039982868623942522e+02 2.603574167750788092e+03 6.386726496878678745e+02 2.056040094808730828e+03 4.916738506325152684e+02 1.335497133414872337e+02
6.041982868623942977e+02 2.606194911568013595e+03 6.388726496878678063e+02 2.059962231823627008e+03 4.918738506325152571e+02 1.341575566092612917e+02
6.043982868623943432e+02 2.608790186503266796e+03 6.390726496878678518e+02 2.063873161519454698e+03 4.920738506325152457e+02 1.347864544694532754e+02
6.045982868623942750e+02 2.611359964989578657e+03 6.392726496878678972e+02 2.067772824765054338e+03 4.922738506325152343e+02 1.354364064945649488e+02
6.047982868623942068e+02 2.613904220310509572e+03 6.394726496878678290e+02 2.071661162749011964e+03 4.924738506325152230e+02 1.361074134447238180e+02
6.049982868623942522e+02 2.616422926598804679e+03 6.396726496878677608e+02 2.075538116980977975e+03 4.926738506325152116e+02 1.367994772541984503e+02
6.051982868623942977e+02 2.618916058835004151e+03 6.398726496878678063e+02 2.079403629292958158e+03 4.928738506325152002e+02 1.375126010178519778e+02
6.053982868623942295e+02 2.621383592846021656e+03 6.400726496878678518e+02 2.083257641840592441e+03 4.930738506325151889e+02 1.382467889775294907e+02
6.055982868623941613e+02 2.623825505303680075e+03 6.402726496878677835e+02 2.087100097104418182e+03 4.932738506325151775e+02 1.390020465083862860e+02
6.057982868623942068e+02 2.626241773723194001e+03 6.404726496878677153e+02 2.090930937891121630e+03 4.934738506325151661e+02 1.397783801051568275e+02
6.059982868623942522e+02 2.628632376461631793e+03 6.406726496878677608e+02 2.094750107334766653e+03 4.936738506325151548e+02 1.405757973683646469e+02
6.061982868623941840e+02 2.630997292716313041e+03 6.408726496878678063e+02 2.098557548897993911e+03 4.938738506325151434e+02 1.413943069904782419e+02
6.063982868623941158e+02 2.633336502523193303e+03 6.410726496878677381e+02 2.102353206373226385e+03 4.940738506325151320e+02 1.422339187420127473e+02
6.065982868623941613e+02 2.635649986755194277e+03 6.412726496878676699e+02 2.106137023883846268e+03 4.942738506325151207e+02 1.430946434575770638e+02
6.067982868623942068e+02 2.637937727120485761e+03 6.414726496878677153e+02 2.109908945885355024e+03 4.944738506325151093e+02 1.439764930218740346e+02
6.069982868623941386e+02 2.640199706160753976e+03 6.416726496878677608e+02 2.113668917166509800e+03 4.946738506325150979e+02 1.448794803556494344e+02
6.071982868623940703e+02 2.642435907249408046e+03 6.418726496878676926e+02 2.117416882850450747e+03 4.948738506325150865e+02 1.458036194015939770e+02
6.073982868623941158e+02 2.644646314589763278e+03 6.420726496878676244e+02 2.121152788395821517e+03 4.950738506325150752e+02 1.467489251102005312e+02
6.075982868623941613e+02 2.646830913213174426e+03 6.422726496878676699e+02 2.124876579597847922e+03 4.952738506325150638e+02 1.477154134255767985e+02
6.077982868623940931e+02 2.648989688977138940e+03 6.424726496878677153e+02 2.128588202589417961e+03 4.954738506325150524e+02 1.487031012712149334e+02
6.079982868623940249e+02 2.651122628563367471e+03 6.426726496878676471e+02 2.132287603842134558e+03 4.956738506325150411e+02 1.497120065357235603e+02
6.081982868623940703e+02 2.653229719475809816e+03 6.428726496878675789e+02 2.135974730167364669e+03 4.958738506325150297e+02 1.507421480585180404e+02
6.083982868623941158e+02 2.655310950038636747e+03 6.430726496878676244e+02 2.139649528717260182e+03 4.960738506325150183e+02 1.517935456154712597e+02
6.085982868623940476e+02 2.657366309394202744e+03 6.432726496878676699e+02 2.143311946985756094e+03 4.962738506325150070e+02 1.528662199045351429e+02
6.087982868623939794e+02 2.659395787500966435e+03 6.434726496878676016e+02 2.146961932809565496e+03 4.964738506325149956e+02 1.539601925313195920e+02
6.089982868623940249e+02 2.661399375131371926e+03 6.436726496878675334e+02 2.150599434369159098e+03 4.966738506325149842e+02 1.550754859946451631e+02
6.091982868623940703e+02 2.663377063869688300e+03 6.438726496878675789e+02 2.154224400189712469e+03 4.968738506325149729e+02 1.562121236720603861e+02
6.093982868623940021e+02 2.665328846109832739e+03 6.440726496878676244e+02 2.157836779142041905e+03 4.970738506325149615e+02 1.573701298053304072e+02
6.095982868623939339e+02 2.667254715053144082e+03 6.442726496878675562e+02 2.161436520443529389e+03 4.972738506325149501e+02 1.585495294858974944e+02
6.097982868623939794e+02 2.669154664706125914e+03 6.444726496878674880e+02 2.165023573659035264e+03 4.974738506325149388e+02 1.597503486403143427e+02
6.099982868623940249e+02 2.671028689878156456e+03 6.446726496878675334e+02 2.168597888701772263e+03 4.976738506325149274e+02 1.609726140156500094e+02
6.101982868623939567e+02 2.672876786179159808e+03 6.448726496878675789e+02 2.172159415834182255e+03 4.978738506325149160e+02 1.622163531648755850e+02
6.103982868623938884e+02 2.674698950017259449e+03 6.450726496878675107e+02 2.175708105668789358e+03 4.980738506325149046e+02 1.634815944322241137e+02
6.105982868623939339e+02 2.676495178596374899e+03 6.452726496878674425e+02 2.179243909169041672e+03 4.982738506325148933e+02 1.647683669385299083e+02
6.107982868623939794e+02 2.678265469913802463e+03 6.454726496878674880e+02 2.182766777650126187e+03 4.984738506325148819e+02 1.660767005665470322e+02
6.109982868623939112e+02 2.680009822757760048e+03 6.456726496878675334e+02 2.186276662779770049e+03 4.986738506325148705e+02 1.674066259462528592e+02
6.111982868623938430e+02 2.681728236704899700e+03 6.458726496878674652e+02 2.189773516579027273e+03 4.988738506325148592e+02 1.687581744401285846e+02
6.113982868623938884e+02 2.683420712117782386e+03 6.460726496878673970e+02 2.193257291423059542e+03 4.990738506325148478e+02 1.701313781284307254e+02
6.115982868623939339e+02 2.685087250142332778e+03 6.462726496878674425e+02 2.196727940041877901e+03 4.992738506325148364e+02 1.715262697944404238e+02
6.117982868623938657e+02 2.686727852705249006e+03 6.464726496878674880e+02 2.200185415521078994e+03 4.994738506325148251e+02 1.729428829097093683e+02
6.119982868623937975e+02 2.688342522511395146e+03 6.466726496878674197e+02 2.203629671302566749e+03 4.996738506325148137e+02 1.743812516192820397e+02
6.121982868623938430e+02 2.689931263041157308e+03 6.468726496878673515e+02 2.207060661185262688e+03 4.998738506325148023e+02 1.758414107269189515e+02
6.123982868623938884e+02 2.691494078547763820e+03 6.470726496878673970e+02 2.210478339325783054e+03 5.000738506325147910e+02 1.773233956803023830e+02
6.125982868623938202e+02 2.693030974054583112e+03 6.472726496878674425e+02 2.213882660239110010e+03 5.002738506325147796e+02 1.788272425562370813e+02
6.127982868623937520e+02 2.694541955352394325e+03 6.474726496878673743e+02 2.217273578799243751e+03 5.004738506325147682e+02 1.803529880458478374e+02
6.129982868623937975e+02 2.696027028996619720e+03 6.476726496878673061e+02 2.220651050239846882e+03 5.006738506325147569e+02 1.819006694397637602e+02
6.131982868623938430e+02 2.697486202304535709e+03 6.478726496878673515e+02 2.224015030154861051e+03 5.008738506325147455e+02 1.834703246133048822e+02
6.133982868623937748e+02 2.698919483352449333e+03 6.480726496878673970e+02 2.227365474499099946e+03 5.010738506325147341e+02 1.850619920116643584e+02
6.135982868623937065e+02 2.700326880972855633e+03 6.482726496878673288e+02 2.230702339588852738e+03 5.012738506325147227e+02 1.866757106350875404e+02
6.137982868623937520e+02 2.701708404751556373e+03 6.484726496878672606e+02 2.234025582102445696e+03 5.014738506325147114e+02 1.883115200240515605e+02
6.139982868623937975e+02 2.703064065024756928e+03 6.486726496878673061e+02 2.237335159080801532e+03 5.016738506325147000e+02 1.899694602444445763e+02
6.141982868623937293e+02 2.704393872876138175e+03 6.488726496878673515e+02 2.240631027927972355e+03 5.018738506325146886e+02 1.916495718727515225e+02
6.143982868623936611e+02 2.705697840133898353e+03 6.490726496878672833e+02 2.243913146411662183e+03 5.020738506325146773e+02 1.933518959812346907e+02
6.145982868623937065e+02 2.706975979367767195e+03 6.492726496878672151e+02 2.247181472663740351e+03 5.022738506325146659e+02 1.950764741231261894e+02
6.147982868623937520e+02 2.708228303885994137e+03 6.494726496878672606e+02 2.250435965180722633e+03 5.024738506325146545e+02 1.968233483178240135e+02
6.149982868623936838e+02 2.709454827732318336e+03 6.496726496878673061e+02 2.253676582824250545e+03 5.026738506325146432e+02 1.985925610360896485e+02
6.151982868623936156e+02 2.710655565682900033e+03 6.498726496878672378e+02 2.256903284821537909e+03 5.028738506325146318e+02 2.003841551852641203e+02
6.153982868623936611e+02 2.711830533243238278e+03 6.500726496878671696e+02 2.260116030765828782e+03 5.030738506325146204e+02 2.021981740944791852e+02
6.155982868623937065e+02 2.712979746645057276e+03 6.502726496878672151e+02 2.263314780616812641e+03 5.032738506325146091e+02 2.040346614998952361e+02
6.157982868623936383e+02 2.714103222843169988e+03 6.504726496878672606e+02 2.266499494701030926e+03 5.034738506325145977e+02 2.058936615299313075e+02
6.159982868623935701e+02 2.715200979512318099e+03 6.506726496878671924e+02 2.269670133712273582e+03 5.036738506325145863e+02 2.077752186905266854e+02
6.161982868623936156e+02 2.716273035043989694e+03 6.508726496878671242e+02 2.272826658711962409e+03 5.038738506325145750e+02 2.096793778503996464e+02
6.163982868623936611e+02 2.717319408543210102e+03 6.510726496878671696e+02 2.275969031129506220e+03 5.040738506325145636e+02 2.116061842263360973e+02
6.165982868623935929e+02 2.718340119825305464e+03 6.512726496878672151e+02 2.279097212762643721e+03 5.042738506325145522e+02 2.135556833684774460e+02
6.167982868623935246e+02 2.719335189412660839e+03 6.514726496878671469e+02 2.282211165777779115e+03 5.044738506325145408e+02 2.155279211456394819e+02
6.169982868623935701e+02 2.720304638531435103e+03 6.516726496878670787e+02 2.285310852710297240e+03 5.046738506325145295e+02 2.175229437306427656e+02
6.171982868623936156e+02 2.721248489108263129e+03 6.518726496878671242e+02 2.288396236464859157e+03 5.048738506325145181e+02 2.195407975856630003e+02
6.173982868623935474e+02 2.722166763766936128e+03 6.520726496878671696e+02 2.291467280315685002e+03 5.050738506325145067e+02 2.215815294475991948e+02
6.175982868623934792e+02 2.723059485825063803e+03 6.522726496878671014e+02 2.294523947906818648e+03 5.052738506325144954e+02 2.236451863134696509e+02
6.177982868623935246e+02 2.723926679290705579e+03 6.524726496878670332e+02 2.297566203252391460e+03 5.054738506325144840e+02 2.257318154258215372e+02
6.179982868623935701e+02 2.724768368858990016e+03 6.526726496878670787e+02 2.300594010736847849e+03 5.056738506325144726e+02 2.278414642581696228e+02
6.181982868623935019e+02 2.725584579908707838e+03 6.528726496878671242e+02 2.303607335115164460e+03 5.058738506325144613e+02 2.299741805004594539e+02
6.183982868623934337e+02 2.726375338498890414e+03 6.530726496878670559e+02 2.306606141513065268e+03 5.060738506325144499e+02 2.321300120445541779e+02
6.185982868623934792e+02 2.727140671365362323e+03 6.532726496878669877e+02 2.309590395427208477e+03 5.062738506325144385e+02 2.343090069697441322e+02
6.187982868623935246e+02 2.727880605917278899e+03 6.534726496878670332e+02 2.312560062725359785e+03 5.064738506325144272e+02 2.365112135282940358e+02
6.189982868623934564e+02 2.728595170233640147e+03 6.536726496878670787e+02 2.315515109646554265e+03 5.066738506325144158e+02 2.387366801310060112e+02
6.191982868623933882e+02 2.729284393059792365e+03 6.538726496878670105e+02 2.318455502801237799e+03 5.068738506325144044e+02 2.409854553328243867e+02
6.193982868623934337e+02 2.729948303803905219e+03 6.540726496878669423e+02 2.321381209171403498e+03 5.070738506325143931e+02 2.432575878184633495e+02
6.195982868623934792e+02 2.730586932533431536e+03 6.542726496878669877e+02 2.324292196110704481e+03 5.072738506325143817e+02 2.455531263880662607e+02
6.197982868623934110e+02 2.731200309971549814e+03 6.544726496878670332e+02 2.327188431344547553e+03 5.074738506325143703e+02 2.478721199429022590e+02
6.199982868623933427e+02 2.731788467493593998e+03 6.546726496878669650e+02 2.330069882970183698e+03 5.076738506325143589e+02 2.502146174710910600e+02
6.201982868623933882e+02 2.732351437123456435e+03 6.548726496878668968e+02 2.332936519456780843e+03 5.078738506325143476e+02 2.525806680333693919e+02
6.203982868623934337e+02 2.732889251529979447e+03 6.550726496878669423e+02 2.335788309645476602e+03 5.080738506325143362e+02 2.549703207488838643e+02
6.205982868623933655e+02 2.733401944023333726e+03 6.552726496878669877e+02 2.338625222749414206e+03 5.082738506325143248e+02 2.573836247810290843e+02
6.207982868623932973e+02 2.733889548551370808e+03 6.554726496878669195e+02 2.341447228353772061e+03 5.084738506325143135e+02 2.598206293233145061e+02
6.209982868623933427e+02 2.734352099695969628e+03 6.556726496878668513e+02 2.344254296415779663e+03 5.086738506325143021e+02 2.622813835852826401e+02
6.211982868623933882e+02 2.734789632669359889e+03 6.558726496878668968e+02 2.347046397264711231e+03 5.088738506325142907e+02 2.647659367784502820e+02
6.213982868623933200e+02 2.735202183310433156e+03 6.560726496878669423e+02 2.349823501601862972e+03 5.090738506325142794e+02 2.672743381023061033e+02
6.215982868623932518e+02 2.735589788081041206e+03 6.562726496878668740e+02 2.352585580500525793e+03 5.092738506325142680e+02 2.698066367303370612e+02
6.217982868623932973e+02 2.735952484062274380e+03 6.564726496878668058e+02 2.355332605405940740e+03 5.094738506325142566e+02 2.723628817961051141e+02
6.219982868623933427e+02 2.736290308950729923e+03 6.566726496878668513e+02 2.358064548135236691e+03 5.096738506325142453e+02 2.749431223793669119e+02
6.221982868623932745e+02 2.736603301054763506e+03 6.568726496878668968e+02 2.360781380877352149e+03 5.098738506325142339e+02 2.775474074922306045e+02
6.223982868623932063e+02 2.736891499290727552e+03 6.570726496878668286e+02 2.363483076192947465e+03 5.100738506325142225e+02 2.801757860653651733e+02
6.225982868623932518e+02 2.737154943179199108e+03 6.572726496878667604e+02 2.366169607014307530e+03 5.102738506325142112e+02 2.828283069342577392e+02
6.227982868623932973e+02 2.737393672841189073e+03 6.574726496878668058e+02 2.368840946645217628e+03 5.104738506325141998e+02 2.855050188255061130e+02
6.229982868623932291e+02 2.737607728994341414e+03 6.576726496878668513e+02 2.371497068760833827e+03 5.106738506325141884e+02 2.882059703431741582e+02
6.231982868623931608e+02 2.737797152949123301e+03 6.578726496878667831e+02 2.374137947407537467e+03 5.108738506325141771e+02 2.909312099551848405e+02
6.233982868623932063e+02 2.737961986604994763e+03 6.580726496878667149e+02 2.376763557002779180e+03 5.110738506325141657e+02 2.936807859797698370e+02
6.235982868623932518e+02 2.738102272446575171e+03 6.582726496878667604e+02 2.379373872334905627e+03 5.112738506325141543e+02 2.964547465719633692e+02
6.237982868623931836e+02 2.738218053539790162e+03 6.584726496878668058e+02 2.381968868562968055e+03 5.114738506325141429e+02 2.992531397101616335e+02
6.239982868623931154e+02 2.738309373528014930e+03 6.586726496878667376e+02 2.384548521216527661e+03 5.116738506325141316e+02 3.020760131827105965e+02
6.241982868623931608e+02 2.738376276628199776e+03 6.588726496878666694e+02 2.387112806195439589e+03 5.118738506325141202e+02 3.049234145745763840e+02
6.243982868623932063e+02 2.738418807626989746e+03 6.590726496878667149e+02 2.389661699769628740e+03 5.120738506325141088e+02 3.077953912540465353e+02
6.245982868623931381e+02 2.738437011876829729e+03 6.592726496878667604e+02 2.392195178578844207e+03 5.122738506325140406e+02 3.106919903594932748e+02
6.247982868623930699e+02 2.738430935292064532e+03 6.594726496878666921e+02 2.394713219632406435e+03 5.124738506325140861e+02 3.136132587862085188e+02
6.249982868623931154e+02 2.738400624345021697e+03 6.596726496878666239e+02 2.397215800308946200e+03 5.126738506325141316e+02 3.165592431732665659e+02
6.251982868623931608e+02 2.738346126062095664e+03 6.598726496878666694e+02 2.399702898356116748e+03 5.128738506325140634e+02 3.195299898904660836e+02
6.253982868623930926e+02 2.738267488019810116e+03 6.600726496878667149e+02 2.402174491890302761e+03 5.130738506325139952e+02 3.225255450253328604e+02
6.255982868623930244e+02 2.738164758340879416e+03 6.602726496878666467e+02 2.404630559396314311e+03 5.132738506325140406e+02 3.255459543701673510e+02
6.257982868623930699e+02 2.738037985690262303e+03 6.604726496878665785e+02 2.407071079727065808e+03 5.134738506325140861e+02 3.285912634091593532e+02
6.259982868623931154e+02 2.737887219271200138e+03 6.606726496878666239e+02 2.409496032103249490e+03 5.136738506325140179e+02 3.316615173055664059e+02
6.261982868623930472e+02 2.737712508821254687e+03 6.608726496878666694e+02 2.411905396112976177e+03 5.138738506325139497e+02 3.347567608889572739e+02
6.263982868623929789e+02 2.737513904608333178e+03 6.610726496878666012e+02 2.414299151711432387e+03 5.140738506325139952e+02 3.378770386425113657e+02
6.265982868623930244e+02 2.737291457426706984e+03 6.612726496878665330e+02 2.416677279220501077e+03 5.142738506325140406e+02 3.410223946903764727e+02
6.267982868623930699e+02 2.737045218593026220e+03 6.614726496878665785e+02 2.419039759328379660e+03 5.144738506325139724e+02 3.441928727851129111e+02
6.269982868623930017e+02 2.736775239942321150e+03 6.616726496878666239e+02 2.421386573089182548e+03 5.146738506325139042e+02 3.473885162951824555e+02
6.271982868623929335e+02 2.736481573824003590e+03 6.618726496878665557e+02 2.423717701922532342e+03 5.148738506325139497e+02 3.506093681925149212e+02
6.273982868623929789e+02 2.736164273097857404e+03 6.620726496878664875e+02 2.426033127613145552e+03 5.150738506325139952e+02 3.538554710401309649e+02
6.275982868623930244e+02 2.735823391130025357e+03 6.622726496878665330e+02 2.428332832310389676e+03 5.152738506325139269e+02 3.571268669798458859e+02
6.277982868623929562e+02 2.735458981788989149e+03 6.624726496878665785e+02 2.430616798527842548e+03 5.154738506325138587e+02 3.604235977200369234e+02
6.279982868623928880e+02 2.735071099441542628e+03 6.626726496878665102e+02 2.432885009142829404e+03 5.156738506325139042e+02 3.637457045234824022e+02
6.281982868623929335e+02 2.734659798948763637e+03 6.628726496878664420e+02 2.435137447395963591e+03 5.158738506325139497e+02 3.670932281952541416e+02
6.283982868623929789e+02 2.734225135661977674e+03 6.630726496878664875e+02 2.437374096890655437e+03 5.160738506325138815e+02 3.704662090707109883e+02
6.285982868623929107e+02 2.733767165418716104e+03 6.632726496878665330e+02 2.439594941592617033e+03 5.162738506325138133e+02 3.738646870035454981e+02
6.287982868623928425e+02 2.733285944538673903e+03 6.634726496878664648e+02 2.441799965829362009e+03 5.164738506325138587e+02 3.772887013539066174e+02
6.289982868623928880e+02 2.732781529819659681e+03 6.636726496878663966e+02 2.443989154289685757e+03 5.166738506325139042e+02 3.807382909765901786e+02
6.291982868623929335e+02 2.732253978533543432e+03 6.638726496878664420e+02 2.446162492023136565e+03 5.168738506325138360e+02 3.842134942093147174e+02
6.293982868623928653e+02 2.731703348422199269e+03 6.640726496878664875e+02 2.448319964439470823e+03 5.170738506325137678e+02 3.877143488610687427e+02
6.295982868623927970e+02 2.731129697693446815e+03 6.642726496878664193e+02 2.450461557308102783e+03 5.172738506325138133e+02 3.912408922005365071e+02
6.297982868623928425e+02 2.730533085016990299e+03 6.644726496878663511e+02 2.452587256757543400e+03 5.174738506325138587e+02 3.947931609445841445e+02
6.299982868623928880e+02 2.729913569520349483e+03 6.646726496878663966e+02 2.454697049274820529e+03 5.176738506325137905e+02 3.983711912468438072e+02
6.301982868623928198e+02 2.729271210784793311e+03 6.648726496878664420e+02 2.456790921704890934e+03 5.178738506325137223e+02 4.019750186863702766e+02
6.303982868623927516e+02 2.728606068841271281e+03 6.650726496878663738e+02 2.458868861250043665e+03 5.180738506325137678e+02 4.056046782563752231e+02
6.305982868623927970e+02 2.727918204166337091e+03 6.652726496878663056e+02 2.460930855469294329e+03 5.182738506325138133e+02 4.092602043530250171e+02
6.307982868623928425e+02 2.727207677678080472e+03 6.654726496878663511e+02 2.462976892277759362e+03 5.184738506325137450e+02 4.129416307643476216e+02
6.309982868623927743e+02 2.726474550732045373e+03 6.656726496878663966e+02 2.465006959946023926e+03 5.186738506325136768e+02 4.166489906592101420e+02
6.311982868623927061e+02 2.725718885117158152e+03 6.658726496878663283e+02 2.467021047099502994e+03 5.188738506325137223e+02 4.203823165763643601e+02
6.313982868623927516e+02 2.724940743051644858e+03 6.660726496878662601e+02 2.469019142717784689e+03 5.190738506325137678e+02 4.241416404135865150e+02
6.315982868623927970e+02 2.724140187178957149e+03 6.662726496878663056e+02 2.471001236133970906e+03 5.192738506325136996e+02 4.279269934169028033e+02
6.317982868623927288e+02 2.723317280563691384e+03 6.664726496878663511e+02 2.472967317033993368e+03 5.194738506325136314e+02 4.317384061698908795e+02
6.319982868623926606e+02 2.722472086687507726e+03 6.666726496878662829e+02 2.474917375455936053e+03 5.196738506325136768e+02 4.355759085830818549e+02
6.321982868623927061e+02 2.721604669445052878e+03 6.668726496878662147e+02 2.476851401789335796e+03 5.198738506325137223e+02 4.394395298834184587e+02
6.323982868623927516e+02 2.720715093139879627e+03 6.670726496878662601e+02 2.478769386774476061e+03 5.200738506325136541e+02 4.433292986038201207e+02
6.325982868623926834e+02 2.719803422480370045e+03 6.672726496878663056e+02 2.480671321501668899e+03 5.202738506325135859e+02 4.472452425728466210e+02
6.327982868623926151e+02 2.718869722575653668e+03 6.674726496878662374e+02 2.482557197410526896e+03 5.204738506325136314e+02 4.511873889044164798e+02
6.329982868623926606e+02 2.717914058931533418e+03 6.676726496878661692e+02 2.484427006289228302e+03 5.206738506325136768e+02 4.551557639876357371e+02
6.331982868623927061e+02 2.716936497446410158e+03 6.678726496878662147e+02 2.486280740273768060e+03 5.208738506325136086e+02 4.591503934767061992e+02
6.333982868623926379e+02 2.715937104407207244e+03 6.680726496878662601e+02 2.488118391847198382e+03 5.210738506325135404e+02 4.631713022809365157e+02
6.335982868623925697e+02 2.714915946485296445e+03 6.682726496878661919e+02 2.489939953838858855e+03 5.212738506325135859e+02 4.672185145548263563e+02
6.337982868623926151e+02 2.713873090732426590e+03 6.684726496878661237e+02 2.491745419423606108e+03 5.214738506325136314e+02 4.712920536882430156e+02
6.339982868623926606e+02 2.712808604576660400e+03 6.686726496878661692e+02 2.493534782121017997e+03 5.216738506325135631e+02 4.753919422967010178e+02
6.341982868623925924e+02 2.711722555818302681e+03 6.688726496878662147e+02 2.495308035794601437e+03 5.218738506325134949e+02 4.795182022117311931e+02
6.343982868623925242e+02 2.710615012625835334e+03 6.690726496878661465e+02 2.497065174650980225e+03 5.220738506325135404e+02 4.836708544713254128e+02
6.345982868623925697e+02 2.709486043531860560e+03 6.692726496878660782e+02 2.498806193239084678e+03 5.222738506325135859e+02 4.878499193104948972e+02
6.347982868623926151e+02 2.708335717429042688e+03 6.694726496878661237e+02 2.500531086449322174e+03 5.224738506325135177e+02 4.920554161519077070e+02
6.349982868623925469e+02 2.707164103566049562e+03 6.696726496878661692e+02 2.502239849512737237e+03 5.226738506325134495e+02 4.962873635966338952e+02
6.351982868623924787e+02 2.705971271543503008e+03 6.698726496878661010e+02 2.503932478000172523e+03 5.228738506325134949e+02 5.005457794149772326e+02
6.353982868623925242e+02 2.704757291309932498e+03 6.700726496878660328e+02 2.505608967821413898e+03 5.230738506325135404e+02 5.048306805373896964e+02
6.355982868623925697e+02 2.703522233157731080e+03 6.702726496878660782e+02 2.507269315224325510e+03 5.232738506325134722e+02 5.091420830455076043e+02
6.357982868623925015e+02 2.702266167719114492e+03 6.704726496878661237e+02 2.508913516793974850e+03 5.234738506325134040e+02 5.134800021632761400e+02
6.359982868623924332e+02 2.700989165962086190e+03 6.706726496878660555e+02 2.510541569451753276e+03 5.236738506325134495e+02 5.178444522481556760e+02
6.361982868623924787e+02 2.699691299186406013e+03 6.708726496878659873e+02 2.512153470454489252e+03 5.238738506325134949e+02 5.222354467824378617e+02
6.363982868623925242e+02 2.698372639019567032e+03 6.710726496878660328e+02 2.513749217393542040e+03 5.240738506325134267e+02 5.266529983646570372e+02
6.365982868623924560e+02 2.697033257412772855e+03 6.712726496878660782e+02 2.515328808193897203e+03 5.242738506325133585e+02 5.310971187011136863e+02
6.367982868623923878e+02 2.695673226636918571e+03 6.714726496878660100e+02 2.516892241113249838e+03 5.244738506325134040e+02 5.355678185974762755e+02
6.369982868623924332e+02 2.694292619278584880e+03 6.716726496878659418e+02 2.518439514741076437e+03 5.246738506325134495e+02 5.400651079504800691e+02
6.371982868623924787e+02 2.692891508236031314e+03 6.718726496878659873e+02 2.519970627997706288e+03 5.248738506325133812e+02 5.445889957397611170e+02
6.373982868623924105e+02 2.691469966715197188e+03 6.720726496878660328e+02 2.521485580133372423e+03 5.250738506325133130e+02 5.491394900197497009e+02
6.375982868623923423e+02 2.690028068225708012e+03 6.722726496878659646e+02 2.522984370727263013e+03 5.252738506325133585e+02 5.537165979116929293e+02
6.377982868623923878e+02 2.688565886576888261e+03 6.724726496878658963e+02 2.524466999686565941e+03 5.254738506325134040e+02 5.583203255957595275e+02
6.379982868623924332e+02 2.687083495873780976e+03 6.726726496878659418e+02 2.525933467245496104e+03 5.256738506325133358e+02 5.629506783032561543e+02
6.381982868623923650e+02 2.685580970513175998e+03 6.728726496878659873e+02 2.527383773964324064e+03 5.258738506325132676e+02 5.676076603089584296e+02
6.383982868623922968e+02 2.684058385179638208e+03 6.730726496878659191e+02 2.528817920728386525e+03 5.260738506325133130e+02 5.722912749235241563e+02
6.385982868623923423e+02 2.682515814841548035e+03 6.732726496878658509e+02 2.530235908747102258e+03 5.262738506325133585e+02 5.770015244860110215e+02
6.387982868623923878e+02 2.680953334747152894e+03 6.734726496878658963e+02 2.531637739552971198e+03 5.264738506325132903e+02 5.817384103565167379e+02
6.389982868623923196e+02 2.679371020420615878e+03 6.736726496878659418e+02 2.533023415000559908e+03 5.266738506325132221e+02 5.865019329089128632e+02
6.391982868623922514e+02 2.677768947658079469e+03 6.738726496878658736e+02 2.534392937265494766e+03 5.268738506325132676e+02 5.912920915236730934e+02
6.393982868623922968e+02 2.676147192523731064e+03 6.740726496878658054e+02 2.535746308843438328e+03 5.270738506325133130e+02 5.961088845808268388e+02
6.395982868623923423e+02 2.674505831345887600e+03 6.742726496878658509e+02 2.537083532549057054e+03 5.272738506325132448e+02 6.009523094529977243e+02
6.397982868623922741e+02 2.672844940713076994e+03 6.744726496878658963e+02 2.538404611514981298e+03 5.274738506325131766e+02 6.058223624985743072e+02
6.399982868623922059e+02 2.671164597470125500e+03 6.746726496878658281e+02 2.539709549190767575e+03 5.276738506325132221e+02 6.107190390549576477e+02
6.401982868623922514e+02 2.669464878714265524e+03 6.748726496878657599e+02 2.540998349341839457e+03 5.278738506325132676e+02 6.156423334319310925e+02
6.403982868623922968e+02 2.667745861791249354e+03 6.750726496878658054e+02 2.542271016048432557e+03 5.280738506325131993e+02 6.205922389051409027e+02
6.405982868623922286e+02 2.666007624291460161e+03 6.752726496878658509e+02 2.543527553704525417e+03 5.282738506325131311e+02 6.255687477096803377e+02
6.407982868623921604e+02 2.664250244046043008e+03 6.754726496878657827e+02 2.544767967016766306e+03 5.284738506325131766e+02 6.305718510337760563e+02
6.409982868623922059e+02 2.662473799123041772e+03 6.756726496878657144e+02 2.545992261003392741e+03 5.286738506325132221e+02 6.356015390125857039e+02
6.411982868623922514e+02 2.660678367823547433e+03 6.758726496878657599e+02 2.547200440993145548e+03 5.288738506325131539e+02 6.406578007221046391e+02
6.413982868623921831e+02 2.658864028677852275e+03 6.760726496878658054e+02 2.548392512624171559e+03 5.290738506325130857e+02 6.457406241731928276e+02
6.415982868623921149e+02 2.657030860441611821e+03 6.762726496878657372e+02 2.549568481842923120e+03 5.292738506325131311e+02 6.508499963056932529e+02
6.417982868623921604e+02 2.655178942092024045e+03 6.764726496878656690e+02 2.550728354903053059e+03 5.294738506325131766e+02 6.559859029826599226e+02
6.419982868623922059e+02 2.653308352824012218e+03 6.766726496878657144e+02 2.551872138364298735e+03 5.296738506325131084e+02 6.611483289847128617e+02
6.421982868623921377e+02 2.651419172046422318e+03 6.768726496878657599e+02 2.552999839091356534e+03 5.298738506325130402e+02 6.663372580044931510e+02
6.423982868623920695e+02 2.649511479378221793e+03 6.770726496878656917e+02 2.554111464252763653e+03 5.300738506325130857e+02 6.715526726412268772e+02
6.425982868623921149e+02 2.647585354644719246e+03 6.772726496878656235e+02 2.555207021319757587e+03 5.302738506325131311e+02 6.767945543953906054e+02
6.427982868623921604e+02 2.645640877873793670e+03 6.774726496878656690e+02 2.556286518065138807e+03 5.304738506325130629e+02 6.820628836635116841e+02
6.429982868623920922e+02 2.643678129292126869e+03 6.776726496878657144e+02 2.557349962562124347e+03 5.306738506325129947e+02 6.873576397330618875e+02
6.431982868623920240e+02 2.641697189321446331e+03 6.778726496878656462e+02 2.558397363183193647e+03 5.308738506325130402e+02 6.926788007774746347e+02
6.433982868623920695e+02 2.639698138574791756e+03 6.780726496878655780e+02 2.559428728598935322e+03 5.310738506325130857e+02 6.980263438512430412e+02
6.435982868623921149e+02 2.637681057852780668e+03 6.782726496878656235e+02 2.560444067776879820e+03 5.312738506325130174e+02 7.034002448851717872e+02
6.437982868623920467e+02 2.635646028139889950e+03 6.784726496878656690e+02 2.561443389980328448e+03 5.314738506325129492e+02 7.088004786817258491e+02
6.439982868623919785e+02 2.633593130600746463e+03 6.786726496878656008e+02 2.562426704767177398e+03 5.316738506325129947e+02 7.142270189104796145e+02
6.441982868623920240e+02 2.631522446576429047e+03 6.788726496878655325e+02 2.563394021988742679e+03 5.318738506325130402e+02 7.196798381036766159e+02
6.443982868623920695e+02 2.629434057580789613e+03 6.790726496878655780e+02 2.564345351788565495e+03 5.320738506325129720e+02 7.251589076519253467e+02
6.445982868623920012e+02 2.627328045296775144e+03 6.792726496878656235e+02 2.565280704601221260e+03 5.322738506325129038e+02 7.306641977999966002e+02
6.447982868623919330e+02 2.625204491572766528e+03 6.794726496878655553e+02 2.566200091151124980e+03 5.324738506325129492e+02 7.361956776427223303e+02
6.449982868623919785e+02 2.623063478418930572e+03 6.796726496878654871e+02 2.567103522451326171e+03 5.326738506325129947e+02 7.417533151210219557e+02
6.451982868623920240e+02 2.620905088003584751e+03 6.798726496878655325e+02 2.567991009802298322e+03 5.328738506325129265e+02 7.473370770180279123e+02
6.453982868623919558e+02 2.618729402649572421e+03 6.800726496878655780e+02 2.568862564790726992e+03 5.330738506325128583e+02 7.529469289553489944e+02
6.455982868623918876e+02 2.616536504830645299e+03 6.802726496878655098e+02 2.569718199288288815e+03 5.332738506325129038e+02 7.585828353894243037e+02
6.457982868623919330e+02 2.614326477167870053e+03 6.804726496878654416e+02 2.570557925450430957e+03 5.334738506325129492e+02 7.642447596079898631e+02
6.459982868623919785e+02 2.612099402426040797e+03 6.806726496878654871e+02 2.571381755715138297e+03 5.336738506325128810e+02 7.699326637266781290e+02
6.461982868623919103e+02 2.609855363510101597e+03 6.808726496878655325e+02 2.572189702801701060e+03 5.338738506325128128e+02 7.756465086857238020e+02
6.463982868623918421e+02 2.607594443461589435e+03 6.810726496878654643e+02 2.572981779709474722e+03 5.340738506325128583e+02 7.813862542467670664e+02
6.465982868623918876e+02 2.605316725455079904e+03 6.812726496878653961e+02 2.573757999716638551e+03 5.342738506325129038e+02 7.871518589897932543e+02
6.467982868623919330e+02 2.603022292794661098e+03 6.814726496878654416e+02 2.574518376378946414e+03 5.344738506325128355e+02 7.929432803101740319e+02
6.469982868623918648e+02 2.600711228910407044e+03 6.816726496878654871e+02 2.575262923528472584e+03 5.346738506325127673e+02 7.987604744158262520e+02
6.471982868623917966e+02 2.598383617354866146e+03 6.818726496878654189e+02 2.575991655272353910e+03 5.348738506325128128e+02 8.046033963244958613e+02
6.473982868623918421e+02 2.596039541799572362e+03 6.820726496878653506e+02 2.576704585991531530e+03 5.350738506325128583e+02 8.104719998611240044e+02
6.475982868623918876e+02 2.593679086031563202e+03 6.822726496878653961e+02 2.577401730339481219e+03 5.352738506325127901e+02 8.163662376553627382e+02
6.477982868623918193e+02 2.591302333949910917e+03 6.824726496878654416e+02 2.578083103240944638e+03 5.354738506325127219e+02 8.222860611391881775e+02
6.479982868623917511e+02 2.588909369562265510e+03 6.826726496878653734e+02 2.578748719890651955e+03 5.356738506325127673e+02 8.282314205446360802e+02
6.481982868623917966e+02 2.586500276981421848e+03 6.828726496878653052e+02 2.579398595752046276e+03 5.358738506325128128e+02 8.342022649016298601e+02
6.483982868623918421e+02 2.584075140421890410e+03 6.830726496878653506e+02 2.580032746555998528e+03 5.360738506325127446e+02 8.401985420359483214e+02
6.485982868623917739e+02 2.581634044196488958e+03 6.832726496878653961e+02 2.580651188299521436e+03 5.362738506325126764e+02 8.462201985673041236e+02
6.487982868623917057e+02 2.579177072712938298e+03 6.834726496878653279e+02 2.581253937244477129e+03 5.364738506325127219e+02 8.522671799075310446e+02
6.489982868623917511e+02 2.576704310470486234e+03 6.836726496878652597e+02 2.581841009916284747e+03 5.366738506325127673e+02 8.583394302588613982e+02
6.491982868623917966e+02 2.574215842056535166e+03 6.838726496878653052e+02 2.582412423102618959e+03 5.368738506325126991e+02 8.644368926123676147e+02
6.493982868623917284e+02 2.571711752143297417e+03 6.840726496878653506e+02 2.582968193852111654e+03 5.370738506325126309e+02 8.705595087464837434e+02
6.495982868623916602e+02 2.569192125484438293e+03 6.842726496878652824e+02 2.583508339473040905e+03 5.372738506325126764e+02 8.767072192256445078e+02
6.497982868623917057e+02 2.566657046911766884e+03 6.844726496878652142e+02 2.584032877532026305e+03 5.374738506325127219e+02 8.828799633990350912e+02
6.499982868623917511e+02 2.564106601331922320e+03 6.846726496878652597e+02 2.584541825852713373e+03 5.376738506325126536e+02 8.890776793994767786e+02
6.501982868623916829e+02 2.561540873723078221e+03 6.848726496878653052e+02 2.585035202514458433e+03 5.378738506325125854e+02 8.953003041424016146e+02
6.503982868623916147e+02 2.558959949131658504e+03 6.850726496878652370e+02 2.585513025851008024e+03 5.380738506325126309e+02 9.015477733249609855e+02
6.505982868623916602e+02 2.556363912669080037e+03 6.852726496878651687e+02 2.585975314449176494e+03 5.382738506325126764e+02 9.078200214252084379e+02
6.507982868623917057e+02 2.553752849508498457e+03 6.854726496878652142e+02 2.586422087147520870e+03 5.384738506325126082e+02 9.141169817014487080e+02
6.509982868623916374e+02 2.551126844881578563e+03 6.856726496878652597e+02 2.586853363035011171e+03 5.386738506325125400e+02 9.204385861916841804e+02
6.511982868623915692e+02 2.548485984075264696e+03 6.858726496878651915e+02 2.587269161449694366e+03 5.388738506325125854e+02 9.267847657131329697e+02
6.513982868623916147e+02 2.545830352428587958e+03 6.860726496878651233e+02 2.587669501977366963e+03 5.390738506325126309e+02 9.331554498619135529e+02
6.515982868623916602e+02 2.543160035329473885e+03 6.862726496878651687e+02 2.588054404450231232e+03 5.392738506325125627e+02 9.395505670128064821e+02
6.517982868623915920e+02 2.540475118211572862e+03 6.864726496878652142e+02 2.588423888945554154e+03 5.394738506325124945e+02 9.459700443191677550e+02
6.519982868623915238e+02 2.537775686551093258e+03 6.866726496878651460e+02 2.588777975784325463e+03 5.396738506325125400e+02 9.524138077129024396e+02
6.521982868623915692e+02 2.535061825863667764e+03 6.868726496878650778e+02 2.589116685529913411e+03 5.398738506325125854e+02 9.588817819045822262e+02
6.523982868623916147e+02 2.532333621701233369e+03 6.870726496878651233e+02 2.589440038986710533e+03 5.400738506325125172e+02 9.653738903836745067e+02
6.525982868623915465e+02 2.529591159648908615e+03 6.872726496878651687e+02 2.589748057198787137e+03 5.402738506325124490e+02 9.718900554188833212e+02
6.527982868623914783e+02 2.526834525321907222e+03 6.874726496878651005e+02 2.590040761448533431e+03 5.404738506325124945e+02 9.784301980585889851e+02
6.529982868623915238e+02 2.524063804362458086e+03 6.876726496878650323e+02 2.590318173255306647e+03 5.406738506325125400e+02 9.849942381314011755e+02
6.531982868623915692e+02 2.521279082436744829e+03 6.878726496878650778e+02 2.590580314374068621e+03 5.408738506325124717e+02 9.915820942468253634e+02
6.533982868623915010e+02 2.518480445231860358e+03 6.880726496878651233e+02 2.590827206794028825e+03 5.410738506325124035e+02 9.981936837960669209e+02
6.535982868623914328e+02 2.515667978452773696e+03 6.882726496878650551e+02 2.591058872737277397e+03 5.412738506325124490e+02 1.004828922952898893e+03
6.537982868623914783e+02 2.512841767819317738e+03 6.884726496878649868e+02 2.591275334657421809e+03 5.414738506325124945e+02 1.011487726674651071e+03
6.539982868623915238e+02 2.510001899063196106e+03 6.886726496878650323e+02 2.591476615238219892e+03 5.416738506325124263e+02 1.018170008703350049e+03
6.541982868623914555e+02 2.507148457924997729e+03 6.888726496878650778e+02 2.591662737392208328e+03 5.418738506325123581e+02 1.024875681566915091e+03
6.543982868623913873e+02 2.504281530151230072e+03 6.890726496878650096e+02 2.591833724259333849e+03 5.420738506325124035e+02 1.031604656580497704e+03
6.545982868623914328e+02 2.501401201491376014e+03 6.892726496878649414e+02 2.591989599205578088e+03 5.422738506325124490e+02 1.038356843847906703e+03
6.547982868623914783e+02 2.498507557694964362e+03 6.894726496878649868e+02 2.592130385821584241e+03 5.424738506325123808e+02 1.045132152263159242e+03
6.549982868623914101e+02 2.495600684508648555e+03 6.896726496878650323e+02 2.592256107921279181e+03 5.426738506325123126e+02 1.051930489512141776e+03
6.551982868623913419e+02 2.492680667673307198e+03 6.898726496878649641e+02 2.592366789540494210e+03 5.428738506325123581e+02 1.058751762074360613e+03
6.553982868623913873e+02 2.489747592921167325e+03 6.900726496878648959e+02 2.592462454935588084e+03 5.430738506325124035e+02 1.065595875224807742e+03
6.555982868623914328e+02 2.486801545972940858e+03 6.902726496878649414e+02 2.592543128582063218e+03 5.432738506325123353e+02 1.072462733035940346e+03
6.557982868623913646e+02 2.483842612534970613e+03 6.904726496878649868e+02 2.592608835173183252e+03 5.434738506325122671e+02 1.079352238379769233e+03
6.559982868623912964e+02 2.480870878296395404e+03 6.906726496878649186e+02 2.592659599618587890e+03 5.436738506325123126e+02 1.086264292930045031e+03
6.561982868623913419e+02 2.477886428926345616e+03 6.908726496878648504e+02 2.592695447042910018e+03 5.438738506325123581e+02 1.093198797164534426e+03
6.563982868623913873e+02 2.474889350071139233e+03 6.910726496878648959e+02 2.592716402784384172e+03 5.440738506325122898e+02 1.100155650367439875e+03
6.565982868623913191e+02 2.471879727351501060e+03 6.912726496878649414e+02 2.592722492393464108e+03 5.442738506325122216e+02 1.107134750631897532e+03
6.567982868623912509e+02 2.468857646359796490e+03 6.914726496878648732e+02 2.592713741631427638e+03 5.444738506325122671e+02 1.114135994862590906e+03
6.569982868623912964e+02 2.465823192657286654e+03 6.916726496878648049e+02 2.592690176468991012e+03 5.446738506325123126e+02 1.121159278778451835e+03
6.571982868623913419e+02 2.462776451771398115e+03 6.918726496878648504e+02 2.592651823084914213e+03 5.448738506325122444e+02 1.128204496915477421e+03
6.573982868623912736e+02 2.459717509193013029e+03 6.920726496878648959e+02 2.592598707864610788e+03 5.450738506325121762e+02 1.135271542629674059e+03
6.575982868623912054e+02 2.456646450373763400e+03 6.922726496878648277e+02 2.592530857398753142e+03 5.452738506325122216e+02 1.142360308100060820e+03
6.577982868623912509e+02 2.453563360723357619e+03 6.924726496878647595e+02 2.592448298481880101e+03 5.454738506325122671e+02 1.149470684331783559e+03
6.579982868623912964e+02 2.450468325606924282e+03 6.926726496878648049e+02 2.592351058110999475e+03 5.456738506325121989e+02 1.156602561159362949e+03
6.581982868623912282e+02 2.447361430342359199e+03 6.928726496878648504e+02 2.592239163484195160e+03 5.458738506325121307e+02 1.163755827250020729e+03
6.583982868623911600e+02 2.444242760197698317e+03 6.930726496878647822e+02 2.592112641999230618e+03 5.460738506325121762e+02 1.170930370107108729e+03
6.585982868623912054e+02 2.441112400388510196e+03 6.932726496878647140e+02 2.591971521252149614e+03 5.462738506325122216e+02 1.178126076073621562e+03
6.587982868623912509e+02 2.437970436075301222e+03 6.934726496878647595e+02 2.591815829035881507e+03 5.464738506325121534e+02 1.185342830335843701e+03
6.589982868623911827e+02 2.434816952360946743e+03 6.936726496878648049e+02 2.591645593338844265e+03 5.466738506325120852e+02 1.192580516927076587e+03
6.591982868623911145e+02 2.431652034288119012e+03 6.938726496878647367e+02 2.591460842343541572e+03 5.468738506325121307e+02 1.199839018731468059e+03
6.593982868623911600e+02 2.428475766836752427e+03 6.940726496878646685e+02 2.591261604425170390e+03 5.470738506325121762e+02 1.207118217487925676e+03
6.595982868623912054e+02 2.425288234921525600e+03 6.942726496878647140e+02 2.591047908150218063e+03 5.472738506325121079e+02 1.214417993794157155e+03
6.597982868623911372e+02 2.422089523389347960e+03 6.944726496878647595e+02 2.590819782275064426e+03 5.474738506325120397e+02 1.221738227110777416e+03
6.599982868623910690e+02 2.418879717016870018e+03 6.946726496878646913e+02 2.590577255744582544e+03 5.476738506325120852e+02 1.229078795765542964e+03
6.601982868623911145e+02 2.415658900508013176e+03 6.948726496878646230e+02 2.590320357690740366e+03 5.478738506325121307e+02 1.236439576957653344e+03
6.603982868623911600e+02 2.412427158491516821e+03 6.950726496878646685e+02 2.590049117431200102e+03 5.480738506325120625e+02 1.243820446762146503e+03
6.605982868623910917e+02 2.409184575518502243e+03 6.952726496878647140e+02 2.589763564467920332e+03 5.482738506325119943e+02 1.251221280134439439e+03
6.607982868623910235e+02 2.405931236060044739e+03 6.954726496878646458e+02 2.589463728485753563e+03 5.484738506325120397e+02 1.258641950914910694e+03
6.609982868623910690e+02 2.402667224504777096e+03 6.956726496878645776e+02 2.589149639351052429e+03 5.486738506325120852e+02 1.266082331833573335e+03
6.611982868623911145e+02 2.399392625156511713e+03 6.958726496878646230e+02 2.588821327110264519e+03 5.488738506325120170e+02 1.273542294514879359e+03
6.613982868623910463e+02 2.396107522231863641e+03 6.960726496878646685e+02 2.588478821988538584e+03 5.490738506325119488e+02 1.281021709482604365e+03
6.615982868623909781e+02 2.392811999857898627e+03 6.962726496878646003e+02 2.588122154388324361e+03 5.492738506325119943e+02 1.288520446164798614e+03
6.617982868623910235e+02 2.389506142069807083e+03 6.964726496878645321e+02 2.587751354887972866e+03 5.494738506325120397e+02 1.296038372898864054e+03
6.619982868623910690e+02 2.386190032808592605e+03 6.966726496878645776e+02 2.587366454240340772e+03 5.496738506325119715e+02 1.303575356936691378e+03
6.621982868623910008e+02 2.382863755918765492e+03 6.968726496878646230e+02 2.586967483371393428e+03 5.498738506325119033e+02 1.311131264449920991e+03
6.623982868623909326e+02 2.379527395146064919e+03 6.970726496878645548e+02 2.586554473378805596e+03 5.500738506325119488e+02 1.318705960535256054e+03
6.625982868623909781e+02 2.376181034135199297e+03 6.972726496878644866e+02 2.586127455530567204e+03 5.502738506325119943e+02 1.326299309219892621e+03
6.627982868623910235e+02 2.372824756427602097e+03 6.974726496878645321e+02 2.585686461263588171e+03 5.504738506325119261e+02 1.333911173467014351e+03
6.629982868623909553e+02 2.369458645459201307e+03 6.976726496878645776e+02 2.585231522182301433e+03 5.506738506325118578e+02 1.341541415181414777e+03
6.631982868623908871e+02 2.366082784558208459e+03 6.978726496878645094e+02 2.584762670057270952e+03 5.508738506325119033e+02 1.349189895215153456e+03
6.633982868623909326e+02 2.362697256942925378e+03 6.980726496878644411e+02 2.584279936823796106e+03 5.510738506325119488e+02 1.356856473373328981e+03
6.635982868623909781e+02 2.359302145719575947e+03 6.982726496878644866e+02 2.583783354580521063e+03 5.512738506325118806e+02 1.364541008419941591e+03
6.637982868623909098e+02 2.355897533880145147e+03 6.984726496878645321e+02 2.583272955588041441e+03 5.514738506325118124e+02 1.372243358083819203e+03
6.639982868623908416e+02 2.352483504300233562e+03 6.986726496878644639e+02 2.582748772267515960e+03 5.516738506325118578e+02 1.379963379064659648e+03
6.641982868623908871e+02 2.349060139736935525e+03 6.988726496878643957e+02 2.582210837199272646e+03 5.518738506325119033e+02 1.387700927039099724e+03
6.643982868623909326e+02 2.345627522826741369e+03 6.990726496878644411e+02 2.581659183121422757e+03 5.520738506325118351e+02 1.395455856666937734e+03
6.645982868623908644e+02 2.342185736083449228e+03 6.992726496878644866e+02 2.581093842928473805e+03 5.522738506325117669e+02 1.403228021597384441e+03
6.647982868623907962e+02 2.338734861896080929e+03 6.994726496878644184e+02 2.580514849669941214e+03 5.524738506325118124e+02 1.411017274475424529e+03
6.649982868623908416e+02 2.335274982526841995e+03 6.996726496878643502e+02 2.579922236548962246e+03 5.526738506325118578e+02 1.418823466948231271e+03
6.651982868623908871e+02 2.331806180109082561e+03 6.998726496878643957e+02 2.579316036920913120e+03 5.528738506325117896e+02 1.426646449671688515e+03
6.653982868623908189e+02 2.328328536645284203e+03 7.000726496878644411e+02 2.578696284292027940e+03 5.530738506325117214e+02 1.434486072316978152e+03
6.655982868623907507e+02 2.324842134005045864e+03 7.002726496878643729e+02 2.578063012318013079e+03 5.532738506325117669e+02 1.442342183577255582e+03
6.657982868623907962e+02 2.321347053923109343e+03 7.004726496878643047e+02 2.577416254802669300e+03 5.534738506325118124e+02 1.450214631174366104e+03
6.659982868623908416e+02 2.317843377997397511e+03 7.006726496878643502e+02 2.576756045696512047e+03 5.536738506325117442e+02 1.458103261865688410e+03
6.661982868623907734e+02 2.314331187687055717e+03 7.008726496878643957e+02 2.576082419095396290e+03 5.538738506325116759e+02 1.466007921451035827e+03
6.663982868623907052e+02 2.310810564310527752e+03 7.010726496878643275e+02 2.575395409239137734e+03 5.540738506325117214e+02 1.473928454779621461e+03
6.665982868623907507e+02 2.307281589043632721e+03 7.012726496878642592e+02 2.574695050510140391e+03 5.542738506325117669e+02 1.481864705757088359e+03
6.667982868623907962e+02 2.303744342917682388e+03 7.014726496878643047e+02 2.573981377432021873e+03 5.544738506325116987e+02 1.489816517352655637e+03
6.669982868623907279e+02 2.300198906817589432e+03 7.016726496878643502e+02 2.573254424668246429e+03 5.546738506325116305e+02 1.497783731606286210e+03
6.671982868623906597e+02 2.296645361480007523e+03 7.018726496878642820e+02 2.572514227020752514e+03 5.548738506325116759e+02 1.505766189635978890e+03
6.673982868623907052e+02 2.293083787491487783e+03 7.020726496878642138e+02 2.571760819428583090e+03 5.550738506325117214e+02 1.513763731645074813e+03
6.675982868623907507e+02 2.289514265286653881e+03 7.022726496878642592e+02 2.570994236966526842e+03 5.552738506325116532e+02 1.521776196929674825e+03
6.677982868623906825e+02 2.285936875146386228e+03 7.024726496878643047e+02 2.570214514843746656e+03 5.554738506325115850e+02 1.529803423886124847e+03
6.679982868623906143e+02 2.282351697196028908e+03 7.026726496878642365e+02 2.569421688402422660e+03 5.556738506325116305e+02 1.537845250018547858e+03
6.681982868623906597e+02 2.278758811403613890e+03 7.028726496878641683e+02 2.568615793116389796e+03 5.558738506325116759e+02 1.545901511946457504e+03
6.683982868623907052e+02 2.275158297578103884e+03 7.030726496878642138e+02 2.567796864589779489e+03 5.560738506325116077e+02 1.553972045412423995e+03
6.685982868623906370e+02 2.271550235367650203e+03 7.032726496878642592e+02 2.566964938555665412e+03 5.562738506325115395e+02 1.562056685289852567e+03
6.687982868623905688e+02 2.267934704257859266e+03 7.034726496878641910e+02 2.566120050874708795e+03 5.564738506325115850e+02 1.570155265590771023e+03
6.689982868623906143e+02 2.264311783570092302e+03 7.036726496878641228e+02 2.565262237533803273e+03 5.566738506325116305e+02 1.578267619473701643e+03
6.691982868623906597e+02 2.260681552459775048e+03 7.038726496878641683e+02 2.564391534644728381e+03 5.568738506325115623e+02 1.586393579251601295e+03
6.693982868623905915e+02 2.257044089914721553e+03 7.040726496878642138e+02 2.563507978442802596e+03 5.570738506325114940e+02 1.594532976399877498e+03
6.695982868623905233e+02 2.253399474753468894e+03 7.042726496878641456e+02 2.562611605285534552e+03 5.572738506325115395e+02 1.602685641564445632e+03
6.697982868623905688e+02 2.249747785623643267e+03 7.044726496878640774e+02 2.561702451651282900e+03 5.574738506325115850e+02 1.610851404569844362e+03
6.699982868623906143e+02 2.246089101000344726e+03 7.046726496878641228e+02 2.560780554137911167e+03 5.576738506325115168e+02 1.619030094427427002e+03
6.701982868623905460e+02 2.242423499184526463e+03 7.048726496878641683e+02 2.559845949461454893e+03 5.578738506325114486e+02 1.627221539343613586e+03
6.703982868623904778e+02 2.238751058301408193e+03 7.050726496878641001e+02 2.558898674454781030e+03 5.580738506325114940e+02 1.635425566728195463e+03
6.705982868623905233e+02 2.235071856298905004e+03 7.052726496878640319e+02 2.557938766066256903e+03 5.582738506325115395e+02 1.643642003202669912e+03
6.707982868623905688e+02 2.231385970946072575e+03 7.054726496878640774e+02 2.556966261358414613e+03 5.584738506325114713e+02 1.651870674608699801e+03
6.709982868623905006e+02 2.227693479831566492e+03 7.056726496878641228e+02 2.555981197506628632e+03 5.586738506325114031e+02 1.660111406016556430e+03
6.711982868623904324e+02 2.223994460362112022e+03 7.058726496878640546e+02 2.554983611797784306e+03 5.588738506325114486e+02 1.668364021733676054e+03
6.713982868623904778e+02 2.220288989761002540e+03 7.060726496878639864e+02 2.553973541628955445e+03 5.590738506325114940e+02 1.676628345313213003e+03
6.715982868623905233e+02 2.216577145066614321e+03 7.062726496878640319e+02 2.552951024506084650e+03 5.592738506325114258e+02 1.684904199562696931e+03
6.717982868623904551e+02 2.212859003130928613e+03 7.064726496878640774e+02 2.551916098042663180e+03 5.594738506325113576e+02 1.693191406552734634e+03
6.719982868623903869e+02 2.209134640618068715e+03 7.066726496878640091e+02 2.550868799958416275e+03 5.596738506325114031e+02 1.701489787625726194e+03
6.721982868623904324e+02 2.205404134002863429e+03 7.068726496878639409e+02 2.549809168077988943e+03 5.598738506325114486e+02 1.709799163404679348e+03
6.723982868623904778e+02 2.201667559569430523e+03 7.070726496878639864e+02 2.548737240329635824e+03 5.600738506325113804e+02 1.718119353802033856e+03
6.725982868623904096e+02 2.197924993409761555e+03 7.072726496878640319e+02 2.547653054743916073e+03 5.602738506325113121e+02 1.726450178028571599e+03
6.727982868623903414e+02 2.194176511422322164e+03 7.074726496878639637e+02 2.546556649452386409e+03 5.604738506325113576e+02 1.734791454602364865e+03
6.729982868623903869e+02 2.190422189310692374e+03 7.076726496878638955e+02 2.545448062686297817e+03 5.606738506325114031e+02 1.743143001357728735e+03
6.731982868623904324e+02 2.186662102582200077e+03 7.078726496878639409e+02 2.544327332775299510e+03 5.608738506325113349e+02 1.751504635454286472e+03
6.733982868623903641e+02 2.182896326546580440e+03 7.080726496878639864e+02 2.543194498146141996e+03 5.610738506325112667e+02 1.759876173386035134e+03
6.735982868623902959e+02 2.179124936314638035e+03 7.082726496878639182e+02 2.542049597321385590e+03 5.612738506325113121e+02 1.768257430990498506e+03
6.737982868623903414e+02 2.175348006796953086e+03 7.084726496878638500e+02 2.540892668918105755e+03 5.614738506325113576e+02 1.776648223457847052e+03
6.739982868623903869e+02 2.171565612702579074e+03 7.086726496878638955e+02 2.539723751646610708e+03 5.616738506325112894e+02 1.785048365340154305e+03
6.741982868623903187e+02 2.167777828537762161e+03 7.088726496878639409e+02 2.538542884309156761e+03 5.618738506325112212e+02 1.793457670560618226e+03
6.743982868623902505e+02 2.163984728604677457e+03 7.090726496878638727e+02 2.537350105798665027e+03 5.620738506325112667e+02 1.801875952422896717e+03
6.745982868623902959e+02 2.160186387000188915e+03 7.092726496878638045e+02 2.536145455097447666e+03 5.622738506325113121e+02 1.810303023620390377e+03
6.747982868623903414e+02 2.156382877614613790e+03 7.094726496878638500e+02 2.534928971275929143e+03 5.624738506325112439e+02 1.818738696245653500e+03
6.749982868623902732e+02 2.152574274130510275e+03 7.096726496878638955e+02 2.533700693491377024e+03 5.626738506325111757e+02 1.827182781799810300e+03
6.751982868623902050e+02 2.148760650021471520e+03 7.098726496878638272e+02 2.532460660986635958e+03 5.628738506325112212e+02 1.835635091201982050e+03
6.753982868623902505e+02 2.144942078550946917e+03 7.100726496878637590e+02 2.531208913088858935e+03 5.630738506325112667e+02 1.844095434798786982e+03
6.755982868623902959e+02 2.141118632771079319e+03 7.102726496878638045e+02 2.529945489208245817e+03 5.632738506325111985e+02 1.852563622373857015e+03
6.757982868623902277e+02 2.137290385521544522e+03 7.104726496878638500e+02 2.528670428836790961e+03 5.634738506325111302e+02 1.861039463157414957e+03
6.759982868623901595e+02 2.133457409428416668e+03 7.106726496878637818e+02 2.527383771547021752e+03 5.636738506325111757e+02 1.869522765835841938e+03
6.761982868623902050e+02 2.129619776903043658e+03 7.108726496878637136e+02 2.526085556990749865e+03 5.638738506325112212e+02 1.878013338561309183e+03
6.763982868623902505e+02 2.125777560140949390e+03 7.110726496878637590e+02 2.524775824897822986e+03 5.640738506325111530e+02 1.886510988961453677e+03
6.765982868623901823e+02 2.121930831120741004e+03 7.112726496878638045e+02 2.523454615074879257e+03 5.642738506325110848e+02 1.895015524149031535e+03
6.767982868623901140e+02 2.118079661603025670e+03 7.114726496878637363e+02 2.522121967404110364e+03 5.644738506325111302e+02 1.903526750731687571e+03
6.769982868623901595e+02 2.114224123129358759e+03 7.116726496878636681e+02 2.520777921842016440e+03 5.646738506325111757e+02 1.912044474821638460e+03
6.771982868623902050e+02 2.110364287021197924e+03 7.118726496878637136e+02 2.519422518418176878e+03 5.648738506325111075e+02 1.920568502045498462e+03
6.773982868623901368e+02 2.106500224378876283e+03 7.120726496878637590e+02 2.518055797234020247e+03 5.650738506325110393e+02 1.929098637554076277e+03
6.775982868623900686e+02 2.102632006080575593e+03 7.122726496878636908e+02 2.516677798461596467e+03 5.652738506325110848e+02 1.937634686032198033e+03
6.777982868623901140e+02 2.098759702781339911e+03 7.124726496878636226e+02 2.515288562342350360e+03 5.654738506325111302e+02 1.946176451708553031e+03
6.779982868623901595e+02 2.094883384912091060e+03 7.126726496878636681e+02 2.513888129185904745e+03 5.656738506325110620e+02 1.954723738365598592e+03
6.781982868623900913e+02 2.091003122678654108e+03 7.128726496878637136e+02 2.512476539368844897e+03 5.658738506325109938e+02 1.963276349349458769e+03
6.783982868623900231e+02 2.087118986060801490e+03 7.130726496878636453e+02 2.511053833333505281e+03 5.660738506325110393e+02 1.971834087579850120e+03
6.785982868623900686e+02 2.083231044811313495e+03 7.132726496878635771e+02 2.509620051586760837e+03 5.662738506325110848e+02 1.980396755560021575e+03
6.787982868623901140e+02 2.079339368455064687e+03 7.134726496878636226e+02 2.508175234698818713e+03 5.664738506325110166e+02 1.988964155386744551e+03
6.789982868623900458e+02 2.075444026288099394e+03 7.136726496878636681e+02 2.506719423302022733e+03 5.666738506325109483e+02 1.997536088760319672e+03
6.791982868623899776e+02 2.071545087376744959e+03 7.138726496878635999e+02 2.505252658089654688e+03 5.668738506325109938e+02 2.006112356994553465e+03
6.793982868623900231e+02 2.067642620556721795e+03 7.140726496878635317e+02 2.503774979814736071e+03 5.670738506325110393e+02 2.014692761026810786e+03
6.795982868623900686e+02 2.063736694432291642e+03 7.142726496878635771e+02 2.502286429288841646e+03 5.672738506325109711e+02 2.023277101428063816e+03
6.797982868623900004e+02 2.059827377375394917e+03 7.144726496878636226e+02 2.500787047380916192e+03 5.674738506325109029e+02 2.031865178412952673e+03
6.799982868623899321e+02 2.055914737524811244e+03 7.146726496878635544e+02 2.499276875016087615e+03 5.676738506325109483e+02 2.040456791849887395e+03
6.801982868623899776e+02 2.051998842785341367e+03 7.148726496878634862e+02 2.497755953174491879e+03 5.678738506325109938e+02 2.049051741271106948e+03
6.803982868623900231e+02 2.048079760827005430e+03 7.150726496878635317e+02 2.496224322890093390e+03 5.680738506325109256e+02 2.057649825882823734e+03
6.805982868623899549e+02 2.044157559084233981e+03 7.152726496878635771e+02 2.494682025249524031e+03 5.682738506325108574e+02 2.066250844575340579e+03
6.807982868623898867e+02 2.040232304755094901e+03 7.154726496878635089e+02 2.493129101390910819e+03 5.684738506325109029e+02 2.074854595933200017e+03
6.809982868623899321e+02 2.036304064800526021e+03 7.156726496878634407e+02 2.491565592502712207e+03 5.686738506325109483e+02 2.083460878245288313e+03
6.811982868623899776e+02 2.032372905943586375e+03 7.158726496878634862e+02 2.489991539822562572e+03 5.688738506325108801e+02 2.092069489515050918e+03
6.813982868623899094e+02 2.028438894668713829e+03 7.160726496878635317e+02 2.488406984636117159e+03 5.690738506325108119e+02 2.100680227470631507e+03
6.815982868623898412e+02 2.024502097220999758e+03 7.162726496878634634e+02 2.486811968275905201e+03 5.692738506325108574e+02 2.109292889575065601e+03
6.817982868623898867e+02 2.020562579605480323e+03 7.164726496878633952e+02 2.485206532120176234e+03 5.694738506325109029e+02 2.117907273036459173e+03
6.819982868623899321e+02 2.016620407586442525e+03 7.166726496878634407e+02 2.483590717591761859e+03 5.696738506325108347e+02 2.126523174818162715e+03
6.821982868623898639e+02 2.012675646686739583e+03 7.168726496878634862e+02 2.481964566156942965e+03 5.698738506325107664e+02 2.135140391649023513e+03
6.823982868623897957e+02 2.008728362187118591e+03 7.170726496878634180e+02 2.480328119324308318e+03 5.700738506325108119e+02 2.143758720033553800e+03
6.825982868623898412e+02 2.004778619125560908e+03 7.172726496878633498e+02 2.478681418643626785e+03 5.702738506325108574e+02 2.152377956262135285e+03
6.827982868623898867e+02 2.000826482296657105e+03 7.174726496878633952e+02 2.477024505704722742e+03 5.704738506325107892e+02 2.160997896421252335e+03
6.829982868623898185e+02 1.996872016250962588e+03 7.176726496878634407e+02 2.475357422136357400e+03 5.706738506325107210e+02 2.169618336403724697e+03
6.831982868623897502e+02 1.992915285294382102e+03 7.178726496878633725e+02 2.473680209605107393e+03 5.708738506325107664e+02 2.178239071918892932e+03
6.833982868623897957e+02 1.988956353487573097e+03 7.180726496878633043e+02 2.471992909814252926e+03 5.710738506325108119e+02 2.186859898502847045e+03
6.835982868623898412e+02 1.984995284645362744e+03 7.182726496878633498e+02 2.470295564502668640e+03 5.712738506325107437e+02 2.195480611528671034e+03
6.837982868623897730e+02 1.981032142336162224e+03 7.184726496878633952e+02 2.468588215443724039e+03 5.714738506325106755e+02 2.204101006216638325e+03
6.839982868623897048e+02 1.977066989881405561e+03 7.186726496878633270e+02 2.466870904444177540e+03 5.716738506325107210e+02 2.212720877644448592e+03
6.841982868623897502e+02 1.973099890354999388e+03 7.188726496878632588e+02 2.465143673343082810e+03 5.718738506325107664e+02 2.221340020757440470e+03
6.843982868623897957e+02 1.969130906582798616e+03 7.190726496878633043e+02 2.463406564010694183e+03 5.720738506325106982e+02 2.229958230378780172e+03
6.845982868623897275e+02 1.965160101142071198e+03 7.192726496878633498e+02 2.461659618347389369e+03 5.722738506325106300e+02 2.238575301219735138e+03
6.847982868623896593e+02 1.961187536360982904e+03 7.194726496878632815e+02 2.459902878282574875e+03 5.724738506325106755e+02 2.247191027889808993e+03
6.849982868623897048e+02 1.957213274318113008e+03 7.196726496878632133e+02 2.458136385773613256e+03 5.726738506325107210e+02 2.255805204907000643e+03
6.851982868623897502e+02 1.953237376841964760e+03 7.198726496878632588e+02 2.456360182804747637e+03 5.728738506325106528e+02 2.264417626707944692e+03
6.853982868623896820e+02 1.949259905510489261e+03 7.200726496878633043e+02 2.454574311386034879e+03 5.730738506325105845e+02 2.273028087658151890e+03
6.855982868623896138e+02 1.945280921650628898e+03 7.202726496878632361e+02 2.452778813552277825e+03 5.732738506325106300e+02 2.281636382062162284e+03
6.857982868623896593e+02 1.941300486337861912e+03 7.204726496878631679e+02 2.450973731361962109e+03 5.734738506325106755e+02 2.290242304173707453e+03
6.859982868623897048e+02 1.937318660395785628e+03 7.206726496878632133e+02 2.449159106896203411e+03 5.736738506325106073e+02 2.298845648205889574e+03
6.861982868623896366e+02 1.933335504395679436e+03 7.208726496878632588e+02 2.447334982257693810e+03 5.738738506325105391e+02 2.307446208341331385e+03
6.863982868623895683e+02 1.929351078656093250e+03 7.210726496878631906e+02 2.445501399569657224e+03 5.740738506325105845e+02 2.316043778742312497e+03
6.865982868623896138e+02 1.925365443242455967e+03 7.212726496878631224e+02 2.443658400974799406e+03 5.742738506325106300e+02 2.324638153560891169e+03
6.867982868623896593e+02 1.921378657966695528e+03 7.214726496878631679e+02 2.441806028634276117e+03 5.744738506325105618e+02 2.333229126949023339e+03
6.869982868623895911e+02 1.917390782386851924e+03 7.216726496878632133e+02 2.439944324726658124e+03 5.746738506325104936e+02 2.341816493068675754e+03
6.871982868623895229e+02 1.913401875806722046e+03 7.218726496878631451e+02 2.438073331446898010e+03 5.748738506325105391e+02 2.350400046101919543e+03
6.873982868623895683e+02 1.909411997275511794e+03 7.220726496878630769e+02 2.436193091005308361e+03 5.750738506325105845e+02 2.358979580260961484e+03
6.875982868623896138e+02 1.905421205587495706e+03 7.222726496878631224e+02 2.434303645626536309e+03 5.752738506325105163e+02 2.367554889798244403e+03
6.877982868623895456e+02 1.901429559281694537e+03 7.224726496878631679e+02 2.432405037548557175e+03 5.754738506325104481e+02 2.376125769016477534e+03
6.879982868623894774e+02 1.897437116641556486e+03 7.226726496878630996e+02 2.430497309021653564e+03 5.756738506325104936e+02 2.384692012278668699e+03
6.881982868623895229e+02 1.893443935694653874e+03 7.228726496878630314e+02 2.428580502307414463e+03 5.758738506325105391e+02 2.393253414018087369e+03
6.883982868623895683e+02 1.889450074212402114e+03 7.230726496878630769e+02 2.426654659677726158e+03 5.760738506325104709e+02 2.401809768748304577e+03
6.885982868623895001e+02 1.885455589709770493e+03 7.232726496878631224e+02 2.424719823413783615e+03 5.762738506325104026e+02 2.410360871073133694e+03
6.887982868623894319e+02 1.881460539445018185e+03 7.234726496878630542e+02 2.422776035805092306e+03 5.764738506325104481e+02 2.418906515696584847e+03
6.889982868623894774e+02 1.877464980419435960e+03 7.236726496878629860e+02 2.420823339148478226e+03 5.766738506325104936e+02 2.427446497432783417e+03
6.891982868623895229e+02 1.873468969377103576e+03 7.238726496878630314e+02 2.418861775747106549e+03 5.768738506325104254e+02 2.435980611215872159e+03
6.893982868623894547e+02 1.869472562804662175e+03 7.240726496878630769e+02 2.416891387909502555e+03 5.770738506325103572e+02 2.444508652109915602e+03
6.895982868623893864e+02 1.865475816931073950e+03 7.242726496878630087e+02 2.414912217948577563e+03 5.772738506325104026e+02 2.453030415318739870e+03
6.897982868623894319e+02 1.861478787727423878e+03 7.244726496878629405e+02 2.412924308180655316e+03 5.774738506325104481e+02 2.461545696195759774e+03
6.899982868623894774e+02 1.857481530906725311e+03 7.246726496878629860e+02 2.410927700924508827e+03 5.776738506325103799e+02 2.470054290253798172e+03
6.901982868623894092e+02 1.853484101923717390e+03 7.248726496878630314e+02 2.408922438500402677e+03 5.778738506325103117e+02 2.478555993174892592e+03
6.903982868623893410e+02 1.849486555974690646e+03 7.250726496878629632e+02 2.406908563229135325e+03 5.780738506325103572e+02 2.487050600820017735e+03
6.905982868623893864e+02 1.845488947997320111e+03 7.252726496878628950e+02 2.404886117431082766e+03 5.782738506325104026e+02 2.495537909238835255e+03
6.907982868623894319e+02 1.841491332670510019e+03 7.254726496878629405e+02 2.402855143425257666e+03 5.784738506325103344e+02 2.504017714679392157e+03
6.909982868623893637e+02 1.837493764414253747e+03 7.256726496878629860e+02 2.400815683528368027e+03 5.786738506325102662e+02 2.512489813597814191e+03
6.911982868623892955e+02 1.833496297389479423e+03 7.258726496878629177e+02 2.398767780053875867e+03 5.788738506325103117e+02 2.520954002667942405e+03
6.913982868623893410e+02 1.829498985497940339e+03 7.260726496878628495e+02 2.396711475311069080e+03 5.790738506325103572e+02 2.529410078790926491e+03
6.915982868623893864e+02 1.825501882382104668e+03 7.262726496878628950e+02 2.394646811604127834e+03 5.792738506325102890e+02 2.537857839104861341e+03
6.917982868623893182e+02 1.821505041425036552e+03 7.264726496878629405e+02 2.392573831231205986e+03 5.794738506325102207e+02 2.546297080994298540e+03
6.919982868623892500e+02 1.817508515750312199e+03 7.266726496878628723e+02 2.390492576483516586e+03 5.796738506325102662e+02 2.554727602099823798e+03
6.921982868623892955e+02 1.813512358221930299e+03 7.268726496878628041e+02 2.388403089644407373e+03 5.798738506325103117e+02 2.563149200327481140e+03
6.923982868623893410e+02 1.809516621444250177e+03 7.270726496878628495e+02 2.386305412988459466e+03 5.800738506325102435e+02 2.571561673858297581e+03
6.925982868623892728e+02 1.805521357761917898e+03 7.272726496878628950e+02 2.384199588780582417e+03 5.802738506325101753e+02 2.579964821157684128e+03
6.927982868623892045e+02 1.801526619259815334e+03 7.274726496878628268e+02 2.382085659275118815e+03 5.804738506325102207e+02 2.588358440984824938e+03
6.929982868623892500e+02 1.797532457763017646e+03 7.276726496878627586e+02 2.379963666714939791e+03 5.806738506325102662e+02 2.596742332402037846e+03
6.931982868623892955e+02 1.793538924836762590e+03 7.278726496878628041e+02 2.377833653330557809e+03 5.808738506325101980e+02 2.605116294784112597e+03
6.933982868623892273e+02 1.789546071786433004e+03 7.280726496878628495e+02 2.375695661339251728e+03 5.810738506325101298e+02 2.613480127827580873e+03
6.935982868623891591e+02 1.785553949657525891e+03 7.282726496878627813e+02 2.373549732944176412e+03 5.812738506325101753e+02 2.621833631559981313e+03
6.937982868623892045e+02 1.781562609235661967e+03 7.284726496878627131e+02 2.371395910333488246e+03 5.814738506325102207e+02 2.630176606349056783e+03
6.939982868623892500e+02 1.777572101046593389e+03 7.286726496878627586e+02 2.369234235679476114e+03 5.816738506325101525e+02 2.638508852911944814e+03
6.941982868623891818e+02 1.773582475356213081e+03 7.288726496878628041e+02 2.367064751137695112e+03 5.818738506325100843e+02 2.646830172324309387e+03
6.943982868623891136e+02 1.769593782170581335e+03 7.290726496878627358e+02 2.364887498846110702e+03 5.820738506325101298e+02 2.655140366029456345e+03
6.945982868623891591e+02 1.765606071235956279e+03 7.292726496878626676e+02 2.362702520924230157e+03 5.822738506325101753e+02 2.663439235847359669e+03
6.947982868623892045e+02 1.761619392038847536e+03 7.294726496878627131e+02 2.360509859472258540e+03 5.824738506325101071e+02 2.671726583983690489e+03
6.949982868623891363e+02 1.757633793806064887e+03 7.296726496878627586e+02 2.358309556570256063e+03 5.826738506325100388e+02 2.680002213038835180e+03
6.951982868623890681e+02 1.753649325504775334e+03 7.298726496878626904e+02 2.356101654277288162e+03 5.828738506325100843e+02 2.688265926016785215e+03
6.953982868623891136e+02 1.749666035842577230e+03 7.300726496878626222e+02 2.353886194630591945e+03 5.830738506325101298e+02 2.696517526334046579e+03
6.955982868623891591e+02 1.745683973267588044e+03 7.302726496878626676e+02 2.351663219644738547e+03 5.832738506325100616e+02 2.704756817828499152e+03
6.957982868623890909e+02 1.741703185968528032e+03 7.304726496878627131e+02 2.349432771310816406e+03 5.834738506325099934e+02 2.712983604768201985e+03
6.959982868623890226e+02 1.737723721874815965e+03 7.306726496878626449e+02 2.347194891595601803e+03 5.836738506325100388e+02 2.721197691860169925e+03
6.961982868623890681e+02 1.733745628656674171e+03 7.308726496878625767e+02 2.344949622440733947e+03 5.838738506325100843e+02 2.729398884259092938e+03
6.963982868623891136e+02 1.729768953725263600e+03 7.310726496878626222e+02 2.342697005761915534e+03 5.840738506325100161e+02 2.737586987575982221e+03
6.965982868623890454e+02 1.725793744232788640e+03 7.312726496878626676e+02 2.340437083448092380e+03 5.842738506325099479e+02 2.745761807886870429e+03
6.967982868623889772e+02 1.721820047072634225e+03 7.314726496878625994e+02 2.338169897360662617e+03 5.844738506325099934e+02 2.753923151741344554e+03
6.969982868623890226e+02 1.717847908879511579e+03 7.316726496878625312e+02 2.335895489332660418e+03 5.846738506325100388e+02 2.762070826171100634e+03
6.971982868623890681e+02 1.713877376029612606e+03 7.318726496878625767e+02 2.333613901167976110e+03 5.848738506325099706e+02 2.770204638698449799e+03
6.973982868623889999e+02 1.709908494640767458e+03 7.320726496878626222e+02 2.331325174640563546e+03 5.850738506325099024e+02 2.778324397344760200e+03
6.975982868623889317e+02 1.705941310572602788e+03 7.322726496878625539e+02 2.329029351493654758e+03 5.852738506325099479e+02 2.786429910638861656e+03
6.977982868623889772e+02 1.701975869426722738e+03 7.324726496878624857e+02 2.326726473438976427e+03 5.854738506325099934e+02 2.794520987625393900e+03
6.979982868623890226e+02 1.698012216546902437e+03 7.326726496878625312e+02 2.324416582155979995e+03 5.856738506325099252e+02 2.802597437873097988e+03
6.981982868623889544e+02 1.694050397019268985e+03 7.328726496878625767e+02 2.322099719291071779e+03 5.858738506325098570e+02 2.810659071483108164e+03
6.983982868623888862e+02 1.690090455672504504e+03 7.330726496878625085e+02 2.319775926456848538e+03 5.860738506325099024e+02 2.818705699097130491e+03
6.985982868623889317e+02 1.686132437078051453e+03 7.332726496878624403e+02 2.317445245231328954e+03 5.862738506325099479e+02 2.826737131905599199e+03
6.987982868623889772e+02 1.682176385550342275e+03 7.334726496878624857e+02 2.315107717157207389e+03 5.864738506325098797e+02 2.834753181655779372e+03
6.989982868623889090e+02 1.678222345147006990e+03 7.336726496878625312e+02 2.312763383741099460e+03 5.866738506325098115e+02 2.842753660659842353e+03
6.991982868623888407e+02 1.674270359669115351e+03 7.338726496878624630e+02 2.310412286452795342e+03 5.868738506325098570e+02 2.850738381802869753e+03
6.993982868623888862e+02 1.670320472661408758e+03 7.340726496878623948e+02 2.308054466724519443e+03 5.870738506325099024e+02 2.858707158550758322e+03
6.995982868623889317e+02 1.666372727412561289e+03 7.342726496878624403e+02 2.305689965950193709e+03 5.872738506325098342e+02 2.866659804958183486e+03
6.997982868623888635e+02 1.662427166955422081e+03 7.344726496878624857e+02 2.303318825484704576e+03 5.874738506325097660e+02 2.874596135676411450e+03
6.999982868623887953e+02 1.658483834067281805e+03 7.346726496878624175e+02 2.300941086643184008e+03 5.876738506325098115e+02 2.882515965961102211e+03
7.001982868623888407e+02 1.654542771270143930e+03 7.348726496878623493e+02 2.298556790700272359e+03 5.878738506325098570e+02 2.890419111680035712e+03
7.003982868623888862e+02 1.650604020831002117e+03 7.350726496878623948e+02 2.296165978889412145e+03 5.880738506325097887e+02 2.898305389320825725e+03
7.005982868623888180e+02 1.646667624762128526e+03 7.352726496878624403e+02 2.293768692402136367e+03 5.882738506325097205e+02 2.906174615998544596e+03
7.007982868623887498e+02 1.642733624821358035e+03 7.354726496878623720e+02 2.291364972387355010e+03 5.884738506325097660e+02 2.914026609463290242e+03
7.009982868623887953e+02 1.638802062512393377e+03 7.356726496878623038e+02 2.288954859950654281e+03 5.886738506325098115e+02 2.921861188107715861e+03
7.011982868623888407e+02 1.634872979085113911e+03 7.358726496878623493e+02 2.286538396153597660e+03 5.888738506325097433e+02 2.929678170974502791e+03
7.013982868623887725e+02 1.630946415535888491e+03 7.360726496878623948e+02 2.284115622013036045e+03 5.890738506325096751e+02 2.937477377763779259e+03
7.015982868623887043e+02 1.627022412607884007e+03 7.362726496878623266e+02 2.281686578500415180e+03 5.892738506325097205e+02 2.945258628840475922e+03
7.017982868623887498e+02 1.623101010791412136e+03 7.364726496878622584e+02 2.279251306541091708e+03 5.894738506325097660e+02 2.953021745241591816e+03
7.019982868623887953e+02 1.619182250324253346e+03 7.366726496878623038e+02 2.276809847013655144e+03 5.896738506325096978e+02 2.960766548683498968e+03
7.021982868623887271e+02 1.615266171192004322e+03 7.368726496878623493e+02 2.274362240749255307e+03 5.898738506325096296e+02 2.968492861569079196e+03
7.023982868623886588e+02 1.611352813128413800e+03 7.370726496878622811e+02 2.271908528530930198e+03 5.900738506325096751e+02 2.976200506994892294e+03
7.025982868623887043e+02 1.607442215615751138e+03 7.372726496878622129e+02 2.269448751092941620e+03 5.902738506325097205e+02 2.983889308758214156e+03
7.027982868623887498e+02 1.603534417885160110e+03 7.374726496878622584e+02 2.266982949120113517e+03 5.904738506325096523e+02 2.991559091364061260e+03
7.029982868623886816e+02 1.599629458917038392e+03 7.376726496878623038e+02 2.264511163247178047e+03 5.906738506325095841e+02 2.999209680032169217e+03
7.031982868623886134e+02 1.595727377441390672e+03 7.378726496878622356e+02 2.262033434058127568e+03 5.908738506325096296e+02 3.006840900703865827e+03
7.033982868623886588e+02 1.591828211938228833e+03 7.380726496878621674e+02 2.259549802085563442e+03 5.910738506325096751e+02 3.014452580048905929e+03
7.035982868623887043e+02 1.587932000637953706e+03 7.382726496878622129e+02 2.257060307810054837e+03 5.912738506325096068e+02 3.022044545472257141e+03
7.037982868623886361e+02 1.584038781521749343e+03 7.384726496878622584e+02 2.254564991659509360e+03 5.914738506325095386e+02 3.029616625120846493e+03
7.039982868623885679e+02 1.580148592321980459e+03 7.386726496878621901e+02 2.252063894008532770e+03 5.916738506325095841e+02 3.037168647890177908e+03
7.041982868623886134e+02 1.576261470522593072e+03 7.388726496878621219e+02 2.249557055177806433e+03 5.918738506325096296e+02 3.044700443430941050e+03
7.043982868623886588e+02 1.572377453359545370e+03 7.390726496878621674e+02 2.247044515433457491e+03 5.920738506325095614e+02 3.052211842155578779e+03
7.045982868623885906e+02 1.568496577821211076e+03 7.392726496878622129e+02 2.244526314986455873e+03 5.922738506325094932e+02 3.059702675244727743e+03
7.047982868623885224e+02 1.564618880648802588e+03 7.394726496878621447e+02 2.242002493991988104e+03 5.924738506325095386e+02 3.067172774653675333e+03
7.049982868623885679e+02 1.560744398336805034e+03 7.396726496878620765e+02 2.239473092548849309e+03 5.926738506325095841e+02 3.074621973118677033e+03
7.051982868623886134e+02 1.556873167133421475e+03 7.398726496878621219e+02 2.236938150698844765e+03 5.928738506325095159e+02 3.082050104163265587e+03
7.053982868623885452e+02 1.553005223041001500e+03 7.400726496878621674e+02 2.234397708426191457e+03 5.930738506325094477e+02 3.089457002104511048e+03
7.055982868623884769e+02 1.549140601816493927e+03 7.402726496878620992e+02 2.231851805656920078e+03 5.932738506325094932e+02 3.096842502059160779e+03
7.057982868623885224e+02 1.545279338971894958e+03 7.404726496878620310e+02 2.229300482258279771e+03 5.934738506325095386e+02 3.104206439949748074e+03
7.059982868623885679e+02 1.541421469774721800e+03 7.406726496878620765e+02 2.226743778038166056e+03 5.936738506325094704e+02 3.111548652510661213e+03
7.061982868623884997e+02 1.537567029248464223e+03 7.408726496878621219e+02 2.224181732744528745e+03 5.938738506325094022e+02 3.118868977294113847e+03
7.063982868623884315e+02 1.533716052173054095e+03 7.410726496878620537e+02 2.221614386064802602e+03 5.940738506325094477e+02 3.126167252676080807e+03
7.065982868623884769e+02 1.529868573085344906e+03 7.412726496878619855e+02 2.219041777625330724e+03 5.942738506325094932e+02 3.133443317862134336e+03
7.067982868623885224e+02 1.526024626279597442e+03 7.414726496878620310e+02 2.216463946990799286e+03 5.944738506325094249e+02 3.140697012893258034e+03
7.069982868623884542e+02 1.522184245807958632e+03 7.416726496878620765e+02 2.213880933663681390e+03 5.946738506325093567e+02 3.147928178651578492e+03
7.071982868623883860e+02 1.518347465480950859e+03 7.418726496878620082e+02 2.211292777083670444e+03 5.948738506325094022e+02 3.155136656866040084e+03
7.073982868623884315e+02 1.514514318867973543e+03 7.420726496878619400e+02 2.208699516627131743e+03 5.950738506325094477e+02 3.162322290117985631e+03
7.075982868623884769e+02 1.510684839297807002e+03 7.422726496878619855e+02 2.206101191606552675e+03 5.952738506325093795e+02 3.169484921846727048e+03
7.077982868623884087e+02 1.506859059859116087e+03 7.424726496878620310e+02 2.203497841269999299e+03 5.954738506325093113e+02 3.176624396355010504e+03
7.079982868623883405e+02 1.503037013400955175e+03 7.426726496878619628e+02 2.200889504800578834e+03 5.956738506325093567e+02 3.183740558814439737e+03
7.081982868623883860e+02 1.499218732533294769e+03 7.428726496878618946e+02 2.198276221315900330e+03 5.958738506325094022e+02 3.190833255270808422e+03
7.083982868623884315e+02 1.495404249627540594e+03 7.430726496878619400e+02 2.195658029867546702e+03 5.960738506325093340e+02 3.197902332649396612e+03
7.085982868623883633e+02 1.491593596817059961e+03 7.432726496878619855e+02 2.193034969440551322e+03 5.962738506325092658e+02 3.204947638760196696e+03
7.087982868623882950e+02 1.487786805997707006e+03 7.434726496878619173e+02 2.190407078952876418e+03 5.964738506325093113e+02 3.211969022303072506e+03
7.089982868623883405e+02 1.483983908828363838e+03 7.436726496878618491e+02 2.187774397254886935e+03 5.966738506325093567e+02 3.218966332872825205e+03
7.091982868623883860e+02 1.480184936731482821e+03 7.438726496878618946e+02 2.185136963128851676e+03 5.968738506325092885e+02 3.225939420964243254e+03
7.093982868623883178e+02 1.476389920893629551e+03 7.440726496878619400e+02 2.182494815288427617e+03 5.970738506325092203e+02 3.232888137977064616e+03
7.095982868623882496e+02 1.472598892266029907e+03 7.442726496878618718e+02 2.179847992378160598e+03 5.972738506325092658e+02 3.239812336220866200e+03
7.097982868623882950e+02 1.468811881565123713e+03 7.444726496878618036e+02 2.177196532972981004e+03 5.974738506325093113e+02 3.246711868919887820e+03
7.099982868623883405e+02 1.465028919273128395e+03 7.446726496878618491e+02 2.174540475577714915e+03 5.976738506325092430e+02 3.253586590217811590e+03
7.101982868623882723e+02 1.461250035638602412e+03 7.448726496878618946e+02 2.171879858626590249e+03 5.978738506325091748e+02 3.260436355182448096e+03
7.103982868623882041e+02 1.457475260677003462e+03 7.450726496878618264e+02 2.169214720482757912e+03 5.980738506325092203e+02 3.267261019810402104e+03
7.105982868623882496e+02 1.453704624171264868e+03 7.452726496878617581e+02 2.166545099437799763e+03 5.982738506325092658e+02 3.274060441031594564e+03
7.107982868623882950e+02 1.449938155672376752e+03 7.454726496878618036e+02 2.163871033711258860e+03 5.984738506325091976e+02 3.280834476713805088e+03
7.109982868623882268e+02 1.446175884499962194e+03 7.456726496878618491e+02 2.161192561450170160e+03 5.986738506325091294e+02 3.287582985667092089e+03
7.111982868623881586e+02 1.442417839742849765e+03 7.458726496878617809e+02 2.158509720728587126e+03 5.988738506325091748e+02 3.294305827648180184e+03
7.113982868623882041e+02 1.438664050259676969e+03 7.460726496878617127e+02 2.155822549547117887e+03 5.990738506325092203e+02 3.301002863364746645e+03
7.115982868623882496e+02 1.434914544679479832e+03 7.462726496878617581e+02 2.153131085832470490e+03 5.992738506325091521e+02 3.307673954479664644e+03
7.117982868623881814e+02 1.431169351402281336e+03 7.464726496878618036e+02 2.150435367436994056e+03 5.994738506325090839e+02 3.314318963615206030e+03
7.119982868623881131e+02 1.427428498599693512e+03 7.466726496878617354e+02 2.147735432138233591e+03 5.996738506325091294e+02 3.320937754357119502e+03
7.121982868623881586e+02 1.423692014215519293e+03 7.468726496878616672e+02 2.145031317638478868e+03 5.998738506325091748e+02 3.327530191258676041e+03
7.123982868623882041e+02 1.419959925966370065e+03 7.470726496878617127e+02 2.142323061564320142e+03 6.000738506325091066e+02 3.334096139844656591e+03
7.125982868623881359e+02 1.416232261342266384e+03 7.472726496878617581e+02 2.139610701466220235e+03 6.002738506325090384e+02 3.340635466615273344e+03
7.127982868623880677e+02 1.412509047607251659e+03 7.474726496878616899e+02 2.136894274818079793e+03 6.004738506325090839e+02 3.347148039049985982e+03
7.129982868623881131e+02 1.408790311800009704e+03 7.476726496878616217e+02 2.134173819016795278e+03 6.006738506325091294e+02 3.353633725611300633e+03
7.131982868623881586e+02 1.405076080734499101e+03 7.478726496878616672e+02 2.131449371381847868e+03 6.008738506325090611e+02 3.360092395748476974e+03
7.133982868623880904e+02 1.401366381000567571e+03 7.480726496878617127e+02 2.128720969154883278e+03 6.010738506325089929e+02 3.366523919901171666e+03
7.135982868623880222e+02 1.397661238964573840e+03 7.482726496878616445e+02 2.125988649499291569e+03 6.012738506325090384e+02 3.372928169503039499e+03
7.137982868623880677e+02 1.393960680770031331e+03 7.484726496878615762e+02 2.123252449499790600e+03 6.014738506325090839e+02 3.379305016985215389e+03
7.139982868623881131e+02 1.390264732338244812e+03 7.486726496878616217e+02 2.120512406162027219e+03 6.016738506325090157e+02 3.385654335779773646e+03
7.141982868623880449e+02 1.386573419368941131e+03 7.488726496878616672e+02 2.117768556412170255e+03 6.018738506325089475e+02 3.391976000323137669e+03
7.143982868623879767e+02 1.382886767340909955e+03 7.490726496878615990e+02 2.115020937096515354e+03 6.020738506325089929e+02 3.398269886059366854e+03
7.145982868623880222e+02 1.379204801512650420e+03 7.492726496878615308e+02 2.112269584981080698e+03 6.022738506325090384e+02 3.404535869443415322e+03
7.147982868623880677e+02 1.375527546923030286e+03 7.494726496878615762e+02 2.109514536751223204e+03 6.024738506325089702e+02 3.410773827944314689e+03
7.149982868623879995e+02 1.371855028391919859e+03 7.496726496878616217e+02 2.106755829011256083e+03 6.026738506325089020e+02 3.416983640048302277e+03
7.151982868623879313e+02 1.368187270520856373e+03 7.498726496878615535e+02 2.103993498284057750e+03 6.028738506325089475e+02 3.423165185261873376e+03
7.153982868623879767e+02 1.364524297693695416e+03 7.500726496878614853e+02 2.101227581010696667e+03 6.030738506325089929e+02 3.429318344114762567e+03
7.155982868623880222e+02 1.360866134077275774e+03 7.502726496878615308e+02 2.098458113550060716e+03 6.032738506325089247e+02 3.435442998162856838e+03
7.157982868623879540e+02 1.357212803622084721e+03 7.504726496878615762e+02 2.095685132178481581e+03 6.034738506325088565e+02 3.441539029991085499e+03
7.159982868623878858e+02 1.353564330062912177e+03 7.506726496878615080e+02 2.092908673089377771e+03 6.036738506325089020e+02 3.447606323216184137e+03
7.161982868623879313e+02 1.349920736919526234e+03 7.508726496878614398e+02 2.090128772392882638e+03 6.038738506325089475e+02 3.453644762489417189e+03
7.163982868623879767e+02 1.346282047497350504e+03 7.510726496878614853e+02 2.087345466115488307e+03 6.040738506325088792e+02 3.459654233499249585e+03
7.165982868623879085e+02 1.342648284888128046e+03 7.512726496878615308e+02 2.084558790199703253e+03 6.042738506325088110e+02 3.465634622973951082e+03
7.167982868623878403e+02 1.339019471970599170e+03 7.514726496878614626e+02 2.081768780503691232e+03 6.044738506325088565e+02 3.471585818684111928e+03
7.169982868623878858e+02 1.335395631411184013e+03 7.516726496878613943e+02 2.078975472800927946e+03 6.046738506325089020e+02 3.477507709445103046e+03
7.171982868623879313e+02 1.331776785664665795e+03 7.518726496878614398e+02 2.076178902779860437e+03 6.048738506325088338e+02 3.483400185119493017e+03
7.173982868623878630e+02 1.328162956974868621e+03 7.520726496878614853e+02 2.073379106043576485e+03 6.050738506325087656e+02 3.489263136619371835e+03
7.175982868623877948e+02 1.324554167375346651e+03 7.522726496878614171e+02 2.070576118109459458e+03 6.052738506325088110e+02 3.495096455908628286e+03
7.177982868623878403e+02 1.320950438690073042e+03 7.524726496878613489e+02 2.067769974408867711e+03 6.054738506325088565e+02 3.500900036005148650e+03
7.179982868623878858e+02 1.317351792534132528e+03 7.526726496878613943e+02 2.064960710286803987e+03 6.056738506325087883e+02 3.506673770982951737e+03
7.181982868623878176e+02 1.313758250314416955e+03 7.528726496878614398e+02 2.062148361001596641e+03 6.058738506325087201e+02 3.512417555974296192e+03
7.183982868623877494e+02 1.310169833230310587e+03 7.530726496878613716e+02 2.059332961724587221e+03 6.060738506325087656e+02 3.518131287171654094e+03
7.185982868623877948e+02 1.306586562274396556e+03 7.532726496878613034e+02 2.056514547539805335e+03 6.062738506325088110e+02 3.523814861829690926e+03
7.187982868623878403e+02 1.303008458233161264e+03 7.534726496878613489e+02 2.053693153443664414e+03 6.064738506325087428e+02 3.529468178267120948e+03
7.189982868623877721e+02 1.299435541687687646e+03 7.536726496878613943e+02 2.050868814344663406e+03 6.066738506325086746e+02 3.535091135868562105e+03
7.191982868623877039e+02 1.295867833014359348e+03 7.538726496878613261e+02 2.048041565063076632e+03 6.068738506325087201e+02 3.540683635086266804e+03
7.193982868623877494e+02 1.292305352385571268e+03 7.540726496878612579e+02 2.045211440330655932e+03 6.070738506325087656e+02 3.546245577441818114e+03
7.195982868623877948e+02 1.288748119770438507e+03 7.542726496878613034e+02 2.042378474790334622e+03 6.072738506325086973e+02 3.551776865527771861e+03
7.197982868623877266e+02 1.285196154935507593e+03 7.544726496878613489e+02 2.039542702995951458e+03 6.074738506325086291e+02 3.557277403009214595e+03
7.199982868623876584e+02 1.281649477445458615e+03 7.546726496878612807e+02 2.036704159411949149e+03 6.076738506325086746e+02 3.562747094625276986e+03
7.201982868623877039e+02 1.278108106663826902e+03 7.548726496878612124e+02 2.033862878413096269e+03 6.078738506325087201e+02 3.568185846190555367e+03
7.203982868623877494e+02 1.274572061753723801e+03 7.550726496878612579e+02 2.031018894284206453e+03 6.080738506325086519e+02 3.573593564596504621e+03
7.205982868623876811e+02 1.271041361678543581e+03 7.552726496878613034e+02 2.028172241219872149e+03 6.082738506325085837e+02 3.578970157812763318e+03
7.207982868623876129e+02 1.267516025202688070e+03 7.554726496878612352e+02 2.025322953324189257e+03 6.084738506325086291e+02 3.584315534888381990e+03
7.209982868623876584e+02 1.263996070892284024e+03 7.556726496878611670e+02 2.022471064610481335e+03 6.086738506325086746e+02 3.589629605953036389e+03
7.211982868623877039e+02 1.260481517115913448e+03 7.558726496878612124e+02 2.019616609001046527e+03 6.088738506325086064e+02 3.594912282218134351e+03
7.213982868623876357e+02 1.256972382045329141e+03 7.560726496878612579e+02 2.016759620326894947e+03 6.090738506325085382e+02 3.600163475977912640e+03
7.215982868623875675e+02 1.253468683656183657e+03 7.562726496878611897e+02 2.013900132327493793e+03 6.092738506325085837e+02 3.605383100610420115e+03
7.217982868623876129e+02 1.249970439728752581e+03 7.564726496878611215e+02 2.011038178650510872e+03 6.094738506325086291e+02 3.610571070578466333e+03
7.219982868623876584e+02 1.246477667848674855e+03 7.566726496878611670e+02 2.008173792851566077e+03 6.096738506325085609e+02 3.615727301430501939e+03
7.221982868623875902e+02 1.242990385407668555e+03 7.568726496878612124e+02 2.005307008393994010e+03 6.098738506325084927e+02 3.620851709801456309e+03
7.223982868623875220e+02 1.239508609604270305e+03 7.570726496878611442e+02 2.002437858648595920e+03 6.100738506325085382e+02 3.625944213413486068e+03
7.225982868623875675e+02 1.236032357444561285e+03 7.572726496878610760e+02 1.999566376893401639e+03 6.102738506325085837e+02 3.631004731076679491e+03
7.227982868623876129e+02 1.232561645742913242e+03 7.574726496878611215e+02 1.996692596313436752e+03 6.104738506325085154e+02 3.636033182689677687e+03
7.229982868623875447e+02 1.229096491122714724e+03 7.576726496878611670e+02 1.993816550000498864e+03 6.106738506325084472e+02 3.641029489240301245e+03
7.231982868623874765e+02 1.225636910017105720e+03 7.578726496878610988e+02 1.990938270952919083e+03 6.108738506325084927e+02 3.645993572806028624e+03
7.233982868623875220e+02 1.222182918669717537e+03 7.580726496878610305e+02 1.988057792075347152e+03 6.110738506325085382e+02 3.650925356554465452e+03
7.235982868623875675e+02 1.218734533135418133e+03 7.582726496878610760e+02 1.985175146178530213e+03 6.112738506325084700e+02 3.655824764743757441e+03
7.237982868623874992e+02 1.215291769281045845e+03 7.584726496878611215e+02 1.982290365979093167e+03 6.114738506325084018e+02 3.660691722722925078e+03
7.239982868623874310e+02 1.211854642786149498e+03 7.586726496878610533e+02 1.979403484099334946e+03 6.116738506325084472e+02 3.665526156932161484e+03
7.241982868623874765e+02 1.208423169143729410e+03 7.588726496878609851e+02 1.976514533067010689e+03 6.118738506325084927e+02 3.670327994903020226e+03
7.243982868623875220e+02 1.204997363660988412e+03 7.590726496878610305e+02 1.973623545315126421e+03 6.120738506325084245e+02 3.675097165258616315e+03
7.245982868623874538e+02 1.201577241460069445e+03 7.592726496878610760e+02 1.970730553181744199e+03 6.122738506325083563e+02 3.679833597713726704e+03
7.247982868623873856e+02 1.198162817478799525e+03 7.594726496878610078e+02 1.967835588909781336e+03 6.124738506325084018e+02 3.684537223074837584e+03
7.249982868623874310e+02 1.194754106471437126e+03 7.596726496878609396e+02 1.964938684646812817e+03 6.126738506325084472e+02 3.689207973240127103e+03
7.251982868623874765e+02 1.191351123009420007e+03 7.598726496878609851e+02 1.962039872444876437e+03 6.128738506325083790e+02 3.693845781199406701e+03
7.253982868623874083e+02 1.187953881482114866e+03 7.600726496878610305e+02 1.959139184260296588e+03 6.130738506325083108e+02 3.698450581034008337e+03
7.255982868623873401e+02 1.184562396097559031e+03 7.602726496878609623e+02 1.956236651953490309e+03 6.132738506325083563e+02 3.703022307916597583e+03
7.257982868623873856e+02 1.181176680883208292e+03 7.604726496878608941e+02 1.953332307288786978e+03 6.134738506325084018e+02 3.707560898110936705e+03
7.259982868623874310e+02 1.177796749686700423e+03 7.606726496878609396e+02 1.950426181934250508e+03 6.136738506325083335e+02 3.712066288971579070e+03
7.261982868623873628e+02 1.174422616176590282e+03 7.608726496878609851e+02 1.947518307461510631e+03 6.138738506325082653e+02 3.716538418943552642e+03
7.263982868623872946e+02 1.171054293843105597e+03 7.610726496878609169e+02 1.944608715345590554e+03 6.140738506325083108e+02 3.720977227561936161e+03
7.265982868623873401e+02 1.167691795998898669e+03 7.612726496878608486e+02 1.941697436964727785e+03 6.142738506325083563e+02 3.725382655451391201e+03
7.267982868623873856e+02 1.164335135779802158e+03 7.614726496878608941e+02 1.938784503600224070e+03 6.144738506325082881e+02 3.729754644325655590e+03
7.269982868623873173e+02 1.160984326145577825e+03 7.616726496878609396e+02 1.935869946436278724e+03 6.146738506325082199e+02 3.734093136986986337e+03
7.271982868623872491e+02 1.157639379880666638e+03 7.618726496878608714e+02 1.932953796559833563e+03 6.148738506325082653e+02 3.738398077325519807e+03
7.273982868623872946e+02 1.154300309594945020e+03 7.620726496878608032e+02 1.930036084960414883e+03 6.150738506325083108e+02 3.742669410318591872e+03
7.275982868623873401e+02 1.150967127724485408e+03 7.622726496878608486e+02 1.927116842529978157e+03 6.152738506325082426e+02 3.746907082030002584e+03
7.277982868623872719e+02 1.147639846532299543e+03 7.624726496878608941e+02 1.924196100062775486e+03 6.154738506325081744e+02 3.751111039609248110e+03
7.279982868623872037e+02 1.144318478109099033e+03 7.626726496878608259e+02 1.921273888255198017e+03 6.156738506325082199e+02 3.755281231290667165e+03
7.281982868623872491e+02 1.141003034374047502e+03 7.628726496878607577e+02 1.918350237705636800e+03 6.158738506325082653e+02 3.759417606392539255e+03
7.283982868623872946e+02 1.137693527075518659e+03 7.630726496878608032e+02 1.915425178914344770e+03 6.160738506325081971e+02 3.763520115316146985e+03
7.285982868623872264e+02 1.134389967791857771e+03 7.632726496878608486e+02 1.912498742283306683e+03 6.162738506325081289e+02 3.767588709544781977e+03
7.287982868623871582e+02 1.131092367932117213e+03 7.634726496878607804e+02 1.909570958116105203e+03 6.164738506325081744e+02 3.771623341642685773e+03
7.289982868623872037e+02 1.127800738736834091e+03 7.636726496878607122e+02 1.906641856617788562e+03 6.166738506325082199e+02 3.775623965253947972e+03
7.291982868623872491e+02 1.124515091278776481e+03 7.638726496878607577e+02 1.903711467894743009e+03 6.168738506325081516e+02 3.779590535101343903e+03
7.293982868623871809e+02 1.121235436463701944e+03 7.640726496878608032e+02 1.900779821954584349e+03 6.170738506325080834e+02 3.783523006985150914e+03
7.295982868623871127e+02 1.117961785031110367e+03 7.642726496878607350e+02 1.897846948706026524e+03 6.172738506325081289e+02 3.787421337781862348e+03
7.297982868623871582e+02 1.114694147555002246e+03 7.644726496878606667e+02 1.894912877958765876e+03 6.174738506325081744e+02 3.791285485442899244e+03
7.299982868623872037e+02 1.111432534444638804e+03 7.646726496878607122e+02 1.891977639423373148e+03 6.176738506325081062e+02 3.795115408993236088e+03
7.301982868623871354e+02 1.108176955945295049e+03 7.648726496878607577e+02 1.889041262711184345e+03 6.178738506325080380e+02 3.798911068530013836e+03
7.303982868623870672e+02 1.104927422139015334e+03 7.650726496878606895e+02 1.886103777334187953e+03 6.180738506325080834e+02 3.802672425221059257e+03
7.305982868623871127e+02 1.101683942945367335e+03 7.652726496878606213e+02 1.883165212704928081e+03 6.182738506325081289e+02 3.806399441303389722e+03
7.307982868623871582e+02 1.098446528122208292e+03 7.654726496878606667e+02 1.880225598136394183e+03 6.184738506325080607e+02 3.810092080081645236e+03
7.309982868623870900e+02 1.095215187266431712e+03 7.656726496878607122e+02 1.877284962841937158e+03 6.186738506325079925e+02 3.813750305926502733e+03
7.311982868623870218e+02 1.091989929814726565e+03 7.658726496878606440e+02 1.874343335935163623e+03 6.188738506325080380e+02 3.817374084273001699e+03
7.313982868623870672e+02 1.088770765044329892e+03 7.660726496878605758e+02 1.871400746429848368e+03 6.190738506325080834e+02 3.820963381618851145e+03
7.315982868623871127e+02 1.085557702073789869e+03 7.662726496878606213e+02 1.868457223239843643e+03 6.192738506325080152e+02 3.824518165522672462e+03
7.317982868623870445e+02 1.082350749863719329e+03 7.664726496878606667e+02 1.865512795178994566e+03 6.194738506325079470e+02 3.828038404602216815e+03
7.319982868623869763e+02 1.079149917217541542e+03 7.666726496878605985e+02 1.862567490961061822e+03 6.196738506325079925e+02 3.831524068532508409e+03
7.321982868623870218e+02 1.075955212782255330e+03 7.668726496878605303e+02 1.859621339199628892e+03 6.198738506325080380e+02 3.834975128043949098e+03
7.323982868623870672e+02 1.072766645049186309e+03 7.670726496878605758e+02 1.856674368408038390e+03 6.200738506325079697e+02 3.838391554920397994e+03
7.325982868623869990e+02 1.069584222354743815e+03 7.672726496878606213e+02 1.853726606999307933e+03 6.202738506325079015e+02 3.841773321997170115e+03
7.327982868623869308e+02 1.066407952881169649e+03 7.674726496878605531e+02 1.850778083286070114e+03 6.204738506325079470e+02 3.845120403159020952e+03
7.329982868623869763e+02 1.063237844657291816e+03 7.676726496878604848e+02 1.847828825480490650e+03 6.206738506325079925e+02 3.848432773338059633e+03
7.331982868623870218e+02 1.060073905559285777e+03 7.678726496878605303e+02 1.844878861694209263e+03 6.208738506325079243e+02 3.851710408511635251e+03
7.333982868623869535e+02 1.056916143311420456e+03 7.680726496878605758e+02 1.841928219938282837e+03 6.210738506325078561e+02 3.854953285700173183e+03
7.335982868623868853e+02 1.053764565486806077e+03 7.682726496878605076e+02 1.838976928123118341e+03 6.212738506325079015e+02 3.858161382964969107e+03
7.337982868623869308e+02 1.050619179508155185e+03 7.684726496878604394e+02 1.836025014058412808e+03 6.214738506325079470e+02 3.861334679405927091e+03
7.339982868623869763e+02 1.047479992648531152e+03 7.686726496878604848e+02 1.833072505453105805e+03 6.216738506325078788e+02 3.864473155159267208e+03
7.341982868623869081e+02 1.044347012032096700e+03 7.688726496878605303e+02 1.830119429915331693e+03 6.218738506325078106e+02 3.867576791395192231e+03
7.343982868623868399e+02 1.041220244634863093e+03 7.690726496878604621e+02 1.827165814952357550e+03 6.220738506325078561e+02 3.870645570315502027e+03
7.345982868623868853e+02 1.038099697285437969e+03 7.692726496878603939e+02 1.824211687970546791e+03 6.222738506325079015e+02 3.873679475151160204e+03
7.347982868623869308e+02 1.034985376665787953e+03 7.694726496878604394e+02 1.821257076275313693e+03 6.224738506325078333e+02 3.876678490159834382e+03
7.349982868623868626e+02 1.031877289311967616e+03 7.696726496878604848e+02 1.818302007071085882e+03 6.226738506325077651e+02 3.879642600623392809e+03
7.351982868623867944e+02 1.028775441614880037e+03 7.698726496878604166e+02 1.815346507461258398e+03 6.228738506325078106e+02 3.882571792845345499e+03
7.353982868623868399e+02 1.025679839821015776e+03 7.700726496878603484e+02 1.812390604448164140e+03 6.230738506325078561e+02 3.885466054148252624e+03
7.355982868623868853e+02 1.022590490033207175e+03 7.702726496878603939e+02 1.809434324933044081e+03 6.232738506325077879e+02 3.888325372871093805e+03
7.357982868623868171e+02 1.019507398211368354e+03 7.704726496878604394e+02 1.806477695716008384e+03 6.234738506325077196e+02 3.891149738366601468e+03
7.359982868623867489e+02 1.016430570173238948e+03 7.706726496878603712e+02 1.803520743496021169e+03 6.236738506325077651e+02 3.893939140998540552e+03
7.361982868623867944e+02 1.013360011595129890e+03 7.708726496878603029e+02 1.800563494870862996e+03 6.238738506325078106e+02 3.896693572138960462e+03
7.363982868623868399e+02 1.010295728012669656e+03 7.710726496878603484e+02 1.797605976337116772e+03 6.240738506325077424e+02 3.899413024165399293e+03
7.365982868623867716e+02 1.007237724821543566e+03 7.712726496878603939e+02 1.794648214290147280e+03 6.242738506325076742e+02 3.902097490458057564e+03
7.367982868623867034e+02 1.004186007278229908e+03 7.714726496878603257e+02 1.791690235024084359e+03 6.244738506325077196e+02 3.904746965396932410e+03
7.369982868623867489e+02 1.001140580500750502e+03 7.716726496878602575e+02 1.788732064731803803e+03 6.246738506325077651e+02 3.907361444358902645e+03
7.371982868623867944e+02 9.981014494694023824e+02 7.718726496878603029e+02 1.785773729504920084e+03 6.248738506325076969e+02 3.909940923714783821e+03
7.373982868623867262e+02 9.950686190275063154e+02 7.720726496878603484e+02 1.782815255333778168e+03 6.250738506325076287e+02 3.912485400826355999e+03
7.375982868623866580e+02 9.920420938821292793e+02 7.722726496878602802e+02 1.779856668107443056e+03 6.252738506325076742e+02 3.914994874043337859e+03
7.377982868623867034e+02 9.890218786048317270e+02 7.724726496878602120e+02 1.776897993613699782e+03 6.254738506325077196e+02 3.917469342700325342e+03
7.379982868623867489e+02 9.860079776324070053e+02 7.726726496878602575e+02 1.773939257539039545e+03 6.256738506325076514e+02 3.919908807113708917e+03
7.381982868623866807e+02 9.830003952676086101e+02 7.728726496878603029e+02 1.770980485468679717e+03 6.258738506325075832e+02 3.922313268578540828e+03
7.383982868623866125e+02 9.799991356798844890e+02 7.730726496878602347e+02 1.768021702886554294e+03 6.260738506325076287e+02 3.924682729365372325e+03
7.385982868623866580e+02 9.770042029061079347e+02 7.732726496878601665e+02 1.765062935175316852e+03 6.262738506325076742e+02 3.927017192717051785e+03
7.387982868623867034e+02 9.740156008513226880e+02 7.734726496878602120e+02 1.762104207616356234e+03 6.264738506325076060e+02 3.929316662845489645e+03
7.389982868623866352e+02 9.710333332894578007e+02 7.736726496878602575e+02 1.759145545389803374e+03 6.266738506325075377e+02 3.931581144928400590e+03
7.391982868623865670e+02 9.680574038640663730e+02 7.738726496878601893e+02 1.756186973574546755e+03 6.268738506325075832e+02 3.933810645105990716e+03
7.393982868623866125e+02 9.650878160890437130e+02 7.740726496878601210e+02 1.753228517148242645e+03 6.270738506325076287e+02 3.936005170477622869e+03
7.395982868623866580e+02 9.621245733493731223e+02 7.742726496878601665e+02 1.750270200987329417e+03 6.272738506325075605e+02 3.938164729098446514e+03
7.397982868623865897e+02 9.591676789018347336e+02 7.744726496878602120e+02 1.747312049867061205e+03 6.274738506325074923e+02 3.940289329976003046e+03
7.399982868623865215e+02 9.562171358757353801e+02 7.746726496878601438e+02 1.744354088461521314e+03 6.276738506325075377e+02 3.942378983066781075e+03
7.401982868623865670e+02 9.532729472736361913e+02 7.748726496878600756e+02 1.741396341343637232e+03 6.278738506325075832e+02 3.944433699272753529e+03
7.403982868623866125e+02 9.503351159720747319e+02 7.750726496878601210e+02 1.738438832985223144e+03 6.280738506325075150e+02 3.946453490437877008e+03
7.405982868623865443e+02 9.474036447222806601e+02 7.752726496878601665e+02 1.735481587757003126e+03 6.282738506325074468e+02 3.948438369344565217e+03
7.407982868623864761e+02 9.444785361509032100e+02 7.754726496878600983e+02 1.732524629928640024e+03 6.284738506325074923e+02 3.950388349710124658e+03
7.409982868623865215e+02 9.415597927607221891e+02 7.756726496878600301e+02 1.729567983668766828e+03 6.286738506325075377e+02 3.952303446183157121e+03
7.411982868623865670e+02 9.386474169313714810e+02 7.758726496878600756e+02 1.726611673045028056e+03 6.288738506325074695e+02 3.954183674339944901e+03
7.413982868623864988e+02 9.357414109200577741e+02 7.760726496878601210e+02 1.723655722024117040e+03 6.290738506325074013e+02 3.956029050680794626e+03
7.415982868623864306e+02 9.328417768622686026e+02 7.762726496878600528e+02 1.720700154471813221e+03 6.292738506325074468e+02 3.957839592626356534e+03
7.417982868623864761e+02 9.299485167724823214e+02 7.764726496878599846e+02 1.717744994153022617e+03 6.294738506325074923e+02 3.959615318513909187e+03
7.419982868623865215e+02 9.270616325449000215e+02 7.766726496878600301e+02 1.714790264731826710e+03 6.296738506325074241e+02 3.961356247593621902e+03
7.421982868623864533e+02 9.241811259541344725e+02 7.768726496878600756e+02 1.711835989771524510e+03 6.298738506325073558e+02 3.963062400024785802e+03
7.423982868623863851e+02 9.213069986559291920e+02 7.770726496878600074e+02 1.708882192734691216e+03 6.300738506325074013e+02 3.964733796872019411e+03
7.425982868623864306e+02 9.184392521878686466e+02 7.772726496878599391e+02 1.705928896983213463e+03 6.302738506325074468e+02 3.966370460101438312e+03
7.427982868623864761e+02 9.155778879700807238e+02 7.774726496878599846e+02 1.702976125778353435e+03 6.304738506325073786e+02 3.967972412576803436e+03
7.429982868623864078e+02 9.127229073059470466e+02 7.776726496878600301e+02 1.700023902280800712e+03 6.306738506325073104e+02 3.969539678055649347e+03
7.431982868623863396e+02 9.098743113827988509e+02 7.778726496878599619e+02 1.697072249550732522e+03 6.308738506325073558e+02 3.971072281185372958e+03
7.433982868623863851e+02 9.070321012726240042e+02 7.780726496878598937e+02 1.694121190547864899e+03 6.310738506325074013e+02 3.972570247499299967e+03
7.435982868623864306e+02 9.041962779327748194e+02 7.782726496878599391e+02 1.691170748131519758e+03 6.312738506325073331e+02 3.974033603412730827e+03
7.437982868623863624e+02 9.013668422066541552e+02 7.784726496878599846e+02 1.688220945060691747e+03 6.314738506325072649e+02 3.975462376218958525e+03
7.439982868623862942e+02 8.985437948244236850e+02 7.786726496878599164e+02 1.685271803994105994e+03 6.316738506325073104e+02 3.976856594085255438e+03
7.441982868623863396e+02 8.957271364036918158e+02 7.788726496878598482e+02 1.682323347490287688e+03 6.318738506325073558e+02 3.978216286048842903e+03
7.443982868623863851e+02 8.929168674502194563e+02 7.790726496878598937e+02 1.679375598007633471e+03 6.320738506325072876e+02 3.979541482012835786e+03
7.445982868623863169e+02 8.901129883586071401e+02 7.792726496878599391e+02 1.676428577904480335e+03 6.322738506325072194e+02 3.980832212742156116e+03
7.447982868623862487e+02 8.873154994129823763e+02 7.794726496878598709e+02 1.673482309439183609e+03 6.324738506325072649e+02 3.982088509859433088e+03
7.449982868623862942e+02 8.845244007876943897e+02 7.796726496878598027e+02 1.670536814770184719e+03 6.326738506325073104e+02 3.983310405840869862e+03
7.451982868623863396e+02 8.817396925480113623e+02 7.798726496878598482e+02 1.667592115956089856e+03 6.328738506325072422e+02 3.984497934012096721e+03
7.453982868623862714e+02 8.789613746507923224e+02 7.800726496878598937e+02 1.664648234955759563e+03 6.330738506325071739e+02 3.985651128543992399e+03
7.455982868623862032e+02 8.761894469451793839e+02 7.802726496878598255e+02 1.661705193628374445e+03 6.332738506325072194e+02 3.986770024448494951e+03
7.457982868623862487e+02 8.734239091732850966e+02 7.804726496878597573e+02 1.658763013733527032e+03 6.334738506325072649e+02 3.987854657574373505e+03
7.459982868623862942e+02 8.706647609708685422e+02 7.806726496878598027e+02 1.655821716931302944e+03 6.336738506325071967e+02 3.988905064602998209e+03
7.461982868623862259e+02 8.679120018680231397e+02 7.808726496878598482e+02 1.652881324782369575e+03 6.338738506325071285e+02 3.989921283044076972e+03
7.463982868623861577e+02 8.651656312898450096e+02 7.810726496878597800e+02 1.649941858748069535e+03 6.340738506325071739e+02 3.990903351231372199e+03
7.465982868623862032e+02 8.624256485571181656e+02 7.812726496878597118e+02 1.647003340190497056e+03 6.342738506325072194e+02 3.991851308318401152e+03
7.467982868623862487e+02 8.596920528869894724e+02 7.814726496878597573e+02 1.644065790372599622e+03 6.344738506325071512e+02 3.992765194274112673e+03
7.469982868623861805e+02 8.569648433936436049e+02 7.816726496878598027e+02 1.641129230458275288e+03 6.346738506325070830e+02 3.993645049878550708e+03
7.471982868623861123e+02 8.542440190889677751e+02 7.818726496878597345e+02 1.638193681512461353e+03 6.348738506325071285e+02 3.994490916718486915e+03
7.473982868623861577e+02 8.515295788832281687e+02 7.820726496878596663e+02 1.635259164501233045e+03 6.350738506325071739e+02 3.995302837183047359e+03
7.475982868623862032e+02 8.488215215857404701e+02 7.822726496878597118e+02 1.632325700291902649e+03 6.352738506325071057e+02 3.996080854459309649e+03
7.477982868623861350e+02 8.461198459055318608e+02 7.824726496878597573e+02 1.629393309653124561e+03 6.354738506325070375e+02 3.996825012527891886e+03
7.479982868623860668e+02 8.434245504520083614e+02 7.826726496878596890e+02 1.626462013254994417e+03 6.356738506325070830e+02 3.997535356158513878e+03
7.481982868623861123e+02 8.407356337356170570e+02 7.828726496878596208e+02 1.623531831669156190e+03 6.358738506325071285e+02 3.998211930905547433e+03
7.483982868623861577e+02 8.380530941685113930e+02 7.830726496878596663e+02 1.620602785368898367e+03 6.360738506325070603e+02 3.998854783103550290e+03
7.485982868623860895e+02 8.353769300652072616e+02 7.832726496878597118e+02 1.617674894729279913e+03 6.362738506325069920e+02 3.999463959862775027e+03
7.487982868623860213e+02 8.327071396432442043e+02 7.834726496878596436e+02 1.614748180027227136e+03 6.364738506325070375e+02 4.000039509064673894e+03
7.489982868623860668e+02 8.300437210238335410e+02 7.836726496878595754e+02 1.611822661441643504e+03 6.366738506325070830e+02 4.000581479357374519e+03
7.491982868623861123e+02 8.273866722325280989e+02 7.838726496878596208e+02 1.608898359053526747e+03 6.368738506325070148e+02 4.001089920151150636e+03
7.493982868623860440e+02 8.247359911998606776e+02 7.840726496878596663e+02 1.605975292846087541e+03 6.370738506325069466e+02 4.001564881613870512e+03
7.495982868623859758e+02 8.220916757619997952e+02 7.842726496878595981e+02 1.603053482704862517e+03 6.372738506325069920e+02 4.002006414666434466e+03
7.497982868623860213e+02 8.194537236613980440e+02 7.844726496878595299e+02 1.600132948417822945e+03 6.374738506325070375e+02 4.002414570978195570e+03
7.499982868623860668e+02 8.168221325474457899e+02 7.846726496878595754e+02 1.597213709675505015e+03 6.376738506325069693e+02 4.002789402962364875e+03
7.501982868623859986e+02 8.141968999771077051e+02 7.848726496878596208e+02 1.594295786071131488e+03 6.378738506325069011e+02 4.003130963771405732e+03
7.503982868623859304e+02 8.115780234155655535e+02 7.850726496878595526e+02 1.591379197100729016e+03 6.380738506325069466e+02 4.003439307292414469e+03
7.505982868623859758e+02 8.089655002368664327e+02 7.852726496878594844e+02 1.588463962163249107e+03 6.382738506325069920e+02 4.003714488142481969e+03
7.507982868623860213e+02 8.063593277245585114e+02 7.854726496878595299e+02 1.585550100560702504e+03 6.384738506325069238e+02 4.003956561664049786e+03
7.509982868623859531e+02 8.037595030723346099e+02 7.856726496878595754e+02 1.582637631498279006e+03 6.386738506325068556e+02 4.004165583920250356e+03
7.511982868623858849e+02 8.011660233846548635e+02 7.858726496878595071e+02 1.579726574084485719e+03 6.388738506325069011e+02 4.004341611690232639e+03
7.513982868623859304e+02 7.985788856773907582e+02 7.860726496878594389e+02 1.576816947331261417e+03 6.390738506325069466e+02 4.004484702464480506e+03
7.515982868623859758e+02 7.959980868784596169e+02 7.862726496878594844e+02 1.573908770154120703e+03 6.392738506325068784e+02 4.004594914440114735e+03
7.517982868623859076e+02 7.934236238284464662e+02 7.864726496878595299e+02 1.571002061372285880e+03 6.394738506325068101e+02 4.004672306516187746e+03
7.519982868623858394e+02 7.908554932812357947e+02 7.866726496878594617e+02 1.568096839708820880e+03 6.396738506325068556e+02 4.004716938288965139e+03
7.521982868623858849e+02 7.882936919046361481e+02 7.868726496878593935e+02 1.565193123790763366e+03 6.398738506325069011e+02 4.004728870047197233e+03
7.523982868623859304e+02 7.857382162810108639e+02 7.870726496878594389e+02 1.562290932149260243e+03 6.400738506325068329e+02 4.004708162767378326e+03
7.525982868623858622e+02 7.831890629078924349e+02 7.872726496878594844e+02 1.559390283219719549e+03 6.402738506325067647e+02 4.004654878109000492e+03
7.527982868623857939e+02 7.806462281986057405e+02 7.874726496878594162e+02 1.556491195341939601e+03 6.404738506325068101e+02 4.004569078409792837e+03
7.529982868623858394e+02 7.781097084828834340e+02 7.876726496878593480e+02 1.553593686760252240e+03 6.406738506325068556e+02 4.004450826680955288e+03
7.531982868623858849e+02 7.755795000074911059e+02 7.878726496878593935e+02 1.550697775623664711e+03 6.408738506325067874e+02 4.004300186602380109e+03
7.533982868623858167e+02 7.730555989368355085e+02 7.880726496878594389e+02 1.547803479986014509e+03 6.410738506325067192e+02 4.004117222517867503e+03
7.535982868623857485e+02 7.705380013535709622e+02 7.882726496878593707e+02 1.544910817806100567e+03 6.412738506325067647e+02 4.003901999430331216e+03
7.537982868623857939e+02 7.680267032592214491e+02 7.884726496878593025e+02 1.542019806947842881e+03 6.414738506325068101e+02 4.003654582996995941e+03
7.539982868623858394e+02 7.655217005747814483e+02 7.886726496878593480e+02 1.539130465180415740e+03 6.416738506325067419e+02 4.003375039524589283e+03
7.541982868623857712e+02 7.630229891413287078e+02 7.888726496878593935e+02 1.536242810178419859e+03 6.418738506325066737e+02 4.003063435964521886e+03
7.543982868623857030e+02 7.605305647206176900e+02 7.890726496878593252e+02 1.533356859522016293e+03 6.420738506325067192e+02 4.002719839908065751e+03
7.545982868623857485e+02 7.580444229956924573e+02 7.892726496878592570e+02 1.530472630697082423e+03 6.422738506325067647e+02 4.002344319581522996e+03
7.547982868623857939e+02 7.555645595714812544e+02 7.894726496878593025e+02 1.527590141095363833e+03 6.424738506325066965e+02 4.001936943841385983e+03
7.549982868623857257e+02 7.530909699754029134e+02 7.896726496878593480e+02 1.524709408014641213e+03 6.426738506325066282e+02 4.001497782169497896e+03
7.551982868623856575e+02 7.506236496579481354e+02 7.898726496878592798e+02 1.521830448658875866e+03 6.428738506325066737e+02 4.001026904668197403e+03
7.553982868623857030e+02 7.481625939932845313e+02 7.900726496878592116e+02 1.518953280138365471e+03 6.430738506325067192e+02 4.000524382055469687e+03
7.555982868623857485e+02 7.457077982798500670e+02 7.902726496878592570e+02 1.516077919469905737e+03 6.432738506325066510e+02 3.999990285660082463e+03
7.557982868623856803e+02 7.432592577409402566e+02 7.904726496878593025e+02 1.513204383576960481e+03 6.434738506325065828e+02 3.999424687416722463e+03
7.559982868623856120e+02 7.408169675252901243e+02 7.906726496878592343e+02 1.510332689289806694e+03 6.436738506325066282e+02 3.998827659861123266e+03
7.561982868623856575e+02 7.383809227076694697e+02 7.908726496878591661e+02 1.507462853345708027e+03 6.438738506325066737e+02 3.998199276125194501e+03
7.563982868623857030e+02 7.359511182894636931e+02 7.910726496878592116e+02 1.504594892389072584e+03 6.440738506325066055e+02 3.997539609932141957e+03
7.565982868623856348e+02 7.335275491992525758e+02 7.912726496878592570e+02 1.501728822971619593e+03 6.442738506325065373e+02 3.996848735591584500e+03
7.567982868623855666e+02 7.311102102933961078e+02 7.914726496878591888e+02 1.498864661552551070e+03 6.444738506325065828e+02 3.996126727994671000e+03
7.569982868623856120e+02 7.286990963566015580e+02 7.916726496878591206e+02 1.496002424498707342e+03 6.446738506325066282e+02 3.995373662609189068e+03
7.571982868623856575e+02 7.262942021025130543e+02 7.918726496878591661e+02 1.493142128084743263e+03 6.448738506325065600e+02 3.994589615474678794e+03
7.573982868623855893e+02 7.238955221742771755e+02 7.920726496878592116e+02 1.490283788493297607e+03 6.450738506325064918e+02 3.993774663197531936e+03
7.575982868623855211e+02 7.215030511451125221e+02 7.922726496878591433e+02 1.487427421815163598e+03 6.452738506325065373e+02 3.992928882946099293e+03
7.577982868623855666e+02 7.191167835188799700e+02 7.924726496878590751e+02 1.484573044049454438e+03 6.454738506325065828e+02 3.992052352445794440e+03
7.579982868623856120e+02 7.167367137306574705e+02 7.926726496878591206e+02 1.481720671103780205e+03 6.456738506325065146e+02 3.991145149974189735e+03
7.581982868623855438e+02 7.143628361472968891e+02 7.928726496878591661e+02 1.478870318794428385e+03 6.458738506325064463e+02 3.990207354356120049e+03
7.583982868623854756e+02 7.119951450679881191e+02 7.930726496878590979e+02 1.476022002846526902e+03 6.460738506325064918e+02 3.989239044958772411e+03
7.585982868623855211e+02 7.096336347248213769e+02 7.932726496878590297e+02 1.473175738894227607e+03 6.462738506325065373e+02 3.988240301686791554e+03
7.587982868623855666e+02 7.072782992833484741e+02 7.934726496878590751e+02 1.470331542480876806e+03 6.464738506325064691e+02 3.987211204977370471e+03
7.589982868623854984e+02 7.049291328431361308e+02 7.936726496878591206e+02 1.467489429059203758e+03 6.466738506325064009e+02 3.986151835795348688e+03
7.591982868623854301e+02 7.025861294383209952e+02 7.938726496878590524e+02 1.464649413991490292e+03 6.468738506325064463e+02 3.985062275628303723e+03
7.593982868623854756e+02 7.002492830381596605e+02 7.940726496878589842e+02 1.461811512549755662e+03 6.470738506325064918e+02 3.983942606481655275e+03
7.595982868623855211e+02 6.979185875475870944e+02 7.942726496878590297e+02 1.458975739915932081e+03 6.472738506325064236e+02 3.982792910873753499e+03
7.597982868623854529e+02 6.955940368077584708e+02 7.944726496878590751e+02 1.456142111182054123e+03 6.474738506325063554e+02 3.981613271830980921e+03
7.599982868623853847e+02 6.932756245965932749e+02 7.946726496878590069e+02 1.453310641350437891e+03 6.476738506325064009e+02 3.980403772882847989e+03
7.601982868623854301e+02 6.909633446293235011e+02 7.948726496878589387e+02 1.450481345333865647e+03 6.478738506325064463e+02 3.979164498057096807e+03
7.603982868623854756e+02 6.886571905590357119e+02 7.950726496878589842e+02 1.447654237955766575e+03 6.480738506325063781e+02 3.977895531874797598e+03
7.605982868623854074e+02 6.863571559772101409e+02 7.952726496878590297e+02 1.444829333950410728e+03 6.482738506325063099e+02 3.976596959345455161e+03
7.607982868623853392e+02 6.840632344142542252e+02 7.954726496878589614e+02 1.442006647963090018e+03 6.484738506325063554e+02 3.975268865962111704e+03
7.609982868623853847e+02 6.817754193400410259e+02 7.956726496878588932e+02 1.439186194550308983e+03 6.486738506325064009e+02 3.973911337696455575e+03
7.611982868623854301e+02 6.794937041644453757e+02 7.958726496878589387e+02 1.436367988179966687e+03 6.488738506325063327e+02 3.972524460993933644e+03
7.613982868623853619e+02 6.772180822378725225e+02 7.960726496878589842e+02 1.433552043231556354e+03 6.490738506325062644e+02 3.971108322768857761e+03
7.615982868623852937e+02 6.749485468517827940e+02 7.962726496878589160e+02 1.430738373996353857e+03 6.492738506325063099e+02 3.969663010399527593e+03
7.617982868623853392e+02 6.726850912392261534e+02 7.964726496878588478e+02 1.427926994677597804e+03 6.494738506325063554e+02 3.968188611723347094e+03
7.619982868623853847e+02 6.704277085753595884e+02 7.966726496878588932e+02 1.425117919390693260e+03 6.496738506325062872e+02 3.966685215031949610e+03
7.621982868623853165e+02 6.681763919779774596e+02 7.968726496878589387e+02 1.422311162163402741e+03 6.498738506325062190e+02 3.965152909066318898e+03
7.623982868623852482e+02 6.659311345080253659e+02 7.970726496878588705e+02 1.419506736936042216e+03 6.500738506325062644e+02 3.963591783011926509e+03
7.625982868623852937e+02 6.636919291701171915e+02 7.972726496878588023e+02 1.416704657561665044e+03 6.502738506325063099e+02 3.962001926493866449e+03
7.627982868623853392e+02 6.614587689130596573e+02 7.974726496878588478e+02 1.413904937806266616e+03 6.504738506325062417e+02 3.960383429571993020e+03
7.629982868623852710e+02 6.592316466303608422e+02 7.976726496878588932e+02 1.411107591348982851e+03 6.506738506325061735e+02 3.958736382736065025e+03
7.631982868623852028e+02 6.570105551607389316e+02 7.978726496878588250e+02 1.408312631782279823e+03 6.508738506325062190e+02 3.957060876900896801e+03
7.633982868623852482e+02 6.547954872886349449e+02 7.980726496878587568e+02 1.405520072612156582e+03 6.510738506325062644e+02 3.955357003401516067e+03
7.635982868623852937e+02 6.525864357447253497e+02 7.982726496878588023e+02 1.402729927258340467e+03 6.512738506325061962e+02 3.953624853988320865e+03
7.637982868623852255e+02 6.503833932064189867e+02 7.984726496878588478e+02 1.399942209054490831e+03 6.514738506325061280e+02 3.951864520822246050e+03
7.639982868623851573e+02 6.481863522983625217e+02 7.986726496878587795e+02 1.397156931248397996e+03 6.516738506325061735e+02 3.950076096469936601e+03
7.641982868623852028e+02 6.459953055929432821e+02 7.988726496878587113e+02 1.394374107002179699e+03 6.518738506325062190e+02 3.948259673898929123e+03
7.643982868623852482e+02 6.438102456107890248e+02 7.990726496878587568e+02 1.391593749392488462e+03 6.520738506325061508e+02 3.946415346472832880e+03
7.645982868623851800e+02 6.416311648212623595e+02 7.992726496878588023e+02 1.388815871410712361e+03 6.522738506325060825e+02 3.944543207946521306e+03
7.647982868623851118e+02 6.394580556429560829e+02 7.994726496878587341e+02 1.386040485963177844e+03 6.524738506325061280e+02 3.942643352461336690e+03
7.649982868623851573e+02 6.372909104441828276e+02 7.996726496878586659e+02 1.383267605871352771e+03 6.526738506325061735e+02 3.940715874540285768e+03
7.651982868623852028e+02 6.351297215434713053e+02 7.998726496878587113e+02 1.380497243872049012e+03 6.528738506325061053e+02 3.938760869083266698e+03
7.653982868623851346e+02 6.329744812100491345e+02 8.000726496878587568e+02 1.377729412617637081e+03 6.530738506325060371e+02 3.936778431362272386e+03
7.655982868623850663e+02 6.308251816643324901e+02 8.002726496878586886e+02 1.374964124676240999e+03 6.532738506325060825e+02 3.934768657016635188e+03
7.657982868623851118e+02 6.286818150784027921e+02 8.004726496878586204e+02 1.372201392531949978e+03 6.534738506325061280e+02 3.932731642048252979e+03
7.659982868623851573e+02 6.265443735764986286e+02 8.006726496878586659e+02 1.369441228585025328e+03 6.536738506325060598e+02 3.930667482816838401e+03
7.661982868623850891e+02 6.244128492354900573e+02 8.008726496878587113e+02 1.366683645152108511e+03 6.538738506325059916e+02 3.928576276035170849e+03
7.663982868623850209e+02 6.222872340853519972e+02 8.010726496878586431e+02 1.363928654466429634e+03 6.540738506325060371e+02 3.926458118764352093e+03
7.665982868623850663e+02 6.201675201096456931e+02 8.012726496878585749e+02 1.361176268678016640e+03 6.542738506325060825e+02 3.924313108409089637e+03
7.667982868623851118e+02 6.180536992459889234e+02 8.014726496878586204e+02 1.358426499853901532e+03 6.544738506325060143e+02 3.922141342712965070e+03
7.669982868623850436e+02 6.159457633865295065e+02 8.016726496878586659e+02 1.355679359978339562e+03 6.546738506325059461e+02 3.919942919753723345e+03
7.671982868623849754e+02 6.138437043784070966e+02 8.018726496878585976e+02 1.352934860953013413e+03 6.548738506325059916e+02 3.917717937938573868e+03
7.673982868623850209e+02 6.117475140242269163e+02 8.020726496878585294e+02 1.350193014597243973e+03 6.550738506325060371e+02 3.915466495999499330e+03
7.675982868623850663e+02 6.096571840825215531e+02 8.022726496878585749e+02 1.347453832648202479e+03 6.552738506325059689e+02 3.913188692988570438e+03
7.677982868623849981e+02 6.075727062682149153e+02 8.024726496878586204e+02 1.344717326761132426e+03 6.554738506325059006e+02 3.910884628273271574e+03
7.679982868623849299e+02 6.054940722530782296e+02 8.026726496878585522e+02 1.341983508509554213e+03 6.556738506325059461e+02 3.908554401531838266e+03
7.681982868623849754e+02 6.034212736661889949e+02 8.028726496878584840e+02 1.339252389385477500e+03 6.558738506325059916e+02 3.906198112748610583e+03
7.683982868623850209e+02 6.013543020943923239e+02 8.030726496878585294e+02 1.336523980799619267e+03 6.560738506325059234e+02 3.903815862209387888e+03
7.685982868623849527e+02 5.992931490827512562e+02 8.032726496878585749e+02 1.333798294081625045e+03 6.562738506325058552e+02 3.901407750496792687e+03
7.687982868623848844e+02 5.972378061349935479e+02 8.034726496878585067e+02 1.331075340480270370e+03 6.564738506325059006e+02 3.898973878485655860e+03
7.689982868623849299e+02 5.951882647139665323e+02 8.036726496878584385e+02 1.328355131163691112e+03 6.566738506325059461e+02 3.896514347338410062e+03
7.691982868623849754e+02 5.931445162420845918e+02 8.038726496878584840e+02 1.325637677219583566e+03 6.568738506325058779e+02 3.894029258500490414e+03
7.693982868623849072e+02 5.911065521017739002e+02 8.040726496878585294e+02 1.322922989655441143e+03 6.570738506325058097e+02 3.891518713695738370e+03
7.695982868623848390e+02 5.890743636359120501e+02 8.042726496878584612e+02 1.320211079398758102e+03 6.572738506325058552e+02 3.888982814921841509e+03
7.697982868623848844e+02 5.870479421482698399e+02 8.044726496878583930e+02 1.317501957297253057e+03 6.574738506325059006e+02 3.886421664445762872e+03
7.699982868623849299e+02 5.850272789039570398e+02 8.046726496878584385e+02 1.314795634119079068e+03 6.576738506325058324e+02 3.883835364799193030e+03
7.701982868623848617e+02 5.830123651298498544e+02 8.048726496878584840e+02 1.312092120553058976e+03 6.578738506325057642e+02 3.881224018774006709e+03
7.703982868623847935e+02 5.810031920150303222e+02 8.050726496878584157e+02 1.309391427208887535e+03 6.580738506325058097e+02 3.878587729417737592e+03
7.705982868623848390e+02 5.789997507112146877e+02 8.052726496878583475e+02 1.306693564617364245e+03 6.582738506325058552e+02 3.875926600029070414e+03
7.707982868623848844e+02 5.770020323331916643e+02 8.054726496878583930e+02 1.303998543230601854e+03 6.584738506325057870e+02 3.873240734153333506e+03
7.709982868623848162e+02 5.750100279592439847e+02 8.056726496878584385e+02 1.301306373422260094e+03 6.586738506325057187e+02 3.870530235578009524e+03
7.711982868623847480e+02 5.730237286315737038e+02 8.058726496878583703e+02 1.298617065487756008e+03 6.588738506325057642e+02 3.867795208328259832e+03
7.713982868623847935e+02 5.710431253567293197e+02 8.060726496878583021e+02 1.295930629644489727e+03 6.590738506325058097e+02 3.865035756662467975e+03
7.715982868623848390e+02 5.690682091060294852e+02 8.062726496878583475e+02 1.293247076032064797e+03 6.592738506325057415e+02 3.862251985067784517e+03
7.717982868623847708e+02 5.670989708159788734e+02 8.064726496878583930e+02 1.290566414712516462e+03 6.594738506325056733e+02 3.859443998255691440e+03
7.719982868623847025e+02 5.651354013886843859e+02 8.066726496878583248e+02 1.287888655670527896e+03 6.596738506325057187e+02 3.856611901157578359e+03
7.721982868623847480e+02 5.631774916922754528e+02 8.068726496878582566e+02 1.285213808813652577e+03 6.598738506325057642e+02 3.853755798920339657e+03
7.723982868623847935e+02 5.612252325613161474e+02 8.070726496878583021e+02 1.282541883972541427e+03 6.600738506325056960e+02 3.850875796901975718e+03
7.725982868623847253e+02 5.592786147972175286e+02 8.072726496878583475e+02 1.279872890901164737e+03 6.602738506325056278e+02 3.847972000667210978e+03
7.727982868623846571e+02 5.573376291686400918e+02 8.074726496878582793e+02 1.277206839277042036e+03 6.604738506325056733e+02 3.845044515983124256e+03
7.729982868623847025e+02 5.554022664119092951e+02 8.076726496878582111e+02 1.274543738701457187e+03 6.606738506325057187e+02 3.842093448814808198e+03
7.731982868623847480e+02 5.534725172314171004e+02 8.078726496878582566e+02 1.271883598699683262e+03 6.608738506325056505e+02 3.839118905321020065e+03
7.733982868623846798e+02 5.515483723000277223e+02 8.080726496878583021e+02 1.269226428721222192e+03 6.610738506325055823e+02 3.836120991849859820e+03
7.735982868623846116e+02 5.496298222594713252e+02 8.082726496878582338e+02 1.266572238140012814e+03 6.612738506325056278e+02 3.833099814934463666e+03
7.737982868623846571e+02 5.477168577207495446e+02 8.084726496878581656e+02 1.263921036254669616e+03 6.614738506325056733e+02 3.830055481288713509e+03
7.739982868623847025e+02 5.458094692645315718e+02 8.086726496878582111e+02 1.261272832288693735e+03 6.616738506325056051e+02 3.826988097802949596e+03
7.741982868623846343e+02 5.439076474415497842e+02 8.088726496878582566e+02 1.258627635390717842e+03 6.618738506325055369e+02 3.823897771539714995e+03
7.743982868623845661e+02 5.420113827729865079e+02 8.090726496878581884e+02 1.255985454634722601e+03 6.620738506325055823e+02 3.820784609729495969e+03
7.745982868623846116e+02 5.401206657508686249e+02 8.092726496878581202e+02 1.253346299020261995e+03 6.622738506325056278e+02 3.817648719766505110e+03
7.747982868623846571e+02 5.382354868384584279e+02 8.094726496878581656e+02 1.250710177472693204e+03 6.624738506325055596e+02 3.814490209204448547e+03
7.749982868623845889e+02 5.363558364706382235e+02 8.096726496878582111e+02 1.248077098843405111e+03 6.626738506325054914e+02 3.811309185752329995e+03
7.751982868623845206e+02 5.344817050542919787e+02 8.098726496878581429e+02 1.245447071910048635e+03 6.628738506325055369e+02 3.808105757270264348e+03
7.753982868623845661e+02 5.326130829686885590e+02 8.100726496878580747e+02 1.242820105376756146e+03 6.630738506325055823e+02 3.804880031765302647e+03
7.755982868623846116e+02 5.307499605658679229e+02 8.102726496878581202e+02 1.240196207874375887e+03 6.632738506325055141e+02 3.801632117387291601e+03
7.757982868623845434e+02 5.288923281710127640e+02 8.104726496878581656e+02 1.237575387960701391e+03 6.634738506325054459e+02 3.798362122424712197e+03
7.759982868623844752e+02 5.270401760828275428e+02 8.106726496878580974e+02 1.234957654120700454e+03 6.636738506325054914e+02 3.795070155300572878e+03
7.761982868623845206e+02 5.251934945739095610e+02 8.108726496878580292e+02 1.232343014766734541e+03 6.638738506325055369e+02 3.791756324568303626e+03
7.763982868623845661e+02 5.233522738911275383e+02 8.110726496878580747e+02 1.229731478238801628e+03 6.640738506325054686e+02 3.788420738907661416e+03
7.765982868623844979e+02 5.215165042559874564e+02 8.112726496878581202e+02 1.227123052804757435e+03 6.642738506325054004e+02 3.785063507120654776e+03
7.767982868623844297e+02 5.196861758650003367e+02 8.114726496878580519e+02 1.224517746660545981e+03 6.644738506325054459e+02 3.781684738127491528e+03
7.769982868623844752e+02 5.178612788900480837e+02 8.116726496878579837e+02 1.221915567930431280e+03 6.646738506325054914e+02 3.778284540962541541e+03
7.771982868623845206e+02 5.160418034787519446e+02 8.118726496878580292e+02 1.219316524667223121e+03 6.648738506325054232e+02 3.774863024770307675e+03
7.773982868623844524e+02 5.142277397548300542e+02 8.120726496878580747e+02 1.216720624852511264e+03 6.650738506325053550e+02 3.771420298801421723e+03
7.775982868623843842e+02 5.124190778184605506e+02 8.122726496878580065e+02 1.214127876396898955e+03 6.652738506325054004e+02 3.767956472408654008e+03
7.777982868623844297e+02 5.106158077466353120e+02 8.124726496878579383e+02 1.211538287140222792e+03 6.654738506325054459e+02 3.764471655042948896e+03
7.779982868623844752e+02 5.088179195935219354e+02 8.126726496878579837e+02 1.208951864851788287e+03 6.656738506325053777e+02 3.760965956249461669e+03
7.781982868623844070e+02 5.070254033908156543e+02 8.128726496878580292e+02 1.206368617230608379e+03 6.658738506325053095e+02 3.757439485663622236e+03
7.783982868623843387e+02 5.052382491480892668e+02 8.130726496878579610e+02 1.203788551905624672e+03 6.660738506325053550e+02 3.753892353007218844e+03
7.785982868623843842e+02 5.034564468531431771e+02 8.132726496878578928e+02 1.201211676435937989e+03 6.662738506325054004e+02 3.750324668084492714e+03
7.787982868623844297e+02 5.016799864723595874e+02 8.134726496878579383e+02 1.198637998311044839e+03 6.664738506325053322e+02 3.746736540778258586e+03
7.789982868623843615e+02 4.999088579510439558e+02 8.136726496878579837e+02 1.196067524951069572e+03 6.666738506325052640e+02 3.743128081046030729e+03
7.791982868623842933e+02 4.981430512137656024e+02 8.138726496878579155e+02 1.193500263706988790e+03 6.668738506325053095e+02 3.739499398916169412e+03
7.793982868623843387e+02 4.963825561647079212e+02 8.140726496878578473e+02 1.190936221860868045e+03 6.670738506325053550e+02 3.735850604484068754e+03
7.795982868623843842e+02 4.946273626880052916e+02 8.142726496878578928e+02 1.188375406626090353e+03 6.672738506325052867e+02 3.732181807908325027e+03
7.797982868623843160e+02 4.928774606480795910e+02 8.144726496878579383e+02 1.185817825147591066e+03 6.674738506325052185e+02 3.728493119406944970e+03
7.799982868623842478e+02 4.911328398899804029e+02 8.146726496878578700e+02 1.183263484502093206e+03 6.676738506325052640e+02 3.724784649253572297e+03
7.801982868623842933e+02 4.893934902397130600e+02 8.148726496878578018e+02 1.180712391698325291e+03 6.678738506325053095e+02 3.721056507773724206e+03
7.803982868623843387e+02 4.876594015045805577e+02 8.150726496878578473e+02 1.178164553677264166e+03 6.680738506325052413e+02 3.717308805341060634e+03
7.805982868623842705e+02 4.859305634735064245e+02 8.152726496878578928e+02 1.175619977312369883e+03 6.682738506325051731e+02 3.713541652373642592e+03
7.807982868623842023e+02 4.842069659173675973e+02 8.154726496878578246e+02 1.173078669409809208e+03 6.684738506325052185e+02 3.709755159330244624e+03
7.809982868623842478e+02 4.824885985893165525e+02 8.156726496878577564e+02 1.170540636708691181e+03 6.686738506325052640e+02 3.705949436706662709e+03
7.811982868623842933e+02 4.807754512251126471e+02 8.158726496878578018e+02 1.168005885881296308e+03 6.688738506325051958e+02 3.702124595032049911e+03
7.813982868623842251e+02 4.790675135434413505e+02 8.160726496878578473e+02 1.165474423533318713e+03 6.690738506325051276e+02 3.698280744865263387e+03
7.815982868623841568e+02 4.773647752462339895e+02 8.162726496878577791e+02 1.162946256204088058e+03 6.692738506325051731e+02 3.694417996791232781e+03
7.817982868623842023e+02 4.756672260189873214e+02 8.164726496878577109e+02 1.160421390366800324e+03 6.694738506325052185e+02 3.690536461417358169e+03
7.819982868623842478e+02 4.739748555310855522e+02 8.166726496878577564e+02 1.157899832428759055e+03 6.696738506325051503e+02 3.686636249369913457e+03
7.821982868623841796e+02 4.722876534361097356e+02 8.168726496878578018e+02 1.155381588731605461e+03 6.698738506325050821e+02 3.682717471290467529e+03
7.823982868623841114e+02 4.706056093721534808e+02 8.170726496878577336e+02 1.152866665551544429e+03 6.700738506325051276e+02 3.678780237832331295e+03
7.825982868623841568e+02 4.689287129621315557e+02 8.172726496878576654e+02 1.150355069099580305e+03 6.702738506325051731e+02 3.674824659657033862e+03
7.827982868623842023e+02 4.672569538140983809e+02 8.174726496878577109e+02 1.147846805521753140e+03 6.704738506325051048e+02 3.670850847430789599e+03
7.829982868623841341e+02 4.655903215215460023e+02 8.176726496878577564e+02 1.145341880899364241e+03 6.706738506325050366e+02 3.666858911821009769e+03
7.831982868623840659e+02 4.639288056637140585e+02 8.178726496878576881e+02 1.142840301249215599e+03 6.708738506325050821e+02 3.662848963492817802e+03
7.833982868623841114e+02 4.622723958058911080e+02 8.180726496878576199e+02 1.140342072523834304e+03 6.710738506325051276e+02 3.658821113105601853e+03
7.835982868623841568e+02 4.606210814997237435e+02 8.182726496878576654e+02 1.137847200611708786e+03 6.712738506325050594e+02 3.654775471309566910e+03
7.837982868623840886e+02 4.589748522835098470e+02 8.184726496878577109e+02 1.135355691337522330e+03 6.714738506325049912e+02 3.650712148742307818e+03
7.839982868623840204e+02 4.573336976825000306e+02 8.186726496878576427e+02 1.132867550462385225e+03 6.716738506325050366e+02 3.646631256025419134e+03
7.841982868623840659e+02 4.556976072091906644e+02 8.188726496878575745e+02 1.130382783684063043e+03 6.718738506325050821e+02 3.642532903761109992e+03
7.843982868623841114e+02 4.540665703636270791e+02 8.190726496878576199e+02 1.127901396637209928e+03 6.720738506325050139e+02 3.638417202528844427e+03
7.845982868623840432e+02 4.524405766336892043e+02 8.192726496878576654e+02 1.125423394893603700e+03 6.722738506325049457e+02 3.634284262881986251e+03
7.847982868623839749e+02 4.508196154953819246e+02 8.194726496878575972e+02 1.122948783962377775e+03 6.724738506325049912e+02 3.630134195344489854e+03
7.849982868623840204e+02 4.492036764131277664e+02 8.196726496878575290e+02 1.120477569290244901e+03 6.726738506325050366e+02 3.625967110407589644e+03
7.851982868623840659e+02 4.475927488400568564e+02 8.198726496878575745e+02 1.118009756261739994e+03 6.728738506325049684e+02 3.621783118526520866e+03
7.853982868623839977e+02 4.459868222182871023e+02 8.200726496878576199e+02 1.115545350199445465e+03 6.730738506325049002e+02 3.617582330117246784e+03
7.855982868623839295e+02 4.443858859792103999e+02 8.202726496878575517e+02 1.113084356364226323e+03 6.732738506325049457e+02 3.613364855553213147e+03
7.857982868623839749e+02 4.427899295437728711e+02 8.204726496878574835e+02 1.110626779955457096e+03 6.734738506325049912e+02 3.609130805162140405e+03
7.859982868623840204e+02 4.411989423227602174e+02 8.206726496878575290e+02 1.108172626111253066e+03 6.736738506325049229e+02 3.604880289222801821e+03
7.861982868623839522e+02 4.396129137170715921e+02 8.208726496878575745e+02 1.105721899908711976e+03 6.738738506325048547e+02 3.600613417961834784e+03
7.863982868623838840e+02 4.380318331179968254e+02 8.210726496878575063e+02 1.103274606364135252e+03 6.740738506325049002e+02 3.596330301550583954e+03
7.865982868623839295e+02 4.364556899074898411e+02 8.212726496878574380e+02 1.100830750433259709e+03 6.742738506325049457e+02 3.592031050101961227e+03
7.867982868623839749e+02 4.348844734584475873e+02 8.214726496878574835e+02 1.098390337011486963e+03 6.744738506325048775e+02 3.587715773667307076e+03
7.869982868623839067e+02 4.333181731349774282e+02 8.216726496878575290e+02 1.095953370934128543e+03 6.746738506325048093e+02 3.583384582233286892e+03
7.871982868623838385e+02 4.317567782926647624e+02 8.218726496878574608e+02 1.093519856976620304e+03 6.748738506325048547e+02 3.579037585718802347e+03
7.873982868623838840e+02 4.302002782788433706e+02 8.220726496878573926e+02 1.091089799854755938e+03 6.750738506325049002e+02 3.574674893971940492e+03
7.875982868623839295e+02 4.286486624328627499e+02 8.222726496878574380e+02 1.088663204224925494e+03 6.752738506325048320e+02 3.570296616766906482e+03
7.877982868623838613e+02 4.271019200863495371e+02 8.224726496878574835e+02 1.086240074684337969e+03 6.754738506325047638e+02 3.565902863801012245e+03
7.879982868623837930e+02 4.255600405634730805e+02 8.226726496878574153e+02 1.083820415771260741e+03 6.756738506325048093e+02 3.561493744691656502e+03
7.881982868623838385e+02 4.240230131812020318e+02 8.228726496878573471e+02 1.081404231965234430e+03 6.758738506325048547e+02 3.557069368973351629e+03
7.883982868623838840e+02 4.224908272495675305e+02 8.230726496878573926e+02 1.078991527687315511e+03 6.760738506325047865e+02 3.552629846094755521e+03
7.885982868623838158e+02 4.209634720719216716e+02 8.232726496878574380e+02 1.076582307300306184e+03 6.762738506325047183e+02 3.548175285415709368e+03
7.887982868623837476e+02 4.194409369451867065e+02 8.234726496878573698e+02 1.074176575108977204e+03 6.764738506325047638e+02 3.543705796204328180e+03
7.889982868623837930e+02 4.179232111601135102e+02 8.236726496878573016e+02 1.071774335360302075e+03 6.766738506325048093e+02 3.539221487634094046e+03
7.891982868623838385e+02 4.164102840015353877e+02 8.238726496878573471e+02 1.069375592243680785e+03 6.768738506325047410e+02 3.534722468780960753e+03
7.893982868623837703e+02 4.149021447486168199e+02 8.240726496878573926e+02 1.066980349891179003e+03 6.770738506325046728e+02 3.530208848620492063e+03
7.895982868623837021e+02 4.133987826751005059e+02 8.242726496878573244e+02 1.064588612377749087e+03 6.772738506325047183e+02 3.525680736025011811e+03
7.897982868623837476e+02 4.119001870495557114e+02 8.244726496878572561e+02 1.062200383721458593e+03 6.774738506325047638e+02 3.521138239760789020e+03
7.899982868623837930e+02 4.104063471356257651e+02 8.246726496878573016e+02 1.059815667883720607e+03 6.776738506325046956e+02 3.516581468485223468e+03
7.901982868623837248e+02 4.089172521922704959e+02 8.248726496878573471e+02 1.057434468769528848e+03 6.778738506325046274e+02 3.512010530744057633e+03
7.903982868623836566e+02 4.074328914740069081e+02 8.250726496878572789e+02 1.055056790227676856e+03 6.780738506325046728e+02 3.507425534968613192e+03
7.905982868623837021e+02 4.059532542311516181e+02 8.252726496878572107e+02 1.052682636050984911e+03 6.782738506325047183e+02 3.502826589473054355e+03
7.907982868623837476e+02 4.044783297100594268e+02 8.254726496878572561e+02 1.050312009976535364e+03 6.784738506325046501e+02 3.498213802451655738e+03
7.909982868623836794e+02 4.030081071533603563e+02 8.256726496878573016e+02 1.047944915685896376e+03 6.786738506325045819e+02 3.493587281976089798e+03
7.911982868623836112e+02 4.015425758001934469e+02 8.258726496878572334e+02 1.045581356805350424e+03 6.788738506325046274e+02 3.488947135992749281e+03
7.913982868623836566e+02 4.000817248864439080e+02 8.260726496878571652e+02 1.043221336906120086e+03 6.790738506325046728e+02 3.484293472320091041e+03
7.915982868623837021e+02 3.986255436449728222e+02 8.262726496878572107e+02 1.040864859504593596e+03 6.792738506325046046e+02 3.479626398645977133e+03
7.917982868623836339e+02 3.971740213058491236e+02 8.264726496878572561e+02 1.038511928062556763e+03 6.794738506325045364e+02 3.474946022525054104e+03
7.919982868623835657e+02 3.957271470965774256e+02 8.266726496878571879e+02 1.036162545987414433e+03 6.796738506325045819e+02 3.470252451376146837e+03
7.921982868623836112e+02 3.942849102423247132e+02 8.268726496878571197e+02 1.033816716632417865e+03 6.798738506325046274e+02 3.465545792479687861e+03
7.923982868623836566e+02 3.928472999661511835e+02 8.270726496878571652e+02 1.031474443296889604e+03 6.800738506325045591e+02 3.460826152975135756e+03
7.925982868623835884e+02 3.914143054892280134e+02 8.272726496878572107e+02 1.029135729226456988e+03 6.802738506325044909e+02 3.456093639858434017e+03
7.927982868623835202e+02 3.899859160310626862e+02 8.274726496878571425e+02 1.026800577613267478e+03 6.804738506325045364e+02 3.451348359979492670e+03
7.929982868623835657e+02 3.885621208097192039e+02 8.276726496878570742e+02 1.024468991596217165e+03 6.806738506325045819e+02 3.446590420039688524e+03
7.931982868623836112e+02 3.871429090420404009e+02 8.278726496878571197e+02 1.022140974261177462e+03 6.808738506325045137e+02 3.441819926589368606e+03
7.933982868623835429e+02 3.857282699438621876e+02 8.280726496878571652e+02 1.019816528641219520e+03 6.810738506325044455e+02 3.437036986025392707e+03
7.935982868623834747e+02 3.843181927302303507e+02 8.282726496878570970e+02 1.017495657716840242e+03 6.812738506325044909e+02 3.432241704588687753e+03
7.937982868623835202e+02 3.829126666156150804e+02 8.284726496878570288e+02 1.015178364416181694e+03 6.814738506325045364e+02 3.427434188361829001e+03
7.939982868623835657e+02 3.815116808141287379e+02 8.286726496878570742e+02 1.012864651615255525e+03 6.816738506325044682e+02 3.422614543266633063e+03
7.941982868623834975e+02 3.801152245397299794e+02 8.288726496878571197e+02 1.010554522138175344e+03 6.818738506325044000e+02 3.417782875061770937e+03
7.943982868623834293e+02 3.787232870064394774e+02 8.290726496878570515e+02 1.008247978757370106e+03 6.820738506325044455e+02 3.412939289340400592e+03
7.945982868623834747e+02 3.773358574285420559e+02 8.292726496878569833e+02 1.005945024193808422e+03 6.822738506325044909e+02 3.408083891527843207e+03
7.947982868623835202e+02 3.759529250208031499e+02 8.294726496878570288e+02 1.003645661117227291e+03 6.824738506325044227e+02 3.403216786879235315e+03
7.949982868623834520e+02 3.745744789986655405e+02 8.296726496878570742e+02 1.001349892146349930e+03 6.826738506325043545e+02 3.398338080477236417e+03
7.951982868623833838e+02 3.732005085784574590e+02 8.298726496878570060e+02 9.990577198491091622e+02 6.828738506325044000e+02 3.393447877229739333e+03
7.953982868623834293e+02 3.718310029775918224e+02 8.300726496878569378e+02 9.967691467428687702e+02 6.830738506325044455e+02 3.388546281867615562e+03
7.955982868623834747e+02 3.704659514147712684e+02 8.302726496878569833e+02 9.944841752946456381e+02 6.832738506325043772e+02 3.383633398942464737e+03
7.957982868623834065e+02 3.691053431101854017e+02 8.304726496878570288e+02 9.922028079213326919e+02 6.834738506325043090e+02 3.378709332824383182e+03
7.959982868623833383e+02 3.677491672857065623e+02 8.306726496878569606e+02 9.899250469899161544e+02 6.836738506325043545e+02 3.373774187699767481e+03
7.961982868623833838e+02 3.663974131650865047e+02 8.308726496878568923e+02 9.876508948177004186e+02 6.838738506325044000e+02 3.368828067569132145e+03
7.963982868623834293e+02 3.650500699741573953e+02 8.310726496878569378e+02 9.853803536725245067e+02 6.840738506325043318e+02 3.363871076244936830e+03
7.965982868623833610e+02 3.637071269410162131e+02 8.312726496878569833e+02 9.831134257729838737e+02 6.842738506325042636e+02 3.358903317349442204e+03
7.967982868623832928e+02 3.623685732962221095e+02 8.314726496878569151e+02 9.808501132886558480e+02 6.844738506325043090e+02 3.353924894312584001e+03
7.969982868623833383e+02 3.610343982729841628e+02 8.316726496878568469e+02 9.785904183403050638e+02 6.846738506325043545e+02 3.348935910369868452e+03
7.971982868623833838e+02 3.597045911073528828e+02 8.318726496878568923e+02 9.763343430001175420e+02 6.848738506325042863e+02 3.343936468560290905e+03
7.973982868623833156e+02 3.583791410384066580e+02 8.320726496878569378e+02 9.740818892919105565e+02 6.850738506325042181e+02 3.338926671724255357e+03
7.975982868623832474e+02 3.570580373084350754e+02 8.322726496878568696e+02 9.718330591913556873e+02 6.852738506325042636e+02 3.333906622501529000e+03
7.977982868623832928e+02 3.557412691631260486e+02 8.324726496878568014e+02 9.695878546261913016e+02 6.854738506325043090e+02 3.328876423329236331e+03
7.979982868623833383e+02 3.544288258517487975e+02 8.326726496878568469e+02 9.673462774764460619e+02 6.856738506325042408e+02 3.323836176439820974e+03
7.981982868623832701e+02 3.531206966273375656e+02 8.328726496878568923e+02 9.651083295746542490e+02 6.858738506325041726e+02 3.318785983859068438e+03
7.983982868623832019e+02 3.518168707468653906e+02 8.330726496878568241e+02 9.628740127060736995e+02 6.860738506325042181e+02 3.313725947404140697e+03
7.985982868623832474e+02 3.505173374714282772e+02 8.332726496878567559e+02 9.606433286088999921e+02 6.862738506325042636e+02 3.308656168681620329e+03
7.987982868623832928e+02 3.492220860664216389e+02 8.334726496878568014e+02 9.584162789744827933e+02 6.864738506325041953e+02 3.303576749085586471e+03
7.989982868623832246e+02 3.479311058017164555e+02 8.336726496878568469e+02 9.561928654475466374e+02 6.866738506325041271e+02 3.298487789795689423e+03
7.991982868623831564e+02 3.466443859518313957e+02 8.338726496878567787e+02 9.539730896264061357e+02 6.868738506325041726e+02 3.293389391775269360e+03
7.993982868623832019e+02 3.453619157961084056e+02 8.340726496878567104e+02 9.517569530631710677e+02 6.870738506325042181e+02 3.288281655769482313e+03
7.995982868623832474e+02 3.440836846188836944e+02 8.342726496878567559e+02 9.495444572639735270e+02 6.872738506325041499e+02 3.283164682303448444e+03
7.997982868623831791e+02 3.428096817096599125e+02 8.344726496878568014e+02 9.473356036891775602e+02 6.874738506325040817e+02 3.278038571680402129e+03
7.999982868623831109e+02 3.415398963632711116e+02 8.346726496878567332e+02 9.451303937535958539e+02 6.876738506325041271e+02 3.272903423979891159e+03
8.001982868623831564e+02 3.402743178800519672e+02 8.348726496878566650e+02 9.429288288266973268e+02 6.878738506325041726e+02 3.267759339055975033e+03
8.003982868623832019e+02 3.390129355660076271e+02 8.350726496878567104e+02 9.407309102328246126e+02 6.880738506325041044e+02 3.262606416535454628e+03
8.005982868623831337e+02 3.377557387329733274e+02 8.352726496878567559e+02 9.385366392514115432e+02 6.882738506325040362e+02 3.257444755816096858e+03
8.007982868623830655e+02 3.365027166987812279e+02 8.354726496878566877e+02 9.363460171171921047e+02 6.884738506325040817e+02 3.252274456064904825e+03
8.009982868623831109e+02 3.352538587874204268e+02 8.356726496878566195e+02 9.341590450204059835e+02 6.886738506325041271e+02 3.247095616216402505e+03
8.011982868623831564e+02 3.340091543291994185e+02 8.358726496878566650e+02 9.319757241070199143e+02 6.888738506325040589e+02 3.241908334970923079e+03
8.013982868623830882e+02 3.327685926609070748e+02 8.360726496878567104e+02 9.297960554789375465e+02 6.890738506325039907e+02 3.236712710792924554e+03
8.015982868623830200e+02 3.315321631259650417e+02 8.362726496878566422e+02 9.276200401942111284e+02 6.892738506325040362e+02 3.231508841909330386e+03
8.017982868623830655e+02 3.302998550745903685e+02 8.364726496878565740e+02 9.254476792672438705e+02 6.894738506325040817e+02 3.226296826307888296e+03
8.019982868623831109e+02 3.290716578639480190e+02 8.366726496878566195e+02 9.232789736690119753e+02 6.896738506325040134e+02 3.221076761735533637e+03
8.021982868623830427e+02 3.278475608583076450e+02 8.368726496878566650e+02 9.211139243272671138e+02 6.898738506325039452e+02 3.215848745696776859e+03
8.023982868623829745e+02 3.266275534291935401e+02 8.370726496878565968e+02 9.189525321267528852e+02 6.900738506325039907e+02 3.210612875452123262e+03
8.025982868623830200e+02 3.254116249555353875e+02 8.372726496878565285e+02 9.167947979094013817e+02 6.902738506325040362e+02 3.205369248016502297e+03
8.027982868623830655e+02 3.241997648238229885e+02 8.374726496878565740e+02 9.146407224745557869e+02 6.904738506325039680e+02 3.200117960157708239e+03
8.029982868623829972e+02 3.229919624282533164e+02 8.376726496878566195e+02 9.124903065791738754e+02 6.906738506325038998e+02 3.194859108394859959e+03
8.031982868623829290e+02 3.217882071708752960e+02 8.378726496878565513e+02 9.103435509380335589e+02 6.908738506325039452e+02 3.189592788996892523e+03
8.033982868623829745e+02 3.205884884617389048e+02 8.380726496878564831e+02 9.082004562239396819e+02 6.910738506325039907e+02 3.184319097981060622e+03
8.035982868623830200e+02 3.193927957190412030e+02 8.382726496878565285e+02 9.060610230679346841e+02 6.912738506325039225e+02 3.179038131111457005e+03
8.037982868623829518e+02 3.182011183692686700e+02 8.384726496878565740e+02 9.039252520595065334e+02 6.914738506325038543e+02 3.173749983897538186e+03
8.039982868623828836e+02 3.170134458473392556e+02 8.386726496878565058e+02 9.017931437467946125e+02 6.916738506325038998e+02 3.168454751592690172e+03
8.041982868623829290e+02 3.158297675967439773e+02 8.388726496878564376e+02 8.996646986367852605e+02 6.918738506325039452e+02 3.163152529192810107e+03
8.043982868623829745e+02 3.146500730696886308e+02 8.390726496878564831e+02 8.975399171955319844e+02 6.920738506325038770e+02 3.157843411434887912e+03
8.045982868623829063e+02 3.134743517272324311e+02 8.392726496878565285e+02 8.954187998483541833e+02 6.922738506325038088e+02 3.152527492795616581e+03
8.047982868623828381e+02 3.123025930394217653e+02 8.394726496878564603e+02 8.933013469800393977e+02 6.924738506325038543e+02 3.147204867490017477e+03
8.049982868623828836e+02 3.111347864854308227e+02 8.396726496878563921e+02 8.911875589350524933e+02 6.926738506325038998e+02 3.141875629470096101e+03
8.051982868623829290e+02 3.099709215536968259e+02 8.398726496878564376e+02 8.890774360177324525e+02 6.928738506325038315e+02 3.136539872423502857e+03
8.053982868623828608e+02 3.088109877420515090e+02 8.400726496878564831e+02 8.869709784925048552e+02 6.930738506325037633e+02 3.131197689772198828e+03
8.055982868623827926e+02 3.076549745578553825e+02 8.402726496878564149e+02 8.848681865840791261e+02 6.932738506325038088e+02 3.125849174671175660e+03
8.057982868623828381e+02 3.065028715181260850e+02 8.404726496878563466e+02 8.827690604776479404e+02 6.934738506325038543e+02 3.120494420007159988e+03
8.059982868623828836e+02 3.053546681496748647e+02 8.406726496878563921e+02 8.806736003190949305e+02 6.936738506325037861e+02 3.115133518397353782e+03
8.061982868623828153e+02 3.042103539892301569e+02 8.408726496878564376e+02 8.785818062151979575e+02 6.938738506325037179e+02 3.109766562188173339e+03
8.063982868623827471e+02 3.030699185835689491e+02 8.410726496878563694e+02 8.764936782338234025e+02 6.940738506325037633e+02 3.104393643454022822e+03
8.065982868623827926e+02 3.019333514896393353e+02 8.412726496878563012e+02 8.744092164041309161e+02 6.942738506325038088e+02 3.099014853996095098e+03
8.067982868623828381e+02 3.008006422746911426e+02 8.414726496878563466e+02 8.723284207167705517e+02 6.944738506325037406e+02 3.093630285341158469e+03
8.069982868623827699e+02 2.996717805163983144e+02 8.416726496878563921e+02 8.702512911240880840e+02 6.946738506325036724e+02 3.088240028740378420e+03
8.071982868623827017e+02 2.985467558029789075e+02 8.418726496878563239e+02 8.681778275403219141e+02 6.948738506325037179e+02 3.082844175168152105e+03
8.073982868623827471e+02 2.974255577333220231e+02 8.420726496878562557e+02 8.661080298417982704e+02 6.950738506325037633e+02 3.077442815320982390e+03
8.075982868623827926e+02 2.963081759171066096e+02 8.422726496878563012e+02 8.640418978671320929e+02 6.952738506325036951e+02 3.072036039616328253e+03
8.077982868623827244e+02 2.951945999749206635e+02 8.424726496878563466e+02 8.619794314174304191e+02 6.954738506325036269e+02 3.066623938191497018e+03
8.079982868623826562e+02 2.940848195383796906e+02 8.426726496878562784e+02 8.599206302564814450e+02 6.956738506325036724e+02 3.061206600902552964e+03
8.081982868623827017e+02 2.929788242502461344e+02 8.428726496878562102e+02 8.578654941109548417e+02 6.958738506325037179e+02 3.055784117323246846e+03
8.083982868623827471e+02 2.918766037645430060e+02 8.430726496878562557e+02 8.558140226705995701e+02 6.960738506325036496e+02 3.050356576743945425e+03
8.085982868623826789e+02 2.907781477466716638e+02 8.432726496878563012e+02 8.537662155884397635e+02 6.962738506325035814e+02 3.044924068170584633e+03
8.087982868623826107e+02 2.896834458735248745e+02 8.434726496878562330e+02 8.517220724809699277e+02 6.964738506325036269e+02 3.039486680323641394e+03
8.089982868623826562e+02 2.885924878335961239e+02 8.436726496878561647e+02 8.496815929283488913e+02 6.966738506325036724e+02 3.034044501637140002e+03
8.091982868623827017e+02 2.875052633270996125e+02 8.438726496878562102e+02 8.476447764745952327e+02 6.968738506325036042e+02 3.028597620257640301e+03
8.093982868623826334e+02 2.864217620660737680e+02 8.440726496878562557e+02 8.456116226277841861e+02 6.970738506325035360e+02 3.023146124043253167e+03
8.095982868623825652e+02 2.853419737744927716e+02 8.442726496878561875e+02 8.435821308602404542e+02 6.972738506325035814e+02 3.017690100562693260e+03
8.097982868623826107e+02 2.842658881883769482e+02 8.444726496878561193e+02 8.415563006087273834e+02 6.974738506325036269e+02 3.012229637094330428e+03
8.099982868623826562e+02 2.831934950558980404e+02 8.446726496878561647e+02 8.395341312746420499e+02 6.976738506325035587e+02 3.006764820625262928e+03
8.101982868623825880e+02 2.821247841374880636e+02 8.448726496878562102e+02 8.375156222242129616e+02 6.978738506325034905e+02 3.001295737850382466e+03
8.103982868623825198e+02 2.810597452059405441e+02 8.450726496878561420e+02 8.355007727886844577e+02 6.980738506325035360e+02 2.995822475171504720e+03
8.105982868623825652e+02 2.799983680465178963e+02 8.452726496878560738e+02 8.334895822645141834e+02 6.982738506325035814e+02 2.990345118696470763e+03
8.107982868623826107e+02 2.789406424570566969e+02 8.454726496878561193e+02 8.314820499135557839e+02 6.984738506325035132e+02 2.984863754238292131e+03
8.109982868623825425e+02 2.778865582480631815e+02 8.456726496878561647e+02 8.294781749632597894e+02 6.986738506325034450e+02 2.979378467314287263e+03
8.111982868623824743e+02 2.768361052428206790e+02 8.458726496878560965e+02 8.274779566068606300e+02 6.988738506325034905e+02 2.973889343145256589e+03
8.113982868623825198e+02 2.757892732774841420e+02 8.460726496878560283e+02 8.254813940035563746e+02 6.990738506325035360e+02 2.968396466654664437e+03
8.115982868623825652e+02 2.747460522011851936e+02 8.462726496878560738e+02 8.234884862787112070e+02 6.992738506325034678e+02 2.962899922467840042e+03
8.117982868623824970e+02 2.737064318761264303e+02 8.464726496878561193e+02 8.214992325240389164e+02 6.994738506325033995e+02 2.957399794911177651e+03
8.119982868623824288e+02 2.726704021776764080e+02 8.466726496878560511e+02 8.195136317977878662e+02 6.996738506325034450e+02 2.951896168011367536e+03
8.121982868623824743e+02 2.716379529944692877e+02 8.468726496878559828e+02 8.175316831249349434e+02 6.998738506325034905e+02 2.946389125494658856e+03
8.123982868623825198e+02 2.706090742284977182e+02 8.470726496878560283e+02 8.155533854973621146e+02 7.000738506325034223e+02 2.940878750786095225e+03
8.125982868623824515e+02 2.695837557952089014e+02 8.472726496878560738e+02 8.135787378740585609e+02 7.002738506325033541e+02 2.935365127008799391e+03
8.127982868623823833e+02 2.685619876235931542e+02 8.474726496878560056e+02 8.116077391812939368e+02 7.004738506325033995e+02 2.929848336983254285e+03
8.129982868623824288e+02 2.675437596562790645e+02 8.476726496878559374e+02 8.096403883128073176e+02 7.006738506325034450e+02 2.924328463226627719e+03
8.131982868623824743e+02 2.665290618496235311e+02 8.478726496878559828e+02 8.076766841299943280e+02 7.008738506325033768e+02 2.918805587952072528e+03
8.133982868623824061e+02 2.655178841738029973e+02 8.480726496878560283e+02 8.057166254620910877e+02 7.010738506325033086e+02 2.913279793068064919e+03
8.135982868623823379e+02 2.645102166128987164e+02 8.482726496878559601e+02 8.037602111063607708e+02 7.012738506325033541e+02 2.907751160177754173e+03
8.137982868623823833e+02 2.635060491649857681e+02 8.484726496878558919e+02 8.018074398282698212e+02 7.014738506325033995e+02 2.902219770578341922e+03
8.139982868623824288e+02 2.625053718422240649e+02 8.486726496878559374e+02 7.998583103616791732e+02 7.016738506325033313e+02 2.896685705260439590e+03
8.141982868623823606e+02 2.615081746709395816e+02 8.488726496878559828e+02 7.979128214090237634e+02 7.018738506325032631e+02 2.891149044907472216e+03
8.143982868623822924e+02 2.605144476917099610e+02 8.490726496878559146e+02 7.959709716414936338e+02 7.020738506325033086e+02 2.885609869895081829e+03
8.145982868623823379e+02 2.595241809594483584e+02 8.492726496878558464e+02 7.940327596992190138e+02 7.022738506325033541e+02 2.880068260290559465e+03
8.147982868623823833e+02 2.585373645434900709e+02 8.494726496878558919e+02 7.920981841914438064e+02 7.024738506325032859e+02 2.874524295852282648e+03
8.149982868623823151e+02 2.575539885276712084e+02 8.496726496878559374e+02 7.901672436967169233e+02 7.026738506325032176e+02 2.868978056029149684e+03
8.151982868623822469e+02 2.565740430104090137e+02 8.498726496878558692e+02 7.882399367630687266e+02 7.028738506325032631e+02 2.863429619960059881e+03
8.153982868623822924e+02 2.555975181047836315e+02 8.500726496878558009e+02 7.863162619081839466e+02 7.030738506325033086e+02 2.857879066473396961e+03
8.155982868623823379e+02 2.546244039386183715e+02 8.502726496878558464e+02 7.843962176195883558e+02 7.032738506325032404e+02 2.852326474086518374e+03
8.157982868623822696e+02 2.536546906545580100e+02 8.504726496878558919e+02 7.824798023548273704e+02 7.034738506325031722e+02 2.846771921005252352e+03
8.159982868623822014e+02 2.526883684101420613e+02 8.506726496878558237e+02 7.805670145416409014e+02 7.036738506325032176e+02 2.841215485123439976e+03
8.161982868623822469e+02 2.517254273778858078e+02 8.508726496878557555e+02 7.786578525781408189e+02 7.038738506325032631e+02 2.835657244022460873e+03
8.163982868623822924e+02 2.507658577453542534e+02 8.510726496878558009e+02 7.767523148329896685e+02 7.040738506325031949e+02 2.830097274970787566e+03
8.165982868623822242e+02 2.498096497152387769e+02 8.512726496878558464e+02 7.748503996455823426e+02 7.042738506325031267e+02 2.824535654923535276e+03
8.167982868623821560e+02 2.488567935054252303e+02 8.514726496878557782e+02 7.729521053262121768e+02 7.044738506325031722e+02 2.818972460522058554e+03
8.169982868623822014e+02 2.479072793490728372e+02 8.516726496878557100e+02 7.710574301562534174e+02 7.046738506325032176e+02 2.813407768093531558e+03
8.171982868623822469e+02 2.469610974946842532e+02 8.518726496878557555e+02 7.691663723883334569e+02 7.048738506325031494e+02 2.807841653650567423e+03
8.173982868623821787e+02 2.460182382061755675e+02 8.520726496878558009e+02 7.672789302465102992e+02 7.050738506325030812e+02 2.802274192890801714e+03
8.175982868623821105e+02 2.450786917629475283e+02 8.522726496878557327e+02 7.653951019264452498e+02 7.052738506325031267e+02 2.796705461196562737e+03
8.177982868623821560e+02 2.441424484599528455e+02 8.524726496878556645e+02 7.635148855955760610e+02 7.054738506325031722e+02 2.791135533634495459e+03
8.179982868623822014e+02 2.432094986077688077e+02 8.526726496878557100e+02 7.616382793932879167e+02 7.056738506325031040e+02 2.785564484955230455e+03
8.181982868623821332e+02 2.422798325326626241e+02 8.528726496878557555e+02 7.597652814310919211e+02 7.058738506325030357e+02 2.779992389593033749e+03
8.183982868623820650e+02 2.413534405766546342e+02 8.530726496878556873e+02 7.578958897927927865e+02 7.060738506325030812e+02 2.774419321665517600e+03
8.185982868623821105e+02 2.404303130975906981e+02 8.532726496878556190e+02 7.560301025346614097e+02 7.062738506325031267e+02 2.768845354973320809e+03
8.187982868623821560e+02 2.395104404692021660e+02 8.534726496878556645e+02 7.541679176856036975e+02 7.064738506325030585e+02 2.763270562999830418e+03
8.189982868623820877e+02 2.385938130811737494e+02 8.536726496878557100e+02 7.523093332473347346e+02 7.066738506325029903e+02 2.757695018910888848e+03
8.191982868623820195e+02 2.376804213392032636e+02 8.538726496878556418e+02 7.504543471945517013e+02 7.068738506325030357e+02 2.752118795554537883e+03
8.193982868623820650e+02 2.367702556650658323e+02 8.540726496878555736e+02 7.486029574750928077e+02 7.070738506325030812e+02 2.746541965460775828e+03
8.195982868623821105e+02 2.358633064966771542e+02 8.542726496878556190e+02 7.467551620101128265e+02 7.072738506325030130e+02 2.740964600841311494e+03
8.197982868623820423e+02 2.349595642881510855e+02 8.544726496878556645e+02 7.449109586942580563e+02 7.074738506325029448e+02 2.735386773589323184e+03
8.199982868623819741e+02 2.340590195098620256e+02 8.546726496878555963e+02 7.430703453958208229e+02 7.076738506325029903e+02 2.729808555279262237e+03
8.201982868623820195e+02 2.331616626485032953e+02 8.548726496878555281e+02 7.412333199569169437e+02 7.078738506325030357e+02 2.724230017166656125e+03
8.203982868623820650e+02 2.322674842071457704e+02 8.550726496878555736e+02 7.393998801936477321e+02 7.080738506325029675e+02 2.718651230187896999e+03
8.205982868623819968e+02 2.313764747052960900e+02 8.552726496878556190e+02 7.375700238962690491e+02 7.082738506325028993e+02 2.713072264960084340e+03
8.207982868623819286e+02 2.304886246789505719e+02 8.554726496878555508e+02 7.357437488293594470e+02 7.084738506325029448e+02 2.707493191780839879e+03
8.209982868623819741e+02 2.296039246806552114e+02 8.556726496878554826e+02 7.339210527319786479e+02 7.086738506325029903e+02 2.701914080628183001e+03
8.211982868623820195e+02 2.287223652795575788e+02 8.558726496878555281e+02 7.321019333178335273e+02 7.088738506325029221e+02 2.696335001160363845e+03
8.213982868623819513e+02 2.278439370614651125e+02 8.560726496878555736e+02 7.302863882754522820e+02 7.090738506325028538e+02 2.690756022715741892e+03
8.215982868623818831e+02 2.269686306288937203e+02 8.562726496878555054e+02 7.284744152683383618e+02 7.092738506325028993e+02 2.685177214312666365e+03
8.217982868623819286e+02 2.260964366011232016e+02 8.564726496878554372e+02 7.266660119351347475e+02 7.094738506325029448e+02 2.679598644649381640e+03
8.219982868623819741e+02 2.252273456142507371e+02 8.566726496878554826e+02 7.248611758897903883e+02 7.096738506325028766e+02 2.674020382103926750e+03
8.221982868623819058e+02 2.243613483212406550e+02 8.568726496878555281e+02 7.230599047217187945e+02 7.098738506325028084e+02 2.668442494734039883e+03
8.223982868623818376e+02 2.234984353919739135e+02 8.570726496878554599e+02 7.212621959959672040e+02 7.100738506325028538e+02 2.662865050277101545e+03
8.225982868623818831e+02 2.226385975132993167e+02 8.572726496878553917e+02 7.194680472533652846e+02 7.102738506325028993e+02 2.657288116150075894e+03
8.227982868623819286e+02 2.217818253890835365e+02 8.574726496878554372e+02 7.176774560106977106e+02 7.104738506325028311e+02 2.651711759449462079e+03
8.229982868623818604e+02 2.209281097402567298e+02 8.576726496878554826e+02 7.158904197608574123e+02 7.106738506325027629e+02 2.646136046951243770e+03
8.231982868623817922e+02 2.200774413048625888e+02 8.578726496878554144e+02 7.141069359730095130e+02 7.108738506325028084e+02 2.640561045110875057e+03
8.233982868623818376e+02 2.192298108381021393e+02 8.580726496878553462e+02 7.123270020927479891e+02 7.110738506325028538e+02 2.634986820063264531e+03
8.235982868623818831e+02 2.183852091123840466e+02 8.582726496878553917e+02 7.105506155422524444e+02 7.112738506325027856e+02 2.629413437622778929e+03
8.237982868623818149e+02 2.175436269173671633e+02 8.584726496878554372e+02 7.087777737204503410e+02 7.114738506325027174e+02 2.623840963283229485e+03
8.239982868623817467e+02 2.167050550600042698e+02 8.586726496878553689e+02 7.070084740031758201e+02 7.116738506325027629e+02 2.618269462217902401e+03
8.241982868623817922e+02 2.158694843645882884e+02 8.588726496878553007e+02 7.052427137433184043e+02 7.118738506325028084e+02 2.612698999279597956e+03
8.243982868623818376e+02 2.150369056727947736e+02 8.590726496878553462e+02 7.034804902709888665e+02 7.120738506325027402e+02 2.607129639000657789e+03
8.245982868623817694e+02 2.142073098437242038e+02 8.592726496878553917e+02 7.017218008936690694e+02 7.122738506325026719e+02 2.601561445593009466e+03
8.247982868623817012e+02 2.133806877539425955e+02 8.594726496878553235e+02 6.999666428963731732e+02 7.124738506325027174e+02 2.595994482948234690e+03
8.249982868623817467e+02 2.125570302975239656e+02 8.596726496878552553e+02 6.982150135417973615e+02 7.126738506325027629e+02 2.590428814637655250e+03
8.251982868623817922e+02 2.117363283860910315e+02 8.598726496878553007e+02 6.964669100704736593e+02 7.128738506325026947e+02 2.584864503912388500e+03
8.253982868623817239e+02 2.109185729488542620e+02 8.600726496878553462e+02 6.947223297009320504e+02 7.130738506325026265e+02 2.579301613703449675e+03
8.255982868623816557e+02 2.101037549326497640e+02 8.602726496878552780e+02 6.929812696298456558e+02 7.132738506325026719e+02 2.573740206621863308e+03
8.257982868623817012e+02 2.092918653019792146e+02 8.604726496878552098e+02 6.912437270321868255e+02 7.134738506325027174e+02 2.568180344958761452e+03
8.259982868623817467e+02 2.084828950390466673e+02 8.606726496878552553e+02 6.895096990613758408e+02 7.136738506325026492e+02 2.562622090685522835e+03
8.261982868623816785e+02 2.076768351437971205e+02 8.608726496878553007e+02 6.877791828494418951e+02 7.138738506325025810e+02 2.557065505453882452e+03
8.263982868623816103e+02 2.068736766339495432e+02 8.610726496878552325e+02 6.860521755071665666e+02 7.140738506325026265e+02 2.551510650596095729e+03
8.265982868623816557e+02 2.060734105450347897e+02 8.612726496878551643e+02 6.843286741242354765e+02 7.142738506325026719e+02 2.545957587125080863e+03
8.267982868623817012e+02 2.052760279304301889e+02 8.614726496878552098e+02 6.826086757693904019e+02 7.144738506325026037e+02 2.540406375734584799e+03
8.269982868623816330e+02 2.044815198613945881e+02 8.616726496878552553e+02 6.808921774905802522e+02 7.146738506325025355e+02 2.534857076799346487e+03
8.271982868623815648e+02 2.036898774271003845e+02 8.618726496878551870e+02 6.791791763151073837e+02 7.148738506325025810e+02 2.529309750375283784e+03
8.273982868623816103e+02 2.029010917346665508e+02 8.620726496878551188e+02 6.774696692497789172e+02 7.150738506325026265e+02 2.523764456199698998e+03
8.275982868623816557e+02 2.021151539091925997e+02 8.622726496878551643e+02 6.757636532810504377e+02 7.152738506325025583e+02 2.518221253691453057e+03
8.277982868623815875e+02 2.013320550937904159e+02 8.624726496878552098e+02 6.740611253751824279e+02 7.154738506325024900e+02 2.512680201951196068e+03
8.279982868623815193e+02 2.005517864496122797e+02 8.626726496878551416e+02 6.723620824783777152e+02 7.156738506325025355e+02 2.507141359761566036e+03
8.281982868623815648e+02 1.997743391558840358e+02 8.628726496878550734e+02 6.706665215169358589e+02 7.158738506325025810e+02 2.501604785587448987e+03
8.283982868623816103e+02 1.989997044099344521e+02 8.630726496878551188e+02 6.689744393973928709e+02 7.160738506325025128e+02 2.496070537576187689e+03
8.285982868623815421e+02 1.982278734272250347e+02 8.632726496878551643e+02 6.672858330066721919e+02 7.162738506325024446e+02 2.490538673557840866e+03
8.287982868623814738e+02 1.974588374413758913e+02 8.634726496878550961e+02 6.656006992122286192e+02 7.164738506325024900e+02 2.485009251045433302e+03
8.289982868623815193e+02 1.966925877041959723e+02 8.636726496878550279e+02 6.639190348621904150e+02 7.166738506325025355e+02 2.479482327235231423e+03
8.291982868623815648e+02 1.959291154857108666e+02 8.638726496878550734e+02 6.622408367855034612e+02 7.168738506325024673e+02 2.473957959007011141e+03
8.293982868623814966e+02 1.951684120741888648e+02 8.640726496878551188e+02 6.605661017920792801e+02 7.170738506325023991e+02 2.468436202924335248e+03
8.295982868623814284e+02 1.944104687761657715e+02 8.642726496878550506e+02 6.588948266729357783e+02 7.172738506325024446e+02 2.462917115234842186e+03
8.297982868623814738e+02 1.936552769164710810e+02 8.644726496878549824e+02 6.572270082003373091e+02 7.174738506325024900e+02 2.457400751870571639e+03
8.299982868623815193e+02 1.929028278382554618e+02 8.646726496878550279e+02 6.555626431279372355e+02 7.176738506325024218e+02 2.451887168448242392e+03
8.301982868623814511e+02 1.921531129030113902e+02 8.648726496878550734e+02 6.539017281909232224e+02 7.178738506325023536e+02 2.446376420269583377e+03
8.303982868623813829e+02 1.914061234905998106e+02 8.650726496878550051e+02 6.522442601061572987e+02 7.180738506325023991e+02 2.440868562321655645e+03
8.305982868623814284e+02 1.906618509992696886e+02 8.652726496878549369e+02 6.505902355723114852e+02 7.182738506325024446e+02 2.435363649277188415e+03
8.307982868623814738e+02 1.899202868456861779e+02 8.654726496878549824e+02 6.489396512700127460e+02 7.184738506325023764e+02 2.429861735494928325e+03
8.309982868623814056e+02 1.891814224649481844e+02 8.656726496878550279e+02 6.472925038619812312e+02 7.186738506325023081e+02 2.424362875019971398e+03
8.311982868623813374e+02 1.884452493106112740e+02 8.658726496878549597e+02 6.456487899931685206e+02 7.188738506325023536e+02 2.418867121584140477e+03
8.313982868623813829e+02 1.877117588547070000e+02 8.660726496878548915e+02 6.440085062908976852e+02 7.190738506325023991e+02 2.413374528606335389e+03
8.315982868623814284e+02 1.869809425877669469e+02 8.662726496878549369e+02 6.423716493649967560e+02 7.192738506325023309e+02 2.407885149192932204e+03
8.317982868623813602e+02 1.862527920188406085e+02 8.664726496878549824e+02 6.407382158079415149e+02 7.194738506325022627e+02 2.402399036138134306e+03
8.319982868623812919e+02 1.855272986755121849e+02 8.666726496878549142e+02 6.391082021949920318e+02 7.196738506325023081e+02 2.396916241924376664e+03
8.321982868623813374e+02 1.848044541039227511e+02 8.668726496878548460e+02 6.374816050843224957e+02 7.198738506325023536e+02 2.391436818722737371e+03
8.323982868623813829e+02 1.840842498687869124e+02 8.670726496878548915e+02 6.358584210171660516e+02 7.200738506325022854e+02 2.385960818393328736e+03
8.325982868623813147e+02 1.833666775534116198e+02 8.672726496878549369e+02 6.342386465179421293e+02 7.202738506325022172e+02 2.380488292485705642e+03
8.327982868623812465e+02 1.826517287597102950e+02 8.674726496878548687e+02 6.326222780944010537e+02 7.204738506325022627e+02 2.375019292239298011e+03
8.329982868623812919e+02 1.819393951082223282e+02 8.676726496878548005e+02 6.310093122377448935e+02 7.206738506325023081e+02 2.369553868583843268e+03
8.331982868623813374e+02 1.812296682381283688e+02 8.678726496878548460e+02 6.293997454227725257e+02 7.208738506325022399e+02 2.364092072139806987e+03
8.333982868623812692e+02 1.805225398072660141e+02 8.680726496878548915e+02 6.277935741080100343e+02 7.210738506325021717e+02 2.358633953218839451e+03
8.335982868623812010e+02 1.798180014921421161e+02 8.682726496878548232e+02 6.261907947358412230e+02 7.212738506325022172e+02 2.353179561824209031e+03
8.337982868623812465e+02 1.791160449879513692e+02 8.684726496878547550e+02 6.245914037326410835e+02 7.214738506325022627e+02 2.347728947651291037e+03
8.339982868623812919e+02 1.784166620085872523e+02 8.686726496878548005e+02 6.229953975089076721e+02 7.216738506325021945e+02 2.342282160088003366e+03
8.341982868623812237e+02 1.777198442866575192e+02 8.688726496878548460e+02 6.214027724593939865e+02 7.218738506325021262e+02 2.336839248215286716e+03
8.343982868623811555e+02 1.770255835734951404e+02 8.690726496878547778e+02 6.198135249632393879e+02 7.220738506325021717e+02 2.331400260807589348e+03
8.345982868623812010e+02 1.763338716391715764e+02 8.692726496878547096e+02 6.182276513840972711e+02 7.222738506325022172e+02 2.325965246333345931e+03
8.347982868623812465e+02 1.756447002725085156e+02 8.694726496878547550e+02 6.166451480702647814e+02 7.224738506325021490e+02 2.320534252955488228e+03
8.349982868623811783e+02 1.749580612810914033e+02 8.696726496878548005e+02 6.150660113548167374e+02 7.226738506325020808e+02 2.315107328531909843e+03
8.351982868623811100e+02 1.742739464912761775e+02 8.698726496878547323e+02 6.134902375557308005e+02 7.228738506325021262e+02 2.309684520616004193e+03
8.353982868623811555e+02 1.735923477482021724e+02 8.700726496878546641e+02 6.119178229760148042e+02 7.230738506325021717e+02 2.304265876457166542e+03
8.355982868623812010e+02 1.729132569158040553e+02 8.702726496878547096e+02 6.103487639038332873e+02 7.232738506325021035e+02 2.298851443001316056e+03
8.357982868623811328e+02 1.722366658768170851e+02 8.704726496878547550e+02 6.087830566126423264e+02 7.234738506325020353e+02 2.293441266891414216e+03
8.359982868623810646e+02 1.715625665327888498e+02 8.706726496878546868e+02 6.072206973613097034e+02 7.236738506325020808e+02 2.288035394467999595e+03
8.361982868623811100e+02 1.708909508040865148e+02 8.708726496878546186e+02 6.056616823942392784e+02 7.238738506325021262e+02 2.282633871769737198e+03
8.363982868623811555e+02 1.702218106299069404e+02 8.710726496878546641e+02 6.041060079415037762e+02 7.240738506325020580e+02 2.277236744533957790e+03
8.365982868623810873e+02 1.695551379682819402e+02 8.712726496878547096e+02 6.025536702189638163e+02 7.242738506325019898e+02 2.271844058197197683e+03
8.367982868623810191e+02 1.688909247960863524e+02 8.714726496878546413e+02 6.010046654283970611e+02 7.244738506325020353e+02 2.266455857895774443e+03
8.369982868623810646e+02 1.682291631090436113e+02 8.716726496878545731e+02 5.994589897576199746e+02 7.246738506325020808e+02 2.261072188466341686e+03
8.371982868623811100e+02 1.675698449217346706e+02 8.718726496878546186e+02 5.979166393806095812e+02 7.248738506325020126e+02 2.255693094446462055e+03
8.373982868623810418e+02 1.669129622676018414e+02 8.720726496878546641e+02 5.963776104576320449e+02 7.250738506325019443e+02 2.250318620075176568e+03
8.375982868623809736e+02 1.662585071989534526e+02 8.722726496878545959e+02 5.948418991353626097e+02 7.252738506325019898e+02 2.244948809293584873e+03
8.377982868623810191e+02 1.656064717869701894e+02 8.724726496878545277e+02 5.933095015470050839e+02 7.254738506325020353e+02 2.239583705745455973e+03
8.379982868623810646e+02 1.649568481217081626e+02 8.726726496878545731e+02 5.917804138124172368e+02 7.256738506325019671e+02 2.234223352777794389e+03
8.381982868623809964e+02 1.643096283121058718e+02 8.728726496878546186e+02 5.902546320382327849e+02 7.258738506325018989e+02 2.228867793441444974e+03
8.383982868623809281e+02 1.636648044859832112e+02 8.730726496878545504e+02 5.887321523179789438e+02 7.260738506325019443e+02 2.223517070491702725e+03
8.385982868623809736e+02 1.630223687900476648e+02 8.732726496878544822e+02 5.872129707321979595e+02 7.262738506325019898e+02 2.218171226388931245e+03
8.387982868623810191e+02 1.623823133898965807e+02 8.734726496878545277e+02 5.856970833485659114e+02 7.264738506325019216e+02 2.212830303299161187e+03
8.389982868623809509e+02 1.617446304700199278e+02 8.736726496878545731e+02 5.841844862220141295e+02 7.266738506325018534e+02 2.207494343094721444e+03
8.391982868623808827e+02 1.611093122337996988e+02 8.738726496878545049e+02 5.826751753948490204e+02 7.268738506325018989e+02 2.202163387354862607e+03
8.393982868623809281e+02 1.604763509035142306e+02 8.740726496878544367e+02 5.811691468968651861e+02 7.270738506325019443e+02 2.196837477366389976e+03
8.395982868623809736e+02 1.598457387203369251e+02 8.742726496878544822e+02 5.796663967454661588e+02 7.272738506325018761e+02 2.191516654124311117e+03
8.397982868623809054e+02 1.592174679443404273e+02 8.744726496878545277e+02 5.781669209457828629e+02 7.274738506325018079e+02 2.186200958332451592e+03
8.399982868623808372e+02 1.585915308544913103e+02 8.746726496878544594e+02 5.766707154907903714e+02 7.276738506325018534e+02 2.180890430404127073e+03
8.401982868623808827e+02 1.579679197486541682e+02 8.748726496878543912e+02 5.751777763614227297e+02 7.278738506325018989e+02 2.175585110462790453e+03
8.403982868623809281e+02 1.573466269435908771e+02 8.750726496878544367e+02 5.736880995266857326e+02 7.280738506325018307e+02 2.170285038342686221e+03
8.405982868623808599e+02 1.567276447749574686e+02 8.752726496878544822e+02 5.722016809437801612e+02 7.282738506325017624e+02 2.164990253589510303e+03
8.407982868623807917e+02 1.561109655973031636e+02 8.754726496878544140e+02 5.707185165582116042e+02 7.284738506325018079e+02 2.159700795461081270e+03
8.409982868623808372e+02 1.554965817840704858e+02 8.756726496878543458e+02 5.692386023039027805e+02 7.286738506325018534e+02 2.154416702928013819e+03
8.411982868623808827e+02 1.548844857275909703e+02 8.758726496878543912e+02 5.677619341033139335e+02 7.288738506325017852e+02 2.149138014674402257e+03
8.413982868623808145e+02 1.542746698390836855e+02 8.760726496878544367e+02 5.662885078675481054e+02 7.290738506325017170e+02 2.143864769098481247e+03
8.415982868623807462e+02 1.536671265486523055e+02 8.762726496878543685e+02 5.648183194964730092e+02 7.292738506325017624e+02 2.138597004313328853e+03
8.417982868623807917e+02 1.530618483052810461e+02 8.764726496878543003e+02 5.633513648788264163e+02 7.294738506325018079e+02 2.133334758147557750e+03
8.419982868623808372e+02 1.524588275768314531e+02 8.766726496878543458e+02 5.618876398923291617e+02 7.296738506325017397e+02 2.128078068146012356e+03
8.421982868623807690e+02 1.518580568500396737e+02 8.768726496878543912e+02 5.604271404037997399e+02 7.298738506325016715e+02 2.122826971570449132e+03
8.423982868623807008e+02 1.512595286305084130e+02 8.770726496878543230e+02 5.589698622692658319e+02 7.300738506325017170e+02 2.117581505400259630e+03
8.425982868623807462e+02 1.506632354427061387e+02 8.772726496878542548e+02 5.575158013340682146e+02 7.302738506325017624e+02 2.112341706333184447e+03
8.427982868623807917e+02 1.500691698299594918e+02 8.774726496878543003e+02 5.560649534329780863e+02 7.304738506325016942e+02 2.107107610786010355e+03
8.429982868623807235e+02 1.494773243544495074e+02 8.776726496878543458e+02 5.546173143903021128e+02 7.306738506325016260e+02 2.101879254895292434e+03
8.431982868623806553e+02 1.488876915972033999e+02 8.778726496878542775e+02 5.531728800199955458e+02 7.308738506325016715e+02 2.096656674518069849e+03
8.433982868623807008e+02 1.483002641580894760e+02 8.780726496878542093e+02 5.517316461257656783e+02 7.310738506325017170e+02 2.091439905232613000e+03
8.435982868623807462e+02 1.477150346558125307e+02 8.782726496878542548e+02 5.502936085011822342e+02 7.312738506325016488e+02 2.086228982339131562e+03
8.437982868623806780e+02 1.471319957279037567e+02 8.784726496878543003e+02 5.488587629297901458e+02 7.314738506325015805e+02 2.081023940860510265e+03
8.439982868623806098e+02 1.465511400307152883e+02 8.786726496878542321e+02 5.474271051852093706e+02 7.316738506325016260e+02 2.075824815543050136e+03
8.441982868623806553e+02 1.459724602394111059e+02 8.788726496878541639e+02 5.459986310312423257e+02 7.318738506325016715e+02 2.070631640857218827e+03
8.443982868623807008e+02 1.453959490479616932e+02 8.790726496878542093e+02 5.445733362219837090e+02 7.320738506325016033e+02 2.065444450998385491e+03
8.445982868623806326e+02 1.448215991691335205e+02 8.792726496878542548e+02 5.431512165019270242e+02 7.322738506325015351e+02 2.060263279887560202e+03
8.447982868623805643e+02 1.442494033344806326e+02 8.794726496878541866e+02 5.417322676060655340e+02 7.324738506325015805e+02 2.055088161172164746e+03
8.449982868623806098e+02 1.436793542943364912e+02 8.796726496878541184e+02 5.403164852600006043e+02 7.326738506325016260e+02 2.049919128226787507e+03
8.451982868623806553e+02 1.431114448178040846e+02 8.798726496878541639e+02 5.389038651800398156e+02 7.328738506325015578e+02 2.044756214153930614e+03
8.453982868623805871e+02 1.425456676927478838e+02 8.800726496878542093e+02 5.374944030733140607e+02 7.330738506325014896e+02 2.039599451784779149e+03
8.455982868623805189e+02 1.419820157257810820e+02 8.802726496878541411e+02 5.360880946378661065e+02 7.332738506325015351e+02 2.034448873679966482e+03
8.457982868623805643e+02 1.414204817422568681e+02 8.804726496878540729e+02 5.346849355627639397e+02 7.334738506325015805e+02 2.029304512130355306e+03
8.459982868623806098e+02 1.408610585862586788e+02 8.806726496878541184e+02 5.332849215281949000e+02 7.336738506325015123e+02 2.024166399157798878e+03
8.461982868623805416e+02 1.403037391205891424e+02 8.808726496878541639e+02 5.318880482055780021e+02 7.338738506325014441e+02 2.019034566515921824e+03
8.463982868623804734e+02 1.397485162267567773e+02 8.810726496878540956e+02 5.304943112576575004e+02 7.340738506325014896e+02 2.013909045690893436e+03
8.465982868623805189e+02 1.391953828049668118e+02 8.812726496878540274e+02 5.291037063386066848e+02 7.342738506325015351e+02 2.008789867902227797e+03
8.467982868623805643e+02 1.386443317741084797e+02 8.814726496878540729e+02 5.277162290941248557e+02 7.344738506325014669e+02 2.003677064103556859e+03
8.469982868623804961e+02 1.380953560717439643e+02 8.816726496878541184e+02 5.263318751615455540e+02 7.346738506325013986e+02 1.998570664983425559e+03
8.471982868623804279e+02 1.375484486540938178e+02 8.818726496878540502e+02 5.249506401699325124e+02 7.348738506325014441e+02 1.993470700966069217e+03
8.473982868623804734e+02 1.370036024960258771e+02 8.820726496878539820e+02 5.235725197401733340e+02 7.350738506325014896e+02 1.988377202212242310e+03
8.475982868623805189e+02 1.364608105910425593e+02 8.822726496878540274e+02 5.221975094850861296e+02 7.352738506325014214e+02 1.983290198619987677e+03
8.477982868623804507e+02 1.359200659512671336e+02 8.824726496878540729e+02 5.208256050095137653e+02 7.354738506325013532e+02 1.978209719825444836e+03
8.479982868623803824e+02 1.353813616074291133e+02 8.826726496878540047e+02 5.194568019104269752e+02 7.356738506325013986e+02 1.973135795203659427e+03
8.481982868623804279e+02 1.348446906088515220e+02 8.828726496878539365e+02 5.180910957770116738e+02 7.358738506325014441e+02 1.968068453869384712e+03
8.483982868623804734e+02 1.343100460234379625e+02 8.830726496878539820e+02 5.167284821907757077e+02 7.360738506325013759e+02 1.963007724677907163e+03
8.485982868623804052e+02 1.337774209376555916e+02 8.832726496878540274e+02 5.153689567256423061e+02 7.362738506325013077e+02 1.957953636225832724e+03
8.487982868623803370e+02 1.332468084565221602e+02 8.834726496878539592e+02 5.140125149480447817e+02 7.364738506325013532e+02 1.952906216851912632e+03
8.489982868623803824e+02 1.327182017035898411e+02 8.836726496878538910e+02 5.126591524170241883e+02 7.366738506325013986e+02 1.947865494637879692e+03
8.491982868623804279e+02 1.321915938209315868e+02 8.838726496878539365e+02 5.113088646843204401e+02 7.368738506325013304e+02 1.942831497409246595e+03
8.493982868623803597e+02 1.316669779691255258e+02 8.840726496878539820e+02 5.099616472944750285e+02 7.370738506325012622e+02 1.937804252736129683e+03
8.495982868623802915e+02 1.311443473272368863e+02 8.842726496878539137e+02 5.086174957849185603e+02 7.372738506325013077e+02 1.932783787934078191e+03
8.497982868623803370e+02 1.306236950928042972e+02 8.844726496878538455e+02 5.072764056860653454e+02 7.374738506325013532e+02 1.927770130064910290e+03
8.499982868623803824e+02 1.301050144818229342e+02 8.846726496878538910e+02 5.059383725214088372e+02 7.376738506325012850e+02 1.922763305937537325e+03
8.501982868623803142e+02 1.295882987287277786e+02 8.848726496878539365e+02 5.046033918076160489e+02 7.378738506325012168e+02 1.917763342108789402e+03
8.503982868623802460e+02 1.290735410863770483e+02 8.850726496878538683e+02 5.032714590546160593e+02 7.380738506325012622e+02 1.912770264884250537e+03
8.505982868623802915e+02 1.285607348260342064e+02 8.852726496878538001e+02 5.019425697656952252e+02 7.382738506325013077e+02 1.907784100319106528e+03
8.507982868623803370e+02 1.280498732373521875e+02 8.854726496878538455e+02 5.006167194375868235e+02 7.384738506325012395e+02 1.902804874218977375e+03
8.509982868623802688e+02 1.275409496283546957e+02 8.856726496878538910e+02 4.992939035605633080e+02 7.386738506325011713e+02 1.897832612140754236e+03
8.511982868623802005e+02 1.270339573254188963e+02 8.858726496878538228e+02 4.979741176185300446e+02 7.388738506325012168e+02 1.892867339393438670e+03
8.513982868623802460e+02 1.265288896732567281e+02 8.860726496878537546e+02 4.966573570891079044e+02 7.390738506325012622e+02 1.887909081039009379e+03
8.515982868623802915e+02 1.260257400348979218e+02 8.862726496878538001e+02 4.953436174437308637e+02 7.392738506325011940e+02 1.882957861893243035e+03
8.517982868623802233e+02 1.255245017916702039e+02 8.864726496878538455e+02 4.940328941477324065e+02 7.394738506325011258e+02 1.878013706526579426e+03
8.519982868623801551e+02 1.250251683431812779e+02 8.866726496878537773e+02 4.927251826604360758e+02 7.396738506325011713e+02 1.873076639264957294e+03
8.521982868623802005e+02 1.245277331072981610e+02 8.868726496878537091e+02 4.914204784352414208e+02 7.398738506325012168e+02 1.868146684190684255e+03
8.523982868623802460e+02 1.240321895201314533e+02 8.870726496878537546e+02 4.901187769197131274e+02 7.400738506325011485e+02 1.863223865143288549e+03
8.525982868623801778e+02 1.235385310360128699e+02 8.872726496878538001e+02 4.888200735556697509e+02 7.402738506325010803e+02 1.858308205720352817e+03
8.527982868623801096e+02 1.230467511274757015e+02 8.874726496878537318e+02 4.875243637792733580e+02 7.404738506325011258e+02 1.853399729278396308e+03
8.529982868623801551e+02 1.225568432852360985e+02 8.876726496878536636e+02 4.862316430211107559e+02 7.406738506325011713e+02 1.848498458933729580e+03
8.531982868623802005e+02 1.220688010181725929e+02 8.878726496878537091e+02 4.849419067062817135e+02 7.408738506325011031e+02 1.843604417563307379e+03
8.533982868623801323e+02 1.215826178533061892e+02 8.880726496878537546e+02 4.836551502544912182e+02 7.410738506325010349e+02 1.838717627805594020e+03
8.535982868623800641e+02 1.210982873357779681e+02 8.882726496878536864e+02 4.823713690801271810e+02 7.412738506325010803e+02 1.833838112061425591e+03
8.537982868623801096e+02 1.206158030288299727e+02 8.884726496878536182e+02 4.810905585923472358e+02 7.414738506325011258e+02 1.828965892494882610e+03
8.539982868623801551e+02 1.201351585137840061e+02 8.886726496878536636e+02 4.798127141951679278e+02 7.416738506325010576e+02 1.824100991034154049e+03
8.541982868623800869e+02 1.196563473900202297e+02 8.888726496878537091e+02 4.785378312875448046e+02 7.418738506325009894e+02 1.819243429372397259e+03
8.543982868623800186e+02 1.191793632749551932e+02 8.890726496878536409e+02 4.772659052634587624e+02 7.420738506325010349e+02 1.814393228968611083e+03
8.545982868623800641e+02 1.187041998040205044e+02 8.892726496878535727e+02 4.759969315119964222e+02 7.422738506325010803e+02 1.809550411048519209e+03
8.547982868623801096e+02 1.182308506306424931e+02 8.894726496878536182e+02 4.747309054174353946e+02 7.424738506325010121e+02 1.804714996605427132e+03
8.549982868623800414e+02 1.177593094262173850e+02 8.896726496878536636e+02 4.734678223593308530e+02 7.426738506325009439e+02 1.799887006401093231e+03
8.551982868623799732e+02 1.172895698800910225e+02 8.898726496878535954e+02 4.722076777125900549e+02 7.428738506325009894e+02 1.795066460966616205e+03
8.553982868623800186e+02 1.168216256995356304e+02 8.900726496878535272e+02 4.709504668475585163e+02 7.430738506325010349e+02 1.790253380603305231e+03
8.555982868623800641e+02 1.163554706097279023e+02 8.902726496878535727e+02 4.696961851301007300e+02 7.432738506325009666e+02 1.785447785383551945e+03
8.557982868623799959e+02 1.158910983537262069e+02 8.904726496878536182e+02 4.684448279216843503e+02 7.434738506325008984e+02 1.780649695151713104e+03
8.559982868623799277e+02 1.154285026924456332e+02 8.906726496878535499e+02 4.671963905794547145e+02 7.436738506325009439e+02 1.775859129524981427e+03
8.561982868623799732e+02 1.149676774046372856e+02 8.908726496878534817e+02 4.659508684563201086e+02 7.438738506325009894e+02 1.771076107894278493e+03
8.563982868623800186e+02 1.145086162868634148e+02 8.910726496878535272e+02 4.647082569010277666e+02 7.440738506325009212e+02 1.766300649425129905e+03
8.565982868623799504e+02 1.140513131534750215e+02 8.912726496878535727e+02 4.634685512582474303e+02 7.442738506325008530e+02 1.761532773058535668e+03
8.567982868623798822e+02 1.135957618365864761e+02 8.914726496878535045e+02 4.622317468686477469e+02 7.444738506325008984e+02 1.756772497511859910e+03
8.569982868623799277e+02 1.131419561860519565e+02 8.916726496878534363e+02 4.609978390689742014e+02 7.446738506325009439e+02 1.752019841279723551e+03
8.571982868623799732e+02 1.126898900694433365e+02 8.918726496878534817e+02 4.597668231921282427e+02 7.448738506325008757e+02 1.747274822634876273e+03
8.573982868623799050e+02 1.122395573720232136e+02 8.920726496878535272e+02 4.585386945672449883e+02 7.450738506325008075e+02 1.742537459629082150e+03
8.575982868623798367e+02 1.117909519967221001e+02 8.922726496878534590e+02 4.573134485197741697e+02 7.452738506325008530e+02 1.737807770094005264e+03
8.577982868623798822e+02 1.113440678641124322e+02 8.924726496878533908e+02 4.560910803715501061e+02 7.454738506325008984e+02 1.733085771642098052e+03
8.579982868623799277e+02 1.108988989123852917e+02 8.926726496878534363e+02 4.548715854408702626e+02 7.456738506325008302e+02 1.728371481667493981e+03
8.581982868623798595e+02 1.104554390973245717e+02 8.928726496878534817e+02 4.536549590425780139e+02 7.458738506325007620e+02 1.723664917346872244e+03
8.583982868623797913e+02 1.100136823922816802e+02 8.930726496878534135e+02 4.524411964881313679e+02 7.460738506325008075e+02 1.718966095640369304e+03
8.585982868623798367e+02 1.095736227881501748e+02 8.932726496878533453e+02 4.512302930856787953e+02 7.462738506325008530e+02 1.714275033292455419e+03
8.587982868623798822e+02 1.091352542933412053e+02 8.934726496878533908e+02 4.500222441401354558e+02 7.464738506325007847e+02 1.709591746832827994e+03
8.589982868623798140e+02 1.086985709337572388e+02 8.936726496878534363e+02 4.488170449532610746e+02 7.466738506325007165e+02 1.704916252577294699e+03
8.591982868623797458e+02 1.082635667527651293e+02 8.938726496878533681e+02 4.476146908237307116e+02 7.468738506325007620e+02 1.700248566628661820e+03
8.593982868623797913e+02 1.078302358111722583e+02 8.940726496878532998e+02 4.464151770472064982e+02 7.470738506325008075e+02 1.695588704877635337e+03
8.595982868623798367e+02 1.073985721871988943e+02 8.942726496878533453e+02 4.452184989164146600e+02 7.472738506325007393e+02 1.690936683003701319e+03
8.597982868623797685e+02 1.069685699764533382e+02 8.944726496878533908e+02 4.440246517212179924e+02 7.474738506325006711e+02 1.686292516476016090e+03
8.599982868623797003e+02 1.065402232919032883e+02 8.946726496878533226e+02 4.428336307486882788e+02 7.476738506325007165e+02 1.681656220554291394e+03
8.601982868623797458e+02 1.061135262638510284e+02 8.948726496878532544e+02 4.416454312831766629e+02 7.478738506325007620e+02 1.677027810289707531e+03
8.603982868623797913e+02 1.056884730399066541e+02 8.950726496878532998e+02 4.404600486063868630e+02 7.480738506325006938e+02 1.672407300525781920e+03
8.605982868623797231e+02 1.052650577849607885e+02 8.952726496878533453e+02 4.392774779974487842e+02 7.482738506325006256e+02 1.667794705899265637e+03
8.607982868623796548e+02 1.048432746811570411e+02 8.954726496878532771e+02 4.380977147329872423e+02 7.484738506325006711e+02 1.663190040841033351e+03
8.609982868623797003e+02 1.044231179278652490e+02 8.956726496878532089e+02 4.369207540871904030e+02 7.486738506325007165e+02 1.658593319576986232e+03
8.611982868623797458e+02 1.040045817416554996e+02 8.958726496878532544e+02 4.357465913318845878e+02 7.488738506325006483e+02 1.654004556128929835e+03
8.613982868623796776e+02 1.035876603562684295e+02 8.960726496878532998e+02 4.345752217366022023e+02 7.490738506325005801e+02 1.649423764315470862e+03
8.615982868623796094e+02 1.031723480225889773e+02 8.962726496878532316e+02 4.334066405686514827e+02 7.492738506325006256e+02 1.644850957752903469e+03
8.617982868623796548e+02 1.027586390086183030e+02 8.964726496878531634e+02 4.322408430931844805e+02 7.494738506325006711e+02 1.640286149856110114e+03
8.619982868623797003e+02 1.023465275994468584e+02 8.966726496878532089e+02 4.310778245732673213e+02 7.496738506325006028e+02 1.635729353839446730e+03
8.621982868623796321e+02 1.019360080972250131e+02 8.968726496878532544e+02 4.299175802699493261e+02 7.498738506325005346e+02 1.631180582717633342e+03
8.623982868623795639e+02 1.015270748211357699e+02 8.970726496878531862e+02 4.287601054423276992e+02 7.500738506325005801e+02 1.626639849306639007e+03
8.625982868623796094e+02 1.011197221073656749e+02 8.972726496878531179e+02 4.276053953476198330e+02 7.502738506325006256e+02 1.622107166224594039e+03
8.627982868623796548e+02 1.007139443090787694e+02 8.974726496878531634e+02 4.264534452412253813e+02 7.504738506325005574e+02 1.617582545892657890e+03
8.629982868623795866e+02 1.003097357963850698e+02 8.976726496878532089e+02 4.253042503767984499e+02 7.506738506325004892e+02 1.613066000535913417e+03
8.631982868623795184e+02 9.990709095631402192e+01 8.978726496878531407e+02 4.241578060063102384e+02 7.508738506325005346e+02 1.608557542184264548e+03
8.633982868623795639e+02 9.950600419278453046e+01 8.980726496878530725e+02 4.230141073801180482e+02 7.510738506325005801e+02 1.604057182673327361e+03
8.635982868623796094e+02 9.910646992657746068e+01 8.982726496878531179e+02 4.218731497470264458e+02 7.512738506325005119e+02 1.599564933645312067e+03
8.637982868623795412e+02 9.870848259530625057e+01 8.984726496878531634e+02 4.207349283543593401e+02 7.514738506325004437e+02 1.595080806549910903e+03
8.639982868623794730e+02 9.831203665338631481e+01 8.986726496878530952e+02 4.195994384480201234e+02 7.516738506325004892e+02 1.590604812645189440e+03
8.641982868623795184e+02 9.791712657200793046e+01 8.988726496878530270e+02 4.184666752725578363e+02 7.518738506325005346e+02 1.586136962998484023e+03
8.643982868623795639e+02 9.752374683910561259e+01 8.990726496878530725e+02 4.173366340712316287e+02 7.520738506325004664e+02 1.581677268487277615e+03
8.645982868623794957e+02 9.713189195933009046e+01 8.992726496878531179e+02 4.162093100860742538e+02 7.522738506325003982e+02 1.577225739800090878e+03
8.647982868623794275e+02 9.674155645401715731e+01 8.994726496878530497e+02 4.150846985579565853e+02 7.524738506325004437e+02 1.572782387437364150e+03
8.649982868623794730e+02 9.635273486115826813e+01 8.996726496878529815e+02 4.139627947266511683e+02 7.526738506325004892e+02 1.568347221712357623e+03
8.651982868623795184e+02 9.596542173537206111e+01 8.998726496878530270e+02 4.128435938308915638e+02 7.528738506325004209e+02 1.563920252752024453e+03
8.653982868623794502e+02 9.557961164787404584e+01 9.000726496878530725e+02 4.117270911084392537e+02 7.530738506325003527e+02 1.559501490497899113e+03
8.655982868623793820e+02 9.519529918644526845e+01 9.002726496878530043e+02 4.106132817961461683e+02 7.532738506325003982e+02 1.555090944706980054e+03
8.657982868623794275e+02 9.481247895540354875e+01 9.004726496878529360e+02 4.095021611300115865e+02 7.534738506325004437e+02 1.550688624952621694e+03
8.659982868623794730e+02 9.443114557557417754e+01 9.006726496878529815e+02 4.083937243452465964e+02 7.536738506325003755e+02 1.546294540625413902e+03
8.661982868623794047e+02 9.405129368425780001e+01 9.008726496878530270e+02 4.072879666763361683e+02 7.538738506325003073e+02 1.541908700934053968e+03
8.663982868623793365e+02 9.367291793520044507e+01 9.010726496878529588e+02 4.061848833571003183e+02 7.540738506325003527e+02 1.537531114906242237e+03
8.665982868623793820e+02 9.329601299856446417e+01 9.012726496878528906e+02 4.050844696207496440e+02 7.542738506325003982e+02 1.533161791389557720e+03
8.667982868623794275e+02 9.292057356089638631e+01 9.014726496878529360e+02 4.039867206999502400e+02 7.544738506325003300e+02 1.528800739052348945e+03
8.669982868623793593e+02 9.254659432509740213e+01 9.016726496878529815e+02 4.028916318268837813e+02 7.546738506325002618e+02 1.524447966384585243e+03
8.671982868623792911e+02 9.217407001039204317e+01 9.018726496878529133e+02 4.017991982333023770e+02 7.548738506325003073e+02 1.520103481698763517e+03
8.673982868623793365e+02 9.180299535229707431e+01 9.020726496878528451e+02 4.007094151505929176e+02 7.550738506325003527e+02 1.515767293130782491e+03
8.675982868623793820e+02 9.143336510259184990e+01 9.022726496878528906e+02 3.996222778098298249e+02 7.552738506325002845e+02 1.511439408640804004e+03
8.677982868623793138e+02 9.106517402928606941e+01 9.024726496878529360e+02 3.985377814418393427e+02 7.554738506325002163e+02 1.507119836014145903e+03
8.679982868623792456e+02 9.069841691658926663e+01 9.026726496878528678e+02 3.974559212772534238e+02 7.556738506325002618e+02 1.502808582862141520e+03
8.681982868623792911e+02 9.033308856487933269e+01 9.028726496878527996e+02 3.963766925465702116e+02 7.558738506325003073e+02 1.498505656623033929e+03
8.683982868623793365e+02 8.996918379067196270e+01 9.030726496878528451e+02 3.953000904802070181e+02 7.560738506325002390e+02 1.494211064562832235e+03
8.685982868623792683e+02 8.960669742658883763e+01 9.032726496878528906e+02 3.942261103085635341e+02 7.562738506325001708e+02 1.489924813776189467e+03
8.687982868623792001e+02 8.924562432132573520e+01 9.034726496878528224e+02 3.931547472620728740e+02 7.564738506325002163e+02 1.485646911187273190e+03
8.689982868623792456e+02 8.888595933962200490e+01 9.036726496878527541e+02 3.920859965712610347e+02 7.566738506325002618e+02 1.481377363550639984e+03
8.691982868623792911e+02 8.852769736222873576e+01 9.038726496878527996e+02 3.910198534667998729e+02 7.568738506325001936e+02 1.477116177452101738e+03
8.693982868623792228e+02 8.817083328587716551e+01 9.040726496878528451e+02 3.899563131795675304e+02 7.570738506325001254e+02 1.472863359309590351e+03
8.695982868623791546e+02 8.781536202324609519e+01 9.042726496878527769e+02 3.888953709406988537e+02 7.572738506325001708e+02 1.468618915374026528e+03
8.697982868623792001e+02 8.746127850293149208e+01 9.044726496878527087e+02 3.878370219816427493e+02 7.574738506325002163e+02 1.464382851730191760e+03
8.699982868623792456e+02 8.710857766941364844e+01 9.046726496878527541e+02 3.867812615342161280e+02 7.576738506325001481e+02 1.460155174297590975e+03
8.701982868623791774e+02 8.675725448302603127e+01 9.048726496878527996e+02 3.857280848306579628e+02 7.578738506325000799e+02 1.455935888831304283e+03
8.703982868623791092e+02 8.640730391992252635e+01 9.050726496878527314e+02 3.846774871036863033e+02 7.580738506325001254e+02 1.451725000922861454e+03
8.705982868623791546e+02 8.605872097204564852e+01 9.052726496878526632e+02 3.836294635865457394e+02 7.582738506325001708e+02 1.447522516001104350e+03
8.707982868623792001e+02 8.571150064709478045e+01 9.054726496878527087e+02 3.825840095130655527e+02 7.584738506325001026e+02 1.443328439333045253e+03
8.709982868623791319e+02 8.536563796849409869e+01 9.056726496878527541e+02 3.815411201177107614e+02 7.586738506325000344e+02 1.439142776024713385e+03
8.711982868623790637e+02 8.502112797535936295e+01 9.058726496878526859e+02 3.805007906356374860e+02 7.588738506325000799e+02 1.434965531022025289e+03
8.713982868623791092e+02 8.467796572246618325e+01 9.060726496878526177e+02 3.794630163027399021e+02 7.590738506325001254e+02 1.430796709111640212e+03
8.715982868623791546e+02 8.433614628021788917e+01 9.062726496878526632e+02 3.784277923557076520e+02 7.592738506325000571e+02 1.426636314921818439e+03
8.717982868623790864e+02 8.399566473461334226e+01 9.064726496878527087e+02 3.773951140320730246e+02 7.594738506324999889e+02 1.422484352923254846e+03
8.719982868623790182e+02 8.365651618721339844e+01 9.066726496878526405e+02 3.763649765702682544e+02 7.596738506325000344e+02 1.418340827429951787e+03
8.721982868623790637e+02 8.331869575510876302e+01 9.068726496878525722e+02 3.753373752096686076e+02 7.598738506325000799e+02 1.414205742600065832e+03
8.723982868623791092e+02 8.298219857088838580e+01 9.070726496878526177e+02 3.743123051906493401e+02 7.600738506325000117e+02 1.410079102436753601e+03
8.725982868623790409e+02 8.264701978260569604e+01 9.072726496878526632e+02 3.732897617546331048e+02 7.602738506324999435e+02 1.405960910789015543e+03
8.727982868623789727e+02 8.231315455374614487e+01 9.074726496878525950e+02 3.722697401441437250e+02 7.604738506324999889e+02 1.401851171352547226e+03
8.729982868623790182e+02 8.198059806319400877e+01 9.076726496878525268e+02 3.712522356028495096e+02 7.606738506325000344e+02 1.397749887670589715e+03
8.731982868623790637e+02 8.164934550520109724e+01 9.078726496878525722e+02 3.702372433756167993e+02 7.608738506324999662e+02 1.393657063134767213e+03
8.733982868623789955e+02 8.131939208935233410e+01 9.080726496878526177e+02 3.692247587085607279e+02 7.610738506324998980e+02 1.389572700985925849e+03
8.735982868623789273e+02 8.099073304053329991e+01 9.082726496878525495e+02 3.682147768490918338e+02 7.612738506324999435e+02 1.385496804314978590e+03
8.737982868623789727e+02 8.066336359889731966e+01 9.084726496878524813e+02 3.672072930459623876e+02 7.614738506324999889e+02 1.381429376063747213e+03
8.739982868623790182e+02 8.033727901983296249e+01 9.086726496878525268e+02 3.662023025493184036e+02 7.616738506324999207e+02 1.377370419025797673e+03
8.741982868623789500e+02 8.001247457393019147e+01 9.088726496878525722e+02 3.651998006107450010e+02 7.618738506324998525e+02 1.373319935847268198e+03
8.743982868623788818e+02 7.968894554694789178e+01 9.090726496878525040e+02 3.641997824833167670e+02 7.620738506324998980e+02 1.369277929027713981e+03
8.745982868623789273e+02 7.936668723977969364e+01 9.092726496878524358e+02 3.632022434216424926e+02 7.622738506324999435e+02 1.365244400920939142e+03
8.747982868623789727e+02 7.904569496842253784e+01 9.094726496878524813e+02 3.622071786819113868e+02 7.624738506324998752e+02 1.361219353735822779e+03
8.749982868623789045e+02 7.872596406394225710e+01 9.096726496878525268e+02 3.612145835219425294e+02 7.626738506324998070e+02 1.357202789537152057e+03
8.751982868623788363e+02 7.840748987243983947e+01 9.098726496878524586e+02 3.602244532012317677e+02 7.628738506324998525e+02 1.353194710246445311e+03
8.753982868623788818e+02 7.809026775501956763e+01 9.100726496878523903e+02 3.592367829809920750e+02 7.630738506324998980e+02 1.349195117642787409e+03
8.755982868623789273e+02 7.777429308775481331e+01 9.102726496878524358e+02 3.582515681242057326e+02 7.632738506324998298e+02 1.345204013363647618e+03
8.757982868623788590e+02 7.745956126165449973e+01 9.104726496878524813e+02 3.572688038956666219e+02 7.634738506324997616e+02 1.341221398905700880e+03
8.759982868623787908e+02 7.714606768263013237e+01 9.106726496878524131e+02 3.562884855620270059e+02 7.636738506324998070e+02 1.337247275625654765e+03
8.761982868623788363e+02 7.683380777146226137e+01 9.108726496878523449e+02 3.553106083918391391e+02 7.638738506324998525e+02 1.333281644741063928e+03
8.763982868623788818e+02 7.652277696376722815e+01 9.110726496878523903e+02 3.543351676556043230e+02 7.640738506324997843e+02 1.329324507331157065e+03
8.765982868623788136e+02 7.621297070996293144e+01 9.112726496878524358e+02 3.533621586258141178e+02 7.642738506324997161e+02 1.325375864337640678e+03
8.767982868623787454e+02 7.590438447523584387e+01 9.114726496878523676e+02 3.523915765769953623e+02 7.644738506324997616e+02 1.321435716565513758e+03
8.769982868623787908e+02 7.559701373950746017e+01 9.116726496878522994e+02 3.514234167857529201e+02 7.646738506324998070e+02 1.317504064683892921e+03
8.771982868623788363e+02 7.529085399740060325e+01 9.118726496878523449e+02 3.504576745308142449e+02 7.648738506324997388e+02 1.313580909226817766e+03
8.773982868623787681e+02 7.498590075820590073e+01 9.120726496878523903e+02 3.494943450930733206e+02 7.650738506324996706e+02 1.309666250594049416e+03
8.775982868623786999e+02 7.468214954584782106e+01 9.122726496878523221e+02 3.485334237556305084e+02 7.652738506324997161e+02 1.305760089051885416e+03
8.777982868623787454e+02 7.437959589885129219e+01 9.124726496878522539e+02 3.475749058038380781e+02 7.654738506324997616e+02 1.301862424733973512e+03
8.779982868623787908e+02 7.407823537030759553e+01 9.126726496878522994e+02 3.466187865253383507e+02 7.656738506324996933e+02 1.297973257642099725e+03
8.781982868623787226e+02 7.377806352784143940e+01 9.128726496878523449e+02 3.456650612101125830e+02 7.658738506324996251e+02 1.294092587646999164e+03
8.783982868623786544e+02 7.347907595357662558e+01 9.130726496878522767e+02 3.447137251505174049e+02 7.660738506324996706e+02 1.290220414489150471e+03
8.785982868623786999e+02 7.318126824410197173e+01 9.132726496878522084e+02 3.437647736413244957e+02 7.662738506324997161e+02 1.286356737779578680e+03
8.787982868623787454e+02 7.288463601043811479e+01 9.134726496878522539e+02 3.428182019797663997e+02 7.664738506324996479e+02 1.282501557000649882e+03
8.789982868623786771e+02 7.258917487800388813e+01 9.136726496878522994e+02 3.418740054655770564e+02 7.666738506324995797e+02 1.278654871506859536e+03
8.791982868623786089e+02 7.229488048658180332e+01 9.138726496878522312e+02 3.409321794010293729e+02 7.668738506324996251e+02 1.274816680525632819e+03
8.793982868623786544e+02 7.200174849028371682e+01 9.140726496878521630e+02 3.399927190909752426e+02 7.670738506324996706e+02 1.270986983158105886e+03
8.795982868623786999e+02 7.170977455751904017e+01 9.142726496878522084e+02 3.390556198428892003e+02 7.672738506324996024e+02 1.267165778379926905e+03
8.797982868623786317e+02 7.141895437095912769e+01 9.144726496878522539e+02 3.381208769669061667e+02 7.674738506324995342e+02 1.263353065042026628e+03
8.799982868623785635e+02 7.112928362750358247e+01 9.146726496878521857e+02 3.371884857758597605e+02 7.676738506324995797e+02 1.259548841871409877e+03
8.801982868623786089e+02 7.084075803824612194e+01 9.148726496878521175e+02 3.362584415853233395e+02 7.678738506324996251e+02 1.255753107471943167e+03
8.803982868623786544e+02 7.055337332844202081e+01 9.150726496878521630e+02 3.353307397136463806e+02 7.680738506324995569e+02 1.251965860325127778e+03
8.805982868623785862e+02 7.026712523747282546e+01 9.152726496878522084e+02 3.344053754819971118e+02 7.682738506324994887e+02 1.248187098790875780e+03
8.807982868623785180e+02 6.998200951881297271e+01 9.154726496878521402e+02 3.334823442143970738e+02 7.684738506324995342e+02 1.244416821108290378e+03
8.809982868623785635e+02 6.969802193999485951e+01 9.156726496878520720e+02 3.325616412377602273e+02 7.686738506324995797e+02 1.240655025396446717e+03
8.811982868623786089e+02 6.941515828257676901e+01 9.158726496878521175e+02 3.316432618819313234e+02 7.688738506324995114e+02 1.236901709655153581e+03
8.813982868623785407e+02 6.913341434210748560e+01 9.160726496878521630e+02 3.307272014797246129e+02 7.690738506324994432e+02 1.233156871765723963e+03
8.815982868623784725e+02 6.885278592809214615e+01 9.162726496878520948e+02 3.298134553669582942e+02 7.692738506324994887e+02 1.229420509491743360e+03
8.817982868623785180e+02 6.857326886395900090e+01 9.164726496878520265e+02 3.289020188824929392e+02 7.694738506324995342e+02 1.225692620479848074e+03
8.819982868623785635e+02 6.829485898702516522e+01 9.166726496878520720e+02 3.279928873682681001e+02 7.696738506324994660e+02 1.221973202260474409e+03
8.821982868623784952e+02 6.801755214846261310e+01 9.168726496878521175e+02 3.270860561693395994e+02 7.698738506324993978e+02 1.218262252248623327e+03
8.823982868623784270e+02 6.774134421326395739e+01 9.170726496878520493e+02 3.261815206339157385e+02 7.700738506324994432e+02 1.214559767744619421e+03
8.825982868623784725e+02 6.746623106020830107e+01 9.172726496878519811e+02 3.252792761133897557e+02 7.702738506324994887e+02 1.210865745934878987e+03
8.827982868623785180e+02 6.719220858182804079e+01 9.174726496878520265e+02 3.243793179623799006e+02 7.704738506324994205e+02 1.207180183892656260e+03
8.829982868623784498e+02 6.691927268437400755e+01 9.176726496878520720e+02 3.234816415387637107e+02 7.706738506324993523e+02 1.203503078578790110e+03
8.831982868623783816e+02 6.664741928778182967e+01 9.178726496878520038e+02 3.225862422037125157e+02 7.708738506324993978e+02 1.199834426842470066e+03
8.833982868623784270e+02 6.637664432563720140e+01 9.180726496878519356e+02 3.216931153217253154e+02 7.710738506324994432e+02 1.196174225421973460e+03
8.835982868623784725e+02 6.610694374514332594e+01 9.182726496878519811e+02 3.208022562606653878e+02 7.712738506324993750e+02 1.192522470945425766e+03
8.837982868623784043e+02 6.583831350708517505e+01 9.184726496878520265e+02 3.199136603917929165e+02 7.714738506324993068e+02 1.188879159931525237e+03
8.839982868623783361e+02 6.557074958579696045e+01 9.186726496878519583e+02 3.190273230898022803e+02 7.716738506324993523e+02 1.185244288790302789e+03
8.841982868623783816e+02 6.530424796912679142e+01 9.188726496878518901e+02 3.181432397328518391e+02 7.718738506324993978e+02 1.181617853823854375e+03
8.843982868623784270e+02 6.503880465840363456e+01 9.190726496878519356e+02 3.172614057025990064e+02 7.720738506324993295e+02 1.177999851227086310e+03
8.845982868623783588e+02 6.477441566840310827e+01 9.192726496878519811e+02 3.163818163842356057e+02 7.722738506324992613e+02 1.174390277088437415e+03
8.847982868623782906e+02 6.451107702731289351e+01 9.194726496878519129e+02 3.155044671665195892e+02 7.724738506324993068e+02 1.170789127390624117e+03
8.849982868623783361e+02 6.424878477669905408e+01 9.196726496878518446e+02 3.146293534418054492e+02 7.726738506324993523e+02 1.167196398011371230e+03
8.851982868623783816e+02 6.398753497147230007e+01 9.198726496878518901e+02 3.137564706060807111e+02 7.728738506324992841e+02 1.163612084724141368e+03
8.853982868623783133e+02 6.372732367985427970e+01 9.200726496878519356e+02 3.128858140589971981e+02 7.730738506324992159e+02 1.160036183198853223e+03
8.855982868623782451e+02 6.346814698334239324e+01 9.202726496878518674e+02 3.120173792039023510e+02 7.732738506324992613e+02 1.156468689002614838e+03
8.857982868623782906e+02 6.321000097667623407e+01 9.204726496878517992e+02 3.111511614478708339e+02 7.734738506324993068e+02 1.152909597600446432e+03
8.859982868623783361e+02 6.295288176780501033e+01 9.206726496878518446e+02 3.102871562017369342e+02 7.736738506324992386e+02 1.149358904356000266e+03
8.861982868623782679e+02 6.269678547785154166e+01 9.208726496878518901e+02 3.094253588801265096e+02 7.738738506324991704e+02 1.145816604532271413e+03
8.863982868623781997e+02 6.244170824107941797e+01 9.210726496878518219e+02 3.085657649014878530e+02 7.740738506324992159e+02 1.142282693292321255e+03
8.865982868623782451e+02 6.218764620485904260e+01 9.212726496878517537e+02 3.077083696881199444e+02 7.742738506324992613e+02 1.138757165699990992e+03
8.867982868623782906e+02 6.193459552963325621e+01 9.214726496878517992e+02 3.068531686662080347e+02 7.744738506324991931e+02 1.135240016720612175e+03
8.869982868623782224e+02 6.168255238888407632e+01 9.216726496878518446e+02 3.060001572658491682e+02 7.746738506324991249e+02 1.131731241221711798e+03
8.871982868623781542e+02 6.143151296909768178e+01 9.218726496878517764e+02 3.051493309210870848e+02 7.748738506324991704e+02 1.128230833973718291e+03
8.873982868623781997e+02 6.118147346973177747e+01 9.220726496878517082e+02 3.043006850699385950e+02 7.750738506324992159e+02 1.124738789650677290e+03
8.875982868623782451e+02 6.093243010318104069e+01 9.222726496878517537e+02 3.034542151544226840e+02 7.752738506324991477e+02 1.121255102830943770e+03
8.877982868623781769e+02 6.068437909474321401e+01 9.224726496878517992e+02 3.026099166205942765e+02 7.754738506324990794e+02 1.117779767997880072e+03
8.879982868623781087e+02 6.043731668258575240e+01 9.226726496878517310e+02 3.017677849185706691e+02 7.756738506324991249e+02 1.114312779540557813e+03
8.881982868623781542e+02 6.019123911771082902e+01 9.228726496878516627e+02 3.009278155025607475e+02 7.758738506324991704e+02 1.110854131754456830e+03
8.883982868623781997e+02 5.994614266392331814e+01 9.230726496878517082e+02 3.000900038308909643e+02 7.760738506324991022e+02 1.107403818842156397e+03
8.885982868623781314e+02 5.970202359779541013e+01 9.232726496878517537e+02 2.992543453660418322e+02 7.762738506324990340e+02 1.103961834914015071e+03
8.887982868623780632e+02 5.945887820863344331e+01 9.234726496878516855e+02 2.984208355746680468e+02 7.764738506324990794e+02 1.100528173988868275e+03
8.889982868623781087e+02 5.921670279844423845e+01 9.236726496878516173e+02 2.975894699276298070e+02 7.766738506324991249e+02 1.097102829994720196e+03
8.891982868623781542e+02 5.897549368190119878e+01 9.238726496878516627e+02 2.967602439000215782e+02 7.768738506324990567e+02 1.093685796769418857e+03
8.893982868623780860e+02 5.873524718631060892e+01 9.240726496878517082e+02 2.959331529711990925e+02 7.770738506324989885e+02 1.090277068061331875e+03
8.895982868623780178e+02 5.849595965157797650e+01 9.242726496878516400e+02 2.951081926248049854e+02 7.772738506324990340e+02 1.086876637530038579e+03
8.897982868623780632e+02 5.825762743017405398e+01 9.244726496878515718e+02 2.942853583487993205e+02 7.774738506324990794e+02 1.083484498746998952e+03
8.899982868623781087e+02 5.802024688710150002e+01 9.246726496878516173e+02 2.934646456354827819e+02 7.776738506324990112e+02 1.080100645196232335e+03
8.901982868623780405e+02 5.778381439986166868e+01 9.248726496878516627e+02 2.926460499815262324e+02 7.778738506324989430e+02 1.076725070274981817e+03
8.903982868623779723e+02 5.754832635841972888e+01 9.250726496878515945e+02 2.918295668879975437e+02 7.780738506324989885e+02 1.073357767294385212e+03
8.905982868623780178e+02 5.731377916517202209e+01 9.252726496878515263e+02 2.910151918603857553e+02 7.782738506324990340e+02 1.069998729480152178e+03
8.907982868623780632e+02 5.708016923491240391e+01 9.254726496878515718e+02 2.902029204086260847e+02 7.784738506324989658e+02 1.066647949973221557e+03
8.909982868623779950e+02 5.684749299479901907e+01 9.256726496878516173e+02 2.893927480471311355e+02 7.786738506324988975e+02 1.063305421830419164e+03
8.911982868623779268e+02 5.661574688431952040e+01 9.258726496878515491e+02 2.885846702948113602e+02 7.788738506324989430e+02 1.059971138025123082e+03
8.913982868623779723e+02 5.638492735525876043e+01 9.260726496878514808e+02 2.877786826751028002e+02 7.790738506324989885e+02 1.056645091447924642e+03
8.915982868623780178e+02 5.615503087166485585e+01 9.262726496878515263e+02 2.869747807159913577e+02 7.792738506324989203e+02 1.053327274907277342e+03
8.917982868623779495e+02 5.592605390981623259e+01 9.264726496878515718e+02 2.861729599500387735e+02 7.794738506324988521e+02 1.050017681130154187e+03
8.919982868623778813e+02 5.569799295818725682e+01 9.266726496878515036e+02 2.853732159144068987e+02 7.796738506324988975e+02 1.046716302762690020e+03
8.921982868623779268e+02 5.547084451741554290e+01 9.268726496878514354e+02 2.845755441508824219e+02 7.798738506324989430e+02 1.043423132370843632e+03
8.923982868623779723e+02 5.524460510026845839e+01 9.270726496878514808e+02 2.837799402058991518e+02 7.800738506324988748e+02 1.040138162441033501e+03
8.925982868623779041e+02 5.501927123161039646e+01 9.272726496878515263e+02 2.829863996305663250e+02 7.802738506324988066e+02 1.036861385380779893e+03
8.927982868623778359e+02 5.479483944836766796e+01 9.274726496878514581e+02 2.821949179806902066e+02 7.804738506324988521e+02 1.033592793519348561e+03
8.929982868623778813e+02 5.457130629949712386e+01 9.276726496878513899e+02 2.814054908167966005e+02 7.806738506324988975e+02 1.030332379108392843e+03
8.931982868623779268e+02 5.434866834595246843e+01 9.278726496878514354e+02 2.806181137041548936e+02 7.808738506324988293e+02 1.027080134322586900e+03
8.933982868623778586e+02 5.412692216065008211e+01 9.280726496878514808e+02 2.798327822128051139e+02 7.810738506324987611e+02 1.023836051260254862e+03
8.935982868623777904e+02 5.390606432843703288e+01 9.282726496878514126e+02 2.790494919175762902e+02 7.812738506324988066e+02 1.020600121944009061e+03
8.937982868623778359e+02 5.368609144605712657e+01 9.284726496878513444e+02 2.782682383981093608e+02 7.814738506324988521e+02 1.017372338321374400e+03
8.939982868623778813e+02 5.346700012211814368e+01 9.286726496878513899e+02 2.774890172388842871e+02 7.816738506324987839e+02 1.014152692265420569e+03
8.941982868623778131e+02 5.324878697705909758e+01 9.288726496878514354e+02 2.767118240292378459e+02 7.818738506324987156e+02 1.010941175575375837e+03
8.943982868623777449e+02 5.303144864311613560e+01 9.290726496878513672e+02 2.759366543633901756e+02 7.820738506324987611e+02 1.007737779977256423e+03
8.945982868623777904e+02 5.281498176429046509e+01 9.292726496878512989e+02 2.751635038404620559e+02 7.822738506324988066e+02 1.004542497124484726e+03
8.947982868623778359e+02 5.259938299631508585e+01 9.294726496878513444e+02 2.743923680644993510e+02 7.824738506324987384e+02 1.001355318598508802e+03
8.949982868623777676e+02 5.238464900662192036e+01 9.296726496878513899e+02 2.736232426444967700e+02 7.826738506324986702e+02 9.981762359094077510e+02
8.951982868623776994e+02 5.217077647430843257e+01 9.298726496878513217e+02 2.728561231944159999e+02 7.828738506324987156e+02 9.950052404965080086e+02
8.953982868623777449e+02 5.195776209010544733e+01 9.300726496878512535e+02 2.720910053332076473e+02 7.830738506324987611e+02 9.918423237290007819e+02
8.955982868623777904e+02 5.174560255634365546e+01 9.302726496878512989e+02 2.713278846848325543e+02 7.832738506324986929e+02 9.886874769065401551e+02
8.957982868623777222e+02 5.153429458692156828e+01 9.304726496878513444e+02 2.705667568782841954e+02 7.834738506324986247e+02 9.855406912598440385e+02
8.959982868623776540e+02 5.132383490727179520e+01 9.306726496878512762e+02 2.698076175476086860e+02 7.836738506324986702e+02 9.824019579513096687e+02
8.961982868623776994e+02 5.111422025432922567e+01 9.308726496878512080e+02 2.690504623319223469e+02 7.838738506324987156e+02 9.792712680755998917e+02
8.963982868623777449e+02 5.090544737649735652e+01 9.310726496878512535e+02 2.682952868754352949e+02 7.840738506324986474e+02 9.761486126602546847e+02
8.965982868623776767e+02 5.069751303361674388e+01 9.312726496878512989e+02 2.675420868274714508e+02 7.842738506324985792e+02 9.730339826662722089e+02
8.967982868623776085e+02 5.049041399693176402e+01 9.314726496878512307e+02 2.667908578424880943e+02 7.844738506324986247e+02 9.699273689887065757e+02
8.969982868623776540e+02 5.028414704905738830e+01 9.316726496878511625e+02 2.660415955800928032e+02 7.846738506324986702e+02 9.668287624572612913e+02
8.971982868623776994e+02 5.007870898394834569e+01 9.318726496878512080e+02 2.652942957050674408e+02 7.848738506324986020e+02 9.637381538368780411e+02
8.973982868623776312e+02 4.987409660686482482e+01 9.320726496878512535e+02 2.645489538873843003e+02 7.850738506324985337e+02 9.606555338283122865e+02
8.975982868623775630e+02 4.967030673434128119e+01 9.322726496878511853e+02 2.638055658022273064e+02 7.852738506324985792e+02 9.575808930687201155e+02
8.977982868623776085e+02 4.946733619415314820e+01 9.324726496878511171e+02 2.630641271300095241e+02 7.854738506324986247e+02 9.545142221322519163e+02
8.979982868623776540e+02 4.926518182528506173e+01 9.326726496878511625e+02 2.623246335563909497e+02 7.856738506324985565e+02 9.514555115306108064e+02
8.981982868623775857e+02 4.906384047789825331e+01 9.328726496878512080e+02 2.615870807723006237e+02 7.858738506324984883e+02 9.484047517136381202e+02
8.983982868623775175e+02 4.886330901329827014e+01 9.330726496878511398e+02 2.608514644739529444e+02 7.860738506324985337e+02 9.453619330698817294e+02
8.985982868623775630e+02 4.866358430390246070e+01 9.332726496878510716e+02 2.601177803628646643e+02 7.862738506324985792e+02 9.423270459271788013e+02
8.987982868623776085e+02 4.846466323320848346e+01 9.334726496878511171e+02 2.593860241458751261e+02 7.864738506324985110e+02 9.393000805532102504e+02
8.989982868623775403e+02 4.826654269576154377e+01 9.336726496878511625e+02 2.586561915351630887e+02 7.866738506324984428e+02 9.362810271560719002e+02
8.991982868623774721e+02 4.806921959712200021e+01 9.338726496878510943e+02 2.579282782482648599e+02 7.868738506324984883e+02 9.332698758848370062e+02
8.993982868623775175e+02 4.787269085383406519e+01 9.340726496878510261e+02 2.572022800080908382e+02 7.870738506324985337e+02 9.302666168301180960e+02
8.995982868623775630e+02 4.767695339339317684e+01 9.342726496878510716e+02 2.564781925429436455e+02 7.872738506324984655e+02 9.272712400246314246e+02
8.997982868623774948e+02 4.748200415421455034e+01 9.344726496878511171e+02 2.557560115865352373e+02 7.874738506324983973e+02 9.242837354437436943e+02
8.999982868623774266e+02 4.728784008560013774e+01 9.346726496878510488e+02 2.550357328780043531e+02 7.876738506324984428e+02 9.213040930060229812e+02
9.001982868623774721e+02 4.709445814770811012e+01 9.348726496878509806e+02 2.543173521619320923e+02 7.878738506324984883e+02 9.183323025738084198e+02
9.003982868623775175e+02 4.690185531151976761e+01 9.350726496878510261e+02 2.536008651883582843e+02 7.880738506324984201e+02 9.153683539537439628e+02
9.005982868623774493e+02 4.671002855880868765e+01 9.352726496878510716e+02 2.528862677128003611e+02 7.882738506324983518e+02 9.124122368973236235e+02
9.007982868623773811e+02 4.651897488210841658e+01 9.354726496878510034e+02 2.521735554962679942e+02 7.884738506324983973e+02 9.094639411014425150e+02
9.009982868623774266e+02 4.632869128468063735e+01 9.356726496878509352e+02 2.514627243052784422e+02 7.886738506324984428e+02 9.065234562089412975e+02
9.011982868623774721e+02 4.613917478048390564e+01 9.358726496878509806e+02 2.507537699118724390e+02 7.888738506324983746e+02 9.035907718091388006e+02
9.013982868623774038e+02 4.595042239414182461e+01 9.360726496878510261e+02 2.500466880936332359e+02 7.890738506324983064e+02 9.006658774383668060e+02
9.015982868623773356e+02 4.576243116091116292e+01 9.362726496878509579e+02 2.493414746336972883e+02 7.892738506324983518e+02 8.977487625805104017e+02
9.017982868623773811e+02 4.557519812665064762e+01 9.364726496878508897e+02 2.486381253207741793e+02 7.894738506324983973e+02 8.948394166675413999e+02
9.019982868623774266e+02 4.538872034778975717e+01 9.366726496878509352e+02 2.479366359491572496e+02 7.896738506324983291e+02 8.919378290800445939e+02
9.021982868623773584e+02 4.520299489129661197e+01 9.368726496878509806e+02 2.472370023187431798e+02 7.898738506324982609e+02 8.890439891477452647e+02
9.023982868623772902e+02 4.501801883464687393e+01 9.370726496878509124e+02 2.465392202350449509e+02 7.900738506324983064e+02 8.861578861500294124e+02
9.025982868623773356e+02 4.483378926579225521e+01 9.372726496878508442e+02 2.458432855092060265e+02 7.902738506324983518e+02 8.832795093164761511e+02
9.027982868623773811e+02 4.465030328312968777e+01 9.374726496878508897e+02 2.451491939580137114e+02 7.904738506324982836e+02 8.804088478273745295e+02
9.029982868623773129e+02 4.446755799546976107e+01 9.376726496878509352e+02 2.444569414039185062e+02 7.906738506324982154e+02 8.775458908142358041e+02
9.031982868623772447e+02 4.428555052200528053e+01 9.378726496878508669e+02 2.437665236750429472e+02 7.908738506324982609e+02 8.746906273603116233e+02
9.033982868623772902e+02 4.410427799228014578e+01 9.380726496878507987e+02 2.430779366051987438e+02 7.910738506324983064e+02 8.718430465011113029e+02
9.035982868623773356e+02 4.392373754615877601e+01 9.382726496878508442e+02 2.423911760338985459e+02 7.912738506324982382e+02 8.690031372249111428e+02
9.037982868623772674e+02 4.374392633379479634e+01 9.384726496878508897e+02 2.417062378063721440e+02 7.914738506324981699e+02 8.661708884732549905e+02
9.039982868623771992e+02 4.356484151559952522e+01 9.386726496878508215e+02 2.410231177735793153e+02 7.916738506324982154e+02 8.633462891414643536e+02
9.041982868623772447e+02 4.338648026221171961e+01 9.388726496878507533e+02 2.403418117922209376e+02 7.918738506324982609e+02 8.605293280791523785e+02
9.043982868623772902e+02 4.320883975446642467e+01 9.390726496878507987e+02 2.396623157247560698e+02 7.920738506324981927e+02 8.577199940907088376e+02
9.045982868623772220e+02 4.303191718336403682e+01 9.392726496878508442e+02 2.389846254394115874e+02 7.922738506324981245e+02 8.549182759358043313e+02
9.047982868623771537e+02 4.285570975003954430e+01 9.394726496878507760e+02 2.383087368101981838e+02 7.924738506324981699e+02 8.521241623298916466e+02
9.049982868623771992e+02 4.268021466573163281e+01 9.396726496878507078e+02 2.376346457169206019e+02 7.926738506324982154e+02 8.493376419446938144e+02
9.051982868623772447e+02 4.250542915175231684e+01 9.398726496878507533e+02 2.369623480451911917e+02 7.928738506324981472e+02 8.465587034087021721e+02
9.053982868623771765e+02 4.233135043945631537e+01 9.400726496878507987e+02 2.362918396864430122e+02 7.930738506324980790e+02 8.437873353076537342e+02
9.055982868623771083e+02 4.215797577020990872e+01 9.402726496878507305e+02 2.356231165379422237e+02 7.932738506324981245e+02 8.410235261850286861e+02
9.057982868623771537e+02 4.198530239536093944e+01 9.404726496878506623e+02 2.349561745027989446e+02 7.934738506324981699e+02 8.382672645425351448e+02
9.059982868623771992e+02 4.181332757620790375e+01 9.406726496878507078e+02 2.342910094899800129e+02 7.936738506324981017e+02 8.355185388405873255e+02
9.061982868623771310e+02 4.164204858397052789e+01 9.408726496878507533e+02 2.336276174143216622e+02 7.938738506324980335e+02 8.327773374987841635e+02
9.063982868623770628e+02 4.147146269975763033e+01 9.410726496878506850e+02 2.329659941965404641e+02 7.940738506324980790e+02 8.300436488963846386e+02
9.065982868623771083e+02 4.130156721453829505e+01 9.412726496878506168e+02 2.323061357632444697e+02 7.942738506324981245e+02 8.273174613727942415e+02
9.067982868623771537e+02 4.113235942911092735e+01 9.414726496878506623e+02 2.316480380469444071e+02 7.944738506324980563e+02 8.245987632280307480e+02
9.069982868623770855e+02 4.096383665407354613e+01 9.416726496878507078e+02 2.309916969860678080e+02 7.946738506324979880e+02 8.218875427231895401e+02
9.071982868623770173e+02 4.079599620979282548e+01 9.418726496878506396e+02 2.303371085249667658e+02 7.948738506324980335e+02 8.191837880809171111e+02
9.073982868623770628e+02 4.062883542637461431e+01 9.420726496878505714e+02 2.296842686139296745e+02 7.950738506324980790e+02 8.164874874858782050e+02
9.075982868623771083e+02 4.046235164363373116e+01 9.422726496878506168e+02 2.290331732091932508e+02 7.952738506324980108e+02 8.137986290852236380e+02
9.077982868623770401e+02 4.029654221106378031e+01 9.424726496878506623e+02 2.283838182729525101e+02 7.954738506324979426e+02 8.111172009890346999e+02
9.079982868623769718e+02 4.013140448780763592e+01 9.426726496878505941e+02 2.277361997733711974e+02 7.956738506324979880e+02 8.084431912707967740e+02
9.081982868623770173e+02 3.996693584262661858e+01 9.428726496878505259e+02 2.270903136845931840e+02 7.958738506324980335e+02 8.057765879678574947e+02
9.083982868623770628e+02 3.980313365387201685e+01 9.430726496878505714e+02 2.264461559867495737e+02 7.960738506324979653e+02 8.031173790818702400e+02
9.085982868623769946e+02 3.963999530945448413e+01 9.432726496878506168e+02 2.258037226659728844e+02 7.962738506324978971e+02 8.004655525792508115e+02
9.087982868623769264e+02 3.947751820681397561e+01 9.434726496878505486e+02 2.251630097144063711e+02 7.964738506324979426e+02 7.978210963916301353e+02
9.089982868623769718e+02 3.931569975289075813e+01 9.436726496878504804e+02 2.245240131302105056e+02 7.966738506324979880e+02 7.951839984162991186e+02
9.091982868623770173e+02 3.915453736409573793e+01 9.438726496878505259e+02 2.238867289175749988e+02 7.968738506324979198e+02 7.925542465166532793e+02
9.093982868623769491e+02 3.899402846628050412e+01 9.440726496878505714e+02 2.232511530867301417e+02 7.970738506324978516e+02 7.899318285226361240e+02
9.095982868623768809e+02 3.883417049470831728e+01 9.442726496878505031e+02 2.226172816539524888e+02 7.972738506324978971e+02 7.873167322311774114e+02
9.097982868623769264e+02 3.867496089402375503e+01 9.444726496878504349e+02 2.219851106415779327e+02 7.974738506324979426e+02 7.847089454066356211e+02
9.099982868623769718e+02 3.851639711822480194e+01 9.446726496878504804e+02 2.213546360780055693e+02 7.976738506324978744e+02 7.821084557812363300e+02
9.101982868623769036e+02 3.835847663063224644e+01 9.448726496878505259e+02 2.207258539977139549e+02 7.978738506324978061e+02 7.795152510554945593e+02
9.103982868623768354e+02 3.820119690386093936e+01 9.450726496878504577e+02 2.200987604412640053e+02 7.980738506324978516e+02 7.769293188986544010e+02
9.105982868623768809e+02 3.804455541979023536e+01 9.452726496878503895e+02 2.194733514553095404e+02 7.982738506324978971e+02 7.743506469491175039e+02
9.107982868623769264e+02 3.788854966953549308e+01 9.454726496878504349e+02 2.188496230926058672e+02 7.984738506324978289e+02 7.717792228148740605e+02
9.109982868623768582e+02 3.773317715341848100e+01 9.456726496878504804e+02 2.182275714120204100e+02 7.986738506324977607e+02 7.692150340739158310e+02
9.111982868623767899e+02 3.757843538093803915e+01 9.458726496878504122e+02 2.176071924785376268e+02 7.988738506324978061e+02 7.666580682746691764e+02
9.113982868623768354e+02 3.742432187074197714e+01 9.460726496878503440e+02 2.169884823632686448e+02 7.990738506324978516e+02 7.641083129364100159e+02
9.115982868623768809e+02 3.727083415059734506e+01 9.462726496878503895e+02 2.163714371434596728e+02 7.992738506324977834e+02 7.615657555496875375e+02
9.117982868623768127e+02 3.711796975736192650e+01 9.464726496878504349e+02 2.157560529025002438e+02 7.994738506324977152e+02 7.590303835767314240e+02
9.119982868623767445e+02 3.696572623695558946e+01 9.466726496878503667e+02 2.151423257299288423e+02 7.996738506324977607e+02 7.565021844518685157e+02
9.121982868623767899e+02 3.681410114433073488e+01 9.468726496878502985e+02 2.145302517214444720e+02 7.998738506324978061e+02 7.539811455819396997e+02
9.123982868623768354e+02 3.666309204344485551e+01 9.470726496878503440e+02 2.139198269789091000e+02 8.000738506324977379e+02 7.514672543467028163e+02
9.125982868623767672e+02 3.651269650723087778e+01 9.472726496878503895e+02 2.133110476103600490e+02 8.002738506324976697e+02 7.489604980992415904e+02
9.127982868623766990e+02 3.636291211756895336e+01 9.474726496878503212e+02 2.127039097300148853e+02 8.004738506324977152e+02 7.464608641663661501e+02
9.129982868623767445e+02 3.621373646525786683e+01 9.476726496878502530e+02 2.120984094582778994e+02 8.006738506324977607e+02 7.439683398490232094e+02
9.131982868623767899e+02 3.606516714998674900e+01 9.478726496878502985e+02 2.114945429217480068e+02 8.008738506324976925e+02 7.414829124226924932e+02
9.133982868623767217e+02 3.591720178030668364e+01 9.480726496878503440e+02 2.108923062532265931e+02 8.010738506324976242e+02 7.390045691377824824e+02
9.135982868623766535e+02 3.576983797360208683e+01 9.482726496878502758e+02 2.102916955917240216e+02 8.012738506324976697e+02 7.365332972200259292e+02
9.137982868623766990e+02 3.562307335606217862e+01 9.484726496878502076e+02 2.096927070824635848e+02 8.014738506324977152e+02 7.340690838708835599e+02
9.139982868623767445e+02 3.547690556265407480e+01 9.486726496878502530e+02 2.090953368768912810e+02 8.016738506324976470e+02 7.316119162679194687e+02
9.141982868623766763e+02 3.533133223709305071e+01 9.488726496878502985e+02 2.084995811326813282e+02 8.018738506324975788e+02 7.291617815652050467e+02
9.143982868623766080e+02 3.518635103181534873e+01 9.490726496878502303e+02 2.079054360137428716e+02 8.020738506324976242e+02 7.267186668936941487e+02
9.145982868623766535e+02 3.504195960794962161e+01 9.492726496878501621e+02 2.073128976902242186e+02 8.022738506324976697e+02 7.242825593616199740e+02
9.147982868623766990e+02 3.489815563528965470e+01 9.494726496878502076e+02 2.067219623385208536e+02 8.024738506324976015e+02 7.218534460548671632e+02
9.149982868623766308e+02 3.475493679226585186e+01 9.496726496878502530e+02 2.061326261412803831e+02 8.026738506324975333e+02 7.194313140373589022e+02
9.151982868623765626e+02 3.461230076591740357e+01 9.498726496878501848e+02 2.055448852874105512e+02 8.028738506324975788e+02 7.170161503514314063e+02
9.153982868623766080e+02 3.447024525186469646e+01 9.500726496878501166e+02 2.049587359720801487e+02 8.030738506324976242e+02 7.146079420182167041e+02
9.155982868623766535e+02 3.432876795428165195e+01 9.502726496878501621e+02 2.043741743967298703e+02 8.032738506324975560e+02 7.122066760380092774e+02
9.157982868623765853e+02 3.418786658586781613e+01 9.504726496878502076e+02 2.037911967690746451e+02 8.034738506324974878e+02 7.098123393906440697e+02
9.159982868623765171e+02 3.404753886782074090e+01 9.506726496878501393e+02 2.032097993031101737e+02 8.036738506324975333e+02 7.074249190358600572e+02
9.161982868623765626e+02 3.390778252980845764e+01 9.508726496878500711e+02 2.026299782191175609e+02 8.038738506324975788e+02 7.050444019136753013e+02
9.163982868623766080e+02 3.376859530994228464e+01 9.510726496878501166e+02 2.020517297436690001e+02 8.040738506324975106e+02 7.026707749447491551e+02
9.165982868623765398e+02 3.362997495474905207e+01 9.512726496878501621e+02 2.014750501096317521e+02 8.042738506324974423e+02 7.003040250307458336e+02
9.167982868623764716e+02 3.349191921914356129e+01 9.514726496878500939e+02 2.008999355561752509e+02 8.044738506324974878e+02 6.979441390546949151e+02
9.169982868623765171e+02 3.335442586640173346e+01 9.516726496878500257e+02 2.003263823287729792e+02 8.046738506324975333e+02 6.955911038813540017e+02
9.171982868623765626e+02 3.321749266813321100e+01 9.518726496878500711e+02 1.997543866792092899e+02 8.048738506324974651e+02 6.932449063575649006e+02
9.173982868623764944e+02 3.308111740425390224e+01 9.520726496878501166e+02 1.991839448655829869e+02 8.050738506324973969e+02 6.909055333126069627e+02
9.175982868623764261e+02 3.294529786295938578e+01 9.522726496878500484e+02 1.986150531523130667e+02 8.052738506324974423e+02 6.885729715585497388e+02
9.177982868623764716e+02 3.281003184069699330e+01 9.524726496878499802e+02 1.980477078101401958e+02 8.054738506324974878e+02 6.862472078906080242e+02
9.179982868623765171e+02 3.267531714213956207e+01 9.526726496878500257e+02 1.974819051161337882e+02 8.056738506324974196e+02 6.839282290874937189e+02
9.181982868623764489e+02 3.254115158015856224e+01 9.528726496878500711e+02 1.969176413536958705e+02 8.058738506324973514e+02 6.816160219117493853e+02
9.183982868623763807e+02 3.240753297579635728e+01 9.530726496878500029e+02 1.963549128125636685e+02 8.060738506324973969e+02 6.793105731101045421e+02
9.185982868623764261e+02 3.227445915824004885e+01 9.532726496878499347e+02 1.957937157888139552e+02 8.062738506324974423e+02 6.770118694138183173e+02
9.187982868623764716e+02 3.214192796479473202e+01 9.534726496878499802e+02 1.952340465848663484e+02 8.064738506324973741e+02 6.747198975390165288e+02
9.189982868623764034e+02 3.200993724085665804e+01 9.536726496878500257e+02 1.946759015094896483e+02 8.066738506324973059e+02 6.724346441870321769e+02
9.191982868623763352e+02 3.187848483988630832e+01 9.538726496878499574e+02 1.941192768778027471e+02 8.068738506324973514e+02 6.701560960447376374e+02
9.193982868623763807e+02 3.174756862338230690e+01 9.540726496878498892e+02 1.935641690112782953e+02 8.070738506324973969e+02 6.678842397848887913e+02
9.195982868623764261e+02 3.161718646085458673e+01 9.542726496878499347e+02 1.930105742377464821e+02 8.072738506324973287e+02 6.656190620664524431e+02
9.197982868623763579e+02 3.148733622979804636e+01 9.544726496878499802e+02 1.924584888913998384e+02 8.074738506324972604e+02 6.633605495349315788e+02
9.199982868623762897e+02 3.135801581566625984e+01 9.546726496878499120e+02 1.919079093127946578e+02 8.076738506324973059e+02 6.611086888227032432e+02
9.201982868623763352e+02 3.122922311184480293e+01 9.548726496878498438e+02 1.913588318488533844e+02 8.078738506324973514e+02 6.588634665493423199e+02
9.203982868623763807e+02 3.110095601962540357e+01 9.550726496878498892e+02 1.908112528528690746e+02 8.080738506324972832e+02 6.566248693219430379e+02
9.205982868623763125e+02 3.097321244817948482e+01 9.552726496878499347e+02 1.902651686845088648e+02 8.082738506324972150e+02 6.543928837354460484e+02
9.207982868623762442e+02 3.084599031453202400e+01 9.554726496878498665e+02 1.897205757098151366e+02 8.084738506324972604e+02 6.521674963729544743e+02
9.209982868623762897e+02 3.071928754353564983e+01 9.556726496878497983e+02 1.891774703012075065e+02 8.086738506324973059e+02 6.499486938060555303e+02
9.211982868623763352e+02 3.059310206784444119e+01 9.558726496878498438e+02 1.886358488374888793e+02 8.088738506324972377e+02 6.477364625951418020e+02
9.213982868623762670e+02 3.046743182788812732e+01 9.560726496878498892e+02 1.880957077038436012e+02 8.090738506324971695e+02 6.455307892897159263e+02
9.215982868623761988e+02 3.034227477184580479e+01 9.562726496878498210e+02 1.875570432918438257e+02 8.092738506324972150e+02 6.433316604287085738e+02
9.217982868623762442e+02 3.021762885562077727e+01 9.564726496878497528e+02 1.870198519994483206e+02 8.094738506324972604e+02 6.411390625407901780e+02
9.219982868623762897e+02 3.009349204281429024e+01 9.566726496878497983e+02 1.864841302310060200e+02 8.096738506324971922e+02 6.389529821446842561e+02
9.221982868623762215e+02 2.996986230469988399e+01 9.568726496878498438e+02 1.859498743972598902e+02 8.098738506324971240e+02 6.367734057494623130e+02
9.223982868623761533e+02 2.984673762019784249e+01 9.570726496878497755e+02 1.854170809153466166e+02 8.100738506324971695e+02 6.346003198548565933e+02
9.225982868623761988e+02 2.972411597584947529e+01 9.572726496878497073e+02 1.848857462087981389e+02 8.102738506324972150e+02 6.324337109515665816e+02
9.227982868623762442e+02 2.960199536579205315e+01 9.574726496878497528e+02 1.843558667075445499e+02 8.104738506324971468e+02 6.302735655215526549e+02
9.229982868623761760e+02 2.948037379173256056e+01 9.576726496878497983e+02 1.838274388479172785e+02 8.106738506324970785e+02 6.281198700383395135e+02
9.231982868623761078e+02 2.935924926292311454e+01 9.578726496878497301e+02 1.833004590726482093e+02 8.108738506324971240e+02 6.259726109673114252e+02
9.233982868623761533e+02 2.923861979613494810e+01 9.580726496878496619e+02 1.827749238308713302e+02 8.110738506324971695e+02 6.238317747660114492e+02
9.235982868623761988e+02 2.911848341563363363e+01 9.582726496878497073e+02 1.822508295781257175e+02 8.112738506324971013e+02 6.216973478844298597e+02
9.237982868623761306e+02 2.899883815315389413e+01 9.584726496878497528e+02 1.817281727763558195e+02 8.114738506324970331e+02 6.195693167653009823e+02
9.239982868623760623e+02 2.887968204787376436e+01 9.586726496878496846e+02 1.812069498939129630e+02 8.116738506324970785e+02 6.174476678443860465e+02
9.241982868623761078e+02 2.876101314639036488e+01 9.588726496878496164e+02 1.806871574055568033e+02 8.118738506324971240e+02 6.153323875507703633e+02
9.243982868623761533e+02 2.864282950269439354e+01 9.590726496878496619e+02 1.801687917924544990e+02 8.120738506324970558e+02 6.132234623071432225e+02
9.245982868623760851e+02 2.852512917814558335e+01 9.592726496878497073e+02 1.796518495421855732e+02 8.122738506324969876e+02 6.111208785300793807e+02
9.247982868623760169e+02 2.840791024144705545e+01 9.594726496878496391e+02 1.791363271487384736e+02 8.124738506324970331e+02 6.090246226303274852e+02
9.249982868623760623e+02 2.829117076862110025e+01 9.596726496878495709e+02 1.786222211125142394e+02 8.126738506324970785e+02 6.069346810130903123e+02
9.251982868623761078e+02 2.817490884298464238e+01 9.598726496878496164e+02 1.781095279403254494e+02 8.128738506324970103e+02 6.048510400782981833e+02
9.253982868623760396e+02 2.805912255512367537e+01 9.600726496878496619e+02 1.775982441453986951e+02 8.130738506324969421e+02 6.027736862208898856e+02
9.255982868623759714e+02 2.794381000286940875e+01 9.602726496878495936e+02 1.770883662473733011e+02 8.132738506324969876e+02 6.007026058310838152e+02
9.257982868623760169e+02 2.782896929127316099e+01 9.604726496878495254e+02 1.765798907723029174e+02 8.134738506324970331e+02 5.986377852946577605e+02
9.259982868623760623e+02 2.771459853258218686e+01 9.606726496878495709e+02 1.760728142526546662e+02 8.136738506324969649e+02 5.965792109932143603e+02
9.261982868623759941e+02 2.760069584621511041e+01 9.608726496878496164e+02 1.755671332273106202e+02 8.138738506324968967e+02 5.945268693044497468e+02
9.263982868623759259e+02 2.748725935873753912e+01 9.610726496878495482e+02 1.750628442415687118e+02 8.140738506324969421e+02 5.924807466024244604e+02
9.265982868623759714e+02 2.737428720383739744e+01 9.612726496878494800e+02 1.745599438471402323e+02 8.142738506324969876e+02 5.904408292578294777e+02
9.267982868623760169e+02 2.726177752230141849e+01 9.614726496878495254e+02 1.740584286021513094e+02 8.144738506324969194e+02 5.884071036382508737e+02
9.269982868623759487e+02 2.714972846199030698e+01 9.616726496878495709e+02 1.735582950711437036e+02 8.146738506324968512e+02 5.863795561084244810e+02
9.271982868623758804e+02 2.703813817781476558e+01 9.618726496878495027e+02 1.730595398250729886e+02 8.148738506324968967e+02 5.843581730305045312e+02
9.273982868623759259e+02 2.692700483171124048e+01 9.620726496878494345e+02 1.725621594413100013e+02 8.150738506324969421e+02 5.823429407643218383e+02
9.275982868623759714e+02 2.681632659261837759e+01 9.622726496878494800e+02 1.720661505036385677e+02 8.152738506324968739e+02 5.803338456676383430e+02
9.277982868623759032e+02 2.670610163645273616e+01 9.624726496878495254e+02 1.715715096022567536e+02 8.154738506324968057e+02 5.783308740963998389e+02
9.279982868623758350e+02 2.659632814608492879e+01 9.626726496878494572e+02 1.710782333337761543e+02 8.156738506324968512e+02 5.763340124049915403e+02
9.281982868623758804e+02 2.648700431131555888e+01 9.628726496878493890e+02 1.705863183012203024e+02 8.158738506324968967e+02 5.743432469464927408e+02
9.283982868623759259e+02 2.637812832885194680e+01 9.630726496878494345e+02 1.700957611140251231e+02 8.160738506324968284e+02 5.723585640729229453e+02
9.285982868623758577e+02 2.626969840228435515e+01 9.632726496878494800e+02 1.696065583880380814e+02 8.162738506324967602e+02 5.703799501354927770e+02
9.287982868623757895e+02 2.616171274206172370e+01 9.634726496878494117e+02 1.691187067455165618e+02 8.164738506324968057e+02 5.684073914848436289e+02
9.289982868623758350e+02 2.605416956546868334e+01 9.636726496878493435e+02 1.686322028151281245e+02 8.166738506324968512e+02 5.664408744713015267e+02
9.291982868623758804e+02 2.594706709660207977e+01 9.638726496878493890e+02 1.681470432319485155e+02 8.168738506324967830e+02 5.644803854451160987e+02
9.293982868623758122e+02 2.584040356634722002e+01 9.640726496878494345e+02 1.676632246374616102e+02 8.170738506324967148e+02 5.625259107566984085e+02
9.295982868623757440e+02 2.573417721235449207e+01 9.642726496878493663e+02 1.671807436795579065e+02 8.172738506324967602e+02 5.605774367568658363e+02
9.297982868623757895e+02 2.562838627901608390e+01 9.644726496878492981e+02 1.666995970125331326e+02 8.174738506324968057e+02 5.586349497970744551e+02
9.299982868623758350e+02 2.552302901744297259e+01 9.646726496878493435e+02 1.662197812970863708e+02 8.176738506324967375e+02 5.566984362296655036e+02
9.301982868623757668e+02 2.541810368544136622e+01 9.648726496878493890e+02 1.657412932003211949e+02 8.178738506324966693e+02 5.547678824080838922e+02
9.303982868623756985e+02 2.531360854748971789e+01 9.650726496878493208e+02 1.652641293957414064e+02 8.180738506324967148e+02 5.528432746871227437e+02
9.305982868623757440e+02 2.520954187471539854e+01 9.652726496878492526e+02 1.647882865632511766e+02 8.182738506324967602e+02 5.509245994231531540e+02
9.307982868623757895e+02 2.510590194487237170e+01 9.654726496878492981e+02 1.643137613891531146e+02 8.184738506324966920e+02 5.490118429743516799e+02
9.309982868623757213e+02 2.500268704231736194e+01 9.656726496878493435e+02 1.638405505661468453e+02 8.186738506324966238e+02 5.471049917009260071e+02
9.311982868623757668e+02 2.489989545798739812e+01 9.658726496878493890e+02 1.633686507933264238e+02 8.188738506324966693e+02 5.452040319653427787e+02
9.313982868623756985e+02 2.479752548937718259e+01 9.660726496878492071e+02 1.628980587761804202e+02 8.190738506324967148e+02 5.433089501325551964e+02
9.315982868623756303e+02 2.469557544051574993e+01 9.662726496878492526e+02 1.624287712265877133e+02 8.192738506324965329e+02 5.414197325702223225e+02
9.317982868623756758e+02 2.459404362194434057e+01 9.664726496878492981e+02 1.619607848628177749e+02 8.194738506324965783e+02 5.395363656489257664e+02
9.319982868623757213e+02 2.449292835069328333e+01 9.666726496878493435e+02 1.614940964095269464e+02 8.196738506324966238e+02 5.376588357424020614e+02
9.321982868623756531e+02 2.439222795025991886e+01 9.668726496878491616e+02 1.610287025977588655e+02 8.198738506324966693e+02 5.357871292277468456e+02
9.323982868623755849e+02 2.429194075058536839e+01 9.670726496878492071e+02 1.605646001649382697e+02 8.200738506324964874e+02 5.339212324856441683e+02
9.325982868623756303e+02 2.419206508803267752e+01 9.672726496878492526e+02 1.601017858548730146e+02 8.202738506324965329e+02 5.320611319005639643e+02
9.327982868623756758e+02 2.409259930536427774e+01 9.674726496878492981e+02 1.596402564177496970e+02 8.204738506324965783e+02 5.302068138609919288e+02
9.329982868623756076e+02 2.399354175171955816e+01 9.676726496878491162e+02 1.591800086101319209e+02 8.206738506324966238e+02 5.283582647596333572e+02
9.331982868623755394e+02 2.389489078259257937e+01 9.678726496878491616e+02 1.587210391949562336e+02 8.208738506324964419e+02 5.265154709936274458e+02
9.333982868623755849e+02 2.379664475980981564e+01 9.680726496878492071e+02 1.582633449415335463e+02 8.210738506324964874e+02 5.246784189647413541e+02
9.335982868623756303e+02 2.369880205150811037e+01 9.682726496878492526e+02 1.578069226255425974e+02 8.212738506324965329e+02 5.228470950795982617e+02
9.337982868623755621e+02 2.360136103211275582e+01 9.684726496878490707e+02 1.573517690290296400e+02 8.214738506324965783e+02 5.210214857498677929e+02
9.339982868623754939e+02 2.350432008231492986e+01 9.686726496878491162e+02 1.568978809404044341e+02 8.216738506324963964e+02 5.192015773924755422e+02
9.341982868623755394e+02 2.340767758905008478e+01 9.688726496878491616e+02 1.564452551544392804e+02 8.218738506324964419e+02 5.173873564297988423e+02
9.343982868623755849e+02 2.331143194547626862e+01 9.690726496878492071e+02 1.559938884722650414e+02 8.220738506324964874e+02 5.155788092898751529e+02
9.345982868623755166e+02 2.321558155095184972e+01 9.692726496878490252e+02 1.555437777013683842e+02 8.222738506324965329e+02 5.137759224065981698e+02
9.347982868623754484e+02 2.312012481101388772e+01 9.694726496878490707e+02 1.550949196555880860e+02 8.224738506324963510e+02 5.119786822199139920e+02
9.349982868623754939e+02 2.302506013735621337e+01 9.696726496878491162e+02 1.546473111551141528e+02 8.226738506324963964e+02 5.101870751760129679e+02
9.351982868623755394e+02 2.293038594780829342e+01 9.698726496878491616e+02 1.542009490264839258e+02 8.228738506324964419e+02 5.084010877275334792e+02
9.353982868623754712e+02 2.283610066631325353e+01 9.700726496878489797e+02 1.537558301025779031e+02 8.230738506324964874e+02 5.066207063337495242e+02
9.355982868623754030e+02 2.274220272290618183e+01 9.702726496878490252e+02 1.533119512226170400e+02 8.232738506324963055e+02 5.048459174607614841e+02
9.357982868623754484e+02 2.264869055369275586e+01 9.704726496878490707e+02 1.528693092321609583e+02 8.234738506324963510e+02 5.030767075816851843e+02
9.359982868623754939e+02 2.255556260082832765e+01 9.706726496878491162e+02 1.524279009831033420e+02 8.236738506324963964e+02 5.013130631768420358e+02
9.361982868623754257e+02 2.246281731249587565e+01 9.708726496878489343e+02 1.519877233336687823e+02 8.238738506324964419e+02 4.995549707339479824e+02
9.363982868623753575e+02 2.237045314288484832e+01 9.710726496878489797e+02 1.515487731484083440e+02 8.240738506324962600e+02 4.978024167482968778e+02
9.365982868623754030e+02 2.227846855217026345e+01 9.712726496878490252e+02 1.511110472981994235e+02 8.242738506324963055e+02 4.960553877229365298e+02
9.367982868623754484e+02 2.218686200649128182e+01 9.714726496878490707e+02 1.506745426602381315e+02 8.244738506324963510e+02 4.943138701688656056e+02
9.369982868623753802e+02 2.209563197793008626e+01 9.716726496878488888e+02 1.502392561180396910e+02 8.246738506324963964e+02 4.925778506052039916e+02
9.371982868623753120e+02 2.200477694449092070e+01 9.718726496878489343e+02 1.498051845614304511e+02 8.248738506324962145e+02 4.908473155593795809e+02
9.373982868623753575e+02 2.191429539007879512e+01 9.720726496878489797e+02 1.493723248865481423e+02 8.250738506324962600e+02 4.891222515672932332e+02
9.375982868623754030e+02 2.182418580447914991e+01 9.722726496878490252e+02 1.489406739958363346e+02 8.252738506324963055e+02 4.874026451735138608e+02
9.377982868623753347e+02 2.173444668333639385e+01 9.724726496878488433e+02 1.485102287980406004e+02 8.254738506324963510e+02 4.856884829314366812e+02
9.379982868623752665e+02 2.164507652813344407e+01 9.726726496878488888e+02 1.480809862082048198e+02 8.256738506324961691e+02 4.839797514034700612e+02
9.381982868623753120e+02 2.155607384617061228e+01 9.728726496878489343e+02 1.476529431476673722e+02 8.258738506324962145e+02 4.822764371611939396e+02
9.383982868623753575e+02 2.146743715054537560e+01 9.730726496878489797e+02 1.472260965440571567e+02 8.260738506324962600e+02 4.805785267855453071e+02
9.385982868623752893e+02 2.137916496013143330e+01 9.732726496878487978e+02 1.468004433312910066e+02 8.262738506324963055e+02 4.788860068669764019e+02
9.387982868623752211e+02 2.129125579955818282e+01 9.734726496878488433e+02 1.463759804495653327e+02 8.264738506324961236e+02 4.771988640056303552e+02
9.389982868623752665e+02 2.120370819919010330e+01 9.736726496878488888e+02 1.459527048453569762e+02 8.266738506324961691e+02 4.755170848114990463e+02
9.391982868623753120e+02 2.111652069510664020e+01 9.738726496878489343e+02 1.455306134714165864e+02 8.268738506324962145e+02 4.738406559045981226e+02
9.393982868623752438e+02 2.102969182908143608e+01 9.740726496878487524e+02 1.451097032867650114e+02 8.270738506324962600e+02 4.721695639151234900e+02
9.395982868623751756e+02 2.094322014856226488e+01 9.742726496878487978e+02 1.446899712566867038e+02 8.272738506324960781e+02 4.705037954836203085e+02
9.397982868623752211e+02 2.085710420665044396e+01 9.744726496878488433e+02 1.442714143527302042e+02 8.274738506324961236e+02 4.688433372611331720e+02
9.399982868623752665e+02 2.077134256208082164e+01 9.746726496878488888e+02 1.438540295526991031e+02 8.276738506324961691e+02 4.671881759093768665e+02
9.401982868623751983e+02 2.068593377920197440e+01 9.748726496878487069e+02 1.434378138406502785e+02 8.278738506324962145e+02 4.655382981008900174e+02
9.403982868623751301e+02 2.060087642795513929e+01 9.750726496878487524e+02 1.430227642068878140e+02 8.280738506324960326e+02 4.638936905191943652e+02
9.405982868623751756e+02 2.051616908385523530e+01 9.752726496878487978e+02 1.426088776479592468e+02 8.282738506324960781e+02 4.622543398589415915e+02
9.407982868623752211e+02 2.043181032797019370e+01 9.754726496878488433e+02 1.421961511666517310e+02 8.284738506324961236e+02 4.606202328260814056e+02
9.409982868623751529e+02 2.034779874690141099e+01 9.756726496878486614e+02 1.417845817719864385e+02 8.286738506324961691e+02 4.589913561380034821e+02
9.411982868623750846e+02 2.026413293276353045e+01 9.758726496878487069e+02 1.413741664792126187e+02 8.288738506324959872e+02 4.573676965236957699e+02
9.413982868623751301e+02 2.018081148316497320e+01 9.760726496878487524e+02 1.409649023098056375e+02 8.290738506324960326e+02 4.557492407238860324e+02
9.415982868623751756e+02 2.009783300118800398e+01 9.762726496878487978e+02 1.405567862914605826e+02 8.292738506324960781e+02 4.541359754912007247e+02
9.417982868623751074e+02 2.001519609536912014e+01 9.764726496878486159e+02 1.401498154580872608e+02 8.294738506324961236e+02 4.525278875903090920e+02
9.419982868623750392e+02 1.993289937967950465e+01 9.766726496878486614e+02 1.397439868498053102e+02 8.296738506324959417e+02 4.509249637980668126e+02
9.421982868623750846e+02 1.985094147350514859e+01 9.768726496878487069e+02 1.393392975129403908e+02 8.298738506324959872e+02 4.493271909036603233e+02
9.423982868623751301e+02 1.976932100162760975e+01 9.770726496878487524e+02 1.389357445000179609e+02 8.300738506324960326e+02 4.477345557087556926e+02
9.425982868623750619e+02 1.968803659420468932e+01 9.772726496878485705e+02 1.385333248697588999e+02 8.302738506324960781e+02 4.461470450276393649e+02
9.427982868623749937e+02 1.960708688675062916e+01 9.774726496878486159e+02 1.381320356870738522e+02 8.304738506324958962e+02 4.445646456873578813e+02
9.429982868623750392e+02 1.952647052011692352e+01 9.776726496878486614e+02 1.377318740230587366e+02 8.306738506324959417e+02 4.429873445278529402e+02
9.431982868623750846e+02 1.944618614047340444e+01 9.778726496878487069e+02 1.373328369549892329e+02 8.308738506324959872e+02 4.414151284021090760e+02
9.433982868623750164e+02 1.936623239928842466e+01 9.780726496878485250e+02 1.369349215663164330e+02 8.310738506324960326e+02 4.398479841762865021e+02
9.435982868623749482e+02 1.928660795331022015e+01 9.782726496878485705e+02 1.365381249466587406e+02 8.312738506324958507e+02 4.382858987298586726e+02
9.437982868623749937e+02 1.920731146454740212e+01 9.784726496878486159e+02 1.361424441918003083e+02 8.314738506324958962e+02 4.367288589557413729e+02
9.439982868623750392e+02 1.912834160025012409e+01 9.786726496878486614e+02 1.357478764036837049e+02 8.316738506324959417e+02 4.351768517604334647e+02
9.441982868623749710e+02 1.904969703289123473e+01 9.788726496878484795e+02 1.353544186904050832e+02 8.318738506324959872e+02 4.336298640641463749e+02
9.443982868623749027e+02 1.897137644014697244e+01 9.790726496878485250e+02 1.349620681662070751e+02 8.320738506324958053e+02 4.320878828009373933e+02
9.445982868623749482e+02 1.889337850487827808e+01 9.792726496878485705e+02 1.345708219514758071e+02 8.322738506324958507e+02 4.305508949188291581e+02
9.447982868623749937e+02 1.881570191511206147e+01 9.794726496878486159e+02 1.341806771727338798e+02 8.324738506324958962e+02 4.290188873799550606e+02
9.449982868623749255e+02 1.873834536402245021e+01 9.796726496878484340e+02 1.337916309626357929e+02 8.326738506324959417e+02 4.274918471606726484e+02
9.451982868623748573e+02 1.866130754991186791e+01 9.798726496878484795e+02 1.334036804599607251e+02 8.328738506324957598e+02 4.259697612516981167e+02
9.453982868623749027e+02 1.858458717619249612e+01 9.800726496878485250e+02 1.330168228096082998e+02 8.330738506324958053e+02 4.244526166582236897e+02
9.455982868623749482e+02 1.850818295136781089e+01 9.802726496878485705e+02 1.326310551625923893e+02 8.332738506324958507e+02 4.229404004000492705e+02
9.457982868623748800e+02 1.843209358901404471e+01 9.804726496878483886e+02 1.322463746760362824e+02 8.334738506324958962e+02 4.214330995117010730e+02
9.459982868623748118e+02 1.835631780776137845e+01 9.806726496878484340e+02 1.318627785131642725e+02 8.336738506324957143e+02 4.199307010425548015e+02
9.461982868623748573e+02 1.828085433127596460e+01 9.808726496878484795e+02 1.314802638432989284e+02 8.338738506324957598e+02 4.184331920569488830e+02
9.463982868623749027e+02 1.820570188824125779e+01 9.810726496878485250e+02 1.310988278418538471e+02 8.340738506324958053e+02 4.169405596343138427e+02
9.465982868623748345e+02 1.813085921233994569e+01 9.812726496878483431e+02 1.307184676903278557e+02 8.342738506324958507e+02 4.154527908692846836e+02
9.467982868623747663e+02 1.805632504223546775e+01 9.814726496878483886e+02 1.303391805762983608e+02 8.344738506324956688e+02 4.139698728718195184e+02
9.469982868623748118e+02 1.798209812155389997e+01 9.816726496878484340e+02 1.299609636934166019e+02 8.346738506324957143e+02 4.124917927673090503e+02
9.471982868623748573e+02 1.790817719886591064e+01 9.818726496878484795e+02 1.295838142414011998e+02 8.348738506324957598e+02 4.110185376966998092e+02
9.473982868623747891e+02 1.783456102766879070e+01 9.820726496878482976e+02 1.292077294260326426e+02 8.350738506324958053e+02 4.095500948166036324e+02
9.475982868623747208e+02 1.776124836636796545e+01 9.822726496878483431e+02 1.288327064591446742e+02 8.352738506324956234e+02 4.080864512994079405e+02
9.477982868623747663e+02 1.768823797825945476e+01 9.824726496878483886e+02 1.284587425586216796e+02 8.354738506324956688e+02 4.066275943333860710e+02
9.479982868623748118e+02 1.761552863151184312e+01 9.826726496878484340e+02 1.280858349483902998e+02 8.356738506324957143e+02 4.051735111228140340e+02
9.481982868623747436e+02 1.754311909914845202e+01 9.828726496878482521e+02 1.277139808584148426e+02 8.358738506324957598e+02 4.037241888880704437e+02
9.483982868623746754e+02 1.747100815902939885e+01 9.830726496878482976e+02 1.273431775246877748e+02 8.360738506324955779e+02 4.022796148657530466e+02
9.485982868623747208e+02 1.739919459383393630e+01 9.832726496878483431e+02 1.269734221892279322e+02 8.362738506324956234e+02 4.008397763087730823e+02
9.487982868623747663e+02 1.732767719104287707e+01 9.834726496878483886e+02 1.266047121000708842e+02 8.364738506324956688e+02 3.994046604864733467e+02
9.489982868623746981e+02 1.725645474292091919e+01 9.836726496878482067e+02 1.262370445112644290e+02 8.366738506324957143e+02 3.979742546847255653e+02
9.491982868623746299e+02 1.718552604649875448e+01 9.838726496878482521e+02 1.258704166828604514e+02 8.368738506324955324e+02 3.965485462060368604e+02
9.493982868623746754e+02 1.711488990355597650e+01 9.840726496878482976e+02 1.255048258809098343e+02 8.370738506324955779e+02 3.951275223696455896e+02
9.495982868623747208e+02 1.704454512060342708e+01 9.842726496878483431e+02 1.251402693774565620e+02 8.372738506324956234e+02 3.937111705116292342e+02
9.497982868623746526e+02 1.697449050886578448e+01 9.844726496878481612e+02 1.247767444505294350e+02 8.374738506324956688e+02 3.922994779850035343e+02
9.499982868623745844e+02 1.690472488426412312e+01 9.846726496878482067e+02 1.244142483841363855e+02 8.376738506324954869e+02 3.908924321598204870e+02
9.501982868623746299e+02 1.683524706739874333e+01 9.848726496878482521e+02 1.240527784682587367e+02 8.378738506324955324e+02 3.894900204232591250e+02
9.503982868623746754e+02 1.676605588353192289e+01 9.850726496878482976e+02 1.236923319988432866e+02 8.380738506324955779e+02 3.880922301797359637e+02
9.505982868623746072e+02 1.669715016257070417e+01 9.852726496878481157e+02 1.233329062777969511e+02 8.382738506324956234e+02 3.866990488509890724e+02
9.507982868623745389e+02 1.662852873904951068e+01 9.854726496878481612e+02 1.229744986129784934e+02 8.384738506324954415e+02 3.853104638761800516e+02
9.509982868623745844e+02 1.656019045211343865e+01 9.856726496878482067e+02 1.226171063181931800e+02 8.386738506324954869e+02 3.839264627119812303e+02
9.511982868623746299e+02 1.649213414550093759e+01 9.858726496878482521e+02 1.222607267131863011e+02 8.388738506324955324e+02 3.825470328326741196e+02
9.513982868623745617e+02 1.642435866752721196e+01 9.860726496878480702e+02 1.219053571236354401e+02 8.390738506324955779e+02 3.811721617302376899e+02
9.515982868623744935e+02 1.635686287106669567e+01 9.862726496878481157e+02 1.215509948811430547e+02 8.392738506324953960e+02 3.798018369144425037e+02
9.517982868623745389e+02 1.628964561353666340e+01 9.864726496878481612e+02 1.211976373232320014e+02 8.394738506324954415e+02 3.784360459129313767e+02
9.519982868623745844e+02 1.622270575688023797e+01 9.866726496878482067e+02 1.208452817933367527e+02 8.396738506324954869e+02 3.770747762713187399e+02
[truncated: 275,491 more chars]
