# Supplementary material for: OMNI-P2x universal neural network potential for excited-state simulations
Source: Nat Commun. 2026 Apr 7;17:4949. doi: 10.1038/s41467-026-71380-5 (PMC13233842; doi:10.1038/s41467-026-71380-5)
Supplement: Supplementary file 3 — Source Data [file 41467_2026_71380_MOESM3_ESM.zip › source_data/Suppl_Fig11/fig_S11c.txt]

# wl_OMNI/nm eps_OMNI/M-1cm-1 wl_DFT/nm eps_DFT/M-1cm-1 wl_ADC2/nm eps_ADC2/M-1cm-1
4.099830056215444074e+02 3.094149154031524129e-01 4.247779855872285566e+02 6.519895658717408393e-01 3.598863210397869921e+02 3.535435230053863946e-03
4.101830056215443960e+02 3.187213066395256922e-01 4.249779855872285452e+02 6.701356709160434244e-01 3.600863210397869807e+02 3.673207944286822294e-03
4.103830056215443847e+02 3.282824608922306209e-01 4.251779855872285339e+02 6.887401904972448863e-01 3.602863210397869693e+02 3.815877590925345186e-03
4.105830056215443733e+02 3.381045958354905179e-01 4.253779855872285225e+02 7.078134068978345628e-01 3.604863210397869580e+02 3.963599749801605295e-03
4.107830056215443619e+02 3.481940599273906645e-01 4.255779855872285111e+02 7.273657997863718361e-01 3.606863210397869466e+02 4.116534275191945438e-03
4.109830056215443506e+02 3.585573346304696263e-01 4.257779855872284998e+02 7.474080492308970980e-01 3.608863210397869352e+02 4.274845391075046686e-03
4.111830056215443392e+02 3.692010366578286629e-01 4.259779855872284884e+02 7.679510387420115380e-01 3.610863210397869238e+02 4.438701787840611084e-03
4.113830056215443278e+02 3.801319202447753787e-01 4.261779855872284770e+02 7.890058583454241381e-01 3.612863210397869125e+02 4.608276720451355384e-03
4.115830056215443165e+02 3.913568794460445255e-01 4.263779855872284656e+02 8.105838076840505835e-01 3.614863210397869011e+02 4.783748108060548350e-03
4.117830056215443051e+02 4.028829504586446397e-01 4.265779855872284543e+02 8.326963991495185402e-01 3.616863210397868897e+02 4.965298635087387127e-03
4.119830056215442937e+02 4.147173139702684530e-01 4.267779855872284429e+02 8.553553610431376963e-01 3.618863210397868784e+02 5.153115853750740889e-03
4.121830056215442823e+02 4.268672975333647202e-01 4.269779855872284315e+02 8.785726407661167414e-01 3.620863210397868670e+02 5.347392288062256631e-03
4.123830056215442710e+02 4.393403779648079599e-01 4.271779855872284202e+02 9.023604080390789095e-01 3.622863210397868556e+02 5.548325539278424652e-03
4.125830056215442596e+02 4.521441837712068534e-01 4.273779855872284088e+02 9.267310581507778311e-01 3.624863210397868443e+02 5.756118392810686928e-03
4.127830056215442482e+02 4.652864975997778041e-01 4.275779855872283974e+02 9.516972152358423864e-01 3.626863210397868329e+02 5.970978926592570082e-03
4.129830056215442369e+02 4.787752587148529915e-01 4.277779855872283861e+02 9.772717355815113693e-01 3.628863210397868215e+02 6.193120620900965066e-03
4.131830056215442255e+02 4.926185654999072350e-01 4.279779855872283747e+02 1.003467710963310333e+00 3.630863210397868102e+02 6.422762469628747611e-03
4.133830056215442141e+02 5.068246779851511841e-01 4.281779855872283633e+02 1.030298472009419042e+00 3.632863210397867988e+02 6.660129093005685494e-03
4.135830056215442028e+02 5.214020204005708203e-01 4.283779855872283520e+02 1.057777591593750843e+00 3.634863210397867874e+02 6.905450851761999950e-03
4.137830056215441914e+02 5.363591837544294805e-01 4.285779855872283406e+02 1.085918888257434212e+00 3.636863210397867761e+02 7.158963962730587050e-03
4.139830056215441800e+02 5.517049284371680073e-01 4.287779855872283292e+02 1.114736429658793826e+00 3.638863210397867647e+02 7.420910615880830022e-03
4.141830056215441687e+02 5.674481868506002780e-01 4.289779855872283179e+02 1.144244536051469474e+00 3.640863210397867533e+02 7.691539092778055045e-03
4.143830056215441573e+02 5.835980660623681926e-01 4.291779855872283065e+02 1.174457783790596066e+00 3.642863210397867419e+02 7.971103886460294274e-03
4.145830056215441459e+02 6.001638504855905110e-01 4.293779855872282951e+02 1.205391008866898206e+00 3.644863210397867306e+02 8.259865822724293122e-03
4.147830056215441346e+02 6.171550045835756393e-01 4.295779855872282837e+02 1.237059310468497930e+00 3.646863210397867192e+02 8.558092182811161824e-03
4.149830056215441232e+02 6.345811755995384162e-01 4.297779855872282724e+02 1.269478054570236214e+00 3.648863210397867078e+02 8.866056827482159813e-03
4.151830056215441118e+02 6.524521963112293044e-01 4.299779855872282610e+02 1.302662877550366805e+00 3.650863210397866965e+02 9.184040322472128079e-03
4.153830056215441004e+02 6.707780878103128952e-01 4.301779855872282496e+02 1.336629689834298196e+00 3.652863210397866851e+02 9.512330065310506400e-03
4.155830056215440891e+02 6.895690623064221203e-01 4.303779855872282383e+02 1.371394679565321795e+00 3.654863210397866737e+02 9.851220413495526823e-03
4.157830056215440777e+02 7.088355259557872490e-01 4.305779855872282269e+02 1.406974316302032069e+00 3.656863210397866624e+02 1.020101281400830930e-02
4.159830056215440663e+02 7.285880817141956456e-01 4.307779855872282155e+02 1.443385354742124038e+00 3.658863210397866510e+02 1.056201593415284634e-02
4.161830056215440550e+02 7.488375322142877266e-01 4.309779855872282042e+02 1.480644838472495950e+00 3.660863210397866396e+02 1.093454579370481232e-02
4.163830056215440436e+02 7.695948826669107845e-01 4.311779855872281928e+02 1.518770103745250788e+00 3.662863210397866283e+02 1.131892589835362291e-02
4.165830056215440322e+02 7.908713437864022255e-01 4.313779855872281814e+02 1.557778783279406110e+00 3.664863210397866169e+02 1.171548737442060922e-02
4.167830056215440209e+02 8.126783347397398272e-01 4.315779855872281701e+02 1.597688810088043532e+00 3.666863210397866055e+02 1.212456910483275703e-02
4.169830056215440095e+02 8.350274861191602227e-01 4.317779855872281587e+02 1.638518421330560360e+00 3.668863210397865942e+02 1.254651786633493443e-02
4.171830056215439981e+02 8.579306429382687060e-01 4.319779855872281473e+02 1.680286162189783772e+00 3.670863210397865828e+02 1.298168846791801154e-02
4.173830056215439868e+02 8.813998676513589148e-01 4.321779855872281360e+02 1.723010889773695098e+00 3.672863210397865714e+02 1.343044389044258276e-02
4.175830056215439754e+02 9.054474431956973657e-01 4.323779855872281246e+02 1.766711777041194198e+00 3.674863210397865600e+02 1.389315542743496147e-02
4.177830056215439640e+02 9.300858760565972050e-01 4.325779855872281132e+02 1.811408316752000980e+00 3.676863210397865487e+02 1.437020282703234224e-02
4.179830056215439527e+02 9.553278993550987641e-01 4.327779855872281018e+02 1.857120325439912456e+00 3.678863210397865373e+02 1.486197443505149311e-02
4.181830056215439413e+02 9.811864759579216333e-01 4.329779855872280905e+02 1.903867947409445760e+00 3.680863210397865259e+02 1.536886733915676304e-02
4.183830056215439299e+02 1.007674801609562687e+00 4.331779855872280791e+02 1.951671658755248728e+00 3.682863210397865146e+02 1.589128751409858709e-02
4.185830056215439186e+02 1.034806308086131832e+00 4.333779855872280677e+02 2.000552271404000049e+00 3.684863210397865032e+02 1.642964996799668731e-02
4.187830056215439072e+02 1.062594666370841212e+00 4.335779855872280564e+02 2.050530937178559387e+00 3.686863210397864918e+02 1.698437888963746922e-02
4.189830056215438958e+02 1.091053789850744637e+00 4.337779855872280450e+02 2.101629151883642521e+00 3.688863210397864805e+02 1.755590779675536561e-02
4.191830056215438844e+02 1.120197837534471219e+00 4.339779855872280336e+02 2.153868759413078315e+00 3.690863210397864691e+02 1.814467968526890795e-02
4.193830056215438731e+02 1.150041217290723283e+00 4.341779855872280223e+02 2.207271955877710301e+00 3.692863210397864577e+02 1.875114717943726639e-02
4.195830056215438617e+02 1.180598589107114238e+00 4.343779855872280109e+02 2.261861293754098057e+00 3.694863210397864464e+02 1.937577268290361851e-02
4.197830056215438503e+02 1.211884868369181856e+00 4.345779855872279995e+02 2.317659686053062273e+00 3.696863210397864350e+02 2.001902853059318865e-02
4.199830056215438390e+02 1.243915229159091140e+00 4.347779855872279882e+02 2.374690410507983795e+00 3.698863210397864236e+02 2.068139714142796376e-02
4.201830056215438276e+02 1.276705107573851361e+00 4.349779855872279768e+02 2.432977113782242906e+00 3.700863210397864123e+02 2.136337117182217013e-02
4.203830056215438162e+02 1.310270205062608717e+00 4.351779855872279654e+02 2.492543815695341003e+00 3.702863210397864009e+02 2.206545366992096469e-02
4.205830056215438049e+02 1.344626491782629385e+00 4.353779855872279541e+02 2.553414913467368930e+00 3.704863210397863895e+02 2.278815823054217843e-02
4.207830056215437935e+02 1.379790209973750459e+00 4.355779855872279427e+02 2.615615185981124302e+00 3.706863210397863782e+02 2.353200915078268798e-02
4.209830056215437821e+02 1.415777877350762326e+00 4.357779855872279313e+02 2.679169798061511010e+00 3.708863210397863668e+02 2.429754158624591875e-02
4.211830056215437708e+02 1.452606290513419163e+00 4.359779855872279200e+02 2.744104304771690206e+00 3.710863210397863554e+02 2.508530170785016125e-02
4.213830056215437594e+02 1.490292528373702075e+00 4.361779855872279086e+02 2.810444655725496510e+00 3.712863210397863440e+02 2.589584685917241391e-02
4.215830056215437480e+02 1.528853955599867254e+00 4.363779855872278972e+02 2.878217199415578076e+00 3.714863210397863327e+02 2.672974571428341287e-02
4.217830056215437367e+02 1.568308226076931211e+00 4.365779855872278858e+02 2.947448687556483815e+00 3.716863210397863213e+02 2.758757843602900953e-02
4.219830056215437253e+02 1.608673286383066614e+00 4.367779855872278745e+02 3.018166279442720423e+00 3.718863210397863099e+02 2.846993683470923006e-02
4.221830056215437139e+02 1.649967379281571889e+00 4.369779855872278631e+02 3.090397546320460265e+00 3.720863210397862986e+02 2.937742452710708288e-02
4.223830056215437025e+02 1.692209047227907881e+00 4.371779855872278517e+02 3.164170475773007141e+00 3.722863210397862872e+02 3.031065709582038067e-02
4.225830056215436912e+02 1.735417135891434981e+00 4.373779855872278404e+02 3.239513476119042501e+00 3.724863210397862758e+02 3.127026224884082301e-02
4.227830056215436798e+02 1.779610797691157265e+00 4.375779855872278290e+02 3.316455380823040144e+00 3.726863210397862645e+02 3.225687997933469192e-02
4.229830056215436684e+02 1.824809495345265598e+00 4.377779855872278176e+02 3.395025452917645126e+00 3.728863210397862531e+02 3.327116272556748799e-02
4.231830056215436571e+02 1.871033005433822227e+00 4.379779855872278063e+02 3.475253389436702811e+00 3.730863210397862417e+02 3.431377553092186672e-02
4.233830056215436457e+02 1.918301421974162313e+00 4.381779855872277949e+02 3.557169325859186326e+00 3.732863210397862304e+02 3.538539620395262514e-02
4.235830056215436343e+02 1.966635160008342043e+00 4.383779855872277835e+02 3.640803840562376159e+00 3.734863210397862190e+02 3.648671547842203405e-02
4.237830056215436230e+02 2.016054959202460584e+00 4.385779855872277722e+02 3.726187959284723572e+00 3.736863210397862076e+02 3.761843717325964731e-02
4.239830056215436116e+02 2.066581887456809152e+00 4.387779855872277608e+02 3.813353159596694297e+00 3.738863210397861963e+02 3.878127835238698307e-02
4.241830056215436002e+02 2.118237344526877397e+00 4.389779855872277494e+02 3.902331375379826550e+00 3.740863210397861849e+02 3.997596948434931768e-02
4.243830056215435889e+02 2.171043065654141291e+00 4.391779855872277381e+02 3.993155001312432173e+00 3.742863210397861735e+02 4.120325460169151771e-02
4.245830056215435775e+02 2.225021125206385175e+00 4.393779855872277267e+02 4.085856897362170059e+00 3.744863210397861621e+02 4.246389146001961629e-02
4.247830056215435661e+02 2.280193940326966207e+00 4.395779855872277153e+02 4.180470393284032582e+00 3.746863210397861508e+02 4.375865169668224919e-02
4.249830056215435548e+02 2.336584274592240273e+00 4.397779855872277039e+02 4.277029293123440823e+00 3.748863210397861394e+02 4.508832098901016661e-02
4.251830056215435434e+02 2.394215241676712402e+00 4.399779855872276926e+02 4.375567879723414322e+00 3.750863210397861280e+02 4.645369921205019098e-02
4.253830056215435320e+02 2.453110309025307245e+00 4.401779855872276812e+02 4.476120919235524021e+00 3.752863210397861167e+02 4.785560059572434993e-02
4.255830056215435206e+02 2.513293301532016244e+00 4.403779855872276698e+02 4.578723665633464002e+00 3.754863210397861053e+02 4.929485388135029095e-02
4.257830056215435093e+02 2.574788405224478272e+00 4.405779855872276585e+02 4.683411865228597648e+00 3.756863210397860939e+02 5.077230247745573299e-02
4.259830056215434979e+02 2.637620170953604237e+00 4.407779855872276471e+02 4.790221761186709060e+00 3.758863210397860826e+02 5.228880461481398567e-02
4.261830056215434865e+02 2.701813518087909038e+00 4.409779855872276357e+02 4.899190098045391295e+00 3.760863210397860712e+02 5.384523350063889074e-02
4.263830056215434752e+02 2.767393738211526788e+00 4.411779855872276244e+02 5.010354126230859073e+00 3.762863210397860598e+02 5.544247747185588465e-02
4.265830056215434638e+02 2.834386498825622436e+00 4.413779855872276130e+02 5.123751606573654804e+00 3.764863210397860485e+02 5.708144014739380961e-02
4.267830056215434524e+02 2.902817847052121980e+00 4.415779855872276016e+02 5.239420814822689287e+00 3.766863210397860371e+02 5.876304057941028613e-02
4.269830056215434411e+02 2.972714213339486822e+00 4.417779855872275903e+02 5.357400546155926868e+00 3.768863210397860257e+02 6.048821340338583069e-02
4.271830056215434297e+02 3.044102415169451792e+00 4.419779855872275789e+02 5.477730119688056121e+00 3.770863210397860144e+02 6.225790898700923198e-02
4.273830056215434183e+02 3.117009660764181955e+00 4.421779855872275675e+02 5.600449382973261336e+00 3.772863210397860030e+02 6.407309357778159797e-02
4.275830056215434070e+02 3.191463552793273539e+00 4.423779855872275562e+02 5.725598716502747543e+00 3.774863210397859916e+02 6.593474944925889480e-02
4.277830056215433956e+02 3.267492092079558486e+00 4.425779855872275448e+02 5.853219038196360913e+00 3.776863210397859802e+02 6.784387504586253392e-02
4.279830056215433842e+02 3.345123681303107332e+00 4.427779855872275334e+02 5.983351807886791107e+00 3.778863210397859689e+02 6.980148512617215251e-02
4.281830056215433729e+02 3.424387128702908178e+00 4.429779855872275220e+02 6.116039031796062453e+00 3.780863210397859575e+02 7.180861090463092067e-02
4.283830056215433615e+02 3.505311651774948523e+00 4.431779855872275107e+02 6.251323267003059847e+00 3.782863210397859461e+02 7.386630019158002547e-02
4.285830056215433501e+02 3.587926880966536558e+00 4.433779855872274993e+02 6.389247625901353977e+00 3.784863210397859348e+02 7.597561753154065400e-02
4.287830056215433387e+02 3.672262863365457264e+00 4.435779855872274879e+02 6.529855780646443009e+00 3.786863210397859234e+02 7.813764433966846612e-02
4.289830056215433274e+02 3.758350066383790100e+00 4.437779855872274766e+02 6.673191967591285412e+00 3.788863210397859120e+02 8.035347903629433408e-02
4.291830056215433160e+02 3.846219381434975659e+00 4.439779855872274652e+02 6.819300991709551951e+00 3.790863210397859007e+02 8.262423717947471602e-02
4.293830056215433046e+02 3.935902127603988276e+00 4.441779855872274538e+02 6.968228231005126005e+00 3.792863210397858893e+02 8.495105159546360862e-02
4.295830056215432933e+02 4.027430055309066503e+00 4.443779855872274425e+02 7.120019640907413461e+00 3.794863210397858779e+02 8.733507250702735036e-02
4.297830056215432819e+02 4.120835349954786508e+00 4.445779855872274311e+02 7.274721758651371495e+00 3.796863210397858666e+02 8.977746765951966079e-02
4.299830056215432705e+02 4.216150635575309558e+00 4.447779855872274197e+02 7.432381707641062540e+00 3.798863210397858552e+02 9.227942244463080423e-02
4.301830056215432592e+02 4.313408978467145438e+00 4.449779855872274084e+02 7.593047201795860346e+00 3.800863210397858438e+02 9.484214002172261515e-02
4.303830056215432478e+02 4.412643890810330483e+00 4.451779855872273970e+02 7.756766549878706840e+00 3.802863210397858325e+02 9.746684143667654066e-02
4.305830056215432364e+02 4.513889334277301657e+00 4.453779855872273856e+02 7.923588659804659429e+00 3.804863210397858211e+02 1.001547657381551271e-01
4.307830056215432251e+02 4.617179723628805021e+00 4.455779855872273743e+02 8.093563042929655893e+00 3.806863210397858097e+02 1.029071700912015386e-01
4.309830056215432137e+02 4.722549930295634191e+00 4.457779855872273629e+02 8.266739818317589084e+00 3.808863210397857983e+02 1.057253298880898584e-01
4.311830056215432023e+02 4.830035285945243118e+00 4.459779855872273515e+02 8.443169716985442719e+00 3.810863210397857870e+02 1.086105388563330804e-01
4.313830056215431910e+02 4.939671586032897466e+00 4.461779855872273401e+02 8.622904086124647094e+00 3.812863210397857756e+02 1.115641091637680909e-01
4.315830056215431796e+02 5.051495093335755193e+00 4.463779855872273288e+02 8.805994893298768389e+00 3.814863210397857642e+02 1.145873715206356114e-01
4.317830056215431682e+02 5.165542541469408278e+00 4.465779855872273174e+02 8.992494730615263165e+00 3.816863210397857529e+02 1.176816752785552755e-01
4.319830056215431568e+02 5.281851138386080002e+00 4.467779855872273060e+02 9.182456818871063575e+00 3.818863210397857415e+02 1.208483885263217372e-01
4.321830056215431455e+02 5.400458569852816915e+00 4.469779855872272947e+02 9.375935011670627262e+00 3.820863210397857301e+02 1.240888981824231074e-01
4.323830056215431341e+02 5.521403002909768709e+00 4.471779855872272833e+02 9.572983799515407455e+00 3.822863210397857188e+02 1.274046100842055607e-01
4.325830056215431227e+02 5.644723089306761921e+00 4.473779855872272719e+02 9.773658313864139302e+00 3.824863210397857074e+02 1.307969490735883533e-01
4.327830056215431114e+02 5.770457968917701130e+00 4.475779855872272606e+02 9.978014331161588757e+00 3.826863210397856960e+02 1.342673590792461125e-01
4.329830056215431000e+02 5.898647273131707003e+00 4.477779855872272492e+02 1.018610827683654740e+01 3.828863210397856847e+02 1.378173031951704930e-01
4.331830056215430886e+02 6.029331128219790337e+00 4.479779855872272378e+02 1.039799722926655434e+01 3.830863210397856733e+02 1.414482637555201372e-01
4.333830056215430773e+02 6.162550158676739720e+00 4.481779855872272265e+02 1.061373892370825089e+01 3.832863210397856619e+02 1.451617424056793892e-01
4.335830056215430659e+02 6.298345490536386926e+00 4.483779855872272151e+02 1.083339175619395967e+01 3.834863210397856506e+02 1.489592601694297580e-01
4.337830056215430545e+02 6.436758754659940962e+00 4.485779855872272037e+02 1.105701478739068122e+01 3.836863210397856392e+02 1.528423575121584943e-01
4.339830056215430432e+02 6.577832089996288545e+00 4.487779855872271924e+02 1.128466774642312664e+01 3.838863210397856278e+02 1.568125944000037242e-01
4.341830056215430318e+02 6.721608146812689810e+00 4.489779855872271810e+02 1.151641103465759031e+01 3.840863210397856164e+02 1.608715503548628911e-01
4.343830056215430204e+02 6.868130089896105517e+00 4.491779855872271696e+02 1.175230572944690977e+01 3.842863210397856051e+02 1.650208245051696387e-01
4.345830056215430091e+02 7.017441601722365974e+00 4.493779855872271582e+02 1.199241358783450373e+01 3.844863210397855937e+02 1.692620356323608077e-01
4.347830056215429977e+02 7.169586885594389614e+00 4.495779855872271469e+02 1.223679705021725539e+01 3.846863210397855823e+02 1.735968222129398719e-01
4.349830056215429863e+02 7.324610668746039721e+00 4.497779855872271355e+02 1.248551924396472934e+01 3.848863210397855710e+02 1.780268424560607354e-01
4.351830056215429749e+02 7.482558205412733976e+00 4.499779855872271241e+02 1.273864398699541489e+01 3.850863210397855596e+02 1.825537743365448495e-01
4.353830056215429636e+02 7.643475279866415839e+00 4.501779855872271128e+02 1.299623579130748396e+01 3.852863210397855482e+02 1.871793156232416655e-01
4.355830056215429522e+02 7.807408209414271383e+00 4.503779855872271014e+02 1.325835986646283615e+01 3.854863210397855369e+02 1.919051839026588158e-01
4.357830056215429408e+02 7.974403847360443720e+00 4.505779855872270900e+02 1.352508212302474710e+01 3.856863210397855255e+02 1.967331165977766472e-01
4.359830056215429295e+02 8.144509585929238682e+00 4.507779855872270787e+02 1.379646917594648770e+01 3.858863210397855141e+02 2.016648709819605090e-01
4.361830056215429181e+02 8.317773359149089885e+00 4.509779855872270673e+02 1.407258834791026558e+01 3.860863210397855028e+02 2.067022241878973543e-01
4.363830056215429067e+02 8.494243645696156975e+00 4.511779855872270559e+02 1.435350767261535943e+01 3.862863210397854914e+02 2.118469732114698356e-01
4.365830056215428954e+02 8.673969471696501898e+00 4.513779855872270446e+02 1.463929589801475828e+01 3.864863210397854800e+02 2.171009349104944253e-01
4.367830056215428840e+02 8.857000413485959456e+00 4.515779855872270332e+02 1.493002248949820832e+01 3.866863210397854687e+02 2.224659459982406273e-01
4.369830056215428726e+02 9.043386600326124736e+00 4.517779855872270218e+02 1.522575763302103979e+01 3.868863210397854573e+02 2.279438630316525938e-01
4.371830056215428613e+02 9.233178717076020448e+00 4.519779855872270105e+02 1.552657223817801224e+01 3.870863210397854459e+02 2.335365623942082802e-01
4.373830056215428499e+02 9.426428006818564853e+00 4.521779855872269991e+02 1.583253794122001779e+01 3.872863210397854346e+02 2.392459402733180529e-01
4.375830056215428385e+02 9.623186273439308991e+00 4.523779855872269877e+02 1.614372710801353961e+01 3.874863210397854232e+02 2.450739126322129258e-01
4.377830056215428272e+02 9.823505884158722168e+00 4.525779855872269763e+02 1.646021283694063087e+01 3.876863210397854118e+02 2.510224151762283085e-01
4.379830056215428158e+02 1.002743977201469860e+01 4.527779855872269650e+02 1.678206896173993812e+01 3.878863210397854004e+02 2.570934033134334440e-01
4.381830056215428044e+02 1.023504143829586255e+01 4.529779855872269536e+02 1.710937005428521829e+01 3.880863210397853891e+02 2.632888521095082535e-01
4.383830056215427931e+02 1.044636495492340167e+01 4.531779855872269422e+02 1.744219142730191763e+01 3.882863210397853777e+02 2.696107562368155186e-01
4.385830056215427817e+02 1.066146496678154776e+01 4.533779855872269309e+02 1.778060913702094226e+01 3.884863210397853663e+02 2.760611299176085609e-01
4.387830056215427703e+02 1.088039669399474896e+01 4.535779855872269195e+02 1.812469998576675323e+01 3.886863210397853550e+02 2.826420068612729986e-01
4.389830056215427589e+02 1.110321593415052277e+01 4.537779855872269081e+02 1.847454152447988918e+01 3.888863210397853436e+02 2.893554401955738542e-01
4.391830056215427476e+02 1.132997906446760261e+01 4.539779855872268968e+02 1.883021205517321306e+01 3.890863210397853322e+02 2.962035023918282994e-01
4.393830056215427362e+02 1.156074304390751095e+01 4.541779855872268854e+02 1.919179063331842983e+01 3.892863210397853209e+02 3.031882851839313719e-01
4.395830056215427248e+02 1.179556541522932989e+01 4.543779855872268740e+02 1.955935707016488223e+01 3.894863210397853095e+02 3.103118994811955855e-01
4.397830056215427135e+02 1.203450430698558016e+01 4.545779855872268627e+02 1.993299193498712896e+01 3.896863210397852981e+02 3.175764752749155595e-01
4.399830056215427021e+02 1.227761843545904696e+01 4.547779855872268513e+02 2.031277655726031028e+01 3.898863210397852868e+02 3.249841615386334648e-01
4.401830056215426907e+02 1.252496710653920964e+01 4.549779855872268399e+02 2.069879302876435645e+01 3.900863210397852754e+02 3.325371261220186336e-01
4.403830056215426794e+02 1.277661021753708148e+01 4.551779855872268286e+02 2.109112420561240242e+01 3.902863210397852640e+02 3.402375556383237520e-01
4.405830056215426680e+02 1.303260825893743124e+01 4.553779855872268172e+02 2.148985371020555846e+01 3.904863210397852527e+02 3.480876553453619016e-01
4.407830056215426566e+02 1.329302231608757801e+01 4.555779855872268058e+02 2.189506593311064009e+01 3.906863210397852413e+02 3.560896490199442765e-01
4.409830056215426453e+02 1.355791407082149647e+01 4.557779855872267945e+02 2.230684603486087170e+01 3.908863210397852299e+02 3.642457788257335571e-01
4.411830056215426339e+02 1.382734580301816685e+01 4.559779855872267831e+02 2.272527994767821014e+01 3.910863210397852185e+02 3.725583051744897900e-01
4.413830056215426225e+02 1.410138039209328475e+01 4.561779855872267717e+02 2.315045437711551202e+01 3.912863210397852072e+02 3.810295065806022508e-01
4.415830056215426112e+02 1.438008131842316040e+01 4.563779855872267603e+02 2.358245680361902075e+01 3.914863210397851958e+02 3.896616795089395957e-01
4.417830056215425998e+02 1.466351266469995629e+01 4.565779855872267490e+02 2.402137548400785860e+01 3.916863210397851844e+02 3.984571382159162178e-01
4.419830056215425884e+02 1.495173911721684412e+01 4.567779855872267376e+02 2.446729945287081875e+01 3.918863210397851731e+02 4.074182145837603741e-01
4.421830056215425770e+02 1.524482596708260473e+01 4.569779855872267262e+02 2.492031852388025115e+01 3.920863210397851617e+02 4.165472579479525539e-01
4.423830056215425657e+02 1.554283911136413998e+01 4.571779855872267149e+02 2.538052329101894955e+01 3.922863210397851503e+02 4.258466349177818522e-01
4.425830056215425543e+02 1.584584505415634936e+01 4.573779855872267035e+02 2.584800512972189068e+01 3.924863210397851390e+02 4.353187291899930367e-01
4.427830056215425429e+02 1.615391090757798409e+01 4.575779855872266921e+02 2.632285619793023201e+01 3.926863210397851276e+02 4.449659413555083209e-01
4.429830056215425316e+02 1.646710439269228132e+01 4.577779855872266808e+02 2.680516943705787725e+01 3.928863210397851162e+02 4.547906886991611719e-01
4.431830056215425202e+02 1.678549384035241943e+01 4.579779855872266694e+02 2.729503857286636048e+01 3.930863210397851049e+02 4.647954049924578057e-01
4.433830056215425088e+02 1.710914819196965198e+01 4.581779855872266580e+02 2.779255811625109729e+01 3.932863210397850935e+02 4.749825402792963724e-01
4.435830056215424975e+02 1.743813700020326607e+01 4.583779855872266467e+02 2.829782336393524034e+01 3.934863210397850821e+02 4.853545606546676439e-01
4.437830056215424861e+02 1.777253042957250173e+01 4.585779855872266353e+02 2.881093039907069198e+01 3.936863210397850708e+02 4.959139480362841912e-01
4.439830056215424747e+02 1.811239925698823683e+01 4.587779855872266239e+02 2.933197609174604636e+01 3.938863210397850594e+02 5.066631999291313360e-01
4.441830056215424634e+02 1.845781487220328998e+01 4.589779855872266126e+02 2.986105809939811806e+01 3.940863210397850480e+02 5.176048291829288273e-01
4.443830056215424520e+02 1.880884927818233621e+01 4.591779855872266012e+02 3.039827486713035398e+01 3.942863210397850366e+02 5.287413637424904778e-01
4.445830056215424406e+02 1.916557509138803894e+01 4.593779855872265898e+02 3.094372562793101267e+01 3.944863210397850253e+02 5.400753463909555574e-01
4.447830056215424293e+02 1.952806554198363997e+01 4.595779855872265784e+02 3.149751040279636172e+01 3.946863210397850139e+02 5.516093344859269720e-01
4.449830056215424179e+02 1.989639447395161653e+01 4.597779855872265671e+02 3.205973000075363188e+01 3.948863210397850025e+02 5.633458996884481707e-01
4.451830056215424065e+02 2.027063634512664692e+01 4.599779855872265557e+02 3.263048601878441701e+01 3.950863210397849912e+02 5.752876276848882808e-01
4.453830056215423951e+02 2.065086622714132503e+01 4.601779855872265443e+02 3.320988084164687848e+01 3.952863210397849798e+02 5.874371179016585343e-01
4.455830056215423838e+02 2.103715980528639307e+01 4.603779855872265330e+02 3.379801764159667954e+01 3.954863210397849684e+02 5.997969832128511314e-01
4.457830056215423724e+02 2.142959337828055055e+01 4.605779855872265216e+02 3.439500037800458898e+01 3.956863210397849571e+02 6.123698496407070646e-01
4.459830056215423610e+02 2.182824385795327871e+01 4.607779855872265102e+02 3.500093379687123019e+01 3.958863210397849457e+02 6.251583560490342473e-01
4.461830056215423497e+02 2.223318876883603323e+01 4.609779855872264989e+02 3.561592343023572482e+01 3.960863210397849343e+02 6.381651538294687009e-01
4.463830056215423383e+02 2.264450624766408637e+01 4.611779855872264875e+02 3.624007559548024204e+01 3.962863210397849230e+02 6.513929065806881580e-01
4.465830056215423269e+02 2.306227504278531626e+01 4.613779855872264761e+02 3.687349739452742625e+01 3.964863210397849116e+02 6.648442897805554308e-01
4.467830056215423156e+02 2.348657451347774838e+01 4.615779855872264648e+02 3.751629671292909762e+01 3.966863210397849002e+02 6.785219904511958777e-01
4.469830056215423042e+02 2.391748462917277962e+01 4.617779855872264534e+02 3.816858221884997704e+01 3.968863210397848889e+02 6.924287068170632553e-01
4.471830056215422928e+02 2.435508596858482733e+01 4.619779855872264420e+02 3.883046336193785208e+01 3.970863210397848775e+02 7.065671479560157175e-01
4.473830056215422815e+02 2.479945971874610322e+01 4.621779855872264307e+02 3.950205037208746717e+01 3.972863210397848661e+02 7.209400334433857527e-01
4.475830056215422701e+02 2.525068767394507674e+01 4.623779855872264193e+02 4.018345425809153681e+01 3.974863210397848547e+02 7.355500929891600759e-01
4.477830056215422587e+02 2.570885223456844670e+01 4.625779855872264079e+02 4.087478680617999771e+01 3.976863210397848434e+02 7.504000660682024204e-01
4.479830056215422474e+02 2.617403640584705471e+01 4.627779855872263965e+02 4.157616057844756341e+01 3.978863210397848320e+02 7.654927015436410187e-01
4.481830056215422360e+02 2.664632379650175764e+01 4.629779855872263852e+02 4.228768891116716588e+01 3.980863210397848206e+02 7.808307572834166654e-01
4.483830056215422246e+02 2.712579861729257047e+01 4.631779855872263738e+02 4.300948591298906365e+01 3.982863210397848093e+02 7.964169997700464299e-01
4.485830056215422132e+02 2.761254567946591720e+01 4.633779855872263624e+02 4.374166646302650463e+01 3.984863210397847979e+02 8.122542037036334373e-01
4.487830056215422019e+02 2.810665039310454461e+01 4.635779855872263511e+02 4.448434620882256496e+01 3.986863210397847865e+02 8.283451515982103164e-01
4.489830056215421905e+02 2.860819876537382456e+01 4.637779855872263397e+02 4.523764156420447335e+01 3.988863210397847752e+02 8.446926333714042112e-01
4.491830056215421791e+02 2.911727739866764608e+01 4.639779855872263283e+02 4.600166970701657476e+01 3.990863210397847638e+02 8.612994459275721271e-01
4.493830056215421678e+02 2.963397348865273884e+01 4.641779855872263170e+02 4.677654857673858402e+01 3.992863210397847524e+02 8.781683927343406637e-01
4.495830056215421564e+02 3.015837482220837629e+01 4.643779855872263056e+02 4.756239687198345933e+01 3.994863210397847411e+02 8.953022833927373192e-01
4.497830056215421450e+02 3.069056977526350494e+01 4.645779855872262942e+02 4.835933404787608225e+01 3.996863210397847297e+02 9.127039332008815009e-01
4.499830056215421337e+02 3.123064731052996734e+01 4.647779855872262829e+02 4.916748031331338353e+01 3.998863210397847183e+02 9.303761627113521504e-01
4.501830056215421223e+02 3.177869697513035163e+01 4.649779855872262715e+02 4.998695662809955564e+01 4.000863210397847070e+02 9.483217972822842734e-01
4.503830056215421109e+02 3.233480889811988135e+01 4.651779855872262601e+02 5.081788469996695312e+01 4.002863210397846956e+02 9.665436666222773088e-01
4.505830056215420996e+02 3.289907378790376669e+01 4.653779855872262488e+02 5.166038698146649466e+01 4.004863210397846842e+02 9.850446043291691822e-01
4.507830056215420882e+02 3.347158292954686232e+01 4.655779855872262374e+02 5.251458666674390940e+01 4.006863210397846728e+02 1.003827447422792618e+00
4.509830056215420768e+02 3.405242818197653065e+01 4.657779855872262260e+02 5.338060768818594681e+01 4.008863210397846615e+02 1.022895035871745462e+00
4.511830056215420655e+02 3.464170197507846183e+01 4.659779855872262146e+02 5.425857471294713008e+01 4.010863210397846501e+02 1.042250212114308017e+00
4.513830056215420541e+02 3.523949730668286406e+01 4.661779855872262033e+02 5.514861313934947873e+01 4.012863210397846387e+02 1.061895820573563354e+00
4.515830056215420427e+02 3.584590773944370312e+01 4.663779855872261919e+02 5.605084909316080655e+01 4.014863210397846274e+02 1.081834707166820619e+00
4.517830056215420313e+02 3.646102739760880951e+01 4.665779855872261805e+02 5.696540942374280547e+01 4.016863210397846160e+02 1.102069718809441490e+00
4.519830056215420200e+02 3.708495096367796151e+01 4.667779855872261692e+02 5.789242170007796062e+01 4.018863210397846046e+02 1.122603702913160140e+00
4.521830056215420086e+02 3.771777367495507605e+01 4.669779855872261578e+02 5.883201420666765813e+01 4.020863210397845933e+02 1.143439506878988876e+00
4.523830056215419972e+02 3.835959131998591687e+01 4.671779855872261464e+02 5.978431593930356769e+01 4.022863210397845819e+02 1.164579977584807358e+00
4.525830056215419859e+02 3.901050023488795659e+01 4.673779855872261351e+02 6.074945660071181663e+01 4.024863210397845705e+02 1.186027960867820363e+00
4.527830056215419745e+02 3.967059729956709901e+01 4.675779855872261237e+02 6.172756659607190244e+01 4.026863210397845592e+02 1.207786301001800622e+00
4.529830056215419631e+02 4.033997993382502756e+01 4.677779855872261123e+02 6.271877702840262003e+01 4.028863210397845478e+02 1.229857840169501504e+00
4.531830056215419518e+02 4.101874609335164479e+01 4.679779855872261010e+02 6.372321969382484497e+01 4.030863210397845364e+02 1.252245417930064830e+00
4.533830056215419404e+02 4.170699426560842937e+01 4.681779855872260896e+02 6.474102707669159429e+01 4.032863210397845251e+02 1.274951870681775290e+00
4.535830056215419290e+02 4.240482346559659987e+01 4.683779855872260782e+02 6.577233234459114897e+01 4.034863210397845137e+02 1.297980031120143263e+00
4.537830056215419177e+02 4.311233323151552099e+01 4.685779855872260669e+02 6.681726934321989120e+01 4.036863210397845023e+02 1.321332727691517439e+00
4.539830056215419063e+02 4.382962362030375658e+01 4.687779855872260555e+02 6.787597259112493475e+01 4.038863210397844909e+02 1.345012784042232790e+00
4.541830056215418949e+02 4.455679520307168673e+01 4.689779855872260441e+02 6.894857727431819683e+01 4.040863210397844796e+02 1.369023018463629393e+00
4.543830056215418836e+02 4.529394906041648738e+01 4.691779855872260327e+02 7.003521924075745630e+01 4.042863210397844682e+02 1.393366243332841981e+00
4.545830056215418722e+02 4.604118677762650691e+01 4.693779855872260214e+02 7.113603499470106328e+01 4.044863210397844568e+02 1.418045264549648854e+00
4.547830056215418608e+02 4.679861043976858070e+01 4.695779855872260100e+02 7.225116169092665075e+01 4.046863210397844455e+02 1.443062880969492534e+00
4.549830056215418495e+02 4.756632262666471433e+01 4.697779855872259986e+02 7.338073712882463440e+01 4.048863210397844341e+02 1.468421883832704999e+00
4.551830056215418381e+02 4.834442640775169053e+01 4.699779855872259873e+02 7.452489974635479086e+01 4.050863210397844227e+02 1.494125056190289458e+00
4.553830056215418267e+02 4.913302533682831807e+01 4.701779855872259759e+02 7.568378861387506618e+01 4.052863210397844114e+02 1.520175172326121427e+00
4.555830056215418153e+02 4.993222344668620138e+01 4.703779855872259645e+02 7.685754342783975801e+01 4.054863210397844000e+02 1.546574997176012545e+00
4.557830056215418040e+02 5.074212524362848598e+01 4.705779855872259532e+02 7.804630450436305011e+01 4.056863210397843886e+02 1.573327285743572279e+00
4.559830056215417926e+02 5.156283570187171961e+01 4.707779855872259418e+02 7.925021277265209108e+01 4.058863210397843773e+02 1.600434782513068255e+00
4.561830056215417812e+02 5.239446025783454530e+01 4.709779855872259304e+02 8.046940976831143644e+01 4.060863210397843659e+02 1.627900220859555658e+00
4.563830056215417699e+02 5.323710480431115855e+01 4.711779855872259191e+02 8.170403762651042712e+01 4.062863210397843545e+02 1.655726322456230193e+00
4.565830056215417585e+02 5.409087568453045947e+01 4.713779855872259077e+02 8.295423907502249961e+01 4.064863210397843432e+02 1.683915796679372301e+00
4.567830056215417471e+02 5.495587968610011131e+01 4.715779855872258963e+02 8.422015742713350051e+01 4.066863210397843318e+02 1.712471340010860210e+00
4.569830056215417358e+02 5.583222403483731711e+01 4.717779855872258850e+02 8.550193657441357686e+01 4.068863210397843204e+02 1.741395635438587997e+00
4.571830056215417244e+02 5.672001638848336569e+01 4.719779855872258736e+02 8.679972097936325781e+01 4.070863210397843091e+02 1.770691351854802642e+00
4.573830056215417130e+02 5.761936483030481781e+01 4.721779855872258622e+02 8.811365566792498782e+01 4.072863210397842977e+02 1.800361143452644752e+00
4.575830056215417017e+02 5.853037786258075670e+01 4.723779855872258508e+02 8.944388622186158955e+01 4.074863210397842863e+02 1.830407649120942226e+00
4.577830056215416903e+02 5.945316439997549196e+01 4.725779855872258395e+02 9.079055877100751104e+01 4.076863210397842749e+02 1.860833491837642129e+00
4.579830056215416789e+02 6.038783376279720017e+01 4.727779855872258281e+02 9.215381998538535413e+01 4.078863210397842636e+02 1.891641278061734877e+00
4.581830056215416676e+02 6.133449567014357484e+01 4.729779855872258167e+02 9.353381706719433453e+01 4.080863210397842522e+02 1.922833597124202987e+00
4.583830056215416562e+02 6.229326023293249648e+01 4.731779855872258054e+02 9.493069774266324146e+01 4.082863210397842408e+02 1.954413020617897567e+00
4.585830056215416448e+02 6.326423794682146706e+01 4.733779855872257940e+02 9.634461025377927967e+01 4.084863210397842295e+02 1.986382101786665411e+00
4.587830056215416334e+02 6.424753968501191537e+01 4.735779855872257826e+02 9.777570334988151046e+01 4.086863210397842181e+02 2.018743374913852584e+00
4.589830056215416221e+02 6.524327669094266469e+01 4.737779855872257713e+02 9.922412627912486016e+01 4.088863210397842067e+02 2.051499354710450529e+00
4.591830056215416107e+02 6.625156057086942951e+01 4.739779855872257599e+02 1.006900287798179789e+02 4.090863210397841954e+02 2.084652535702955944e+00
4.593830056215415993e+02 6.727250328633316201e+01 4.741779855872257485e+02 1.021735610716259828e+02 4.092863210397841840e+02 2.118205391621181377e+00
4.595830056215415880e+02 6.830621714651607590e+01 4.743779855872257372e+02 1.036748738466487652e+02 4.094863210397841726e+02 2.152160374786314279e+00
4.597830056215415766e+02 6.935281480048611513e+01 4.745779855872257258e+02 1.051941182603688674e+02 4.096863210397841613e+02 2.186519915499188560e+00
4.599830056215415652e+02 7.041240922933268109e+01 4.747779855872257144e+02 1.067314459224680689e+02 4.098863210397841499e+02 2.221286421429200963e+00
4.601830056215415539e+02 7.148511373818706716e+01 4.749779855872257031e+02 1.082870088875227594e+02 4.100863210397841385e+02 2.256462277003954853e+00
4.603830056215415425e+02 7.257104194813750553e+01 4.751779855872256917e+02 1.098609596455638524e+02 4.102863210397841272e+02 2.292049842799765536e+00
4.605830056215415311e+02 7.367030778803309943e+01 4.753779855872256803e+02 1.114534511125173140e+02 4.104863210397841158e+02 2.328051454933380171e+00
4.607830056215415198e+02 7.478302548617637058e+01 4.755779855872256690e+02 1.130646366205103988e+02 4.106863210397841044e+02 2.364469424454993085e+00
4.609830056215415084e+02 7.590930956191043322e+01 4.757779855872256576e+02 1.146946699080577901e+02 4.108863210397840930e+02 2.401306036742817618e+00
4.611830056215414970e+02 7.704927481709513870e+01 4.759779855872256462e+02 1.163437051101175683e+02 4.110863210397840817e+02 2.438563550899428112e+00
4.613830056215414857e+02 7.820303632747878453e+01 4.761779855872256348e+02 1.180118967480287182e+02 4.112863210397840703e+02 2.476244199149959080e+00
4.615830056215414743e+02 7.937070943396055611e+01 4.763779855872256235e+02 1.196993997193159771e+02 4.114863210397840589e+02 2.514350186242574114e+00
4.617830056215414629e+02 8.055240973374542079e+01 4.765779855872256121e+02 1.214063692873756963e+02 4.116863210397840476e+02 2.552883688851183219e+00
4.619830056215414515e+02 8.174825307139801112e+01 4.767779855872256007e+02 1.231329610710393894e+02 4.118863210397840362e+02 2.591846854980890846e+00
4.621830056215414402e+02 8.295835552978562077e+01 4.769779855872255894e+02 1.248793310340106046e+02 4.120863210397840248e+02 2.631241803376046295e+00
4.623830056215414288e+02 8.418283342092146881e+01 4.771779855872255780e+02 1.266456354741838339e+02 4.122863210397840135e+02 2.671070622931384531e+00
4.625830056215414174e+02 8.542180327670089923e+01 4.773779855872255666e+02 1.284320310128397296e+02 4.124863210397840021e+02 2.711335372106411512e+00
4.627830056215414061e+02 8.667538183953766406e+01 4.775779855872255553e+02 1.302386745837218314e+02 4.126863210397839907e+02 2.752038078343105543e+00
4.629830056215413947e+02 8.794368605289530194e+01 4.777779855872255439e+02 1.320657234219909810e+02 4.128863210397839794e+02 2.793180737487368503e+00
4.631830056215413833e+02 8.922683305171742063e+01 4.779779855872255325e+02 1.339133350530632640e+02 4.130863210397839680e+02 2.834765313214175908e+00
4.633830056215413720e+02 9.052494015275972572e+01 4.781779855872255212e+02 1.357816672813297032e+02 4.132863210397839566e+02 2.876793736457011974e+00
4.635830056215413606e+02 9.183812484481848060e+01 4.783779855872255098e+02 1.376708781787567943e+02 4.134863210397839453e+02 2.919267904841327699e+00
4.637830056215413492e+02 9.316650477886334158e+01 4.785779855872254984e+02 1.395811260733709105e+02 4.136863210397839339e+02 2.962189682122740919e+00
4.639830056215413379e+02 9.451019775806916812e+01 4.787779855872254871e+02 1.415125695376300428e+02 4.138863210397839225e+02 3.005560897629760309e+00
4.641830056215413265e+02 9.586932172775235017e+01 4.789779855872254757e+02 1.434653673766772215e+02 4.140863210397839111e+02 3.049383345711632387e+00
4.643830056215413151e+02 9.724399476521176666e+01 4.791779855872254643e+02 1.454396786164817286e+02 4.142863210397838998e+02 3.093658785191109040e+00
4.645830056215413038e+02 9.863433506946901730e+01 4.793779855872254529e+02 1.474356624918665091e+02 4.144863210397838884e+02 3.138388938822870511e+00
4.647830056215412924e+02 1.000404609509217551e+02 4.795779855872254416e+02 1.494534784344276090e+02 4.146863210397838770e+02 3.183575492757298786e+00
4.649830056215412810e+02 1.014624908208975143e+02 4.797779855872254302e+02 1.514932860603349241e+02 4.148863210397838657e+02 3.229220096010217755e+00
4.651830056215412696e+02 1.029005431811156512e+02 4.799779855872254188e+02 1.535552451580320508e+02 4.150863210397838543e+02 3.275324359938601937e+00
4.653830056215412583e+02 1.043547366130633094e+02 4.801779855872254075e+02 1.556395156758224800e+02 4.152863210397838429e+02 3.321889857722593042e+00
4.655830056215412469e+02 1.058251897672724340e+02 4.803779855872253961e+02 1.577462577093435527e+02 4.154863210397838316e+02 3.368918123853930968e+00
4.657830056215412355e+02 1.073120213525128577e+02 4.805779855872253847e+02 1.598756314889475902e+02 4.156863210397838202e+02 3.416410653631163807e+00
4.659830056215412242e+02 1.088153501248969519e+02 4.807779855872253734e+02 1.620277973669594189e+02 4.158863210397838088e+02 3.464368902661733252e+00
4.661830056215412128e+02 1.103352948768933004e+02 4.809779855872253620e+02 1.642029158048456452e+02 4.160863210397837975e+02 3.512794286371166308e+00
4.663830056215412014e+02 1.118719744262590439e+02 4.811779855872253506e+02 1.664011473602706701e+02 4.162863210397837861e+02 3.561688179519730379e+00
4.665830056215411901e+02 1.134255076048841602e+02 4.813779855872253393e+02 1.686226526740515794e+02 4.164863210397837747e+02 3.611051915726641859e+00
4.667830056215411787e+02 1.149960132475502093e+02 4.815779855872253279e+02 1.708675924570190432e+02 4.166863210397837634e+02 3.660886787001969456e+00
4.669830056215411673e+02 1.165836101806117284e+02 4.817779855872253165e+02 1.731361274767692748e+02 4.168863210397837520e+02 3.711194043286783817e+00
4.671830056215411560e+02 1.181884172105917941e+02 4.819779855872253052e+02 1.754284185443209765e+02 4.170863210397837406e+02 3.761974892001340720e+00
4.673830056215411446e+02 1.198105531127001484e+02 4.821779855872252938e+02 1.777446265006808233e+02 4.172863210397837292e+02 3.813230497601876490e+00
4.675830056215411332e+02 1.214501366192661607e+02 4.823779855872252824e+02 1.800849122033026504e+02 4.174863210397837179e+02 3.864961981146057823e+00
4.677830056215411219e+02 1.231072864081059777e+02 4.825779855872252710e+02 1.824494365124593855e+02 4.176863210397837065e+02 3.917170419867296527e+00
4.679830056215411105e+02 1.247821210908001177e+02 4.827779855872252597e+02 1.848383602775199677e+02 4.178863210397836951e+02 3.969856846758269331e+00
4.681830056215410991e+02 1.264747592009031507e+02 4.829779855872252483e+02 1.872518443231349750e+02 4.180863210397836838e+02 4.023022250163686309e+00
4.683830056215410877e+02 1.281853191820803488e+02 4.831779855872252369e+02 1.896900494353251077e+02 4.182863210397836724e+02 4.076667573382783516e+00
4.685830056215410764e+02 1.299139193761684226e+02 4.833779855872252256e+02 1.921531363474941543e+02 4.184863210397836610e+02 4.130793714281420392e+00
4.687830056215410650e+02 1.316606780111650608e+02 4.835779855872252142e+02 1.946412657263387018e+02 4.186863210397836497e+02 4.185401524914288629e+00
4.689830056215410536e+02 1.334257131891511392e+02 4.837779855872252028e+02 1.971545981576824431e+02 4.188863210397836383e+02 4.240491811157340862e+00
4.691830056215410423e+02 1.352091428741437937e+02 4.839779855872251915e+02 1.996932941322206148e+02 4.190863210397836269e+02 4.296065332350559984e+00
4.693830056215410309e+02 1.370110848798837253e+02 4.841779855872251801e+02 2.022575140311829216e+02 4.192863210397836156e+02 4.352122800951501169e+00
4.695830056215410195e+02 1.388316568575507404e+02 4.843779855872251687e+02 2.048474181119139246e+02 4.194863210397836042e+02 4.408664882199594182e+00
4.697830056215410082e+02 1.406709762834253468e+02 4.845779855872251574e+02 2.074631664933713751e+02 4.196863210397835928e+02 4.465692193791610087e+00
4.699830056215409968e+02 1.425291604464808017e+02 4.847779855872251460e+02 2.101049191415470432e+02 4.198863210397835815e+02 4.523205305568241741e+00
4.701830056215409854e+02 1.444063264359121774e+02 4.849779855872251346e+02 2.127728358548123708e+02 4.200863210397835701e+02 4.581204739212490828e+00
4.703830056215409741e+02 1.463025911286160863e+02 4.851779855872251233e+02 2.154670762491855669e+02 4.202863210397835587e+02 4.639690967959351653e+00
4.705830056215409627e+02 1.482180711765996648e+02 4.853779855872251119e+02 2.181877997435237262e+02 4.204863210397835473e+02 4.698664416317829939e+00
4.707830056215409513e+02 1.501528829943422352e+02 4.855779855872251005e+02 2.209351655446425866e+02 4.206863210397835360e+02 4.758125459804717572e+00
4.709830056215409400e+02 1.521071427460969971e+02 4.857779855872250891e+02 2.237093326323712006e+02 4.208863210397835246e+02 4.818074424690989233e+00
4.711830056215409286e+02 1.540809663331437207e+02 4.859779855872250778e+02 2.265104597445289585e+02 4.210863210397835132e+02 4.878511587760518964e+00
4.713830056215409172e+02 1.560744693809824355e+02 4.861779855872250664e+02 2.293387053618363893e+02 4.212863210397835019e+02 4.939437176081652225e+00
4.715830056215409058e+02 1.580877672264866192e+02 4.863779855872250550e+02 2.321942276927668729e+02 4.214863210397834905e+02 5.000851366791674302e+00
4.717830056215408945e+02 1.601209749049972118e+02 4.865779855872250437e+02 2.350771846583269848e+02 4.216863210397834791e+02 5.062754286894453060e+00
4.719830056215408831e+02 1.621742071373810745e+02 4.867779855872250323e+02 2.379877338767760762e+02 4.218863210397834678e+02 5.125146013071363527e+00
4.721830056215408717e+02 1.642475783170322359e+02 4.869779855872250209e+02 2.409260326482834103e+02 4.220863210397834564e+02 5.188026571505795381e+00
4.723830056215408604e+02 1.663412024968377807e+02 4.871779855872250096e+02 2.438922379395336293e+02 4.222863210397834450e+02 5.251395937721421880e+00
4.725830056215408490e+02 1.684551933760990039e+02 4.873779855872249982e+02 2.468865063682618199e+02 4.224863210397834337e+02 5.315254036434311935e+00
4.727830056215408376e+02 1.705896642874123188e+02 4.875779855872249868e+02 2.499089941877491867e+02 4.226863210397834223e+02 5.379600741419233501e+00
4.729830056215408263e+02 1.727447281835121942e+02 4.877779855872249755e+02 2.529598572712478131e+02 4.228863210397834109e+02 5.444435875390249535e+00
4.731830056215408149e+02 1.749204976240756935e+02 4.879779855872249641e+02 2.560392510963654900e+02 4.230863210397833996e+02 5.509759209895849885e+00
4.733830056215408035e+02 1.771170847624900091e+02 4.881779855872249527e+02 2.591473307293973676e+02 4.232863210397833882e+02 5.575570465228760320e+00
4.735830056215407922e+02 1.793346013325963497e+02 4.883779855872249414e+02 2.622842508096081247e+02 4.234863210397833768e+02 5.641869310350575262e+00
4.737830056215407808e+02 1.815731586353873013e+02 4.885779855872249300e+02 2.654501655334660200e+02 4.236863210397833654e+02 5.708655362831538405e+00
4.739830056215407694e+02 1.838328675256848896e+02 4.887779855872249186e+02 2.686452286388379775e+02 4.238863210397833541e+02 5.775928188805580454e+00
4.741830056215407581e+02 1.861138383987892553e+02 4.889779855872249072e+02 2.718695933891332857e+02 4.240863210397833427e+02 5.843687302940717032e+00
4.743830056215407467e+02 1.884161811770968313e+02 4.891779855872248959e+02 2.751234125574152358e+02 4.242863210397833313e+02 5.911932168425057199e+00
4.745830056215407353e+02 1.907400052966954433e+02 4.893779855872248845e+02 2.784068384104713232e+02 4.244863210397833200e+02 5.980662196968714817e+00
4.747830056215407240e+02 1.930854196939391443e+02 4.895779855872248731e+02 2.817200226928395637e+02 4.246863210397833086e+02 6.049876748821620076e+00
4.749830056215407126e+02 1.954525327920003406e+02 4.897779855872248618e+02 2.850631166108091179e+02 4.248863210397832972e+02 6.119575132807328899e+00
4.751830056215407012e+02 1.978414524873997777e+02 4.899779855872248504e+02 2.884362708163827733e+02 4.250863210397832859e+02 6.189756606373443937e+00
4.753830056215406898e+02 2.002522861365250151e+02 4.901779855872248390e+02 2.918396353912119139e+02 4.252863210397832745e+02 6.260420375658259928e+00
4.755830056215406785e+02 2.026851405421294601e+02 4.903779855872248277e+02 2.952733598304934617e+02 4.254863210397832631e+02 6.331565595574115690e+00
4.757830056215406671e+02 2.051401219398173055e+02 4.905779855872248163e+02 2.987375930268510729e+02 4.256863210397832518e+02 6.403191369907695218e+00
4.759830056215406557e+02 2.076173359845215316e+02 4.907779855872248049e+02 3.022324832541848991e+02 4.258863210397832404e+02 6.475296751437180198e+00
4.761830056215406444e+02 2.101168877369632924e+02 4.909779855872247936e+02 3.057581781514967361e+02 4.260863210397832290e+02 6.547880742066509718e+00
4.763830056215406330e+02 2.126388816501122392e+02 4.911779855872247822e+02 3.093148247066968111e+02 4.262863210397832177e+02 6.620942292977131771e+00
4.765830056215406216e+02 2.151834215556365280e+02 4.913779855872247708e+02 3.129025692403909602e+02 4.264863210397832063e+02 6.694480304796943670e+00
4.767830056215406103e+02 2.177506106503465446e+02 4.915779855872247595e+02 3.165215573896472847e+02 4.266863210397831949e+02 6.768493627787179889e+00
4.769830056215405989e+02 2.203405514826394551e+02 4.917779855872247481e+02 3.201719340917583736e+02 4.268863210397831836e+02 6.842981062046665564e+00
4.771830056215405875e+02 2.229533459389461427e+02 4.919779855872247367e+02 3.238538435679720351e+02 4.270863210397831722e+02 6.917941357734476604e+00
4.773830056215405762e+02 2.255890952301675725e+02 4.921779855872247254e+02 3.275674293072278829e+02 4.272863210397831608e+02 6.993373215310159097e+00
4.775830056215405648e+02 2.282478998781313635e+02 4.923779855872247140e+02 3.313128340498754483e+02 4.274863210397831494e+02 7.069275285792626207e+00
4.777830056215405534e+02 2.309298597020404316e+02 4.925779855872247026e+02 3.350901997713914398e+02 4.276863210397831381e+02 7.145646171037035366e+00
4.779830056215405421e+02 2.336350738049297888e+02 4.927779855872246912e+02 3.388996676660821663e+02 4.278863210397831267e+02 7.222484424030438888e+00
4.781830056215405307e+02 2.363636405601430397e+02 4.929779855872246799e+02 3.427413781307989211e+02 4.280863210397831153e+02 7.299788549205983301e+00
4.783830056215405193e+02 2.391156575978104968e+02 4.931779855872246685e+02 3.466154707486351754e+02 4.282863210397831040e+02 7.377557002775834150e+00
4.785830056215405079e+02 2.418912217913365907e+02 4.933779855872246571e+02 3.505220842726401997e+02 4.284863210397830926e+02 7.455788193083169091e+00
4.787830056215404966e+02 2.446904292439159576e+02 4.935779855872246458e+02 3.544613566095238752e+02 4.286863210397830812e+02 7.534480480973011041e+00
4.789830056215404852e+02 2.475133752750538179e+02 4.937779855872246344e+02 3.584334248033761128e+02 4.288863210397830699e+02 7.613632180182444920e+00
4.791830056215404738e+02 2.503601544071108265e+02 4.939779855872246230e+02 3.624384250193888306e+02 4.290863210397830585e+02 7.693241557750100768e+00
4.793830056215404625e+02 2.532308603518667098e+02 4.941779855872246117e+02 3.664764925275940186e+02 4.292863210397830471e+02 7.773306834444912994e+00
4.795830056215404511e+02 2.561255859971082600e+02 4.943779855872246003e+02 3.705477616865993582e+02 4.294863210397830358e+02 7.853826185214725086e+00
4.797830056215404397e+02 2.590444233932411748e+02 4.945779855872245889e+02 3.746523659273615863e+02 4.296863210397830244e+02 7.934797739654313453e+00
4.799830056215404284e+02 2.619874637399272501e+02 4.947779855872245776e+02 3.787904377369479789e+02 4.298863210397830130e+02 8.016219582493391727e+00
4.801830056215404170e+02 2.649547973727487715e+02 4.949779855872245662e+02 3.829621086423387624e+02 4.300863210397830017e+02 8.098089754104490723e+00
4.803830056215404056e+02 2.679465137499116736e+02 4.951779855872245548e+02 3.871675091942455538e+02 4.302863210397829903e+02 8.180406251030751363e+00
4.805830056215403943e+02 2.709627014389673718e+02 4.953779855872245435e+02 3.914067689509354295e+02 4.304863210397829789e+02 8.263167026534141257e+00
4.807830056215403829e+02 2.740034481035843896e+02 4.955779855872245321e+02 3.956800164621074032e+02 4.306863210397829675e+02 8.346369991163660629e+00
4.809830056215403715e+02 2.770688404903423816e+02 4.957779855872245207e+02 3.999873792527711771e+02 4.308863210397829562e+02 8.430013013344041184e+00
4.811830056215403602e+02 2.801589644155708356e+02 4.959779855872245093e+02 4.043289838071685267e+02 4.310863210397829448e+02 8.514093919984940584e+00
4.813830056215403488e+02 2.832739047522301234e+02 4.961779855872244980e+02 4.087049555527223674e+02 4.312863210397829334e+02 8.598610497110630746e+00
4.815830056215403374e+02 2.864137454168322847e+02 4.963779855872244866e+02 4.131154188440222015e+02 4.314863210397829221e+02 8.683560490510402019e+00
4.817830056215403260e+02 2.895785693564012035e+02 4.965779855872244752e+02 4.175604969468387253e+02 4.316863210397829107e+02 8.768941606409930145e+00
4.819830056215403147e+02 2.927684585354891169e+02 4.967779855872244639e+02 4.220403120221776021e+02 4.318863210397828993e+02 8.854751512163030469e+00
4.821830056215403033e+02 2.959834939232287638e+02 4.969779855872244525e+02 4.265549851103787091e+02 4.320863210397828880e+02 8.940987836964945146e+00
4.823830056215402919e+02 2.992237554804472666e+02 4.971779855872244411e+02 4.311046361152547775e+02 4.322863210397828766e+02 9.027648172586394182e+00
4.825830056215402806e+02 3.024893221468209958e+02 4.973779855872244298e+02 4.356893837882669231e+02 4.324863210397828652e+02 9.114730074128695847e+00
4.827830056215402692e+02 3.057802718280939871e+02 4.975779855872244184e+02 4.403093457127587271e+02 4.326863210397828539e+02 9.202231060800416529e+00
4.829830056215402578e+02 3.090966813833451852e+02 4.977779855872244070e+02 4.449646382882270927e+02 4.328863210397828425e+02 9.290148616715031338e+00
4.831830056215402465e+02 3.124386266123134419e+02 4.979779855872243957e+02 4.496553767146534710e+02 4.330863210397828311e+02 9.378480191710160341e+00
4.833830056215402351e+02 3.158061822427886227e+02 4.981779855872243843e+02 4.543816749768783438e+02 4.332863210397828198e+02 9.467223202188357334e+00
4.835830056215402237e+02 3.191994219180511436e+02 4.983779855872243729e+02 4.591436458290427254e+02 4.334863210397828084e+02 9.556375031979179369e+00
4.837830056215402124e+02 3.226184181843941019e+02 4.985779855872243616e+02 4.639414007790663277e+02 4.336863210397827970e+02 9.645933033223254682e+00
4.839830056215402010e+02 3.260632424786868455e+02 4.987779855872243502e+02 4.687750500732148566e+02 4.338863210397827856e+02 9.735894527277793031e+00
4.841830056215401896e+02 3.295339651160276730e+02 4.989779855872243388e+02 4.736447026806952181e+02 4.340863210397827743e+02 9.826256805643888370e+00
4.843830056215401783e+02 3.330306552774518991e+02 4.991779855872243274e+02 4.785504662783377512e+02 4.342863210397827629e+02 9.917017130915969148e+00
4.845830056215401669e+02 3.365533809977105761e+02 4.993779855872243161e+02 4.834924472353397960e+02 4.344863210397827515e+02 1.000817273775265548e+01
4.847830056215401555e+02 3.401022091531337423e+02 4.995779855872243047e+02 4.884707505980622955e+02 4.346863210397827402e+02 1.009972083387015296e+01
4.849830056215401441e+02 3.436772054495503994e+02 4.997779855872242933e+02 4.934854800749151877e+02 4.348863210397827288e+02 1.019165860105726651e+01
4.851830056215401328e+02 3.472784344103029071e+02 4.999779855872242820e+02 4.985367380213077126e+02 4.350863210397827174e+02 1.028398319621276080e+01
4.853830056215401214e+02 3.509059593643276571e+02 5.001779855872242706e+02 5.036246254246584613e+02 4.352863210397827061e+02 1.037669175240477237e+01
4.855830056215401100e+02 3.545598424343168631e+02 5.003779855872242592e+02 5.087492418895133710e+02 4.354863210397826947e+02 1.046978137995237645e+01
4.857830056215400987e+02 3.582401445249637959e+02 5.005779855872242479e+02 5.139106856227017488e+02 4.356863210397826833e+02 1.056324916752972243e+01
4.859830056215400873e+02 3.619469253112981164e+02 5.007779855872242365e+02 5.191090534186088234e+02 4.358863210397826720e+02 1.065709218329214991e+01
4.861830056215400759e+02 3.656802432270920917e+02 5.009779855872242251e+02 5.243444406445051982e+02 4.360863210397826606e+02 1.075130747602475978e+01
4.863830056215400646e+02 3.694401554533694139e+02 5.011779855872242138e+02 5.296169412259750970e+02 4.362863210397826492e+02 1.084589207631359997e+01
4.865830056215400532e+02 3.732267179069919507e+02 5.013779855872242024e+02 5.349266476324158930e+02 4.364863210397826379e+02 1.094084299773914104e+01
4.867830056215400418e+02 3.770399852293410277e+02 5.015779855872241910e+02 5.402736508626499017e+02 4.366863210397826265e+02 1.103615723809217464e+01
4.869830056215400305e+02 3.808800107750903408e+02 5.017779855872241797e+02 5.456580404305999537e+02 4.368863210397826151e+02 1.113183178061258971e+01
4.871830056215400191e+02 3.847468466010761858e+02 5.019779855872241683e+02 5.510799043510691035e+02 4.370863210397826037e+02 1.122786359525028743e+01
4.873830056215400077e+02 3.886405434552611950e+02 5.021779855872241569e+02 5.565393291256303883e+02 4.372863210397825924e+02 1.132424963994916034e+01
4.875830056215399964e+02 3.925611507657923767e+02 5.023779855872241455e+02 5.620363997285721780e+02 4.374863210397825810e+02 1.142098686195340562e+01
4.877830056215399850e+02 3.965087166301618140e+02 5.025779855872241342e+02 5.675711995929890463e+02 4.376863210397825696e+02 1.151807219913672498e+01
4.879830056215399736e+02 4.004832878044754239e+02 5.027779855872241228e+02 5.731438105969384651e+02 4.378863210397825583e+02 1.161550258135413927e+01
4.881830056215399622e+02 4.044849096928076051e+02 5.029779855872241114e+02 5.787543130497157335e+02 4.380863210397825469e+02 1.171327493181663115e+01
4.883830056215399509e+02 4.085136263366736102e+02 5.031779855872241001e+02 5.844027856782317940e+02 4.382863210397825355e+02 1.181138616848848599e+01
4.885830056215399395e+02 4.125694804046034960e+02 5.033779855872240887e+02 5.900893056134826793e+02 4.384863210397825242e+02 1.190983320550741453e+01
4.887830056215399281e+02 4.166525131818272598e+02 5.035779855872240773e+02 5.958139483771594769e+02 4.386863210397825128e+02 1.200861295462783573e+01
4.889830056215399168e+02 4.207627645600628625e+02 5.037779855872240660e+02 6.015767878683320760e+02 4.388863210397825014e+02 1.210772232668632675e+01
4.891830056215399054e+02 4.249002730274161763e+02 5.039779855872240546e+02 6.073778963502608121e+02 4.390863210397824901e+02 1.220715823309071624e+01
4.893830056215398940e+02 4.290650756583985412e+02 5.041779855872240432e+02 6.132173444373339635e+02 4.392863210397824787e+02 1.230691758733154018e+01
4.895830056215398827e+02 4.332572081040576677e+02 5.043779855872240319e+02 6.190952010820928990e+02 4.394863210397824673e+02 1.240699730651656374e+01
4.897830056215398713e+02 4.374767045822152909e+02 5.045779855872240205e+02 6.250115335624009276e+02 4.396863210397824560e+02 1.250739431292816661e+01
4.899830056215398599e+02 4.417235978678322113e+02 5.047779855872240091e+02 6.309664074687206039e+02 4.398863210397824446e+02 1.260810553560383340e+01
4.901830056215398486e+02 4.459979192834857713e+02 5.049779855872239978e+02 6.369598866915056306e+02 4.400863210397824332e+02 1.270912791193930502e+01
4.903830056215398372e+02 4.502996986899702847e+02 5.051779855872239864e+02 6.429920334087291849e+02 4.402863210397824218e+02 1.281045838931490266e+01
4.905830056215398258e+02 4.546289644770183145e+02 5.053779855872239750e+02 6.490629080735296839e+02 4.404863210397824105e+02 1.291209392674467082e+01
4.907830056215398145e+02 4.589857435541433688e+02 5.055779855872239636e+02 6.551725694019804678e+02 4.406863210397823991e+02 1.301403149654854907e+01
4.909830056215398031e+02 4.633700613416112901e+02 5.057779855872239523e+02 6.613210743609979545e+02 4.408863210397823877e+02 1.311626808604743388e+01
4.911830056215397917e+02 4.677819417615331758e+02 5.059779855872239409e+02 6.675084781563672323e+02 4.410863210397823764e+02 1.321880069928126566e+01
4.913830056215397803e+02 4.722214072290857985e+02 5.061779855872239295e+02 6.737348342209072598e+02 4.412863210397823650e+02 1.332162635875009293e+01
4.915830056215397690e+02 4.766884786438611172e+02 5.063779855872239182e+02 6.800001942027734003e+02 4.414863210397823536e+02 1.342474210717800531e+01
4.917830056215397576e+02 4.811831753813536352e+02 5.065779855872239068e+02 6.863046079538827371e+02 4.416863210397823423e+02 1.352814500930008812e+01
4.919830056215397462e+02 4.857055152845667862e+02 5.067779855872238954e+02 6.926481235184867273e+02 4.418863210397823309e+02 1.363183215367221024e+01
4.921830056215397349e+02 4.902555146557534727e+02 5.069779855872238841e+02 6.990307871218874425e+02 4.420863210397823195e+02 1.373580065450410181e+01
4.923830056215397235e+02 4.948331882483112167e+02 5.071779855872238727e+02 7.054526431592726112e+02 4.422863210397823082e+02 1.384004765351487265e+01
4.925830056215397121e+02 4.994385492587762201e+02 5.073779855872238613e+02 7.119137341847149401e+02 4.424863210397822968e+02 1.394457032181177247e+01
4.927830056215397008e+02 5.040716093189886351e+02 5.075779855872238500e+02 7.184141009003022873e+02 4.426863210397822854e+02 1.404936586179187685e+01
4.929830056215396894e+02 5.087323784883796520e+02 5.077779855872238386e+02 7.249537821454246114e+02 4.428863210397822741e+02 1.415443150906647674e+01
4.931830056215396780e+02 5.134208652463920544e+02 5.079779855872238272e+02 7.315328148861924547e+02 4.430863210397822627e+02 1.425976453440851444e+01
4.933830056215396667e+02 5.181370764850589694e+02 5.081779855872238159e+02 7.381512342050158395e+02 4.432863210397822513e+02 1.436536224572279252e+01
4.935830056215396553e+02 5.228810175017124493e+02 5.083779855872238045e+02 7.448090732903270919e+02 4.434863210397822400e+02 1.447122199003918830e+01
4.937830056215396439e+02 5.276526919918264866e+02 5.085779855872237931e+02 7.515063634264624852e+02 4.436863210397822286e+02 1.457734115552842624e+01
4.939830056215396326e+02 5.324521020420295372e+02 5.087779855872237817e+02 7.582431339836807638e+02 4.438863210397822172e+02 1.468371717354094663e+01
4.941830056215396212e+02 5.372792481232355613e+02 5.089779855872237704e+02 7.650194124083561746e+02 4.440863210397822058e+02 1.479034752066835345e+01
4.943830056215396098e+02 5.421341290839382054e+02 5.091779855872237590e+02 7.718352242133097434e+02 4.442863210397821945e+02 1.489722972082778085e+01
4.945830056215395985e+02 5.470167421436465247e+02 5.093779855872237476e+02 7.786905929683186969e+02 4.444863210397821831e+02 1.500436134736875893e+01
4.947830056215395871e+02 5.519270828864681562e+02 5.095779855872237363e+02 7.855855402907593543e+02 4.446863210397821717e+02 1.511174002520319881e+01
4.949830056215395757e+02 5.568651452548380121e+02 5.097779855872237249e+02 7.925200858364221403e+02 4.448863210397821604e+02 1.521936343295764615e+01
4.951830056215395643e+02 5.618309215434131829e+02 5.099779855872237135e+02 7.994942472905059958e+02 4.450863210397821490e+02 1.532722930514836968e+01
4.953830056215395530e+02 5.668244023931035827e+02 5.101779855872237022e+02 8.065080403587317051e+02 4.452863210397821376e+02 1.543533543437909472e+01
4.955830056215395416e+02 5.718455767852575491e+02 5.103779855872236908e+02 8.135614787586783905e+02 4.454863210397821263e+02 1.554367967356123081e+01
4.957830056215395302e+02 5.768944320360075153e+02 5.105779855872236794e+02 8.206545742112180051e+02 4.456863210397821149e+02 1.565225993815679573e+01
4.959830056215395189e+02 5.819709537907656340e+02 5.107779855872236681e+02 8.277873364321809504e+02 4.458863210397821035e+02 1.576107420844370566e+01
4.961830056215395075e+02 5.870751260188724245e+02 5.109779855872236567e+02 8.349597731241486827e+02 4.460863210397820922e+02 1.587012053180355764e+01
4.963830056215394961e+02 5.922069310084112885e+02 5.111779855872236453e+02 8.421718899684259441e+02 4.462863210397820808e+02 1.597939702503208537e+01
4.965830056215394848e+02 5.973663493611604736e+02 5.113779855872236340e+02 8.494236906171935289e+02 4.464863210397820694e+02 1.608890187667167382e+01
4.967830056215394734e+02 6.025533599877348934e+02 5.115779855872236226e+02 8.567151766858124802e+02 4.466863210397820581e+02 1.619863334936642829e+01
4.969830056215394620e+02 6.077679401028458415e+02 5.117779855872236112e+02 8.640463477453337191e+02 4.468863210397820467e+02 1.630858978223958644e+01
4.971830056215394507e+02 6.130100652207627263e+02 5.119779855872235999e+02 8.714172013151348892e+02 4.470863210397820353e+02 1.641876959329324848e+01
4.973830056215394393e+02 6.182797091508973608e+02 5.121779855872235885e+02 8.788277328557866213e+02 4.472863210397820239e+02 1.652917128183001338e+01
4.975830056215394279e+02 6.235768439935766310e+02 5.123779855872235203e+02 8.862779357620441942e+02 4.474863210397820126e+02 1.663979343089716068e+01
4.977830056215394166e+02 6.289014401359629574e+02 5.125779855872235657e+02 8.937678013560714589e+02 4.476863210397820012e+02 1.675063470975295488e+01
4.979830056215394052e+02 6.342534662481463101e+02 5.127779855872236112e+02 9.012973188807684437e+02 4.478863210397819898e+02 1.686169387635469263e+01
4.981830056215393938e+02 6.396328892793821979e+02 5.129779855872235430e+02 9.088664754933598715e+02 4.480863210397819785e+02 1.697296977986912836e+01
4.983830056215393824e+02 6.450396744545193997e+02 5.131779855872234748e+02 9.164752562591098695e+02 4.482863210397819671e+02 1.708446136320481656e+01
4.985830056215393711e+02 6.504737852705691239e+02 5.133779855872235203e+02 9.241236441452510917e+02 4.484863210397819557e+02 1.719616766556627496e+01
4.987830056215393597e+02 6.559351834934503813e+02 5.135779855872235657e+02 9.318116200150473105e+02 4.486863210397819444e+02 1.730808782503001808e+01
4.989830056215393483e+02 6.614238291549020232e+02 5.137779855872234975e+02 9.395391626221103252e+02 4.488863210397819330e+02 1.742022108114251111e+01
4.991830056215393370e+02 6.669396805495601939e+02 5.139779855872234293e+02 9.473062486048414712e+02 4.490863210397819216e+02 1.753256677753995163e+01
4.993830056215393256e+02 6.724826942321863044e+02 5.141779855872234748e+02 9.551128524810942508e+02 4.492863210397819103e+02 1.764512436458947064e+01
4.995830056215393142e+02 6.780528250150965732e+02 5.143779855872235203e+02 9.629589466429927143e+02 4.494863210397818989e+02 1.775789340205225741e+01
4.997830056215393029e+02 6.836500259657238985e+02 5.145779855872234521e+02 9.708445013519580016e+02 4.496863210397818875e+02 1.787087356176797925e+01
4.999830056215392915e+02 6.892742484043741342e+02 5.147779855872233838e+02 9.787694847339416810e+02 4.498863210397818762e+02 1.798406463036112513e+01
5.001830056215392801e+02 6.949254419021283411e+02 5.149779855872234293e+02 9.867338627748024464e+02 4.500863210397818648e+02 1.809746651196839196e+01
5.003830056215392688e+02 7.006035542789386454e+02 5.151779855872234748e+02 9.947375993158860865e+02 4.502863210397818534e+02 1.821107923098760395e+01
5.005830056215392574e+02 7.063085316018735966e+02 5.153779855872234066e+02 1.002780656049823961e+03 4.504863210397818420e+02 1.832490293484801214e+01
5.007830056215392460e+02 7.120403181835448549e+02 5.155779855872233384e+02 1.010862992516499048e+03 4.506863210397818307e+02 1.843893789680182493e+01
5.009830056215392347e+02 7.177988565806940642e+02 5.157779855872233838e+02 1.018984566099206177e+03 4.508863210397818193e+02 1.855318451873669616e+01
5.011830056215392233e+02 7.235840875929633285e+02 5.159779855872234293e+02 1.027145332020988008e+03 4.510863210397818079e+02 1.866764333400968567e+01
5.013830056215392119e+02 7.293959502618234865e+02 5.161779855872233611e+02 1.035345243341203059e+03 4.512863210397817966e+02 1.878231501030194650e+01
5.015830056215392005e+02 7.352343818696861035e+02 5.163779855872232929e+02 1.043584250952254251e+03 4.514863210397817852e+02 1.889720035249444763e+01
5.017830056215391892e+02 7.410993179391750800e+02 5.165779855872233384e+02 1.051862303576532895e+03 4.516863210397817738e+02 1.901230030556465422e+01
5.019830056215391778e+02 7.469906922325729965e+02 5.167779855872233838e+02 1.060179347763530131e+03 4.518863210397817625e+02 1.912761595750386334e+01
5.021830056215391664e+02 7.529084367514473115e+02 5.169779855872233156e+02 1.068535327887167114e+03 4.520863210397817511e+02 1.924314854225546156e+01
5.023830056215391551e+02 7.588524817364366299e+02 5.171779855872232474e+02 1.076930186143324363e+03 4.522863210397817397e+02 1.935889944267352902e+01
5.025830056215391437e+02 7.648227556672188712e+02 5.173779855872232929e+02 1.085363862547555527e+03 4.524863210397817284e+02 1.947487019350232273e+01
5.027830056215391323e+02 7.708191852626421223e+02 5.175779855872233384e+02 1.093836294932972123e+03 4.526863210397817170e+02 1.959106248437590736e+01
5.029830056215391210e+02 7.768416954810368225e+02 5.177779855872232702e+02 1.102347418948383620e+03 4.528863210397817056e+02 1.970747816283845211e+01
5.031830056215391096e+02 7.828902095206935883e+02 5.179779855872232019e+02 1.110897168056594637e+03 4.530863210397816943e+02 1.982411923738461823e+01
5.033830056215390982e+02 7.889646488205208925e+02 5.181779855872232474e+02 1.119485473532907918e+03 4.532863210397816829e+02 1.994098788052025384e+01
5.035830056215390869e+02 7.950649330608616765e+02 5.183779855872232929e+02 1.128112264463824658e+03 4.534863210397816715e+02 2.005808643184318996e+01
5.037830056215390755e+02 8.011909801644989102e+02 5.185779855872232247e+02 1.136777467745943568e+03 4.536863210397816601e+02 2.017541740114398507e+01
5.039830056215390641e+02 8.073427062978198592e+02 5.187779855872231565e+02 1.145481008085064559e+03 4.538863210397816488e+02 2.029298347152664306e+01
5.041830056215390528e+02 8.135200258721620230e+02 5.189779855872232019e+02 1.154222807995496851e+03 4.540863210397816374e+02 2.041078750254930085e+01
5.043830056215390414e+02 8.197228515453242608e+02 5.191779855872232474e+02 1.163002787799540783e+03 4.542863210397816260e+02 2.052883253338436020e+01
5.045830056215390300e+02 8.259510942232554953e+02 5.193779855872231792e+02 1.171820865627176772e+03 4.544863210397816147e+02 2.064712178599846482e+01
5.047830056215390186e+02 8.322046630619131520e+02 5.195779855872231110e+02 1.180676957416004370e+03 4.546863210397816033e+02 2.076565866835186114e+01
5.049830056215390073e+02 8.384834654692842832e+02 5.197779855872231565e+02 1.189570976911308890e+03 4.548863210397815919e+02 2.088444677761751933e+01
5.051830056215389959e+02 8.447874071076043947e+02 5.199779855872232019e+02 1.198502835666340843e+03 4.550863210397815806e+02 2.100348990341894506e+01
5.053830056215389845e+02 8.511163918957197438e+02 5.201779855872231337e+02 1.207472443042858231e+03 4.552863210397815692e+02 2.112279203108788295e+01
5.055830056215389732e+02 8.574703220116221019e+02 5.203779855872230655e+02 1.216479706211789335e+03 4.554863210397815578e+02 2.124235734494067529e+01
5.057830056215389618e+02 8.638490978951904253e+02 5.205779855872231110e+02 1.225524530154162221e+03 4.556863210397815465e+02 2.136219023157384811e+01
5.059830056215389504e+02 8.702526182510449644e+02 5.207779855872231565e+02 1.234606817662163166e+03 4.558863210397815351e+02 2.148229528317830628e+01
5.061830056215389391e+02 8.766807800516298812e+02 5.209779855872230883e+02 1.243726469340460199e+03 4.560863210397815237e+02 2.160267730087274884e+01
5.063830056215389277e+02 8.831334785404216063e+02 5.211779855872230200e+02 1.252883383607714450e+03 4.562863210397815124e+02 2.172334129805515346e+01
5.065830056215389163e+02 8.896106072353385343e+02 5.213779855872230655e+02 1.262077456698256810e+03 4.564863210397815010e+02 2.184429250377325360e+01
5.067830056215389050e+02 8.961120579322921458e+02 5.215779855872231110e+02 1.271308582663989228e+03 4.566863210397814896e+02 2.196553636611327320e+01
5.069830056215388936e+02 9.026377207089317380e+02 5.217779855872230428e+02 1.280576653376491777e+03 4.568863210397814782e+02 2.208707855560680855e+01
5.071830056215388822e+02 9.091874839285427470e+02 5.219779855872229746e+02 1.289881558529327322e+03 4.570863210397814669e+02 2.220892496865603505e+01
5.073830056215388709e+02 9.157612342441187820e+02 5.221779855872230200e+02 1.299223185640543306e+03 4.572863210397814555e+02 2.233108173097697602e+01
5.075830056215388595e+02 9.223588566025989621e+02 5.223779855872230655e+02 1.308601420055347489e+03 4.574863210397814441e+02 2.245355520106035030e+01
5.077830056215388481e+02 9.289802342492733942e+02 5.225779855872229973e+02 1.318016144949024238e+03 4.576863210397814328e+02 2.257635197365063107e+01
5.079830056215388367e+02 9.356252487323515652e+02 5.227779855872229291e+02 1.327467241330047727e+03 4.578863210397814214e+02 2.269947888324243479e+01
5.081830056215388254e+02 9.422937799077108139e+02 5.229779855872229746e+02 1.336954588043358626e+03 4.580863210397814100e+02 2.282294300759451389e+01
5.083830056215388140e+02 9.489857059437872522e+02 5.231779855872230200e+02 1.346478061773848822e+03 4.582863210397813987e+02 2.294675167126096937e+01
5.085830056215388026e+02 9.557009033266577944e+02 5.233779855872229518e+02 1.356037537050087394e+03 4.584863210397813873e+02 2.307091244913992156e+01
5.087830056215387913e+02 9.624392468652556545e+02 5.235779855872228836e+02 1.365632886248194382e+03 4.586863210397813759e+02 2.319543317003904193e+01
5.089830056215387799e+02 9.692006096967834310e+02 5.237779855872229291e+02 1.375263979595940327e+03 4.588863210397813646e+02 2.332032192025815931e+01
5.091830056215387685e+02 9.759848632922704610e+02 5.239779855872229746e+02 1.384930685177021132e+03 4.590863210397813532e+02 2.344558704718834363e+01
5.093830056215387572e+02 9.827918774622809224e+02 5.241779855872229064e+02 1.394632868935543456e+03 4.592863210397813418e+02 2.357123716292806392e+01
5.095830056215387458e+02 9.896215203628142945e+02 5.243779855872228381e+02 1.404370394680734535e+03 4.594863210397813305e+02 2.369728114791541174e+01
5.097830056215387344e+02 9.964736585013411059e+02 5.245779855872228836e+02 1.414143124091779100e+03 4.596863210397813191e+02 2.382372815457694060e+01
5.099830056215387231e+02 1.003348156743014897e+03 5.247779855872229291e+02 1.423950916722920056e+03 4.598863210397813077e+02 2.395058761099235767e+01
5.101830056215387117e+02 1.010244878317032430e+03 5.249779855872228609e+02 1.433793630008709215e+03 4.600863210397812963e+02 2.407786922457540157e+01
5.103830056215387003e+02 1.017163684823154313e+03 5.251779855872227927e+02 1.443671119269495648e+03 4.602863210397812850e+02 2.420558298577050849e+01
5.105830056215386890e+02 1.024104436238393191e+03 5.253779855872228381e+02 1.453583237717049087e+03 4.604863210397812736e+02 2.433373917176523094e+01
5.107830056215386776e+02 1.031066990923848834e+03 5.255779855872228836e+02 1.463529836460434126e+03 4.606863210397812622e+02 2.446234835021780185e+01
5.109830056215386662e+02 1.038051205631712719e+03 5.257779855872228154e+02 1.473510764512043806e+03 4.608863210397812509e+02 2.459142138300043356e+01
5.111830056215386549e+02 1.045056935512396876e+03 5.259779855872227472e+02 1.483525868793837617e+03 4.610863210397812395e+02 2.472096942995750268e+01
5.113830056215386435e+02 1.052084034121863624e+03 5.261779855872227927e+02 1.493574994143778440e+03 4.612863210397812281e+02 2.485100395267874873e+01
5.115830056215386321e+02 1.059132353429073646e+03 5.263779855872228381e+02 1.503657983322427299e+03 4.614863210397812168e+02 2.498153671828719879e+01
5.117830056215386207e+02 1.066201743823593006e+03 5.265779855872227699e+02 1.513774677019753653e+03 4.616863210397812054e+02 2.511257980324179329e+01
5.119830056215386094e+02 1.073292054123368416e+03 5.267779855872227017e+02 1.523924913862169205e+03 4.618863210397811940e+02 2.524414559715437889e+01
5.121830056215385412e+02 1.080403131582631431e+03 5.269779855872227472e+02 1.534108530419683575e+03 4.620863210397811827e+02 2.537624680662081644e+01
5.123830056215385866e+02 1.087534821899980443e+03 5.271779855872227927e+02 1.544325361213273027e+03 4.622863210397811713e+02 2.550889645906616465e+01
5.125830056215386321e+02 1.094686969226571819e+03 5.273779855872227245e+02 1.554575238722454060e+03 4.624863210397811599e+02 2.564210790660379047e+01
5.127830056215385639e+02 1.101859416174484295e+03 5.275779855872226562e+02 1.564857993393028892e+03 4.626863210397811486e+02 2.577589482990783054e+01
5.129830056215384957e+02 1.109052003825259817e+03 5.277779855872227017e+02 1.575173453645045583e+03 4.628863210397811372e+02 2.591027124209945143e+01
5.131830056215385412e+02 1.116264571738520772e+03 5.279779855872227472e+02 1.585521445880856163e+03 4.630863210397811258e+02 2.604525149264591022e+01
5.133830056215385866e+02 1.123496957960787995e+03 5.281779855872226790e+02 1.595901794493467378e+03 4.632863210397811145e+02 2.618085027127283482e+01
5.135830056215385184e+02 1.130748999034409508e+03 5.283779855872226108e+02 1.606314321875014002e+03 4.634863210397811031e+02 2.631708261188942188e+01
5.137830056215384502e+02 1.138020530006673198e+03 5.285779855872226562e+02 1.616758848425433143e+03 4.636863210397810917e+02 2.645396389652574598e+01
5.139830056215384957e+02 1.145311384439020003e+03 5.287779855872227017e+02 1.627235192561284975e+03 4.638863210397810803e+02 2.659150985928303612e+01
5.141830056215385412e+02 1.152621394416399653e+03 5.289779855872226335e+02 1.637743170724803804e+03 4.640863210397810690e+02 2.672973659029533877e+01
5.143830056215384730e+02 1.159950390556786260e+03 5.291779855872225653e+02 1.648282597393101696e+03 4.642863210397810576e+02 2.686866053970392798e+01
5.145830056215384047e+02 1.167298202020848294e+03 5.293779855872226108e+02 1.658853285087566292e+03 4.644863210397810462e+02 2.700829852164256195e+01
5.147830056215384502e+02 1.174664656521701772e+03 5.295779855872226562e+02 1.669455044383385939e+03 4.646863210397810349e+02 2.714866771823474068e+01
5.149830056215384957e+02 1.182049580334835355e+03 5.297779855872225880e+02 1.680087683919319716e+03 4.648863210397810235e+02 2.728978568360171053e+01
5.151830056215384275e+02 1.189452798308159572e+03 5.299779855872225198e+02 1.690751010407611602e+03 4.650863210397810121e+02 2.743167034788194059e+01
5.153830056215383593e+02 1.196874133872219090e+03 5.301779855872225653e+02 1.701444828644058134e+03 4.652863210397810008e+02 2.757434002126096217e+01
5.155830056215384047e+02 1.204313409050484097e+03 5.303779855872226108e+02 1.712168941518284100e+03 4.654863210397809894e+02 2.771781339801143673e+01
5.157830056215384502e+02 1.211770444469805398e+03 5.305779855872225426e+02 1.722923150024153756e+03 4.656863210397809780e+02 2.786210956054402388e+01
5.159830056215383820e+02 1.219245059370995932e+03 5.307779855872224744e+02 1.733707253270412821e+03 4.658863210397809667e+02 2.800724798346773170e+01
5.161830056215383138e+02 1.226737071619545532e+03 5.309779855872225198e+02 1.744521048491424835e+03 4.660863210397809553e+02 2.815324853766008317e+01
5.163830056215383593e+02 1.234246297716453000e+03 5.311779855872225653e+02 1.755364331058102835e+03 4.662863210397809439e+02 2.830013149434671504e+01
5.165830056215384047e+02 1.241772552809163244e+03 5.313779855872224971e+02 1.766236894489045881e+03 4.664863210397809326e+02 2.844791752919012495e+01
5.167830056215383365e+02 1.249315650702683342e+03 5.315779855872224289e+02 1.777138530461795881e+03 4.666863210397809212e+02 2.859662772638722572e+01
5.169830056215382683e+02 1.256875403870776154e+03 5.317779855872224744e+02 1.788069028824290626e+03 4.668863210397809098e+02 2.874628358277587026e+01
5.171830056215383138e+02 1.264451623467301488e+03 5.319779855872225198e+02 1.799028177606418694e+03 4.670863210397808984e+02 2.889690701194886202e+01
5.173830056215383593e+02 1.272044119337630718e+03 5.321779855872224516e+02 1.810015763031819006e+03 4.672863210397808871e+02 2.904852034837696806e+01
5.175830056215382911e+02 1.279652700030249889e+03 5.323779855872223834e+02 1.821031569529806802e+03 4.674863210397808757e+02 2.920114635153913696e+01
5.177830056215382228e+02 1.287277172808438081e+03 5.325779855872224289e+02 1.832075379747431725e+03 4.676863210397808643e+02 2.935480821006022012e+01
5.179830056215382683e+02 1.294917343662069015e+03 5.327779855872224744e+02 1.843146974561724619e+03 4.678863210397808530e+02 2.950952954585596544e+01
5.181830056215383138e+02 1.302573017319512928e+03 5.329779855872224061e+02 1.854246133092071432e+03 4.680863210397808416e+02 2.966533441828478956e+01
5.183830056215382456e+02 1.310243997259677826e+03 5.331779855872223379e+02 1.865372632712827453e+03 4.682863210397808302e+02 2.982224732830620439e+01
5.185830056215381774e+02 1.317930085724163291e+03 5.333779855872223834e+02 1.876526249065960201e+03 4.684863210397808189e+02 2.998029322264526897e+01
5.187830056215382228e+02 1.325631083729493184e+03 5.335779855872224289e+02 1.887706756073915130e+03 4.686863210397808075e+02 3.013949749796329769e+01
5.189830056215382683e+02 1.333346791079481363e+03 5.337779855872223607e+02 1.898913925952635282e+03 4.688863210397807961e+02 3.029988600503404683e+01
5.191830056215382001e+02 1.341077006377698126e+03 5.339779855872222925e+02 1.910147529224725076e+03 4.690863210397807848e+02 3.046148505292496367e+01
5.193830056215381319e+02 1.348821527040057845e+03 5.341779855872223379e+02 1.921407334732746676e+03 4.692863210397807734e+02 3.062432141318362255e+01
5.195830056215381774e+02 1.356580149307487545e+03 5.343779855872223834e+02 1.932693109652669364e+03 4.694863210397807620e+02 3.078842232402895362e+01
5.197830056215382228e+02 1.364352668258699850e+03 5.345779855872223152e+02 1.944004619507445568e+03 4.696863210397807507e+02 3.095381549454648962e+01
5.199830056215381546e+02 1.372138877823088933e+03 5.347779855872222470e+02 1.955341628180795396e+03 4.698863210397807393e+02 3.112052910888767343e+01
5.201830056215380864e+02 1.379938570793711961e+03 5.349779855872222925e+02 1.966703897931078018e+03 4.700863210397807279e+02 3.128859183047258341e+01
5.203830056215381319e+02 1.387751538840374906e+03 5.351779855872223379e+02 1.978091189405270143e+03 4.702863210397807165e+02 3.145803280619664122e+01
5.205830056215381774e+02 1.395577572522780883e+03 5.353779855872222697e+02 1.989503261653172558e+03 4.704863210397807052e+02 3.162888167063921330e+01
5.207830056215381092e+02 1.403416461303840833e+03 5.355779855872222015e+02 2.000939872141696242e+03 4.706863210397806938e+02 3.180116855027558742e+01
5.209830056215380409e+02 1.411267993563029904e+03 5.357779855872222470e+02 2.012400776769311733e+03 4.708863210397806824e+02 3.197492406769065099e+01
5.211830056215380864e+02 1.419131956609827739e+03 5.359779855872222925e+02 2.023885729880571944e+03 4.710863210397806711e+02 3.215017934579482528e+01
5.213830056215381319e+02 1.427008136697294503e+03 5.361779855872222242e+02 2.035394484280872575e+03 4.712863210397806597e+02 3.232696601204103359e+01
5.215830056215380637e+02 1.434896319035680563e+03 5.363779855872221560e+02 2.046926791251242093e+03 4.714863210397806483e+02 3.250531620264318633e+01
5.217830056215379955e+02 1.442796287806185774e+03 5.365779855872222015e+02 2.058482400563341344e+03 4.716863210397806370e+02 3.268526256679488284e+01
5.219830056215380409e+02 1.450707826174746060e+03 5.367779855872222470e+02 2.070061060494505455e+03 4.718863210397806256e+02 3.286683827088902632e+01
5.221830056215380864e+02 1.458630716305932083e+03 5.369779855872221788e+02 2.081662517842993111e+03 4.720863210397806142e+02 3.305007700273655757e+01
5.223830056215380182e+02 1.466564739376930220e+03 5.371779855872221106e+02 2.093286517943327453e+03 4.722863210397806029e+02 3.323501297578588520e+01
5.225830056215379500e+02 1.474509675591612449e+03 5.373779855872221560e+02 2.104932804681763173e+03 4.724863210397805915e+02 3.342168093334039014e+01
5.227830056215379955e+02 1.482465304194663759e+03 5.375779855872222015e+02 2.116601120511830686e+03 4.726863210397805801e+02 3.361011615277506337e+01
5.229830056215380409e+02 1.490431403485792316e+03 5.377779855872221333e+02 2.128291206470077668e+03 4.728863210397805688e+02 3.380035444975167991e+01
5.231830056215379727e+02 1.498407750834029684e+03 5.379779855872220651e+02 2.140002802191909723e+03 4.730863210397805574e+02 3.399243218243168485e+01
5.233830056215379045e+02 1.506394122692106521e+03 5.381779855872221106e+02 2.151735645927470614e+03 4.732863210397805460e+02 3.418638625568656408e+01
5.235830056215379500e+02 1.514390294610871479e+03 5.383779855872221560e+02 2.163489474557741232e+03 4.734863210397805346e+02 3.438225412530547942e+01
5.237830056215379955e+02 1.522396041253811745e+03 5.385779855872220878e+02 2.175264023610664026e+03 4.736863210397805233e+02 3.458007380219927995e+01
5.239830056215379273e+02 1.530411136411630423e+03 5.387779855872220196e+02 2.187059027277469340e+03 4.738863210397805119e+02 3.477988385660108150e+01
5.241830056215378590e+02 1.538435353016908039e+03 5.389779855872220651e+02 2.198874218429009034e+03 4.740863210397805005e+02 3.498172342226235543e+01
5.243830056215379045e+02 1.546468463158793384e+03 5.391779855872221106e+02 2.210709328632287452e+03 4.742863210397804892e+02 3.518563220064464758e+01
5.245830056215379500e+02 1.554510238097786669e+03 5.393779855872220423e+02 2.222564088167017871e+03 4.744863210397804778e+02 3.539165046510592560e+01
5.247830056215378818e+02 1.562560448280592027e+03 5.395779855872219741e+02 2.234438226042358565e+03 4.746863210397804664e+02 3.559981906508154736e+01
5.249830056215378136e+02 1.570618863355011172e+03 5.397779855872220196e+02 2.246331470013716626e+03 4.748863210397804551e+02 3.581017943025924666e+01
5.251830056215378590e+02 1.578685252184906858e+03 5.399779855872220651e+02 2.258243546599601359e+03 4.750863210397804437e+02 3.602277357474777375e+01
5.253830056215379045e+02 1.586759382865217503e+03 5.401779855872219969e+02 2.270174181098677764e+03 4.752863210397804323e+02 3.623764410123833812e+01
5.255830056215378363e+02 1.594841022737023650e+03 5.403779855872219287e+02 2.282123097606845477e+03 4.754863210397804210e+02 3.645483420515896000e+01
5.257830056215377681e+02 1.602929938402703556e+03 5.405779855872219741e+02 2.294090019034435500e+03 4.756863210397804096e+02 3.667438767882076434e+01
5.259830056215378136e+02 1.611025895741100612e+03 5.407779855872220196e+02 2.306074667123476047e+03 4.758863210397803982e+02 3.689634891555622431e+01
5.261830056215378590e+02 1.619128659922733277e+03 5.409779855872219514e+02 2.318076762465073443e+03 4.760863210397803869e+02 3.712076291384821047e+01
5.263830056215377908e+02 1.627237995425113922e+03 5.411779855872218832e+02 2.330096024516899888e+03 4.762863210397803755e+02 3.734767528145018645e+01
5.265830056215377226e+02 1.635353666048058813e+03 5.413779855872219287e+02 2.342132171620737154e+03 4.764863210397803641e+02 3.757713223949647130e+01
5.267830056215377681e+02 1.643475434929073117e+03 5.415779855872219741e+02 2.354184921020080310e+03 4.766863210397803527e+02 3.780918062660186507e+01
5.269830056215378136e+02 1.651603064558753431e+03 5.417779855872219059e+02 2.366253988877889242e+03 4.768863210397803414e+02 3.804386790295112775e+01
5.271830056215377454e+02 1.659736316796261917e+03 5.419779855872218377e+02 2.378339090294399739e+03 4.770863210397803300e+02 3.828124215437681244e+01
5.273830056215376771e+02 1.667874952884833419e+03 5.421779855872218832e+02 2.390439939324979605e+03 4.772863210397803186e+02 3.852135209642532487e+01
5.275830056215377226e+02 1.676018733467313723e+03 5.423779855872219287e+02 2.402556248998106184e+03 4.774863210397803073e+02 3.876424707841111683e+01
5.277830056215377681e+02 1.684167418601733289e+03 5.425779855872218604e+02 2.414687731333371175e+03 4.776863210397802959e+02 3.900997708745696713e+01
5.279830056215376999e+02 1.692320767776921002e+03 5.427779855872217922e+02 2.426834097359647785e+03 4.778863210397802845e+02 3.925859275252265945e+01
5.281830056215376317e+02 1.700478539928167720e+03 5.429779855872218377e+02 2.438995057133231512e+03 4.780863210397802732e+02 3.951014534841797854e+01
5.283830056215376771e+02 1.708640493452896408e+03 5.431779855872218832e+02 2.451170319756095978e+03 4.782863210397802618e+02 3.976468679980298759e+01
5.285830056215377226e+02 1.716806386226378208e+03 5.433779855872218150e+02 2.463359593394207877e+03 4.784863210397802504e+02 4.002226968517189221e+01
5.287830056215376544e+02 1.724975975617459653e+03 5.435779855872217468e+02 2.475562585295941062e+03 4.786863210397802391e+02 4.028294724082270761e+01
5.289830056215375862e+02 1.733149018504359447e+03 5.437779855872217922e+02 2.487779001810521095e+03 4.788863210397802277e+02 4.054677336481011451e+01
5.291830056215376317e+02 1.741325271290440469e+03 5.439779855872218377e+02 2.500008548406513000e+03 4.790863210397802163e+02 4.081380262088223532e+01
5.293830056215376771e+02 1.749504489920037940e+03 5.441779855872217695e+02 2.512250929690420890e+03 4.792863210397802050e+02 4.108409024240003049e+01
5.295830056215376089e+02 1.757686429894277353e+03 5.443779855872217013e+02 2.524505849425317592e+03 4.794863210397801936e+02 4.135769213623927953e+01
5.297830056215375407e+02 1.765870846286975393e+03 5.445779855872217468e+02 2.536773010549563878e+03 4.796863210397801822e+02 4.163466488667389598e+01
5.299830056215375862e+02 1.774057493760488342e+03 5.447779855872217922e+02 2.549052115195478564e+03 4.798863210397801708e+02 4.191506575924177724e+01
5.301830056215376317e+02 1.782246126581617318e+03 5.449779855872217240e+02 2.561342864708208708e+03 4.800863210397801595e+02 4.219895270458924585e+01
5.303830056215375635e+02 1.790436498637516706e+03 5.451779855872216558e+02 2.573644959664572070e+03 4.802863210397801481e+02 4.248638436229781234e+01
5.305830056215374952e+02 1.798628363451633277e+03 5.453779855872217013e+02 2.585958099891930033e+03 4.804863210397801367e+02 4.277742006468839264e+01
5.307830056215375407e+02 1.806821474199639169e+03 5.455779855872217468e+02 2.598281984487144655e+03 4.806863210397801254e+02 4.307211984060668897e+01
5.309830056215375862e+02 1.815015583725367151e+03 5.457779855872216785e+02 2.610616311835571196e+03 4.808863210397801140e+02 4.337054441918449044e+01
5.311830056215375180e+02 1.823210444556778612e+03 5.459779855872216103e+02 2.622960779630111119e+03 4.810863210397801026e+02 4.367275523358114953e+01
5.313830056215374498e+02 1.831405808921938615e+03 5.461779855872216558e+02 2.635315084890276921e+03 4.812863210397800913e+02 4.397881442470050217e+01
5.315830056215374952e+02 1.839601428764986167e+03 5.463779855872217013e+02 2.647678923981299249e+03 4.814863210397800799e+02 4.428878484488517842e+01
5.317830056215375407e+02 1.847797055762077662e+03 5.465779855872216331e+02 2.660051992633278587e+03 4.816863210397800685e+02 4.460273006158690379e+01
5.319830056215374725e+02 1.855992441337403989e+03 5.467779855872215649e+02 2.672433985960425161e+03 4.818863210397800572e+02 4.492071436101193171e+01
5.321830056215374043e+02 1.864187336679146938e+03 5.469779855872216103e+02 2.684824598480229270e+03 4.820863210397800458e+02 4.524280275174170640e+01
5.323830056215374498e+02 1.872381492755466525e+03 5.471779855872216558e+02 2.697223524132725288e+03 4.822863210397800344e+02 4.556906096832730668e+01
5.325830056215374952e+02 1.880574660330468305e+03 5.473779855872215876e+02 2.709630456299802972e+03 4.824863210397800231e+02 4.589955547485750742e+01
5.327830056215374270e+02 1.888766589980171375e+03 5.475779855872215194e+02 2.722045087824506481e+03 4.826863210397800117e+02 4.623435346850047267e+01
5.329830056215373588e+02 1.896957032108477733e+03 5.477779855872215649e+02 2.734467111030387969e+03 4.828863210397800003e+02 4.657352288301708398e+01
5.331830056215374043e+02 1.905145736963150284e+03 5.479779855872216103e+02 2.746896217740851171e+03 4.830863210397799890e+02 4.691713239224579013e+01
5.333830056215374498e+02 1.913332454651718308e+03 5.481779855872215421e+02 2.759332099298548201e+03 4.832863210397799776e+02 4.726525141355988069e+01
5.335830056215373816e+02 1.921516935157443186e+03 5.483779855872214739e+02 2.771774446584802263e+03 4.834863210397799662e+02 4.761795011129424893e+01
5.337830056215373133e+02 1.929698928355246380e+03 5.485779855872215194e+02 2.784222950039029456e+03 4.836863210397799548e+02 4.797529940014180738e+01
5.339830056215373588e+02 1.937878184027627412e+03 5.487779855872215649e+02 2.796677299678155123e+03 4.838863210397799435e+02 4.833737094852010330e+01
5.341830056215374043e+02 1.946054451880529996e+03 5.489779855872214966e+02 2.809137185116098863e+03 4.840863210397799321e+02 4.870423718190546936e+01
5.343830056215373361e+02 1.954227481559243870e+03 5.491779855872214284e+02 2.821602295583253635e+03 4.842863210397799207e+02 4.907597128613634396e+01
5.345830056215372679e+02 1.962397022664282531e+03 5.493779855872214739e+02 2.834072319945948038e+03 4.844863210397799094e+02 4.945264721068296865e+01
5.347830056215373133e+02 1.970562824767197526e+03 5.495779855872215194e+02 2.846546946725938142e+03 4.846863210397798980e+02 4.983433967188423708e+01
5.349830056215373588e+02 1.978724637426423214e+03 5.497779855872214512e+02 2.859025864119905691e+03 4.848863210397798866e+02 5.022112415615022485e+01
5.351830056215372906e+02 1.986882210203038767e+03 5.499779855872213830e+02 2.871508760018984503e+03 4.850863210397798753e+02 5.061307692313077666e+01
5.353830056215372224e+02 1.995035292676598146e+03 5.501779855872214284e+02 2.883995322028253213e+03 4.852863210397798639e+02 5.101027500884862320e+01
5.355830056215372679e+02 2.003183634460834355e+03 5.503779855872214739e+02 2.896485237486214373e+03 4.854863210397798525e+02 5.141279622879567057e+01
5.357830056215373133e+02 2.011326985219390735e+03 5.505779855872214057e+02 2.908978193484352687e+03 4.856863210397798412e+02 5.182071918099442343e+01
5.359830056215372451e+02 2.019465094681511118e+03 5.507779855872213375e+02 2.921473876886612743e+03 4.858863210397798298e+02 5.223412324902103876e+01
5.361830056215371769e+02 2.027597712657722695e+03 5.509779855872213830e+02 2.933971974348916319e+03 4.860863210397798184e+02 5.265308860499033017e+01
5.363830056215372224e+02 2.035724589055440447e+03 5.511779855872214284e+02 2.946472172338643759e+03 4.862863210397798071e+02 5.307769621250409386e+01
5.365830056215372679e+02 2.043845473894572251e+03 5.513779855872213602e+02 2.958974157154126715e+03 4.864863210397797957e+02 5.350802782955763348e+01
5.367830056215371997e+02 2.051960117323072609e+03 5.515779855872212920e+02 2.971477614944133620e+03 4.866863210397797843e+02 5.394416601140854084e+01
5.369830056215371314e+02 2.060068269632493866e+03 5.517779855872213375e+02 2.983982231727347880e+03 4.868863210397797729e+02 5.438619411340390286e+01
5.371830056215371769e+02 2.068169681273451260e+03 5.519779855872213830e+02 2.996487693411788314e+03 4.870863210397797616e+02 5.483419629376726334e+01
5.373830056215372224e+02 2.076264102871075920e+03 5.521779855872213147e+02 3.008993685814287346e+03 4.872863210397797502e+02 5.528825751634215635e+01
5.375830056215371542e+02 2.084351285240419656e+03 5.523779855872212465e+02 3.021499894679892805e+03 4.874863210397797388e+02 5.574846355329565739e+01
5.377830056215370860e+02 2.092430979401843160e+03 5.525779855872212920e+02 3.034006005701297909e+03 4.876863210397797275e+02 5.621490098777580613e+01
5.379830056215371314e+02 2.100502936596314157e+03 5.527779855872213375e+02 3.046511704538168033e+03 4.878863210397797161e+02 5.668765721652818712e+01
5.381830056215371769e+02 2.108566908300703744e+03 5.529779855872212693e+02 3.059016676836578426e+03 4.880863210397797047e+02 5.716682045246572841e+01
5.383830056215371087e+02 2.116622646242997689e+03 5.531779855872212011e+02 3.071520608248288227e+03 4.882863210397796934e+02 5.765247972719391356e+01
5.385830056215370405e+02 2.124669902417522280e+03 5.533779855872212465e+02 3.084023184450120880e+03 4.884863210397796820e+02 5.814472489349152795e+01
5.387830056215370860e+02 2.132708429100043304e+03 5.535779855872212920e+02 3.096524091163174489e+03 4.886863210397796706e+02 5.864364662774312364e+01
5.389830056215371314e+02 2.140737978862864566e+03 5.537779855872212238e+02 3.109023014172111743e+03 4.888863210397796593e+02 5.914933643232481586e+01
5.391830056215370632e+02 2.148758304589869567e+03 5.539779855872211556e+02 3.121519639344418465e+03 4.890863210397796479e+02 5.966188663794336833e+01
5.393830056215369950e+02 2.156769159491504524e+03 5.541779855872212011e+02 3.134013652649556207e+03 4.892863210397796365e+02 6.018139040592440381e+01
5.395830056215370405e+02 2.164770297119711358e+03 5.543779855872212465e+02 3.146504740178108932e+03 4.894863210397796252e+02 6.070794173045415931e+01
5.397830056215370860e+02 2.172761471382777927e+03 5.545779855872211783e+02 3.158992588160953801e+03 4.896863210397796138e+02 6.124163544076971277e+01
5.399830056215370178e+02 2.180742436560180067e+03 5.547779855872211101e+02 3.171476882988295984e+03 4.898863210397796024e+02 6.178256720329846274e+01
5.401830056215369495e+02 2.188712947317349517e+03 5.549779855872211556e+02 3.183957311228777598e+03 4.900863210397795910e+02 6.233083352374731589e+01
5.403830056215369950e+02 2.196672758720346337e+03 5.551779855872212011e+02 3.196433559648397477e+03 4.902863210397795797e+02 6.288653174913993382e+01
5.405830056215370405e+02 2.204621626250515874e+03 5.553779855872211328e+02 3.208905315229523694e+03 4.904863210397795683e+02 6.344976006980053285e+01
5.407830056215369723e+02 2.212559305819065230e+03 5.555779855872210646e+02 3.221372265189831523e+03 4.906863210397795569e+02 6.402061752128564365e+01
5.409830056215369041e+02 2.220485553781587441e+03 5.557779855872211101e+02 3.233834097001137252e+03 4.908863210397795456e+02 6.459920398626046278e+01
5.411830056215369495e+02 2.228400126952500614e+03 5.559779855872211556e+02 3.246290498408207441e+03 4.910863210397795342e+02 6.518562019632271642e+01
5.413830056215369950e+02 2.236302782619451136e+03 5.561779855872210874e+02 3.258741157447563637e+03 4.912863210397795228e+02 6.577996773376879958e+01
5.415830056215369268e+02 2.244193278557607300e+03 5.563779855872210192e+02 3.271185762466224332e+03 4.914863210397795115e+02 6.638234903330622672e+01
5.417830056215368586e+02 2.252071373043952917e+03 5.565779855872210646e+02 3.283624002140322318e+03 4.916863210397795001e+02 6.699286738370803107e+01
5.419830056215369041e+02 2.259936824871443605e+03 5.567779855872211101e+02 3.296055565493745689e+03 4.918863210397794887e+02 6.761162692941064734e+01
5.421830056215369495e+02 2.267789393363130330e+03 5.569779855872210419e+02 3.308480141916705179e+03 4.920863210397794774e+02 6.823873267205364357e+01
5.423830056215368813e+02 2.275628838386204734e+03 5.571779855872209737e+02 3.320897421184220093e+03 4.922863210397794660e+02 6.887429047196100385e+01
5.425830056215368131e+02 2.283454920365963972e+03 5.573779855872210192e+02 3.333307093474591511e+03 4.924863210397794546e+02 6.951840704956225636e+01
5.427830056215368586e+02 2.291267400299740075e+03 5.575779855872210646e+02 3.345708849387741338e+03 4.926863210397794433e+02 7.017118998675567809e+01
5.429830056215369041e+02 2.299066039770680618e+03 5.577779855872209964e+02 3.358102379963554995e+03 4.928863210397794319e+02 7.083274772820909959e+01
5.431830056215368359e+02 2.306850600961524378e+03 5.579779855872209282e+02 3.370487376700170444e+03 4.930863210397794205e+02 7.150318958260024260e+01
5.433830056215367676e+02 2.314620846668286504e+03 5.581779855872209737e+02 3.382863531572126249e+03 4.932863210397794091e+02 7.218262572379521202e+01
5.435830056215368131e+02 2.322376540313829537e+03 5.583779855872210192e+02 3.395230537048480073e+03 4.934863210397793978e+02 7.287116719196303904e+01
5.437830056215368586e+02 2.330117445961392605e+03 5.585779855872209509e+02 3.407588086110916720e+03 4.936863210397793864e+02 7.356892589463099341e+01
5.439830056215367904e+02 2.337843328328035113e+03 5.587779855872208827e+02 3.419935872271690187e+03 4.938863210397793750e+02 7.427601460767056096e+01
5.441830056215367222e+02 2.345553952797980855e+03 5.589779855872209282e+02 3.432273589591573000e+03 4.940863210397793637e+02 7.499254697622382082e+01
5.443830056215367676e+02 2.353249085435926645e+03 5.591779855872209737e+02 3.444600932697684129e+03 4.942863210397793523e+02 7.571863751556080047e+01
5.445830056215368131e+02 2.360928493000192248e+03 5.593779855872209055e+02 3.456917596801237778e+03 4.944863210397793409e+02 7.645440161187451622e+01
5.447830056215367449e+02 2.368591942955854847e+03 5.595779855872208373e+02 3.469223277715282620e+03 4.946863210397793296e+02 7.719995552300778741e+01
5.449830056215366767e+02 2.376239203487784835e+03 5.597779855872208827e+02 3.481517671872318260e+03 4.948863210397793182e+02 7.795541637911222210e+01
5.451830056215367222e+02 2.383870043513579731e+03 5.599779855872209282e+02 3.493800476341775266e+03 4.950863210397793068e+02 7.872090218324083821e+01
5.453830056215367676e+02 2.391484232696401705e+03 5.601779855872208600e+02 3.506071388847549315e+03 4.952863210397792955e+02 7.949653181187287032e+01
5.455830056215366994e+02 2.399081541457762796e+03 5.603779855872207918e+02 3.518330107785334803e+03 4.954863210397792841e+02 8.028242501536803388e+01
5.457830056215366312e+02 2.406661740990221006e+03 5.605779855872208373e+02 3.530576332239944804e+03 4.956863210397792727e+02 8.107870241835318836e+01
5.459830056215366767e+02 2.414224603269933141e+03 5.607779855872208827e+02 3.542809762002526440e+03 4.958863210397792614e+02 8.188548552003537395e+01
5.461830056215367222e+02 2.421769901069181287e+03 5.609779855872208145e+02 3.555030097587641194e+03 4.960863210397792500e+02 8.270289669444950675e+01
5.463830056215366540e+02 2.429297407968780135e+03 5.611779855872207463e+02 3.567237040250393420e+03 4.962863210397792386e+02 8.353105919062889484e+01
5.465830056215365857e+02 2.436806898370398358e+03 5.613779855872207918e+02 3.579430292003325121e+03 4.964863210397792272e+02 8.437009713270828115e+01
5.467830056215366312e+02 2.444298147508782222e+03 5.615779855872208373e+02 3.591609555633274795e+03 4.966863210397792159e+02 8.522013551995178204e+01
5.469830056215366767e+02 2.451770931463872330e+03 5.617779855872207690e+02 3.603774534718196264e+03 4.968863210397792045e+02 8.608130022670817993e+01
5.471830056215366085e+02 2.459225027172879891e+03 5.619779855872207008e+02 3.615924933643816075e+03 4.970863210397791931e+02 8.695371800229244741e+01
5.473830056215365403e+02 2.466660212442203829e+03 5.621779855872207463e+02 3.628060457620227226e+03 4.972863210397791818e+02 8.783751647079321856e+01
5.475830056215365857e+02 2.474076265959291959e+03 5.623779855872207918e+02 3.640180812698386490e+03 4.974863210397791704e+02 8.873282413080616493e+01
5.477830056215366312e+02 2.481472967304386657e+03 5.625779855872207236e+02 3.652285705786522158e+03 4.976863210397791590e+02 8.963977035508867175e+01
5.479830056215365630e+02 2.488850096962183216e+03 5.627779855872206554e+02 3.664374844666440822e+03 4.978863210397791477e+02 9.055848539014181142e+01
5.481830056215364948e+02 2.496207436333402256e+03 5.629779855872207008e+02 3.676447938009749578e+03 4.980863210397791363e+02 9.148910035571464050e+01
5.483830056215365403e+02 2.503544767746237540e+03 5.631779855872207463e+02 3.688504695393907696e+03 4.982863210397791249e+02 9.243174724422945587e+01
5.485830056215365857e+02 2.510861874467705093e+03 5.633779855872206781e+02 3.700544827318306034e+03 4.984863210397791136e+02 9.338655892013215976e+01
5.487830056215365175e+02 2.518158540714926403e+03 5.635779855872206099e+02 3.712568045220158183e+03 4.986863210397791022e+02 9.435366911916212018e+01
5.489830056215364493e+02 2.525434551666291100e+03 5.637779855872206554e+02 3.724574061490289751e+03 4.988863210397790908e+02 9.533321244754426971e+01
5.491830056215364948e+02 2.532689693472494582e+03 5.639779855872207008e+02 3.736562589488839876e+03 4.990863210397790795e+02 9.632532438109994644e+01
5.493830056215365403e+02 2.539923753267507891e+03 5.641779855872206326e+02 3.748533343560862249e+03 4.992863210397790681e+02 9.733014126428133750e+01
5.495830056215364721e+02 2.547136519179433435e+03 5.643779855872205644e+02 3.760486039051864736e+03 4.994863210397790567e+02 9.834780030912118320e+01
5.497830056215364039e+02 2.554327780341262041e+03 5.645779855872206099e+02 3.772420392323130727e+03 4.996863210397790453e+02 9.937843959410434991e+01
5.499830056215364493e+02 2.561497326901520864e+03 5.647779855872206554e+02 3.784336120767028660e+03 4.998863210397790340e+02 1.004221980629573494e+02
5.501830056215364948e+02 2.568644950034804424e+03 5.649779855872205871e+02 3.796232942822180121e+03 5.000863210397790226e+02 1.014792155233534601e+02
5.503830056215364266e+02 2.575770441952217880e+03 5.651779855872205189e+02 3.808110577988536534e+03 5.002863210397790112e+02 1.025496326455401004e+02
5.505830056215363584e+02 2.582873595911735265e+03 5.653779855872205644e+02 3.819968746842313521e+03 5.004863210397789999e+02 1.036335909608775694e+02
5.507830056215364039e+02 2.589954206228404018e+03 5.655779855872206099e+02 3.831807171050808392e+03 5.006863210397789885e+02 1.047312328602980642e+02
5.509830056215364493e+02 2.597012068284462657e+03 5.657779855872205417e+02 3.843625573387161239e+03 5.008863210397789771e+02 1.058427015926793615e+02
5.511830056215363811e+02 2.604046978539374322e+03 5.659779855872204735e+02 3.855423677744969609e+03 5.010863210397789658e+02 1.069681412631339299e+02
5.513830056215363129e+02 2.611058734539724810e+03 5.661779855872205189e+02 3.867201209152770844e+03 5.012863210397789544e+02 1.081076968312143691e+02
5.515830056215363584e+02 2.618047134929031927e+03 5.663779855872205644e+02 3.878957893788399360e+03 5.014863210397789430e+02 1.092615141090289512e+02
5.517830056215364039e+02 2.625011979457416601e+03 5.665779855872204962e+02 3.890693458993301647e+03 5.016863210397789317e+02 1.104297397592783483e+02
5.519830056215363356e+02 2.631953068991193504e+03 5.667779855872204280e+02 3.902407633286662076e+03 5.018863210397789203e+02 1.116125212932001887e+02
5.521830056215362674e+02 2.638870205522358901e+03 5.669779855872204735e+02 3.914100146379435046e+03 5.020863210397789089e+02 1.128100070684275238e+02
5.523830056215363129e+02 2.645763192177942983e+03 5.671779855872205189e+02 3.925770729188247969e+03 5.022863210397788976e+02 1.140223462867639626e+02
5.525830056215363584e+02 2.652631833229256699e+03 5.673779855872204507e+02 3.937419113849200130e+03 5.024863210397788862e+02 1.152496889918675294e+02
5.527830056215362902e+02 2.659475934101038547e+03 5.675779855872203825e+02 3.949045033731538297e+03 5.026863210397788748e+02 1.164921860668470401e+02
5.529830056215362220e+02 2.666295301380490855e+03 5.677779855872204280e+02 3.960648223451206377e+03 5.028863210397788635e+02 1.177499892317685664e+02
5.531830056215362674e+02 2.673089742826200109e+03 5.679779855872204735e+02 3.972228418884257735e+03 5.030863210397788521e+02 1.190232510410787654e+02
5.533830056215363129e+02 2.679859067376941312e+03 5.681779855872204053e+02 3.983785357180159735e+03 5.032863210397788407e+02 1.203121248809323163e+02
5.535830056215362447e+02 2.686603085160360934e+03 5.683779855872203370e+02 3.995318776775012793e+03 5.034863210397788293e+02 1.216167649664308783e+02
5.537830056215361765e+02 2.693321607501595281e+03 5.685779855872203825e+02 4.006828417404544325e+03 5.036863210397788180e+02 1.229373263387781492e+02
5.539830056215362220e+02 2.700014446931712428e+03 5.687779855872204280e+02 4.018314020117075415e+03 5.038863210397788066e+02 1.242739648623340969e+02
5.541830056215362674e+02 2.706681417196086841e+03 5.689779855872203598e+02 4.029775327286318770e+03 5.040863210397787952e+02 1.256268372215889713e+02
5.543830056215361992e+02 2.713322333262622578e+03 5.691779855872202916e+02 4.041212082624045252e+03 5.042863210397787839e+02 1.269961009180378397e+02
5.545830056215361310e+02 2.719937011329912821e+03 5.693779855872203370e+02 4.052624031192664461e+03 5.044863210397787725e+02 1.283819142669687494e+02
5.547830056215361765e+02 2.726525268835246607e+03 5.695779855872203825e+02 4.064010919417583409e+03 5.046863210397787611e+02 1.297844363941583197e+02
5.549830056215362220e+02 2.733086924462500519e+03 5.697779855872203143e+02 4.075372495099554271e+03 5.048863210397787498e+02 1.312038272324715251e+02
5.551830056215361537e+02 2.739621798149942606e+03 5.699779855872202461e+02 4.086708507426817050e+03 5.050863210397787384e+02 1.326402475183751335e+02
5.553830056215360855e+02 2.746129711097898507e+03 5.701779855872202916e+02 4.098018706987131736e+03 5.052863210397787270e+02 1.340938587883528612e+02
5.555830056215361310e+02 2.752610485776327550e+03 5.703779855872203370e+02 4.109302845779664494e+03 5.054863210397787157e+02 1.355648233752309579e+02
5.557830056215361765e+02 2.759063945932240586e+03 5.705779855872202688e+02 4.120560677226782900e+03 5.056863210397787043e+02 1.370533044044095732e+02
5.559830056215361083e+02 2.765489916597042793e+03 5.707779855872202006e+02 4.131791956185668823e+03 5.058863210397786929e+02 1.385594657899978870e+02
5.561830056215360401e+02 2.771888224093764620e+03 5.709779855872202461e+02 4.142996438959848092e+03 5.060863210397786816e+02 1.400834722308620712e+02
5.563830056215360855e+02 2.778258696044138560e+03 5.711779855872202916e+02 4.154173883310532801e+03 5.062863210397786702e+02 1.416254892065711317e+02
5.565830056215361310e+02 2.784601161375585434e+03 5.713779855872202234e+02 4.165324048467880857e+03 5.064863210397786588e+02 1.431856829732522272e+02
5.567830056215360628e+02 2.790915450328086081e+03 5.715779855872201551e+02 4.176446695142096360e+03 5.066863210397786474e+02 1.447642205593552944e+02
5.569830056215359946e+02 2.797201394460936626e+03 5.717779855872202006e+02 4.187541585534380829e+03 5.068863210397786361e+02 1.463612697613126272e+02
5.571830056215360401e+02 2.803458826659383249e+03 5.719779855872202461e+02 4.198608483347799847e+03 5.070863210397786247e+02 1.479769991391150938e+02
5.573830056215360855e+02 2.809687581141137343e+03 5.721779855872201779e+02 4.209647153797924148e+03 5.072863210397786133e+02 1.496115780117850704e+02
5.575830056215360173e+02 2.815887493462770635e+03 5.723779855872201097e+02 4.220657363623472520e+03 5.074863210397786020e+02 1.512651764527565774e+02
5.577830056215359491e+02 2.822058400526026162e+03 5.725779855872201551e+02 4.231638881096670957e+03 5.076863210397785906e+02 1.529379652851595779e+02
5.579830056215359946e+02 2.828200140583975099e+03 5.727779855872202006e+02 4.242591476033548133e+03 5.078863210397785792e+02 1.546301160770109107e+02
5.581830056215360401e+02 2.834312553247063079e+03 5.729779855872201324e+02 4.253514919804119017e+03 5.080863210397785679e+02 1.563418011363032747e+02
5.583830056215359718e+02 2.840395479489061017e+03 5.731779855872200642e+02 4.264408985342359301e+03 5.082863210397785565e+02 1.580731935060044293e+02
5.585830056215359036e+02 2.846448761652880876e+03 5.733779855872201097e+02 4.275273447156115253e+03 5.084863210397785451e+02 1.598244669589560090e+02
5.587830056215359491e+02 2.852472243456295473e+03 5.735779855872201551e+02 4.286108081336818941e+03 5.086863210397785338e+02 1.615957959926805643e+02
5.589830056215359946e+02 2.858465769997500956e+03 5.737779855872200869e+02 4.296912665569062483e+03 5.088863210397785224e+02 1.633873558240842385e+02
5.591830056215359264e+02 2.864429187760604236e+03 5.739779855872200187e+02 4.307686979140106814e+03 5.090863210397785110e+02 1.651993223840709106e+02
5.593830056215358582e+02 2.870362344620993099e+03 5.741779855872200642e+02 4.318430802949179451e+03 5.092863210397784997e+02 1.670318723120567483e+02
5.595830056215359036e+02 2.876265089850553977e+03 5.743779855872201097e+02 4.329143919516620372e+03 5.094863210397784883e+02 1.688851829503838928e+02
5.597830056215359491e+02 2.882137274122804683e+03 5.745779855872200415e+02 4.339826112992947856e+03 5.096863210397784769e+02 1.707594323386457802e+02
5.599830056215358809e+02 2.887978749517898905e+03 5.747779855872199732e+02 4.350477169167773354e+03 5.098863210397784655e+02 1.726547992079075016e+02
5.601830056215358127e+02 2.893789369527522013e+03 5.749779855872200187e+02 4.361096875478526272e+03 5.100863210397784542e+02 1.745714629748328832e+02
5.603830056215358582e+02 2.899568989059679552e+03 5.751779855872200642e+02 4.371685021019082342e+03 5.102863210397784428e+02 1.765096037357139664e+02
5.605830056215359036e+02 2.905317464443323388e+03 5.753779855872199960e+02 4.382241396548219200e+03 5.104863210397784314e+02 1.784694022604041379e+02
5.607830056215358354e+02 2.911034653432920550e+03 5.755779855872199278e+02 4.392765794497999195e+03 5.106863210397784201e+02 1.804510399861549104e+02
5.609830056215357672e+02 2.916720415212886564e+03 5.757779855872199732e+02 4.403258008981900275e+03 5.108863210397784087e+02 1.824546990113510390e+02
5.611830056215358127e+02 2.922374610401882819e+03 5.759779855872200187e+02 4.413717835802906848e+03 5.110863210397783973e+02 1.844805620891533238e+02
5.613830056215358582e+02 2.927997101057012060e+03 5.761779855872199505e+02 4.424145072461382370e+03 5.112863210397783860e+02 1.865288126210437554e+02
5.615830056215357899e+02 2.933587750677913391e+03 5.763779855872198823e+02 4.434539518162885543e+03 5.114863210397783746e+02 1.885996346502721224e+02
5.617830056215357217e+02 2.939146424210724945e+03 5.765779855872199278e+02 4.444900973825746405e+03 5.116863210397783632e+02 1.906932128552046208e+02
5.619830056215357672e+02 2.944672988051941502e+03 5.767779855872199732e+02 4.455229242088557839e+03 5.118863210397783519e+02 1.928097325425811732e+02
5.621830056215358127e+02 2.950167310052129324e+03 5.769779855872199050e+02 4.465524127317517014e+03 5.120863210397783405e+02 1.949493796406662796e+02
5.623830056215357445e+02 2.955629259519575044e+03 5.771779855872198368e+02 4.475785435613634036e+03 5.122863210397783860e+02 1.971123406923171046e+02
5.625830056215356763e+02 2.961058707223784040e+03 5.773779855872198823e+02 4.486012974819773262e+03 5.124863210397783178e+02 1.992988028479329046e+02
5.627830056215357217e+02 2.966455525398885584e+03 5.775779855872199278e+02 4.496206554527551816e+03 5.126863210397782495e+02 2.015089538583376054e+02
5.629830056215357672e+02 2.971819587746886100e+03 5.777779855872198596e+02 4.506365986084113501e+03 5.128863210397782950e+02 2.037429820675394581e+02
5.631830056215356990e+02 2.977150769440865588e+03 5.779779855872197913e+02 4.516491082598770845e+03 5.130863210397783405e+02 2.060010764054059393e+02
5.633830056215356308e+02 2.982448947128021700e+03 5.781779855872198368e+02 4.526581658949474331e+03 5.132863210397782723e+02 2.082834263802395185e+02
5.635830056215356763e+02 2.987713998932606501e+03 5.783779855872198823e+02 4.536637531789134300e+03 5.134863210397782041e+02 2.105902220712679593e+02
5.637830056215357217e+02 2.992945804458760904e+03 5.785779855872198141e+02 4.546658519551819154e+03 5.136863210397782495e+02 2.129216541210205378e+02
5.639830056215356535e+02 2.998144244793223152e+03 5.787779855872197459e+02 4.556644442458855337e+03 5.138863210397782950e+02 2.152779137276198753e+02
5.641830056215355853e+02 3.003309202507941336e+03 5.789779855872197913e+02 4.566595122524677208e+03 5.140863210397782268e+02 2.176591926369766838e+02
5.643830056215356308e+02 3.008440561662561322e+03 5.791779855872198368e+02 4.576510383562613242e+03 5.142863210397781586e+02 2.200656831348891274e+02
5.645830056215356763e+02 3.013538207806802347e+03 5.793779855872197686e+02 4.586390051190524900e+03 5.144863210397782041e+02 2.224975780390498699e+02
5.647830056215356080e+02 3.018602027982726213e+03 5.795779855872197004e+02 4.596233952836264507e+03 5.146863210397782495e+02 2.249550706909454902e+02
5.649830056215355398e+02 3.023631910726909155e+03 5.797779855872197459e+02 4.606041917743052181e+03 5.148863210397781813e+02 2.274383549476777944e+02
5.651830056215355853e+02 3.028627746072474110e+03 5.799779855872197913e+02 4.615813776974619032e+03 5.150863210397781131e+02 2.299476251736861059e+02
5.653830056215356308e+02 3.033589425551020668e+03 5.801779855872197231e+02 4.625549363420283044e+03 5.152863210397781586e+02 2.324830762323672957e+02
5.655830056215355626e+02 3.038516842194475885e+03 5.803779855872196549e+02 4.635248511799898552e+03 5.154863210397782041e+02 2.350449034776055726e+02
5.657830056215354944e+02 3.043409890536794592e+03 5.805779855872197004e+02 4.644911058668571059e+03 5.156863210397781359e+02 2.376333027452163833e+02
5.659830056215355398e+02 3.048268466615574198e+03 5.807779855872197459e+02 4.654536842421302936e+03 5.158863210397780676e+02 2.402484703442914054e+02
5.661830056215355853e+02 3.053092467973552175e+03 5.809779855872196777e+02 4.664125703297483597e+03 5.160863210397781131e+02 2.428906030484487815e+02
5.663830056215355171e+02 3.057881793659992127e+03 5.811779855872196094e+02 4.673677483385231426e+03 5.162863210397781586e+02 2.455598980869856405e+02
5.665830056215354489e+02 3.062636344231978455e+03 5.813779855872196549e+02 4.683192026625621111e+03 5.164863210397780904e+02 2.482565531359568922e+02
5.667830056215354944e+02 3.067356021755588245e+03 5.815779855872197004e+02 4.692669178816668136e+03 5.166863210397780222e+02 2.509807663091425525e+02
5.669830056215355398e+02 3.072040729806949003e+03 5.817779855872196322e+02 4.702108787617344206e+03 5.168863210397780676e+02 2.537327361489346913e+02
5.671830056215354716e+02 3.076690373473216368e+03 5.819779855872195640e+02 4.711510702551288887e+03 5.170863210397781131e+02 2.565126616171289697e+02
5.673830056215354034e+02 3.081304859353418578e+03 5.821779855872196094e+02 4.720874775010496705e+03 5.172863210397780449e+02 2.593207420856175531e+02
5.675830056215354489e+02 3.085884095559220896e+03 5.823779855872196549e+02 4.730200858258754124e+03 5.174863210397779767e+02 2.621571773270190420e+02
5.677830056215354944e+02 3.090427991715546341e+03 5.825779855872195867e+02 4.739488807435061062e+03 5.176863210397780222e+02 2.650221675051833472e+02
5.679830056215354261e+02 3.094936458961128210e+03 5.827779855872195185e+02 4.748738479556804123e+03 5.178863210397780676e+02 2.679159131656234649e+02
5.681830056215353579e+02 3.099409409948959365e+03 5.829779855872195640e+02 4.757949733522878887e+03 5.180863210397779994e+02 2.708386152258665902e+02
5.683830056215354034e+02 3.103846758846602825e+03 5.831779855872196094e+02 4.767122430116569376e+03 5.182863210397779312e+02 2.737904749657024581e+02
5.685830056215354489e+02 3.108248421336422780e+03 5.833779855872195412e+02 4.776256432008404772e+03 5.184863210397779767e+02 2.767716940173527291e+02
5.687830056215353807e+02 3.112614314615709191e+03 5.835779855872194730e+02 4.785351603758789679e+03 5.186863210397780222e+02 2.797824743555357259e+02
5.689830056215353125e+02 3.116944357396716441e+03 5.837779855872195185e+02 4.794407811820552524e+03 5.188863210397779540e+02 2.828230182874718821e+02
5.691830056215353579e+02 3.121238469906561477e+03 5.839779855872195640e+02 4.803424924541298424e+03 5.190863210397778857e+02 2.858935284427819283e+02
5.693830056215354034e+02 3.125496573887055092e+03 5.841779855872194958e+02 4.812402812165672003e+03 5.192863210397779312e+02 2.889942077633036774e+02
5.695830056215353352e+02 3.129718592594409529e+03 5.843779855872194275e+02 4.821341346837487436e+03 5.194863210397779767e+02 2.921252594928193957e+02
5.697830056215352670e+02 3.133904450798871949e+03 5.845779855872194730e+02 4.830240402601679307e+03 5.196863210397779085e+02 2.952868871667063786e+02
5.699830056215353125e+02 3.138054074784231489e+03 5.847779855872195185e+02 4.839099855406154347e+03 5.198863210397778403e+02 2.984792946014987365e+02
5.701830056215353579e+02 3.142167392347227633e+03 5.849779855872194503e+02 4.847919583103463992e+03 5.200863210397778857e+02 3.017026858843695436e+02
5.703830056215352897e+02 3.146244332796889466e+03 5.851779855872193821e+02 4.856699465452421464e+03 5.202863210397779312e+02 3.049572653625094176e+02
5.705830056215352215e+02 3.150284826953747142e+03 5.853779855872194275e+02 4.865439384119495116e+03 5.204863210397778630e+02 3.082432376324532584e+02
5.707830056215352670e+02 3.154288807148953310e+03 5.855779855872194730e+02 4.874139222680099920e+03 5.206863210397777948e+02 3.115608075293051797e+02
5.709830056215353125e+02 3.158256207223311776e+03 5.857779855872194048e+02 4.882798866619781620e+03 5.208863210397778403e+02 3.149101801158828948e+02
5.711830056215352442e+02 3.162186962526201569e+03 5.859779855872193366e+02 4.891418203335246289e+03 5.210863210397778857e+02 3.182915606717798482e+02
5.713830056215351760e+02 3.166081009914420520e+03 5.861779855872193821e+02 4.899997122135232530e+03 5.212863210397778175e+02 3.217051546823571471e+02
5.715830056215352215e+02 3.169938287750923337e+03 5.863779855872194275e+02 4.908535514241291821e+03 5.214863210397777493e+02 3.251511678276531256e+02
5.717830056215352670e+02 3.173758735903449178e+03 5.865779855872193593e+02 4.917033272788398790e+03 5.216863210397777948e+02 3.286298059711995165e+02
5.719830056215351988e+02 3.177542295743086925e+03 5.867779855872192911e+02 4.925490292825469623e+03 5.218863210397778403e+02 3.321412751487739001e+02
5.721830056215351306e+02 3.181288910142728128e+03 5.869779855872193366e+02 4.933906471315727686e+03 5.220863210397777721e+02 3.356857815570710954e+02
5.723830056215351760e+02 3.184998523475424008e+03 5.871779855872193821e+02 4.942281707136914520e+03 5.222863210397777038e+02 3.392635315422956523e+02
5.725830056215352215e+02 3.188671081612656053e+03 5.873779855872193139e+02 4.950615901081411721e+03 5.224863210397777493e+02 3.428747315886806177e+02
5.727830056215351533e+02 3.192306531922520662e+03 5.875779855872192456e+02 4.958908955856214561e+03 5.226863210397777948e+02 3.465195883069248453e+02
5.729830056215350851e+02 3.195904823267806933e+03 5.877779855872192911e+02 4.967160776082785560e+03 5.228863210397777266e+02 3.501983084225548168e+02
5.731830056215351306e+02 3.199465906004007593e+03 5.879779855872193366e+02 4.975371268296748894e+03 5.230863210397776584e+02 3.539110987642327473e+02
5.733830056215351760e+02 3.202989731977208521e+03 5.881779855872192684e+02 4.983540340947483855e+03 5.232863210397777038e+02 3.576581662519627685e+02
5.735830056215351078e+02 3.206476254521912779e+03 5.883779855872192002e+02 4.991667904397604616e+03 5.234863210397777493e+02 3.614397178852307206e+02
5.737830056215350396e+02 3.209925428458775968e+03 5.885779855872192456e+02 4.999753870922289934e+03 5.236863210397776811e+02 3.652559607310919887e+02
5.739830056215350851e+02 3.213337210092243367e+03 5.887779855872192911e+02 5.007798154708450966e+03 5.238863210397776129e+02 3.691071019121655468e+02
5.741830056215351306e+02 3.216711557208096565e+03 5.889779855872192229e+02 5.015800671853864515e+03 5.240863210397776584e+02 3.729933485945771281e+02
5.743830056215350623e+02 3.220048429070922793e+03 5.891779855872191547e+02 5.023761340366100740e+03 5.242863210397777038e+02 3.769149079757995651e+02
5.745830056215349941e+02 3.223347786421506044e+03 5.893779855872192002e+02 5.031680080161366277e+03 5.244863210397776356e+02 3.808719872724715287e+02
5.747830056215350396e+02 3.226609591474109948e+03 5.895779855872192456e+02 5.039556813063193658e+03 5.246863210397775674e+02 3.848647937081080954e+02
5.749830056215350851e+02 3.229833807913691544e+03 5.897779855872191774e+02 5.047391462801041598e+03 5.248863210397776129e+02 3.888935345007733986e+02
5.751830056215350169e+02 3.233020400893027727e+03 5.899779855872191092e+02 5.055183955008745215e+03 5.250863210397776584e+02 3.929584168506535775e+02
5.753830056215349487e+02 3.236169337029767121e+03 5.901779855872191547e+02 5.062934217222871666e+03 5.252863210397775902e+02 3.970596479275976094e+02
5.755830056215349941e+02 3.239280584403376452e+03 5.903779855872192002e+02 5.070642178880915708e+03 5.254863210397775219e+02 4.011974348585910661e+02
5.757830056215350396e+02 3.242354112552028255e+03 5.905779855872191320e+02 5.078307771319397943e+03 5.256863210397775674e+02 4.053719847151322142e+02
5.759830056215349714e+02 3.245389892469389906e+03 5.907779855872190637e+02 5.085930927771862116e+03 5.258863210397776129e+02 4.095835045005825918e+02
5.761830056215349032e+02 3.248387896601356260e+03 5.909779855872191092e+02 5.093511583366718696e+03 5.260863210397775447e+02 4.138322011374396538e+02
5.763830056215349487e+02 3.251348098842668151e+03 5.911779855872191547e+02 5.101049675124964779e+03 5.262863210397774765e+02 4.181182814545553015e+02
5.765830056215349941e+02 3.254270474533477682e+03 5.913779855872190865e+02 5.108545141957833039e+03 5.264863210397775219e+02 4.224419521742825054e+02
5.767830056215349259e+02 3.257155000455829395e+03 5.915779855872190183e+02 5.115997924664282436e+03 5.266863210397775674e+02 4.268034198995771362e+02
5.769830056215348577e+02 3.260001654830057760e+03 5.917779855872190637e+02 5.123407965928382509e+03 5.268863210397774992e+02 4.312028911010241359e+02
5.771830056215349032e+02 3.262810417311110996e+03 5.919779855872191092e+02 5.130775210316573066e+03 5.270863210397774310e+02 4.356405721038351544e+02
5.773830056215349487e+02 3.265581268984802591e+03 5.921779855872190410e+02 5.138099604274842022e+03 5.272863210397774765e+02 4.401166690747666621e+02
5.775830056215348804e+02 3.268314192363972325e+03 5.923779855872189728e+02 5.145381096125743170e+03 5.274863210397775219e+02 4.446313880089723511e+02
5.777830056215348122e+02 3.271009171384596812e+03 5.925779855872190183e+02 5.152619636065332088e+03 5.276863210397774537e+02 4.491849347168356985e+02
5.779830056215348577e+02 3.273666191401805008e+03 5.927779855872190637e+02 5.159815176159986549e+03 5.278863210397773855e+02 4.537775148107340328e+02
5.781830056215349032e+02 3.276285239185825048e+03 5.929779855872189955e+02 5.166967670343073223e+03 5.280863210397774310e+02 4.584093336917345596e+02
5.783830056215348350e+02 3.278866302917861958e+03 5.931779855872189273e+02 5.174077074411583453e+03 5.282863210397774765e+02 4.630805965362578718e+02
5.785830056215347668e+02 3.281409372185903976e+03 5.933779855872189728e+02 5.181143346022592596e+03 5.284863210397774083e+02 4.677915082826837647e+02
5.787830056215348122e+02 3.283914437980454750e+03 5.935779855872190183e+02 5.188166444689605669e+03 5.286863210397773400e+02 4.725422736179165213e+02
5.789830056215348577e+02 3.286381492690190498e+03 5.937779855872189501e+02 5.195146331778835702e+03 5.288863210397773855e+02 4.773330969638961392e+02
5.791830056215347895e+02 3.288810530097552601e+03 5.939779855872188818e+02 5.202082970505364756e+03 5.290863210397774310e+02 4.821641824640435630e+02
5.793830056215347213e+02 3.291201545374276975e+03 5.941779855872189273e+02 5.208976325929173072e+03 5.292863210397773628e+02 4.870357339697005727e+02
5.795830056215347668e+02 3.293554535076839784e+03 5.943779855872189728e+02 5.215826364951066353e+03 5.294863210397772946e+02 4.919479550264932186e+02
5.797830056215348122e+02 3.295869497141847205e+03 5.945779855872189046e+02 5.222633056308515734e+03 5.296863210397773400e+02 4.969010488606604667e+02
5.799830056215347440e+02 3.298146430881355172e+03 5.947779855872188364e+02 5.229396370571382249e+03 5.298863210397773855e+02 5.018952183653410657e+02
5.801830056215346758e+02 3.300385336978122723e+03 5.949779855872188818e+02 5.236116280137537615e+03 5.300863210397773173e+02 5.069306660868097083e+02
5.803830056215347213e+02 3.302586217480797131e+03 5.951779855872189273e+02 5.242792759228373143e+03 5.302863210397772491e+02 5.120075942106992670e+02
5.805830056215347668e+02 3.304749075799039019e+03 5.953779855872188591e+02 5.249425783884207704e+03 5.304863210397772946e+02 5.171262045481527139e+02
5.807830056215346985e+02 3.306873916698573339e+03 5.955779855872187909e+02 5.256015331959612013e+03 5.306863210397773400e+02 5.222866985219410481e+02
5.809830056215346303e+02 3.308960746296198067e+03 5.957779855872188364e+02 5.262561383118619233e+03 5.308863210397772718e+02 5.274892771525626358e+02
5.811830056215346758e+02 3.311009572054708769e+03 5.959779855872188818e+02 5.269063918829814611e+03 5.310863210397772036e+02 5.327341410442988945e+02
5.813830056215347213e+02 3.313020402777764502e+03 5.961779855872188136e+02 5.275522922361352357e+03 5.312863210397772491e+02 5.380214903712260366e+02
5.815830056215346531e+02 3.314993248604704604e+03 5.963779855872187454e+02 5.281938378775877936e+03 5.314863210397772946e+02 5.433515248631949817e+02
5.817830056215345849e+02 3.316928121005298635e+03 5.965779855872187909e+02 5.288310274925335762e+03 5.316863210397772264e+02 5.487244437917785262e+02
5.819830056215346303e+02 3.318825032774432657e+03 5.967779855872188364e+02 5.294638599445666841e+03 5.318863210397771581e+02 5.541404459562074862e+02
5.821830056215346758e+02 3.320683998026736845e+03 5.969779855872187682e+02 5.300923342751442760e+03 5.320863210397772036e+02 5.595997296692527243e+02
5.823830056215346076e+02 3.322505032191166265e+03 5.971779855872186999e+02 5.307164497030393250e+03 5.322863210397772491e+02 5.651024927430639764e+02
5.825830056215345394e+02 3.324288152005508891e+03 5.973779855872187454e+02 5.313362056237830984e+03 5.324863210397771809e+02 5.706489324750261858e+02
5.827830056215345849e+02 3.326033375510850419e+03 5.975779855872187909e+02 5.319516016090976336e+03 5.326863210397771127e+02 5.762392456335596762e+02
5.829830056215346303e+02 3.327740722045969505e+03 5.977779855872187227e+02 5.325626374063204821e+03 5.328863210397771581e+02 5.818736284438906523e+02
5.831830056215345621e+02 3.329410212241690715e+03 5.979779855872186545e+02 5.331693129378204503e+03 5.330863210397772036e+02 5.875522765738031694e+02
5.833830056215344939e+02 3.331041868015177897e+03 5.981779855872186999e+02 5.337716283004042452e+03 5.332863210397771354e+02 5.932753851193793935e+02
5.835830056215345394e+02 3.332635712564172536e+03 5.983779855872187454e+02 5.343695837647101143e+03 5.334863210397770672e+02 5.990431485907062097e+02
5.837830056215345849e+02 3.334191770361179351e+03 5.985779855872186772e+02 5.349631797745988479e+03 5.336863210397771127e+02 6.048557608975634139e+02
5.839830056215345166e+02 3.335710067147598238e+03 5.987779855872186090e+02 5.355524169465316845e+03 5.338863210397771581e+02 6.107134153350823453e+02
5.841830056215344484e+02 3.337190629927817099e+03 5.989779855872186545e+02 5.361372960689419415e+03 5.340863210397770899e+02 6.166163045693999720e+02
5.843830056215344939e+02 3.338633486963235555e+03 5.991779855872186999e+02 5.367178181015938208e+03 5.342863210397770217e+02 6.225646206232975146e+02
5.845830056215345394e+02 3.340038667766248636e+03 5.993779855872186317e+02 5.372939841749376683e+03 5.344863210397770672e+02 6.285585548618206531e+02
5.847830056215344712e+02 3.341406203094182274e+03 5.995779855872185635e+02 5.378657955894546831e+03 5.346863210397771127e+02 6.345982979778528943e+02
5.849830056215344030e+02 3.342736124943179675e+03 5.997779855872186090e+02 5.384332538149936227e+03 5.348863210397770445e+02 6.406840399777338462e+02
5.851830056215344484e+02 3.344028466542034948e+03 5.999779855872186545e+02 5.389963604900951395e+03 5.350863210397769762e+02 6.468159701668233765e+02
5.853830056215344939e+02 3.345283262345985804e+03 6.001779855872185863e+02 5.395551174213152080e+03 5.352863210397770217e+02 6.529942771350683870e+02
5.855830056215344257e+02 3.346500548030456230e+03 6.003779855872185180e+02 5.401095265825353636e+03 5.354863210397770672e+02 6.592191487425484411e+02
5.857830056215343575e+02 3.347680360484757784e+03 6.005779855872185635e+02 5.406595901142668481e+03 5.356863210397769990e+02 6.654907721050255986e+02
5.859830056215344030e+02 3.348822737805743600e+03 6.007779855872186090e+02 5.412053103229441149e+03 5.358863210397769308e+02 6.718093335794969789e+02
5.861830056215344484e+02 3.349927719291415997e+03 6.009779855872185408e+02 5.417466896802134215e+03 5.360863210397769762e+02 6.781750187497073057e+02
5.863830056215343802e+02 3.350995345434492720e+03 6.011779855872184726e+02 5.422837308222148749e+03 5.362863210397770217e+02 6.845880124116880552e+02
5.865830056215343120e+02 3.352025657915936335e+03 6.013779855872185180e+02 5.428164365488516523e+03 5.364863210397769535e+02 6.910484985592713656e+02
5.867830056215343575e+02 3.353018699598434978e+03 6.015779855872185635e+02 5.433448098230555843e+03 5.366863210397768853e+02 6.975566603696295260e+02
5.869830056215344030e+02 3.353974514519840341e+03 6.017779855872184953e+02 5.438688537700443703e+03 5.368863210397769308e+02 7.041126801887902502e+02
5.871830056215343348e+02 3.354893147886575207e+03 6.019779855872184271e+02 5.443885716765718826e+03 5.370863210397769762e+02 7.107167395171411499e+02
5.873830056215342665e+02 3.355774646066990044e+03 6.021779855872184726e+02 5.449039669901700108e+03 5.372863210397769080e+02 7.173690189949653586e+02
5.875830056215343120e+02 3.356619056584691407e+03 6.023779855872185180e+02 5.454150433183830501e+03 5.374863210397768398e+02 7.240696983879824984e+02
5.877830056215343575e+02 3.357426428111821224e+03 6.025779855872184498e+02 5.459218044279961759e+03 5.376863210397768853e+02 7.308189565728526986e+02
5.879830056215342893e+02 3.358196810462309259e+03 6.027779855872183816e+02 5.464242542442575541e+03 5.378863210397769308e+02 7.376169715227227925e+02
5.881830056215342211e+02 3.358930254585083276e+03 6.029779855872184271e+02 5.469223968500914452e+03 5.380863210397768626e+02 7.444639202927724000e+02
5.883830056215342665e+02 3.359626812557242374e+03 6.031779855872184726e+02 5.474162364853043982e+03 5.382863210397767944e+02 7.513599790057625114e+02
5.885830056215343120e+02 3.360286537577198942e+03 6.033779855872184044e+02 5.479057775457873504e+03 5.384863210397768398e+02 7.583053228375993058e+02
5.887830056215342438e+02 3.360909483957783777e+03 6.035779855872183361e+02 5.483910245827087238e+03 5.386863210397768853e+02 7.653001260028828483e+02
5.889830056215341756e+02 3.361495707119318467e+03 6.037779855872183816e+02 5.488719823017012459e+03 5.388863210397768171e+02 7.723445617405157009e+02
5.891830056215342211e+02 3.362045263582654570e+03 6.039779855872184271e+02 5.493486555620425861e+03 5.390863210397767489e+02 7.794388022992860670e+02
5.893830056215342665e+02 3.362558210962177782e+03 6.041779855872183589e+02 5.498210493758301709e+03 5.392863210397767944e+02 7.865830189234957288e+02
5.895830056215341983e+02 3.363034607958787092e+03 6.043779855872182907e+02 5.502891689071482688e+03 5.394863210397768398e+02 7.937773818385473987e+02
5.897830056215341301e+02 3.363474514352834376e+03 6.045779855872183361e+02 5.507530194712320736e+03 5.396863210397767716e+02 8.010220602366159710e+02
5.899830056215341756e+02 3.363877990997044890e+03 6.047779855872183816e+02 5.512126065336190550e+03 5.398863210397767034e+02 8.083172222623164771e+02
5.901830056215342211e+02 3.364245099809395469e+03 6.049779855872183134e+02 5.516679357093023100e+03 5.400863210397767489e+02 8.156630349983726092e+02
5.903830056215341529e+02 3.364575903765971816e+03 6.051779855872182452e+02 5.521190127618732731e+03 5.402863210397767944e+02 8.230596644513111642e+02
5.905830056215340846e+02 3.364870466893800767e+03 6.053779855872182907e+02 5.525658436026588788e+03 5.404863210397767261e+02 8.305072755371955964e+02
5.907830056215341301e+02 3.365128854263645280e+03 6.055779855872183361e+02 5.530084342898537216e+03 5.406863210397766579e+02 8.380060320673862861e+02
5.909830056215341756e+02 3.365351131982783045e+03 6.057779855872182679e+02 5.534467910276466682e+03 5.408863210397767034e+02 8.455560967343047878e+02
5.911830056215341074e+02 3.365537367187748714e+03 6.059779855872181997e+02 5.538809201653423770e+03 5.410863210397767489e+02 8.531576310972147894e+02
5.913830056215340392e+02 3.365687628037063405e+03 6.061779855872182452e+02 5.543108281964754497e+03 5.412863210397766807e+02 8.608107955680795840e+02
5.915830056215340846e+02 3.365801983703928272e+03 6.063779855872182907e+02 5.547365217579216733e+03 5.414863210397766125e+02 8.685157493974021463e+02
5.917830056215341301e+02 3.365880504368899437e+03 6.065779855872182225e+02 5.551580076290008947e+03 5.416863210397766579e+02 8.762726506601203482e+02
5.919830056215340619e+02 3.365923261212539273e+03 6.067779855872181543e+02 5.555752927305791673e+03 5.418863210397767034e+02 8.840816562415105864e+02
5.921830056215339937e+02 3.365930326408047677e+03 6.069779855872181997e+02 5.559883841241604387e+03 5.420863210397766352e+02 8.919429218231473442e+02
5.923830056215340392e+02 3.365901773113864692e+03 6.071779855872182452e+02 5.563972890109784203e+03 5.422863210397765670e+02 8.998566018688925396e+02
5.925830056215340846e+02 3.365837675466257224e+03 6.073779855872181770e+02 5.568020147310786342e+03 5.424863210397766125e+02 9.078228496109228445e+02
5.927830056215340164e+02 3.365738108571886642e+03 6.075779855872181088e+02 5.572025687623997328e+03 5.426863210397766579e+02 9.158418170357491590e+02
5.929830056215339482e+02 3.365603148500351836e+03 6.077779855872181543e+02 5.575989587198483605e+03 5.428863210397765897e+02 9.239136548703531844e+02
5.931830056215339937e+02 3.365432872276715443e+03 6.079779855872181997e+02 5.579911923543681041e+03 5.430863210397765215e+02 9.320385125683056913e+02
5.933830056215340392e+02 3.365227357874011432e+03 6.081779855872181315e+02 5.583792775520063515e+03 5.432863210397765670e+02 9.402165382959485669e+02
5.935830056215339710e+02 3.364986684205737220e+03 6.083779855872180633e+02 5.587632223329756016e+03 5.434863210397766125e+02 9.484478789185908454e+02
5.937830056215339027e+02 3.364710931118323515e+03 6.085779855872181088e+02 5.591430348507095005e+03 5.436863210397765442e+02 9.567326799867859108e+02
5.939830056215339482e+02 3.364400179383591876e+03 6.087779855872181543e+02 5.595187233909156930e+03 5.438863210397764760e+02 9.650710857226341659e+02
5.941830056215339937e+02 3.364054510691194992e+03 6.089779855872180860e+02 5.598902963706244009e+03 5.440863210397765215e+02 9.734632390061451588e+02
5.943830056215339255e+02 3.363674007641041499e+03 6.091779855872180178e+02 5.602577623372329072e+03 5.442863210397765670e+02 9.819092813616003923e+02
5.945830056215338573e+02 3.363258753735708524e+03 6.093779855872180633e+02 5.606211299675453120e+03 5.444863210397764988e+02 9.904093529440237944e+02
5.947830056215339027e+02 3.362808833372833305e+03 6.095779855872181088e+02 5.609804080668091046e+03 5.446863210397764306e+02 9.989635925256839073e+02
5.949830056215339482e+02 3.362324331837503451e+03 6.097779855872180406e+02 5.613356055677471886e+03 5.448863210397764760e+02 1.007572137482618245e+03
5.951830056215338800e+02 3.361805335294623546e+03 6.099779855872179724e+02 5.616867315295879052e+03 5.450863210397765215e+02 1.016235123781244056e+03
5.953830056215338118e+02 3.361251930781273131e+03 6.101779855872180178e+02 5.620337951370890551e+03 5.452863210397764533e+02 1.024952685964997272e+03
5.955830056215338573e+02 3.360664206199056025e+03 6.103779855872180633e+02 5.623768056995590086e+03 5.454863210397763851e+02 1.033724957141057757e+03
5.957830056215339027e+02 3.360042250306436472e+03 6.105779855872179951e+02 5.627157726498760894e+03 5.456863210397764306e+02 1.042552068967105470e+03
5.959830056215338345e+02 3.359386152711066643e+03 6.107779855872179269e+02 5.630507055435028633e+03 5.458863210397764760e+02 1.051434151638118465e+03
5.961830056215337663e+02 3.358696003862101406e+03 6.109779855872179724e+02 5.633816140574966994e+03 5.460863210397764078e+02 1.060371333873269805e+03
5.963830056215338118e+02 3.357971895042506731e+03 6.111779855872180178e+02 5.637085079895186936e+03 5.462863210397763396e+02 1.069363742902865624e+03
5.965830056215338573e+02 3.357213918361361721e+03 6.113779855872179496e+02 5.640313972568386816e+03 5.464863210397763851e+02 1.078411504455337763e+03
5.967830056215337891e+02 3.356422166746148832e+03 6.115779855872178814e+02 5.643502918953366134e+03 5.466863210397764306e+02 1.087514742744297564e+03
5.969830056215337208e+02 3.355596733935037264e+03 6.117779855872179269e+02 5.646652020585029277e+03 5.468863210397763623e+02 1.096673580455661067e+03
5.971830056215337663e+02 3.354737714469163166e+03 6.119779855872179724e+02 5.649761380164333787e+03 5.470863210397762941e+02 1.105888138734845370e+03
5.973830056215338118e+02 3.353845203684903936e+03 6.121779855872179041e+02 5.652831101548224979e+03 5.472863210397763396e+02 1.115158537174018875e+03
5.975830056215337436e+02 3.352919297706143880e+03 6.123779855872178359e+02 5.655861289739556923e+03 5.474863210397763851e+02 1.124484893799405427e+03
5.977830056215336754e+02 3.351960093436531679e+03 6.125779855872178814e+02 5.658852050876965222e+03 5.476863210397763169e+02 1.133867325058693041e+03
5.979830056215337208e+02 3.350967688551749234e+03 6.127779855872179269e+02 5.661803492224715228e+03 5.478863210397762487e+02 1.143305945808479692e+03
5.981830056215337663e+02 3.349942181491757310e+03 6.129779855872178587e+02 5.664715722162543898e+03 5.480863210397762941e+02 1.152800869301819603e+03
5.983830056215336981e+02 3.348883671453053466e+03 6.131779855872177905e+02 5.667588850175472544e+03 5.482863210397763396e+02 1.162352207175790909e+03
5.985830056215336299e+02 3.347792258380914063e+03 6.133779855872178359e+02 5.670422986843582294e+03 5.484863210397762714e+02 1.171960069439182462e+03
5.987830056215336754e+02 3.346668042961649917e+03 6.135779855872178814e+02 5.673218243831782274e+03 5.486863210397762032e+02 1.181624564460261354e+03
5.989830056215337208e+02 3.345511126614849218e+03 6.137779855872178132e+02 5.675974733879548694e+03 5.488863210397762487e+02 1.191345798954578413e+03
5.991830056215336526e+02 3.344321611485622725e+03 6.139779855872177450e+02 5.678692570790662103e+03 5.490863210397762941e+02 1.201123877972853052e+03
5.993830056215335844e+02 3.343099600436847140e+03 6.141779855872177905e+02 5.681371869422895543e+03 5.492863210397762259e+02 1.210958904888964753e+03
5.995830056215336299e+02 3.341845197041414394e+03 6.143779855872178359e+02 5.684012745677701787e+03 5.494863210397761577e+02 1.220850981388012769e+03
5.997830056215336754e+02 3.340558505574478659e+03 6.145779855872177677e+02 5.686615316489893303e+03 5.496863210397762032e+02 1.230800207454448810e+03
5.999830056215336072e+02 3.339239631005701540e+03 6.147779855872176995e+02 5.689179699817280380e+03 5.498863210397762487e+02 1.240806681360278617e+03
6.001830056215335389e+02 3.337888678991503184e+03 6.149779855872177450e+02 5.691706014630317441e+03 5.500863210397761804e+02 1.250870499653353363e+03
6.003830056215335844e+02 3.336505755867315656e+03 6.151779855872177905e+02 5.694194380901714794e+03 5.502863210397761122e+02 1.260991757145809743e+03
6.005830056215336299e+02 3.335090968639839957e+03 6.153779855872177222e+02 5.696644919596041291e+03 5.504863210397761577e+02 1.271170546902455044e+03
6.007830056215335617e+02 3.333644424979302130e+03 6.155779855872176540e+02 5.699057752659336074e+03 5.506863210397762032e+02 1.281406960229375727e+03
6.009830056215334935e+02 3.332166233211718463e+03 6.157779855872176995e+02 5.701433003008669402e+03 5.508863210397761350e+02 1.291701086662545094e+03
6.011830056215335389e+02 3.330656502311167515e+03 6.159779855872177450e+02 5.703770794521713469e+03 5.510863210397760668e+02 1.302053013956556242e+03
6.013830056215335844e+02 3.329115341892054403e+03 6.161779855872176768e+02 5.706071252026306865e+03 5.512863210397761122e+02 1.312462828073463470e+03
6.015830056215335162e+02 3.327542862201400567e+03 6.163779855872176086e+02 5.708334501289998116e+03 5.514863210397761577e+02 1.322930613171628693e+03
6.017830056215334480e+02 3.325939174111119428e+03 6.165779855872176540e+02 5.710560669009582853e+03 5.516863210397760895e+02 1.333456451594762484e+03
6.019830056215334935e+02 3.324304389110314332e+03 6.167779855872176995e+02 5.712749882800626438e+03 5.518863210397760213e+02 1.344040423861009458e+03
6.021830056215335389e+02 3.322638619297576952e+03 6.169779855872176313e+02 5.714902271186996586e+03 5.520863210397760668e+02 1.354682608652105500e+03
6.023830056215334707e+02 3.320941977373291138e+03 6.171779855872175631e+02 5.717017963590365071e+03 5.522863210397761122e+02 1.365383082802662329e+03
6.025830056215334025e+02 3.319214576631950877e+03 6.173779855872176086e+02 5.719097090319726703e+03 5.524863210397760440e+02 1.376141921289529364e+03
6.027830056215334480e+02 3.317456530954478694e+03 6.175779855872176540e+02 5.721139782560892854e+03 5.526863210397759758e+02 1.386959197221286786e+03
6.029830056215334935e+02 3.315667954800567713e+03 6.177779855872175858e+02 5.723146172365984057e+03 5.528863210397760213e+02 1.397834981827781348e+03
6.031830056215334253e+02 3.313848963201014158e+03 6.179779855872175176e+02 5.725116392642941719e+03 5.530863210397760668e+02 1.408769344449787013e+03
6.033830056215333570e+02 3.311999671750075322e+03 6.181779855872175631e+02 5.727050577144992531e+03 5.532863210397759985e+02 1.419762352528764040e+03
6.035830056215334025e+02 3.310120196597827544e+03 6.183779855872176086e+02 5.728948860460159267e+03 5.534863210397759303e+02 1.430814071596735403e+03
6.037830056215334480e+02 3.308210654442546911e+03 6.185779855872175403e+02 5.730811378000727018e+03 5.536863210397759758e+02 1.441924565266255740e+03
6.039830056215333798e+02 3.306271162523090425e+03 6.187779855872174721e+02 5.732638265992743072e+03 5.538863210397760213e+02 1.453093895220429204e+03
6.041830056215333116e+02 3.304301838611290805e+03 6.189779855872175176e+02 5.734429661465493155e+03 5.540863210397759531e+02 1.464322121203100551e+03
6.043830056215333570e+02 3.302302801004370849e+03 6.191779855872175631e+02 5.736185702240980390e+03 5.542863210397758849e+02 1.475609301009153569e+03
6.045830056215334025e+02 3.300274168517362796e+03 6.193779855872174949e+02 5.737906526923424281e+03 5.544863210397759303e+02 1.486955490474854969e+03
6.047830056215333343e+02 3.298216060475544054e+03 6.195779855872174267e+02 5.739592274888740576e+03 5.546863210397759758e+02 1.498360743468321289e+03
6.049830056215332661e+02 3.296128596706887947e+03 6.197779855872174721e+02 5.741243086274032066e+03 5.548863210397759076e+02 1.509825111880127906e+03
6.051830056215333116e+02 3.294011897534525815e+03 6.199779855872175176e+02 5.742859101967082097e+03 5.550863210397758394e+02 1.521348645614034695e+03
6.053830056215333570e+02 3.291866083769222314e+03 6.201779855872174494e+02 5.744440463595854453e+03 5.552863210397758849e+02 1.532931392577731003e+03
6.055830056215332888e+02 3.289691276701880270e+03 6.203779855872173812e+02 5.745987313517993243e+03 5.554863210397759303e+02 1.544573398673780048e+03
6.057830056215332206e+02 3.287487598096026886e+03 6.205779855872174267e+02 5.747499794810337335e+03 5.556863210397758621e+02 1.556274707790635375e+03
6.059830056215332661e+02 3.285255170180355890e+03 6.207779855872174721e+02 5.748978051258422965e+03 5.558863210397757939e+02 1.568035361793789662e+03
6.061830056215333116e+02 3.282994115641266490e+03 6.209779855872174039e+02 5.750422227346016371e+03 5.560863210397758394e+02 1.579855400517025146e+03
6.063830056215332434e+02 3.280704557615411431e+03 6.211779855872173357e+02 5.751832468244637312e+03 5.562863210397758849e+02 1.591734861753721134e+03
6.065830056215331751e+02 3.278386619682277342e+03 6.213779855872173812e+02 5.753208919803095341e+03 5.564863210397758166e+02 1.603673781248404794e+03
6.067830056215332206e+02 3.276040425856768707e+03 6.215779855872174267e+02 5.754551728537036070e+03 5.566863210397757484e+02 1.615672192688288987e+03
6.069830056215332661e+02 3.273666100581826868e+03 6.217779855872173584e+02 5.755861041618501076e+03 5.568863210397757939e+02 1.627730127694993826e+03
6.071830056215331979e+02 3.271263768721051747e+03 6.219779855872172902e+02 5.757137006865486910e+03 5.570863210397758394e+02 1.639847615816363714e+03
6.073830056215331297e+02 3.268833555551349946e+03 6.221779855872173357e+02 5.758379772731527737e+03 5.572863210397757712e+02 1.652024684518405820e+03
6.075830056215331751e+02 3.266375586755587847e+03 6.223779855872173812e+02 5.759589488295279807e+03 5.574863210397757030e+02 1.664261359177336544e+03
6.077830056215332206e+02 3.263889988415297012e+03 6.225779855872173130e+02 5.760766303250121382e+03 5.576863210397757484e+02 1.676557663071782372e+03
6.079830056215331524e+02 3.261376887003359116e+03 6.227779855872172448e+02 5.761910367893774492e+03 5.578863210397757939e+02 1.688913617375047806e+03
6.081830056215330842e+02 3.258836409376737720e+03 6.229779855872172902e+02 5.763021833117920323e+03 5.580863210397757257e+02 1.701329241147516541e+03
6.083830056215331297e+02 3.256268682769220504e+03 6.231779855872173357e+02 5.764100850397849172e+03 5.582863210397756575e+02 1.713804551329234073e+03
6.085830056215331751e+02 3.253673834784183782e+03 6.233779855872172675e+02 5.765147571782110390e+03 5.584863210397757030e+02 1.726339562732526701e+03
6.087830056215331069e+02 3.251051993387384755e+03 6.235779855872171993e+02 5.766162149882192352e+03 5.586863210397757484e+02 1.738934288034773772e+03
6.089830056215330387e+02 3.248403286899753766e+03 6.237779855872172448e+02 5.767144737862203328e+03 5.588863210397756802e+02 1.751588737771331125e+03
6.091830056215330842e+02 3.245727843990240217e+03 6.239779855872172902e+02 5.768095489428575092e+03 5.590863210397756120e+02 1.764302920328558457e+03
6.093830056215331297e+02 3.243025793668653932e+03 6.241779855872172220e+02 5.769014558819787453e+03 5.592863210397756575e+02 1.777076841936946721e+03
6.095830056215330615e+02 3.240297265278546547e+03 6.243779855872171538e+02 5.769902100796113700e+03 5.594863210397757030e+02 1.789910506664404920e+03
6.097830056215329932e+02 3.237542388490096073e+03 6.245779855872171993e+02 5.770758270629366052e+03 5.596863210397756347e+02 1.802803916409656267e+03
6.099830056215330387e+02 3.234761293293033759e+03 6.247779855872172448e+02 5.771583224092685668e+03 5.598863210397755665e+02 1.815757070895770084e+03
6.101830056215330842e+02 3.231954109989595509e+03 6.249779855872171765e+02 5.772377117450327205e+03 5.600863210397756120e+02 1.828769967663833995e+03
6.103830056215330160e+02 3.229120969187476476e+03 6.251779855872171083e+02 5.773140107447489754e+03 5.602863210397756575e+02 1.841842602066676591e+03
6.105830056215329478e+02 3.226262001792823867e+03 6.253779855872171538e+02 5.773872351300145965e+03 5.604863210397755893e+02 1.854974967262828159e+03
6.107830056215329932e+02 3.223377339003256111e+03 6.255779855872171993e+02 5.774574006684903907e+03 5.606863210397755211e+02 1.868167054210548258e+03
6.109830056215330387e+02 3.220467112300906138e+03 6.257779855872171311e+02 5.775245231728888029e+03 5.608863210397755665e+02 1.881418851661998815e+03
6.111830056215329705e+02 3.217531453445477382e+03 6.259779855872170629e+02 5.775886184999650141e+03 5.610863210397756120e+02 1.894730346157514759e+03
6.113830056215329023e+02 3.214570494467341632e+03 6.261779855872171083e+02 5.776497025495085836e+03 5.612863210397755438e+02 1.908101522020042694e+03
6.115830056215329478e+02 3.211584367660645512e+03 6.263779855872171538e+02 5.777077912633395499e+03 5.614863210397754756e+02 1.921532361349720986e+03
6.117830056215329932e+02 3.208573205576471992e+03 6.265779855872170856e+02 5.777629006243057120e+03 5.616863210397755211e+02 1.935022844018565138e+03
6.119830056215329250e+02 3.205537141015986890e+03 6.267779855872170174e+02 5.778150466552823673e+03 5.618863210397755665e+02 1.948572947665250240e+03
6.121830056215328568e+02 3.202476307023642221e+03 6.269779855872170629e+02 5.778642454181751418e+03 5.620863210397754983e+02 1.962182647690107387e+03
6.123830056215329023e+02 3.199390836880396819e+03 6.271779855872171083e+02 5.779105130129255485e+03 5.622863210397754301e+02 1.975851917250212864e+03
6.125830056215329478e+02 3.196280864096966980e+03 6.273779855872170401e+02 5.779538655765178191e+03 5.624863210397754756e+02 1.989580727254600333e+03
6.127830056215328796e+02 3.193146522407100747e+03 6.275779855872169719e+02 5.779943192819908290e+03 5.626863210397755211e+02 2.003369046359596950e+03
6.129830056215328113e+02 3.189987945760877210e+03 6.277779855872170174e+02 5.780318903374497495e+03 5.628863210397754528e+02 2.017216840964323183e+03
6.131830056215328568e+02 3.186805268318035360e+03 6.279779855872170629e+02 5.780665949850837023e+03 5.630863210397753846e+02 2.031124075206364068e+03
6.133830056215329023e+02 3.183598624441342508e+03 6.281779855872169946e+02 5.780984495001834148e+03 5.632863210397754301e+02 2.045090710957468445e+03
6.135830056215328341e+02 3.180368148689976806e+03 6.283779855872169264e+02 5.781274701901635126e+03 5.634863210397754756e+02 2.059116707819464864e+03
6.137830056215327659e+02 3.177113975812931130e+03 6.285779855872169719e+02 5.781536733935875418e+03 5.636863210397754074e+02 2.073202023120308240e+03
6.139830056215328113e+02 3.173836240742473819e+03 6.287779855872170174e+02 5.781770754791956278e+03 5.638863210397753392e+02 2.087346611910247248e+03
6.141830056215328568e+02 3.170535078587613953e+03 6.289779855872169492e+02 5.781976928449348634e+03 5.640863210397753846e+02 2.101550426958118351e+03
6.143830056215327886e+02 3.167210624627603465e+03 6.291779855872168810e+02 5.782155419169936067e+03 5.642863210397754301e+02 2.115813418747803553e+03
6.145830056215327204e+02 3.163863014305472007e+03 6.293779855872169264e+02 5.782306391488384179e+03 5.644863210397753619e+02 2.130135535474781591e+03
6.147830056215327659e+02 3.160492383221574528e+03 6.295779855872169719e+02 5.782430010202545418e+03 5.646863210397752937e+02 2.144516723042893318e+03
6.149830056215328113e+02 3.157098867127211633e+03 6.297779855872169037e+02 5.782526440363888469e+03 5.648863210397753392e+02 2.158956925061190759e+03
6.151830056215327431e+02 3.153682601918217188e+03 6.299779855872168355e+02 5.782595847267972204e+03 5.650863210397753846e+02 2.173456082840889394e+03
6.153830056215326749e+02 3.150243723628636417e+03 6.301779855872168810e+02 5.782638396444943282e+03 5.652863210397753164e+02 2.188014135392536446e+03
6.155830056215327204e+02 3.146782368424382184e+03 6.303779855872169264e+02 5.782654253650068313e+03 5.654863210397752482e+02 2.202631019423314228e+03
6.157830056215327659e+02 3.143298672596979031e+03 6.305779855872168582e+02 5.782643584854307846e+03 5.656863210397752937e+02 2.217306669334420349e+03
6.159830056215326977e+02 3.139792772557283570e+03 6.307779855872167900e+02 5.782606556234917662e+03 5.658863210397753392e+02 2.232041017218604338e+03
6.161830056215326294e+02 3.136264804829261720e+03 6.309779855872168355e+02 5.782543334166086424e+03 5.660863210397752709e+02 2.246833992857895737e+03
6.163830056215326749e+02 3.132714906043796873e+03 6.311779855872168810e+02 5.782454085209609730e+03 5.662863210397752027e+02 2.261685523721444952e+03
6.165830056215327204e+02 3.129143212932538063e+03 6.313779855872168127e+02 5.782338976105601432e+03 5.664863210397752482e+02 2.276595534963484624e+03
6.167830056215326522e+02 3.125549862321760429e+03 6.315779855872167445e+02 5.782198173763237719e+03 5.666863210397752937e+02 2.291563949421431971e+03
6.169830056215325840e+02 3.121934991126256136e+03 6.317779855872167900e+02 5.782031845251541199e+03 5.668863210397752255e+02 2.306590687614143008e+03
6.171830056215326294e+02 3.118298736343282144e+03 6.319779855872168355e+02 5.781840157790199555e+03 5.670863210397751573e+02 2.321675667740375957e+03
6.173830056215326749e+02 3.114641235046519796e+03 6.321779855872167673e+02 5.781623278740427850e+03 5.672863210397752027e+02 2.336818805677250111e+03
6.175830056215326067e+02 3.110962624380080342e+03 6.323779855872166991e+02 5.781381375595856298e+03 5.674863210397752482e+02 2.352020014978979361e+03
6.177830056215325385e+02 3.107263041552513641e+03 6.325779855872167445e+02 5.781114615973468972e+03 5.676863210397751800e+02 2.367279206875639829e+03
6.179830056215325840e+02 3.103542623830894627e+03 6.327779855872167900e+02 5.780823167604574337e+03 5.678863210397751118e+02 2.382596290272212173e+03
6.181830056215326294e+02 3.099801508534904315e+03 6.329779855872167218e+02 5.780507198325821264e+03 5.680863210397751573e+02 2.397971171747641165e+03
6.183830056215325612e+02 3.096039833030971295e+03 6.331779855872166536e+02 5.780166876070240505e+03 5.682863210397752027e+02 2.413403755554087184e+03
6.185830056215324930e+02 3.092257734726415947e+03 6.333779855872166991e+02 5.779802368858343470e+03 5.684863210397751345e+02 2.428893943616301840e+03
6.187830056215325385e+02 3.088455351063654234e+03 6.335779855872167445e+02 5.779413844789251016e+03 5.686863210397750663e+02 2.444441635531204156e+03
6.189830056215325840e+02 3.084632819514432867e+03 6.337779855872166763e+02 5.779001472031863159e+03 5.688863210397751118e+02 2.460046728567531773e+03
6.191830056215325158e+02 3.080790277574084939e+03 6.339779855872166081e+02 5.778565418816073361e+03 5.690863210397751573e+02 2.475709117665651775e+03
6.193830056215324475e+02 3.076927862755818751e+03 6.341779855872166536e+02 5.778105853424018278e+03 5.692863210397750890e+02 2.491428695437512488e+03
6.195830056215324930e+02 3.073045712585055298e+03 6.343779855872166991e+02 5.777622944181380262e+03 5.694863210397750208e+02 2.507205352166791272e+03
6.197830056215325385e+02 3.069143964593793953e+03 6.345779855872166308e+02 5.777116859448714422e+03 5.696863210397750663e+02 2.523038975809106887e+03
6.199830056215324703e+02 3.065222756315005427e+03 6.347779855872165626e+02 5.776587767612836615e+03 5.698863210397751118e+02 2.538929451992371924e+03
6.201830056215324021e+02 3.061282225277064754e+03 6.349779855872166081e+02 5.776035837078237819e+03 5.700863210397750436e+02 2.554876664017391704e+03
6.203830056215324475e+02 3.057322508998210651e+03 6.351779855872166536e+02 5.775461236258553981e+03 5.702863210397749754e+02 2.570880492858500020e+03
6.205830056215324930e+02 3.053343744981057171e+03 6.353779855872165854e+02 5.774864133568072248e+03 5.704863210397750208e+02 2.586940817164381770e+03
6.207830056215324248e+02 3.049346070707124454e+03 6.355779855872165172e+02 5.774244697413280846e+03 5.706863210397750663e+02 2.603057513259006100e+03
6.209830056215323566e+02 3.045329623631404502e+03 6.357779855872165626e+02 5.773603096184464448e+03 5.708863210397749981e+02 2.619230455142737355e+03
6.211830056215324021e+02 3.041294541176964231e+03 6.359779855872166081e+02 5.772939498247343181e+03 5.710863210397749299e+02 2.635459514493609731e+03
6.213830056215324475e+02 3.037240960729592643e+03 6.361779855872165399e+02 5.772254071934757121e+03 5.712863210397749754e+02 2.651744560668673330e+03
6.215830056215323793e+02 3.033169019632473919e+03 6.363779855872164717e+02 5.771546985538395347e+03 5.714863210397750208e+02 2.668085460705524838e+03
6.217830056215323111e+02 3.029078855180885512e+03 6.365779855872165172e+02 5.770818407300564104e+03 5.716863210397749526e+02 2.684482079323947801e+03
6.219830056215323566e+02 3.024970604616950823e+03 6.367779855872165626e+02 5.770068505406009535e+03 5.718863210397748844e+02 2.700934278927803916e+03
6.221830056215324021e+02 3.020844405124420518e+03 6.369779855872164944e+02 5.769297447973783164e+03 5.720863210397749299e+02 2.717441919606894317e+03
6.223830056215323339e+02 3.016700393823484319e+03 6.371779855872164262e+02 5.768505403049142842e+03 5.722863210397749754e+02 2.734004859139084601e+03
6.225830056215322656e+02 3.012538707765617346e+03 6.373779855872164717e+02 5.767692538595518272e+03 5.724863210397749071e+02 2.750622952992541286e+03
6.227830056215323111e+02 3.008359483928466034e+03 6.375779855872165172e+02 5.766859022486508366e+03 5.726863210397748389e+02 2.767296054328106948e+03
6.229830056215323566e+02 3.004162859210776332e+03 6.377779855872164489e+02 5.766005022497927712e+03 5.728863210397748844e+02 2.784024014001831347e+03
6.231830056215322884e+02 2.999948970427345557e+03 6.379779855872163807e+02 5.765130706299904887e+03 5.730863210397749299e+02 2.800806680567561216e+03
6.233830056215322202e+02 2.995717954304009254e+03 6.381779855872164262e+02 5.764236241449023510e+03 5.732863210397748617e+02 2.817643900279782883e+03
6.235830056215322656e+02 2.991469947472673539e+03 6.383779855872164717e+02 5.763321795380511503e+03 5.734863210397747935e+02 2.834535517096598142e+03
6.237830056215323111e+02 2.987205086466384728e+03 6.385779855872164035e+02 5.762387535400480374e+03 5.736863210397748389e+02 2.851481372682728306e+03
6.239830056215322429e+02 2.982923507714418520e+03 6.387779855872163353e+02 5.761433628678205423e+03 5.738863210397748844e+02 2.868481306412751564e+03
6.241830056215321747e+02 2.978625347537416019e+03 6.389779855872163807e+02 5.760460242238460523e+03 5.740863210397748162e+02 2.885535155374468104e+03
6.243830056215322202e+02 2.974310742142558411e+03 6.391779855872164262e+02 5.759467542953901102e+03 5.742863210397747480e+02 2.902642754372404852e+03
6.245830056215322656e+02 2.969979827618773925e+03 6.393779855872163580e+02 5.758455697537488959e+03 5.744863210397747935e+02 2.919803935931447086e+03
6.247830056215321974e+02 2.965632739931986180e+03 6.395779855872162898e+02 5.757424872534975293e+03 5.746863210397748389e+02 2.937018530300550538e+03
6.249830056215321292e+02 2.961269614920373897e+03 6.397779855872163353e+02 5.756375234317421928e+03 5.748863210397747707e+02 2.954286365456735439e+03
6.251830056215321747e+02 2.956890588289703828e+03 6.399779855872163807e+02 5.755306949073778924e+03 5.750863210397747025e+02 2.971607267109101485e+03
6.253830056215322202e+02 2.952495795608679146e+03 6.401779855872163125e+02 5.754220182803510397e+03 5.752863210397747480e+02 2.988981058703016515e+03
6.255830056215321520e+02 2.948085372304324665e+03 6.403779855872162443e+02 5.753115101309267629e+03 5.754863210397747935e+02 3.006407561424395681e+03
6.257830056215320838e+02 2.943659453657402992e+03 6.405779855872162898e+02 5.751991870189611291e+03 5.756863210397747253e+02 3.023886594204239373e+03
6.259830056215321292e+02 2.939218174797883421e+03 6.407779855872163353e+02 5.750850654831785505e+03 5.758863210397746570e+02 3.041417973723196610e+03
6.261830056215321747e+02 2.934761670700435388e+03 6.409779855872162670e+02 5.749691620404544665e+03 5.760863210397747025e+02 3.059001514416269401e+03
6.263830056215321065e+02 2.930290076179961943e+03 6.411779855872161988e+02 5.748514931851017536e+03 5.762863210397747480e+02 3.076637028477720833e+03
6.265830056215320383e+02 2.925803525887162778e+03 6.413779855872162443e+02 5.747320753881640485e+03 5.764863210397746798e+02 3.094324325866054096e+03
6.267830056215320838e+02 2.921302154304134092e+03 6.415779855872162898e+02 5.746109250967124353e+03 5.766863210397746116e+02 3.112063214309178875e+03
6.269830056215321292e+02 2.916786095740029850e+03 6.417779855872162216e+02 5.744880587331484094e+03 5.768863210397746570e+02 3.129853499309671861e+03
6.271830056215320610e+02 2.912255484326718943e+03 6.419779855872161534e+02 5.743634926945109328e+03 5.770863210397747025e+02 3.147694984150178243e+03
6.273830056215319928e+02 2.907710454014503739e+03 6.421779855872161988e+02 5.742372433517891295e+03 5.772863210397746343e+02 3.165587469898940071e+03
6.275830056215320383e+02 2.903151138567868657e+03 6.423779855872162443e+02 5.741093270492401643e+03 5.774863210397745661e+02 3.183530755415513795e+03
6.277830056215320838e+02 2.898577671561271927e+03 6.425779855872161761e+02 5.739797601037118511e+03 5.776863210397746116e+02 3.201524637356575113e+03
6.279830056215320155e+02 2.893990186374965560e+03 6.427779855872161079e+02 5.738485588039704453e+03 5.778863210397746570e+02 3.219568910181804767e+03
6.281830056215319473e+02 2.889388816190845318e+03 6.429779855872161534e+02 5.737157394100339843e+03 5.780863210397745888e+02 3.237663366159986253e+03
6.283830056215319928e+02 2.884773693988350715e+03 6.431779855872161988e+02 5.735813181525101754e+03 5.782863210397745206e+02 3.255807795375258593e+03
6.285830056215320383e+02 2.880144952540398663e+03 6.433779855872161306e+02 5.734453112319400134e+03 5.784863210397745661e+02 3.274001985733407764e+03
6.287830056215319701e+02 2.875502724409355324e+03 6.435779855872160624e+02 5.733077348181461275e+03 5.786863210397746116e+02 3.292245722968310474e+03
6.289830056215319019e+02 2.870847141943017959e+03 6.437779855872161079e+02 5.731686050495865857e+03 5.788863210397745434e+02 3.310538790648564373e+03
6.291830056215319473e+02 2.866178337270675456e+03 6.439779855872161534e+02 5.730279380327136096e+03 5.790863210397744751e+02 3.328880970184213311e+03
6.293830056215319928e+02 2.861496442299179307e+03 6.441779855872160852e+02 5.728857498413380199e+03 5.792863210397745206e+02 3.347272040833577648e+03
6.295830056215319246e+02 2.856801588709048247e+03 6.443779855872160169e+02 5.727420565159981379e+03 5.794863210397745661e+02 3.365711779710261453e+03
6.297830056215318564e+02 2.852093907950621087e+03 6.445779855872160624e+02 5.725968740633344169e+03 5.796863210397744979e+02 3.384199961790192447e+03
6.299830056215319019e+02 2.847373531240237753e+03 6.447779855872161079e+02 5.724502184554693486e+03 5.798863210397744297e+02 3.402736359918984817e+03
6.301830056215319473e+02 2.842640589556466239e+03 6.449779855872160397e+02 5.723021056293925540e+03 5.800863210397744751e+02 3.421320744819177889e+03
6.303830056215318791e+02 2.837895213636352764e+03 6.451779855872159715e+02 5.721525514863506942e+03 5.802863210397745206e+02 3.439952885097779472e+03
6.305830056215318109e+02 2.833137533971709672e+03 6.453779855872160169e+02 5.720015718912430202e+03 5.804863210397744524e+02 3.458632547253862867e+03
6.307830056215318564e+02 2.828367680805451073e+03 6.455779855872160624e+02 5.718491826720223798e+03 5.806863210397743842e+02 3.477359495686321225e+03
6.309830056215319019e+02 2.823585784127955776e+03 6.457779855872159942e+02 5.716953996191008628e+03 5.808863210397744297e+02 3.496133492701726482e+03
6.311830056215318336e+02 2.818791973673462508e+03 6.459779855872159260e+02 5.715402384847617213e+03 5.810863210397744751e+02 3.514954298522276531e+03
6.313830056215317654e+02 2.813986378916509238e+03 6.461779855872159715e+02 5.713837149825746565e+03 5.812863210397744069e+02 3.533821671293926556e+03
6.315830056215318109e+02 2.809169129068396614e+03 6.463779855872160169e+02 5.712258447868191979e+03 5.814863210397743387e+02 3.552735367094645426e+03
6.317830056215318564e+02 2.804340353073710503e+03 6.465779855872159487e+02 5.710666435319111770e+03 5.816863210397743842e+02 3.571695139942744390e+03
6.319830056215317882e+02 2.799500179606855454e+03 6.467779855872158805e+02 5.709061268118347471e+03 5.818863210397744297e+02 3.590700741805313100e+03
6.321830056215317200e+02 2.794648737068622268e+03 6.469779855872159260e+02 5.707443101795804978e+03 5.820863210397743615e+02 3.609751922606835706e+03
6.323830056215317654e+02 2.789786153582822408e+03 6.471779855872159715e+02 5.705812091465885715e+03 5.822863210397742932e+02 3.628848430237929279e+03
6.325830056215318109e+02 2.784912556992921054e+03 6.473779855872159033e+02 5.704168391821968726e+03 5.824863210397743387e+02 3.647990010564144086e+03
6.327830056215317427e+02 2.780028074858736545e+03 6.475779855872158350e+02 5.702512157130945525e+03 5.826863210397743842e+02 3.667176407434885732e+03
6.329830056215316745e+02 2.775132834453144824e+03 6.477779855872158805e+02 5.700843541227808601e+03 5.828863210397743160e+02 3.686407362692507377e+03
6.331830056215317200e+02 2.770226962758839818e+03 6.479779855872159260e+02 5.699162697510302678e+03 5.830863210397742478e+02 3.705682616181485173e+03
6.333830056215317654e+02 2.765310586465136112e+03 6.481779855872158578e+02 5.697469778933605994e+03 5.832863210397742932e+02 3.725001905757732857e+03
6.335830056215316972e+02 2.760383831964784804e+03 6.483779855872157896e+02 5.695764938005090698e+03 5.834863210397743387e+02 3.744364967297939984e+03
6.337830056215316290e+02 2.755446825350823929e+03 6.485779855872158350e+02 5.694048326779118725e+03 5.836863210397742705e+02 3.763771534709185744e+03
6.339830056215316745e+02 2.750499692413492994e+03 6.487779855872158805e+02 5.692320096851896778e+03 5.838863210397742023e+02 3.783221339938498204e+03
6.341830056215317200e+02 2.745542558637158436e+03 6.489779855872158123e+02 5.690580399356391354e+03 5.840863210397742478e+02 3.802714112982673669e+03
6.343830056215316517e+02 2.740575549197279088e+03 6.491779855872157441e+02 5.688829384957279217e+03 5.842863210397742932e+02 3.822249581898063752e+03
6.345830056215315835e+02 2.735598788957399393e+03 6.493779855872157896e+02 5.687067203845969743e+03 5.844863210397742250e+02 3.841827472810583913e+03
6.347830056215316290e+02 2.730612402466190360e+03 6.495779855872158350e+02 5.685294005735667270e+03 5.846863210397741568e+02 3.861447509925805662e+03
6.349830056215316745e+02 2.725616513954529182e+03 6.497779855872157668e+02 5.683509939856500750e+03 5.848863210397742023e+02 3.881109415539154270e+03
6.351830056215316063e+02 2.720611247332591574e+03 6.499779855872156986e+02 5.681715154950683427e+03 5.850863210397742478e+02 3.900812910046155139e+03
6.353830056215315381e+02 2.715596726186991418e+03 6.501779855872157441e+02 5.679909799267747985e+03 5.852863210397741796e+02 3.920557711952857517e+03
6.355830056215315835e+02 2.710573073777954050e+03 6.503779855872157896e+02 5.678094020559832643e+03 5.854863210397741113e+02 3.940343537886428749e+03
6.357830056215316290e+02 2.705540413036537302e+03 6.505779855872157214e+02 5.676267966076999073e+03 5.856863210397741568e+02 3.960170102605653483e+03
6.359830056215315608e+02 2.700498866561860723e+03 6.507779855872156531e+02 5.674431782562631270e+03 5.858863210397742023e+02 3.980037119011741197e+03
6.361830056215314926e+02 2.695448556618382099e+03 6.509779855872156986e+02 5.672585616248862607e+03 5.860863210397741341e+02 3.999944298159089612e+03
6.363830056215315381e+02 2.690389605133205805e+03 6.511779855872157441e+02 5.670729612852081118e+03 5.862863210397740659e+02 4.019891349266313682e+03
6.365830056215315835e+02 2.685322133693441174e+03 6.513779855872156759e+02 5.668863917568463876e+03 5.864863210397741113e+02 4.039877979727176808e+03
6.367830056215315153e+02 2.680246263543569967e+03 6.515779855872156077e+02 5.666988675069576857e+03 5.866863210397741568e+02 4.059903895121804908e+03
6.369830056215314471e+02 2.675162115582851129e+03 6.517779855872156531e+02 5.665104029498025739e+03 5.868863210397740886e+02 4.079968799227830004e+03
6.371830056215314926e+02 2.670069810362773751e+03 6.519779855872156986e+02 5.663210124463160355e+03 5.870863210397740204e+02 4.100072394031856675e+03
6.373830056215315381e+02 2.664969468084546861e+03 6.521779855872156304e+02 5.661307103036827357e+03 5.872863210397740659e+02 4.120214379740828917e+03
6.375830056215314698e+02 2.659861208596596953e+03 6.523779855872155622e+02 5.659395107749181079e+03 5.874863210397741113e+02 4.140394454793514342e+03
6.377830056215314016e+02 2.654745151392113257e+03 6.525779855872156077e+02 5.657474280584538974e+03 5.876863210397740431e+02 4.160612315872208455e+03
6.379830056215314471e+02 2.649621415606628489e+03 6.527779855872156531e+02 5.655544762977305254e+03 5.878863210397739749e+02 4.180867657914468509e+03
6.381830056215314926e+02 2.644490120015642333e+03 6.529779855872155849e+02 5.653606695807927281e+03 5.880863210397740204e+02 4.201160174124885089e+03
6.383830056215314244e+02 2.639351383032257218e+03 6.531779855872155167e+02 5.651660219398913796e+03 5.882863210397740659e+02 4.221489555987036510e+03
6.385830056215313562e+02 2.634205322704848641e+03 6.533779855872155622e+02 5.649705473510910451e+03 5.884863210397739977e+02 4.241855493275463232e+03
6.387830056215314016e+02 2.629052056714787341e+03 6.535779855872156077e+02 5.647742597338821724e+03 5.886863210397739294e+02 4.262257674067819607e+03
6.389830056215314471e+02 2.623891702374181477e+03 6.537779855872155395e+02 5.645771729507979217e+03 5.888863210397739749e+02 4.282695784757079309e+03
6.391830056215313789e+02 2.618724376623653370e+03 6.539779855872154712e+02 5.643793008070376345e+03 5.890863210397740204e+02 4.303169510063712551e+03
6.393830056215313107e+02 2.613550196030133975e+03 6.541779855872155167e+02 5.641806570500940325e+03 5.892863210397739522e+02 4.323678533048190729e+03
6.395830056215313562e+02 2.608369276784719204e+03 6.543779855872155622e+02 5.639812553693867812e+03 5.894863210397738840e+02 4.344222535123384660e+03
6.397830056215314016e+02 2.603181734700543075e+03 6.545779855872154940e+02 5.637811093959004211e+03 5.896863210397739294e+02 4.364801196067147430e+03
6.399830056215313334e+02 2.597987685210671316e+03 6.547779855872154258e+02 5.635802327018277538e+03 5.898863210397739749e+02 4.385414194034932734e+03
6.401830056215312652e+02 2.592787243366045004e+03 6.549779855872154712e+02 5.633786388002185049e+03 5.900863210397739067e+02 4.406061205572475956e+03
6.403830056215313107e+02 2.587580523833449206e+03 6.551779855872155167e+02 5.631763411446330792e+03 5.902863210397738385e+02 4.426741905628733548e+03
6.405830056215313562e+02 2.582367640893512089e+03 6.553779855872154485e+02 5.629733531288011363e+03 5.904863210397738840e+02 4.447455967568683263e+03
6.407830056215312879e+02 2.577148708438744507e+03 6.555779855872153803e+02 5.627696880862857142e+03 5.906863210397739294e+02 4.468203063186243526e+03
6.409830056215312197e+02 2.571923839971585949e+03 6.557779855872154258e+02 5.625653592901524462e+03 5.908863210397738612e+02 4.488982862717480202e+03
6.411830056215312652e+02 2.566693148602515066e+03 6.559779855872154712e+02 5.623603799526432340e+03 5.910863210397737930e+02 4.509795034853655125e+03
6.413830056215313107e+02 2.561456747048171565e+03 6.561779855872154030e+02 5.621547632248565606e+03 5.912863210397738385e+02 4.530639246754453779e+03
6.415830056215312425e+02 2.556214747629519024e+03 6.563779855872153348e+02 5.619485221964304401e+03 5.914863210397738840e+02 4.551515164061294854e+03
6.417830056215311743e+02 2.550967262270013180e+03 6.565779855872153803e+02 5.617416698952327351e+03 5.916863210397738158e+02 4.572422450910680709e+03
6.419830056215312197e+02 2.545714402493842499e+03 6.567779855872154258e+02 5.615342192870556573e+03 5.918863210397737475e+02 4.593360769947738845e+03
6.421830056215312652e+02 2.540456279424169679e+03 6.569779855872153576e+02 5.613261832753149065e+03 5.920863210397737930e+02 4.614329782339630583e+03
6.423830056215311970e+02 2.535193003781412699e+03 6.571779855872152893e+02 5.611175747007546306e+03 5.922863210397738385e+02 4.635329147789260787e+03
6.425830056215311288e+02 2.529924685881554069e+03 6.573779855872153348e+02 5.609084063411562965e+03 5.924863210397737703e+02 4.656358524548839341e+03
6.427830056215311743e+02 2.524651435634475092e+03 6.575779855872153803e+02 5.606986909110541092e+03 5.926863210397737021e+02 4.677417569433777317e+03
6.429830056215312197e+02 2.519373362542343784e+03 6.577779855872153121e+02 5.604884410614543413e+03 5.928863210397737475e+02 4.698505937836414887e+03
6.431830056215311515e+02 2.514090575698007342e+03 6.579779855872152439e+02 5.602776693795594838e+03 5.930863210397737930e+02 4.719623283739922954e+03
6.433830056215310833e+02 2.508803183783414170e+03 6.581779855872152893e+02 5.600663883884977622e+03 5.932863210397737248e+02 4.740769259732255705e+03
6.435830056215311288e+02 2.503511295068081381e+03 6.583779855872153348e+02 5.598546105470582916e+03 5.934863210397736566e+02 4.761943517020264153e+03
6.437830056215311743e+02 2.498215017407596861e+03 6.585779855872152666e+02 5.596423482494302334e+03 5.936863210397737021e+02 4.783145705443731458e+03
6.439830056215311060e+02 2.492914458242124056e+03 6.587779855872151984e+02 5.594296138249462274e+03 5.938863210397737475e+02 4.804375473489492833e+03
6.441830056215310378e+02 2.487609724594952695e+03 6.589779855872152439e+02 5.592164195378328259e+03 5.940863210397736793e+02 4.825632468305743714e+03
6.443830056215310833e+02 2.482300923071073157e+03 6.591779855872152893e+02 5.590027775869637480e+03 5.942863210397736111e+02 4.846916335716374306e+03
6.445830056215311288e+02 2.476988159855805861e+03 6.593779855872152211e+02 5.587887001056195913e+03 5.944863210397736566e+02 4.868226720235197718e+03
6.447830056215310606e+02 2.471671540713416107e+03 6.595779855872151529e+02 5.585741991612508173e+03 5.946863210397737021e+02 4.889563265080499150e+03
6.449830056215309924e+02 2.466351170985776662e+03 6.597779855872151984e+02 5.583592867552471034e+03 5.948863210397736339e+02 4.910925612189388630e+03
6.451830056215310378e+02 2.461027155591075370e+03 6.599779855872152439e+02 5.581439748227106975e+03 5.950863210397735656e+02 4.932313402232517547e+03
6.453830056215310833e+02 2.455699599022534130e+03 6.601779855872151757e+02 5.579282752322348642e+03 5.952863210397736111e+02 4.953726274628548708e+03
6.455830056215310151e+02 2.450368605347155608e+03 6.603779855872151074e+02 5.577121997856866983e+03 5.954863210397736566e+02 4.975163867558810125e+03
6.457830056215309469e+02 2.445034278204498150e+03 6.605779855872151529e+02 5.574957602179945752e+03 5.956863210397735884e+02 4.996625817982126136e+03
6.459830056215309924e+02 2.439696720805484802e+03 6.607779855872151984e+02 5.572789681969423327e+03 5.958863210397735202e+02 5.018111761649484833e+03
6.461830056215310378e+02 2.434356035931246879e+03 6.609779855872151302e+02 5.570618353229654531e+03 5.960863210397735656e+02 5.039621333118934672e+03
6.463830056215309696e+02 2.429012325931975738e+03 6.611779855872150620e+02 5.568443731289533389e+03 5.962863210397736111e+02 5.061154165770420150e+03
6.465830056215309014e+02 2.423665692725811823e+03 6.613779855872151074e+02 5.566265930800561364e+03 5.964863210397735429e+02 5.082709891820738449e+03
6.467830056215309469e+02 2.418316237797764188e+03 6.615779855872151529e+02 5.564085065734967429e+03 5.966863210397734747e+02 5.104288142338537000e+03
6.469830056215309924e+02 2.412964062198659576e+03 6.617779855872150847e+02 5.561901249383868162e+03 5.968863210397735202e+02 5.125888547259360166e+03
6.471830056215309241e+02 2.407609266544112415e+03 6.619779855872150165e+02 5.559714594355469671e+03 5.970863210397735656e+02 5.147510735400674093e+03
6.473830056215308559e+02 2.402251951013515281e+03 6.621779855872150620e+02 5.557525212573334102e+03 5.972863210397734974e+02 5.169154334477061639e+03
6.475830056215309014e+02 2.396892215349067101e+03 6.623779855872151074e+02 5.555333215274669783e+03 5.974863210397734292e+02 5.190818971115430031e+03
6.477830056215309469e+02 2.391530158854832735e+03 6.625779855872150392e+02 5.553138713008685954e+03 5.976863210397734747e+02 5.212504270870177606e+03
6.479830056215308787e+02 2.386165880395817112e+03 6.627779855872149710e+02 5.550941815634983868e+03 5.978863210397735202e+02 5.234209858238484230e+03
6.481830056215308105e+02 2.380799478397064377e+03 6.629779855872150165e+02 5.548742632321991550e+03 5.980863210397734520e+02 5.255935356675637195e+03
6.483830056215308559e+02 2.375431050842789773e+03 6.631779855872150620e+02 5.546541271545452219e+03 5.982863210397733837e+02 5.277680388610434420e+03
6.485830056215309014e+02 2.370060695275550188e+03 6.633779855872149938e+02 5.544337841086956360e+03 5.984863210397734292e+02 5.299444575460520355e+03
6.487830056215308332e+02 2.364688508795413327e+03 6.635779855872149255e+02 5.542132448032506545e+03 5.986863210397734747e+02 5.321227537647893769e+03
6.489830056215307650e+02 2.359314588059165089e+03 6.637779855872149710e+02 5.539925198771141368e+03 5.988863210397734065e+02 5.343028894614326418e+03
6.491830056215308105e+02 2.353939029279549686e+03 6.639779855872150165e+02 5.537716198993604849e+03 5.990863210397733383e+02 5.364848264836934504e+03
6.493830056215308559e+02 2.348561928224528401e+03 6.641779855872149483e+02 5.535505553691046771e+03 5.992863210397733837e+02 5.386685265843762863e+03
6.495830056215307877e+02 2.343183380216573823e+03 6.643779855872148801e+02 5.533293367153779400e+03 5.994863210397734292e+02 5.408539514229288216e+03
6.497830056215307195e+02 2.337803480131953165e+03 6.645779855872149255e+02 5.531079742970069674e+03 5.996863210397733610e+02 5.430410625670164336e+03
6.499830056215307650e+02 2.332422322400087978e+03 6.647779855872149710e+02 5.528864784024986875e+03 5.998863210397732928e+02 5.452298214940822618e+03
6.501830056215308105e+02 2.327040001002906592e+03 6.649779855872149028e+02 5.526648592499283041e+03 6.000863210397733383e+02 5.474201895929189959e+03
6.503830056215307422e+02 2.321656609474230663e+03 6.651779855872148346e+02 5.524431269868317941e+03 6.002863210397733837e+02 5.496121281652428479e+03
6.505830056215306740e+02 2.316272240899177632e+03 6.653779855872148801e+02 5.522212916901027711e+03 6.004863210397733155e+02 5.518055984272657042e+03
6.507830056215307195e+02 2.310886987913589564e+03 6.655779855872149255e+02 5.519993633658950785e+03 6.006863210397732473e+02 5.540005615112830128e+03
6.509830056215307650e+02 2.305500942703506553e+03 6.657779855872148573e+02 5.517773519495274741e+03 6.008863210397732928e+02 5.561969784672507558e+03
6.511830056215306968e+02 2.300114197004646485e+03 6.659779855872147891e+02 5.515552673053934086e+03 6.010863210397733383e+02 5.583948102643686070e+03
6.513830056215306286e+02 2.294726842101887542e+03 6.661779855872148346e+02 5.513331192268754421e+03 6.012863210397732701e+02 5.605940177926706383e+03
6.515830056215306740e+02 2.289338968828817087e+03 6.663779855872148801e+02 5.511109174362640260e+03 6.014863210397732018e+02 5.627945618646180264e+03
6.517830056215307195e+02 2.283950667567289202e+03 6.665779855872148119e+02 5.508886715846800143e+03 6.016863210397732473e+02 5.649964032166899415e+03
6.519830056215306513e+02 2.278562028246983118e+03 6.667779855872147436e+02 5.506663912520001759e+03 6.018863210397732928e+02 5.671995025109728886e+03
6.521830056215305831e+02 2.273173140345007141e+03 6.669779855872147891e+02 5.504440859467894370e+03 6.020863210397732246e+02 5.694038203367660572e+03
6.523830056215306286e+02 2.267784092885525297e+03 6.671779855872148346e+02 5.502217651062357618e+03 6.022863210397731564e+02 5.716093172121796670e+03
6.525830056215306740e+02 2.262394974439404450e+03 6.673779855872147664e+02 5.499994380960889430e+03 6.024863210397732018e+02 5.738159535857370429e+03
6.527830056215306058e+02 2.257005873123875972e+03 6.675779855872146982e+02 5.497771142106033949e+03 6.026863210397732473e+02 5.760236898379711420e+03
6.529830056215305376e+02 2.251616876602224238e+03 6.677779855872147436e+02 5.495548026724863121e+03 6.028863210397731791e+02 5.782324862830364509e+03
6.531830056215305831e+02 2.246228072083498773e+03 6.679779855872147891e+02 5.493325126328485567e+03 6.030863210397731109e+02 5.804423031703163360e+03
6.533830056215306286e+02 2.240839546322262777e+03 6.681779855872147209e+02 5.491102531711598203e+03 6.032863210397731564e+02 5.826531006860330308e+03
6.535830056215305603e+02 2.235451385618337554e+03 6.683779855872146527e+02 5.488880332952083336e+03 6.034863210397732018e+02 5.848648389548507112e+03
6.537830056215304921e+02 2.230063675816578325e+03 6.685779855872146982e+02 5.486658619410637584e+03 6.036863210397731336e+02 5.870774780414905763e+03
6.539830056215305376e+02 2.224676502306676412e+03 6.687779855872147436e+02 5.484437479730450832e+03 6.038863210397730654e+02 5.892909779523481120e+03
6.541830056215305831e+02 2.219289950022995072e+03 6.689779855872146754e+02 5.482217001836909731e+03 6.040863210397731109e+02 5.915052986371037150e+03
6.543830056215305149e+02 2.213904103444402153e+03 6.691779855872146072e+02 5.479997272937355774e+03 6.042863210397731564e+02 5.937203999903335898e+03
6.545830056215304467e+02 2.208519046594129577e+03 6.693779855872146527e+02 5.477778379520867020e+03 6.044863210397730882e+02 5.959362418531351977e+03
6.547830056215304921e+02 2.203134863039665106e+03 6.695779855872146982e+02 5.475560407358098018e+03 6.046863210397730199e+02 5.981527840147355164e+03
6.549830056215305376e+02 2.197751635892668219e+03 6.697779855872146300e+02 5.473343441501136112e+03 6.048863210397730654e+02 6.003699862141146696e+03
6.551830056215304694e+02 2.192369447808882796e+03 6.699779855872145617e+02 5.471127566283409578e+03 6.050863210397731109e+02 6.025878081416220994e+03
6.553830056215304012e+02 2.186988380988093922e+03 6.701779855872146072e+02 5.468912865319627599e+03 6.052863210397730427e+02 6.048062094405922835e+03
6.555830056215304467e+02 2.181608517174092412e+03 6.703779855872146527e+02 5.466699421505770260e+03 6.054863210397729745e+02 6.070251497089715485e+03
6.557830056215304921e+02 2.176229937654667538e+03 6.705779855872145845e+02 5.464487317019094007e+03 6.056863210397730199e+02 6.092445885009317863e+03
6.559830056215304239e+02 2.170852723261624760e+03 6.707779855872145163e+02 5.462276633318193490e+03 6.058863210397730654e+02 6.114644853284927194e+03
6.561830056215303557e+02 2.165476954370792555e+03 6.709779855872145617e+02 5.460067451143086146e+03 6.060863210397729972e+02 6.136847996631410751e+03
6.563830056215304012e+02 2.160102710902087438e+03 6.711779855872146072e+02 5.457859850515354083e+03 6.062863210397729290e+02 6.159054909374534873e+03
6.565830056215304467e+02 2.154730072319586725e+03 6.713779855872145390e+02 5.455653910738296872e+03 6.064863210397729745e+02 6.181265185467123047e+03
6.567830056215303784e+02 2.149359117631607660e+03 6.715779855872144708e+02 5.453449710397136187e+03 6.066863210397730199e+02 6.203478418505299487e+03
6.569830056215303102e+02 2.143989925390817461e+03 6.717779855872145163e+02 5.451247327359253177e+03 6.068863210397729517e+02 6.225694201744626298e+03
6.571830056215303557e+02 2.138622573694353378e+03 6.719779855872145617e+02 5.449046838774464049e+03 6.070863210397728835e+02 6.247912128116363419e+03
6.573830056215304012e+02 2.133257140183987758e+03 6.721779855872144935e+02 5.446848321075322929e+03 6.072863210397729290e+02 6.270131790243670366e+03
6.575830056215303330e+02 2.127893702046281760e+03 6.723779855872144253e+02 5.444651849977470192e+03 6.074863210397729745e+02 6.292352780457676090e+03
6.577830056215302648e+02 2.122532336012758151e+03 6.725779855872144708e+02 5.442457500480005365e+03 6.076863210397729063e+02 6.314574690813741654e+03
6.579830056215303102e+02 2.117173118360117769e+03 6.727779855872145163e+02 5.440265346865910942e+03 6.078863210397728380e+02 6.336797113107641962e+03
6.581830056215303557e+02 2.111816124910460530e+03 6.729779855872144481e+02 5.438075462702490768e+03 6.080863210397728835e+02 6.359019638891705654e+03
6.583830056215302875e+02 2.106461431031517805e+03 6.731779855872143798e+02 5.435887920841852974e+03 6.082863210397729290e+02 6.381241859490906791e+03
6.585830056215302193e+02 2.101109111636911621e+03 6.733779855872144253e+02 5.433702793421430215e+03 6.084863210397728608e+02 6.403463366019058412e+03
6.587830056215302648e+02 2.095759241186422059e+03 6.735779855872144708e+02 5.431520151864528088e+03 6.086863210397727926e+02 6.425683749395000632e+03
6.589830056215303102e+02 2.090411893686297844e+03 6.737779855872144026e+02 5.429340066880911763e+03 6.088863210397728380e+02 6.447902600358591371e+03
6.591830056215302420e+02 2.085067142689557386e+03 6.739779855872143344e+02 5.427162608467415339e+03 6.090863210397728835e+02 6.470119509486889001e+03
6.593830056215301738e+02 2.079725061296302101e+03 6.741779855872143798e+02 5.424987845908594863e+03 6.092863210397728153e+02 6.492334067210180365e+03
6.595830056215302193e+02 2.074385722154082487e+03 6.743779855872144253e+02 5.422815847777417730e+03 6.094863210397727471e+02 6.514545863828130678e+03
6.597830056215302648e+02 2.069049197458253730e+03 6.745779855872143571e+02 5.420646681935972083e+03 6.096863210397727926e+02 6.536754489525815188e+03
6.599830056215301965e+02 2.063715558952355423e+03 6.747779855872142889e+02 5.418480415536209875e+03 6.098863210397728380e+02 6.558959534389660803e+03
6.601830056215301283e+02 2.058384877928497644e+03 6.749779855872143344e+02 5.416317115020737219e+03 6.100863210397727698e+02 6.581160588423586887e+03
6.603830056215301738e+02 2.053057225227781601e+03 6.751779855872143798e+02 5.414156846123618379e+03 6.102863210397727016e+02 6.603357241564964170e+03
6.605830056215302193e+02 2.047732671240736181e+03 6.753779855872143116e+02 5.411999673871223422e+03 6.104863210397727471e+02 6.625549083700575466e+03
6.607830056215301511e+02 2.042411285907756792e+03 6.755779855872142434e+02 5.409845662583098601e+03 6.106863210397727926e+02 6.647735704682596406e+03
6.609830056215300829e+02 2.037093138719556919e+03 6.757779855872142889e+02 5.407694875872874036e+03 6.108863210397727244e+02 6.669916694344473399e+03
6.611830056215301283e+02 2.031778298717656298e+03 6.759779855872143344e+02 5.405547376649197759e+03 6.110863210397726561e+02 6.692091642516930733e+03
6.613830056215301738e+02 2.026466834494887735e+03 6.761779855872142662e+02 5.403403227116711605e+03 6.112863210397727016e+02 6.714260139043812160e+03
6.615830056215301056e+02 2.021158814195878222e+03 6.763779855872141979e+02 5.401262488777034378e+03 6.114863210397727471e+02 6.736421773797916103e+03
6.617830056215300374e+02 2.015854305517597140e+03 6.765779855872142434e+02 5.399125222429801397e+03 6.116863210397726789e+02 6.758576136696854519e+03
6.619830056215300829e+02 2.010553375709876946e+03 6.767779855872142889e+02 5.396991488173713151e+03 6.118863210397726107e+02 6.780722817718884471e+03
6.621830056215301283e+02 2.005256091575994560e+03 6.769779855872142207e+02 5.394861345407633053e+03 6.120863210397726561e+02 6.802861406918668763e+03
6.623830056215300601e+02 1.999962519473224347e+03 6.771779855872141525e+02 5.392734852831690660e+03 6.122863210397727016e+02 6.824991494443038391e+03
6.625830056215299919e+02 1.994672725313420869e+03 6.773779855872141979e+02 5.390612068448431273e+03 6.124863210397726334e+02 6.847112670546679510e+03
6.627830056215300374e+02 1.989386774563629842e+03 6.775779855872142434e+02 5.388493049563998284e+03 6.126863210397725652e+02 6.869224525607925898e+03
6.629830056215300829e+02 1.984104732246704543e+03 6.777779855872141752e+02 5.386377852789329154e+03 6.128863210397726107e+02 6.891326650144303130e+03
6.631830056215300147e+02 1.978826662941931772e+03 6.779779855872141070e+02 5.384266534041380510e+03 6.130863210397726561e+02 6.913418634828236463e+03
6.633830056215299464e+02 1.973552630785670090e+03 6.781779855872141525e+02 5.382159148544398704e+03 6.132863210397725879e+02 6.935500070502602284e+03
6.635830056215299919e+02 1.968282699472018976e+03 6.783779855872141979e+02 5.380055750831202204e+03 6.134863210397725197e+02 6.957570548196331401e+03
6.637830056215300374e+02 1.963016932253487539e+03 6.785779855872141297e+02 5.377956394744493991e+03 6.136863210397725652e+02 6.979629659139955038e+03
6.639830056215299692e+02 1.957755391941685502e+03 6.787779855872140615e+02 5.375861133438206707e+03 6.138863210397726107e+02 7.001676994780988935e+03
6.641830056215299010e+02 1.952498140908010328e+03 6.789779855872141070e+02 5.373770019378868710e+03 6.140863210397725425e+02 7.023712146799516631e+03
6.643830056215299464e+02 1.947245241084371173e+03 6.791779855872141525e+02 5.371683104347004701e+03 6.142863210397724743e+02 7.045734707123539010e+03
6.645830056215299919e+02 1.941996753963924220e+03 6.793779855872140843e+02 5.369600439438556350e+03 6.144863210397725197e+02 7.067744267944414787e+03
6.647830056215299237e+02 1.936752740601805272e+03 6.795779855872140160e+02 5.367522075066325669e+03 6.146863210397725652e+02 7.089740421732093637e+03
6.649830056215298555e+02 1.931513261615872580e+03 6.797779855872140615e+02 5.365448060961457486e+03 6.148863210397724970e+02 7.111722761250514850e+03
6.651830056215299010e+02 1.926278377187489014e+03 6.799779855872141070e+02 5.363378446174940109e+03 6.150863210397724288e+02 7.133690879572865015e+03
6.653830056215299464e+02 1.921048147062308090e+03 6.801779855872140388e+02 5.361313279079126005e+03 6.152863210397724743e+02 7.155644370096753846e+03
6.655830056215298782e+02 1.915822630551050679e+03 6.803779855872139706e+02 5.359252607369288853e+03 6.154863210397725197e+02 7.177582826559409114e+03
6.657830056215298100e+02 1.910601886530317643e+03 6.805779855872140160e+02 5.357196478065198789e+03 6.156863210397724515e+02 7.199505843052810633e+03
6.659830056215298555e+02 1.905385973443404509e+03 6.807779855872140615e+02 5.355144937512721299e+03 6.158863210397723833e+02 7.221413014038797883e+03
6.661830056215299010e+02 1.900174949301137985e+03 6.809779855872139933e+02 5.353098031385454306e+03 6.160863210397724288e+02 7.243303934364127599e+03
6.663830056215298328e+02 1.894968871682724966e+03 6.811779855872139251e+02 5.351055804686364354e+03 6.162863210397724743e+02 7.265178199275406769e+03
6.665830056215297645e+02 1.889767797736582452e+03 6.813779855872139706e+02 5.349018301749469174e+03 6.164863210397724060e+02 7.287035404434072007e+03
6.667830056215298100e+02 1.884571784181222256e+03 6.815779855872140160e+02 5.346985566241538436e+03 6.166863210397723378e+02 7.308875145931389852e+03
6.669830056215298555e+02 1.879380887306136628e+03 6.817779855872139478e+02 5.344957641163819062e+03 6.168863210397723833e+02 7.330697020303198769e+03
6.671830056215297873e+02 1.874195162972671824e+03 6.819779855872138796e+02 5.342934568853765086e+03 6.170863210397724288e+02 7.352500624544777565e+03
6.673830056215297191e+02 1.869014666614931457e+03 6.821779855872139251e+02 5.340916390986823899e+03 6.172863210397723606e+02 7.374285556125551011e+03
6.675830056215297645e+02 1.863839453240699186e+03 6.823779855872139706e+02 5.338903148578222499e+03 6.174863210397722924e+02 7.396051413003920970e+03
6.677830056215298100e+02 1.858669577432355254e+03 6.825779855872139024e+02 5.336894881984782842e+03 6.176863210397723378e+02 7.417797793641795579e+03
6.679830056215297418e+02 1.853505093347818274e+03 6.827779855872138342e+02 5.334891630906752653e+03 6.178863210397723833e+02 7.439524297019282130e+03
6.681830056215296736e+02 1.848346054721477685e+03 6.829779855872138796e+02 5.332893434389672620e+03 6.180863210397723151e+02 7.461230522649168961e+03
6.683830056215297191e+02 1.843192514865163503e+03 6.831779855872139251e+02 5.330900330826254503e+03 6.182863210397722469e+02 7.482916070591522839e+03
6.685830056215297645e+02 1.838044526669109928e+03 6.833779855872138569e+02 5.328912357958286520e+03 6.184863210397722924e+02 7.504580541468114461e+03
6.687830056215296963e+02 1.832902142602936237e+03 6.835779855872137887e+02 5.326929552878549657e+03 6.186863210397723378e+02 7.526223536476732079e+03
6.689830056215296281e+02 1.827765414716624036e+03 6.837779855872138342e+02 5.324951952032772169e+03 6.188863210397722696e+02 7.547844657405614271e+03
6.691830056215296736e+02 1.822634394641527251e+03 6.839779855872138796e+02 5.322979591221590454e+03 6.190863210397722014e+02 7.569443506647711729e+03
6.693830056215297191e+02 1.817509133591377349e+03 6.841779855872138114e+02 5.321012505602539022e+03 6.192863210397722469e+02 7.591019687214911755e+03
6.695830056215296509e+02 1.812389682363307656e+03 6.843779855872137432e+02 5.319050729692060486e+03 6.194863210397722924e+02 7.612572802752178177e+03
6.697830056215295826e+02 1.807276091338866536e+03 6.845779855872137887e+02 5.317094297367520085e+03 6.196863210397722241e+02 7.634102457551709449e+03
6.699830056215296281e+02 1.802168410485066488e+03 6.847779855872138342e+02 5.315143241869272970e+03 6.198863210397721559e+02 7.655608256566994896e+03
6.701830056215296736e+02 1.797066689355434164e+03 6.849779855872137659e+02 5.313197595802718752e+03 6.200863210397722014e+02 7.677089805426783641e+03
6.703830056215296054e+02 1.791970977091069699e+03 6.851779855872136977e+02 5.311257391140390610e+03 6.202863210397722469e+02 7.698546710449010789e+03
6.705830056215295372e+02 1.786881322421697632e+03 6.853779855872137432e+02 5.309322659224060772e+03 6.204863210397721787e+02 7.719978578654701778e+03
6.707830056215295826e+02 1.781797773666753756e+03 6.855779855872137887e+02 5.307393430766875099e+03 6.206863210397721105e+02 7.741385017781788520e+03
6.709830056215296281e+02 1.776720378736477187e+03 6.857779855872137205e+02 5.305469735855484942e+03 6.208863210397721559e+02 7.762765636298861864e+03
6.711830056215295599e+02 1.771649185132994262e+03 6.859779855872136523e+02 5.303551603952213554e+03 6.210863210397722014e+02 7.784120043418823116e+03
6.713830056215294917e+02 1.766584239951415384e+03 6.861779855872136977e+02 5.301639063897240703e+03 6.212863210397721332e+02 7.805447849112526455e+03
6.715830056215295372e+02 1.761525589880956886e+03 6.863779855872137432e+02 5.299732143910800005e+03 6.214863210397720650e+02 7.826748664122389528e+03
6.717830056215295826e+02 1.756473281206065622e+03 6.865779855872136750e+02 5.297830871595395365e+03 6.216863210397721105e+02 7.848022099975856690e+03
6.719830056215295144e+02 1.751427359807534685e+03 6.867779855872136068e+02 5.295935273938033788e+03 6.218863210397721559e+02 7.869267768998802239e+03
6.721830056215294462e+02 1.746387871163643013e+03 6.869779855872136523e+02 5.294045377312480014e+03 6.220863210397720877e+02 7.890485284328939088e+03
6.723830056215294917e+02 1.741354860351300431e+03 6.871779855872136977e+02 5.292161207481523888e+03 6.222863210397720195e+02 7.911674259929131949e+03
6.725830056215295372e+02 1.736328372047207722e+03 6.873779855872136295e+02 5.290282789599272292e+03 6.224863210397720650e+02 7.932834310600608660e+03
6.727830056215294690e+02 1.731308450529012589e+03 6.875779855872135613e+02 5.288410148213439243e+03 6.226863210397721105e+02 7.953965051996118746e+03
6.729830056215294007e+02 1.726295139676469717e+03 6.877779855872136068e+02 5.286543307267675118e+03 6.228863210397720422e+02 7.975066100633037422e+03
6.731830056215294462e+02 1.721288482972625843e+03 6.879779855872136523e+02 5.284682290103904052e+03 6.230863210397719740e+02 7.996137073906459591e+03
6.733830056215294917e+02 1.716288523505008925e+03 6.881779855872135840e+02 5.282827119464665884e+03 6.232863210397720195e+02 8.017177590102082831e+03
6.735830056215294235e+02 1.711295303966807523e+03 6.883779855872135158e+02 5.280977817495489944e+03 6.234863210397720650e+02 8.038187268409124044e+03
6.737830056215293553e+02 1.706308866658074521e+03 6.885779855872135613e+02 5.279134405747272467e+03 6.236863210397719968e+02 8.059165728933158789e+03
6.739830056215294007e+02 1.701329253486929929e+03 6.887779855872136068e+02 5.277296905178684938e+03 6.238863210397719286e+02 8.080112592708880584e+03
6.741830056215294462e+02 1.696356505970778926e+03 6.889779855872135386e+02 5.275465336158576974e+03 6.240863210397719740e+02 8.101027481712778354e+03
6.743830056215293780e+02 1.691390665237535814e+03 6.891779855872134704e+02 5.273639718468405590e+03 6.242863210397720195e+02 8.121910018875715650e+03
6.745830056215293098e+02 1.686431772026829549e+03 6.893779855872135158e+02 5.271820071304680823e+03 6.244863210397719513e+02 8.142759828095498051e+03
6.747830056215293553e+02 1.681479866691257484e+03 6.895779855872135613e+02 5.270006413281424102e+03 6.246863210397718831e+02 8.163576534249362339e+03
6.749830056215294007e+02 1.676534989197619780e+03 6.897779855872134931e+02 5.268198762432633885e+03 6.248863210397719286e+02 8.184359763206335629e+03
6.751830056215293325e+02 1.671597179128169046e+03 6.899779855872134249e+02 5.266397136214776765e+03 6.250863210397719740e+02 8.205109141839549920e+03
6.753830056215292643e+02 1.666666475681848169e+03 6.901779855872134704e+02 5.264601551509277670e+03 6.252863210397719058e+02 8.225824298038491179e+03
6.755830056215293098e+02 1.661742917675564513e+03 6.903779855872135158e+02 5.262812024625043705e+03 6.254863210397718376e+02 8.246504860721219302e+03
6.757830056215293553e+02 1.656826543545452523e+03 6.905779855872134476e+02 5.261028571300981639e+03 6.256863210397718831e+02 8.267150459846408921e+03
6.759830056215292871e+02 1.651917391348142701e+03 6.907779855872133794e+02 5.259251206708539939e+03 6.258863210397719286e+02 8.287760726425376561e+03
6.761830056215292188e+02 1.647015498762032621e+03 6.909779855872134249e+02 5.257479945454254448e+03 6.260863210397718603e+02 8.308335292534036853e+03
6.763830056215292643e+02 1.642120903088580008e+03 6.911779855872134704e+02 5.255714801582324071e+03 6.262863210397717921e+02 8.328873791324780541e+03
6.765830056215293098e+02 1.637233641253587393e+03 6.913779855872134021e+02 5.253955788577177373e+03 6.264863210397718376e+02 8.349375857038286995e+03
6.767830056215292416e+02 1.632353749808497923e+03 6.915779855872133339e+02 5.252202919366061906e+03 6.266863210397718831e+02 8.369841125015149373e+03
6.769830056215291734e+02 1.627481264931688202e+03 6.917779855872133794e+02 5.250456206321650825e+03 6.268863210397718149e+02 8.390269231707579820e+03
6.771830056215292188e+02 1.622616222429772733e+03 6.919779855872134249e+02 5.248715661264650407e+03 6.270863210397717467e+02 8.410659814691000065e+03
6.773830056215292643e+02 1.617758657738929742e+03 6.921779855872133567e+02 5.246981295466430311e+03 6.272863210397717921e+02 8.431012512675450125e+03
6.775830056215291961e+02 1.612908605926206747e+03 6.923779855872132885e+02 5.245253119651650195e+03 6.274863210397718376e+02 8.451326965517031567e+03
6.777830056215291279e+02 1.608066101690831601e+03 6.925779855872133339e+02 5.243531144000908171e+03 6.276863210397717694e+02 8.471602814229192518e+03
6.779830056215291734e+02 1.603231179365544676e+03 6.927779855872133794e+02 5.241815378153406527e+03 6.278863210397717012e+02 8.491839700994025407e+03
6.781830056215292188e+02 1.598403872917939680e+03 6.929779855872133112e+02 5.240105831209612006e+03 6.280863210397717467e+02 8.512037269173388268e+03
6.783830056215291506e+02 1.593584215951791066e+03 6.931779855872132430e+02 5.238402511733935171e+03 6.282863210397717921e+02 8.532195163319993299e+03
6.785830056215290824e+02 1.588772241708379397e+03 6.933779855872132885e+02 5.236705427757421603e+03 6.284863210397717239e+02 8.552313029188400833e+03
6.787830056215291279e+02 1.583967983067854448e+03 6.935779855872133339e+02 5.235014586780449463e+03 6.286863210397716557e+02 8.572390513745975113e+03
6.789830056215291734e+02 1.579171472550578756e+03 6.937779855872132657e+02 5.233329995775440693e+03 6.288863210397717012e+02 8.592427265183689087e+03
6.791830056215291052e+02 1.574382742318480268e+03 6.939779855872131975e+02 5.231651661189574952e+03 6.290863210397717467e+02 8.612422932926880094e+03
6.793830056215290369e+02 1.569601824176399987e+03 6.941779855872132430e+02 5.229979588947520824e+03 6.292863210397716784e+02 8.632377167645934605e+03
6.795830056215290824e+02 1.564828749573462574e+03 6.943779855872132885e+02 5.228313784454174311e+03 6.294863210397716102e+02 8.652289621266878385e+03
6.797830056215291279e+02 1.560063549604445143e+03 6.945779855872132202e+02 5.226654252597401864e+03 6.296863210397716557e+02 8.672159946981912071e+03
6.799830056215290597e+02 1.555306255011134454e+03 6.947779855872131520e+02 5.225000997750799797e+03 6.298863210397717012e+02 8.691987799259764870e+03
6.801830056215289915e+02 1.550556896183705248e+03 6.949779855872131975e+02 5.223354023776446411e+03 6.300863210397716330e+02 8.711772833856097350e+03
6.803830056215290369e+02 1.545815503162095638e+03 6.951779855872132430e+02 5.221713334027694145e+03 6.302863210397715648e+02 8.731514707823762365e+03
6.805830056215290824e+02 1.541082105637394079e+03 6.953779855872131748e+02 5.220078931351935353e+03 6.304863210397716102e+02 8.751213079522951375e+03
6.807830056215290142e+02 1.536356732953212486e+03 6.955779855872131066e+02 5.218450818093390808e+03 6.306863210397716557e+02 8.770867608631278927e+03
6.809830056215289460e+02 1.531639414107076846e+03 6.957779855872131520e+02 5.216828996095910043e+03 6.308863210397715875e+02 8.790477956153812556e+03
6.811830056215289915e+02 1.526930177751815336e+03 6.959779855872131975e+02 5.215213466705778046e+03 6.310863210397715193e+02 8.810043784432977191e+03
6.813830056215290369e+02 1.522229052196963266e+03 6.961779855872131293e+02 5.213604230774522875e+03 6.312863210397715648e+02 8.829564757158419525e+03
6.815830056215289687e+02 1.517536065410145056e+03 6.963779855872130611e+02 5.212001288661733270e+03 6.314863210397716102e+02 8.849040539376686866e+03
6.817830056215289005e+02 1.512851245018479176e+03 6.965779855872131066e+02 5.210404640237884450e+03 6.316863210397715420e+02 8.868470797500953267e+03
6.819830056215289460e+02 1.508174618309980360e+03 6.967779855872131520e+02 5.208814284887177564e+03 6.318863210397714738e+02 8.887855199320609245e+03
6.821830056215289915e+02 1.503506212234968643e+03 6.969779855872130838e+02 5.207230221510370029e+03 6.320863210397715193e+02 8.907193414010693232e+03
6.823830056215289233e+02 1.498846053407477029e+03 6.971779855872130156e+02 5.205652448527624074e+03 6.322863210397715648e+02 8.926485112141326681e+03
6.825830056215288550e+02 1.494194168106652114e+03 6.973779855872130611e+02 5.204080963881360731e+03 6.324863210397714965e+02 8.945729965687023650e+03
6.827830056215289005e+02 1.489550582278178354e+03 6.975779855872131066e+02 5.202515765039121106e+03 6.326863210397714283e+02 8.964927648035956736e+03
6.829830056215289460e+02 1.484915321535692328e+03 6.977779855872130383e+02 5.200956848996420376e+03 6.328863210397714738e+02 8.984077833999057475e+03
6.831830056215288778e+02 1.480288411162202465e+03 6.979779855872129701e+02 5.199404212279627245e+03 6.330863210397715193e+02 9.003180199819084010e+03
6.833830056215288096e+02 1.475669876111499207e+03 6.981779855872130156e+02 5.197857850948832493e+03 6.332863210397714511e+02 9.022234423179581427e+03
6.835830056215288550e+02 1.471059741009585650e+03 6.983779855872130611e+02 5.196317760600737529e+03 6.334863210397713829e+02 9.041240183213807541e+03
6.837830056215289005e+02 1.466458030156109544e+03 6.985779855872129929e+02 5.194783936371534764e+03 6.336863210397714283e+02 9.060197160513474955e+03
6.839830056215288323e+02 1.461864767525777097e+03 6.987779855872129247e+02 5.193256372939795256e+03 6.338863210397714738e+02 9.079105037137482213e+03
6.841830056215287641e+02 1.457279976769785890e+03 6.989779855872129701e+02 5.191735064529370902e+03 6.340863210397714056e+02 9.097963496620493970e+03
6.843830056215288096e+02 1.452703681217257326e+03 6.991779855872130156e+02 5.190220004912294826e+03 6.342863210397713374e+02 9.116772223981526622e+03
6.845830056215288550e+02 1.448135903876671136e+03 6.993779855872129474e+02 5.188711187411681749e+03 6.344863210397713829e+02 9.135530905732364772e+03
6.847830056215287868e+02 1.443576667437302831e+03 6.995779855872128792e+02 5.187208604904639287e+03 6.346863210397714283e+02 9.154239229885870373e+03
6.849830056215287186e+02 1.439025994270644787e+03 6.997779855872129247e+02 5.185712249825182880e+03 6.348863210397713601e+02 9.172896885964295507e+03
6.851830056215287641e+02 1.434483906431850755e+03 6.999779855872129701e+02 5.184222114167147083e+03 6.350863210397712919e+02 9.191503565007447833e+03
6.853830056215288096e+02 1.429950425661189456e+03 7.001779855872129019e+02 5.182738189487115960e+03 6.352863210397713374e+02 9.210058959580763258e+03
6.855830056215287414e+02 1.425425573385467032e+03 7.003779855872128337e+02 5.181260466907337104e+03 6.354863210397713829e+02 9.228562763783274931e+03
6.857830056215286731e+02 1.420909370719468825e+03 7.005779855872128792e+02 5.179788937118655667e+03 6.356863210397713146e+02 9.247014673255556772e+03
6.859830056215287186e+02 1.416401838467413882e+03 7.007779855872129247e+02 5.178323590383445662e+03 6.358863210397712464e+02 9.265414385187530570e+03
6.861830056215287641e+02 1.411902997124389913e+03 7.009779855872128564e+02 5.176864416538540354e+03 6.360863210397712919e+02 9.283761598326196690e+03
6.863830056215286959e+02 1.407412866877803026e+03 7.011779855872127882e+02 5.175411404998172657e+03 6.362863210397713374e+02 9.302056012983206529e+03
6.865830056215286277e+02 1.402931467608821094e+03 7.013779855872128337e+02 5.173964544756909163e+03 6.364863210397712692e+02 9.320297331042496808e+03
6.867830056215286731e+02 1.398458818893814623e+03 7.015779855872128792e+02 5.172523824392603274e+03 6.366863210397712010e+02 9.338485255967691046e+03
6.869830056215287186e+02 1.393994940005821263e+03 7.017779855872128110e+02 5.171089232069329228e+03 6.368863210397712464e+02 9.356619492809499206e+03
6.871830056215286504e+02 1.389539849915977811e+03 7.019779855872127428e+02 5.169660755540331593e+03 6.370863210397712919e+02 9.374699748212939085e+03
6.873830056215285822e+02 1.385093567294979493e+03 7.021779855872127882e+02 5.168238382150977486e+03 6.372863210397712237e+02 9.392725730424561334e+03
6.875830056215286277e+02 1.380656110514516968e+03 7.023779855872128337e+02 5.166822098841703337e+03 6.374863210397711555e+02 9.410697149299548983e+03
6.877830056215286731e+02 1.376227497648744702e+03 7.025779855872127655e+02 5.165411892150970743e+03 6.376863210397712010e+02 9.428613716308696894e+03
6.879830056215286049e+02 1.371807746475724571e+03 7.027779855872126973e+02 5.164007748218217785e+03 6.378863210397712464e+02 9.446475144545342118e+03
6.881830056215285367e+02 1.367396874478864675e+03 7.029779855872127428e+02 5.162609652786813967e+03 6.380863210397711782e+02 9.464281148732157817e+03
6.883830056215285822e+02 1.362994898848386129e+03 7.031779855872127882e+02 5.161217591207017904e+03 6.382863210397711100e+02 9.482031445227919903e+03
6.885830056215286277e+02 1.358601836482771432e+03 7.033779855872127200e+02 5.159831548438942264e+03 6.384863210397711555e+02 9.499725752034170000e+03
6.887830056215285595e+02 1.354217703990215341e+03 7.035779855872126518e+02 5.158451509055496899e+03 6.386863210397712010e+02 9.517363788801669216e+03
6.889830056215284912e+02 1.349842517690072782e+03 7.037779855872126973e+02 5.157077457245358346e+03 6.388863210397711327e+02 9.534945276836950143e+03
6.891830056215285367e+02 1.345476293614310862e+03 7.039779855872127428e+02 5.155709376815932046e+03 6.390863210397710645e+02 9.552469939108677863e+03
6.893830056215285822e+02 1.341119047508974518e+03 7.041779855872126745e+02 5.154347251196306388e+03 6.392863210397711100e+02 9.569937500253892722e+03
6.895830056215285140e+02 1.336770794835621928e+03 7.043779855872126063e+02 5.152991063440216749e+03 6.394863210397711555e+02 9.587347686584196708e+03
6.897830056215284458e+02 1.332431550772784703e+03 7.045779855872126518e+02 5.151640796229004081e+03 6.396863210397710873e+02 9.604700226091887089e+03
6.899830056215284912e+02 1.328101330217409895e+03 7.047779855872126973e+02 5.150296431874580776e+03 6.398863210397710191e+02 9.621994848455955434e+03
6.901830056215285367e+02 1.323780147786329735e+03 7.049779855872126291e+02 5.148957952322384699e+03 6.400863210397710645e+02 9.639231285047986603e+03
6.903830056215284685e+02 1.319468017817694090e+03 7.051779855872125609e+02 5.147625339154345966e+03 6.402863210397711100e+02 9.656409268937984962e+03
6.905830056215284003e+02 1.315164954372430657e+03 7.053779855872126063e+02 5.146298573591839158e+03 6.404863210397710418e+02 9.673528534900104205e+03
6.907830056215284458e+02 1.310870971235688557e+03 7.055779855872126518e+02 5.144977636498655556e+03 6.406863210397709736e+02 9.690588819418346247e+03
6.909830056215284912e+02 1.306586081918294440e+03 7.057779855872125836e+02 5.143662508383946260e+03 6.408863210397710191e+02 9.707589860692050934e+03
6.911830056215284230e+02 1.302310299658200620e+03 7.059779855872125154e+02 5.142353169405191693e+03 6.410863210397710645e+02 9.724531398641373016e+03
6.913830056215283548e+02 1.298043637421924359e+03 7.061779855872125609e+02 5.141049599371151089e+03 6.412863210397709963e+02 9.741413174912671820e+03
6.915830056215284003e+02 1.293786107906003735e+03 7.063779855872126063e+02 5.139751777744824722e+03 6.414863210397709281e+02 9.758234932883791771e+03
6.917830056215284458e+02 1.289537723538442151e+03 7.065779855872125381e+02 5.138459683646404301e+03 6.416863210397709736e+02 9.774996417669266521e+03
6.919830056215283776e+02 1.285298496480159429e+03 7.067779855872124699e+02 5.137173295856222467e+03 6.418863210397710191e+02 9.791697376125373921e+03
6.921830056215283093e+02 1.281068438626421766e+03 7.069779855872125154e+02 5.135892592817710465e+03 6.420863210397709508e+02 9.808337556855185539e+03
6.923830056215283548e+02 1.276847561608292381e+03 7.071779855872125609e+02 5.134617552640345821e+03 6.422863210397708826e+02 9.824916710213501574e+03
6.925830056215284003e+02 1.272635876794085789e+03 7.073779855872124926e+02 5.133348153102599099e+03 6.424863210397709281e+02 9.841434588311660264e+03
6.927830056215283321e+02 1.268433395290797307e+03 7.075779855872124244e+02 5.132084371654875213e+03 6.426863210397709736e+02 9.857890945022269079e+03
6.929830056215282639e+02 1.264240127945541190e+03 7.077779855872124699e+02 5.130826185422466551e+03 6.428863210397709054e+02 9.874285535983857699e+03
6.931830056215283093e+02 1.260056085346995133e+03 7.079779855872125154e+02 5.129573571208486101e+03 6.430863210397708372e+02 9.890618118605498239e+03
6.933830056215283548e+02 1.255881277826839550e+03 7.081779855872124472e+02 5.128326505496808750e+03 6.432863210397708826e+02 9.906888452071203574e+03
6.935830056215282866e+02 1.251715715461196851e+03 7.083779855872123790e+02 5.127084964455012596e+03 6.434863210397709281e+02 9.923096297344336563e+03
6.937830056215282184e+02 1.247559408072052747e+03 7.085779855872124244e+02 5.125848923937302061e+03 6.436863210397708599e+02 9.939241417171901048e+03
6.939830056215282639e+02 1.243412365228703266e+03 7.087779855872124699e+02 5.124618359487446469e+03 6.438863210397707917e+02 9.955323576088781920e+03
6.941830056215283093e+02 1.239274596249181286e+03 7.089779855872124017e+02 5.123393246341709528e+03 6.440863210397708372e+02 9.971342540421816011e+03
6.943830056215282411e+02 1.235146110201697866e+03 7.091779855872123335e+02 5.122173559431768808e+03 6.442863210397708826e+02 9.987298078293824801e+03
6.945830056215281729e+02 1.231026915906049453e+03 7.093779855872123790e+02 5.120959273387634312e+03 6.444863210397708144e+02 1.000318995962753797e+04
6.947830056215282184e+02 1.226917021935063531e+03 7.095779855872124244e+02 5.119750362540582501e+03 6.446863210397707462e+02 1.001901795614950788e+04
6.949830056215282639e+02 1.222816436616020837e+03 7.097779855872123562e+02 5.118546800926054857e+03 6.448863210397707917e+02 1.003478184139380755e+04
6.951830056215281957e+02 1.218725168032081683e+03 7.099779855872122880e+02 5.117348562286575543e+03 6.450863210397708372e+02 1.005048139070570141e+04
6.953830056215281274e+02 1.214643224023695439e+03 7.101779855872123335e+02 5.116155620074659964e+03 6.452863210397707689e+02 1.006611638124524143e+04
6.955830056215281729e+02 1.210570612190029806e+03 7.103779855872123790e+02 5.114967947455719695e+03 6.454863210397707007e+02 1.008168659199079048e+04
6.957830056215282184e+02 1.206507339890399635e+03 7.105779855872123107e+02 5.113785517310958312e+03 6.456863210397707462e+02 1.009719180374239477e+04
6.959830056215281502e+02 1.202453414245664590e+03 7.107779855872122425e+02 5.112608302240274497e+03 6.458863210397707917e+02 1.011263179912508713e+04
6.961830056215280820e+02 1.198408842139654780e+03 7.109779855872122880e+02 5.111436274565143322e+03 6.460863210397707235e+02 1.012800636259215753e+04
6.963830056215281274e+02 1.194373630220578434e+03 7.111779855872123335e+02 5.110269406331517530e+03 6.462863210397706553e+02 1.014331528042827449e+04
6.965830056215281729e+02 1.190347784902435706e+03 7.113779855872122653e+02 5.109107669312697908e+03 6.464863210397707007e+02 1.015855834075256644e+04
6.967830056215281047e+02 1.186331312366430211e+03 7.115779855872121971e+02 5.107951035012223656e+03 6.466863210397707462e+02 1.017373533352153936e+04
6.969830056215280365e+02 1.182324218562363967e+03 7.117779855872122425e+02 5.106799474666733659e+03 6.468863210397706780e+02 1.018884605053198175e+04
6.971830056215280820e+02 1.178326509210046197e+03 7.119779855872122880e+02 5.105652959248849584e+03 6.470863210397706098e+02 1.020389028542380584e+04
6.973830056215281274e+02 1.174338189800705095e+03 7.121779855872122198e+02 5.104511459470033515e+03 6.472863210397706553e+02 1.021886783368269425e+04
6.975830056215280592e+02 1.170359265598377078e+03 7.123779855872121516e+02 5.103374945783447401e+03 6.474863210397707007e+02 1.023377849264273937e+04
6.977830056215279910e+02 1.166389741641297405e+03 7.125779855872121971e+02 5.102243388386809784e+03 6.476863210397706325e+02 1.024862206148897167e+04
6.979830056215280365e+02 1.162429622743306709e+03 7.127779855872122425e+02 5.101116757225243418e+03 6.478863210397705643e+02 1.026339834125985180e+04
6.981830056215280820e+02 1.158478913495239794e+03 7.129779855872121743e+02 5.099995021994125636e+03 6.480863210397706098e+02 1.027810713484959706e+04
6.983830056215280138e+02 1.154537618266315121e+03 7.131779855872121061e+02 5.098878152141915962e+03 6.482863210397706553e+02 1.029274824701044963e+04
6.985830056215279456e+02 1.150605741205517006e+03 7.133779855872121516e+02 5.097766116873001920e+03 6.484863210397705870e+02 1.030732148435489216e+04
6.987830056215279910e+02 1.146683286242983741e+03 7.135779855872121971e+02 5.096658885150522110e+03 6.486863210397705188e+02 1.032182665535775413e+04
6.989830056215280365e+02 1.142770257091391386e+03 7.137779855872121288e+02 5.095556425699185638e+03 6.488863210397705643e+02 1.033626357035824549e+04
6.991830056215279683e+02 1.138866657247334842e+03 7.139779855872120606e+02 5.094458707008090641e+03 6.490863210397706098e+02 1.035063204156186293e+04
6.993830056215279001e+02 1.134972489992692545e+03 7.141779855872121061e+02 5.093365697333538265e+03 6.492863210397705416e+02 1.036493188304226169e+04
6.995830056215279456e+02 1.131087758396009121e+03 7.143779855872121516e+02 5.092277364701832994e+03 6.494863210397704734e+02 1.037916291074303263e+04
6.997830056215279910e+02 1.127212465313870098e+03 7.145779855872120834e+02 5.091193676912086630e+03 6.496863210397705188e+02 1.039332494247939758e+04
6.999830056215279228e+02 1.123346613392265681e+03 7.147779855872120152e+02 5.090114601539002251e+03 6.498863210397705643e+02 1.040741779793977548e+04
7.001830056215278546e+02 1.119490205067948864e+03 7.149779855872120606e+02 5.089040105935666361e+03 6.500863210397704961e+02 1.042144129868732307e+04
7.003830056215279001e+02 1.115643242569805352e+03 7.151779855872121061e+02 5.087970157236333762e+03 6.502863210397704279e+02 1.043539526816138277e+04
7.005830056215279456e+02 1.111805727920220306e+03 7.153779855872120379e+02 5.086904722359189691e+03 6.504863210397704734e+02 1.044927953167883970e+04
7.007830056215278773e+02 1.107977662936420757e+03 7.155779855872119697e+02 5.085843768009122869e+03 6.506863210397705188e+02 1.046309391643534218e+04
7.009830056215278091e+02 1.104159049231833251e+03 7.157779855872120152e+02 5.084787260680487634e+03 6.508863210397704506e+02 1.047683825150654593e+04
7.011830056215278546e+02 1.100349888217437865e+03 7.159779855872120606e+02 5.083735166659853348e+03 6.510863210397703824e+02 1.049051236784920366e+04
7.013830056215279001e+02 1.096550181103119030e+03 7.161779855872119924e+02 5.082687452028756525e+03 6.512863210397704279e+02 1.050411609830218731e+04
7.015830056215278319e+02 1.092759928898999533e+03 7.163779855872119242e+02 5.081644082666431132e+03 6.514863210397704734e+02 1.051764927758742488e+04
7.017830056215277637e+02 1.088979132416787252e+03 7.165779855872119697e+02 5.080605024252552539e+03 6.516863210397704052e+02 1.053111174231076075e+04
7.019830056215278091e+02 1.085207792271114158e+03 7.167779855872120152e+02 5.079570242269957816e+03 6.518863210397703369e+02 1.054450333096276700e+04
7.021830056215278546e+02 1.081445908880870775e+03 7.169779855872119469e+02 5.078539702007363303e+03 6.520863210397703824e+02 1.055782388391942004e+04
7.023830056215277864e+02 1.077693482470538129e+03 7.171779855872118787e+02 5.077513368562078540e+03 6.522863210397704279e+02 1.057107324344271183e+04
7.025830056215277182e+02 1.073950513071512887e+03 7.173779855872119242e+02 5.076491206842708380e+03 6.524863210397703597e+02 1.058425125368119734e+04
7.027830056215277637e+02 1.070217000523430670e+03 7.175779855872119697e+02 5.075473181571853274e+03 6.526863210397702915e+02 1.059735776067048027e+04
7.029830056215278091e+02 1.066492944475502100e+03 7.177779855872119015e+02 5.074459257288795015e+03 6.528863210397703369e+02 1.061039261233358411e+04
7.031830056215277409e+02 1.062778344387813831e+03 7.179779855872118333e+02 5.073449398352177013e+03 6.530863210397703824e+02 1.062335565848121041e+04
7.033830056215276727e+02 1.059073199532653916e+03 7.181779855872118787e+02 5.072443568942682759e+03 6.532863210397703142e+02 1.063624675081202440e+04
7.035830056215277182e+02 1.055377508995812832e+03 7.183779855872119242e+02 5.071441733065697917e+03 6.534863210397702460e+02 1.064906574291276957e+04
7.037830056215277637e+02 1.051691271677908617e+03 7.185779855872118560e+02 5.070443854553974234e+03 6.536863210397702915e+02 1.066181249025835859e+04
7.039830056215276954e+02 1.048014486295680854e+03 7.187779855872117878e+02 5.069449897070274346e+03 6.538863210397703369e+02 1.067448685021180790e+04
7.041830056215276272e+02 1.044347151383285109e+03 7.189779855872118333e+02 5.068459824110012960e+03 6.540863210397702687e+02 1.068708868202420672e+04
7.043830056215276727e+02 1.040689265293604649e+03 7.191779855872118787e+02 5.067473599003898926e+03 6.542863210397702005e+02 1.069961784683454425e+04
7.045830056215277182e+02 1.037040826199539424e+03 7.193779855872118105e+02 5.066491184920556407e+03 6.544863210397702460e+02 1.071207420766945143e+04
7.047830056215276500e+02 1.033401832095293685e+03 7.195779855872117423e+02 5.065512544869145131e+03 6.546863210397702915e+02 1.072445762944286798e+04
7.049830056215275818e+02 1.029772280797663598e+03 7.197779855872117878e+02 5.064537641701966095e+03 6.548863210397702233e+02 1.073676797895567870e+04
7.051830056215276272e+02 1.026152169947324410e+03 7.199779855872118333e+02 5.063566438117069993e+03 6.550863210397701550e+02 1.074900512489525136e+04
7.053830056215276727e+02 1.022541497010103285e+03 7.201779855872117651e+02 5.062598896660845639e+03 6.552863210397702005e+02 1.076116893783486012e+04
7.055830056215276045e+02 1.018940259278269650e+03 7.203779855872116968e+02 5.061634979730604755e+03 6.554863210397702460e+02 1.077325929023307799e+04
7.057830056215275363e+02 1.015348453871787683e+03 7.205779855872117423e+02 5.060674649577160380e+03 6.556863210397701778e+02 1.078527605643306924e+04
7.059830056215275818e+02 1.011766077739595858e+03 7.207779855872117878e+02 5.059717868307392564e+03 6.558863210397701096e+02 1.079721911266185634e+04
7.061830056215276272e+02 1.008193127660873756e+03 7.209779855872117196e+02 5.058764597886812226e+03 6.560863210397701550e+02 1.080908833702945594e+04
7.063830056215275590e+02 1.004629600246302061e+03 7.211779855872116514e+02 5.057814800142101376e+03 6.562863210397702005e+02 1.082088360952793846e+04
7.065830056215274908e+02 1.001075491939313451e+03 7.213779855872116968e+02 5.056868436763663340e+03 6.564863210397701323e+02 1.083260481203046220e+04
7.067830056215275363e+02 9.975307990173477037e+02 7.215779855872117423e+02 5.055925469308154788e+03 6.566863210397700641e+02 1.084425182829022924e+04
7.069830056215275818e+02 9.939955175931122540e+02 7.217779855872116741e+02 5.054985859201003223e+03 6.568863210397701096e+02 1.085582454393931766e+04
7.071830056215275135e+02 9.904696436158144479e+02 7.219779855872116059e+02 5.054049567738927180e+03 6.570863210397701550e+02 1.086732284648747373e+04
7.073830056215274453e+02 9.869531728724105051e+02 7.221779855872116514e+02 5.053116556092439168e+03 6.572863210397700868e+02 1.087874662532084221e+04
7.075830056215274908e+02 9.834461009888344734e+02 7.223779855872116968e+02 5.052186785308344952e+03 6.574863210397700186e+02 1.089009577170063130e+04
7.077830056215275363e+02 9.799484234312478748e+02 7.225779855872116286e+02 5.051260216312226476e+03 6.576863210397700641e+02 1.090137017876167738e+04
7.079830056215274681e+02 9.764601355072613842e+02 7.227779855872115604e+02 5.050336809910922966e+03 6.578863210397701096e+02 1.091256974151092982e+04
7.081830056215273999e+02 9.729812323671542345e+02 7.229779855872116059e+02 5.049416526795001118e+03 6.580863210397700414e+02 1.092369435682592120e+04
7.083830056215274453e+02 9.695117090051035120e+02 7.231779855872116514e+02 5.048499327541210732e+03 6.582863210397699731e+02 1.093474392345312117e+04
7.085830056215274908e+02 9.660515602604064043e+02 7.233779855872115832e+02 5.047585172614937619e+03 6.584863210397700186e+02 1.094571834200624471e+04
7.087830056215274226e+02 9.626007808186883494e+02 7.235779855872115149e+02 5.046674022372641048e+03 6.586863210397700641e+02 1.095661751496445140e+04
7.089830056215273544e+02 9.591593652131111867e+02 7.237779855872115604e+02 5.045765837064287552e+03 6.588863210397699959e+02 1.096744134667052458e+04
7.091830056215273999e+02 9.557273078255818746e+02 7.239779855872116059e+02 5.044860576835775646e+03 6.590863210397699277e+02 1.097818974332898870e+04
7.093830056215274453e+02 9.523046028879573441e+02 7.241779855872115377e+02 5.043958201731338704e+03 6.592863210397699731e+02 1.098886261300408660e+04
7.095830056215273771e+02 9.488912444832388928e+02 7.243779855872114695e+02 5.043058671695956946e+03 6.594863210397700186e+02 1.099945986561775499e+04
7.097830056215273089e+02 9.454872265467665784e+02 7.245779855872115149e+02 5.042161946577743038e+03 6.596863210397699504e+02 1.100998141294751986e+04
7.099830056215273544e+02 9.420925428674036084e+02 7.247779855872115604e+02 5.041267986130326790e+03 6.598863210397698822e+02 1.102042716862430461e+04
7.101830056215273999e+02 9.387071870887377827e+02 7.249779855872114922e+02 5.040376750015233483e+03 6.600863210397699277e+02 1.103079704813021999e+04
7.103830056215273316e+02 9.353311527102432592e+02 7.251779855872114240e+02 5.039488197804236734e+03 6.602863210397699731e+02 1.104109096879619574e+04
7.105830056215272634e+02 9.319644330884711962e+02 7.253779855872114695e+02 5.038602288981721358e+03 6.604863210397699049e+02 1.105130884979964685e+04
7.107830056215273089e+02 9.286070214382120867e+02 7.255779855872115149e+02 5.037718982947020777e+03 6.606863210397698367e+02 1.106145061216203067e+04
7.109830056215273544e+02 9.252589108336763957e+02 7.257779855872114467e+02 5.036838239016754414e+03 6.608863210397698822e+02 1.107151617874632939e+04
7.111830056215272862e+02 9.219200942096522340e+02 7.259779855872113785e+02 5.035960016427146002e+03 6.610863210397699277e+02 1.108150547425448167e+04
7.113830056215272180e+02 9.185905643626645087e+02 7.261779855872114240e+02 5.035084274336342787e+03 6.612863210397698595e+02 1.109141842522474144e+04
7.115830056215272634e+02 9.152703139521307776e+02 7.263779855872114695e+02 5.034210971826712921e+03 6.614863210397697912e+02 1.110125496002900763e+04
7.117830056215273089e+02 9.119593355015210818e+02 7.265779855872114013e+02 5.033340067907141929e+03 6.616863210397698367e+02 1.111101500887004295e+04
7.119830056215272407e+02 9.086576213994964064e+02 7.267779855872113330e+02 5.032471521515318273e+03 6.618863210397698822e+02 1.112069850377864350e+04
7.121830056215271725e+02 9.053651639010561212e+02 7.269779855872113785e+02 5.031605291519993443e+03 6.620863210397698140e+02 1.113030537861076482e+04
7.123830056215272180e+02 9.020819551286708702e+02 7.271779855872114240e+02 5.030741336723262066e+03 6.622863210397697458e+02 1.113983556904458419e+04
7.125830056215272634e+02 8.988079870734302403e+02 7.273779855872113558e+02 5.029879615862799255e+03 6.624863210397697912e+02 1.114928901257747384e+04
7.127830056215271952e+02 8.955432515961656463e+02 7.275779855872112876e+02 5.029020087614107979e+03 6.626863210397698367e+02 1.115866564852294323e+04
7.129830056215271270e+02 8.922877404285663943e+02 7.277779855872113330e+02 5.028162710592751864e+03 6.628863210397697685e+02 1.116796541800749037e+04
7.131830056215271725e+02 8.890414451743184827e+02 7.279779855872113785e+02 5.027307443356570730e+03 6.630863210397697003e+02 1.117718826396744407e+04
7.133830056215272180e+02 8.858043573102115715e+02 7.281779855872113103e+02 5.026454244407896113e+03 6.632863210397697458e+02 1.118633413114568975e+04
7.135830056215271497e+02 8.825764681872608435e+02 7.283779855872112421e+02 5.025603072195747700e+03 6.634863210397697912e+02 1.119540296608836252e+04
7.137830056215270815e+02 8.793577690318029454e+02 7.285779855872112876e+02 5.024753885118022481e+03 6.636863210397697230e+02 1.120439471714148021e+04
7.139830056215271270e+02 8.761482509466054580e+02 7.287779855872113330e+02 5.023906641523674807e+03 6.638863210397696548e+02 1.121330933444752736e+04
7.141830056215271725e+02 8.729479049119756837e+02 7.289779855872112648e+02 5.023061299714886445e+03 6.640863210397697003e+02 1.122214676994196452e+04
7.143830056215271043e+02 8.697567217868443095e+02 7.291779855872111966e+02 5.022217817949219352e+03 6.642863210397697458e+02 1.123090697734967216e+04
7.145830056215270361e+02 8.665746923098615753e+02 7.293779855872112421e+02 5.021376154441763902e+03 6.644863210397696776e+02 1.123958991218136362e+04
7.147830056215270815e+02 8.634018071004825288e+02 7.295779855872112876e+02 5.020536267367275286e+03 6.646863210397696093e+02 1.124819553172994165e+04
7.149830056215271270e+02 8.602380566600500060e+02 7.297779855872112194e+02 5.019698114862304465e+03 6.648863210397696548e+02 1.125672379506676953e+04
7.151830056215270588e+02 8.570834313728769303e+02 7.299779855872111511e+02 5.018861655027300003e+03 6.650863210397697003e+02 1.126517466303790025e+04
7.153830056215269906e+02 8.539379215073088290e+02 7.301779855872111966e+02 5.018026845928722651e+03 6.652863210397696321e+02 1.127354809826026030e+04
7.155830056215270361e+02 8.508015172168004483e+02 7.303779855872112421e+02 5.017193645601137177e+03 6.654863210397695639e+02 1.128184406511778252e+04
7.157830056215270815e+02 8.476742085409846368e+02 7.305779855872111739e+02 5.016362012049290570e+03 6.656863210397696093e+02 1.129006252975745520e+04
7.159830056215270133e+02 8.445559854067225842e+02 7.307779855872111057e+02 5.015531903250183859e+03 6.658863210397696548e+02 1.129820346008533488e+04
7.161830056215269451e+02 8.414468376291620189e+02 7.309779855872111511e+02 5.014703277155136675e+03 6.660863210397695866e+02 1.130626682576251369e+04
7.163830056215269906e+02 8.383467549127926759e+02 7.311779855872111966e+02 5.013876091691830879e+03 6.662863210397695184e+02 1.131425259820103929e+04
7.165830056215270361e+02 8.352557268524913070e+02 7.313779855872111284e+02 5.013050304766356930e+03 6.664863210397695639e+02 1.132216075055974761e+04
7.167830056215269678e+02 8.321737429345607779e+02 7.315779855872110602e+02 5.012225874265233870e+03 6.666863210397696093e+02 1.132999125774005915e+04
7.169830056215268996e+02 8.291007925377721222e+02 7.317779855872111057e+02 5.011402758057429310e+03 6.668863210397695411e+02 1.133774409638174075e+04
7.171830056215269451e+02 8.260368649343912466e+02 7.319779855872111511e+02 5.010580913996363961e+03 6.670863210397694729e+02 1.134541924485861637e+04
7.173830056215269906e+02 8.229819492912156420e+02 7.321779855872110829e+02 5.009760299921913429e+03 6.672863210397695184e+02 1.135301668327419611e+04
7.175830056215269224e+02 8.199360346705976781e+02 7.323779855872110147e+02 5.008940873662379090e+03 6.674863210397695639e+02 1.136053639345726515e+04
7.177830056215268542e+02 8.168991100314573259e+02 7.325779855872110602e+02 5.008122593036471699e+03 6.676863210397694957e+02 1.136797835895744538e+04
7.179830056215268996e+02 8.138711642302998825e+02 7.327779855872111057e+02 5.007305415855265892e+03 6.678863210397694274e+02 1.137534256504069162e+04
7.181830056215269451e+02 8.108521860222344912e+02 7.329779855872110375e+02 5.006489299924158331e+03 6.680863210397694729e+02 1.138262899868474233e+04
7.183830056215268769e+02 8.078421640619737900e+02 7.331779855872109692e+02 5.005674203044796741e+03 6.682863210397695184e+02 1.138983764857449933e+04
7.185830056215268087e+02 8.048410869048320819e+02 7.333779855872110147e+02 5.004860083017018951e+03 6.684863210397694502e+02 1.139696850509738579e+04
7.187830056215268542e+02 8.018489430077287352e+02 7.335779855872110602e+02 5.004046897640761927e+03 6.686863210397693820e+02 1.140402156033866959e+04
7.189830056215268996e+02 7.988657207301801009e+02 7.337779855872109920e+02 5.003234604717973525e+03 6.688863210397694274e+02 1.141099680807669756e+04
7.191830056215268314e+02 7.958914083352907483e+02 7.339779855872109238e+02 5.002423162054502427e+03 6.690863210397694729e+02 1.141789424377809701e+04
7.193830056215267632e+02 7.929259939907269654e+02 7.341779855872109692e+02 5.001612527461984428e+03 6.692863210397694047e+02 1.142471386459295536e+04
7.195830056215268087e+02 7.899694657697002640e+02 7.343779855872110147e+02 5.000802658759717815e+03 6.694863210397693365e+02 1.143145566934993258e+04
7.197830056215268542e+02 7.870218116519498608e+02 7.345779855872109465e+02 4.999993513776515101e+03 6.696863210397693820e+02 1.143811965855132985e+04
7.199830056215267859e+02 7.840830195247083338e+02 7.347779855872108783e+02 4.999185050352567487e+03 6.698863210397694274e+02 1.144470583436810375e+04
7.201830056215267177e+02 7.811530771836597751e+02 7.349779855872109238e+02 4.998377226341269306e+03 6.700863210397693592e+02 1.145121420063484948e+04
7.203830056215267632e+02 7.782319723339046504e+02 7.351779855872109692e+02 4.997569999611056119e+03 6.702863210397692910e+02 1.145764476284475677e+04
7.205830056215268087e+02 7.753196925909269339e+02 7.353779855872109010e+02 4.996763328047214600e+03 6.704863210397693365e+02 1.146399752814447857e+04
7.207830056215267405e+02 7.724162254815349797e+02 7.355779855872108328e+02 4.995957169553692438e+03 6.706863210397693820e+02 1.147027250532898870e+04
7.209830056215266723e+02 7.695215584448060326e+02 7.357779855872108783e+02 4.995151482054887310e+03 6.708863210397693138e+02 1.147646970483638688e+04
7.211830056215267177e+02 7.666356788330399468e+02 7.359779855872109238e+02 4.994346223497436768e+03 6.710863210397692455e+02 1.148258913874264908e+04
7.213830056215267632e+02 7.637585739126930093e+02 7.361779855872108556e+02 4.993541351851979925e+03 6.712863210397692910e+02 1.148863082075638886e+04
7.215830056215266950e+02 7.608902308653094906e+02 7.363779855872107873e+02 4.992736825114926432e+03 6.714863210397693365e+02 1.149459476621347858e+04
7.217830056215266268e+02 7.580306367884531937e+02 7.365779855872108328e+02 4.991932601310199971e+03 6.716863210397692683e+02 1.150048099207173436e+04
7.219830056215266723e+02 7.551797786966305921e+02 7.367779855872108783e+02 4.991128638490977210e+03 6.718863210397692001e+02 1.150628951690549366e+04
7.221830056215267177e+02 7.523376435222148757e+02 7.369779855872108101e+02 4.990324894741414937e+03 6.720863210397692455e+02 1.151202036090018009e+04
7.223830056215266495e+02 7.495042181163619261e+02 7.371779855872107419e+02 4.989521328178365366e+03 6.722863210397692910e+02 1.151767354584680652e+04
7.225830056215265813e+02 7.466794892499135585e+02 7.373779855872107873e+02 4.988717896953074160e+03 6.724863210397692228e+02 1.152324909513647071e+04
7.227830056215266268e+02 7.438634436143115636e+02 7.375779855872108328e+02 4.987914559252882100e+03 6.726863210397691546e+02 1.152874703375478566e+04
7.229830056215266723e+02 7.410560678225012907e+02 7.377779855872107646e+02 4.987111273302902191e+03 6.728863210397692001e+02 1.153416738827628433e+04
7.231830056215266040e+02 7.382573484098271592e+02 7.379779855872106964e+02 4.986307997367681310e+03 6.730863210397692455e+02 1.153951018685877716e+04
7.233830056215265358e+02 7.354672718349204388e+02 7.381779855872107419e+02 4.985504689752871855e+03 6.732863210397691773e+02 1.154477545923768230e+04
7.235830056215265813e+02 7.326858244805945333e+02 7.383779855872107873e+02 4.984701308806869747e+03 6.734863210397691091e+02 1.154996323672030849e+04
7.237830056215266268e+02 7.299129926547309424e+02 7.385779855872107191e+02 4.983897812922457888e+03 6.736863210397691546e+02 1.155507355218011617e+04
7.239830056215265586e+02 7.271487625911545365e+02 7.387779855872106509e+02 4.983094160538419601e+03 6.738863210397692001e+02 1.156010644005091672e+04
7.241830056215264904e+02 7.243931204505089454e+02 7.389779855872106964e+02 4.982290310141160262e+03 6.740863210397691319e+02 1.156506193632106442e+04
7.243830056215265358e+02 7.216460523211267173e+02 7.391779855872107419e+02 4.981486220266310738e+03 6.742863210397690636e+02 1.156994007852760114e+04
7.245830056215265813e+02 7.189075442198998189e+02 7.393779855872106737e+02 4.980681849500308090e+03 6.744863210397691091e+02 1.157474090575035734e+04
7.247830056215265131e+02 7.161775820931404724e+02 7.395779855872106054e+02 4.979877156481986276e+03 6.746863210397691546e+02 1.157946445860602580e+04
7.249830056215264449e+02 7.134561518174346020e+02 7.397779855872106509e+02 4.979072099904135030e+03 6.748863210397690864e+02 1.158411077924221536e+04
7.251830056215264904e+02 7.107432392004936901e+02 7.399779855872106964e+02 4.978266638515062368e+03 6.750863210397690182e+02 1.158867991133144096e+04
7.253830056215265358e+02 7.080388299820114071e+02 7.401779855872106282e+02 4.977460731120138007e+03 6.752863210397690636e+02 1.159317190006511191e+04
7.255830056215264676e+02 7.053429098345040984e+02 7.403779855872105600e+02 4.976654336583324039e+03 6.754863210397691091e+02 1.159758679214746189e+04
7.257830056215263994e+02 7.026554643641425173e+02 7.405779855872106054e+02 4.975847413828704703e+03 6.756863210397690409e+02 1.160192463578946081e+04
7.259830056215264449e+02 6.999764791115958360e+02 7.407779855872106509e+02 4.975039921841994328e+03 6.758863210397689727e+02 1.160618548070269753e+04
7.261830056215264904e+02 6.973059395528600817e+02 7.409779855872105827e+02 4.974231819672035272e+03 6.760863210397690182e+02 1.161036937809321898e+04
7.263830056215264221e+02 6.946438311000849808e+02 7.411779855872105145e+02 4.973423066432289488e+03 6.762863210397690636e+02 1.161447638065534738e+04
7.265830056215263539e+02 6.919901391023900032e+02 7.413779855872105600e+02 4.972613621302316460e+03 6.764863210397689954e+02 1.161850654256545749e+04
7.267830056215263994e+02 6.893448488466859772e+02 7.415779855872106054e+02 4.971803443529240212e+03 6.766863210397689272e+02 1.162245991947573930e+04
7.269830056215264449e+02 6.867079455584892003e+02 7.417779855872105372e+02 4.970992492429200865e+03 6.768863210397689727e+02 1.162633656850792977e+04
7.271830056215263767e+02 6.840794144027306629e+02 7.419779855872104690e+02 4.970180727388805280e+03 6.770863210397690182e+02 1.163013654824697733e+04
7.273830056215263085e+02 6.814592404845510600e+02 7.421779855872105145e+02 4.969368107866551327e+03 6.772863210397689500e+02 1.163385991873474268e+04
7.275830056215263539e+02 6.788474088501104688e+02 7.423779855872105600e+02 4.968554593394258518e+03 6.774863210397688817e+02 1.163750674146361598e+04
7.277830056215263994e+02 6.762439044873772218e+02 7.425779855872104918e+02 4.967740143578470452e+03 6.776863210397689272e+02 1.164107707937014129e+04
7.279830056215263312e+02 6.736487123269255335e+02 7.427779855872104235e+02 4.966924718101859980e+03 6.778863210397689727e+02 1.164457099682857734e+04
7.281830056215262630e+02 6.710618172427125501e+02 7.429779855872104690e+02 4.966108276724613461e+03 6.780863210397689045e+02 1.164798855964447102e+04
7.283830056215263085e+02 6.684832040528644939e+02 7.431779855872105145e+02 4.965290779285809549e+03 6.782863210397688363e+02 1.165132983504818003e+04
7.285830056215263539e+02 6.659128575204575782e+02 7.433779855872104463e+02 4.964472185704784351e+03 6.784863210397688817e+02 1.165459489168838445e+04
7.287830056215262857e+02 6.633507623542884630e+02 7.435779855872103781e+02 4.963652455982488391e+03 6.786863210397689272e+02 1.165778379962554573e+04
7.289830056215262175e+02 6.607969032096386854e+02 7.437779855872104235e+02 4.962831550202822655e+03 6.788863210397688590e+02 1.166089663032536555e+04
7.291830056215262630e+02 6.582512646890470478e+02 7.439779855872104690e+02 4.962009428533981009e+03 6.790863210397687908e+02 1.166393345665222114e+04
7.293830056215263085e+02 6.557138313430618837e+02 7.441779855872104008e+02 4.961186051229762597e+03 6.792863210397688363e+02 1.166689435286255684e+04
7.295830056215262402e+02 6.531845876710060566e+02 7.443779855872103326e+02 4.960361378630888794e+03 6.794863210397688817e+02 1.166977939459826302e+04
7.297830056215261720e+02 6.506635181217202444e+02 7.445779855872103781e+02 4.959535371166298319e+03 6.796863210397688135e+02 1.167258865888003311e+04
7.299830056215262175e+02 6.481506070943087252e+02 7.447779855872104235e+02 4.958707989354435995e+03 6.798863210397687453e+02 1.167532222410069153e+04
7.301830056215262630e+02 6.456458389388922114e+02 7.449779855872103553e+02 4.957879193804532406e+03 6.800863210397687908e+02 1.167798017001850712e+04
7.303830056215261948e+02 6.431491979573409026e+02 7.451779855872102871e+02 4.957048945217861728e+03 6.802863210397688363e+02 1.168056257775046834e+04
7.305830056215261266e+02 6.406606684040016262e+02 7.453779855872103326e+02 4.956217204389007748e+03 6.804863210397687681e+02 1.168306952976555658e+04
7.307830056215261720e+02 6.381802344864358929e+02 7.455779855872103781e+02 4.955383932207101680e+03 6.806863210397686998e+02 1.168550110987798325e+04
7.309830056215262175e+02 6.357078803661493112e+02 7.457779855872103099e+02 4.954549089657053628e+03 6.808863210397687453e+02 1.168785740324041035e+04
7.311830056215261493e+02 6.332435901593016752e+02 7.459779855872102416e+02 4.953712637820781310e+03 6.810863210397687908e+02 1.169013849633715472e+04
7.313830056215260811e+02 6.307873479374311501e+02 7.461779855872102871e+02 4.952874537878410592e+03 6.812863210397687226e+02 1.169234447697735777e+04
7.315830056215261266e+02 6.283391377281634504e+02 7.463779855872103326e+02 4.952034751109486933e+03 6.814863210397686544e+02 1.169447543428815516e+04
7.317830056215261720e+02 6.258989435159255663e+02 7.465779855872102644e+02 4.951193238894158640e+03 6.816863210397686998e+02 1.169653145870781373e+04
7.319830056215261038e+02 6.234667492426449371e+02 7.467779855872101962e+02 4.950349962714355570e+03 6.818863210397687453e+02 1.169851264197885575e+04
7.321830056215260356e+02 6.210425388084512406e+02 7.469779855872102416e+02 4.949504884154955107e+03 6.820863210397686771e+02 1.170041907714114313e+04
7.323830056215260811e+02 6.186262960723704509e+02 7.471779855872102871e+02 4.948657964904945402e+03 6.822863210397686089e+02 1.170225085852498523e+04
7.325830056215261266e+02 6.162180048530210570e+02 7.473779855872102189e+02 4.947809166758564061e+03 6.824863210397686544e+02 1.170400808174419763e+04
7.327830056215260583e+02 6.138176489292993665e+02 7.475779855872101507e+02 4.946958451616436832e+03 6.826863210397686998e+02 1.170569084368913536e+04
7.329830056215259901e+02 6.114252120410590123e+02 7.477779855872101962e+02 4.946105781486699925e+03 6.828863210397686316e+02 1.170729924251974626e+04
7.331830056215260356e+02 6.090406778897918230e+02 7.479779855872102416e+02 4.945251118486114137e+03 6.830863210397685634e+02 1.170883337765856595e+04
7.333830056215260811e+02 6.066640301393073287e+02 7.481779855872101734e+02 4.944394424841171713e+03 6.832863210397686089e+02 1.171029334978373481e+04
7.335830056215260129e+02 6.042952524163990802e+02 7.483779855872101052e+02 4.943535662889181367e+03 6.834863210397686544e+02 1.171167926082196573e+04
7.337830056215259447e+02 6.019343283115110808e+02 7.485779855872101507e+02 4.942674795079352407e+03 6.836863210397685862e+02 1.171299121394150825e+04
7.339830056215259901e+02 5.995812413793992164e+02 7.487779855872101962e+02 4.941811783973869751e+03 6.838863210397685179e+02 1.171422931354512184e+04
7.341830056215260356e+02 5.972359751397943910e+02 7.489779855872101280e+02 4.940946592248948036e+03 6.840863210397685634e+02 1.171539366526298545e+04
7.343830056215259674e+02 5.948985130780516783e+02 7.491779855872100597e+02 4.940079182695883901e+03 6.842863210397686089e+02 1.171648437594563802e+04
7.345830056215258992e+02 5.925688386458034529e+02 7.493779855872101052e+02 4.939209518222090992e+03 6.844863210397685407e+02 1.171750155365687533e+04
7.347830056215259447e+02 5.902469352616014930e+02 7.495779855872101507e+02 4.938337561852136787e+03 6.846863210397684725e+02 1.171844530766666139e+04
7.349830056215259901e+02 5.879327863115631772e+02 7.497779855872100825e+02 4.937463276728750316e+03 6.848863210397685179e+02 1.171931574844398710e+04
7.351830056215259219e+02 5.856263751500093804e+02 7.499779855872100143e+02 4.936586626113837156e+03 6.850863210397685634e+02 1.172011298764975800e+04
7.353830056215258537e+02 5.833276851000921397e+02 7.501779855872100597e+02 4.935707573389469871e+03 6.852863210397684952e+02 1.172083713812964197e+04
7.355830056215258992e+02 5.810366994544277759e+02 7.503779855872101052e+02 4.934826082058880274e+03 6.854863210397684270e+02 1.172148831390691521e+04
7.357830056215259447e+02 5.787534014757276282e+02 7.505779855872100370e+02 4.933942115747428943e+03 6.856863210397684725e+02 1.172206663017528990e+04
7.359830056215258764e+02 5.764777743974125315e+02 7.507779855872099688e+02 4.933055638203575654e+03 6.858863210397685179e+02 1.172257220329174743e+04
7.361830056215258082e+02 5.742098014242308182e+02 7.509779855872100143e+02 4.932166613299830715e+03 6.860863210397684497e+02 1.172300515076933516e+04
7.363830056215258537e+02 5.719494657328748417e+02 7.511779855872100597e+02 4.931275005033703565e+03 6.862863210397683815e+02 1.172336559126997417e+04
7.365830056215258992e+02 5.696967504725894287e+02 7.513779855872099915e+02 4.930380777528632279e+03 6.864863210397684270e+02 1.172365364459724879e+04
7.367830056215258310e+02 5.674516387657781706e+02 7.515779855872099233e+02 4.929483895034908528e+03 6.866863210397684725e+02 1.172386943168917969e+04
7.369830056215257628e+02 5.652141137086007348e+02 7.517779855872099688e+02 4.928584321930595252e+03 6.868863210397684043e+02 1.172401307461100077e+04
7.371830056215258082e+02 5.629841583715760862e+02 7.519779855872100143e+02 4.927682022722422516e+03 6.870863210397683360e+02 1.172408469654792134e+04
7.373830056215258537e+02 5.607617558001728639e+02 7.521779855872099461e+02 4.926776962046691551e+03 6.872863210397683815e+02 1.172408442179787016e+04
7.375830056215257855e+02 5.585468890153995289e+02 7.523779855872098778e+02 4.925869104670144225e+03 6.874863210397684270e+02 1.172401237576424501e+04
7.377830056215257173e+02 5.563395410143912159e+02 7.525779855872099233e+02 4.924958415490847074e+03 6.876863210397683588e+02 1.172386868494865121e+04
7.379830056215257628e+02 5.541396947709868073e+02 7.527779855872099688e+02 4.924044859539046229e+03 6.878863210397682906e+02 1.172365347694362754e+04
7.381830056215258082e+02 5.519473332363157851e+02 7.529779855872099006e+02 4.923128401978025977e+03 6.880863210397683360e+02 1.172336688042536480e+04
7.383830056215257400e+02 5.497624393393630271e+02 7.531779855872098324e+02 4.922209008104945497e+03 6.882863210397683815e+02 1.172300902514641894e+04
7.385830056215256718e+02 5.475849959875454260e+02 7.533779855872098778e+02 4.921286643351675593e+03 6.884863210397683133e+02 1.172258004192842964e+04
7.387830056215257173e+02 5.454149860672707746e+02 7.535779855872099233e+02 4.920361273285617244e+03 6.886863210397682451e+02 1.172208006265481163e+04
7.389830056215257628e+02 5.432523924445101784e+02 7.537779855872098551e+02 4.919432863610516506e+03 6.888863210397682906e+02 1.172150922026344779e+04
7.391830056215256946e+02 5.410971979653486414e+02 7.539779855872097869e+02 4.918501380167266689e+03 6.890863210397683360e+02 1.172086764873938955e+04
7.393830056215256263e+02 5.389493854565437232e+02 7.541779855872098324e+02 4.917566788934697797e+03 6.892863210397682678e+02 1.172015548310754093e+04
7.395830056215256718e+02 5.368089377260697574e+02 7.543779855872098778e+02 4.916629056030364154e+03 6.894863210397681996e+02 1.171937285942531889e+04
7.397830056215257173e+02 5.346758375636767369e+02 7.545779855872098096e+02 4.915688147711309284e+03 6.896863210397682451e+02 1.171851991477536103e+04
7.399830056215256491e+02 5.325500677414245274e+02 7.547779855872097414e+02 4.914744030374838985e+03 6.898863210397682906e+02 1.171759678725816775e+04
7.401830056215255809e+02 5.304316110142226535e+02 7.549779855872097869e+02 4.913796670559260747e+03 6.900863210397682224e+02 1.171660361598478812e+04
7.403830056215256263e+02 5.283204501203689460e+02 7.551779855872098324e+02 4.912846034944641360e+03 6.902863210397681542e+02 1.171554054106948206e+04
7.405830056215256718e+02 5.262165677820810288e+02 7.553779855872097642e+02 4.911892090353533604e+03 6.904863210397681996e+02 1.171440770362237345e+04
7.407830056215256036e+02 5.241199467060240522e+02 7.555779855872096960e+02 4.910934803751690197e+03 6.906863210397682451e+02 1.171320524574211231e+04
7.409830056215255354e+02 5.220305695838347901e+02 7.557779855872097414e+02 4.909974142248799581e+03 6.908863210397681769e+02 1.171193331050853158e+04
7.411830056215255809e+02 5.199484190926398242e+02 7.559779855872097869e+02 4.909010073099168039e+03 6.910863210397681087e+02 1.171059204197529834e+04
7.413830056215256263e+02 5.178734778955787306e+02 7.561779855872097187e+02 4.908042563702429106e+03 6.912863210397681542e+02 1.170918158516257972e+04
7.415830056215255581e+02 5.158057286423149890e+02 7.563779855872096505e+02 4.907071581604222956e+03 6.914863210397681996e+02 1.170770208604966319e+04
7.417830056215254899e+02 5.137451539695381371e+02 7.565779855872096960e+02 4.906097094496870341e+03 6.916863210397681314e+02 1.170615369156764064e+04
7.419830056215255354e+02 5.116917365014812731e+02 7.567779855872097414e+02 4.905119070220042886e+03 6.918863210397680632e+02 1.170453654959203413e+04
7.421830056215255809e+02 5.096454588504158210e+02 7.569779855872096732e+02 4.904137476761417020e+03 6.920863210397681087e+02 1.170285080893544728e+04
7.423830056215255127e+02 5.076063036171563567e+02 7.571779855872096050e+02 4.903152282257320621e+03 6.922863210397681542e+02 1.170109661934022188e+04
7.425830056215254444e+02 5.055742533915444028e+02 7.573779855872096505e+02 4.902163454993372397e+03 6.924863210397680859e+02 1.169927413147108018e+04
7.427830056215254899e+02 5.035492907529531976e+02 7.575779855872096960e+02 4.901170963405109433e+03 6.926863210397680177e+02 1.169738349690776886e+04
7.429830056215255354e+02 5.015313982707657487e+02 7.577779855872096277e+02 4.900174776078603827e+03 6.928863210397680632e+02 1.169542486813771939e+04
7.431830056215254672e+02 4.995205585048661305e+02 7.579779855872095595e+02 4.899174861751077515e+03 6.930863210397681087e+02 1.169339839854868478e+04
7.433830056215253990e+02 4.975167540061137288e+02 7.581779855872096050e+02 4.898171189311495255e+03 6.932863210397680405e+02 1.169130424242140725e+04
7.435830056215254444e+02 4.955199673168222603e+02 7.583779855872096505e+02 4.897163727801163986e+03 6.934863210397679723e+02 1.168914255492225857e+04
7.437830056215254899e+02 4.935301809712375416e+02 7.585779855872095823e+02 4.896152446414307633e+03 6.936863210397680177e+02 1.168691349209589680e+04
7.439830056215254217e+02 4.915473774960016726e+02 7.587779855872095141e+02 4.895137314498643718e+03 6.938863210397680632e+02 1.168461721085793215e+04
7.441830056215253535e+02 4.895715394106223926e+02 7.589779855872095595e+02 4.894118301555943617e+03 6.940863210397679950e+02 1.168225386898758188e+04
7.443830056215253990e+02 4.876026492279328863e+02 7.591779855872096050e+02 4.893095377242591894e+03 6.942863210397679268e+02 1.167982362512033433e+04
7.445830056215254444e+02 4.856406894545577302e+02 7.593779855872095368e+02 4.892068511370126544e+03 6.944863210397679723e+02 1.167732663874060927e+04
7.447830056215253762e+02 4.836856425913643989e+02 7.595779855872094686e+02 4.891037673905779229e+03 6.946863210397680177e+02 1.167476307017444196e+04
7.449830056215253080e+02 4.817374911339131813e+02 7.597779855872095141e+02 4.890002834972998244e+03 6.948863210397679495e+02 1.167213308058214716e+04
7.451830056215253535e+02 4.797962175729095406e+02 7.599779855872095595e+02 4.888963964851972378e+03 6.950863210397678813e+02 1.166943683195099584e+04
7.453830056215253990e+02 4.778618043946506759e+02 7.601779855872094913e+02 4.887921033980136599e+03 6.952863210397679268e+02 1.166667448708790107e+04
7.455830056215253308e+02 4.759342340814670251e+02 7.603779855872094231e+02 4.886874012952671364e+03 6.954863210397679723e+02 1.166384620961210749e+04
7.457830056215252625e+02 4.740134891121568899e+02 7.605779855872094686e+02 4.885822872522996477e+03 6.956863210397679040e+02 1.166095216394787531e+04
7.459830056215253080e+02 4.720995519624260623e+02 7.607779855872095141e+02 4.884767583603256753e+03 6.958863210397678358e+02 1.165799251531718619e+04
7.461830056215253535e+02 4.701924051053200628e+02 7.609779855872094458e+02 4.883708117264790417e+03 6.960863210397678813e+02 1.165496742973244000e+04
7.463830056215252853e+02 4.682920310116511473e+02 7.611779855872093776e+02 4.882644444738596576e+03 6.962863210397679268e+02 1.165187707398916245e+04
7.465830056215252171e+02 4.663984121504214500e+02 7.613779855872094231e+02 4.881576537415794519e+03 6.964863210397678586e+02 1.164872161565873284e+04
7.467830056215252625e+02 4.645115309892463529e+02 7.615779855872094686e+02 4.880504366848066638e+03 6.966863210397677904e+02 1.164550122308108439e+04
7.469830056215253080e+02 4.626313699947771738e+02 7.617779855872094004e+02 4.879427904748104083e+03 6.968863210397678358e+02 1.164221606535743922e+04
7.471830056215252398e+02 4.607579116331106661e+02 7.619779855872093322e+02 4.878347122990030584e+03 6.970863210397678813e+02 1.163886631234305605e+04
7.473830056215251716e+02 4.588911383702018725e+02 7.621779855872093776e+02 4.877261993609829005e+03 6.972863210397678131e+02 1.163545213463995788e+04
7.475830056215252171e+02 4.570310326722727723e+02 7.623779855872094231e+02 4.876172488805755165e+03 6.974863210397677449e+02 1.163197370358968328e+04
7.477830056215252625e+02 4.551775770062201900e+02 7.625779855872093549e+02 4.875078580938738924e+03 6.976863210397677904e+02 1.162843119126603960e+04
7.479830056215251943e+02 4.533307538400182466e+02 7.627779855872092867e+02 4.873980242532788907e+03 6.978863210397678358e+02 1.162482477046788154e+04
7.481830056215251261e+02 4.514905456431092148e+02 7.629779855872093322e+02 4.872877446275368129e+03 6.980863210397677676e+02 1.162115461471187155e+04
7.483830056215251716e+02 4.496569348868087559e+02 7.631779855872093776e+02 4.871770165017789623e+03 6.982863210397676994e+02 1.161742089822526032e+04
7.485830056215252171e+02 4.478299040446923414e+02 7.633779855872093094e+02 4.870658371775574778e+03 6.984863210397677449e+02 1.161362379593868536e+04
7.487830056215251489e+02 4.460094355929878702e+02 7.635779855872092412e+02 4.869542039728823511e+03 6.986863210397677904e+02 1.160976348347896783e+04
7.489830056215250806e+02 4.441955120109589075e+02 7.637779855872092867e+02 4.868421142222565322e+03 6.988863210397677221e+02 1.160584013716192021e+04
7.491830056215251261e+02 4.423881157812850233e+02 7.639779855872093322e+02 4.867295652767114007e+03 6.990863210397676539e+02 1.160185393398516135e+04
7.493830056215251716e+02 4.405872293904495791e+02 7.641779855872092639e+02 4.866165545038396886e+03 6.992863210397676994e+02 1.159780505162093868e+04
7.495830056215251034e+02 4.387928353291100620e+02 7.643779855872091957e+02 4.865030792878287684e+03 6.994863210397677449e+02 1.159369366840898874e+04
7.497830056215250352e+02 4.370049160924699549e+02 7.645779855872092412e+02 4.863891370294934859e+03 6.996863210397676767e+02 1.158951996334935939e+04
7.499830056215250806e+02 4.352234541806519132e+02 7.647779855872092867e+02 4.862747251463069915e+03 6.998863210397676085e+02 1.158528411609528484e+04
7.501830056215251261e+02 4.334484320990643482e+02 7.649779855872092185e+02 4.861598410724317546e+03 7.000863210397676539e+02 1.158098630694604799e+04
7.503830056215250579e+02 4.316798323587659070e+02 7.651779855872091503e+02 4.860444822587488488e+03 7.002863210397676994e+02 1.157662671683985536e+04
7.505830056215249897e+02 4.299176374768256892e+02 7.653779855872091957e+02 4.859286461728876020e+03 7.004863210397676312e+02 1.157220552734674493e+04
7.507830056215250352e+02 4.281618299766765858e+02 7.655779855872092412e+02 4.858123302992536992e+03 7.006863210397675630e+02 1.156772292066147384e+04
7.509830056215250806e+02 4.264123923884785086e+02 7.657779855872091730e+02 4.856955321390565587e+03 7.008863210397676085e+02 1.156317907959643708e+04
7.511830056215250124e+02 4.246693072494651915e+02 7.659779855872091048e+02 4.855782492103359800e+03 7.010863210397676539e+02 1.155857418757459527e+04
7.513830056215249442e+02 4.229325571042909360e+02 7.661779855872091503e+02 4.854604790479878830e+03 7.012863210397675857e+02 1.155390842862241516e+04
7.515830056215249897e+02 4.212021245053774692e+02 7.663779855872091957e+02 4.853422192037902278e+03 7.014863210397675175e+02 1.154918198736281920e+04
7.517830056215250352e+02 4.194779920132605184e+02 7.665779855872091275e+02 4.852234672464264804e+03 7.016863210397675630e+02 1.154439504900814063e+04
7.519830056215249670e+02 4.177601421969256990e+02 7.667779855872090593e+02 4.851042207615096231e+03 7.018863210397676085e+02 1.153954779935311672e+04
7.521830056215248987e+02 4.160485576341449132e+02 7.669779855872091048e+02 4.849844773516047098e+03 7.020863210397675402e+02 1.153464042476786926e+04
7.523830056215249442e+02 4.143432209118079186e+02 7.671779855872091503e+02 4.848642346362516946e+03 7.022863210397674720e+02 1.152967311219089788e+04
7.525830056215249897e+02 4.126441146262612847e+02 7.673779855872090820e+02 4.847434902519857133e+03 7.024863210397675175e+02 1.152464604912210416e+04
7.527830056215249215e+02 4.109512213836285355e+02 7.675779855872090138e+02 4.846222418523586384e+03 7.026863210397675630e+02 1.151955942361583948e+04
7.529830056215248533e+02 4.092645238001369421e+02 7.677779855872090593e+02 4.845004871079579061e+03 7.028863210397674948e+02 1.151441342427391828e+04
7.531830056215248987e+02 4.075840045024370966e+02 7.679779855872091048e+02 4.843782237064266155e+03 7.030863210397674266e+02 1.150920824023868954e+04
7.533830056215249442e+02 4.059096461279289088e+02 7.681779855872090366e+02 4.842554493524811733e+03 7.032863210397674720e+02 1.150394406118610823e+04
7.535830056215248760e+02 4.042414313250731084e+02 7.683779855872089684e+02 4.841321617679290284e+03 7.034863210397675175e+02 1.149862107731882679e+04
7.537830056215248078e+02 4.025793427537021785e+02 7.685779855872090138e+02 4.840083586916859531e+03 7.036863210397674493e+02 1.149323947935929755e+04
7.539830056215248533e+02 4.009233630853340173e+02 7.687779855872090593e+02 4.838840378797915946e+03 7.038863210397673811e+02 1.148779945854287143e+04
7.541830056215248987e+02 3.992734750034830427e+02 7.689779855872089911e+02 4.837591971054254827e+03 7.040863210397674266e+02 1.148230120661094588e+04
7.543830056215248305e+02 3.976296612039566298e+02 7.691779855872089229e+02 4.836338341589210359e+03 7.042863210397674720e+02 1.147674491580411086e+04
7.545830056215247623e+02 3.959919043951640560e+02 7.693779855872089684e+02 4.835079468477804767e+03 7.044863210397674038e+02 1.147113077885531129e+04
7.547830056215248078e+02 3.943601872984106649e+02 7.695779855872090138e+02 4.833815329966872923e+03 7.046863210397673356e+02 1.146545898898300948e+04
7.549830056215248533e+02 3.927344926481997618e+02 7.697779855872089456e+02 4.832545904475193311e+03 7.048863210397673811e+02 1.145972973988439844e+04
7.551830056215247851e+02 3.911148031925233681e+02 7.699779855872088774e+02 4.831271170593605348e+03 7.050863210397674266e+02 1.145394322572860801e+04
7.553830056215247168e+02 3.895011016931502468e+02 7.701779855872089229e+02 4.829991107085118529e+03 7.052863210397673583e+02 1.144809964114993090e+04
7.555830056215247623e+02 3.878933709259180773e+02 7.703779855872089684e+02 4.828705692885019744e+03 7.054863210397672901e+02 1.144219918124104879e+04
7.557830056215248078e+02 3.862915936810193216e+02 7.705779855872089001e+02 4.827414907100974233e+03 7.056863210397673356e+02 1.143624204154631843e+04
7.559830056215247396e+02 3.846957527632819165e+02 7.707779855872088319e+02 4.826118729013112898e+03 7.058863210397673811e+02 1.143022841805502321e+04
7.561830056215246714e+02 3.831058309924484888e+02 7.709779855872088774e+02 4.824817138074111426e+03 7.060863210397673129e+02 1.142415850719469927e+04
7.563830056215247168e+02 3.815218112034547175e+02 7.711779855872089229e+02 4.823510113909282154e+03 7.062863210397672447e+02 1.141803250582440887e+04
7.565830056215247623e+02 3.799436762467058770e+02 7.713779855872088547e+02 4.822197636316631360e+03 7.064863210397672901e+02 1.141185061122808656e+04
7.567830056215246941e+02 3.783714089883468432e+02 7.715779855872087865e+02 4.820879685266926572e+03 7.066863210397673356e+02 1.140561302110788529e+04
7.569830056215246259e+02 3.768049923105320431e+02 7.717779855872088319e+02 4.819556240903756589e+03 7.068863210397672674e+02 1.139931993357754982e+04
7.571830056215246714e+02 3.752444091116901745e+02 7.719779855872088774e+02 4.818227283543584235e+03 7.070863210397671992e+02 1.139297154715576835e+04
7.573830056215247168e+02 3.736896423067915975e+02 7.721779855872088092e+02 4.816892793675784560e+03 7.072863210397672447e+02 1.138656806075959503e+04
7.575830056215246486e+02 3.721406748276106100e+02 7.723779855872087410e+02 4.815552751962685761e+03 7.074863210397672901e+02 1.138010967369786522e+04
7.577830056215245804e+02 3.705974896229779461e+02 7.725779855872087865e+02 4.814207139239597382e+03 7.076863210397672219e+02 1.137359658566463077e+04
7.579830056215246259e+02 3.690600696590428242e+02 7.727779855872088319e+02 4.812855936514841233e+03 7.078863210397671537e+02 1.136702899673260799e+04
7.581830056215246714e+02 3.675283979195269239e+02 7.729779855872087637e+02 4.811499124969763216e+03 7.080863210397671992e+02 1.136040710734664572e+04
7.583830056215246032e+02 3.660024574059750080e+02 7.731779855872086955e+02 4.810136685958749695e+03 7.082863210397672447e+02 1.135373111831724054e+04
7.585830056215245349e+02 3.644822311379983830e+02 7.733779855872087410e+02 4.808768601009225677e+03 7.084863210397671764e+02 1.134700123081403399e+04
7.587830056215245804e+02 3.629677021535277959e+02 7.735779855872087865e+02 4.807394851821665725e+03 7.086863210397671082e+02 1.134021764635933687e+04
7.589830056215246259e+02 3.614588535090562686e+02 7.737779855872087182e+02 4.806015420269577589e+03 7.088863210397671537e+02 1.133338056682167553e+04
7.591830056215245577e+02 3.599556682798763632e+02 7.739779855872086500e+02 4.804630288399491292e+03 7.090863210397671992e+02 1.132649019440938901e+04
7.593830056215244895e+02 3.584581295603230728e+02 7.741779855872086955e+02 4.803239438430939117e+03 7.092863210397671310e+02 1.131954673166419343e+04
7.595830056215245349e+02 3.569662204640060281e+02 7.743779855872087410e+02 4.801842852756434695e+03 7.094863210397670628e+02 1.131255038145479739e+04
7.597830056215245804e+02 3.554799241240478977e+02 7.745779855872086728e+02 4.800440513941435711e+03 7.096863210397671082e+02 1.130550134697051908e+04
7.599830056215245122e+02 3.539992236933137519e+02 7.747779855872086046e+02 4.799032404724303888e+03 7.098863210397671537e+02 1.129839983171495805e+04
7.601830056215244440e+02 3.525241023446365602e+02 7.749779855872086500e+02 4.797618508016270425e+03 7.100863210397670855e+02 1.129124603949965422e+04
7.603830056215244895e+02 3.510545432710489422e+02 7.751779855872086955e+02 4.796198806901380522e+03 7.102863210397670173e+02 1.128404017443776502e+04
7.605830056215245349e+02 3.495905296860046860e+02 7.753779855872086273e+02 4.794773284636436983e+03 7.104863210397670628e+02 1.127678244093778449e+04
7.607830056215244667e+02 3.481320448236029961e+02 7.755779855872085591e+02 4.793341924650940200e+03 7.106863210397671082e+02 1.126947304369728772e+04
7.609830056215243985e+02 3.466790719388028492e+02 7.757779855872086046e+02 4.791904710547018112e+03 7.108863210397670400e+02 1.126211218769666630e+04
7.611830056215244440e+02 3.452315943076432632e+02 7.759779855872086500e+02 4.790461626099358000e+03 7.110863210397669718e+02 1.125470007819289458e+04
7.613830056215244895e+02 3.437895952274591878e+02 7.761779855872085818e+02 4.789012655255123718e+03 7.112863210397670173e+02 1.124723692071332516e+04
7.615830056215244213e+02 3.423530580170916551e+02 7.763779855872085136e+02 4.787557782133872934e+03 7.114863210397670628e+02 1.123972292104953158e+04
7.617830056215243530e+02 3.409219660170983843e+02 7.765779855872085591e+02 4.786096991027459808e+03 7.116863210397669945e+02 1.123215828525111465e+04
7.619830056215243985e+02 3.394963025899593845e+02 7.767779855872086046e+02 4.784630266399951324e+03 7.118863210397669263e+02 1.122454321961956157e+04
7.621830056215244440e+02 3.380760511202879570e+02 7.769779855872085363e+02 4.783157592887514511e+03 7.120863210397669718e+02 1.121687793070212319e+04
7.623830056215243758e+02 3.366611950150294206e+02 7.771779855872084681e+02 4.781678955298314577e+03 7.122863210397670173e+02 1.120916262528574225e+04
7.625830056215243076e+02 3.352517177036604039e+02 7.773779855872085136e+02 4.780194338612396677e+03 7.124863210397669491e+02 1.120139751039094881e+04
7.627830056215243530e+02 3.338476026383909812e+02 7.775779855872085591e+02 4.778703727981575867e+03 7.126863210397668809e+02 1.119358279326579941e+04
7.629830056215243985e+02 3.324488332943599858e+02 7.777779855872084909e+02 4.777207108729307947e+03 7.128863210397669263e+02 1.118571868137985803e+04
7.631830056215243303e+02 3.310553931698318593e+02 7.779779855872084227e+02 4.775704466350556686e+03 7.130863210397669718e+02 1.117780538241818977e+04
7.633830056215242621e+02 3.296672657863797440e+02 7.781779855872084681e+02 4.774195786511665574e+03 7.132863210397669036e+02 1.116984310427536002e+04
7.635830056215243076e+02 3.282844346890854013e+02 7.783779855872085136e+02 4.772681055050216855e+03 7.134863210397668354e+02 1.116183205504946272e+04
7.637830056215243530e+02 3.269068834467216220e+02 7.785779855872084454e+02 4.771160257974882370e+03 7.136863210397668809e+02 1.115377244303618500e+04
7.639830056215242848e+02 3.255345956519378205e+02 7.787779855872083772e+02 4.769633381465275306e+03 7.138863210397669263e+02 1.114566447672288814e+04
7.641830056215242166e+02 3.241675549214437524e+02 7.789779855872084227e+02 4.768100411871793767e+03 7.140863210397668581e+02 1.113750836478270321e+04
7.643830056215242621e+02 3.228057448961890827e+02 7.791779855872084681e+02 4.766561335715460700e+03 7.142863210397667899e+02 1.112930431606864659e+04
7.645830056215243076e+02 3.214491492415462517e+02 7.793779855872083999e+02 4.765016139687758368e+03 7.144863210397668354e+02 1.112105253960777191e+04
7.647830056215242394e+02 3.200977516474844151e+02 7.795779855872083317e+02 4.763464810650453728e+03 7.146863210397668809e+02 1.111275324459535659e+04
7.649830056215241711e+02 3.187515358287411686e+02 7.797779855872083772e+02 4.761907335635421987e+03 7.148863210397668126e+02 1.110440664038907562e+04
7.651830056215242166e+02 3.174104855250001265e+02 7.799779855872084227e+02 4.760343701844472889e+03 7.150863210397667444e+02 1.109601293650320986e+04
7.653830056215242621e+02 3.160745845010590642e+02 7.801779855872083544e+02 4.758773896649154267e+03 7.152863210397667899e+02 1.108757234260289442e+04
7.655830056215241939e+02 3.147438165470000513e+02 7.803779855872082862e+02 4.757197907590565592e+03 7.154863210397668354e+02 1.107908506849840160e+04
7.657830056215241257e+02 3.134181654783512840e+02 7.805779855872083317e+02 4.755615722379160616e+03 7.156863210397667672e+02 1.107055132413939100e+04
7.659830056215241711e+02 3.120976151362555129e+02 7.807779855872083772e+02 4.754027328894547281e+03 7.158863210397666990e+02 1.106197131960924708e+04
7.661830056215242166e+02 3.107821493876306249e+02 7.809779855872083090e+02 4.752432715185285815e+03 7.160863210397667444e+02 1.105334526511937838e+04
7.663830056215241484e+02 3.094717521253328414e+02 7.811779855872082408e+02 4.750831869468662262e+03 7.162863210397667899e+02 1.104467337100362420e+04
7.665830056215240802e+02 3.081664072683080349e+02 7.813779855872082862e+02 4.749224780130492036e+03 7.164863210397667217e+02 1.103595584771259382e+04
7.667830056215241257e+02 3.068660987617533920e+02 7.815779855872083317e+02 4.747611435724889816e+03 7.166863210397666535e+02 1.102719290580808047e+04
7.669830056215241711e+02 3.055708105772712884e+02 7.817779855872082635e+02 4.745991824974046722e+03 7.168863210397666990e+02 1.101838475595748969e+04
7.671830056215241029e+02 3.042805267130190146e+02 7.819779855872081953e+02 4.744365936767995663e+03 7.170863210397667444e+02 1.100953160892831329e+04
7.673830056215240347e+02 3.029952311938620255e+02 7.821779855872082408e+02 4.742733760164386695e+03 7.172863210397666762e+02 1.100063367558258324e+04
7.675830056215240802e+02 3.017149080715170157e+02 7.823779855872082862e+02 4.741095284388237815e+03 7.174863210397666080e+02 1.099169116687136557e+04
7.677830056215241257e+02 3.004395414247046574e+02 7.825779855872082180e+02 4.739450498831702134e+03 7.176863210397666535e+02 1.098270429382929615e+04
7.679830056215240575e+02 2.991691153592918226e+02 7.827779855872081498e+02 4.737799393053813219e+03 7.178863210397666990e+02 1.097367326756914554e+04
7.681830056215239892e+02 2.979036140084306226e+02 7.829779855872081953e+02 4.736141956780227702e+03 7.180863210397666307e+02 1.096459829927638384e+04
7.683830056215240347e+02 2.966430215327006863e+02 7.831779855872082408e+02 4.734478179902984266e+03 7.182863210397665625e+02 1.095547960020375103e+04
7.685830056215240802e+02 2.953873221202529749e+02 7.833779855872081725e+02 4.732808052480227161e+03 7.184863210397666080e+02 1.094631738166590912e+04
7.687830056215240120e+02 2.941364999869393273e+02 7.835779855872081043e+02 4.731131564735949723e+03 7.186863210397666535e+02 1.093711185503409433e+04
7.689830056215239438e+02 2.928905393764504197e+02 7.837779855872081498e+02 4.729448707059717890e+03 7.188863210397665853e+02 1.092786323173078017e+04
7.691830056215239892e+02 2.916494245604488924e+02 7.839779855872081953e+02 4.727759470006402807e+03 7.190863210397665171e+02 1.091857172322436418e+04
7.693830056215240347e+02 2.904131398387019090e+02 7.841779855872081271e+02 4.726063844295901617e+03 7.192863210397665625e+02 1.090923754102389466e+04
7.695830056215239665e+02 2.891816695392075189e+02 7.843779855872080589e+02 4.724361820812848237e+03 7.194863210397666080e+02 1.089986089667382657e+04
7.697830056215238983e+02 2.879549980183234084e+02 7.845779855872081043e+02 4.722653390606332323e+03 7.196863210397665398e+02 1.089044200174879916e+04
7.699830056215239438e+02 2.867331096608942858e+02 7.847779855872081498e+02 4.720938544889610057e+03 7.198863210397664716e+02 1.088098106784841366e+04
7.701830056215239892e+02 2.855159888803730155e+02 7.849779855872080816e+02 4.719217275039804917e+03 7.200863210397665171e+02 1.087147830659204374e+04
7.703830056215239210e+02 2.843036201189471512e+02 7.851779855872080134e+02 4.717489572597611186e+03 7.202863210397665625e+02 1.086193392961373684e+04
7.705830056215238528e+02 2.830959878476527933e+02 7.853779855872080589e+02 4.715755429266988358e+03 7.204863210397664943e+02 1.085234814855704280e+04
7.707830056215238983e+02 2.818930765664991327e+02 7.855779855872081043e+02 4.714014836914860098e+03 7.206863210397664261e+02 1.084272117506990799e+04
7.709830056215239438e+02 2.806948708045816261e+02 7.857779855872080361e+02 4.712267787570796827e+03 7.208863210397664716e+02 1.083305322079960570e+04
7.711830056215238756e+02 2.795013551202010262e+02 7.859779855872079679e+02 4.710514273426703767e+03 7.210863210397665171e+02 1.082334449738770491e+04
7.713830056215238073e+02 2.783125141009719528e+02 7.861779855872080134e+02 4.708754286836503525e+03 7.212863210397664488e+02 1.081359521646502981e+04
7.715830056215238528e+02 2.771283323639372043e+02 7.863779855872080589e+02 4.706987820315810495e+03 7.214863210397663806e+02 1.080380558964664851e+04
7.717830056215238983e+02 2.759487945556774093e+02 7.865779855872079906e+02 4.705214866541610718e+03 7.216863210397664261e+02 1.079397582852689447e+04
7.719830056215238301e+02 2.747738853524220985e+02 7.867779855872079224e+02 4.703435418351921726e+03 7.218863210397664716e+02 1.078410614467444429e+04
7.721830056215237619e+02 2.736035894601495784e+02 7.869779855872079679e+02 4.701649468745468766e+03 7.220863210397664034e+02 1.077419674962737554e+04
7.723830056215238073e+02 2.724378916146969800e+02 7.871779855872080134e+02 4.699857010881340102e+03 7.222863210397663352e+02 1.076424785488825728e+04
7.725830056215238528e+02 2.712767765818637713e+02 7.873779855872079452e+02 4.698058038078654135e+03 7.224863210397663806e+02 1.075425967191928066e+04
7.727830056215237846e+02 2.701202291575112895e+02 7.875779855872078770e+02 4.696252543816206526e+03 7.226863210397664261e+02 1.074423241213744222e+04
7.729830056215237164e+02 2.689682341676633541e+02 7.877779855872079224e+02 4.694440521732122761e+03 7.228863210397663579e+02 1.073416628690968355e+04
7.731830056215237619e+02 2.678207764686034693e+02 7.879779855872079679e+02 4.692621965623511642e+03 7.230863210397662897e+02 1.072406150754810733e+04
7.733830056215238073e+02 2.666778409469744702e+02 7.881779855872078997e+02 4.690796869446109667e+03 7.232863210397663352e+02 1.071391828530519706e+04
7.735830056215237391e+02 2.655394125198715187e+02 7.883779855872078315e+02 4.688965227313913601e+03 7.234863210397663806e+02 1.070373683136910404e+04
7.737830056215236709e+02 2.644054761349351566e+02 7.885779855872078770e+02 4.687127033498827586e+03 7.236863210397663124e+02 1.069351735685891435e+04
7.739830056215237164e+02 2.632760167704443575e+02 7.887779855872079224e+02 4.685282282430292980e+03 7.238863210397662442e+02 1.068326007281990678e+04
7.741830056215237619e+02 2.621510194354070791e+02 7.889779855872078542e+02 4.683430968694920921e+03 7.240863210397662897e+02 1.067296519021896347e+04
7.743830056215236937e+02 2.610304691696488817e+02 7.891779855872077860e+02 4.681573087036121251e+03 7.242863210397663352e+02 1.066263291993987878e+04
7.745830056215236255e+02 2.599143510438996714e+02 7.893779855872078315e+02 4.679708632353720532e+03 7.244863210397662669e+02 1.065226347277877539e+04
7.747830056215236709e+02 2.588026501598781124e+02 7.895779855872078770e+02 4.677837599703590058e+03 7.246863210397661987e+02 1.064185705943947141e+04
7.749830056215237164e+02 2.576953516503796209e+02 7.897779855872078087e+02 4.675959984297265692e+03 7.248863210397662442e+02 1.063141389052894920e+04
7.751830056215236482e+02 2.565924406793570256e+02 7.899779855872077405e+02 4.674075781501548590e+03 7.250863210397662897e+02 1.062093417655282428e+04
7.753830056215235800e+02 2.554939024419994098e+02 7.901779855872077860e+02 4.672184986838133227e+03 7.252863210397662215e+02 1.061041812791081247e+04
7.755830056215236255e+02 2.543997221648141931e+02 7.903779855872078315e+02 4.670287595983207211e+03 7.254863210397661533e+02 1.059986595489225147e+04
7.757830056215236709e+02 2.533098851057065986e+02 7.905779855872077633e+02 4.668383604767057477e+03 7.256863210397661987e+02 1.058927786767163707e+04
7.759830056215236027e+02 2.522243765540545155e+02 7.907779855872076951e+02 4.666473009173671926e+03 7.258863210397662442e+02 1.057865407630420304e+04
7.761830056215235345e+02 2.511431818307822255e+02 7.909779855872077405e+02 4.664555805340341067e+03 7.260863210397661760e+02 1.056799479072151007e+04
7.763830056215235800e+02 2.500662862884363449e+02 7.911779855872077860e+02 4.662631989557252382e+03 7.262863210397661078e+02 1.055730022072705651e+04
7.765830056215236255e+02 2.489936753112590964e+02 7.913779855872077178e+02 4.660701558267082873e+03 7.264863210397661533e+02 1.054657057599191103e+04
7.767830056215235572e+02 2.479253343152575439e+02 7.915779855872076496e+02 4.658764508064592519e+03 7.266863210397661987e+02 1.053580606605042340e+04
7.769830056215234890e+02 2.468612487482726010e+02 7.917779855872076951e+02 4.656820835696205904e+03 7.268863210397661305e+02 1.052500690029589168e+04
7.771830056215235345e+02 2.458014040900466171e+02 7.919779855872077405e+02 4.654870538059602950e+03 7.270863210397660623e+02 1.051417328797628579e+04
7.773830056215235800e+02 2.447457858522940910e+02 7.921779855872076723e+02 4.652913612203296907e+03 7.272863210397661078e+02 1.050330543819000013e+04
7.775830056215235118e+02 2.436943795787622662e+02 7.923779855872076041e+02 4.650950055326214169e+03 7.274863210397661533e+02 1.049240355988163901e+04
7.777830056215234436e+02 2.426471708452979215e+02 7.925779855872076496e+02 4.648979864777270450e+03 7.276863210397660851e+02 1.048146786183782024e+04
7.779830056215234890e+02 2.416041452599060335e+02 7.927779855872076951e+02 4.647003038054943318e+03 7.278863210397660168e+02 1.047049855268296960e+04
7.781830056215235345e+02 2.405652884628171648e+02 7.929779855872076268e+02 4.645019572806847464e+03 7.280863210397660623e+02 1.045949584087521362e+04
7.783830056215234663e+02 2.395305861265426302e+02 7.931779855872075586e+02 4.643029466829292687e+03 7.282863210397661078e+02 1.044845993470224494e+04
7.785830056215233981e+02 2.385000239559336421e+02 7.933779855872076041e+02 4.641032718066859161e+03 7.284863210397660396e+02 1.043739104227723510e+04
7.787830056215234436e+02 2.374735876882374441e+02 7.935779855872076496e+02 4.639029324611956326e+03 7.286863210397659714e+02 1.042628937153473817e+04
7.789830056215234890e+02 2.364512630931565127e+02 7.937779855872075814e+02 4.637019284704386337e+03 7.288863210397660168e+02 1.041515513022669074e+04
7.791830056215234208e+02 2.354330359729019051e+02 7.939779855872075132e+02 4.635002596730891128e+03 7.290863210397660623e+02 1.040398852591837203e+04
7.793830056215233526e+02 2.344188921622425710e+02 7.941779855872075586e+02 4.632979259224719499e+03 7.292863210397659941e+02 1.039278976598442387e+04
7.795830056215233981e+02 2.334088175285612579e+02 7.943779855872076041e+02 4.630949270865177823e+03 7.294863210397659259e+02 1.038155905760487985e+04
7.797830056215234436e+02 2.324027979719051302e+02 7.945779855872075359e+02 4.628912630477175298e+03 7.296863210397659714e+02 1.037029660776121636e+04
7.799830056215233753e+02 2.314008194250331769e+02 7.947779855872074677e+02 4.626869337030773750e+03 7.298863210397660168e+02 1.035900262323248171e+04
7.801830056215233071e+02 2.304028678534656365e+02 7.949779855872075132e+02 4.624819389640733789e+03 7.300863210397659486e+02 1.034767731059139260e+04
7.803830056215233526e+02 2.294089292555279940e+02 7.951779855872075586e+02 4.622762787566059160e+03 7.302863210397658804e+02 1.033632087620043785e+04
7.805830056215233981e+02 2.284189896624021117e+02 7.953779855872074904e+02 4.620699530209537443e+03 7.304863210397659259e+02 1.032493352620809492e+04
7.807830056215233299e+02 2.274330351381650530e+02 7.955779855872074222e+02 4.618629617117275302e+03 7.306863210397659714e+02 1.031351546654500817e+04
7.809830056215232617e+02 2.264510517798339322e+02 7.957779855872074677e+02 4.616553047978233735e+03 7.308863210397659032e+02 1.030206690292021449e+04
7.811830056215233071e+02 2.254730257174098256e+02 7.959779855872075132e+02 4.614469822623772416e+03 7.310863210397658349e+02 1.029058804081737071e+04
7.813830056215233526e+02 2.244989431139150327e+02 7.961779855872074450e+02 4.612379941027170389e+03 7.312863210397658804e+02 1.027907908549101558e+04
7.815830056215232844e+02 2.235287901654356517e+02 7.963779855872073767e+02 4.610283403303157684e+03 7.314863210397659259e+02 1.026754024196291903e+04
7.817830056215232162e+02 2.225625531011581870e+02 7.965779855872074222e+02 4.608180209707445101e+03 7.316863210397658577e+02 1.025597171501837511e+04
7.819830056215232617e+02 2.216002181834050475e+02 7.967779855872074677e+02 4.606070360636252190e+03 7.318863210397657895e+02 1.024437370920252579e+04
7.821830056215233071e+02 2.206417717076747635e+02 7.969779855872073995e+02 4.603953856625828848e+03 7.320863210397658349e+02 1.023274642881675391e+04
7.823830056215232389e+02 2.196872000026737624e+02 7.971779855872073313e+02 4.601830698351966930e+03 7.322863210397658804e+02 1.022109007791513250e+04
7.825830056215231707e+02 2.187364894303492520e+02 7.973779855872073767e+02 4.599700886629536399e+03 7.324863210397658122e+02 1.020940486030077773e+04
7.827830056215232162e+02 2.177896263859241230e+02 7.975779855872074222e+02 4.597564422411989653e+03 7.326863210397657440e+02 1.019769097952234006e+04
7.829830056215232617e+02 2.168465972979260528e+02 7.977779855872073540e+02 4.595421306790885865e+03 7.328863210397657895e+02 1.018594863887048450e+04
7.831830056215231934e+02 2.159073886282203034e+02 7.979779855872072858e+02 4.593271540995392570e+03 7.330863210397658349e+02 1.017417804137438361e+04
7.833830056215231252e+02 2.149719868720359841e+02 7.981779855872073313e+02 4.591115126391812737e+03 7.332863210397657667e+02 1.016237938979825958e+04
7.835830056215231707e+02 2.140403785579954956e+02 7.983779855872073767e+02 4.588952064483079084e+03 7.334863210397656985e+02 1.015055288663793363e+04
7.837830056215232162e+02 2.131125502481406215e+02 7.985779855872073085e+02 4.586782356908274778e+03 7.336863210397657440e+02 1.013869873411738808e+04
7.839830056215231480e+02 2.121884885379608932e+02 7.987779855872072403e+02 4.584606005442128662e+03 7.338863210397657895e+02 1.012681713418542495e+04
7.841830056215230798e+02 2.112681800564147920e+02 7.989779855872072858e+02 4.582423011994524131e+03 7.340863210397657213e+02 1.011490828851226433e+04
7.843830056215231252e+02 2.103516114659538800e+02 7.991779855872073313e+02 4.580233378610008913e+03 7.342863210397656530e+02 1.010297239848618847e+04
7.845830056215231707e+02 2.094387694625481231e+02 7.993779855872072631e+02 4.578037107467281203e+03 7.344863210397656985e+02 1.009100966521025657e+04
7.847830056215231025e+02 2.085296407757061274e+02 7.995779855872071948e+02 4.575834200878699448e+03 7.346863210397657440e+02 1.007902028949901251e+04
7.849830056215230343e+02 2.076242121684933863e+02 7.997779855872072403e+02 4.573624661289774849e+03 7.348863210397656758e+02 1.006700447187522332e+04
7.851830056215230798e+02 2.067224704375531701e+02 7.999779855872072858e+02 4.571408491278668407e+03 7.350863210397656076e+02 1.005496241256659596e+04
7.853830056215231252e+02 2.058244024131277001e+02 8.001779855872072176e+02 4.569185693555689795e+03 7.352863210397656530e+02 1.004289431150261771e+04
7.855830056215230570e+02 2.049299949590715642e+02 8.003779855872071494e+02 4.566956270962778945e+03 7.354863210397656985e+02 1.003080036831135840e+04
7.857830056215229888e+02 2.040392349728691102e+02 8.005779855872071948e+02 4.564720226473005823e+03 7.356863210397656303e+02 1.001868078231629443e+04
7.859830056215230343e+02 2.031521093856502489e+02 8.007779855872072403e+02 4.562477563190057481e+03 7.358863210397655621e+02 1.000653575253317649e+04
7.861830056215230798e+02 2.022686051622060859e+02 8.009779855872071721e+02 4.560228284347727822e+03 7.360863210397656076e+02 9.994365477666897277e+03
7.863830056215230115e+02 2.013887093010015406e+02 8.011779855872071039e+02 4.557972393309401014e+03 7.362863210397656530e+02 9.982170156108457377e+03
7.865830056215229433e+02 2.005124088341841571e+02 8.013779855872071494e+02 4.555709893567533072e+03 7.364863210397655848e+02 9.969949985931862102e+03
7.867830056215229888e+02 1.996396908276015552e+02 8.015779855872071948e+02 4.553440788743143457e+03 7.366863210397655166e+02 9.957705164891092863e+03
7.869830056215230343e+02 1.987705423808079104e+02 8.017779855872071266e+02 4.551165082585299388e+03 7.368863210397655621e+02 9.945435890417100381e+03
7.871830056215229661e+02 1.979049506270753227e+02 8.019779855872070584e+02 4.548882778970580148e+03 7.370863210397656076e+02 9.933142359614819725e+03
7.873830056215228979e+02 1.970429027334010925e+02 8.021779855872071039e+02 4.546593881902574140e+03 7.372863210397655394e+02 9.920824769260218090e+03
7.875830056215229433e+02 1.961843859005143713e+02 8.023779855872071494e+02 4.544298395511347735e+03 7.374863210397654711e+02 9.908483315797342584e+03
7.877830056215229888e+02 1.953293873628873030e+02 8.025779855872070812e+02 4.541996324052926866e+03 7.376863210397655166e+02 9.896118195335411656e+03
7.879830056215229206e+02 1.944778943887369564e+02 8.027779855872070129e+02 4.539687671908766788e+03 7.378863210397655621e+02 9.883729603645948373e+03
7.881830056215228524e+02 1.936298942800298732e+02 8.029779855872070584e+02 4.537372443585235487e+03 7.380863210397654939e+02 9.871317736159902779e+03
7.883830056215228979e+02 1.927853743724874676e+02 8.031779855872071039e+02 4.535050643713073441e+03 7.382863210397654257e+02 9.858882787964817908e+03
7.885830056215229433e+02 1.919443220355899484e+02 8.033779855872070357e+02 4.532722277046883391e+03 7.384863210397654711e+02 9.846424953802015807e+03
7.887830056215228751e+02 1.911067246725781956e+02 8.035779855872069675e+02 4.530387348464581919e+03 7.386863210397655166e+02 9.833944428063832675e+03
7.889830056215228069e+02 1.902725697204519975e+02 8.037779855872070129e+02 4.528045862966881032e+03 7.388863210397654484e+02 9.821441404790839442e+03
7.891830056215228524e+02 1.894418446499738025e+02 8.039779855872070584e+02 4.525697825676759749e+03 7.390863210397653802e+02 9.808916077669095102e+03
7.893830056215228979e+02 1.886145369656676394e+02 8.041779855872069902e+02 4.523343241838919312e+03 7.392863210397654257e+02 9.796368640027454603e+03
7.895830056215228296e+02 1.877906342058175255e+02 8.043779855872069220e+02 4.520982116819258408e+03 7.394863210397654711e+02 9.783799284834869468e+03
7.897830056215227614e+02 1.869701239424647383e+02 8.045779855872069675e+02 4.518614456104333840e+03 7.396863210397654029e+02 9.771208204697739347e+03
7.899830056215228069e+02 1.861529937814040636e+02 8.047779855872070129e+02 4.516240265300831197e+03 7.398863210397653347e+02 9.758595591857252657e+03
7.901830056215228524e+02 1.853392313621831988e+02 8.049779855872069447e+02 4.513859550135024620e+03 7.400863210397653802e+02 9.745961638186779965e+03
7.903830056215227842e+02 1.845288243580953349e+02 8.051779855872068765e+02 4.511472316452235646e+03 7.402863210397654257e+02 9.733306535189291026e+03
7.905830056215227160e+02 1.837217604761740972e+02 8.053779855872069220e+02 4.509078570216297521e+03 7.404863210397653575e+02 9.720630473994797285e+03
7.907830056215227614e+02 1.829180274571869802e+02 8.055779855872069675e+02 4.506678317509021326e+03 7.406863210397652892e+02 9.707933645357767091e+03
7.909830056215228069e+02 1.821176130756294356e+02 8.057779855872068993e+02 4.504271564529646639e+03 7.408863210397653347e+02 9.695216239654655510e+03
7.911830056215227387e+02 1.813205051397168575e+02 8.059779855872068310e+02 4.501858317594303116e+03 7.410863210397653802e+02 9.682478446881395939e+03
7.913830056215226705e+02 1.805266914913744358e+02 8.061779855872068765e+02 4.499438583135472072e+03 7.412863210397653120e+02 9.669720456650939013e+03
7.915830056215227160e+02 1.797361600062271521e+02 8.063779855872069220e+02 4.497012367701442599e+03 7.414863210397652438e+02 9.656942458190773323e+03
7.917830056215227614e+02 1.789488985935935261e+02 8.065779855872068538e+02 4.494579677955762236e+03 7.416863210397652892e+02 9.644144640340542537e+03
7.919830056215226932e+02 1.781648951964708090e+02 8.067779855872067856e+02 4.492140520676699452e+03 7.418863210397653347e+02 9.631327191549622512e+03
7.921830056215226250e+02 1.773841377915238411e+02 8.069779855872068310e+02 4.489694902756695228e+03 7.420863210397652665e+02 9.618490299874782067e+03
7.923830056215226705e+02 1.766066143890723197e+02 8.071779855872068765e+02 4.487242831201816443e+03 7.422863210397651983e+02 9.605634152977794656e+03
7.925830056215227160e+02 1.758323130330800552e+02 8.073779855872068083e+02 4.484784313131216550e+03 7.424863210397652438e+02 9.592758938123115513e+03
7.927830056215226477e+02 1.750612218011381174e+02 8.075779855872067401e+02 4.482319355776574412e+03 7.426863210397652892e+02 9.579864842175607919e+03
7.929830056215225795e+02 1.742933288044497999e+02 8.077779855872067856e+02 4.479847966481557705e+03 7.428863210397652210e+02 9.566952051598253092e+03
7.931830056215226250e+02 1.735286221878168362e+02 8.079779855872068310e+02 4.477370152701272673e+03 7.430863210397651528e+02 9.554020752449881911e+03
7.933830056215226705e+02 1.727670901296230568e+02 8.081779855872067628e+02 4.474885922001712061e+03 7.432863210397651983e+02 9.541071130382924821e+03
7.935830056215226023e+02 1.720087208418174214e+02 8.083779855872066946e+02 4.472395282059205783e+03 7.434863210397652438e+02 9.528103370641274523e+03
7.937830056215225341e+02 1.712535025698939251e+02 8.085779855872067401e+02 4.469898240659871590e+03 7.436863210397651756e+02 9.515117658058026791e+03
7.939830056215225795e+02 1.705014235928761366e+02 8.087779855872067856e+02 4.467394805699063909e+03 7.438863210397651073e+02 9.502114177053352250e+03
7.941830056215226250e+02 1.697524722232975023e+02 8.089779855872067174e+02 4.464884985180827243e+03 7.440863210397651528e+02 9.489093111632335422e+03
7.943830056215225568e+02 1.690066368071813940e+02 8.091779855872066491e+02 4.462368787217333193e+03 7.442863210397651983e+02 9.476054645382904710e+03
7.945830056215224886e+02 1.682639057240195370e+02 8.093779855872066946e+02 4.459846220028336575e+03 7.444863210397651301e+02 9.462998961473704185e+03
7.947830056215225341e+02 1.675242673867523990e+02 8.095779855872067401e+02 4.457317291940623363e+03 7.446863210397650619e+02 9.449926242651998109e+03
7.949830056215225795e+02 1.667877102417468791e+02 8.097779855872066719e+02 4.454782011387452258e+03 7.448863210397651073e+02 9.436836671241688236e+03
7.951830056215225113e+02 1.660542227687753325e+02 8.099779855872066037e+02 4.452240386908003529e+03 7.450863210397651528e+02 9.423730429141236527e+03
7.953830056215224431e+02 1.653237934809895933e+02 8.101779855872066491e+02 4.449692427146824230e+03 7.452863210397650846e+02 9.410607697821707916e+03
7.955830056215224886e+02 1.645964109248978389e+02 8.103779855872066946e+02 4.447138140853279765e+03 7.454863210397650164e+02 9.397468658324749413e+03
7.957830056215225341e+02 1.638720636803432456e+02 8.105779855872066264e+02 4.444577536880987282e+03 7.456863210397650619e+02 9.384313491260647424e+03
7.959830056215224658e+02 1.631507403604769593e+02 8.107779855872065582e+02 4.442010624187270878e+03 7.458863210397651073e+02 9.371142376806415996e+03
7.961830056215223976e+02 1.624324296117303845e+02 8.109779855872066037e+02 4.439437411832599537e+03 7.460863210397650391e+02 9.357955494703865043e+03
7.963830056215224431e+02 1.617171201137924186e+02 8.111779855872066491e+02 4.436857908980035972e+03 7.462863210397649709e+02 9.344753024257714060e+03
7.965830056215224886e+02 1.610048005795811150e+02 8.113779855872065809e+02 4.434272124894683657e+03 7.464863210397650164e+02 9.331535144333707649e+03
7.967830056215224204e+02 1.602954597552159726e+02 8.115779855872065127e+02 4.431680068943116567e+03 7.466863210397650619e+02 9.318302033356831089e+03
7.969830056215223522e+02 1.595890864199895987e+02 8.117779855872065582e+02 4.429081750592839853e+03 7.468863210397649937e+02 9.305053869309434958e+03
7.971830056215223976e+02 1.588856693863403393e+02 8.119779855872066037e+02 4.426477179411721409e+03 7.470863210397649254e+02 9.291790829729430698e+03
7.973830056215224431e+02 1.581851974998212427e+02 8.121779855872065355e+02 4.423866365067441620e+03 7.472863210397649709e+02 9.278513091708548018e+03
7.975830056215223749e+02 1.574876596390725467e+02 8.123779855872064672e+02 4.421249317326934943e+03 7.474863210397650164e+02 9.265220831890572299e+03
7.977830056215223067e+02 1.567930447157887102e+02 8.125779855872065127e+02 4.418626046055823281e+03 7.476863210397649482e+02 9.251914226469589266e+03
7.979830056215223522e+02 1.561013416746888538e+02 8.127779855872065582e+02 4.415996561217878480e+03 7.478863210397648800e+02 9.238593451188295148e+03
7.981830056215223976e+02 1.554125394934845872e+02 8.129779855872064900e+02 4.413360872874449342e+03 7.480863210397649254e+02 9.225258681336274094e+03
7.983830056215223294e+02 1.547266271828486595e+02 8.131779855872064218e+02 4.410718991183903199e+03 7.482863210397649709e+02 9.211910091748393825e+03
7.985830056215222612e+02 1.540435937863821323e+02 8.133779855872064672e+02 4.408070926401079305e+03 7.484863210397649027e+02 9.198547856803093964e+03
7.987830056215223067e+02 1.533634283805795917e+02 8.135779855872065127e+02 4.405416688876723128e+03 7.486863210397648345e+02 9.185172150420788967e+03
7.989830056215223522e+02 1.526861200747972021e+02 8.137779855872064445e+02 4.402756289056932474e+03 7.488863210397648800e+02 9.171783146062245578e+03
7.991830056215222839e+02 1.520116580112183158e+02 8.139779855872063763e+02 4.400089737482599958e+03 7.490863210397649254e+02 9.158381016727036695e+03
7.993830056215222157e+02 1.513400313648173778e+02 8.141779855872064218e+02 4.397417044788844578e+03 7.492863210397648572e+02 9.144965934951971576e+03
7.995830056215222612e+02 1.506712293433245975e+02 8.143779855872064672e+02 4.394738221704472380e+03 7.494863210397647890e+02 9.131538072809504229e+03
7.997830056215223067e+02 1.500052411871923823e+02 8.145779855872063990e+02 4.392053279051410755e+03 7.496863210397648345e+02 9.118097601906270938e+03
7.999830056215222385e+02 1.493420561695558888e+02 8.147779855872063308e+02 4.389362227744143638e+03 7.498863210397648800e+02 9.104644693381589605e+03
8.001830056215221703e+02 1.486816635961982342e+02 8.149779855872063763e+02 4.386665078789159452e+03 7.500863210397648118e+02 9.091179517905955436e+03
8.003830056215222157e+02 1.480240528055110190e+02 8.151779855872064218e+02 4.383961843284398128e+03 7.502863210397647435e+02 9.077702245679598491e+03
8.005830056215222612e+02 1.473692131684590834e+02 8.153779855872063536e+02 4.381252532418695409e+03 7.504863210397647890e+02 9.064213046431037583e+03
8.007830056215221930e+02 1.467171340885403765e+02 8.155779855872062853e+02 4.378537157471208957e+03 7.506863210397648345e+02 9.050712089415703304e+03
8.009830056215221248e+02 1.460678050017467342e+02 8.157779855872063308e+02 4.375815729810879020e+03 7.508863210397647663e+02 9.037199543414501022e+03
8.011830056215221703e+02 1.454212153765254811e+02 8.159779855872063763e+02 4.373088260895865460e+03 7.510863210397646981e+02 9.023675576732448462e+03
8.013830056215222157e+02 1.447773547137392143e+02 8.161779855872063081e+02 4.370354762272992048e+03 7.512863210397647435e+02 9.010140357197333287e+03
8.015830056215221475e+02 1.441362125466262682e+02 8.163779855872062399e+02 4.367615245577186215e+03 7.514863210397647890e+02 8.996594052158396153e+03
8.017830056215220793e+02 1.434977784407578270e+02 8.165779855872062853e+02 4.364869722530926992e+03 7.516863210397647208e+02 8.983036828484975558e+03
8.019830056215221248e+02 1.428620419939980764e+02 8.167779855872063308e+02 4.362118204943687488e+03 7.518863210397646526e+02 8.969468852565256384e+03
8.021830056215221703e+02 1.422289928364633624e+02 8.169779855872062626e+02 4.359360704711381004e+03 7.520863210397646981e+02 8.955890290304954760e+03
8.023830056215221020e+02 1.415986206304789903e+02 8.171779855872061944e+02 4.356597233815800791e+03 7.522863210397647435e+02 8.942301307126133906e+03
8.025830056215220338e+02 1.409709150705364209e+02 8.173779855872062399e+02 4.353827804324067984e+03 7.524863210397646753e+02 8.928702067965907190e+03
8.027830056215220793e+02 1.403458658832495018e+02 8.175779855872062853e+02 4.351052428388079534e+03 7.526863210397646071e+02 8.915092737275273976e+03
8.029830056215221248e+02 1.397234628273135115e+02 8.177779855872062171e+02 4.348271118243948877e+03 7.528863210397646526e+02 8.901473479017857244e+03
8.031830056215220566e+02 1.391036956934597697e+02 8.179779855872061489e+02 4.345483886211455683e+03 7.530863210397646981e+02 8.887844456668850398e+03
8.033830056215219884e+02 1.384865543044106175e+02 8.181779855872061944e+02 4.342690744693484703e+03 7.532863210397646299e+02 8.874205833213754886e+03
8.035830056215220338e+02 1.378720285148350797e+02 8.183779855872062399e+02 4.339891706175479158e+03 7.534863210397645616e+02 8.860557771147303356e+03
8.037830056215220793e+02 1.372601082113051802e+02 8.185779855872061717e+02 4.337086783224890496e+03 7.536863210397646071e+02 8.846900432472311877e+03
8.039830056215220111e+02 1.366507833122489330e+02 8.187779855872061034e+02 4.334275988490615418e+03 7.538863210397646526e+02 8.833233978698634019e+03
8.041830056215219429e+02 1.360440437679041850e+02 8.189779855872061489e+02 4.331459334702447450e+03 7.540863210397645844e+02 8.819558570842051267e+03
8.043830056215219884e+02 1.354398795602725158e+02 8.191779855872061944e+02 4.328636834670529424e+03 7.542863210397645162e+02 8.805874369423228927e+03
8.045830056215220338e+02 1.348382807030736501e+02 8.193779855872061262e+02 4.325808501284801423e+03 7.544863210397645616e+02 8.792181534466662924e+03
8.047830056215219656e+02 1.342392372416975661e+02 8.195779855872060580e+02 4.322974347514440524e+03 7.546863210397646071e+02 8.778480225499690278e+03
8.049830056215218974e+02 1.336427392531554119e+02 8.197779855872061034e+02 4.320134386407320562e+03 7.548863210397645389e+02 8.764770601551488653e+03
8.051830056215219429e+02 1.330487768460334053e+02 8.199779855872061489e+02 4.317288631089457340e+03 7.550863210397644707e+02 8.751052821152079559e+03
8.053830056215219884e+02 1.324573401604451419e+02 8.201779855872060807e+02 4.314437094764462927e+03 7.552863210397645162e+02 8.737327042331369739e+03
8.055830056215219201e+02 1.318684193679817440e+02 8.203779855872060125e+02 4.311579790712987233e+03 7.554863210397645616e+02 8.723593422618225304e+03
8.057830056215218519e+02 1.312820046716623210e+02 8.205779855872060580e+02 4.308716732292180495e+03 7.556863210397644934e+02 8.709852119039554964e+03
8.059830056215218974e+02 1.306980863058847433e+02 8.207779855872061034e+02 4.305847932935139397e+03 7.558863210397644252e+02 8.696103288119380522e+03
8.061830056215219429e+02 1.301166545363785190e+02 8.209779855872060352e+02 4.302973406150362280e+03 7.560863210397644707e+02 8.682347085877941936e+03
8.063830056215218747e+02 1.295376996601511621e+02 8.211779855872059670e+02 4.300093165521195260e+03 7.562863210397645162e+02 8.668583667830895138e+03
8.065830056215218065e+02 1.289612120054400464e+02 8.213779855872060125e+02 4.297207224705296539e+03 7.564863210397644480e+02 8.654813188988402544e+03
8.067830056215218519e+02 1.283871819316600522e+02 8.215779855872060580e+02 4.294315597434081610e+03 7.566863210397643797e+02 8.641035803854318146e+03
8.069830056215218974e+02 1.278155998293539142e+02 8.217779855872059898e+02 4.291418297512187564e+03 7.568863210397644252e+02 8.627251666425372605e+03
8.071830056215218292e+02 1.272464561201407918e+02 8.219779855872059215e+02 4.288515338816916483e+03 7.570863210397644707e+02 8.613460930190396539e+03
8.073830056215217610e+02 1.266797412566630499e+02 8.221779855872059670e+02 4.285606735297699743e+03 7.572863210397644025e+02 8.599663748129532905e+03
8.075830056215218065e+02 1.261154457225348153e+02 8.223779855872060125e+02 4.282692500975555049e+03 7.574863210397643343e+02 8.585860272713465747e+03
8.077830056215218519e+02 1.255535600322906191e+02 8.225779855872059443e+02 4.279772649942542557e+03 7.576863210397643797e+02 8.572050655902696235e+03
8.079830056215217837e+02 1.249940747313314944e+02 8.227779855872058761e+02 4.276847196361220085e+03 7.578863210397644252e+02 8.558235049146818710e+03
8.081830056215217155e+02 1.244369803958721405e+02 8.229779855872059215e+02 4.273916154464102874e+03 7.580863210397643570e+02 8.544413603383834925e+03
8.083830056215217610e+02 1.238822676328876753e+02 8.231779855872059670e+02 4.270979538553128805e+03 7.582863210397642888e+02 8.530586469039402800e+03
8.085830056215218065e+02 1.233299270800605427e+02 8.233779855872058988e+02 4.268037362999113611e+03 7.584863210397643343e+02 8.516753796026217969e+03
8.087830056215217382e+02 1.227799494057258585e+02 8.235779855872058306e+02 4.265089642241208821e+03 7.586863210397643797e+02 8.502915733743384408e+03
8.089830056215216700e+02 1.222323253088178490e+02 8.237779855872058761e+02 4.262136390786369702e+03 7.588863210397643115e+02 8.489072431075710483e+03
8.091830056215217155e+02 1.216870455188136475e+02 8.239779855872059215e+02 4.259177623208818659e+03 7.590863210397642433e+02 8.475224036393132337e+03
8.093830056215217610e+02 1.211441007956807994e+02 8.241779855872058533e+02 4.256213354149502265e+03 7.592863210397642888e+02 8.461370697550109981e+03
8.095830056215216928e+02 1.206034819298217684e+02 8.243779855872057851e+02 4.253243598315556483e+03 7.594863210397643343e+02 8.447512561885039759e+03
8.097830056215216246e+02 1.200651797420166247e+02 8.245779855872058306e+02 4.250268370479774603e+03 7.596863210397642661e+02 8.433649776219697742e+03
8.099830056215216700e+02 1.195291850833689011e+02 8.247779855872058761e+02 4.247287685480076107e+03 7.598863210397641978e+02 8.419782486858652192e+03
8.101830056215217155e+02 1.189954888352501428e+02 8.249779855872058079e+02 4.244301558218960963e+03 7.600863210397642433e+02 8.405910839588766976e+03
8.103830056215216473e+02 1.184640819092432196e+02 8.251779855872057396e+02 4.241310003662993040e+03 7.602863210397642888e+02 8.392034979678675882e+03
8.105830056215215791e+02 1.179349552470853979e+02 8.253779855872057851e+02 4.238313036842249858e+03 7.604863210397642206e+02 8.378155051878295126e+03
8.107830056215216246e+02 1.174080998206115680e+02 8.255779855872058306e+02 4.235310672849809634e+03 7.606863210397641524e+02 8.364271200418299486e+03
8.109830056215216700e+02 1.168835066316987934e+02 8.257779855872057624e+02 4.232302926841212866e+03 7.608863210397641978e+02 8.350383569009680286e+03
8.111830056215216018e+02 1.163611667122079325e+02 8.259779855872056942e+02 4.229289814033928451e+03 7.610863210397642433e+02 8.336492300843305202e+03
8.113830056215215336e+02 1.158410711239259712e+02 8.261779855872057396e+02 4.226271349706828914e+03 7.612863210397641751e+02 8.322597538589476244e+03
8.115830056215215791e+02 1.153232109585086391e+02 8.263779855872057851e+02 4.223247549199673813e+03 7.614863210397641069e+02 8.308699424397505936e+03
8.117830056215216246e+02 1.148075773374237372e+02 8.265779855872057169e+02 4.220218427912564948e+03 7.616863210397641524e+02 8.294798099895278938e+03
8.119830056215215563e+02 1.142941614118905562e+02 8.267779855872056487e+02 4.217184001305431593e+03 7.618863210397641978e+02 8.280893706188951910e+03
8.121830056215214881e+02 1.137829543628241140e+02 8.269779855872056942e+02 4.214144284897498437e+03 7.620863210397641296e+02 8.266986383862520597e+03
8.123830056215215336e+02 1.132739474007739346e+02 8.271779855872057396e+02 4.211099294266778088e+03 7.622863210397640614e+02 8.253076272977450571e+03
8.125830056215215791e+02 1.127671317658678731e+02 8.273779855872056714e+02 4.208049045049529013e+03 7.624863210397641069e+02 8.239163513072373462e+03
8.127830056215215109e+02 1.122624987277511366e+02 8.275779855872056032e+02 4.204993552939740766e+03 7.626863210397641524e+02 8.225248243162764993e+03
8.129830056215214427e+02 1.117600395855277213e+02 8.277779855872056487e+02 4.201932833688611936e+03 7.628863210397640842e+02 8.211330601740644852e+03
8.131830056215214881e+02 1.112597456677009973e+02 8.279779855872056942e+02 4.198866903104043558e+03 7.630863210397640159e+02 8.197410726774207433e+03
8.133830056215215336e+02 1.107616083321140366e+02 8.281779855872056260e+02 4.195795777050098877e+03 7.632863210397640614e+02 8.183488755707649034e+03
8.135830056215214654e+02 1.102656189658895869e+02 8.283779855872055577e+02 4.192719471446494936e+03 7.634863210397641069e+02 8.169564825460840439e+03
8.137830056215213972e+02 1.097717689853697891e+02 8.285779855872056032e+02 4.189638002268089622e+03 7.636863210397640387e+02 8.155639072429108637e+03
8.139830056215214427e+02 1.092800498360561221e+02 8.287779855872056487e+02 4.186551385544362347e+03 7.638863210397639705e+02 8.141711632482975801e+03
8.141830056215214881e+02 1.087904529925497741e+02 8.289779855872055805e+02 4.183459637358898362e+03 7.640863210397640159e+02 8.127782640967964653e+03
8.143830056215214199e+02 1.083029699584892001e+02 8.291779855872055123e+02 4.180362773848875804e+03 7.642863210397640614e+02 8.113852232704403832e+03
8.145830056215213517e+02 1.078175922664910331e+02 8.293779855872055577e+02 4.177260811204549100e+03 7.644863210397639932e+02 8.099920541987235993e+03
8.147830056215213972e+02 1.073343114780868461e+02 8.295779855872056032e+02 4.174153765668744200e+03 7.646863210397639250e+02 8.085987702585822262e+03
8.149830056215214427e+02 1.068531191836652994e+02 8.297779855872055350e+02 4.171041653536350168e+03 7.648863210397639705e+02 8.072053847743784900e+03
8.151830056215213745e+02 1.063740070024075806e+02 8.299779855872054668e+02 4.167924491153792587e+03 7.650863210397640159e+02 8.058119110178908159e+03
8.153830056215213062e+02 1.058969665822273214e+02 8.301779855872055123e+02 4.164802294918546067e+03 7.652863210397639477e+02 8.044183622082991860e+03
8.155830056215213517e+02 1.054219895997080698e+02 8.303779855872055577e+02 4.161675081278612197e+03 7.654863210397638795e+02 8.030247515121701326e+03
8.157830056215213972e+02 1.049490677600430217e+02 8.305779855872054895e+02 4.158542866732023867e+03 7.656863210397639250e+02 8.016310920434476429e+03
8.159830056215213290e+02 1.044781927969715554e+02 8.307779855872054213e+02 4.155405667826329591e+03 7.658863210397639705e+02 8.002373968634516132e+03
8.161830056215212608e+02 1.040093564727164051e+02 8.309779855872054668e+02 4.152263501158096005e+03 7.660863210397639023e+02 7.988436789808608410e+03
8.163830056215213062e+02 1.035425505779225261e+02 8.311779855872055123e+02 4.149116383372407654e+03 7.662863210397638341e+02 7.974499513517140258e+03
8.165830056215213517e+02 1.030777669315949652e+02 8.313779855872054441e+02 4.145964331162358576e+03 7.664863210397638795e+02 7.960562268794004922e+03
8.167830056215212835e+02 1.026149973810352236e+02 8.315779855872053759e+02 4.142807361268554814e+03 7.666863210397639250e+02 7.946625184146631909e+03
8.169830056215212153e+02 1.021542338017776501e+02 8.317779855872054213e+02 4.139645490478611464e+03 7.668863210397638568e+02 7.932688387555922418e+03
8.171830056215212608e+02 1.016954680975282628e+02 8.319779855872054668e+02 4.136478735626666094e+03 7.670863210397637886e+02 7.918752006476246606e+03
8.173830056215213062e+02 1.012386922001007434e+02 8.321779855872053986e+02 4.133307113592864880e+03 7.672863210397638341e+02 7.904816167835486340e+03
8.175830056215212380e+02 1.007838980693531425e+02 8.323779855872053304e+02 4.130130641302885124e+03 7.674863210397638795e+02 7.890880998035047924e+03
8.177830056215211698e+02 1.003310776931243424e+02 8.325779855872053759e+02 4.126949335727415928e+03 7.676863210397638113e+02 7.876946622949882112e+03
8.179830056215212153e+02 9.988022308717071951e+01 8.327779855872054213e+02 4.123763213881692536e+03 7.678863210397637431e+02 7.863013167928561415e+03
8.181830056215212608e+02 9.943132629510270704e+01 8.329779855872053531e+02 4.120572292824988835e+03 7.680863210397637886e+02 7.849080757793315570e+03
8.183830056215211926e+02 9.898437938832111627e+01 8.331779855872052849e+02 4.117376589660123500e+03 7.682863210397638341e+02 7.835149516840142496e+03
8.185830056215211243e+02 9.853937446595260496e+01 8.333779855872053304e+02 4.114176121532975230e+03 7.684863210397637658e+02 7.821219568838900159e+03
8.187830056215211698e+02 9.809630365478560066e+01 8.335779855872053759e+02 4.110970905631999813e+03 7.686863210397636976e+02 7.807291037033344764e+03
8.189830056215212153e+02 9.765515910920680653e+01 8.337779855872053076e+02 4.107760959187736262e+03 7.688863210397637431e+02 7.793364044141339946e+03
8.191830056215211471e+02 9.721593301113733787e+01 8.339779855872052394e+02 4.104546299472315695e+03 7.690863210397637886e+02 7.779438712354923155e+03
8.193830056215210789e+02 9.677861756996664155e+01 8.341779855872052849e+02 4.101326943798982938e+03 7.692863210397637204e+02 7.765515163340491199e+03
8.195830056215211243e+02 9.634320502248915830e+01 8.343779855872053304e+02 4.098102909521618130e+03 7.694863210397636522e+02 7.751593518238906654e+03
8.197830056215211698e+02 9.590968763284030274e+01 8.345779855872052622e+02 4.094874214034244687e+03 7.696863210397636976e+02 7.737673897665699769e+03
8.199830056215211016e+02 9.547805769243056773e+01 8.347779855872051940e+02 4.091640874770553182e+03 7.698863210397637431e+02 7.723756421711254916e+03
8.201830056215210334e+02 9.504830751988147597e+01 8.349779855872052394e+02 4.088402909203413401e+03 7.700863210397636749e+02 7.709841209940979752e+03
8.203830056215210789e+02 9.462042946095954221e+01 8.351779855872052849e+02 4.085160334844415047e+03 7.702863210397636067e+02 7.695928381395513497e+03
8.205830056215211243e+02 9.419441588851358915e+01 8.353779855872052167e+02 4.081913169243369339e+03 7.704863210397636522e+02 7.682018054590946122e+03
8.207830056215210561e+02 9.377025920240771484e+01 8.355779855872051485e+02 4.078661429987846986e+03 7.706863210397636976e+02 7.668110347519080278e+03
8.209830056215209879e+02 9.334795182945597958e+01 8.357779855872051940e+02 4.075405134702693431e+03 7.708863210397636294e+02 7.654205377647630485e+03
8.211830056215210334e+02 9.292748622335855657e+01 8.359779855872052394e+02 4.072144301049561818e+03 7.710863210397635612e+02 7.640303261920468685e+03
8.213830056215210789e+02 9.250885486463542406e+01 8.361779855872051712e+02 4.068878946726449612e+03 7.712863210397636067e+02 7.626404116757941665e+03
8.215830056215210107e+02 9.209205026056133647e+01 8.363779855872051030e+02 4.065609089467204285e+03 7.714863210397636522e+02 7.612508058057095695e+03
8.217830056215209424e+02 9.167706494509997128e+01 8.365779855872051485e+02 4.062334747041072660e+03 7.716863210397635839e+02 7.598615201192009408e+03
8.219830056215209879e+02 9.126389147883814701e+01 8.367779855872051940e+02 4.059055937252234344e+03 7.718863210397635157e+02 7.584725661014062098e+03
8.221830056215210334e+02 9.085252244892113538e+01 8.369779855872051257e+02 4.055772677939326968e+03 7.720863210397635612e+02 7.570839551852232034e+03
8.223830056215209652e+02 9.044295046898665191e+01 8.371779855872050575e+02 4.052484986974975982e+03 7.722863210397636067e+02 7.556956987513487547e+03
8.225830056215208970e+02 9.003516817909772385e+01 8.373779855872051030e+02 4.049192882265344906e+03 7.724863210397635385e+02 7.543078081283057145e+03
8.227830056215209424e+02 8.962916824567815866e+01 8.375779855872051485e+02 4.045896381749664215e+03 7.726863210397634703e+02 7.529202945924796040e+03
8.229830056215209879e+02 8.922494336144643512e+01 8.377779855872050803e+02 4.042595503399772497e+03 7.728863210397635157e+02 7.515331693681522665e+03
8.231830056215209197e+02 8.882248624534967973e+01 8.379779855872050121e+02 4.039290265219653975e+03 7.730863210397635612e+02 7.501464436275455228e+03
8.233830056215208515e+02 8.842178964249741568e+01 8.381779855872050575e+02 4.035980685244980123e+03 7.732863210397634930e+02 7.487601284908523667e+03
8.235830056215208970e+02 8.802284632409495657e+01 8.383779855872051030e+02 4.032666781542659919e+03 7.734863210397634248e+02 7.473742350262761647e+03
8.237830056215209424e+02 8.762564908737815017e+01 8.385779855872050348e+02 4.029348572210375551e+03 7.736863210397634703e+02 7.459887742500742206e+03
8.239830056215208742e+02 8.723019075554734059e+01 8.387779855872049666e+02 4.026026075376133122e+03 7.738863210397635157e+02 7.446037571265988845e+03
8.241830056215208060e+02 8.683646417769980985e+01 8.389779855872050121e+02 4.022699309197804723e+03 7.740863210397634475e+02 7.432191945683380254e+03
8.243830056215208515e+02 8.644446222876385377e+01 8.391779855872050575e+02 4.019368291862679598e+03 7.742863210397633793e+02 7.418350974359575957e+03
8.245830056215208970e+02 8.605417780943373884e+01 8.393779855872049893e+02 4.016033041587024854e+03 7.744863210397634248e+02 7.404514765383467420e+03
8.247830056215208288e+02 8.566560384610198753e+01 8.395779855872049211e+02 4.012693576615615257e+03 7.746863210397634703e+02 7.390683426326661902e+03
8.249830056215207605e+02 8.527873329079258724e+01 8.397779855872049666e+02 4.009349915221298943e+03 7.748863210397634020e+02 7.376857064243924469e+03
8.251830056215208060e+02 8.489355912109552094e+01 8.399779855872050121e+02 4.006002075704555864e+03 7.750863210397633338e+02 7.363035785673630016e+03
8.253830056215208515e+02 8.451007434010020347e+01 8.401779855872049438e+02 4.002650076393048494e+03 7.752863210397633793e+02 7.349219696638277128e+03
8.255830056215207833e+02 8.412827197632826426e+01 8.403779855872048756e+02 3.999293935641170265e+03 7.754863210397634248e+02 7.335408902645000126e+03
8.257830056215207151e+02 8.374814508366708310e+01 8.405779855872049211e+02 3.995933671829614923e+03 7.756863210397633566e+02 7.321603508686046553e+03
8.259830056215207605e+02 8.336968674130321233e+01 8.407779855872049666e+02 3.992569303364939060e+03 7.758863210397632884e+02 7.307803619239281034e+03
8.261830056215208060e+02 8.299289005365631056e+01 8.409779855872048984e+02 3.989200848679115552e+03 7.760863210397633338e+02 7.294009338268734609e+03
8.263830056215207378e+02 8.261774815031164110e+01 8.411779855872048302e+02 3.985828326229096547e+03 7.762863210397633793e+02 7.280220769225162257e+03
8.265830056215206696e+02 8.224425418595362203e+01 8.413779855872048756e+02 3.982451754496377362e+03 7.764863210397633111e+02 7.266438015046537657e+03
8.267830056215207151e+02 8.187240134029912042e+01 8.415779855872049211e+02 3.979071151986572659e+03 7.766863210397632429e+02 7.252661178158642542e+03
8.269830056215207605e+02 8.150218281803122977e+01 8.417779855872048529e+02 3.975686537228976249e+03 7.768863210397632884e+02 7.238890360475608759e+03
8.271830056215206923e+02 8.113359184873137053e+01 8.419779855872047847e+02 3.972297928776122262e+03 7.770863210397633338e+02 7.225125663400506710e+03
8.273830056215206241e+02 8.076662168681356491e+01 8.421779855872048302e+02 3.968905345203364959e+03 7.772863210397632656e+02 7.211367187825959263e+03
8.275830056215206696e+02 8.040126561145660844e+01 8.423779855872048756e+02 3.965508805108453998e+03 7.774863210397631974e+02 7.197615034134656526e+03
8.277830056215207151e+02 8.003751692653843008e+01 8.425779855872048074e+02 3.962108327111096969e+03 7.776863210397632429e+02 7.183869302200025231e+03
8.279830056215206469e+02 7.967536896056901696e+01 8.427779855872047392e+02 3.958703929852539659e+03 7.778863210397632884e+02 7.170130091386820823e+03
8.281830056215205786e+02 7.931481506662200331e+01 8.429779855872047847e+02 3.955295631995139956e+03 7.780863210397632201e+02 7.156397500551749545e+03
8.283830056215206241e+02 7.895584862227008216e+01 8.431779855872048302e+02 3.951883452221947664e+03 7.782863210397631519e+02 7.142671628044085992e+03
8.285830056215206696e+02 7.859846302951655161e+01 8.433779855872047619e+02 3.948467409236287949e+03 7.784863210397631974e+02 7.128952571706312483e+03
8.287830056215206014e+02 7.824265171473010128e+01 8.435779855872046937e+02 3.945047521761329790e+03 7.786863210397632429e+02 7.115240428874799363e+03
8.289830056215205332e+02 7.788840812857549167e+01 8.437779855872047392e+02 3.941623808539673973e+03 7.788863210397631747e+02 7.101535296380425279e+03
8.291830056215205786e+02 7.753572574594906541e+01 8.439779855872047847e+02 3.938196288332943368e+03 7.790863210397631065e+02 7.087837270549240202e+03
8.293830056215206241e+02 7.718459806591053507e+01 8.441779855872047165e+02 3.934764979921363192e+03 7.792863210397631519e+02 7.074146447203155731e+03
8.295830056215205559e+02 7.683501861161717272e+01 8.443779855872046483e+02 3.931329902103338100e+03 7.794863210397631974e+02 7.060462921660638131e+03
8.297830056215204877e+02 7.648698093025598155e+01 8.445779855872046937e+02 3.927891073695058367e+03 7.796863210397631292e+02 7.046786788737384086e+03
8.299830056215205332e+02 7.614047859297664900e+01 8.447779855872047392e+02 3.924448513530073797e+03 7.798863210397630610e+02 7.033118142747006459e+03
8.301830056215205786e+02 7.579550519482637583e+01 8.449779855872046710e+02 3.921002240458895358e+03 7.800863210397631065e+02 7.019457077501764616e+03
8.303830056215205104e+02 7.545205435468201927e+01 8.451779855872046028e+02 3.917552273348583185e+03 7.802863210397631519e+02 7.005803686313267463e+03
8.305830056215204422e+02 7.511011971518267671e+01 8.453779855872046483e+02 3.914098631082335942e+03 7.804863210397630837e+02 6.992158061993210140e+03
8.307830056215204877e+02 7.476969494266339211e+01 8.455779855872046937e+02 3.910641332559100192e+03 7.806863210397630155e+02 6.978520296854087974e+03
8.309830056215205332e+02 7.443077372708953021e+01 8.457779855872046255e+02 3.907180396693154762e+03 7.808863210397630610e+02 6.964890482709949538e+03
8.311830056215204650e+02 7.409334978198859289e+01 8.459779855872045573e+02 3.903715842413713290e+03 7.810863210397631065e+02 6.951268710877143349e+03
8.313830056215203967e+02 7.375741684438372658e+01 8.461779855872046028e+02 3.900247688664527232e+03 7.812863210397630382e+02 6.937655072175077294e+03
8.315830056215204422e+02 7.342296867472734334e+01 8.463779855872046483e+02 3.896775954403481592e+03 7.814863210397629700e+02 6.924049656926974421e+03
8.317830056215204877e+02 7.308999905683488407e+01 8.465779855872045800e+02 3.893300658602214753e+03 7.816863210397630155e+02 6.910452554960636007e+03
8.319830056215204195e+02 7.275850179781693328e+01 8.467779855872045118e+02 3.889821820245695562e+03 7.818863210397630610e+02 6.896863855609241909e+03
8.321830056215203513e+02 7.242847072801400543e+01 8.469779855872045573e+02 3.886339458331854985e+03 7.820863210397629928e+02 6.883283647712150923e+03
8.323830056215203967e+02 7.209989970092831868e+01 8.471779855872046028e+02 3.882853591871180470e+03 7.822863210397629246e+02 6.869712019615631107e+03
8.325830056215204422e+02 7.177278259315936282e+01 8.473779855872045346e+02 3.879364239886334417e+03 7.824863210397629700e+02 6.856149059173728347e+03
8.327830056215203740e+02 7.144711330433514718e+01 8.475779855872044664e+02 3.875871421411759002e+03 7.826863210397630155e+02 6.842594853749054892e+03
8.329830056215203058e+02 7.112288575704758387e+01 8.477779855872045118e+02 3.872375155493281909e+03 7.828863210397629473e+02 6.829049490213596982e+03
8.331830056215203513e+02 7.080009389678387777e+01 8.479779855872045573e+02 3.868875461187751171e+03 7.830863210397628791e+02 6.815513054949543402e+03
8.333830056215203967e+02 7.047873169186277664e+01 8.481779855872044891e+02 3.865372357562633169e+03 7.832863210397629246e+02 6.801985633850098566e+03
8.335830056215203285e+02 7.015879313336590428e+01 8.483779855872044209e+02 3.861865863695635198e+03 7.834863210397629700e+02 6.788467312320370183e+03
8.337830056215202603e+02 6.984027223507280269e+01 8.485779855872044664e+02 3.858355998674323018e+03 7.836863210397629018e+02 6.774958175278183262e+03
8.339830056215203058e+02 6.952316303339333103e+01 8.487779855872045118e+02 3.854842781595747965e+03 7.838863210397628336e+02 6.761458307154912291e+03
8.341830056215203513e+02 6.920745958730283576e+01 8.489779855872044436e+02 3.851326231566064052e+03 7.840863210397628791e+02 6.747967791896371637e+03
8.343830056215202831e+02 6.889315597827521742e+01 8.491779855872043754e+02 3.847806367700145074e+03 7.842863210397629246e+02 6.734486712963656828e+03
8.345830056215202148e+02 6.858024631021596917e+01 8.493779855872044209e+02 3.844283209121219443e+03 7.844863210397628563e+02 6.721015153334081333e+03
8.347830056215202603e+02 6.826872470939750315e+01 8.495779855872044664e+02 3.840756774960497296e+03 7.846863210397627881e+02 6.707553195501940536e+03
8.349830056215203058e+02 6.795858532439206101e+01 8.497779855872043981e+02 3.837227084356792602e+03 7.848863210397628336e+02 6.694100921479496719e+03
8.351830056215202376e+02 6.764982232600641510e+01 8.499779855872043299e+02 3.833694156456150722e+03 7.850863210397628791e+02 6.680658412797840356e+03
8.353830056215201694e+02 6.734242990721470790e+01 8.501779855872043754e+02 3.830158010411488249e+03 7.852863210397628109e+02 6.667225750507797784e+03
8.355830056215202148e+02 6.703640228309356530e+01 8.503779855872044209e+02 3.826618665382226482e+03 7.854863210397627427e+02 6.653803015180793409e+03
8.357830056215202603e+02 6.673173369075598771e+01 8.505779855872043527e+02 3.823076140533920352e+03 7.856863210397627881e+02 6.640390286909814677e+03
8.359830056215201921e+02 6.642841838928552534e+01 8.507779855872042845e+02 3.819530455037886895e+03 7.858863210397628336e+02 6.626987645310302469e+03
8.361830056215201239e+02 6.612645065966975721e+01 8.509779855872043299e+02 3.815981628070862371e+03 7.860863210397627654e+02 6.613595169521111529e+03
8.363830056215201694e+02 6.582582480473539022e+01 8.511779855872043754e+02 3.812429678814625731e+03 7.862863210397626972e+02 6.600212938205366299e+03
8.365830056215202148e+02 6.552653514908246279e+01 8.513779855872043072e+02 3.808874626455650287e+03 7.864863210397627427e+02 6.586841029551466818e+03
8.367830056215201466e+02 6.522857603901910295e+01 8.515779855872042390e+02 3.805316490184734448e+03 7.866863210397627881e+02 6.573479521274009130e+03
8.369830056215200784e+02 6.493194184249443879e+01 8.517779855872042845e+02 3.801755289196653848e+03 7.868863210397627199e+02 6.560128490614729344e+03
8.371830056215201239e+02 6.463662694903497652e+01 8.519779855872043299e+02 3.798191042689809819e+03 7.870863210397626517e+02 6.546788014343467694e+03
8.373830056215201694e+02 6.434262576967790892e+01 8.521779855872042617e+02 3.794623769865868780e+03 7.872863210397626972e+02 6.533458168759097134e+03
8.375830056215201012e+02 6.404993273690698175e+01 8.523779855872041935e+02 3.791053489929409352e+03 7.874863210397627427e+02 6.520139029690534699e+03
8.377830056215200329e+02 6.375854230458531191e+01 8.525779855872042390e+02 3.787480222087583570e+03 7.876863210397626744e+02 6.506830672497692831e+03
8.379830056215200784e+02 6.346844894789201419e+01 8.527779855872042845e+02 3.783903985549758090e+03 7.878863210397626062e+02 6.493533172072448906e+03
8.381830056215201239e+02 6.317964716325599994e+01 8.529779855872042162e+02 3.780324799527181312e+03 7.880863210397626517e+02 6.480246602839625666e+03
8.383830056215200557e+02 6.289213146829173695e+01 8.531779855872041480e+02 3.776742683232615491e+03 7.882863210397626972e+02 6.466971038757994393e+03
8.385830056215199875e+02 6.260589640173289183e+01 8.533779855872041935e+02 3.773157655880015682e+03 7.884863210397626290e+02 6.453706553321279898e+03
8.387830056215200329e+02 6.232093652336843803e+01 8.535779855872042390e+02 3.769569736684179588e+03 7.886863210397625608e+02 6.440453219559117315e+03
8.389830056215200784e+02 6.203724641397754880e+01 8.537779855872041708e+02 3.765978944860406955e+03 7.888863210397626062e+02 6.427211110038069819e+03
8.391830056215200102e+02 6.175482067526513674e+01 8.539779855872041026e+02 3.762385299624156232e+03 7.890863210397626517e+02 6.413980296862680007e+03
8.393830056215199420e+02 6.147365392979570942e+01 8.541779855872041480e+02 3.758788820190714432e+03 7.892863210397625835e+02 6.400760851676451239e+03
8.395830056215199875e+02 6.119374082093049338e+01 8.543779855872041935e+02 3.755189525774864705e+03 7.894863210397625153e+02 6.387552845662835352e+03
8.397830056215200329e+02 6.091507601276170902e+01 8.545779855872041253e+02 3.751587435590547102e+03 7.896863210397625608e+02 6.374356349546304045e+03
8.399830056215199647e+02 6.063765419004879931e+01 8.547779855872040571e+02 3.747982568850517055e+03 7.898863210397626062e+02 6.361171433593372058e+03
8.401830056215198965e+02 6.036147005815316646e+01 8.549779855872041026e+02 3.744374944766032058e+03 7.900863210397625380e+02 6.347998167613636724e+03
8.403830056215199420e+02 6.008651834297437233e+01 8.551779855872041480e+02 3.740764582546513338e+03 7.902863210397624698e+02 6.334836620960780238e+03
8.405830056215199875e+02 5.981279379088586268e+01 8.553779855872040798e+02 3.737151501399222980e+03 7.904863210397625153e+02 6.321686862533629210e+03
8.407830056215199193e+02 5.954029116867097571e+01 8.555779855872040116e+02 3.733535720528931506e+03 7.906863210397625608e+02 6.308548960777241518e+03
8.409830056215198510e+02 5.926900526345800557e+01 8.557779855872040571e+02 3.729917259137589099e+03 7.908863210397624925e+02 6.295422983683919483e+03
8.411830056215198965e+02 5.899893088265667984e+01 8.559779855872041026e+02 3.726296136424024098e+03 7.910863210397624243e+02 6.282308998794272156e+03
8.413830056215199420e+02 5.873006285389499226e+01 8.561779855872040343e+02 3.722672371583601489e+03 7.912863210397624698e+02 6.269207073198269427e+03
8.415830056215198738e+02 5.846239602495390386e+01 8.563779855872039661e+02 3.719045983807910488e+03 7.914863210397625153e+02 6.256117273536351604e+03
8.417830056215198056e+02 5.819592526370457364e+01 8.565779855872040116e+02 3.715416992284441221e+03 7.916863210397624471e+02 6.243039666000466241e+03
8.419830056215198510e+02 5.793064545804436705e+01 8.567779855872040571e+02 3.711785416196278220e+03 7.918863210397623789e+02 6.229974316335131334e+03
8.421830056215198965e+02 5.766655151583297112e+01 8.569779855872039889e+02 3.708151274721783011e+03 7.920863210397624243e+02 6.216921289838548546e+03
8.423830056215198283e+02 5.740363836483017224e+01 8.571779855872039207e+02 3.704514587034268516e+03 7.922863210397624698e+02 6.203880651363664583e+03
8.425830056215197601e+02 5.714190095263020197e+01 8.573779855872039661e+02 3.700875372301702555e+03 7.924863210397624016e+02 6.190852465319284420e+03
8.427830056215198056e+02 5.688133424660058779e+01 8.575779855872040116e+02 3.697233649686389072e+03 7.926863210397623334e+02 6.177836795671129948e+03
8.429830056215198510e+02 5.662193323381751497e+01 8.577779855872039434e+02 3.693589438344669816e+03 7.928863210397623789e+02 6.164833705942937740e+03
8.431830056215197828e+02 5.636369292100367545e+01 8.579779855872038752e+02 3.689942757426597836e+03 7.930863210397624243e+02 6.151843259217605009e+03
8.433830056215197146e+02 5.610660833446446816e+01 8.581779855872039207e+02 3.686293626075647353e+03 7.932863210397623561e+02 6.138865518138273728e+03
8.435830056215197601e+02 5.585067452002512312e+01 8.583779855872039661e+02 3.682642063428415440e+03 7.934863210397622879e+02 6.125900544909376549e+03
8.437830056215198056e+02 5.559588654296830157e+01 8.585779855872038979e+02 3.678988088614300523e+03 7.936863210397623334e+02 6.112948401297841883e+03
8.439830056215197374e+02 5.534223948797125558e+01 8.587779855872038297e+02 3.675331720755212700e+03 7.938863210397623789e+02 6.100009148634158009e+03
8.441830056215196691e+02 5.508972845904257554e+01 8.589779855872038752e+02 3.671672978965276798e+03 7.940863210397623106e+02 6.087082847813516310e+03
8.443830056215197146e+02 5.483834857946010288e+01 8.591779855872039207e+02 3.668011882350532233e+03 7.942863210397622424e+02 6.074169559296893567e+03
8.445830056215197601e+02 5.458809499170867241e+01 8.593779855872038524e+02 3.664348450008632881e+03 7.944863210397622879e+02 6.061269343112221577e+03
8.447830056215196919e+02 5.433896285741721499e+01 8.595779855872037842e+02 3.660682701028558313e+03 7.946863210397623334e+02 6.048382258855515829e+03
8.449830056215196237e+02 5.409094735729674142e+01 8.597779855872038297e+02 3.657014654490315024e+03 7.948863210397622652e+02 6.035508365691983272e+03
8.451830056215196691e+02 5.384404369107824095e+01 8.599779855872038752e+02 3.653344329464654493e+03 7.950863210397621970e+02 6.022647722357167368e+03
8.453830056215197146e+02 5.359824707745023176e+01 8.601779855872038070e+02 3.649671745012772135e+03 7.952863210397622424e+02 6.009800387158088597e+03
8.455830056215196464e+02 5.335355275399773234e+01 8.603779855872037388e+02 3.645996920186029456e+03 7.954863210397622879e+02 5.996966417974415890e+03
8.457830056215195782e+02 5.310995597713916538e+01 8.605779855872037842e+02 3.642319874025656190e+03 7.956863210397622197e+02 5.984145872259586213e+03
8.459830056215196237e+02 5.286745202206510896e+01 8.607779855872038297e+02 3.638640625562474725e+03 7.958863210397621515e+02 5.971338807041935070e+03
8.461830056215196691e+02 5.262603618267709038e+01 8.609779855872037615e+02 3.634959193816619063e+03 7.960863210397621970e+02 5.958545278925895218e+03
8.463830056215196009e+02 5.238570377152569790e+01 8.611779855872036933e+02 3.631275597797233786e+03 7.962863210397622424e+02 5.945765344093128988e+03
8.465830056215195327e+02 5.214645011974862854e+01 8.613779855872037388e+02 3.627589856502217572e+03 7.964863210397621742e+02 5.932999058303697893e+03
8.467830056215195782e+02 5.190827057701002900e+01 8.615779855872037842e+02 3.623901988917928065e+03 7.966863210397621060e+02 5.920246476897197681e+03
8.469830056215196237e+02 5.167116051143909772e+01 8.617779855872037160e+02 3.620212014018916307e+03 7.968863210397621515e+02 5.907507654793963411e+03
8.471830056215195555e+02 5.143511530956889999e+01 8.619779855872036478e+02 3.616519950767639330e+03 7.970863210397621970e+02 5.894782646496217239e+03
8.473830056215194872e+02 5.120013037627509789e+01 8.621779855872036933e+02 3.612825818114186859e+03 7.972863210397621287e+02 5.882071506089235299e+03
8.475830056215195327e+02 5.096620113471541913e+01 8.623779855872037388e+02 3.609129634996024834e+03 7.974863210397620605e+02 5.869374287242532773e+03
8.477830056215195782e+02 5.073332302626876356e+01 8.625779855872036705e+02 3.605431420337705276e+03 7.976863210397621060e+02 5.856691043211020769e+03
8.479830056215195100e+02 5.050149151047465779e+01 8.627779855872036023e+02 3.601731193050605725e+03 7.978863210397621515e+02 5.844021826836219589e+03
8.481830056215194418e+02 5.027070206497168670e+01 8.629779855872036478e+02 3.598028972032651382e+03 7.980863210397620833e+02 5.831366690547427424e+03
8.483830056215194872e+02 5.004095018543848994e+01 8.631779855872036933e+02 3.594324776168069093e+03 7.982863210397620151e+02 5.818725686362872693e+03
8.485830056215195327e+02 4.981223138553264107e+01 8.633779855872036251e+02 3.590618624327105863e+03 7.984863210397620605e+02 5.806098865890930938e+03
8.487830056215194645e+02 4.958454119683021588e+01 8.635779855872035569e+02 3.586910535365765554e+03 7.986863210397621060e+02 5.793486280331344460e+03
8.489830056215193963e+02 4.935787516876607128e+01 8.637779855872036023e+02 3.583200528125549681e+03 7.988863210397620378e+02 5.780887980476346456e+03
8.491830056215194418e+02 4.913222886857339233e+01 8.639779855872036478e+02 3.579488621433200933e+03 7.990863210397619696e+02 5.768304016711892473e+03
8.493830056215194872e+02 4.890759788122457508e+01 8.641779855872035796e+02 3.575774834100449880e+03 7.992863210397620151e+02 5.755734439018870944e+03
8.495830056215194190e+02 4.868397780937051778e+01 8.643779855872035114e+02 3.572059184923736211e+03 7.994863210397620605e+02 5.743179296974267345e+03
8.497830056215193508e+02 4.846136427328130480e+01 8.645779855872035569e+02 3.568341692683968176e+03 7.996863210397619923e+02 5.730638639752402014e+03
8.499830056215193963e+02 4.823975291078662053e+01 8.647779855872036023e+02 3.564622376146269289e+03 7.998863210397619241e+02 5.718112516126100672e+03
8.501830056215194418e+02 4.801913937721658243e+01 8.649779855872035341e+02 3.560901254059726853e+03 8.000863210397619696e+02 5.705600974467911328e+03
8.503830056215193736e+02 4.779951934534225444e+01 8.651779855872034659e+02 3.557178345157125932e+03 8.002863210397620151e+02 5.693104062751324818e+03
8.505830056215193054e+02 4.758088850531598268e+01 8.653779855872035114e+02 3.553453668154715615e+03 8.004863210397619468e+02 5.680621828551966246e+03
8.507830056215193508e+02 4.736324256461286097e+01 8.655779855872035569e+02 3.549727241751954352e+03 8.006863210397618786e+02 5.668154319048826437e+03
8.509830056215193963e+02 4.714657724797143601e+01 8.657779855872034886e+02 3.545999084631268033e+03 8.008863210397619241e+02 5.655701581025438827e+03
8.511830056215193281e+02 4.693088829733507339e+01 8.659779855872034204e+02 3.542269215457793052e+03 8.010863210397619696e+02 5.643263660871130924e+03
8.513830056215192599e+02 4.671617147179338758e+01 8.661779855872034659e+02 3.538537652879145753e+03 8.012863210397619014e+02 5.630840604582251217e+03
8.515830056215193054e+02 4.650242254752244975e+01 8.663779855872035114e+02 3.534804415525169588e+03 8.014863210397618332e+02 5.618432457763332422e+03
8.517830056215193508e+02 4.628963731772813617e+01 8.665779855872034432e+02 3.531069522007710930e+03 8.016863210397618786e+02 5.606039265628352041e+03
8.519830056215192826e+02 4.607781159258637160e+01 8.667779855872033750e+02 3.527332990920357133e+03 8.018863210397619241e+02 5.593661073001968361e+03
8.521830056215192144e+02 4.586694119918543322e+01 8.669779855872034204e+02 3.523594840838210530e+03 8.020863210397618559e+02 5.581297924320710990e+03
8.523830056215192599e+02 4.565702198146712476e+01 8.671779855872034659e+02 3.519855090317660597e+03 8.022863210397617877e+02 5.568949863634218673e+03
8.525830056215193054e+02 4.544804980016986207e+01 8.673779855872033977e+02 3.516113757896135667e+03 8.024863210397618332e+02 5.556616934606459836e+03
8.527830056215192371e+02 4.524002053277002489e+01 8.675779855872033295e+02 3.512370862091875551e+03 8.026863210397618786e+02 5.544299180516990418e+03
8.529830056215191689e+02 4.503293007342448107e+01 8.677779855872033750e+02 3.508626421403697350e+03 8.028863210397618104e+02 5.531996644262162590e+03
8.531830056215192144e+02 4.482677433291230784e+01 8.679779855872034204e+02 3.504880454310769437e+03 8.030863210397617422e+02 5.519709368356337109e+03
8.533830056215192599e+02 4.462154923857829658e+01 8.681779855872033522e+02 3.501132979272381817e+03 8.032863210397617877e+02 5.507437394933132055e+03
8.535830056215191917e+02 4.441725073427507908e+01 8.683779855872032840e+02 3.497384014727711474e+03 8.034863210397618332e+02 5.495180765746693396e+03
8.537830056215191235e+02 4.421387478030524676e+01 8.685779855872033295e+02 3.493633579095608638e+03 8.036863210397617650e+02 5.482939522172876423e+03
8.539830056215191689e+02 4.401141735336480565e+01 8.687779855872033750e+02 3.489881690774360322e+03 8.038863210397616967e+02 5.470713705210504486e+03
8.541830056215192144e+02 4.380987444648667406e+01 8.689779855872033067e+02 3.486128368141483861e+03 8.040863210397617422e+02 5.458503355482610459e+03
8.543830056215191462e+02 4.360924206898257438e+01 8.691779855872032385e+02 3.482373629553484079e+03 8.042863210397617877e+02 5.446308513237671832e+03
8.545830056215190780e+02 4.340951624638693573e+01 8.693779855872032840e+02 3.478617493345644561e+03 8.044863210397617195e+02 5.434129218350865813e+03
8.547830056215191235e+02 4.321069302040034188e+01 8.695779855872033295e+02 3.474859977831821197e+03 8.046863210397616513e+02 5.421965510325268951e+03
8.549830056215191689e+02 4.301276844883246042e+01 8.697779855872032613e+02 3.471101101304200711e+03 8.048863210397616967e+02 5.409817428293145895e+03
8.551830056215191007e+02 4.281573860554640021e+01 8.699779855872031931e+02 3.467340882033106027e+03 8.050863210397617422e+02 5.397685011017169018e+03
8.553830056215190325e+02 4.261959958040181107e+01 8.701779855872032385e+02 3.463579338266764807e+03 8.052863210397616740e+02 5.385568296891682621e+03
8.555830056215190780e+02 4.242434747919868698e+01 8.703779855872032840e+02 3.459816488231111634e+03 8.054863210397616058e+02 5.373467323943915289e+03
8.557830056215191235e+02 4.222997842362186560e+01 8.705779855872032158e+02 3.456052350129577462e+03 8.056863210397616513e+02 5.361382129835247724e+03
8.559830056215190552e+02 4.203648855118496641e+01 8.707779855872031476e+02 3.452286942142859061e+03 8.058863210397616967e+02 5.349312751862468758e+03
8.561830056215189870e+02 4.184387401517415839e+01 8.709779855872031931e+02 3.448520282428735300e+03 8.060863210397616285e+02 5.337259226959012267e+03
8.563830056215190325e+02 4.165213098459300056e+01 8.711779855872032385e+02 3.444752389121848864e+03 8.062863210397615603e+02 5.325221591696191354e+03
8.565830056215190780e+02 4.146125564410679942e+01 8.713779855872031703e+02 3.440983280333499351e+03 8.064863210397616058e+02 5.313199882284453452e+03
8.567830056215190098e+02 4.127124419398757738e+01 8.715779855872031021e+02 3.437212974151445451e+03 8.066863210397616513e+02 5.301194134574676355e+03
8.569830056215189416e+02 4.108209285005793276e+01 8.717779855872031476e+02 3.433441488639696217e+03 8.068863210397615831e+02 5.289204384059354197e+03
8.571830056215189870e+02 4.089379784363665493e+01 8.719779855872031931e+02 3.429668841838312801e+03 8.070863210397615148e+02 5.277230665873874386e+03
8.573830056215190325e+02 4.070635542148340846e+01 8.721779855872031249e+02 3.425895051763215179e+03 8.072863210397615603e+02 5.265273014797769974e+03
8.575830056215189643e+02 4.051976184574433404e+01 8.723779855872030566e+02 3.422120136405971152e+03 8.074863210397616058e+02 5.253331465255993862e+03
8.577830056215188961e+02 4.033401339389671847e+01 8.725779855872031021e+02 3.418344113733605354e+03 8.076863210397615376e+02 5.241406051320133884e+03
8.579830056215189416e+02 4.014910635869433975e+01 8.727779855872031476e+02 3.414567001688405981e+03 8.078863210397614694e+02 5.229496806709685188e+03
8.581830056215189870e+02 3.996503704811383528e+01 8.729779855872030794e+02 3.410788818187738343e+03 8.080863210397615148e+02 5.217603764793291703e+03
8.583830056215189188e+02 3.978180178529964905e+01 8.731779855872030112e+02 3.407009581123830685e+03 8.082863210397615603e+02 5.205726958590026697e+03
8.585830056215188506e+02 3.959939690850965377e+01 8.733779855872030566e+02 3.403229308363597283e+03 8.084863210397614921e+02 5.193866420770626064e+03
8.587830056215188961e+02 3.941781877106150489e+01 8.735779855872031021e+02 3.399448017748452457e+03 8.086863210397614239e+02 5.182022183658757058e+03
8.589830056215189416e+02 3.923706374127897334e+01 8.737779855872030339e+02 3.395665727094117756e+03 8.088863210397614694e+02 5.170194279232229746e+03
8.591830056215188733e+02 3.905712820243724792e+01 8.739779855872029657e+02 3.391882454190426415e+03 8.090863210397615148e+02 5.158382739124314867e+03
8.593830056215188051e+02 3.887800855271003542e+01 8.741779855872030112e+02 3.388098216801147828e+03 8.092863210397614466e+02 5.146587594624986195e+03
8.595830056215188506e+02 3.869970120511543143e+01 8.743779855872030566e+02 3.384313032663807462e+03 8.094863210397613784e+02 5.134808876682123810e+03
8.597830056215188961e+02 3.852220258746285708e+01 8.745779855872029884e+02 3.380526919489490865e+03 8.096863210397614239e+02 5.123046615902818303e+03
8.599830056215188279e+02 3.834550914229989615e+01 8.747779855872029202e+02 3.376739894962669496e+03 8.098863210397614694e+02 5.111300842554624978e+03
8.601830056215187597e+02 3.816961732685867048e+01 8.749779855872029657e+02 3.372951976741020189e+03 8.100863210397614012e+02 5.099571586566806218e+03
8.603830056215188051e+02 3.799452361300289738e+01 8.751779855872030112e+02 3.369163182455247807e+03 8.102863210397613329e+02 5.087858877531592952e+03
8.605830056215188506e+02 3.782022448717549423e+01 8.753779855872029430e+02 3.365373529708908336e+03 8.104863210397613784e+02 5.076162744705418845e+03
8.607830056215187824e+02 3.764671645034537306e+01 8.755779855872028747e+02 3.361583036078226542e+03 8.106863210397614239e+02 5.064483217010219050e+03
8.609830056215187142e+02 3.747399601795490298e+01 8.757779855872029202e+02 3.357791719111924522e+03 8.108863210397613557e+02 5.052820323034652574e+03
8.611830056215187597e+02 3.730205971986711688e+01 8.759779855872029657e+02 3.353999596331058910e+03 8.110863210397612875e+02 5.041174091035369202e+03
8.613830056215188051e+02 3.713090410031416866e+01 8.761779855872028975e+02 3.350206685228832157e+03 8.112863210397613329e+02 5.029544548938251864e+03
8.615830056215187369e+02 3.696052571784431962e+01 8.763779855872028293e+02 3.346413003270434729e+03 8.114863210397613784e+02 5.017931724339705397e+03
8.617830056215186687e+02 3.679092114527021096e+01 8.765779855872028747e+02 3.342618567892864121e+03 8.116863210397613102e+02 5.006335644507867983e+03
8.619830056215187142e+02 3.662208696961661758e+01 8.767779855872029202e+02 3.338823396504769335e+03 8.118863210397612420e+02 4.994756336383904454e+03
8.621830056215187597e+02 3.645401979206905452e+01 8.769779855872028520e+02 3.335027506486284437e+03 8.120863210397612875e+02 4.983193826583213195e+03
8.623830056215186914e+02 3.628671622792177942e+01 8.771779855872027838e+02 3.331230915188850304e+03 8.122863210397613329e+02 4.971648141396752180e+03
8.625830056215186232e+02 3.612017290652624979e+01 8.773779855872028293e+02 3.327433639935058636e+03 8.124863210397612647e+02 4.960119306792220414e+03
8.627830056215186687e+02 3.595438647123961573e+01 8.775779855872028747e+02 3.323635698018494622e+03 8.126863210397611965e+02 4.948607348415355773e+03
8.629830056215187142e+02 3.578935357937378114e+01 8.777779855872028065e+02 3.319837106703573227e+03 8.128863210397612420e+02 4.937112291591155554e+03
8.631830056215186460e+02 3.562507090214407413e+01 8.779779855872027383e+02 3.316037883225369569e+03 8.130863210397612875e+02 4.925634161325167952e+03
8.633830056215185778e+02 3.546153512461795287e+01 8.781779855872027838e+02 3.312238044789467040e+03 8.132863210397612193e+02 4.914172982304722609e+03
8.635830056215186232e+02 3.529874294566441506e+01 8.783779855872028293e+02 3.308437608571814053e+03 8.134863210397611510e+02 4.902728778900168436e+03
8.637830056215186687e+02 3.513669107790330770e+01 8.785779855872027611e+02 3.304636591718543968e+03 8.136863210397611965e+02 4.891301575166146904e+03
8.639830056215186005e+02 3.497537624765449493e+01 8.787779855872026928e+02 3.300835011345839575e+03 8.138863210397612420e+02 4.879891394842828049e+03
8.641830056215185323e+02 3.481479519488726027e+01 8.789779855872027383e+02 3.297032884539760744e+03 8.140863210397611738e+02 4.868498261357185584e+03
8.643830056215185778e+02 3.465494467317044780e+01 8.791779855872027838e+02 3.293230228356121188e+03 8.142863210397611056e+02 4.857122197824202885e+03
8.645830056215186232e+02 3.449582144962178631e+01 8.793779855872027156e+02 3.289427059820308841e+03 8.144863210397611510e+02 4.845763227048159933e+03
8.647830056215185550e+02 3.433742230485808022e+01 8.795779855872026474e+02 3.285623395927152160e+03 8.146863210397611965e+02 4.834421371523866583e+03
8.649830056215184868e+02 3.417974403294510921e+01 8.797779855872026928e+02 3.281819253640770057e+03 8.148863210397611283e+02 4.823096653437909481e+03
8.651830056215185323e+02 3.402278344134786892e+01 8.799779855872027383e+02 3.278014649894422291e+03 8.150863210397610601e+02 4.811789094669898077e+03
8.653830056215185778e+02 3.386653735088077610e+01 8.801779855872026701e+02 3.274209601590367129e+03 8.152863210397611056e+02 4.800498716793697895e+03
8.655830056215185095e+02 3.371100259565866963e+01 8.803779855872026019e+02 3.270404125599717190e+03 8.154863210397611510e+02 4.789225541078710194e+03
8.657830056215184413e+02 3.355617602304660352e+01 8.805779855872026474e+02 3.266598238762288020e+03 8.156863210397610828e+02 4.777969588491098875e+03
8.659830056215184868e+02 3.340205449361091894e+01 8.807779855872026928e+02 3.262791957886472574e+03 8.158863210397610146e+02 4.766730879694992836e+03
8.661830056215185323e+02 3.324863488107050102e+01 8.809779855872026246e+02 3.258985299749089791e+03 8.160863210397610601e+02 4.755509435053796551e+03
8.663830056215184641e+02 3.309591407224723270e+01 8.811779855872025564e+02 3.255178281095247257e+03 8.162863210397611056e+02 4.744305274631383327e+03
8.665830056215183959e+02 3.294388896701745750e+01 8.813779855872026019e+02 3.251370918638201601e+03 8.164863210397610374e+02 4.733118418193374964e+03
8.667830056215184413e+02 3.279255647826288111e+01 8.815779855872026474e+02 3.247563229059227069e+03 8.166863210397609691e+02 4.721948885208325009e+03
8.669830056215184868e+02 3.264191353182249600e+01 8.817779855872025792e+02 3.243755229007480921e+03 8.168863210397610146e+02 4.710796694849012965e+03
8.671830056215184186e+02 3.249195706644385240e+01 8.819779855872025109e+02 3.239946935099858820e+03 8.170863210397610601e+02 4.699661865993643005e+03
8.673830056215183504e+02 3.234268403373465617e+01 8.821779855872025564e+02 3.236138363920875690e+03 8.172863210397609919e+02 4.688544417227117265e+03
8.675830056215183959e+02 3.219409139811462950e+01 8.823779855872026019e+02 3.232329532022527474e+03 8.174863210397609237e+02 4.677444366842234558e+03
8.677830056215184413e+02 3.204617613676758481e+01 8.825779855872025337e+02 3.228520455924160615e+03 8.176863210397609691e+02 4.666361732840921832e+03
8.679830056215183731e+02 3.189893523959343469e+01 8.827779855872024655e+02 3.224711152112344735e+03 8.178863210397610146e+02 4.655296532935526557e+03
8.681830056215183049e+02 3.175236570916054646e+01 8.829779855872025109e+02 3.220901637040735750e+03 8.180863210397609464e+02 4.644248784549980883e+03
8.683830056215183504e+02 3.160646456065742527e+01 8.831779855872025564e+02 3.217091927129973556e+03 8.182863210397608782e+02 4.633218504821062197e+03
8.685830056215183959e+02 3.146122882184641156e+01 8.833779855872024882e+02 3.213282038767531958e+03 8.184863210397609237e+02 4.622205710599607301e+03
8.687830056215183276e+02 3.131665553301542104e+01 8.835779855872024200e+02 3.209471988307600441e+03 8.186863210397609691e+02 4.611210418451774785e+03
8.689830056215182594e+02 3.117274174693051592e+01 8.837779855872024655e+02 3.205661792070967749e+03 8.188863210397609009e+02 4.600232644660252845e+03
8.691830056215183049e+02 3.102948452878968766e+01 8.839779855872025109e+02 3.201851466344897290e+03 8.190863210397608327e+02 4.589272405225447073e+03
8.693830056215183504e+02 3.088688095617514762e+01 8.841779855872024427e+02 3.198041027383012079e+03 8.192863210397608782e+02 4.578329715866771949e+03
8.695830056215182822e+02 3.074492811900689304e+01 8.843779855872023745e+02 3.194230491405156499e+03 8.194863210397609237e+02 4.567404592023823170e+03
8.697830056215182140e+02 3.060362311949568692e+01 8.845779855872024200e+02 3.190419874597298531e+03 8.196863210397608555e+02 4.556497048857640038e+03
8.699830056215182594e+02 3.046296307209675902e+01 8.847779855872024655e+02 3.186609193111405602e+03 8.198863210397607872e+02 4.545607101251875065e+03
8.701830056215183049e+02 3.032294510346329375e+01 8.849779855872023973e+02 3.182798463065331816e+03 8.200863210397608327e+02 4.534734763814052712e+03
8.703830056215182367e+02 3.018356635240019159e+01 8.851779855872023290e+02 3.178987700542698349e+03 8.202863210397608782e+02 4.523880050876791756e+03
8.705830056215181685e+02 3.004482396981768488e+01 8.853779855872023745e+02 3.175176921592775216e+03 8.204863210397608100e+02 4.513042976498989447e+03
8.707830056215182140e+02 2.990671511868543320e+01 8.855779855872024200e+02 3.171366142230387140e+03 8.206863210397607418e+02 4.502223554467060239e+03
8.709830056215182594e+02 2.976923697398679280e+01 8.857779855872023518e+02 3.167555378435791226e+03 8.208863210397607872e+02 4.491421798296122688e+03
8.711830056215181912e+02 2.963238672267309681e+01 8.859779855872022836e+02 3.163744646154560087e+03 8.210863210397608327e+02 4.480637721231253636e+03
8.713830056215181230e+02 2.949616156361749120e+01 8.861779855872023290e+02 3.159933961297484984e+03 8.212863210397607645e+02 4.469871336248670559e+03
8.715830056215181685e+02 2.936055870756996100e+01 8.863779855872023745e+02 3.156123339740468055e+03 8.214863210397606963e+02 4.459122656056933010e+03
8.717830056215182140e+02 2.922557537711194442e+01 8.865779855872023063e+02 3.152312797324411349e+03 8.216863210397607418e+02 4.448391693098162250e+03
8.719830056215181457e+02 2.909120880661118491e+01 8.867779855872022381e+02 3.148502349855106786e+03 8.218863210397607872e+02 4.437678459549252693e+03
8.721830056215180775e+02 2.895745624217603265e+01 8.869779855872022836e+02 3.144692013103141562e+03 8.220863210397607190e+02 4.426982967323068806e+03
8.723830056215181230e+02 2.882431494161108532e+01 8.871779855872023290e+02 3.140881802803799019e+03 8.222863210397606508e+02 4.416305228069645636e+03
8.725830056215181685e+02 2.869178217437233158e+01 8.873779855872022608e+02 3.137071734656940862e+03 8.224863210397606963e+02 4.405645253177382074e+03
8.727830056215181003e+02 2.855985522152256095e+01 8.875779855872021926e+02 3.133261824326923943e+03 8.226863210397607418e+02 4.395003053774256841e+03
8.729830056215180321e+02 2.842853137568608801e+01 8.877779855872022381e+02 3.129452087442481115e+03 8.228863210397606736e+02 4.384378640729021754e+03
8.731830056215180775e+02 2.829780794100521035e+01 8.879779855872022836e+02 3.125642539596645292e+03 8.230863210397606053e+02 4.373772024652384061e+03
8.733830056215181230e+02 2.816768223309553676e+01 8.881779855872022154e+02 3.121833196346642580e+03 8.232863210397606508e+02 4.363183215898206981e+03
8.735830056215180548e+02 2.803815157900199040e+01 8.883779855872021471e+02 3.118024073213784504e+03 8.234863210397606963e+02 4.352612224564712960e+03
8.737830056215179866e+02 2.790921331715430398e+01 8.885779855872021926e+02 3.114215185683395703e+03 8.236863210397606281e+02 4.342059060495671474e+03
8.739830056215180321e+02 2.778086479732392888e+01 8.887779855872022381e+02 3.110406549204701605e+03 8.238863210397605599e+02 4.331523733281557725e+03
8.741830056215180775e+02 2.765310338057957296e+01 8.889779855872021699e+02 3.106598179190751125e+03 8.240863210397606053e+02 4.321006252260771362e+03
8.743830056215180093e+02 2.752592643924427307e+01 8.891779855872021017e+02 3.102790091018303883e+03 8.242863210397606508e+02 4.310506626520819736e+03
8.745830056215179411e+02 2.739933135685113186e+01 8.893779855872021471e+02 3.098982300027760630e+03 8.244863210397605826e+02 4.300024864899498425e+03
8.747830056215179866e+02 2.727331552810051107e+01 8.895779855872021926e+02 3.095174821523066385e+03 8.246863210397605144e+02 4.289560975986058111e+03
8.749830056215180321e+02 2.714787635881675953e+01 8.897779855872021244e+02 3.091367670771623580e+03 8.248863210397605599e+02 4.279114968122375103e+03
8.751830056215179638e+02 2.702301126590504765e+01 8.899779855872020562e+02 3.087560863004196563e+03 8.250863210397606053e+02 4.268686849404178247e+03
8.753830056215178956e+02 2.689871767730829077e+01 8.901779855872021017e+02 3.083754413414834744e+03 8.252863210397605371e+02 4.258276627682184881e+03
8.755830056215179411e+02 2.677499303196448466e+01 8.903779855872021471e+02 3.079948337160787560e+03 8.254863210397604689e+02 4.247884310563269537e+03
8.757830056215179866e+02 2.665183477976391657e+01 8.905779855872020789e+02 3.076142649362422162e+03 8.256863210397605144e+02 4.237509905411654472e+03
8.759830056215179184e+02 2.652924038150700170e+01 8.907779855872020107e+02 3.072337365103121101e+03 8.258863210397605599e+02 4.227153419350076547e+03
8.761830056215178502e+02 2.640720730886116385e+01 8.909779855872020562e+02 3.068532499429233212e+03 8.260863210397604917e+02 4.216814859260945923e+03
8.763830056215178956e+02 2.628573304431901647e+01 8.911779855872021017e+02 3.064728067349962657e+03 8.262863210397604234e+02 4.206494231787523859e+03
8.765830056215179411e+02 2.616481508115615995e+01 8.913779855872020335e+02 3.060924083837314356e+03 8.264863210397604689e+02 4.196191543335065944e+03
8.767830056215178729e+02 2.604445092338927026e+01 8.915779855872019652e+02 3.057120563825993941e+03 8.266863210397605144e+02 4.185906800072006263e+03
8.769830056215178047e+02 2.592463808573379680e+01 8.917779855872020107e+02 3.053317522213345910e+03 8.268863210397604462e+02 4.175640007931118816e+03
8.771830056215178502e+02 2.580537409356231748e+01 8.919779855872020562e+02 3.049514973859261772e+03 8.270863210397603780e+02 4.165391172610638932e+03
8.773830056215178956e+02 2.568665648286331304e+01 8.921779855872019880e+02 3.045712933586130475e+03 8.272863210397604234e+02 4.155160299575446516e+03
8.775830056215178274e+02 2.556848280019933739e+01 8.923779855872019198e+02 3.041911416178731997e+03 8.274863210397604689e+02 4.144947394058232931e+03
8.777830056215177592e+02 2.545085060266555388e+01 8.925779855872019652e+02 3.038110436384187324e+03 8.276863210397604007e+02 4.134752461060634232e+03
8.779830056215178047e+02 2.533375745784862687e+01 8.927779855872020107e+02 3.034310008911872501e+03 8.278863210397603325e+02 4.124575505354356210e+03
8.781830056215178502e+02 2.521720094378557775e+01 8.929779855872019425e+02 3.030510148433363156e+03 8.280863210397603780e+02 4.114416531482354003e+03
8.783830056215177819e+02 2.510117864892313122e+01 8.931779855872018743e+02 3.026710869582347641e+03 8.282863210397604234e+02 4.104275543759995344e+03
8.785830056215177137e+02 2.498568817207607040e+01 8.933779855872019198e+02 3.022912186954562458e+03 8.284863210397603552e+02 4.094152546276139674e+03
8.787830056215177592e+02 2.487072712238732919e+01 8.935779855872019652e+02 3.019114115107729504e+03 8.286863210397602870e+02 4.084047542894341859e+03
8.789830056215178047e+02 2.475629311928696907e+01 8.937779855872018970e+02 3.015316668561492861e+03 8.288863210397603325e+02 4.073960537253932671e+03
8.791830056215177365e+02 2.464238379245208677e+01 8.939779855872018288e+02 3.011519861797331032e+03 8.290863210397603780e+02 4.063891532771213861e+03
8.793830056215176683e+02 2.452899678176575549e+01 8.941779855872018743e+02 3.007723709258512827e+03 8.292863210397603098e+02 4.053840532640550009e+03
8.795830056215177137e+02 2.441612973727755076e+01 8.943779855872019198e+02 3.003928225350030061e+03 8.294863210397602415e+02 4.043807539835506759e+03
8.797830056215177592e+02 2.430378031916331238e+01 8.945779855872018516e+02 3.000133424438530710e+03 8.296863210397602870e+02 4.033792557109990867e+03
8.799830056215176910e+02 2.419194619768493837e+01 8.947779855872017833e+02 2.996339320852248875e+03 8.298863210397603325e+02 4.023795586999375701e+03
8.801830056215176228e+02 2.408062505315084323e+01 8.949779855872018288e+02 2.992545928880958400e+03 8.300863210397602643e+02 4.013816631821624924e+03
8.803830056215176683e+02 2.396981457587592246e+01 8.951779855872018743e+02 2.988753262775904204e+03 8.302863210397601961e+02 4.003855693678383432e+03
8.805830056215177137e+02 2.385951246614246202e+01 8.953779855872018061e+02 2.984961336749750444e+03 8.304863210397602415e+02 3.993912774456157422e+03
8.807830056215176455e+02 2.374971643416049716e+01 8.955779855872017379e+02 2.981170164976504566e+03 8.306863210397602870e+02 3.983987875827371681e+03
8.809830056215175773e+02 2.364042420002829203e+01 8.957779855872017833e+02 2.977379761591476836e+03 8.308863210397602188e+02 3.974080999251550566e+03
8.811830056215176228e+02 2.353163349369346946e+01 8.959779855872018288e+02 2.973590140691226679e+03 8.310863210397601506e+02 3.964192145976346637e+03
8.813830056215176683e+02 2.342334205491387422e+01 8.961779855872017606e+02 2.969801316333492196e+03 8.312863210397601961e+02 3.954321317038717552e+03
8.815830056215176000e+02 2.331554763321861401e+01 8.963779855872016924e+02 2.966013302537149229e+03 8.314863210397602415e+02 3.944468513266019272e+03
8.817830056215175318e+02 2.320824798786915721e+01 8.965779855872017379e+02 2.962226113282139977e+03 8.316863210397601733e+02 3.934633735277107917e+03
8.819830056215175773e+02 2.310144088782092453e+01 8.967779855872017833e+02 2.958439762509451612e+03 8.318863210397601051e+02 3.924816983483428430e+03
8.821830056215176228e+02 2.299512411168453241e+01 8.969779855872017151e+02 2.954654264121028518e+03 8.320863210397601506e+02 3.915018258090116433e+03
8.823830056215175546e+02 2.288929544768764046e+01 8.971779855872016469e+02 2.950869631979753194e+03 8.322863210397601961e+02 3.905237559097133271e+03
8.825830056215174864e+02 2.278395269363613806e+01 8.973779855872016924e+02 2.947085879909368487e+03 8.324863210397601279e+02 3.895474886300331036e+03
8.827830056215175318e+02 2.267909365687663126e+01 8.975779855872017379e+02 2.943303021694452127e+03 8.326863210397600596e+02 3.885730239292541228e+03
8.829830056215175773e+02 2.257471615425798461e+01 8.977779855872016697e+02 2.939521071080362162e+03 8.328863210397601051e+02 3.876003617464674790e+03
8.831830056215175091e+02 2.247081801209352747e+01 8.979779855872016014e+02 2.935740041773180565e+03 8.330863210397601506e+02 3.866295020006827599e+03
8.833830056215174409e+02 2.236739706612337031e+01 8.981779855872016469e+02 2.931959947439674124e+03 8.332863210397600824e+02 3.856604445909346850e+03
8.835830056215174864e+02 2.226445116147642977e+01 8.983779855872016924e+02 2.928180801707257615e+03 8.334863210397600142e+02 3.846931893963896528e+03
8.837830056215175318e+02 2.216197815263327442e+01 8.985779855872016242e+02 2.924402618163936040e+03 8.336863210397600596e+02 3.837277362764578356e+03
8.839830056215174636e+02 2.205997590338873948e+01 8.987779855872015560e+02 2.920625410358266436e+03 8.338863210397601051e+02 3.827640850708996368e+03
8.841830056215173954e+02 2.195844228681410115e+01 8.989779855872016014e+02 2.916849191799319669e+03 8.340863210397600369e+02 3.818022355999321007e+03
8.843830056215174409e+02 2.185737518522046940e+01 8.991779855872016469e+02 2.913073975956630875e+03 8.342863210397599687e+02 3.808421876643378255e+03
8.845830056215174864e+02 2.175677249012145609e+01 8.993779855872015787e+02 2.909299776260173076e+03 8.344863210397600142e+02 3.798839410455685538e+03
8.847830056215174181e+02 2.165663210219665302e+01 8.995779855872015105e+02 2.905526606100301706e+03 8.346863210397600596e+02 3.789274955058582691e+03
8.849830056215173499e+02 2.155695193125418641e+01 8.997779855872015560e+02 2.901754478827716412e+03 8.348863210397599914e+02 3.779728507883248767e+03
8.851830056215173954e+02 2.145772989619463189e+01 8.999779855872016014e+02 2.897983407753438314e+03 8.350863210397599232e+02 3.770200066170772061e+03
8.853830056215174409e+02 2.135896392497420848e+01 9.001779855872015332e+02 2.894213406148768627e+03 8.352863210397599687e+02 3.760689626973220129e+03
8.855830056215173727e+02 2.126065195456851598e+01 9.003779855872014650e+02 2.890444487245240452e+03 8.354863210397600142e+02 3.751197187154693438e+03
8.857830056215173045e+02 2.116279193093605215e+01 9.005779855872015105e+02 2.886676664234581949e+03 8.356863210397599460e+02 3.741722743392387656e+03
8.859830056215173499e+02 2.106538180898213852e+01 9.007779855872015560e+02 2.882909950268711782e+03 8.358863210397598777e+02 3.732266292177640935e+03
8.861830056215173954e+02 2.096841955252288869e+01 9.009779855872014878e+02 2.879144358459673185e+03 8.360863210397599232e+02 3.722827829816974372e+03
8.863830056215173272e+02 2.087190313424936150e+01 9.011779855872014195e+02 2.875379901879614408e+03 8.362863210397599687e+02 3.713407352433162487e+03
8.865830056215172590e+02 2.077583053569155425e+01 9.013779855872014650e+02 2.871616593560752790e+03 8.364863210397599005e+02 3.704004855966253217e+03
8.867830056215173045e+02 2.068019974718279030e+01 9.015779855872015105e+02 2.867854446495356569e+03 8.366863210397598323e+02 3.694620336174634758e+03
8.869830056215173499e+02 2.058500876782419553e+01 9.017779855872014423e+02 2.864093473635698501e+03 8.368863210397598777e+02 3.685253788636039189e+03
8.871830056215172817e+02 2.049025560544948732e+01 9.019779855872013741e+02 2.860333687894033119e+03 8.370863210397599232e+02 3.675905208748627047e+03
8.873830056215172135e+02 2.039593827658908864e+01 9.021779855872014195e+02 2.856575102142567175e+03 8.372863210397598550e+02 3.666574591731981855e+03
8.875830056215172590e+02 2.030205480643535410e+01 9.023779855872014650e+02 2.852817729213440543e+03 8.374863210397597868e+02 3.657261932628173327e+03
8.877830056215173045e+02 2.020860322880753301e+01 9.025779855872013968e+02 2.849061581898690747e+03 8.376863210397598323e+02 3.647967226302736435e+03
8.879830056215172362e+02 2.011558158611664382e+01 9.027779855872013286e+02 2.845306672950222037e+03 8.378863210397598777e+02 3.638690467445760078e+03
8.881830056215171680e+02 2.002298792933060056e+01 9.029779855872013741e+02 2.841553015079792203e+03 8.380863210397598095e+02 3.629431650572884337e+03
8.883830056215172135e+02 1.993082031793952069e+01 9.031779855872014195e+02 2.837800620958984382e+03 8.382863210397597413e+02 3.620190770026297741e+03
8.885830056215172590e+02 1.983907681992130279e+01 9.033779855872013513e+02 2.834049503219185681e+03 8.384863210397597868e+02 3.610967819975775456e+03
8.887830056215171908e+02 1.974775551170699472e+01 9.035779855872012831e+02 2.830299674451555347e+03 8.386863210397598323e+02 3.601762794419711554e+03
8.889830056215171226e+02 1.965685447814648512e+01 9.037779855872013286e+02 2.826551147207005670e+03 8.388863210397597641e+02 3.592575687186111281e+03
8.891830056215171680e+02 1.956637181247399937e+01 9.039779855872013741e+02 2.822803933996193336e+03 8.390863210397596959e+02 3.583406491933594225e+03
8.893830056215172135e+02 1.947630561627450518e+01 9.041779855872013059e+02 2.819058047289492151e+03 8.392863210397597413e+02 3.574255202152408856e+03
8.895830056215171453e+02 1.938665399944941470e+01 9.043779855872012376e+02 2.815313499516965294e+03 8.394863210397597868e+02 3.565121811165459349e+03
8.897830056215170771e+02 1.929741508018245710e+01 9.045779855872012831e+02 2.811570303068348039e+03 8.396863210397597186e+02 3.556006312129269645e+03
8.899830056215171226e+02 1.920858698490630090e+01 9.047779855872013286e+02 2.807828470293053215e+03 8.398863210397596504e+02 3.546908698035011639e+03
8.901830056215171680e+02 1.912016784826879245e+01 9.049779855872012604e+02 2.804088013500118450e+03 8.400863210397596959e+02 3.537828961709471969e+03
8.903830056215170998e+02 1.903215581309947524e+01 9.051779855872011922e+02 2.800348944958220727e+03 8.402863210397597413e+02 3.528767095816076107e+03
8.905830056215170316e+02 1.894454903037584614e+01 9.053779855872012376e+02 2.796611276895635910e+03 8.404863210397596731e+02 3.519723092855880623e+03
8.907830056215170771e+02 1.885734565919046446e+01 9.055779855872012831e+02 2.792875021500247385e+03 8.406863210397596049e+02 3.510696945168515867e+03
8.909830056215171226e+02 1.877054386671755637e+01 9.057779855872012149e+02 2.789140190919515135e+03 8.408863210397596504e+02 3.501688644933212800e+03
8.911830056215170544e+02 1.868414182818012748e+01 9.059779855872011467e+02 2.785406797260468466e+03 8.410863210397596959e+02 3.492698184169776141e+03
8.913830056215169861e+02 1.859813772681676269e+01 9.061779855872011922e+02 2.781674852589689181e+03 8.412863210397596276e+02 3.483725554739564814e+03
8.915830056215170316e+02 1.851252975384882049e+01 9.063779855872012376e+02 2.777944368933315673e+03 8.414863210397595594e+02 3.474770748346464188e+03
8.917830056215170771e+02 1.842731610844806411e+01 9.065779855872011694e+02 2.774215358277011546e+03 8.416863210397596049e+02 3.465833756537836962e+03
8.919830056215170089e+02 1.834249499770360714e+01 9.067779855872011012e+02 2.770487832565968347e+03 8.418863210397596504e+02 3.456914570705544975e+03
8.921830056215169407e+02 1.825806463658975787e+01 9.069779855872011467e+02 2.766761803704885551e+03 8.420863210397595822e+02 3.448013182086891447e+03
8.923830056215169861e+02 1.817402324793340185e+01 9.071779855872011922e+02 2.763037283557974206e+03 8.422863210397595140e+02 3.439129581765555940e+03
8.925830056215170316e+02 1.809036906238191733e+01 9.073779855872011240e+02 2.759314283948947832e+03 8.424863210397595594e+02 3.430263760672601620e+03
8.927830056215169634e+02 1.800710031837109071e+01 9.075779855872010558e+02 2.755592816661001962e+03 8.426863210397596049e+02 3.421415709587427045e+03
8.929830056215168952e+02 1.792421526209268023e+01 9.077779855872011012e+02 2.751872893436820050e+03 8.428863210397595367e+02 3.412585419138705220e+03
8.931830056215169407e+02 1.784171214746305978e+01 9.079779855872011467e+02 2.748154525978562106e+03 8.430863210397594685e+02 3.403772879805342654e+03
8.933830056215169861e+02 1.775958923609093887e+01 9.081779855872010785e+02 2.744437725947866511e+03 8.432863210397595140e+02 3.394978081917430245e+03
8.935830056215169179e+02 1.767784479724615920e+01 9.083779855872010103e+02 2.740722504965838198e+03 8.434863210397595594e+02 3.386201015657209609e+03
8.937830056215168497e+02 1.759647710782753194e+01 9.085779855872010558e+02 2.737008874613044100e+03 8.436863210397594912e+02 3.377441671059995315e+03
8.939830056215168952e+02 1.751548445233180473e+01 9.087779855872011012e+02 2.733296846429519974e+03 8.438863210397594230e+02 3.368700038015133941e+03
8.941830056215169407e+02 1.743486512282229839e+01 9.089779855872010330e+02 2.729586431914759487e+03 8.440863210397594685e+02 3.359976106266918123e+03
8.943830056215168725e+02 1.735461741889743692e+01 9.091779855872009648e+02 2.725877642527715579e+03 8.442863210397595140e+02 3.351269865415555159e+03
8.945830056215168042e+02 1.727473964765974301e+01 9.093779855872010103e+02 2.722170489686795463e+03 8.444863210397594457e+02 3.342581304918087426e+03
8.947830056215168497e+02 1.719523012368485126e+01 9.095779855872010558e+02 2.718464984769871535e+03 8.446863210397593775e+02 3.333910414089311416e+03
8.949830056215168952e+02 1.711608716899056759e+01 9.097779855872009875e+02 2.714761139114270009e+03 8.448863210397594230e+02 3.325257182102730440e+03
8.951830056215168270e+02 1.703730911300619155e+01 9.099779855872009193e+02 2.711058964016780465e+03 8.450863210397594685e+02 3.316621597991450017e+03
8.953830056215167588e+02 1.695889429254155090e+01 9.101779855872009648e+02 2.707358470733647209e+03 8.452863210397594003e+02 3.308003650649141946e+03
8.955830056215168042e+02 1.688084105175667915e+01 9.103779855872010103e+02 2.703659670480591103e+03 8.454863210397593321e+02 3.299403328830910141e+03
8.957830056215168497e+02 1.680314774213133688e+01 9.105779855872009421e+02 2.699962574432790916e+03 8.456863210397593775e+02 3.290820621154242417e+03
8.959830056215167815e+02 1.672581272243463246e+01 9.107779855872008739e+02 2.696267193724904246e+03 8.458863210397594230e+02 3.282255516099935903e+03
8.961830056215167133e+02 1.664883435869464989e+01 9.109779855872009193e+02 2.692573539451056604e+03 8.460863210397593548e+02 3.273708002012967881e+03
8.963830056215167588e+02 1.657221102416844616e+01 9.111779855872009648e+02 2.688881622664864608e+03 8.462863210397592866e+02 3.265178067103437570e+03
8.965830056215168042e+02 1.649594109931203789e+01 9.113779855872008966e+02 2.685191454379426432e+03 8.464863210397593321e+02 3.256665699447443330e+03
8.967830056215167360e+02 1.642002297175060122e+01 9.115779855872008284e+02 2.681503045567339541e+03 8.466863210397593775e+02 3.248170886988008988e+03
8.969830056215166678e+02 1.634445503624833407e+01 9.117779855872008739e+02 2.677816407160694325e+03 8.468863210397593093e+02 3.239693617535986505e+03
8.971830056215167133e+02 1.626923569467889408e+01 9.119779855872009193e+02 2.674131550051103204e+03 8.470863210397592411e+02 3.231233878770914998e+03
8.973830056215167588e+02 1.619436335599615973e+01 9.121779855872008511e+02 2.670448485089689711e+03 8.472863210397592866e+02 3.222791658241951609e+03
8.975830056215166906e+02 1.611983643620421702e+01 9.123779855872007829e+02 2.666767223087104867e+03 8.474863210397593321e+02 3.214366943368742341e+03
8.977830056215166223e+02 1.604565335832835160e+01 9.125779855872008284e+02 2.663087774813536271e+03 8.476863210397592638e+02 3.205959721442338832e+03
8.979830056215166678e+02 1.597181255238552922e+01 9.127779855872008739e+02 2.659410150998721292e+03 8.478863210397591956e+02 3.197569979626020995e+03
8.981830056215167133e+02 1.589831245535558324e+01 9.129779855872008056e+02 2.655734362331956618e+03 8.480863210397592411e+02 3.189197704956250163e+03
8.983830056215166451e+02 1.582515151115184082e+01 9.131779855872007374e+02 2.652060419462107802e+03 8.482863210397592866e+02 3.180842884343495825e+03
8.985830056215165769e+02 1.575232817059227131e+01 9.133779855872007829e+02 2.648388332997622911e+03 8.484863210397592184e+02 3.172505504573152848e+03
8.987830056215166223e+02 1.567984089137062931e+01 9.135779855872008284e+02 2.644718113506545251e+03 8.486863210397591502e+02 3.164185552306372756e+03
8.989830056215166678e+02 1.560768813802787136e+01 9.137779855872007602e+02 2.641049771516534747e+03 8.488863210397591956e+02 3.155883014080951398e+03
8.991830056215165996e+02 1.553586838192350328e+01 9.139779855872006920e+02 2.637383317514867031e+03 8.490863210397592411e+02 3.147597876312214339e+03
8.993830056215165314e+02 1.546438010120664863e+01 9.141779855872007374e+02 2.633718761948454357e+03 8.492863210397591729e+02 3.139330125293863148e+03
8.995830056215165769e+02 1.539322178078829495e+01 9.143779855872007829e+02 2.630056115223867437e+03 8.494863210397591047e+02 3.131079747198835776e+03
8.997830056215166223e+02 1.532239191231247943e+01 9.145779855872007147e+02 2.626395387707350892e+03 8.496863210397591502e+02 3.122846728080146931e+03
8.999830056215165541e+02 1.525188899412840016e+01 9.147779855872006465e+02 2.622736589724832356e+03 8.498863210397591956e+02 3.114631053871800304e+03
9.001830056215164859e+02 1.518171153126193040e+01 9.149779855872006920e+02 2.619079731561932476e+03 8.500863210397591274e+02 3.106432710389587101e+03
9.003830056215165314e+02 1.511185803538807804e+01 9.151779855872007374e+02 2.615424823464009478e+03 8.502863210397590592e+02 3.098251683331945969e+03
9.005830056215165769e+02 1.504232702480269168e+01 9.153779855872006692e+02 2.611771875636153254e+03 8.504863210397591047e+02 3.090087958280827479e+03
9.007830056215165087e+02 1.497311702439509062e+01 9.155779855872006010e+02 2.608120898243214015e+03 8.506863210397591502e+02 3.081941520702524940e+03
9.009830056215164404e+02 1.490422656561994330e+01 9.157779855872006465e+02 2.604471901409815473e+03 8.508863210397590819e+02 3.073812355948523418e+03
9.011830056215164859e+02 1.483565418646987411e+01 9.159779855872006920e+02 2.600824895220386679e+03 8.510863210397590137e+02 3.065700449256320553e+03
9.013830056215165314e+02 1.476739843144806663e+01 9.161779855872006237e+02 2.597179889719174753e+03 8.512863210397590592e+02 3.057605785750277846e+03
9.015830056215164632e+02 1.469945785154082962e+01 9.163779855872005555e+02 2.593536894910262163e+03 8.514863210397591047e+02 3.049528350442444207e+03
9.017830056215163950e+02 1.463183100419020555e+01 9.165779855872006010e+02 2.589895920757593558e+03 8.516863210397590365e+02 3.041468128233408606e+03
9.019830056215164404e+02 1.456451645326689714e+01 9.167779855872006465e+02 2.586256977185003052e+03 8.518863210397589683e+02 3.033425103913071780e+03
9.021830056215164859e+02 1.449751276904315844e+01 9.169779855872005783e+02 2.582620074076231958e+03 8.520863210397590137e+02 3.025399262161530260e+03
9.023830056215164177e+02 1.443081852816602861e+01 9.171779855872005101e+02 2.578985221274944251e+03 8.522863210397590592e+02 3.017390587549853535e+03
9.025830056215163495e+02 1.436443231363003292e+01 9.173779855872005555e+02 2.575352428584762492e+03 8.524863210397589910e+02 3.009399064540942618e+03
9.027830056215163950e+02 1.429835271475069725e+01 9.175779855872006010e+02 2.571721705769291930e+03 8.526863210397589228e+02 3.001424677490283102e+03
9.029830056215164404e+02 1.423257832713798621e+01 9.177779855872005328e+02 2.568093062552142783e+03 8.528863210397589683e+02 2.993467410646821463e+03
9.031830056215163722e+02 1.416710775266944822e+01 9.179779855872004646e+02 2.564466508616947976e+03 8.530863210397590137e+02 2.985527248153731307e+03
9.033830056215163040e+02 1.410193959946395026e+01 9.181779855872005101e+02 2.560842053607398157e+03 8.532863210397589455e+02 2.977604174049244648e+03
9.035830056215163495e+02 1.403707248185509116e+01 9.183779855872005555e+02 2.557219707127274887e+03 8.534863210397588773e+02 2.969698172267440896e+03
9.037830056215163950e+02 1.397250502036528630e+01 9.185779855872004873e+02 2.553599478740460654e+03 8.536863210397589228e+02 2.961809226639029021e+03
9.039830056215163268e+02 1.390823584167926441e+01 9.187779855872004191e+02 2.549981377970980247e+03 8.538863210397589683e+02 2.953937320892188382e+03
9.041830056215162585e+02 1.384426357861806522e+01 9.189779855872004646e+02 2.546365414303021680e+03 8.540863210397589000e+02 2.946082438653334975e+03
9.043830056215163040e+02 1.378058687011323080e+01 9.191779855872005101e+02 2.542751597180970293e+03 8.542863210397588318e+02 2.938244563447909513e+03
9.045830056215163495e+02 1.371720436118074282e+01 9.193779855872004418e+02 2.539139936009433768e+03 8.544863210397588773e+02 2.930423678701164590e+03
9.047830056215162813e+02 1.365411470289535245e+01 9.195779855872003736e+02 2.535530440153273958e+03 8.546863210397589228e+02 2.922619767738976407e+03
9.049830056215162131e+02 1.359131655236475922e+01 9.197779855872004191e+02 2.531923118937637810e+03 8.548863210397588546e+02 2.914832813788595558e+03
9.051830056215162585e+02 1.352880857270426418e+01 9.199779855872004646e+02 2.528317981647986016e+03 8.550863210397587864e+02 2.907062799979441024e+03
9.053830056215163040e+02 1.346658943301097366e+01 9.201779855872003964e+02 2.524715037530128939e+03 8.552863210397588318e+02 2.899309709343868690e+03
9.055830056215162358e+02 1.340465780833881304e+01 9.203779855872003282e+02 2.521114295790250253e+03 8.554863210397588773e+02 2.891573524817962607e+03
9.057830056215161676e+02 1.334301237967282994e+01 9.205779855872003736e+02 2.517515765594943332e+03 8.556863210397588091e+02 2.883854229242291694e+03
9.059830056215162131e+02 1.328165183390418846e+01 9.207779855872004191e+02 2.513919456071253535e+03 8.558863210397587409e+02 2.876151805362670075e+03
9.061830056215162585e+02 1.322057486380504443e+01 9.209779855872003509e+02 2.510325376306692760e+03 8.560863210397587864e+02 2.868466235830936512e+03
9.063830056215161903e+02 1.315978016800360351e+01 9.211779855872002827e+02 2.506733535349292197e+03 8.562863210397588318e+02 2.860797503205712019e+03
9.065830056215161221e+02 1.309926645095913145e+01 9.213779855872003282e+02 2.503143942207615055e+03 8.564863210397587636e+02 2.853145589953162471e+03
9.067830056215161676e+02 1.303903242293711173e+01 9.215779855872003736e+02 2.499556605850817050e+03 8.566863210397586954e+02 2.845510478447740297e+03
9.069830056215162131e+02 1.297907679998463948e+01 9.217779855872003054e+02 2.495971535208664591e+03 8.568863210397587409e+02 2.837892150972948912e+03
9.071830056215161449e+02 1.291939830390568034e+01 9.219779855872002372e+02 2.492388739171571615e+03 8.570863210397587864e+02 2.830290589722101231e+03
9.073830056215160766e+02 1.285999566223665447e+01 9.221779855872002827e+02 2.488808226590635513e+03 8.572863210397587181e+02 2.822705776799049545e+03
9.075830056215161221e+02 1.280086760822178960e+01 9.223779855872003282e+02 2.485230006277682605e+03 8.574863210397586499e+02 2.815137694218940396e+03
9.077830056215161676e+02 1.274201288078903715e+01 9.225779855872002599e+02 2.481654087005300426e+03 8.576863210397586954e+02 2.807586323908948998e+03
9.079830056215160994e+02 1.268343022452581081e+01 9.227779855872001917e+02 2.478080477506869556e+03 8.578863210397587409e+02 2.800051647709030021e+03
9.081830056215160312e+02 1.262511838965446742e+01 9.229779855872002372e+02 2.474509186476604100e+03 8.580863210397586727e+02 2.792533647372647010e+03
9.083830056215160766e+02 1.256707613200871876e+01 9.231779855872002827e+02 2.470940222569593061e+03 8.582863210397586045e+02 2.785032304567499068e+03
9.085830056215161221e+02 1.250930221300936473e+01 9.233779855872002145e+02 2.467373594401847186e+03 8.584863210397586499e+02 2.777547600876250726e+03
9.087830056215160539e+02 1.245179539964049198e+01 9.235779855872001463e+02 2.463809310550321243e+03 8.586863210397586954e+02 2.770079517797282278e+03
9.089830056215159857e+02 1.239455446442570796e+01 9.237779855872001917e+02 2.460247379552957682e+03 8.588863210397586272e+02 2.762628036745390091e+03
9.091830056215160312e+02 1.233757818540441953e+01 9.239779855872002372e+02 2.456687809908738018e+03 8.590863210397585590e+02 2.755193139052507831e+03
9.093830056215160766e+02 1.228086534610823577e+01 9.241779855872001690e+02 2.453130610077719211e+03 8.592863210397586045e+02 2.747774805968429519e+03
9.095830056215160084e+02 1.222441473553748814e+01 9.243779855872001008e+02 2.449575788481063682e+03 8.594863210397586499e+02 2.740373018661537571e+03
9.097830056215159402e+02 1.216822514813777545e+01 9.245779855872001463e+02 2.446023353501090696e+03 8.596863210397585817e+02 2.732987758219510397e+03
9.099830056215159857e+02 1.211229538377658344e+01 9.247779855872001917e+02 2.442473313481317291e+03 8.598863210397585135e+02 2.725619005650017698e+03
9.101830056215160312e+02 1.205662424772019037e+01 9.249779855872001235e+02 2.438925676726507845e+03 8.600863210397585590e+02 2.718266741881438065e+03
9.103830056215159630e+02 1.200121055061036479e+01 9.251779855872000553e+02 2.435380451502700907e+03 8.602863210397586045e+02 2.710930947763561562e+03
9.105830056215158947e+02 1.194605310844147894e+01 9.253779855872001008e+02 2.431837646037253307e+03 8.604863210397585362e+02 2.703611604068308225e+03
9.107830056215159402e+02 1.189115074253718873e+01 9.255779855872001463e+02 2.428297268518904730e+03 8.606863210397584680e+02 2.696308691490392448e+03
9.109830056215159857e+02 1.183650227952807654e+01 9.257779855872000780e+02 2.424759327097807272e+03 8.608863210397585135e+02 2.689022190648036485e+03
9.111830056215159175e+02 1.178210655132846618e+01 9.259779855872000098e+02 2.421223829885556825e+03 8.610863210397585590e+02 2.681752082083687583e+03
9.113830056215158493e+02 1.172796239511375305e+01 9.261779855872000553e+02 2.417690784955259005e+03 8.612863210397584908e+02 2.674498346264664633e+03
9.115830056215158947e+02 1.167406865329799359e+01 9.263779855872001008e+02 2.414160200341570089e+03 8.614863210397584226e+02 2.667260963583867124e+03
9.117830056215159402e+02 1.162042417351118218e+01 9.265779855872000326e+02 2.410632084040740665e+03 8.616863210397584680e+02 2.660039914360458170e+03
9.119830056215158720e+02 1.156702780857696666e+01 9.267779855871999644e+02 2.407106444010646101e+03 8.618863210397585135e+02 2.652835178840552089e+03
9.121830056215158038e+02 1.151387841649012067e+01 9.269779855872000098e+02 2.403583288170862943e+03 8.620863210397584453e+02 2.645646737197892890e+03
9.123830056215158493e+02 1.146097486039442614e+01 9.271779855872000553e+02 2.400062624402689835e+03 8.622863210397583771e+02 2.638474569534505008e+03
9.125830056215158947e+02 1.140831600856042627e+01 9.273779855871999871e+02 2.396544460549211635e+03 8.624863210397584226e+02 2.631318655881394989e+03
9.127830056215158265e+02 1.135590073436345726e+01 9.275779855871999189e+02 2.393028804415331251e+03 8.626863210397584680e+02 2.624178976199215867e+03
9.129830056215157583e+02 1.130372791626143858e+01 9.277779855871999644e+02 2.389515663767831029e+03 8.628863210397583998e+02 2.617055510378931558e+03
9.131830056215158038e+02 1.125179643777309124e+01 9.279779855872000098e+02 2.386005046335420957e+03 8.630863210397583316e+02 2.609948238242472144e+03
9.133830056215158493e+02 1.120010518745609218e+01 9.281779855871999416e+02 2.382496959808772772e+03 8.632863210397583771e+02 2.602857139543415542e+03
9.135830056215157811e+02 1.114865305888545421e+01 9.283779855871998734e+02 2.378991411840582714e+03 8.634863210397584226e+02 2.595782193967625062e+03
9.137830056215157128e+02 1.109743895063148855e+01 9.285779855871999189e+02 2.375488410045616547e+03 8.636863210397583543e+02 2.588723381133935163e+03
9.139830056215157583e+02 1.104646176623867859e+01 9.287779855871999644e+02 2.371987962000762309e+03 8.638863210397582861e+02 2.581680680594759451e+03
9.141830056215158038e+02 1.099572041420395863e+01 9.289779855871998961e+02 2.368490075245077151e+03 8.640863210397583316e+02 2.574654071836789171e+03
9.143830056215157356e+02 1.094521380795529453e+01 9.291779855871998279e+02 2.364994757279832811e+03 8.642863210397583771e+02 2.567643534281608027e+03
9.145830056215156674e+02 1.089494086583044208e+01 9.293779855871998734e+02 2.361502015568574734e+03 8.644863210397583089e+02 2.560649047286366113e+03
9.147830056215157128e+02 1.084490051105566444e+01 9.295779855871999189e+02 2.358011857537173455e+03 8.646863210397582407e+02 2.553670590144388370e+03
9.149830056215157583e+02 1.079509167172470896e+01 9.297779855871998507e+02 2.354524290573874623e+03 8.648863210397582861e+02 2.546708142085833970e+03
9.151830056215156901e+02 1.074551328077751222e+01 9.299779855871997825e+02 2.351039322029341747e+03 8.650863210397583316e+02 2.539761682278334774e+03
9.153830056215156219e+02 1.069616427597941311e+01 9.301779855871998279e+02 2.347556959216718496e+03 8.652863210397582634e+02 2.532831189827631988e+03
9.155830056215156674e+02 1.064704359990010829e+01 9.303779855871998734e+02 2.344077209411680997e+03 8.654863210397581952e+02 2.525916643778188700e+03
9.157830056215157128e+02 1.059815019989302876e+01 9.305779855871998052e+02 2.340600079852492854e+03 8.656863210397582407e+02 2.519018023113833806e+03
9.159830056215156446e+02 1.054948302807436455e+01 9.307779855871997370e+02 2.337125577740043354e+03 8.658863210397582861e+02 2.512135306758381375e+03
9.161830056215155764e+02 1.050104104130255678e+01 9.309779855871997825e+02 2.333653710237916584e+03 8.660863210397582179e+02 2.505268473576275483e+03
9.163830056215156219e+02 1.045282320115774155e+01 9.311779855871998279e+02 2.330184484472442819e+03 8.662863210397581497e+02 2.498417502373168190e+03
9.165830056215156674e+02 1.040482847392118337e+01 9.313779855871997597e+02 2.326717907532749905e+03 8.664863210397581952e+02 2.491582371896572567e+03
9.167830056215155992e+02 1.035705583055490031e+01 9.315779855871996915e+02 2.323253986470815562e+03 8.666863210397582407e+02 2.484763060836458408e+03
9.169830056215155309e+02 1.030950424668142240e+01 9.317779855871997370e+02 2.319792728301519219e+03 8.668863210397581724e+02 2.477959547825890695e+03
9.171830056215155764e+02 1.026217270256328007e+01 9.319779855871997825e+02 2.316334140002717049e+03 8.670863210397581042e+02 2.471171811441602131e+03
9.173830056215156219e+02 1.021506018308321373e+01 9.321779855871997142e+02 2.312878228515270621e+03 8.672863210397581497e+02 2.464399830204612954e+03
9.175830056215155537e+02 1.016816567772382029e+01 9.323779855871996460e+02 2.309425000743124201e+03 8.674863210397581952e+02 2.457643582580856219e+03
9.177830056215154855e+02 1.012148818054759225e+01 9.325779855871996915e+02 2.305974463553339319e+03 8.676863210397581270e+02 2.450903046981762145e+03
9.179830056215155309e+02 1.007502669017711483e+01 9.327779855871997370e+02 2.302526623776176166e+03 8.678863210397580588e+02 2.444178201764847472e+03
9.181830056215155764e+02 1.002878020977506068e+01 9.329779855871996688e+02 2.299081488205133610e+03 8.680863210397581042e+02 2.437469025234324363e+03
9.183830056215155082e+02 9.982747747024596663e+00 9.331779855871996006e+02 2.295639063597010136e+03 8.682863210397581497e+02 2.430775495641685211e+03
9.185830056215154400e+02 9.936928314109490401e+00 9.333779855871996460e+02 2.292199356671957958e+03 8.684863210397580815e+02 2.424097591186318823e+03
9.187830056215154855e+02 9.891320927694676968e+00 9.335779855871996915e+02 2.288762374113546230e+03 8.686863210397580133e+02 2.417435290016054296e+03
9.189830056215155309e+02 9.845924608906642561e+00 9.337779855871996233e+02 2.285328122568822891e+03 8.688863210397580588e+02 2.410788570227775381e+03
9.191830056215154627e+02 9.800738383314044455e+00 9.339779855871995551e+02 2.281896608648357869e+03 8.690863210397581042e+02 2.404157409868002560e+03
9.193830056215153945e+02 9.755761280908263444e+00 9.341779855871996006e+02 2.278467838926310833e+03 8.692863210397580360e+02 2.397541786933475578e+03
9.195830056215154400e+02 9.710992336084160570e+00 9.343779855871996460e+02 2.275041819940493042e+03 8.694863210397579678e+02 2.390941679371708688e+03
9.197830056215154855e+02 9.666430587620808978e+00 9.345779855871995778e+02 2.271618558192426917e+03 8.696863210397580133e+02 2.384357065081572273e+03
9.199830056215154173e+02 9.622075078662440717e+00 9.347779855871995096e+02 2.268198060147391516e+03 8.698863210397580588e+02 2.377787921913894024e+03
9.201830056215153490e+02 9.577924856699294054e+00 9.349779855871995551e+02 2.264780332234497564e+03 8.700863210397579905e+02 2.371234227671993722e+03
9.203830056215153945e+02 9.533978973548681068e+00 9.351779855871996006e+02 2.261365380846735661e+03 8.702863210397579223e+02 2.364695960112260309e+03
9.205830056215154400e+02 9.490236485336033923e+00 9.353779855871995323e+02 2.257953212341053131e+03 8.704863210397579678e+02 2.358173096944710778e+03
9.207830056215153718e+02 9.446696452476173178e+00 9.355779855871994641e+02 2.254543833038395405e+03 8.706863210397580133e+02 2.351665615833572247e+03
9.209830056215153036e+02 9.403357939654435782e+00 9.357779855871995096e+02 2.251137249223772415e+03 8.708863210397579451e+02 2.345173494397828563e+03
9.211830056215153490e+02 9.360220015807989569e+00 9.359779855871995551e+02 2.247733467146327257e+03 8.710863210397578769e+02 2.338696710211756908e+03
9.213830056215153945e+02 9.317281754107387570e+00 9.361779855871994869e+02 2.244332493019394406e+03 8.712863210397579223e+02 2.332235240805501689e+03
9.215830056215153263e+02 9.274542231937850545e+00 9.363779855871994187e+02 2.240934333020548365e+03 8.714863210397579678e+02 2.325789063665635240e+03
9.217830056215152581e+02 9.232000530880972278e+00 9.365779855871994641e+02 2.237538993291684164e+03 8.716863210397578996e+02 2.319358156235686238e+03
9.219830056215153036e+02 9.189655736696067834e+00 9.367779855871995096e+02 2.234146479939071469e+03 8.718863210397578314e+02 2.312942495916685857e+03
9.221830056215153490e+02 9.147506939302298079e+00 9.369779855871995551e+02 2.230756799033409152e+03 8.720863210397578769e+02 2.306542060067722105e+03
9.223830056215152808e+02 9.105553232760101423e+00 9.371779855871993732e+02 2.227369956609901692e+03 8.722863210397579223e+02 2.300156826006474603e+03
9.225830056215152126e+02 9.063793715253078531e+00 9.373779855871994187e+02 2.223985958668311923e+03 8.724863210397577404e+02 2.293786771009765744e+03
9.227830056215152581e+02 9.022227489070008488e+00 9.375779855871994641e+02 2.220604811173020607e+03 8.726863210397577859e+02 2.287431872314052725e+03
9.229830056215153036e+02 8.980853660586767262e+00 9.377779855871995096e+02 2.217226520053109653e+03 8.728863210397578314e+02 2.281092107116013267e+03
9.231830056215152354e+02 8.939671340248501963e+00 9.379779855871993277e+02 2.213851091202403495e+03 8.730863210397578769e+02 2.274767452573056289e+03
9.233830056215151671e+02 8.898679642551627467e+00 9.381779855871993732e+02 2.210478530479535493e+03 8.732863210397576950e+02 2.268457885803838053e+03
9.235830056215152126e+02 8.857877686026000674e+00 9.383779855871994187e+02 2.207108843708024779e+03 8.734863210397577404e+02 2.262163383888785120e+03
9.237830056215152581e+02 8.817264593217444713e+00 9.385779855871994641e+02 2.203742036676336738e+03 8.736863210397577859e+02 2.255883923870646413e+03
9.239830056215151899e+02 8.776839490669853916e+00 9.387779855871992822e+02 2.200378115137934401e+03 8.738863210397578314e+02 2.249619482754988894e+03
9.241830056215151217e+02 8.736601508907765989e+00 9.389779855871993277e+02 2.197017084811354380e+03 8.740863210397576495e+02 2.243370037510718248e+03
9.243830056215151671e+02 8.696549782418717456e+00 9.391779855871993732e+02 2.193658951380270082e+03 8.742863210397576950e+02 2.237135565070587745e+03
9.245830056215152126e+02 8.656683449636007666e+00 9.393779855871994187e+02 2.190303720493559013e+03 8.744863210397577404e+02 2.230916042331733479e+03
9.247830056215151444e+02 8.617001652921201682e+00 9.395779855871992368e+02 2.186951397765364163e+03 8.746863210397577859e+02 2.224711446156154125e+03
9.249830056215150762e+02 8.577503538546803696e+00 9.397779855871992822e+02 2.183601988775148129e+03 8.748863210397576040e+02 2.218521753371261184e+03
9.251830056215151217e+02 8.538188256679223542e+00 9.399779855871993277e+02 2.180255499067788605e+03 8.750863210397576495e+02 2.212346940770311448e+03
9.253830056215151671e+02 8.499054961361359517e+00 9.401779855871993732e+02 2.176911934153617949e+03 8.752863210397576950e+02 2.206186985112993170e+03
9.255830056215150989e+02 8.460102810495884640e+00 9.403779855871991913e+02 2.173571299508498214e+03 8.754863210397577404e+02 2.200041863125875807e+03
9.257830056215150307e+02 8.421330965827813486e+00 9.405779855871992368e+02 2.170233600573882086e+03 8.756863210397575585e+02 2.193911551502914335e+03
9.259830056215150762e+02 8.382738592927912791e+00 9.407779855871992822e+02 2.166898842756889735e+03 8.758863210397576040e+02 2.187796026905941289e+03
9.261830056215151217e+02 8.344324861175591579e+00 9.409779855871993277e+02 2.163567031430372026e+03 8.760863210397576495e+02 2.181695265965181079e+03
9.263830056215150535e+02 8.306088943742370390e+00 9.411779855871991458e+02 2.160238171932973273e+03 8.762863210397576950e+02 2.175609245279715196e+03
9.265830056215149853e+02 8.268030017574877988e+00 9.413779855871991913e+02 2.156912269569191722e+03 8.764863210397575131e+02 2.169537941417993807e+03
9.267830056215150307e+02 8.230147263378235323e+00 9.415779855871992368e+02 2.153589329609466404e+03 8.766863210397575585e+02 2.163481330918280946e+03
9.269830056215150762e+02 8.192439865599677518e+00 9.417779855871992822e+02 2.150269357290227163e+03 8.768863210397576040e+02 2.157439390289185667e+03
9.271830056215150080e+02 8.154907012411804601e+00 9.419779855871991003e+02 2.146952357813978779e+03 8.770863210397576495e+02 2.151412096010108144e+03
9.273830056215149398e+02 8.117547895696224813e+00 9.421779855871991458e+02 2.143638336349336896e+03 8.772863210397574676e+02 2.145399424531738532e+03
9.275830056215149853e+02 8.080361711027087779e+00 9.423779855871991913e+02 2.140327298031142163e+03 8.774863210397575131e+02 2.139401352276495800e+03
9.277830056215150307e+02 8.043347657654887684e+00 9.425779855871992368e+02 2.137019247960486155e+03 8.776863210397575585e+02 2.133417855639058416e+03
9.279830056215149625e+02 8.006504938490127898e+00 9.427779855871990549e+02 2.133714191204811868e+03 8.778863210397576040e+02 2.127448910986784995e+03
9.281830056215148943e+02 7.969832760087099288e+00 9.429779855871991003e+02 2.130412132797954200e+03 8.780863210397574221e+02 2.121494494660218606e+03
9.283830056215149398e+02 7.933330332627877013e+00 9.431779855871991458e+02 2.127113077740230437e+03 8.782863210397574676e+02 2.115554582973495599e+03
9.285830056215149853e+02 7.896996869906096173e+00 9.433779855871991913e+02 2.123817030998498922e+03 8.784863210397575131e+02 2.109629152214886290e+03
9.287830056215149170e+02 7.860831589311226608e+00 9.435779855871990094e+02 2.120523997506235901e+03 8.786863210397575585e+02 2.103718178647202421e+03
9.289830056215148488e+02 7.824833711812342329e+00 9.437779855871990549e+02 2.117233982163585551e+03 8.788863210397573766e+02 2.097821638508277374e+03
9.291830056215148943e+02 7.789002461942439837e+00 9.439779855871991003e+02 2.113946989837456385e+03 8.790863210397574221e+02 2.091939508011386351e+03
9.293830056215149398e+02 7.753337067782723580e+00 9.441779855871991458e+02 2.110663025361572181e+03 8.792863210397574676e+02 2.086071763345764793e+03
9.295830056215148716e+02 7.717836760946674701e+00 9.443779855871989639e+02 2.107382093536550201e+03 8.794863210397575131e+02 2.080218380677004461e+03
9.297830056215148034e+02 7.682500776564604728e+00 9.445779855871990094e+02 2.104104199129956214e+03 8.796863210397573312e+02 2.074379336147527283e+03
9.299830056215148488e+02 7.647328353267830892e+00 9.447779855871990549e+02 2.100829346876400450e+03 8.798863210397573766e+02 2.068554605877011909e+03
9.301830056215148943e+02 7.612318733173387919e+00 9.449779855871991003e+02 2.097557541477585801e+03 8.800863210397574221e+02 2.062744165962869374e+03
9.303830056215148261e+02 7.577471161868434280e+00 9.451779855871989184e+02 2.094288787602394223e+03 8.802863210397574676e+02 2.056947992480658741e+03
9.305830056215147579e+02 7.542784888394827192e+00 9.453779855871989639e+02 2.091023089886934031e+03 8.804863210397572857e+02 2.051166061484542297e+03
9.307830056215148034e+02 7.508259165233836185e+00 9.455779855871990094e+02 2.087760452934638124e+03 8.806863210397573312e+02 2.045398349007699608e+03
9.309830056215148488e+02 7.473893248290913505e+00 9.457779855871990549e+02 2.084500881316314008e+03 8.808863210397573766e+02 2.039644831062787262e+03
9.311830056215147806e+02 7.439686396880423658e+00 9.459779855871988730e+02 2.081244379570237015e+03 8.810863210397574221e+02 2.033905483642372474e+03
9.313830056215147124e+02 7.405637873710453789e+00 9.461779855871989184e+02 2.077990952202181688e+03 8.812863210397572402e+02 2.028180282719340084e+03
9.315830056215147579e+02 7.371746944867858531e+00 9.463779855871989639e+02 2.074740603685542283e+03 8.814863210397572857e+02 2.022469204247333209e+03
9.317830056215148034e+02 7.338012879803123667e+00 9.465779855871990094e+02 2.071493338461369603e+03 8.816863210397573312e+02 2.016772224161184567e+03
9.319830056215147351e+02 7.304434951315514013e+00 9.467779855871988275e+02 2.068249160938459227e+03 8.818863210397573766e+02 2.011089318377336213e+03
9.321830056215146669e+02 7.271012435538058760e+00 9.469779855871988730e+02 2.065008075493407432e+03 8.820863210397571947e+02 2.005420462794258356e+03
9.323830056215147124e+02 7.237744611922802385e+00 9.471779855871989184e+02 2.061770086470700335e+03 8.822863210397572402e+02 1.999765633292856364e+03
9.325830056215147579e+02 7.204630763226058221e+00 9.473779855871989639e+02 2.058535198182776639e+03 8.824863210397572857e+02 1.994124805736917324e+03
9.327830056215146897e+02 7.171670175493643384e+00 9.475779855871987820e+02 2.055303414910105857e+03 8.826863210397573312e+02 1.988497955973491116e+03
9.329830056215146215e+02 7.138862138046206951e+00 9.477779855871988275e+02 2.052074740901240148e+03 8.828863210397571493e+02 1.982885059833340847e+03
9.331830056215146669e+02 7.106205943464651398e+00 9.479779855871988730e+02 2.048849180372919818e+03 8.830863210397571947e+02 1.977286093131291182e+03
9.333830056215147124e+02 7.073700887575780527e+00 9.481779855871989184e+02 2.045626737510121529e+03 8.832863210397572402e+02 1.971701031666705603e+03
9.335830056215146442e+02 7.041346269437619654e+00 9.483779855871987365e+02 2.042407416466141058e+03 8.834863210397572857e+02 1.966129851223852256e+03
9.337830056215145760e+02 7.009141391325049320e+00 9.485779855871987820e+02 2.039191221362649230e+03 8.836863210397571038e+02 1.960572527572312765e+03
9.339830056215146215e+02 6.977085558715557134e+00 9.487779855871988275e+02 2.035978156289791514e+03 8.838863210397571493e+02 1.955029036467379001e+03
9.341830056215146669e+02 6.945178080274845733e+00 9.489779855871988730e+02 2.032768225306241675e+03 8.840863210397571947e+02 1.949499353650463490e+03
9.343830056215145987e+02 6.913418267842796006e+00 9.491779855871986911e+02 2.029561432439290229e+03 8.842863210397572402e+02 1.943983454849495274e+03
9.345830056215145305e+02 6.881805436419025312e+00 9.493779855871987365e+02 2.026357781684887641e+03 8.844863210397570583e+02 1.938481315779299393e+03
9.347830056215145760e+02 6.850338904149001706e+00 9.495779855871987820e+02 2.023157277007751645e+03 8.846863210397571038e+02 1.932992912141996385e+03
9.349830056215146215e+02 6.819017992309925447e+00 9.497779855871988275e+02 2.019959922341428637e+03 8.848863210397571493e+02 1.927518219627398821e+03
9.351830056215145532e+02 6.787842025296794368e+00 9.499779855871986456e+02 2.016765721588360293e+03 8.850863210397571947e+02 1.922057213913393980e+03
9.353830056215144850e+02 6.756810330608367998e+00 9.501779855871986911e+02 2.013574678619954739e+03 8.852863210397570128e+02 1.916609870666331517e+03
9.355830056215145305e+02 6.725922238833417666e+00 9.503779855871987365e+02 2.010386797276677953e+03 8.854863210397570583e+02 1.911176165541385899e+03
9.357830056215145760e+02 6.695177083636806969e+00 9.505779855871987820e+02 2.007202081368114023e+03 8.856863210397571038e+02 1.905756074182976590e+03
9.359830056215145078e+02 6.664574201745927517e+00 9.507779855871986001e+02 2.004020534673042903e+03 8.858863210397571493e+02 1.900349572225114798e+03
9.361830056215144396e+02 6.634112932936734097e+00 9.509779855871986456e+02 2.000842160939502037e+03 8.860863210397569674e+02 1.894956635291795692e+03
9.363830056215144850e+02 6.603792620020326964e+00 9.511779855871986911e+02 1.997666963884888446e+03 8.862863210397570128e+02 1.889577238997358563e+03
9.365830056215145305e+02 6.573612608829315640e+00 9.513779855871987365e+02 1.994494947196001704e+03 8.864863210397570583e+02 1.884211358946879727e+03
9.367830056215144623e+02 6.543572248204300834e+00 9.515779855871985546e+02 1.991326114529147389e+03 8.866863210397571038e+02 1.878858970736522906e+03
9.369830056215143941e+02 6.513670889980359036e+00 9.517779855871986001e+02 1.988160469510173698e+03 8.868863210397569219e+02 1.873520049953933039e+03
9.371830056215144396e+02 6.483907888973645228e+00 9.519779855871986456e+02 1.984998015734591490e+03 8.870863210397569674e+02 1.868194572178556655e+03
9.373830056215144850e+02 6.454282602968184790e+00 9.521779855871986911e+02 1.981838756767614314e+03 8.872863210397570128e+02 1.862882512982057051e+03
9.375830056215144168e+02 6.424794392702370516e+00 9.523779855871985092e+02 1.978682696144248439e+03 8.874863210397570583e+02 1.857583847928648765e+03
9.377830056215143486e+02 6.395442621855908172e+00 9.525779855871985546e+02 1.975529837369353800e+03 8.876863210397568764e+02 1.852298552575462281e+03
9.379830056215143941e+02 6.366226657036452075e+00 9.527779855871986001e+02 1.972380183917741761e+03 8.878863210397569219e+02 1.847026602472888953e+03
9.381830056215144396e+02 6.337145867766690976e+00 9.529779855871986456e+02 1.969233739234227187e+03 8.880863210397569674e+02 1.841767973164967316e+03
9.383830056215143713e+02 6.308199626471117760e+00 9.531779855871984637e+02 1.966090506733721440e+03 8.882863210397570128e+02 1.836522640189711638e+03
9.385830056215143031e+02 6.279387308463084238e+00 9.533779855871985092e+02 1.962950489801284903e+03 8.884863210397568309e+02 1.831290579079470035e+03
9.387830056215143486e+02 6.250708291931815097e+00 9.535779855871985546e+02 1.959813691792224972e+03 8.886863210397568764e+02 1.826071765361258485e+03
9.389830056215143941e+02 6.222161957929509768e+00 9.537779855871986001e+02 1.956680116032163141e+03 8.888863210397569219e+02 1.820866174557145996e+03
9.391830056215143259e+02 6.193747690358573088e+00 9.539779855871984182e+02 1.953549765817107755e+03 8.890863210397569674e+02 1.815673782184564061e+03
9.393830056215142577e+02 6.165464875958685198e+00 9.541779855871984637e+02 1.950422644413518810e+03 8.892863210397567855e+02 1.810494563756673415e+03
9.395830056215143031e+02 6.137312904294093485e+00 9.543779855871985092e+02 1.947298755058410734e+03 8.894863210397568309e+02 1.805328494782668486e+03
9.397830056215143486e+02 6.109291167741067063e+00 9.545779855871985546e+02 1.944178100959405583e+03 8.896863210397568764e+02 1.800175550768169842e+03
9.399830056215142804e+02 6.081399061475094570e+00 9.547779855871983727e+02 1.941060685294812401e+03 8.898863210397569219e+02 1.795035707215519778e+03
9.401830056215142122e+02 6.053635983458381276e+00 9.549779855871984182e+02 1.937946511213703161e+03 8.900863210397567400e+02 1.789908939624142249e+03
9.403830056215142577e+02 6.026001334427316891e+00 9.551779855871984637e+02 1.934835581835992343e+03 8.902863210397567855e+02 1.784795223490843455e+03
9.405830056215143031e+02 5.998494517880030408e+00 9.553779855871985092e+02 1.931727900252515838e+03 8.904863210397568309e+02 1.779694534310180870e+03
9.407830056215142349e+02 5.971114940063907639e+00 9.555779855871983273e+02 1.928623469525096198e+03 8.906863210397568764e+02 1.774606847574768381e+03
9.409830056215141667e+02 5.943862009963311266e+00 9.557779855871983727e+02 1.925522292686613355e+03 8.908863210397566945e+02 1.769532138775625981e+03
9.411830056215142122e+02 5.916735139287157885e+00 9.559779855871984182e+02 1.922424372741108755e+03 8.910863210397567400e+02 1.764470383402454445e+03
9.413830056215142577e+02 5.889733742456828125e+00 9.561779855871984637e+02 1.919329712663827650e+03 8.912863210397567855e+02 1.759421556944024132e+03
9.415830056215141894e+02 5.862857236593746357e+00 9.563779855871982818e+02 1.916238315401318005e+03 8.914863210397568309e+02 1.754385634888452159e+03
9.417830056215141212e+02 5.836105041507446245e+00 9.565779855871983273e+02 1.913150183871492800e+03 8.916863210397566490e+02 1.749362592723539365e+03
9.419830056215141667e+02 5.809476579683217068e+00 9.567779855871983727e+02 1.910065320963713475e+03 8.918863210397566945e+02 1.744352405937074082e+03
9.421830056215142122e+02 5.782971276270371774e+00 9.569779855871984182e+02 1.906983729538865418e+03 8.920863210397567400e+02 1.739355050017154326e+03
9.423830056215141440e+02 5.756588559069927058e+00 9.571779855871982363e+02 1.903905412429432317e+03 8.922863210397567855e+02 1.734370500452514534e+03
9.425830056215140758e+02 5.730327858522896278e+00 9.573779855871982818e+02 1.900830372439568009e+03 8.924863210397566036e+02 1.729398732732818189e+03
9.427830056215141212e+02 5.704188607698204017e+00 9.575779855871983273e+02 1.897758612345179927e+03 8.926863210397566490e+02 1.724439722348959322e+03
9.429830056215141667e+02 5.678170242281016300e+00 9.577779855871983727e+02 1.894690134894002313e+03 8.928863210397566945e+02 1.719493444793402659e+03
[truncated: 437,815 more chars]
