# Supplementary material for: OMNI-P2x universal neural network potential for excited-state simulations
Source: Nat Commun. 2026 Apr 7;17:4949. doi: 10.1038/s41467-026-71380-5 (PMC13233842; doi:10.1038/s41467-026-71380-5)
Supplement: Supplementary file 3 — Source Data [file 41467_2026_71380_MOESM3_ESM.zip › source_data/Suppl_Fig11/fig_S11a.txt]

# wl_OMNI/nm eps_OMNI/M-1cm-1 wl_DFT/nm eps_DFT/M-1cm-1 wl_ADC2/nm eps_ADC2/M-1cm-1
3.648881284569777108e+02 3.024097904136859860e-01 3.353280641347981827e+02 1.285321772012021357e+00 3.213734262357900775e+02 1.505783292405724838e+00
3.650881284569776994e+02 3.138679864809362230e-01 3.355280641347981714e+02 1.343171624643443973e+00 3.215734262357900661e+02 1.579704252617932569e+00
3.652881284569776881e+02 3.257220248446398014e-01 3.357280641347981600e+02 1.403400344862991700e+00 3.217734262357900548e+02 1.656943760596123250e+00
3.654881284569776767e+02 3.379841230338037628e-01 3.359280641347981486e+02 1.466095575826184882e+00 3.219734262357900434e+02 1.737635461567653472e+00
3.656881284569776653e+02 3.506668244257015177e-01 3.361280641347981373e+02 1.531347762934044399e+00 3.221734262357900320e+02 1.821917680568921449e+00
3.658881284569776540e+02 3.637830052852320528e-01 3.363280641347981259e+02 1.599250226989362478e+00 3.223734262357900207e+02 1.909933556716063352e+00
3.660881284569776426e+02 3.773458819077712412e-01 3.365280641347981145e+02 1.669899238682336584e+00 3.225734262357900093e+02 2.001831180183688552e+00
3.662881284569776312e+02 3.913690178656892282e-01 3.367280641347981032e+02 1.743394094410700035e+00 3.227734262357899979e+02 2.097763731904749296e+00
3.664881284569776199e+02 4.058663313586223786e-01 3.369280641347980918e+02 1.819837193438687661e+00 3.229734262357899865e+02 2.197889626003260322e+00
3.666881284569776085e+02 4.208521026676784182e-01 3.371280641347980804e+02 1.899334116398344152e+00 3.231734262357899752e+02 2.302372654969638610e+00
3.668881284569775971e+02 4.363409817135725510e-01 3.373280641347980691e+02 1.981993705136021466e+00 3.233734262357899638e+02 2.411382137587011254e+00
3.670881284569775858e+02 4.523479957187177547e-01 3.375280641347980577e+02 2.067928143906351490e+00 3.235734262357899524e+02 2.525093069615011121e+00
3.672881284569775744e+02 4.688885569732610947e-01 3.377280641347980463e+02 2.157253041914817704e+00 3.237734262357899411e+02 2.643686277235545390e+00
3.674881284569775630e+02 4.859784707049628061e-01 3.379280641347980350e+02 2.250087517209645505e+00 3.239734262357899297e+02 2.767348573263634037e+00
3.676881284569775517e+02 5.036339430527809746e-01 3.381280641347980236e+02 2.346554281922765384e+00 3.241734262357899183e+02 2.896272916123863173e+00
3.678881284569775403e+02 5.218715891440435239e-01 3.383280641347980122e+02 2.446779728858578640e+00 3.243734262357899070e+02 3.030658571591356765e+00
3.680881284569775289e+02 5.407084412748999203e-01 3.385280641347980009e+02 2.550894019428740389e+00 3.245734262357898956e+02 3.170711277294184338e+00
3.682881284569775175e+02 5.601619571938519782e-01 3.387280641347979895e+02 2.659031172930117037e+00 3.247734262357898842e+02 3.316643409971573142e+00
3.684881284569775062e+02 5.802500284879962278e-01 3.389280641347979781e+02 2.771329157161845469e+00 3.249734262357898729e+02 3.468674155480637733e+00
3.686881284569774948e+02 6.009909890716325087e-01 3.391280641347979667e+02 2.887929980377319072e+00 3.251734262357898615e+02 3.627029681541372064e+00
3.688881284569774834e+02 6.224036237767726076e-01 3.393280641347979554e+02 3.008979784565024129e+00 3.253734262357898501e+02 3.791943313208435473e+00
3.690881284569774721e+02 6.445071770450573334e-01 3.395280641347979440e+02 3.134628940051722878e+00 3.255734262357898388e+02 3.963655711054372865e+00
3.692881284569774607e+02 6.673213617206260606e-01 3.397280641347979326e+02 3.265032141420435075e+00 3.257734262357898274e+02 4.142415052048042057e+00
3.694881284569774493e+02 6.908663679432097693e-01 3.399280641347979213e+02 3.400348504734486355e+00 3.259734262357898160e+02 4.328477213108114618e+00
3.696881284569774380e+02 7.151628721409171163e-01 3.401280641347979099e+02 3.540741666058025761e+00 3.261734262357898047e+02 4.522105957310341928e+00
3.698881284569774266e+02 7.402320461219182857e-01 3.403280641347978985e+02 3.686379881261889313e+00 3.263734262357897933e+02 4.723573122723112583e+00
3.700881284569774152e+02 7.660955662642899844e-01 3.405280641347978872e+02 3.837436127103714067e+00 3.265734262357897819e+02 4.933158813844750412e+00
3.702881284569774039e+02 7.927756228031884733e-01 3.407280641347978758e+02 3.994088203568375572e+00 3.267734262357897705e+02 5.151151595611904277e+00
3.704881284569773925e+02 8.202949292144384730e-01 3.409280641347978644e+02 4.156518837455445592e+00 3.269734262357897592e+02 5.377848689946376659e+00
3.706881284569773811e+02 8.486767316936397743e-01 3.411280641347978531e+02 4.324915787198081674e+00 3.271734262357897478e+02 5.613556174804927856e+00
3.708881284569773698e+02 8.779448187296748918e-01 3.413280641347978417e+02 4.499471948896967888e+00 3.273734262357897364e+02 5.858589185692864909e+00
3.710881284569773584e+02 9.081235307716504224e-01 3.415280641347978303e+02 4.680385463551609782e+00 3.275734262357897251e+02 6.113272119600553722e+00
3.712881284569773470e+02 9.392377699880379849e-01 3.417280641347978190e+02 4.867859825470575608e+00 3.277734262357897137e+02 6.377938841317929430e+00
3.714881284569773356e+02 9.713130101168652164e-01 3.419280641347978076e+02 5.062103991840069206e+00 3.279734262357897023e+02 6.652932892078987415e+00
3.716881284569773243e+02 1.004375306405625334e+00 3.421280641347977962e+02 5.263332493430064041e+00 3.281734262357896910e+02 6.938607700486743468e+00
3.718881284569773129e+02 1.038451305639630062e+00 3.423280641347977848e+02 5.471765546415070069e+00 3.283734262357896796e+02 7.235326795663410415e+00
3.720881284569773015e+02 1.073568256257315001e+00 3.425280641347977735e+02 5.687629165286040234e+00 3.285734262357896682e+02 7.543464022569725813e+00
3.722881284569772902e+02 1.109754018551109223e+00 3.427280641347977621e+02 5.911155276828035099e+00 3.287734262357896569e+02 7.863403759432579854e+00
3.724881284569772788e+02 1.147037074952228064e+00 3.429280641347977507e+02 6.142581835137403523e+00 3.289734262357896455e+02 8.195541137218009808e+00
3.726881284569772674e+02 1.185446540397838033e+00 3.431280641347977394e+02 6.382152937650691804e+00 3.291734262357896341e+02 8.540282261081822313e+00
3.728881284569772561e+02 1.225012172778906283e+00 3.433280641347977280e+02 6.630118942155725392e+00 3.293734262357896228e+02 8.898044433728669489e+00
3.730881284569772447e+02 1.265764383466921217e+00 3.435280641347977166e+02 6.886736584755566604e+00 3.295734262357896114e+02 9.269256380604687706e+00
3.732881284569772333e+02 1.307734247917709869e+00 3.437280641347977053e+02 7.152269098752153553e+00 3.297734262357896000e+02 9.654358476848031501e+00
3.734881284569772220e+02 1.350953516350382522e+00 3.439280641347976939e+02 7.426986334417285285e+00 3.299734262357895886e+02 1.005380297591596239e+01
3.736881284569772106e+02 1.395454624499592899e+00 3.441280641347976825e+02 7.711164879616175583e+00 3.301734262357895773e+02 1.046805423980462990e+01
3.738881284569771992e+02 1.441270704438779804e+00 3.443280641347976712e+02 8.005088181247563384e+00 3.303734262357895659e+02 1.089758897077434519e+01
3.740881284569771879e+02 1.488435595472585860e+00 3.445280641347976598e+02 8.309046667462888891e+00 3.305734262357895545e+02 1.134289644448928591e+01
3.742881284569771765e+02 1.536983855096009099e+00 3.447280641347976484e+02 8.623337870625711332e+00 3.307734262357895432e+02 1.180447874447711420e+01
3.744881284569771651e+02 1.586950770018196843e+00 3.449280641347976371e+02 8.948266550971768041e+00 3.309734262357895318e+02 1.228285099780995182e+01
3.746881284569771537e+02 1.638372367248360995e+00 3.451280641347976257e+02 9.284144820926300667e+00 3.311734262357895204e+02 1.277854161190589011e+01
3.748881284569771424e+02 1.691285425241575657e+00 3.453280641347976143e+02 9.631292270037960179e+00 3.313734262357895091e+02 1.329209251234523670e+01
3.750881284569771310e+02 1.745727485101834731e+00 3.455280641347976029e+02 9.990036090482727005e+00 3.315734262357894977e+02 1.382405938159250880e+01
3.752881284569771196e+02 1.801736861839850823e+00 3.457280641347975916e+02 1.036071120309234672e+01 3.317734262357894863e+02 1.437501189851206007e+01
3.754881284569771083e+02 1.859352655682880773e+00 3.459280641347975802e+02 1.074366038386051869e+01 3.319734262357894750e+02 1.494553397856119226e+01
3.756881284569770969e+02 1.918614763433990733e+00 3.461280641347975688e+02 1.113923439087711031e+01 3.321734262357894636e+02 1.553622401454102686e+01
3.758881284569770855e+02 1.979563889877789640e+00 3.463280641347975575e+02 1.154779209164031251e+01 3.323734262357894522e+02 1.614769511778169075e+01
3.760881284569770742e+02 2.042241559229926118e+00 3.465280641347975461e+02 1.196970059069467318e+01 3.325734262357894409e+02 1.678057535963482394e+01
3.762881284569770628e+02 2.106690126627170478e+00 3.467280641347975347e+02 1.240533535754253869e+01 3.327734262357894295e+02 1.743550801314374255e+01
3.764881284569770514e+02 2.172952789655358430e+00 3.469280641347975234e+02 1.285508035477298172e+01 3.329734262357894181e+02 1.811315179475640136e+01
3.766881284569770401e+02 2.241073599911744374e+00 3.471280641347975120e+02 1.331932816635243988e+01 3.331734262357894067e+02 1.881418110594393056e+01
3.768881284569770287e+02 2.311097474598917678e+00 3.473280641347975006e+02 1.379848012602037244e+01 3.333734262357893954e+02 1.953928627458247291e+01
3.770881284569770173e+02 2.383070208146615521e+00 3.475280641347974893e+02 1.429294644572938822e+01 3.335734262357893840e+02 2.028917379595659654e+01
3.772881284569770060e+02 2.457038483858631661e+00 3.477280641347974779e+02 1.480314634406978769e+01 3.337734262357893726e+02 2.106456657323287729e+01
3.774881284569769946e+02 2.533049885580818561e+00 3.479280641347974665e+02 1.532950817461786741e+01 3.339734262357893613e+02 2.186620415725330702e+01
3.776881284569769832e+02 2.611152909387142618e+00 3.481280641347974552e+02 1.587246955414228822e+01 3.341734262357893499e+02 2.269484298549453882e+01
3.778881284569769718e+02 2.691396975280006210e+00 3.483280641347974438e+02 1.643247749060617480e+01 3.343734262357893385e+02 2.355125662003342768e+01
3.780881284569769605e+02 2.773832438901255415e+00 3.485280641347974324e+02 1.700998851089702057e+01 3.345734262357893272e+02 2.443623598435751276e+01
3.782881284569769491e+02 2.858510603250133286e+00 3.487280641347974210e+02 1.760546878821730488e+01 3.347734262357893158e+02 2.535058959885457242e+01
3.784881284569769377e+02 2.945483730404346190e+00 3.489280641347974097e+02 1.821939426906827819e+01 3.349734262357893044e+02 2.629514381481565621e+01
3.786881284569769264e+02 3.034805053240593686e+00 3.491280641347973983e+02 1.885225079975435136e+01 3.351734262357892931e+02 2.727074304677652705e+01
3.788881284569769150e+02 3.126528787150117061e+00 3.493280641347973869e+02 1.950453425233807536e+01 3.353734262357892817e+02 2.827825000302669167e+01
3.790881284569769036e+02 3.220710141745967370e+00 3.495280641347973756e+02 2.017675064997389356e+01 3.355734262357892703e+02 2.931854591410522559e+01
3.792881284569768923e+02 3.317405332557286535e+00 3.497280641347973642e+02 2.086941629154220124e+01 3.357734262357892590e+02 3.039253075910485080e+01
3.794881284569768809e+02 3.416671592706621574e+00 3.499280641347973528e+02 2.158305787551429233e+01 3.359734262357892476e+02 3.150112348960047015e+01
3.796881284569768695e+02 3.518567184566257389e+00 3.501280641347973415e+02 2.231821262296668706e+01 3.361734262357892362e+02 3.264526225101511869e+01
3.798881284569768582e+02 3.623151411388995768e+00 3.503280641347973301e+02 2.307542839966872705e+01 3.363734262357892248e+02 3.382590460123503107e+01
3.800881284569768468e+02 3.730484628908970368e+00 3.505280641347973187e+02 2.385526383716462817e+01 3.365734262357892135e+02 3.504402772628151297e+01
3.802881284569768354e+02 3.840628256908537708e+00 3.507280641347973074e+02 2.465828845276915260e+01 3.367734262357892021e+02 3.630062865284558882e+01
3.804881284569768241e+02 3.953644790745877380e+00 3.509280641347972960e+02 2.548508276839611852e+01 3.369734262357891907e+02 3.759672445748817182e+01
3.806881284569768127e+02 4.069597812839591988e+00 3.511280641347972846e+02 2.633623842813553750e+01 3.371734262357891794e+02 3.893335247230685781e+01
3.808881284569768013e+02 4.188552004105202009e+00 3.513280641347972733e+02 2.721235831449763509e+01 3.373734262357891680e+02 4.031157048686763744e+01
3.810881284569767899e+02 4.310573155338619955e+00 3.515280641347972619e+02 2.811405666323866370e+01 3.375734262357891566e+02 4.173245694619805590e+01
3.812881284569767786e+02 4.435728178542595046e+00 3.517280641347972505e+02 2.904195917668134186e+01 3.377734262357891453e+02 4.319711114463441248e+01
3.814881284569767672e+02 4.564085118190186918e+00 3.519280641347972391e+02 2.999670313544563172e+01 3.379734262357891339e+02 4.470665341531748993e+01
3.816881284569767558e+02 4.695713162421442988e+00 3.521280641347972278e+02 3.097893750849947025e+01 3.381734262357891225e+02 4.626222531512436831e+01
3.818881284569767445e+02 4.830682654167659962e+00 3.523280641347972164e+02 3.198932306144275373e+01 3.383734262357891112e+02 4.786498980482804910e+01
3.820881284569767331e+02 4.969065102198132244e+00 3.525280641347972050e+02 3.302853246293599199e+01 3.385734262357890998e+02 4.951613142426790404e+01
3.822881284569767217e+02 5.110933192085000520e+00 3.527280641347971937e+02 3.409725038917846973e+01 3.387734262357890884e+02 5.121685646231934896e+01
3.824881284569767104e+02 5.256360797080109393e+00 3.529280641347971823e+02 3.519617362635273139e+01 3.389734262357890771e+02 5.296839312144405909e+01
3.826881284569766990e+02 5.405422988899475811e+00 3.531280641347971709e+02 3.632601117093537368e+01 3.391734262357890657e+02 5.477199167660818802e+01
3.828881284569766876e+02 5.558196048409483225e+00 3.533280641347971596e+02 3.748748432778740636e+01 3.393734262357890543e+02 5.662892462834090423e+01
3.830881284569766763e+02 5.714757476210195364e+00 3.535280641347971482e+02 3.868132680592799488e+01 3.395734262357890429e+02 5.854048684972644168e+01
3.832881284569766649e+02 5.875186003109516442e+00 3.537280641347971368e+02 3.990828481189907961e+01 3.397734262357890316e+02 6.050799572709740204e+01
3.834881284569766535e+02 6.039561600483765780e+00 3.539280641347971255e+02 4.116911714062513994e+01 3.399734262357890202e+02 6.253279129421528637e+01
3.836881284569766422e+02 6.207965490518312812e+00 3.541280641347971141e+02 4.246459526367544157e+01 3.401734262357890088e+02 6.461623635971551494e+01
3.838881284569766308e+02 6.380480156323380392e+00 3.543280641347971027e+02 4.379550341482953968e+01 3.403734262357889975e+02 6.675971662759532421e+01
3.840881284569766194e+02 6.557189351919388898e+00 3.545280641347970914e+02 4.516263867285564260e+01 3.405734262357889861e+02 6.896464081051873052e+01
3.842881284569766080e+02 6.738178112085700278e+00 3.547280641347970800e+02 4.656681104139926219e+01 3.407734262357889747e+02 7.123244073572107027e+01
3.844881284569765967e+02 6.923532762068044910e+00 3.549280641347970686e+02 4.800884352589096693e+01 3.409734262357889634e+02 7.356457144329104381e+01
3.846881284569765853e+02 7.113340927137815406e+00 3.551280641347970572e+02 4.948957220737327134e+01 3.411734262357889520e+02 7.596251127660273994e+01
3.848881284569765739e+02 7.307691541998844187e+00 3.553280641347970459e+02 5.100984631315085238e+01 3.413734262357889406e+02 7.842776196468268779e+01
3.850881284569765626e+02 7.506674860034673102e+00 3.555280641347970345e+02 5.257052828416733803e+01 3.415734262357889293e+02 8.096184869628815761e+01
3.852881284569765512e+02 7.710382462391113911e+00 3.557280641347970231e+02 5.417249383900911397e+01 3.417734262357889179e+02 8.356632018547607288e+01
3.854881284569765398e+02 7.918907266888497887e+00 3.559280641347970118e+02 5.581663203444141885e+01 3.419734262357889065e+02 8.624274872844544859e+01
3.856881284569765285e+02 8.132343536757227653e+00 3.561280641347970004e+02 5.750384532237992374e+01 3.421734262357888952e+02 8.899273025143055804e+01
3.858881284569765171e+02 8.350786889190960238e+00 3.563280641347969890e+02 5.923504960319471024e+01 3.423734262357888838e+02 9.181788434943720745e+01
3.860881284569765057e+02 8.574334303711999894e+00 3.565280641347969777e+02 6.101117427525845471e+01 3.425734262357888724e+02 9.471985431559564006e+01
3.862881284569764944e+02 8.803084130341870761e+00 3.567280641347969663e+02 6.283316228063557674e+01 3.427734262357888610e+02 9.770030716092530554e+01
3.864881284569764830e+02 9.037136097572451732e+00 3.569280641347969549e+02 6.470197014681633618e+01 3.429734262357888497e+02 1.007609336242929601e+02
3.866881284569764716e+02 9.276591320130616936e+00 3.571280641347969436e+02 6.661856802440095748e+01 3.431734262357888383e+02 1.039034481723612515e+02
3.868881284569764603e+02 9.521552306530962184e+00 3.573280641347969322e+02 6.858393972064023103e+01 3.433734262357888269e+02 1.071295889893125093e+02
3.870881284569764489e+02 9.772122966410581313e+00 3.575280641347969208e+02 7.059908272873059332e+01 3.435734262357888156e+02 1.104411179561485312e+02
3.872881284569764375e+02 1.002840861763948510e+01 3.577280641347969095e+02 7.266500825277549325e+01 3.437734262357888042e+02 1.138398206193606512e+02
3.874881284569764262e+02 1.029051599320157706e+01 3.579280641347968981e+02 7.478274122831244597e+01 3.439734262357887928e+02 1.173275061487685917e+02
3.876881284569764148e+02 1.055855324783877514e+01 3.581280641347968867e+02 7.695332033831942908e+01 3.441734262357887815e+02 1.209060072843376048e+02
3.878881284569764034e+02 1.083262996445326820e+01 3.583280641347968754e+02 7.917779802460103156e+01 3.443734262357887701e+02 1.245771802717704446e+02
3.880881284569763920e+02 1.111285716026219816e+01 3.585280641347968640e+02 8.145724049446195636e+01 3.445734262357887587e+02 1.283429047866931967e+02
3.882881284569763807e+02 1.139934729269704583e+01 3.587280641347968526e+02 8.379272772258543966e+01 3.447734262357887474e+02 1.322050838472397345e+02
3.884881284569763693e+02 1.169221426504393158e+01 3.589280641347968412e+02 8.618535344801307474e+01 3.449734262357887360e+02 1.361656437148577083e+02
3.886881284569763579e+02 1.199157343181683366e+01 3.591280641347968299e+02 8.863622516614643132e+01 3.451734262357887246e+02 1.402265337831509839e+02
3.888881284569763466e+02 1.229754160385890316e+01 3.593280641347968185e+02 9.114646411567969153e+01 3.453734262357887133e+02 1.443897264545862242e+02
3.890881284569763352e+02 1.261023705316566357e+01 3.595280641347968071e+02 9.371720526037039178e+01 3.455734262357887019e+02 1.486572170048988539e+02
3.892881284569763238e+02 1.292977951742353326e+01 3.597280641347967958e+02 9.634959726557156046e+01 3.457734262357886905e+02 1.530310234350121732e+02
3.894881284569763125e+02 1.325629020425873250e+01 3.599280641347967844e+02 9.904480246943269606e+01 3.459734262357886792e+02 1.575131863103320597e+02
3.896881284569763011e+02 1.358989179518927948e+01 3.601280641347967730e+02 1.018039968486884561e+02 3.461734262357886678e+02 1.621057685872418972e+02
3.898881284569762897e+02 1.393070844927569674e+01 3.603280641347967617e+02 1.046283699789554333e+02 3.463734262357886564e+02 1.668108554266530064e+02
3.900881284569762784e+02 1.427886580646314663e+01 3.605280641347967503e+02 1.075191249894510008e+02 3.465734262357886450e+02 1.716305539944609393e+02
3.902881284569762670e+02 1.463449099060967384e+01 3.607280641347967389e+02 1.104774785120601024e+02 3.467734262357886337e+02 1.765669932487730591e+02
3.904881284569762556e+02 1.499771261219534146e+01 3.609280641347967276e+02 1.135046606246708478e+02 3.469734262357886223e+02 1.816223237137555770e+02
3.906881284569762443e+02 1.536866077070498982e+01 3.611280641347967162e+02 1.166019147886975986e+02 3.471734262357886109e+02 1.867987172399855069e+02
3.908881284569762329e+02 1.574746705668029634e+01 3.613280641347967048e+02 1.197704977807296700e+02 3.473734262357885996e+02 1.920983667511792135e+02
3.910881284569762215e+02 1.613426455343457633e+01 3.615280641347966935e+02 1.230116796182184231e+02 3.475734262357885882e+02 1.975234859771667004e+02
3.912881284569762101e+02 1.652918783842483919e+01 3.617280641347966821e+02 1.263267434791456623e+02 3.477734262357885768e+02 2.030763091730190411e+02
3.914881284569761988e+02 1.693237298427544602e+01 3.619280641347966707e+02 1.297169856155924492e+02 3.479734262357885655e+02 2.087590908242116257e+02
3.916881284569761874e+02 1.734395755944765938e+01 3.621280641347966593e+02 1.331837152611551574e+02 3.481734262357885541e+02 2.145741053377175263e+02
3.918881284569761760e+02 1.776408062855007586e+01 3.623280641347966480e+02 1.367282545321282896e+02 3.483734262357885427e+02 2.205236467189567975e+02
3.920881284569761647e+02 1.819288275228353768e+01 3.625280641347966366e+02 1.403519383224093531e+02 3.485734262357885314e+02 2.266100282345029768e+02
3.922881284569761533e+02 1.863050598701558158e+01 3.627280641347966252e+02 1.440561141920503587e+02 3.487734262357885200e+02 2.328355820604615474e+02
3.924881284569761419e+02 1.907709388397968198e+01 3.629280641347966139e+02 1.478421422494037643e+02 3.489734262357885086e+02 2.392026589164751726e+02
3.926881284569761306e+02 1.953279148809225418e+01 3.631280641347966025e+02 1.517113950268147278e+02 3.491734262357884973e+02 2.457136276852596950e+02
3.928881284569761192e+02 1.999774533638417395e+01 3.633280641347965911e+02 1.556652573497916876e+02 3.493734262357884859e+02 2.523708750176372178e+02
3.930881284569761078e+02 2.047210345604019821e+01 3.635280641347965798e+02 1.597051261996147389e+02 3.495734262357884745e+02 2.591768049230074098e+02
3.932881284569760965e+02 2.095601536204184612e+01 3.637280641347965684e+02 1.638324105693343427e+02 3.497734262357884631e+02 2.661338383452207381e+02
3.934881284569760851e+02 2.144963205440841136e+01 3.639280641347965570e+02 1.680485313131067642e+02 3.499734262357884518e+02 2.732444127238077840e+02
3.936881284569760737e+02 2.195310601503115322e+01 3.641280641347965457e+02 1.723549209888327027e+02 3.501734262357884404e+02 2.805109815405629092e+02
3.938881284569760624e+02 2.246659120409668375e+01 3.643280641347965343e+02 1.767530236940465613e+02 3.503734262357884290e+02 2.879360138514448977e+02
3.940881284569760510e+02 2.299024305609227525e+01 3.645280641347965229e+02 1.812442948950334767e+02 3.505734262357884177e+02 2.955219938037844827e+02
3.942881284569760396e+02 2.352421847539224942e+01 3.647280641347965116e+02 1.858302012491297717e+02 3.507734262357884063e+02 3.032714201388237143e+02
3.944881284569760282e+02 2.406867583141651323e+01 3.649280641347965002e+02 1.905122204201729801e+02 3.509734262357883949e+02 3.111868056795557322e+02
3.946881284569760169e+02 2.462377495336070155e+01 3.651280641347964888e+02 1.952918408870817473e+02 3.511734262357883836e+02 3.192706768039241183e+02
3.948881284569760055e+02 2.518967712449044427e+01 3.653280641347964774e+02 2.001705617455333766e+02 3.513734262357883722e+02 3.275255729033705165e+02
3.950881284569759941e+02 2.576654507599686994e+01 3.655280641347964661e+02 2.051498925027090934e+02 3.515734262357883608e+02 3.359540458267886720e+02
3.952881284569759828e+02 2.635454298040934873e+01 3.657280641347964547e+02 2.102313528651070271e+02 3.517734262357883495e+02 3.445586593099098991e+02
3.954881284569759714e+02 2.695383644456024186e+01 3.659280641347964433e+02 2.154164725193819265e+02 3.519734262357883381e+02 3.533419883902029142e+02
3.956881284569759600e+02 2.756459250209850254e+01 3.661280641347964320e+02 2.207067909062184867e+02 3.521734262357883267e+02 3.623066188072889986e+02
3.958881284569759487e+02 2.818697960554798954e+01 3.663280641347964206e+02 2.261038569872098662e+02 3.523734262357883154e+02 3.714551463890259129e+02
3.960881284569759373e+02 2.882116761790700465e+01 3.665280641347964092e+02 2.316092290047483573e+02 3.525734262357883040e+02 3.807901764232539676e+02
3.962881284569759259e+02 2.946732780378412642e+01 3.667280641347963979e+02 2.372244742349182616e+02 3.527734262357882926e+02 3.903143230153569334e+02
3.964881284569759146e+02 3.012563282006876264e+01 3.669280641347963865e+02 2.429511687333898351e+02 3.529734262357882812e+02 4.000302084317001459e+02
3.966881284569759032e+02 3.079625670613062027e+01 3.671280641347963751e+02 2.487908970743127099e+02 3.531734262357882699e+02 4.099404624290726815e+02
3.968881284569758918e+02 3.147937487354775499e+01 3.673280641347963638e+02 2.547452520822297402e+02 3.533734262357882585e+02 4.200477215702259741e+02
3.970881284569758805e+02 3.217516409535667776e+01 3.675280641347963524e+02 2.608158345569955259e+02 3.535734262357882471e+02 4.303546285256573469e+02
3.972881284569758691e+02 3.288380249482298012e+01 3.677280641347963410e+02 2.670042529917436127e+02 3.537734262357882358e+02 4.408638313617676658e+02
3.974881284569758577e+02 3.360546953373184920e+01 3.679280641347963297e+02 2.733121232838939250e+02 3.539734262357882244e+02 4.515779828155202154e+02
3.976881284569758463e+02 3.434034600018998873e+01 3.681280641347963183e+02 2.797410684392247617e+02 3.541734262357882130e+02 4.624997395557913933e+02
3.978881284569758350e+02 3.508861399594248809e+01 3.683280641347963069e+02 2.862927182690441441e+02 3.543734262357882017e+02 4.736317614315150308e+02
3.980881284569758236e+02 3.585045692319842203e+01 3.685280641347962955e+02 2.929687090804829950e+02 3.545734262357881903e+02 4.849767107068768723e+02
3.982881284569758122e+02 3.662605947096219694e+01 3.687280641347962842e+02 2.997706833599228844e+02 3.547734262357881789e+02 4.965372512836531769e+02
3.984881284569758009e+02 3.741560760087306647e+01 3.689280641347962728e+02 3.067002894496222893e+02 3.549734262357881676e+02 5.083160479109532162e+02
3.986881284569757895e+02 3.821928853254335934e+01 3.691280641347962614e+02 3.137591812175622294e+02 3.551734262357881562e+02 5.203157653825202260e+02
3.988881284569757781e+02 3.903729072840119585e+01 3.693280641347962501e+02 3.209490177205451005e+02 3.553734262357881448e+02 5.325390677218267683e+02
3.990881284569757668e+02 3.986980387803070869e+01 3.695280641347962387e+02 3.282714628606108818e+02 3.555734262357881335e+02 5.449886173551832371e+02
3.992881284569757554e+02 4.071701888200895780e+01 3.697280641347962273e+02 3.357281850348127819e+02 3.557734262357881221e+02 5.576670742730583470e+02
3.994881284569757440e+02 4.157912783523974554e+01 3.699280641347962160e+02 3.433208567783864282e+02 3.559734262357881107e+02 5.705770951798896249e+02
3.996881284569757327e+02 4.245632400978250587e+01 3.701280641347962046e+02 3.510511544014013907e+02 3.561734262357880993e+02 5.837213326326054812e+02
3.998881284569757213e+02 4.334880183717228874e+01 3.703280641347961932e+02 3.589207576189319298e+02 3.563734262357880880e+02 5.971024341681103351e+02
4.000881284569757099e+02 4.425675689023434245e+01 3.705280641347961819e+02 3.669313491748116007e+02 3.565734262357880766e+02 6.107230414200213318e+02
4.002881284569756986e+02 4.518038586438923687e+01 3.707280641347961705e+02 3.750846144590545919e+02 3.567734262357880652e+02 6.245857892249102861e+02
4.004881284569756872e+02 4.611988655844798757e+01 3.709280641347961591e+02 3.833822411189855757e+02 3.569734262357880539e+02 6.386933047183227927e+02
4.006881284569756758e+02 4.707545785489831758e+01 3.711280641347961478e+02 3.918259186641992073e+02 3.571734262357880425e+02 6.530482064209064674e+02
4.008881284569756644e+02 4.804729969968003900e+01 3.713280641347961364e+02 4.004173380653678578e+02 3.573734262357880311e+02 6.676531033148988854e+02
4.010881284569756531e+02 4.903561308145073383e+01 3.715280641347961250e+02 4.091581913470350287e+02 3.575734262357880198e+02 6.825105939113135491e+02
4.012881284569756417e+02 5.004060001033970195e+01 3.717280641347961136e+02 4.180501711744464615e+02 3.577734262357880084e+02 6.976232653081384569e+02
4.014881284569756303e+02 5.106246349619259917e+01 3.719280641347961023e+02 4.270949704345159148e+02 3.579734262357879970e+02 7.129936922398507022e+02
4.016881284569756190e+02 5.210140752630574923e+01 3.721280641347960909e+02 4.362942818110274175e+02 3.581734262357879857e+02 7.286244361186045353e+02
4.018881284569756076e+02 5.315763704264985989e+01 3.723280641347960795e+02 4.456497973541586930e+02 3.583734262357879743e+02 7.445180440674160991e+02
4.020881284569755962e+02 5.423135791858690880e+01 3.725280641347960682e+02 4.551632080444321673e+02 3.585734262357879629e+02 7.606770479457107967e+02
4.022881284569755849e+02 5.532277693507686678e+01 3.727280641347960568e+02 4.648362033511936033e+02 3.587734262357879516e+02 7.771039633675594587e+02
4.024881284569755735e+02 5.643210175637730686e+01 3.729280641347960454e+02 4.746704707857384733e+02 3.589734262357879402e+02 7.938012887129987121e+02
4.026881284569755621e+02 5.755954090523913891e+01 3.731280641347960341e+02 4.846676954491690026e+02 3.591734262357879288e+02 8.107715041327896870e+02
4.028881284569755508e+02 5.870530373759531528e+01 3.733280641347960227e+02 4.948295595751405358e+02 3.593734262357879174e+02 8.280170705469917038e+02
4.030881284569755394e+02 5.986960041674883115e+01 3.735280641347960113e+02 5.051577420675480425e+02 3.595734262357879061e+02 8.455404286377496419e+02
4.032881284569755280e+02 6.105264188705566397e+01 3.737280641347960000e+02 5.156539180333636523e+02 3.597734262357878947e+02 8.633439978366601508e+02
4.034881284569755167e+02 6.225463984711316812e+01 3.739280641347959886e+02 5.263197583106515367e+02 3.599734262357878833e+02 8.814301753071587200e+02
4.036881284569755053e+02 6.347580672244750133e+01 3.741280641347959772e+02 5.371569289919826815e+02 3.601734262357878720e+02 8.998013349222624129e+02
4.038881284569754939e+02 6.471635563770766453e+01 3.743280641347959659e+02 5.481670909433003089e+02 3.603734262357878606e+02 9.184598262381806535e+02
4.040881284569754825e+02 6.597650038836556519e+01 3.745280641347959545e+02 5.593518993184177361e+02 3.605734262357878492e+02 9.374079734640909010e+02
4.042881284569754712e+02 6.725645541192832866e+01 3.747280641347959431e+02 5.707130030692841274e+02 3.607734262357878379e+02 9.566480744286245681e+02
4.044881284569754598e+02 6.855643575866108108e+01 3.749280641347959317e+02 5.822520444521336458e+02 3.609734262357878265e+02 9.761823995433635446e+02
4.046881284569754484e+02 6.987665706182703218e+01 3.751280641347959204e+02 5.939706585296930825e+02 3.611734262357878151e+02 9.960131907639253086e+02
4.048881284569754371e+02 7.121733550744713170e+01 3.753280641347959090e+02 6.058704726695615363e+02 3.613734262357878038e+02 1.016142660548926983e+03
4.050881284569754257e+02 7.257868780357979688e+01 3.755280641347958976e+02 6.179531060389487038e+02 3.615734262357877924e+02 1.036572990817394157e+03
4.052881284569754143e+02 7.396093114913024635e+01 3.757280641347958863e+02 6.302201690958961535e+02 3.617734262357877810e+02 1.057306331904983608e+03
4.054881284569754030e+02 7.536428320218638532e+01 3.759280641347958749e+02 6.426732630771608683e+02 3.619734262357877697e+02 1.078344801519522662e+03
4.056881284569753916e+02 7.678896204789033675e+01 3.761280641347958635e+02 6.553139794828888398e+02 3.621734262357877583e+02 1.099690483696292176e+03
4.058881284569753802e+02 7.823518616584702556e+01 3.763280641347958522e+02 6.681438995582840334e+02 3.623734262357877469e+02 1.121345427753511785e+03
4.060881284569753689e+02 7.970317439707655183e+01 3.765280641347958408e+02 6.811645937723850466e+02 3.625734262357877355e+02 1.143311647248523514e+03
4.062881284569753575e+02 8.119314591051075070e+01 3.767280641347958294e+02 6.943776212941729682e+02 3.627734262357877242e+02 1.165591118935136365e+03
4.064881284569753461e+02 8.270532016904363104e+01 3.769280641347958181e+02 7.077845294661382241e+02 3.629734262357877128e+02 1.188185781722535694e+03
4.066881284569753348e+02 8.423991689513572112e+01 3.771280641347958067e+02 7.213868532754833041e+02 3.631734262357877014e+02 1.211097535636342400e+03
4.068881284569753234e+02 8.579715603598280893e+01 3.773280641347957953e+02 7.351861148231656671e+02 3.633734262357876901e+02 1.234328240782214380e+03
4.070881284569753120e+02 8.737725772824924775e+01 3.775280641347957840e+02 7.491838227909296393e+02 3.635734262357876787e+02 1.257879716312512073e+03
4.072881284569753007e+02 8.898044226237367127e+01 3.777280641347957726e+02 7.633814719064956762e+02 3.637734262357876673e+02 1.281753739396472611e+03
4.074881284569752893e+02 9.060693004645148108e+01 3.779280641347957612e+02 7.777805424071500511e+02 3.639734262357876560e+02 1.305952044194433483e+03
4.076881284569752779e+02 9.225694156970459403e+01 3.781280641347957499e+02 7.923824995018418349e+02 3.641734262357876446e+02 1.330476320836514333e+03
4.078881284569752665e+02 9.393069736553485427e+01 3.783280641347957385e+02 8.071887928320089713e+02 3.643734262357876332e+02 1.355328214406322559e+03
4.080881284569752552e+02 9.562841797417888756e+01 3.785280641347957271e+02 8.222008559313508158e+02 3.645734262357876219e+02 1.380509323930102255e+03
4.082881284569752438e+02 9.735032390496081689e+01 3.787280641347957157e+02 8.374201056846720803e+02 3.647734262357876105e+02 1.406021201371868756e+03
4.084881284569752324e+02 9.909663559815464851e+01 3.789280641347957044e+02 8.528479417860385183e+02 3.649734262357875991e+02 1.431865350634986726e+03
4.086881284569752211e+02 1.008675733864644286e+02 3.791280641347956930e+02 8.684857461964397771e+02 3.651734262357875878e+02 1.458043226570643583e+03
4.088881284569752097e+02 1.026633574561218580e+02 3.793280641347956816e+02 8.843348826011126675e+02 3.653734262357875764e+02 1.484556233993841261e+03
4.090881284569751983e+02 1.044842078076155190e+02 3.795280641347956703e+02 9.003966958667576819e+02 3.655734262357875650e+02 1.511405726707181884e+03
4.092881284569751870e+02 1.063303442160578811e+02 3.797280641347956589e+02 9.166725114988485075e+02 3.657734262357875537e+02 1.538593006533173593e+03
4.094881284569751756e+02 1.082019861911933987e+02 3.799280641347956475e+02 9.331636350991952895e+02 3.659734262357875423e+02 1.566119322355331860e+03
4.096881284569751642e+02 1.100993529370603596e+02 3.801280641347956362e+02 9.498713518240285794e+02 3.661734262357875309e+02 1.593985869168682484e+03
4.098881284569751529e+02 1.120226633113078378e+02 3.803280641347956248e+02 9.667969258427220893e+02 3.663734262357875195e+02 1.622193787140160566e+03
4.100881284569751415e+02 1.139721357841835214e+02 3.805280641347956134e+02 9.839415997974455195e+02 3.665734262357875082e+02 1.650744160679272454e+03
4.102881284569751301e+02 1.159479883971975909e+02 3.807280641347956021e+02 1.001306594263870579e+03 3.667734262357874968e+02 1.679638017519611822e+03
4.104881284569751188e+02 1.179504387214612962e+02 3.809280641347955907e+02 1.018893107213195776e+03 3.669734262357874854e+02 1.708876327811685996e+03
4.106881284569751074e+02 1.199797038157304883e+02 3.811280641347955793e+02 1.036702313475681194e+03 3.671734262357874741e+02 1.738460003227462039e+03
4.108881284569750960e+02 1.220360001841361139e+02 3.813280641347955680e+02 1.054735364205853102e+03 3.673734262357874627e+02 1.768389896077165758e+03
4.110881284569750846e+02 1.241195437336311329e+02 3.815280641347955566e+02 1.072993386349664661e+03 3.675734262357874513e+02 1.798666798438829801e+03
4.112881284569750733e+02 1.262305497311552642e+02 3.817280641347955452e+02 1.091477482113770293e+03 3.677734262357874400e+02 1.829291441300918905e+03
4.114881284569750619e+02 1.283692327605216974e+02 3.819280641347955338e+02 1.110188728437103009e+03 3.679734262357874286e+02 1.860264493718664198e+03
4.116881284569750505e+02 1.305358066790441285e+02 3.821280641347955225e+02 1.129128176465036177e+03 3.681734262357874172e+02 1.891586561984430773e+03
4.118881284569750392e+02 1.327304845739048744e+02 3.823280641347955111e+02 1.148296851026263539e+03 3.683734262357874059e+02 1.923258188812658091e+03
4.120881284569750278e+02 1.349534787182828097e+02 3.825280641347954997e+02 1.167695750112645101e+03 3.685734262357873945e+02 1.955279852539715421e+03
4.122881284569750164e+02 1.372050005272407418e+02 3.827280641347954884e+02 1.187325844362207363e+03 3.687734262357873831e+02 1.987651966339281444e+03
4.124881284569750051e+02 1.394852605133880274e+02 3.829280641347954770e+02 1.207188076545561671e+03 3.689734262357873718e+02 2.020374877453474255e+03
4.126881284569749937e+02 1.417944682423286906e+02 3.831280641347954656e+02 1.227283361055825935e+03 3.691734262357873604e+02 2.053448866440334768e+03
4.128881284569749823e+02 1.441328322878985659e+02 3.833280641347954543e+02 1.247612583402436258e+03 3.693734262357873490e+02 2.086874146438013668e+03
4.130881284569749710e+02 1.465005601872146030e+02 3.835280641347954429e+02 1.268176599708867798e+03 3.695734262357873376e+02 2.120650862446081192e+03
4.132881284569749596e+02 1.488978583955280612e+02 3.837280641347954315e+02 1.288976236214627079e+03 3.697734262357873263e+02 2.154779090624356286e+03
4.134881284569749482e+02 1.513249322409083959e+02 3.839280641347954202e+02 1.310012288781615325e+03 3.699734262357873149e+02 2.189258837609753755e+03
4.136881284569749369e+02 1.537819858787649423e+02 3.841280641347954088e+02 1.331285522405138636e+03 3.701734262357873035e+02 2.224090039851424535e+03
4.138881284569749255e+02 1.562692222462036398e+02 3.843280641347953974e+02 1.352796670729736888e+03 3.703734262357872922e+02 2.259272562964635654e+03
4.140881284569749141e+02 1.587868430162506286e+02 3.845280641347953861e+02 1.374546435570005087e+03 3.705734262357872808e+02 2.294806201103793683e+03
4.142881284569749027e+02 1.613350485519395647e+02 3.847280641347953747e+02 1.396535486436738438e+03 3.707734262357872694e+02 2.330690676354985499e+03
4.144881284569748914e+02 1.639140378602724297e+02 3.849280641347953633e+02 1.418764460068375456e+03 3.709734262357872581e+02 2.366925638148345570e+03
4.146881284569748800e+02 1.665240085460773116e+02 3.851280641347953519e+02 1.441233959968222962e+03 3.711734262357872467e+02 2.403510662690695426e+03
4.148881284569748686e+02 1.691651567657596047e+02 3.853280641347953406e+02 1.463944555947389972e+03 3.713734262357872353e+02 2.440445252418720429e+03
4.150881284569748573e+02 1.718376771809710135e+02 3.855280641347953292e+02 1.486896783673859773e+03 3.715734262357872240e+02 2.477728835473168147e+03
4.152881284569748459e+02 1.745417629121937182e+02 3.857280641347953178e+02 1.510091144227686300e+03 3.717734262357872126e+02 2.515360765194159740e+03
4.154881284569748345e+02 1.772776054922686626e+02 3.859280641347953065e+02 1.533528103662716376e+03 3.719734262357872012e+02 2.553340319638240999e+03
4.156881284569748232e+02 1.800453948198594674e+02 3.861280641347952951e+02 1.557208092574859620e+03 3.721734262357871899e+02 2.591666701117259436e+03
4.158881284569748118e+02 1.828453191128820379e+02 3.863280641347952837e+02 1.581131505677203904e+03 3.723734262357871785e+02 2.630339035759449871e+03
4.160881284569748004e+02 1.856775648618999526e+02 3.865280641347952724e+02 1.605298701382114587e+03 3.725734262357871671e+02 2.669356373093092316e+03
4.162881284569747891e+02 1.885423167834994729e+02 3.867280641347952610e+02 1.629710001390501702e+03 3.727734262357871557e+02 2.708717685652919045e+03
4.164881284569747777e+02 1.914397577736609719e+02 3.869280641347952496e+02 1.654365690288533415e+03 3.729734262357871444e+02 2.748421868609593275e+03
4.166881284569747663e+02 1.943700688611299938e+02 3.871280641347952383e+02 1.679266015151800730e+03 3.731734262357871330e+02 2.788467739422605973e+03
4.168881284569747550e+02 1.973334291608154558e+02 3.873280641347952269e+02 1.704411185157296813e+03 3.733734262357871216e+02 2.828854037516724020e+03
4.170881284569747436e+02 2.003300158271989346e+02 3.875280641347952155e+02 1.729801371203293911e+03 3.735734262357871103e+02 2.869579423982286698e+03
4.172881284569747322e+02 2.033600040078064239e+02 3.877280641347952042e+02 1.755436705537264743e+03 3.737734262357870989e+02 2.910642481299645624e+03
4.174881284569747208e+02 2.064235667967134304e+02 3.879280641347951928e+02 1.781317281392171253e+03 3.739734262357870875e+02 2.952041713087882272e+03
4.176881284569747095e+02 2.095208751881279738e+02 3.881280641347951814e+02 1.807443152631060002e+03 3.741734262357870762e+02 2.993775543878064582e+03
4.178881284569746981e+02 2.126520980300498422e+02 3.883280641347951700e+02 1.833814333400374153e+03 3.743734262357870648e+02 3.035842318911269103e+03
4.180881284569746867e+02 2.158174019780122421e+02 3.885280641347951587e+02 1.860430797791962050e+03 3.745734262357870534e+02 3.078240303961564223e+03
4.182881284569746754e+02 2.190169514489324456e+02 3.887280641347951473e+02 1.887292479514072511e+03 3.747734262357870421e+02 3.120967685183977665e+03
4.184881284569746640e+02 2.222509085750766644e+02 3.889280641347951359e+02 1.914399271571377312e+03 3.749734262357870307e+02 3.164022568987954401e+03
4.186881284569746526e+02 2.255194331581486153e+02 3.891280641347951246e+02 1.941751025954302349e+03 3.751734262357870193e+02 3.207402981936057586e+03
4.188881284569746413e+02 2.288226826235195404e+02 3.893280641347951132e+02 1.969347553337732506e+03 3.753734262357870080e+02 3.251106870668484589e+03
4.190881284569746299e+02 2.321608119746103398e+02 3.895280641347951018e+02 1.997188622789267356e+03 3.755734262357869966e+02 3.295132101853057065e+03
4.192881284569746185e+02 2.355339737474393189e+02 3.897280641347950905e+02 2.025273961487185261e+03 3.757734262357869852e+02 3.339476462161346262e+03
4.194881284569746072e+02 2.389423179653385034e+02 3.899280641347950791e+02 2.053603254448221833e+03 3.759734262357869738e+02 3.384137658270545671e+03
4.196881284569745958e+02 2.423859920938756147e+02 3.901280641347950677e+02 2.082176144265373296e+03 3.761734262357869625e+02 3.429113316891550767e+03
4.198881284569745844e+02 2.458651409959588534e+02 3.903280641347950564e+02 2.110992230855797516e+03 3.763734262357869511e+02 3.474400984823151703e+03
4.200881284569745731e+02 2.493799068871719840e+02 3.905280641347950450e+02 2.140051071218924335e+03 3.765734262357869397e+02 3.519998129032437191e+03
4.202881284569745617e+02 2.529304292913222127e+02 3.907280641347950336e+02 2.169352179205031007e+03 3.767734262357869284e+02 3.565902136761591919e+03
4.204881284569745503e+02 2.565168449962449699e+02 3.909280641347950223e+02 2.198895025294247716e+03 3.769734262357869170e+02 3.612110315660972901e+03
4.206881284569745389e+02 2.601392880098374576e+02 3.911280641347950109e+02 2.228679036386207372e+03 3.771734262357869056e+02 3.658619893948592107e+03
4.208881284569745276e+02 2.637978895163809625e+02 3.913280641347949995e+02 2.258703595600498375e+03 3.773734262357868943e+02 3.705428020596083115e+03
4.210881284569745162e+02 2.674927778331197032e+02 3.915280641347949881e+02 2.288968042087868525e+03 3.775734262357868829e+02 3.752531765541035384e+03
4.212881284569745048e+02 2.712240783671413169e+02 3.917280641347949768e+02 2.319471670852478383e+03 3.777734262357868715e+02 3.799928119925831652e+03
4.214881284569744935e+02 2.749919135725546084e+02 3.919280641347949654e+02 2.350213732585228627e+03 3.779734262357868602e+02 3.847613996362917987e+03
4.216881284569744821e+02 2.787964029079786883e+02 3.921280641347949540e+02 2.381193433508189628e+03 3.781734262357868488e+02 3.895586229226469186e+03
4.218881284569744707e+02 2.826376627943637345e+02 3.923280641347949427e+02 2.412409935230426527e+03 3.783734262357868374e+02 3.943841574970491820e+03
4.220881284569744594e+02 2.865158065731436068e+02 3.925280641347949313e+02 2.443862354615047479e+03 3.785734262357868261e+02 3.992376712473203497e+03
4.222881284569744480e+02 2.904309444647515761e+02 3.927280641347949199e+02 2.475549763657822950e+03 3.787734262357868147e+02 4.041188243407747905e+03
4.224881284569744366e+02 2.943831835274777404e+02 3.929280641347949086e+02 2.507471189377291921e+03 3.789734262357868033e+02 4.090272692639146044e+03
4.226881284569744253e+02 2.983726276167250262e+02 3.931280641347948972e+02 2.539625613716505995e+03 3.791734262357867919e+02 4.139626508647339506e+03
4.228881284569744139e+02 3.023993773446358659e+02 3.933280641347948858e+02 2.572011973456469605e+03 3.793734262357867806e+02 4.189246063976297592e+03
4.230881284569744025e+02 3.064635300401282620e+02 3.935280641347948745e+02 2.604629160141330431e+03 3.795734262357867692e+02 4.239127655709069586e+03
4.232881284569743912e+02 3.105651797093318578e+02 3.937280641347948631e+02 2.637476020015468748e+03 3.797734262357867578e+02 4.289267505968675323e+03
4.234881284569743798e+02 3.147044169964595994e+02 3.939280641347948517e+02 2.670551353972401103e+03 3.799734262357867465e+02 4.339661762444678970e+03
4.236881284569743684e+02 3.188813291451039618e+02 3.941280641347948404e+02 2.703853917515702051e+03 3.801734262357867351e+02 4.390306498945303247e+03
4.238881284569743571e+02 3.230959999599867274e+02 3.943280641347948290e+02 2.737382420731930779e+03 3.803734262357867237e+02 4.441197715974991297e+03
4.240881284569743457e+02 3.273485097691632291e+02 3.945280641347948176e+02 2.771135528275622164e+03 3.805734262357867124e+02 4.492331341337169761e+03
4.242881284569743343e+02 3.316389353866961756e+02 3.947280641347948063e+02 2.805111859366342287e+03 3.807734262357867010e+02 4.543703230762083876e+03
4.244881284569743229e+02 3.359673500758138402e+02 3.949280641347947949e+02 2.839309987797966187e+03 3.809734262357866896e+02 4.595309168559569116e+03
4.246881284569743116e+02 3.403338235125581832e+02 3.951280641347947835e+02 2.873728441960113742e+03 3.811734262357866783e+02 4.647144868296418281e+03
4.248881284569743002e+02 3.447384217499346732e+02 3.953280641347947721e+02 2.908365704871728667e+03 3.813734262357866669e+02 4.699205973498264029e+03
4.250881284569742888e+02 3.491812071825860357e+02 3.955280641347947608e+02 2.943220214227018459e+03 3.815734262357866555e+02 4.751488058375763103e+03
4.252881284569742775e+02 3.536622385119780461e+02 3.957280641347947494e+02 2.978290362453566104e+03 3.817734262357866442e+02 4.803986628574698443e+03
4.254881284569742661e+02 3.581815707121407968e+02 3.959280641347947380e+02 3.013574496782779534e+03 3.819734262357866328e+02 4.856697121949993743e+03
4.256881284569742547e+02 3.627392549959355392e+02 3.961280641347947267e+02 3.049070919332578796e+03 3.821734262357866214e+02 4.909614909363128390e+03
4.258881284569742434e+02 3.673353387819025215e+02 3.963280641347947153e+02 3.084777887202465081e+03 3.823734262357866101e+02 4.962735295502912777e+03
4.260881284569742320e+02 3.719698656616674270e+02 3.965280641347947039e+02 3.120693612580806530e+03 3.825734262357865987e+02 5.016053519729233813e+03
4.262881284569742206e+02 3.766428753679176680e+02 3.967280641347946926e+02 3.156816262864458622e+03 3.827734262357865873e+02 5.069564756939463223e+03
4.264881284569742093e+02 3.813544037429918490e+02 3.969280641347946812e+02 3.193143960790739129e+03 3.829734262357865759e+02 5.123264118457387667e+03
4.266881284569741979e+02 3.861044827080548885e+02 3.971280641347946698e+02 3.229674784581586664e+03 3.831734262357865646e+02 5.177146652944139532e+03
4.268881284569741865e+02 3.908931402328790341e+02 3.973280641347946585e+02 3.266406768100078807e+03 3.833734262357865532e+02 5.231207347331046549e+03
4.270881284569741752e+02 3.957204003062577158e+02 3.975280641347946471e+02 3.303337901019124729e+03 3.835734262357865418e+02 5.285441127773785411e+03
4.272881284569741638e+02 4.005862829070493376e+02 3.977280641347946357e+02 3.340466129002471462e+03 3.837734262357865305e+02 5.339842860627948539e+03
4.274881284569741524e+02 4.054908039758440168e+02 3.979280641347946244e+02 3.377789353897809178e+03 3.839734262357865191e+02 5.394407353445127228e+03
4.276881284569741410e+02 4.104339753873043151e+02 3.981280641347946130e+02 3.415305433942132822e+03 3.841734262357865077e+02 5.449129355989698524e+03
4.278881284569741297e+02 4.154158049231468794e+02 3.983280641347946016e+02 3.453012183979131350e+03 3.843734262357864964e+02 5.504003561275503671e+03
4.280881284569741183e+02 4.204362962457964272e+02 3.985280641347945902e+02 3.490907375688755110e+03 3.845734262357864850e+02 5.559024606622458123e+03
4.282881284569741069e+02 4.254954488727224771e+02 3.987280641347945789e+02 3.528988737828722606e+03 3.847734262357864736e+02 5.614187074732378278e+03
4.284881284569740956e+02 4.305932581514578601e+02 3.989280641347945675e+02 3.567253956488076710e+03 3.849734262357864623e+02 5.669485494783785725e+03
4.286881284569740842e+02 4.357297152353115166e+02 3.991280641347945561e+02 3.605700675352642065e+03 3.851734262357864509e+02 5.724914343545409793e+03
4.288881284569740728e+02 4.409048070597848437e+02 3.993280641347945448e+02 3.644326495982346387e+03 3.853734262357864395e+02 5.780468046507709005e+03
4.290881284569740615e+02 4.461185163197018824e+02 3.995280641347945334e+02 3.683128978100296081e+03 3.855734262357864282e+02 5.836140979032312316e+03
4.292881284569740501e+02 4.513708214470621556e+02 3.997280641347945220e+02 3.722105639893672560e+03 3.857734262357864168e+02 5.891927467518759840e+03
4.294881284569740387e+02 4.566616965896125180e+02 3.999280641347945107e+02 3.761253958326172778e+03 3.859734262357864054e+02 5.947821790588124713e+03
4.296881284569740274e+02 4.619911115901659855e+02 4.001280641347944993e+02 3.800571369462104940e+03 3.861734262357863940e+02 6.003818180283279617e+03
4.298881284569740160e+02 4.673590319666520259e+02 4.003280641347944879e+02 3.840055268801936109e+03 3.863734262357863827e+02 6.059910823285135848e+03
4.300881284569740046e+02 4.727654188929374186e+02 4.005280641347944766e+02 3.879703011629235789e+03 3.865734262357863713e+02 6.116093862144541163e+03
4.302881284569739933e+02 4.782102291803792014e+02 4.007280641347944652e+02 3.919511913368997284e+03 3.867734262357863599e+02 6.172361396529412559e+03
4.304881284569739819e+02 4.836934152601692176e+02 4.009280641347944538e+02 3.959479249957023512e+03 3.869734262357863486e+02 6.228707484486554677e+03
4.306881284569739705e+02 4.892149251664349094e+02 4.011280641347944425e+02 3.999602258220615568e+03 3.871734262357863372e+02 6.285126143717749983e+03
4.308881284569739591e+02 4.947747025201267093e+02 4.013280641347944311e+02 4.039878136270163395e+03 3.873734262357863258e+02 6.341611352869748771e+03
4.310881284569739478e+02 5.003726865136890751e+02 4.015280641347944197e+02 4.080304043901641762e+03 3.875734262357863145e+02 6.398157052837509582e+03
4.312881284569739364e+02 5.060088118965216495e+02 4.017280641347944083e+02 4.120877103009907842e+03 3.877734262357863031e+02 6.454757148080326260e+03
4.314881284569739250e+02 5.116830089612477082e+02 4.019280641347943970e+02 4.161594398012724923e+03 3.879734262357862917e+02 6.511405507950392348e+03
4.316881284569739137e+02 5.173952035307783035e+02 4.021280641347943856e+02 4.202452976285266232e+03 3.881734262357862804e+02 6.568095968033279860e+03
4.318881284569739023e+02 5.231453169461879043e+02 4.023280641347943742e+02 4.243449848605117950e+03 3.883734262357862690e+02 6.624822331499767643e+03
4.320881284569738909e+02 5.289332660554177892e+02 4.025280641347943629e+02 4.284581989607513606e+03 3.885734262357862576e+02 6.681578370468661888e+03
4.322881284569738796e+02 5.347589632027767266e+02 4.027280641347943515e+02 4.325846338250830740e+03 3.887734262357862463e+02 6.738357827380066738e+03
4.324881284569738682e+02 5.406223162192940208e+02 4.029280641347943401e+02 4.367239798292052910e+03 3.889734262357862349e+02 6.795154416378520182e+03
4.326881284569738568e+02 5.465232284138917294e+02 4.031280641347943288e+02 4.408759238772213394e+03 3.891734262357862235e+02 6.851961824705663275e+03
4.328881284569738455e+02 5.524615985653866801e+02 4.033280641347943174e+02 4.450401494511477722e+03 3.893734262357862121e+02 6.908773714101773294e+03
4.330881284569738341e+02 5.584373209153472999e+02 4.035280641347943060e+02 4.492163366613977814e+03 3.895734262357862008e+02 6.965583722215769740e+03
4.332881284569738227e+02 5.644502851617905890e+02 4.037280641347942947e+02 4.534041622982042099e+03 3.897734262357861894e+02 7.022385464023083841e+03
4.334881284569738114e+02 5.705003764537196957e+02 4.039280641347942833e+02 4.576032998839731590e+03 3.899734262357861780e+02 7.079172533251027744e+03
4.336881284569738000e+02 5.765874753865225557e+02 4.041280641347942719e+02 4.618134197265569128e+03 3.901734262357861667e+02 7.135938503810917609e+03
4.338881284569737886e+02 5.827114579982367104e+02 4.043280641347942606e+02 4.660341889734284450e+03 3.903734262357861553e+02 7.192676931236751443e+03
4.340881284569737772e+02 5.888721957666440403e+02 4.045280641347942492e+02 4.702652716667328605e+03 3.905734262357861439e+02 7.249381354129618558e+03
4.342881284569737659e+02 5.950695556072658974e+02 4.047280641347942378e+02 4.745063287992187725e+03 3.907734262357861326e+02 7.306045295607515072e+03
4.344881284569737545e+02 6.013033998722009983e+02 4.049280641347942264e+02 4.787570183710078709e+03 3.909734262357861212e+02 7.362662264759983373e+03
4.346881284569737431e+02 6.075735863498316576e+02 4.051280641347942151e+02 4.830169954472077734e+03 3.911734262357861098e+02 7.419225758107003458e+03
4.348881284569737318e+02 6.138799682654182561e+02 4.053280641347942037e+02 4.872859122163384200e+03 3.913734262357860985e+02 7.475729261061826946e+03
4.350881284569737204e+02 6.202223942825556833e+02 4.055280641347941923e+02 4.915634180495574583e+03 3.915734262357860871e+02 7.532166249396906096e+03
4.352881284569737090e+02 6.266007085055038033e+02 4.057280641347941810e+02 4.958491595606714327e+03 3.917734262357860757e+02 7.588530190712730473e+03
4.354881284569736977e+02 6.330147504824029738e+02 4.059280641347941696e+02 5.001427806669023084e+03 3.919734262357860644e+02 7.644814545908810032e+03
4.356881284569736863e+02 6.394643552093649532e+02 4.061280641347941582e+02 5.044439226504093313e+03 3.921734262357860530e+02 7.701012770656357134e+03
4.358881284569736749e+02 6.459493531354511333e+02 4.063280641347941469e+02 5.087522242205321163e+03 3.923734262357860416e+02 7.757118316872356445e+03
4.360881284569736636e+02 6.524695701685214999e+02 4.065280641347941355e+02 5.130673215767419606e+03 3.925734262357860302e+02 7.813124634194046848e+03
4.362881284569736522e+02 6.590248276819777402e+02 4.067280641347941241e+02 5.173888484722835528e+03 3.927734262357860189e+02 7.869025171453797157e+03
4.364881284569736408e+02 6.656149425223848084e+02 4.069280641347941128e+02 5.217164362784877994e+03 3.929734262357860075e+02 7.924813378153614394e+03
4.366881284569736295e+02 6.722397270179826592e+02 4.071280641347941014e+02 5.260497140497333021e+03 3.931734262357859961e+02 7.980482705938664367e+03
4.368881284569736181e+02 6.788989889880675719e+02 4.073280641347940900e+02 5.303883085890406619e+03 3.933734262357859848e+02 8.036026610069620801e+03
4.370881284569736067e+02 6.855925317532853569e+02 4.075280641347940787e+02 5.347318445142762357e+03 3.935734262357859734e+02 8.091438550893029060e+03
4.372881284569735953e+02 6.923201541467755078e+02 4.077280641347940673e+02 5.390799443249521573e+03 3.937734262357859620e+02 8.146711995309397935e+03
4.374881284569735840e+02 6.990816505262324654e+02 4.079280641347940559e+02 5.434322284695899725e+03 3.939734262357859507e+02 8.201840418238301936e+03
4.376881284569735726e+02 7.058768107868313564e+02 4.081280641347940445e+02 5.477883154136438861e+03 3.941734262357859393e+02 8.256817304080283066e+03
4.378881284569735612e+02 7.127054203750324177e+02 4.083280641347940332e+02 5.521478217079496062e+03 3.943734262357859279e+02 8.311636148174755363e+03
4.380881284569735499e+02 7.195672603032888901e+02 4.085280641347940218e+02 5.565103620576815956e+03 3.945734262357859166e+02 8.366290458253657562e+03
4.382881284569735385e+02 7.264621071656193863e+02 4.087280641347940104e+02 5.608755493918098182e+03 3.947734262357859052e+02 8.420773755890188113e+03
4.384881284569735271e+02 7.333897331540496225e+02 4.089280641347939991e+02 5.652429949330145973e+03 3.949734262357858938e+02 8.475079577942322430e+03
4.386881284569735158e+02 7.403499060759628492e+02 4.091280641347939877e+02 5.696123082680539483e+03 3.951734262357858825e+02 8.529201477990442072e+03
4.388881284569735044e+02 7.473423893722931552e+02 4.093280641347939763e+02 5.739830974185572813e+03 3.953734262357858711e+02 8.583133027768766624e+03
4.390881284569734930e+02 7.543669421366198549e+02 4.095280641347939650e+02 5.783549689122295604e+03 3.955734262357858597e+02 8.636867818589964372e+03
4.392881284569734817e+02 7.614233191350995185e+02 4.097280641347939536e+02 5.827275278544298089e+03 3.957734262357858483e+02 8.690399462762632538e+03
4.394881284569734703e+02 7.685112708273021553e+02 4.099280641347939422e+02 5.871003780001199630e+03 3.959734262357858370e+02 8.743721595001059541e+03
4.396881284569734589e+02 7.756305433878890199e+02 4.101280641347939309e+02 5.914731218261604226e+03 3.961734262357858256e+02 8.796827873826929135e+03
4.398881284569734476e+02 7.827808787291604631e+02 4.103280641347939195e+02 5.958453606039158331e+03 3.963734262357858142e+02 8.849711982962275215e+03
4.400881284569734362e+02 7.899620145244635978e+02 4.105280641347939081e+02 6.002166944721654545e+03 3.965734262357858029e+02 8.902367632713694547e+03
4.402881284569734248e+02 7.971736842324507961e+02 4.107280641347938968e+02 6.045867225102927478e+03 3.967734262357857915e+02 8.954788561346824281e+03
4.404881284569734134e+02 8.044156171221931118e+02 4.109280641347938854e+02 6.089550428117261617e+03 3.969734262357857801e+02 9.006968536451107866e+03
4.406881284569734021e+02 8.116875382991521519e+02 4.111280641347938740e+02 6.133212525576206644e+03 3.971734262357857688e+02 9.058901356294149082e+03
4.408881284569733907e+02 8.189891687319634457e+02 4.113280641347938626e+02 6.176849480907490943e+03 3.973734262357857574e+02 9.110580851165335844e+03
4.410881284569733793e+02 8.263202252801045233e+02 4.115280641347938513e+02 6.220457249895795030e+03 3.975734262357857460e+02 9.162000884708351805e+03
4.412881284569733680e+02 8.336804207223610774e+02 4.117280641347938399e+02 6.264031781425364898e+03 3.977734262357857347e+02 9.213155355242055521e+03
4.414881284569733566e+02 8.410694637861359979e+02 4.119280641347938285e+02 6.307569018223967760e+03 3.979734262357857233e+02 9.264038197069394300e+03
4.416881284569733452e+02 8.484870591775942330e+02 4.121280641347938172e+02 6.351064897608175670e+03 3.981734262357857119e+02 9.314643381774014415e+03
4.418881284569733339e+02 8.559329076126049358e+02 4.123280641347938058e+02 6.394515352229673226e+03 3.983734262357857006e+02 9.364964919504014688e+03
4.420881284569733225e+02 8.634067058485182997e+02 4.125280641347937944e+02 6.437916310822482046e+03 3.985734262357856892e+02 9.414996860242621551e+03
4.422881284569733111e+02 8.709081467167451365e+02 4.127280641347937831e+02 6.481263698950691833e+03 3.987734262357856778e+02 9.464733295065343555e+03
4.424881284569732998e+02 8.784369191561269190e+02 4.129280641347937717e+02 6.524553439756692569e+03 3.989734262357856664e+02 9.514168357383199691e+03
4.426881284569732884e+02 8.859927082471373296e+02 4.131280641347937603e+02 6.567781454709491300e+03 3.991734262357856551e+02 9.563296224171795984e+03
4.428881284569732770e+02 8.935751952468282298e+02 4.133280641347937490e+02 6.610943664353189888e+03 3.993734262357856437e+02 9.612111117185660987e+03
4.430881284569732657e+02 9.011840576245942884e+02 4.135280641347937376e+02 6.654035989055027130e+03 3.995734262357856323e+02 9.660607304157736507e+03
4.432881284569732543e+02 9.088189690987136373e+02 4.137280641347937262e+02 6.697054349753102542e+03 3.997734262357856210e+02 9.708779099983601554e+03
4.434881284569732429e+02 9.164795996736439747e+02 4.139280641347937149e+02 6.739994668703440766e+03 3.999734262357856096e+02 9.756620867889945657e+03
4.436881284569732316e+02 9.241656156780862830e+02 4.141280641347937035e+02 6.782852870226121013e+03 4.001734262357855982e+02 9.804127020587307925e+03
4.438881284569732202e+02 9.318766798038291199e+02 4.143280641347936921e+02 6.825624881450442444e+03 4.003734262357855869e+02 9.851292021406376080e+03
4.440881284569732088e+02 9.396124511453082278e+02 4.145280641347936808e+02 6.868306633058667103e+03 4.005734262357855755e+02 9.898110385417812722e+03
4.442881284569731974e+02 9.473725852399386440e+02 4.147280641347936694e+02 6.910894060028450440e+03 4.007734262357855641e+02 9.944576680535246851e+03
4.444881284569731861e+02 9.551567341091586059e+02 4.149280641347936580e+02 6.953383102373422844e+03 4.009734262357855528e+02 9.990685528601030455e+03
4.446881284569731747e+02 9.629645463002201495e+02 4.151280641347936466e+02 6.995769705881964001e+03 4.011734262357855414e+02 1.003643160645466924e+04
4.448881284569731633e+02 9.707956669286885472e+02 4.153280641347936353e+02 7.038049822853894511e+03 4.013734262357855300e+02 1.008180964698346543e+04
4.450881284569731520e+02 9.786497377216545601e+02 4.155280641347936239e+02 7.080219412834770083e+03 4.015734262357855187e+02 1.012681444015518900e+04
4.452881284569731406e+02 9.865263970616477991e+02 4.157280641347936125e+02 7.122274443347824672e+03 4.017734262357855073e+02 1.017144083403263357e+04
4.454881284569731292e+02 9.944252800312469844e+02 4.159280641347936012e+02 7.164210890623079649e+03 4.019734262357854959e+02 1.021568373576952581e+04
4.456881284569731179e+02 1.002346018458381423e+03 4.161280641347935898e+02 7.206024740323653532e+03 4.021734262357854846e+02 1.025953811258782298e+04
4.458881284569731065e+02 1.010288240962290729e+03 4.163280641347935784e+02 7.247711988268949426e+03 4.023734262357854732e+02 1.030299899273610026e+04
4.460881284569730951e+02 1.018251573000181907e+03 4.165280641347935671e+02 7.289268641154593752e+03 4.025734262357854618e+02 1.034606146642863314e+04
4.462881284569730838e+02 1.026235636914512725e+03 4.167280641347935557e+02 7.330690717268866138e+03 4.027734262357854504e+02 1.038872068676518757e+04
4.464881284569730724e+02 1.034240051980948465e+03 4.169280641347935443e+02 7.371974247205517713e+03 4.029734262357854391e+02 1.043097187063121964e+04
4.466881284569730610e+02 1.042264434456951903e+03 4.171280641347935330e+02 7.413115274572699491e+03 4.031734262357854277e+02 1.047281029957827013e+04
4.468881284569730497e+02 1.050308397630994932e+03 4.173280641347935216e+02 7.454109856697917166e+03 4.033734262357854163e+02 1.051423132068434643e+04
4.470881284569730383e+02 1.058371551872408418e+03 4.175280641347935102e+02 7.494954065328750403e+03 4.035734262357854050e+02 1.055523034739416289e+04
4.472881284569730269e+02 1.066453504681824825e+03 4.177280641347934989e+02 7.535643987329164702e+03 4.037734262357853936e+02 1.059580286033916127e+04
4.474881284569730155e+02 1.074553860742238840e+03 4.179280641347934875e+02 7.576175725371319459e+03 4.039734262357853822e+02 1.063594440813680740e+04
4.476881284569730042e+02 1.082672221970645523e+03 4.181280641347934761e+02 7.616545398622533867e+03 4.041734262357853709e+02 1.067565060816953883e+04
4.478881284569729928e+02 1.090808187570259861e+03 4.183280641347934647e+02 7.656749143427403396e+03 4.043734262357853595e+02 1.071491714734263951e+04
4.480881284569729814e+02 1.098961354083324068e+03 4.185280641347934534e+02 7.696783113984844022e+03 4.045734262357853481e+02 1.075373978282142343e+04
4.482881284569729701e+02 1.107131315444446500e+03 4.187280641347934420e+02 7.736643483019865926e+03 4.047734262357853368e+02 1.079211434274722342e+04
4.484881284569729587e+02 1.115317663034523321e+03 4.189280641347934306e+02 7.776326442449845672e+03 4.049734262357853254e+02 1.083003672693224507e+04
4.486881284569729473e+02 1.123519985735161526e+03 4.191280641347934193e+02 7.815828204045340499e+03 4.051734262357853140e+02 1.086750290753321497e+04
4.488881284569729360e+02 1.131737869983658584e+03 4.193280641347934079e+02 7.855145000085107313e+03 4.053734262357853027e+02 1.090450892970353016e+04
4.490881284569729246e+02 1.139970899828495021e+03 4.195280641347933965e+02 7.894273084005141754e+03 4.055734262357852913e+02 1.094105091222401825e+04
4.492881284569729132e+02 1.148218656985308598e+03 4.197280641347933852e+02 7.933208731041770989e+03 4.057734262357852799e+02 1.097712504811215331e+04
4.494881284569729019e+02 1.156480720893408488e+03 4.199280641347933738e+02 7.971948238868479166e+03 4.059734262357852685e+02 1.101272760520956217e+04
4.496881284569728905e+02 1.164756668772715102e+03 4.201280641347933624e+02 8.010487928226350050e+03 4.061734262357852572e+02 1.104785492674790839e+04
4.498881284569728791e+02 1.173046075681222646e+03 4.203280641347933511e+02 8.048824143548050415e+03 4.063734262357852458e+02 1.108250343189302839e+04
4.500881284569728678e+02 1.181348514572903923e+03 4.205280641347933397e+02 8.086953253575131384e+03 4.065734262357852344e+02 1.111666961626717966e+04
4.502881284569728564e+02 1.189663556356042591e+03 4.207280641347933283e+02 8.124871651968493097e+03 4.067734262357852231e+02 1.115035005244952299e+04
4.504881284569728450e+02 1.197990769952044957e+03 4.209280641347933170e+02 8.162575757911980872e+03 4.069734262357852117e+02 1.118354139045472402e+04
4.506881284569728336e+02 1.206329722354638761e+03 4.211280641347933056e+02 8.200062016708869123e+03 4.071734262357852003e+02 1.121624035818961238e+04
4.508881284569728223e+02 1.214679978689513291e+03 4.213280641347932942e+02 8.237326900371166630e+03 4.073734262357851890e+02 1.124844376188794740e+04
4.510881284569728109e+02 1.223041102274341256e+03 4.215280641347932828e+02 8.274366908201556726e+03 4.075734262357851776e+02 1.128014848652324872e+04
4.512881284569727995e+02 1.231412654679201296e+03 4.217280641347932715e+02 8.311178567367864161e+03 4.077734262357851662e+02 1.131135149619973345e+04
4.514881284569727882e+02 1.239794195787384979e+03 4.219280641347932601e+02 8.347758433470009550e+03 4.079734262357851549e+02 1.134204983452126544e+04
4.516881284569727768e+02 1.248185283856551905e+03 4.221280641347932487e+02 8.384103091099161247e+03 4.081734262357851435e+02 1.137224062493852034e+04
4.518881284569727654e+02 1.256585475580252705e+03 4.223280641347932374e+02 8.420209154389129253e+03 4.083734262357851321e+02 1.140192107107411903e+04
4.520881284569727541e+02 1.264994326149796279e+03 4.225280641347932260e+02 8.456073267559777378e+03 4.085734262357851208e+02 1.143108845702604958e+04
4.522881284569727427e+02 1.273411389316416262e+03 4.227280641347932146e+02 8.491692105452448232e+03 4.087734262357851094e+02 1.145974014764922686e+04
4.524881284569727313e+02 1.281836217453812878e+03 4.229280641347932033e+02 8.527062374057130000e+03 4.089734262357850980e+02 1.148787358881527689e+04
4.526881284569727200e+02 1.290268361620934684e+03 4.231280641347931919e+02 8.562180811031439589e+03 4.091734262357850866e+02 1.151548630765067901e+04
4.528881284569727086e+02 1.298707371625095220e+03 4.233280641347931805e+02 8.597044186211194756e+03 4.093734262357850753e+02 1.154257591275318919e+04
4.530881284569726972e+02 1.307152796085358432e+03 4.235280641347931692e+02 8.631649302112569785e+03 4.095734262357850639e+02 1.156914009438672656e+04
4.532881284569726859e+02 1.315604182496182830e+03 4.237280641347931578e+02 8.665992994425592769e+03 4.097734262357850525e+02 1.159517662465481226e+04
4.534881284569726745e+02 1.324061077291333731e+03 4.239280641347931464e+02 8.700072132499111831e+03 4.099734262357850412e+02 1.162068335765249685e+04
4.536881284569726631e+02 1.332523025908024692e+03 4.241280641347931351e+02 8.733883619816915598e+03 4.101734262357850298e+02 1.164565822959705292e+04
4.538881284569726517e+02 1.340989572851302455e+03 4.243280641347931237e+02 8.767424394465084333e+03 4.103734262357850184e+02 1.167009925893741820e+04
4.540881284569726404e+02 1.349460261758636761e+03 4.245280641347931123e+02 8.800691429590380721e+03 4.105734262357850071e+02 1.169400454644249112e+04
4.542881284569726290e+02 1.357934635464720714e+03 4.247280641347931009e+02 8.833681733849727607e+03 4.107734262357849957e+02 1.171737227526848619e+04
4.544881284569726176e+02 1.366412236066465994e+03 4.249280641347930896e+02 8.866392351850481646e+03 4.109734262357849843e+02 1.174020071100530913e+04
4.546881284569726063e+02 1.374892604988161793e+03 4.251280641347930782e+02 8.898820364581730246e+03 4.111734262357849730e+02 1.176248820170227737e+04
4.548881284569725949e+02 1.383375283046822460e+03 4.253280641347930668e+02 8.930962889836242539e+03 4.113734262357849616e+02 1.178423317787312953e+04
4.550881284569725835e+02 1.391859810517673623e+03 4.255280641347930555e+02 8.962817082623219903e+03 4.115734262357849502e+02 1.180543415248055862e+04
4.552881284569725722e+02 1.400345727199774501e+03 4.257280641347930441e+02 8.994380135571656865e+03 4.117734262357849389e+02 1.182608972090041789e+04
4.554881284569725608e+02 1.408832572481797570e+03 4.259280641347930327e+02 9.025649279324359668e+03 4.119734262357849275e+02 1.184619856086570144e+04
4.556881284569725494e+02 1.417319885407874153e+03 4.261280641347930214e+02 9.056621782922411512e+03 4.121734262357849161e+02 1.186575943239048320e+04
4.558881284569725381e+02 1.425807204743599868e+03 4.263280641347930100e+02 9.087294954180249988e+03 4.123734262357849047e+02 1.188477117767402160e+04
4.560881284569725267e+02 1.434294069042080537e+03 4.265280641347929986e+02 9.117666140051092952e+03 4.125734262357848934e+02 1.190323272098503367e+04
4.562881284569725153e+02 1.442780016710092468e+03 4.267280641347929873e+02 9.147732726982756503e+03 4.127734262357848820e+02 1.192114306852655864e+04
4.564881284569725040e+02 1.451264586074274803e+03 4.269280641347929759e+02 9.177492141263894155e+03 4.129734262357848706e+02 1.193850130828136389e+04
4.566881284569724926e+02 1.459747315447409164e+03 4.271280641347929645e+02 9.206941849360428023e+03 4.131734262357848593e+02 1.195530660983821326e+04
4.568881284569724812e+02 1.468227743194704544e+03 4.273280641347929532e+02 9.236079358242403032e+03 4.133734262357848479e+02 1.197155822419913056e+04
4.570881284569724698e+02 1.476705407800136982e+03 4.275280641347929418e+02 9.264902215700918532e+03 4.135734262357848365e+02 1.198725548356785839e+04
4.572881284569724585e+02 1.485179847932778785e+03 4.277280641347929304e+02 9.293408010655339240e+03 4.137734262357848252e+02 1.200239780111972868e+04
4.574881284569724471e+02 1.493650602513146396e+03 4.279280641347929190e+02 9.321594373450734565e+03 4.139734262357848138e+02 1.201698467075312146e+04
4.576881284569724357e+02 1.502117210779540756e+03 4.281280641347929077e+02 9.349458976145349880e+03 4.141734262357848024e+02 1.203101566682276098e+04
4.578881284569724244e+02 1.510579212354342872e+03 4.283280641347928963e+02 9.376999532788329816e+03 4.143734262357847911e+02 1.204449044385500565e+04
4.580881284569724130e+02 1.519036147310280512e+03 4.285280641347928849e+02 9.404213799687460778e+03 4.145734262357847797e+02 1.205740873624540654e+04
4.582881284569724016e+02 1.527487556236678984e+03 4.287280641347928736e+02 9.431099575667036333e+03 4.147734262357847683e+02 1.206977035793870891e+04
4.584881284569723903e+02 1.535932980305594583e+03 4.289280641347928622e+02 9.457654702315874601e+03 4.149734262357847570e+02 1.208157520209154245e+04
4.586881284569723789e+02 1.544371961337916900e+03 4.291280641347928508e+02 9.483877064225309368e+03 4.151734262357847456e+02 1.209282324071806579e+04
4.588881284569723675e+02 1.552804041869368575e+03 4.293280641347928395e+02 9.509764589217316825e+03 4.153734262357847342e+02 1.210351452431871257e+04
4.590881284569723562e+02 1.561228765216420243e+03 4.295280641347928281e+02 9.535315248562659690e+03 4.155734262357847228e+02 1.211364918149235200e+04
4.592881284569723448e+02 1.569645675542079289e+03 4.297280641347928167e+02 9.560527057189188781e+03 4.157734262357847115e+02 1.212322741853208572e+04
4.594881284569723334e+02 1.578054317921552865e+03 4.299280641347928054e+02 9.585398073880105585e+03 4.159734262357847001e+02 1.213224951900490669e+04
4.596881284569723221e+02 1.586454238407809044e+03 4.301280641347927940e+02 9.609926401462347712e+03 4.161734262357846887e+02 1.214071584331549275e+04
4.598881284569723107e+02 1.594844984096955386e+03 4.303280641347927826e+02 9.634110186985091786e+03 4.163734262357846774e+02 1.214862682825434786e+04
4.600881284569722993e+02 1.603226103193483823e+03 4.305280641347927713e+02 9.657947621888290087e+03 4.165734262357846660e+02 1.215598298653060192e+04
4.602881284569722879e+02 1.611597145075315666e+03 4.307280641347927599e+02 9.681436942161377374e+03 4.167734262357846546e+02 1.216278490628968393e+04
4.604881284569722766e+02 1.619957660358711792e+03 4.309280641347927485e+02 9.704576428492053310e+03 4.169734262357846433e+02 1.216903325061611940e+04
4.606881284569722652e+02 1.628307200962939987e+03 4.311280641347927371e+02 9.727364406405235059e+03 4.171734262357846319e+02 1.217472875702176316e+04
4.608881284569722538e+02 1.636645320174769950e+03 4.313280641347927258e+02 9.749799246392192799e+03 4.173734262357846205e+02 1.217987223691968029e+04
4.610881284569722425e+02 1.644971572712737498e+03 4.315280641347927144e+02 9.771879364029879071e+03 4.175734262357846092e+02 1.218446457508398817e+04
4.612881284569722311e+02 1.653285514791176411e+03 4.317280641347927030e+02 9.793603220090457398e+03 4.177734262357845978e+02 1.218850672909588138e+04
4.614881284569722197e+02 1.661586704184025848e+03 4.319280641347926917e+02 9.814969320641106606e+03 4.179734262357845864e+02 1.219199972877615073e+04
4.616881284569722084e+02 1.669874700288372651e+03 4.321280641347926803e+02 9.835976217134129911e+03 4.181734262357845751e+02 1.219494467560445628e+04
4.618881284569721970e+02 1.678149064187743306e+03 4.323280641347926689e+02 9.856622506487354258e+03 4.183734262357845637e+02 1.219734274212562377e+04
4.620881284569721856e+02 1.686409358715093731e+03 4.325280641347926576e+02 9.876906831154934480e+03 4.185734262357845523e+02 1.219919517134324815e+04
4.622881284569721743e+02 1.694655148515564179e+03 4.327280641347926462e+02 9.896827879188522274e+03 4.187734262357845409e+02 1.220050327610088789e+04
4.624881284569721629e+02 1.702886000108880808e+03 4.329280641347926348e+02 9.916384384288925503e+03 4.189734262357845296e+02 1.220126843845111944e+04
4.626881284569721515e+02 1.711101481951503501e+03 4.331280641347926235e+02 9.935575125848239622e+03 4.191734262357845182e+02 1.220149210901274273e+04
4.628881284569721402e+02 1.719301164498416938e+03 4.333280641347926121e+02 9.954398928982518555e+03 4.193734262357845068e+02 1.220117580631641431e+04
4.630881284569721288e+02 1.727484620264603791e+03 4.335280641347926007e+02 9.972854664555075942e+03 4.195734262357844955e+02 1.220032111613900815e+04
4.632881284569721174e+02 1.735651423886207795e+03 4.337280641347925894e+02 9.990941249190413146e+03 4.197734262357844841e+02 1.219892969082694981e+04
4.634881284569721061e+02 1.743801152181288899e+03 4.339280641347925780e+02 1.000865764527883584e+04 4.199734262357844727e+02 1.219700324860887122e+04
4.636881284569720947e+02 1.751933384210282611e+03 4.341280641347925666e+02 1.002600286097187200e+04 4.201734262357844614e+02 1.219454357289781001e+04
4.638881284569720833e+02 1.760047701336044156e+03 4.343280641347925553e+02 1.004297595016850210e+04 4.203734262357844500e+02 1.219155251158329520e+04
4.640881284569720719e+02 1.768143687283529971e+03 4.345280641347925439e+02 1.005957601249225445e+04 4.205734262357844386e+02 1.218803197631355033e+04
4.642881284569720606e+02 1.776220928199089030e+03 4.347280641347925325e+02 1.007580219325929465e+04 4.207734262357844273e+02 1.218398394176817965e+04
4.644881284569720492e+02 1.784279012709360586e+03 4.349280641347925211e+02 1.009165368343748196e+04 4.209734262357844159e+02 1.217941044492152469e+04
4.646881284569720378e+02 1.792317531979729438e+03 4.351280641347925098e+02 1.010712971959656352e+04 4.211734262357844045e+02 1.217431358429709508e+04
4.648881284569720265e+02 1.800336079772412631e+03 4.353280641347924984e+02 1.012222958384948288e+04 4.213734262357843932e+02 1.216869551921324273e+04
4.650881284569720151e+02 1.808334252504073902e+03 4.355280641347924870e+02 1.013695260378496096e+04 4.215734262357843818e+02 1.216255846902048688e+04
4.652881284569720037e+02 1.816311649303020886e+03 4.357280641347924757e+02 1.015129815239134587e+04 4.217734262357843704e+02 1.215590471233068092e+04
4.654881284569719924e+02 1.824267872065945085e+03 4.359280641347924643e+02 1.016526564797188803e+04 4.219734262357843591e+02 1.214873658623837036e+04
4.656881284569719810e+02 1.832202525514210038e+03 4.361280641347924529e+02 1.017885455405140601e+04 4.221734262357843477e+02 1.214105648553458377e+04
4.658881284569719696e+02 1.840115217249672696e+03 4.363280641347924416e+02 1.019206437927459228e+04 4.223734262357843363e+02 1.213286686191342778e+04
4.660881284569719583e+02 1.848005557810021855e+03 4.365280641347924302e+02 1.020489467729584794e+04 4.225734262357843249e+02 1.212417022317161718e+04
4.662881284569719469e+02 1.855873160723644560e+03 4.367280641347924188e+02 1.021734504666089015e+04 4.227734262357843136e+02 1.211496913240143840e+04
4.664881284569719355e+02 1.863717642563988647e+03 4.369280641347924075e+02 1.022941513068010499e+04 4.229734262357843022e+02 1.210526620717722653e+04
4.666881284569719242e+02 1.871538623003433258e+03 4.371280641347923961e+02 1.024110461729384042e+04 4.231734262357842908e+02 1.209506411873577599e+04
4.668881284569719128e+02 1.879335724866637520e+03 4.373280641347923847e+02 1.025241323892958644e+04 4.233734262357842795e+02 1.208436559115091950e+04
4.670881284569719014e+02 1.887108574183381734e+03 4.375280641347923734e+02 1.026334077235131190e+04 4.235734262357842681e+02 1.207317340050255370e+04
4.672881284569718900e+02 1.894856800240873554e+03 4.377280641347923620e+02 1.027388703850084494e+04 4.237734262357842567e+02 1.206149037404039882e+04
4.674881284569718787e+02 1.902580035635531658e+03 4.379280641347923506e+02 1.028405190233159192e+04 4.239734262357842454e+02 1.204931938934280151e+04
4.676881284569718673e+02 1.910277916324213493e+03 4.381280641347923392e+02 1.029383527263454198e+04 4.241734262357842340e+02 1.203666337347079025e+04
4.678881284569718559e+02 1.917950081674890953e+03 4.383280641347923279e+02 1.030323710185672826e+04 4.243734262357842226e+02 1.202352530211774683e+04
4.680881284569718446e+02 1.925596174516792871e+03 4.385280641347923165e+02 1.031225738591219124e+04 4.245734262357842113e+02 1.200990819875488887e+04
4.682881284569718332e+02 1.933215841189946786e+03 4.387280641347923051e+02 1.032089616398561884e+04 4.247734262357841999e+02 1.199581513377291776e+04
4.684881284569718218e+02 1.940808731594175697e+03 4.389280641347922938e+02 1.032915351832868328e+04 4.249734262357841885e+02 1.198124922362000143e+04
4.686881284569718105e+02 1.948374499237501368e+03 4.391280641347922824e+02 1.033702957404920744e+04 4.251734262357841772e+02 1.196621362993650473e+04
4.688881284569717991e+02 1.955912801283965337e+03 4.393280641347922710e+02 1.034452449889329910e+04 4.253734262357841658e+02 1.195071155868655660e+04
4.690881284569717877e+02 1.963423298600843964e+03 4.395280641347922597e+02 1.035163850302046922e+04 4.255734262357841544e+02 1.193474625928690693e+04
4.692881284569717764e+02 1.970905655805294373e+03 4.397280641347922483e+02 1.035837183877195275e+04 4.257734262357841430e+02 1.191832102373320049e+04
4.694881284569717650e+02 1.978359541310343502e+03 4.399280641347922369e+02 1.036472480043221731e+04 4.259734262357841317e+02 1.190143918572398434e+04
4.696881284569717536e+02 1.985784627370315775e+03 4.401280641347922256e+02 1.037069772398386340e+04 4.261734262357841203e+02 1.188410411978271441e+04
4.698881284569717423e+02 1.993180590125593426e+03 4.403280641347922142e+02 1.037629098685596364e+04 4.263734262357841089e+02 1.186631924037800309e+04
4.700881284569717309e+02 2.000547109646786566e+03 4.405280641347922028e+02 1.038150500766598998e+04 4.265734262357840976e+02 1.184808800104238253e+04
4.702881284569717195e+02 2.007883869978255234e+03 4.407280641347921915e+02 1.038634024595539267e+04 4.267734262357840862e+02 1.182941389348980556e+04
4.704881284569717081e+02 2.015190559180983428e+03 4.409280641347921801e+02 1.039079720191898741e+04 4.269734262357840748e+02 1.181030044673215525e+04
4.706881284569716968e+02 2.022466869374824682e+03 4.411280641347921687e+02 1.039487641612822154e+04 4.271734262357840635e+02 1.179075122619504873e+04
4.708881284569716854e+02 2.029712496780091669e+03 4.413280641347921573e+02 1.039857846924846672e+04 4.273734262357840521e+02 1.177076983283305526e+04
4.710881284569716740e+02 2.036927141758494599e+03 4.415280641347921460e+02 1.040190398175041264e+04 4.275734262357840407e+02 1.175035990224479792e+04
4.712881284569716627e+02 2.044110508853396823e+03 4.417280641347921346e+02 1.040485361361570722e+04 4.277734262357840294e+02 1.172952510378788793e+04
4.714881284569716513e+02 2.051262306829439240e+03 4.419280641347921232e+02 1.040742806403693248e+04 4.279734262357840180e+02 1.170826913969421184e+04
4.716881284569716399e+02 2.058382248711477132e+03 4.421280641347921119e+02 1.040962807111204529e+04 4.281734262357840066e+02 1.168659574418559714e+04
4.718881284569716286e+02 2.065470051822821915e+03 4.423280641347921005e+02 1.041145441153338106e+04 4.283734262357839953e+02 1.166450868259020353e+04
4.720881284569716172e+02 2.072525437822836921e+03 4.425280641347920891e+02 1.041290790027136609e+04 4.285734262357839839e+02 1.164201175045983473e+04
4.722881284569716058e+02 2.079548132743816495e+03 4.427280641347920778e+02 1.041398939025299842e+04 4.287734262357839725e+02 1.161910877268840522e+04
4.724881284569715945e+02 2.086537867027207540e+03 4.429280641347920664e+02 1.041469977203528106e+04 4.289734262357839611e+02 1.159580360263173861e+04
4.726881284569715831e+02 2.093494375559104355e+03 4.431280641347920550e+02 1.041503997347365475e+04 4.291734262357839498e+02 1.157210012122904300e+04
4.728881284569715717e+02 2.100417397705064104e+03 4.433280641347920437e+02 1.041501095938561230e+04 4.293734262357839384e+02 1.154800223612607624e+04
4.730881284569715604e+02 2.107306677344219224e+03 4.435280641347920323e+02 1.041461373120954704e+04 4.295734262357839270e+02 1.152351388080046127e+04
4.732881284569715490e+02 2.114161962902675896e+03 4.437280641347920209e+02 1.041384932665900305e+04 4.297734262357839157e+02 1.149863901368914594e+04
4.734881284569715376e+02 2.120983007386212648e+03 4.439280641347920096e+02 1.041271881937240869e+04 4.299734262357839043e+02 1.147338161731837135e+04
4.736881284569715262e+02 2.127769568412251829e+03 4.441280641347919982e+02 1.041122331855844095e+04 4.301734262357838929e+02 1.144774569743621760e+04
4.738881284569715149e+02 2.134521408241137578e+03 4.443280641347919868e+02 1.040936396863710252e+04 4.303734262357838816e+02 1.142173528214807629e+04
4.740881284569715035e+02 2.141238293806661204e+03 4.445280641347919754e+02 1.040714194887664780e+04 4.305734262357838702e+02 1.139535442105514630e+04
4.742881284569714921e+02 2.147919996745899880e+03 4.447280641347919641e+02 1.040455847302649454e+04 4.307734262357838588e+02 1.136860718439613629e+04
4.744881284569714808e+02 2.154566293428294102e+03 4.449280641347919527e+02 1.040161478894618995e+04 4.309734262357838475e+02 1.134149766219243611e+04
4.746881284569714694e+02 2.161176964984031656e+03 4.451280641347919413e+02 1.039831217823058250e+04 4.311734262357838361e+02 1.131402996339695710e+04
4.748881284569714580e+02 2.167751797331660782e+03 4.453280641347919300e+02 1.039465195583131936e+04 4.313734262357838247e+02 1.128620821504666856e+04
4.750881284569714467e+02 2.174290581205013950e+03 4.455280641347919186e+02 1.039063546967476032e+04 4.315734262357838134e+02 1.125803656141926695e+04
4.752881284569714353e+02 2.180793112179352192e+03 4.457280641347919072e+02 1.038626410027643760e+04 4.317734262357838020e+02 1.122951916319388874e+04
4.754881284569714239e+02 2.187259190696803216e+03 4.459280641347918959e+02 1.038153926035219774e+04 4.319734262357837906e+02 1.120066019661625069e+04
4.756881284569714126e+02 2.193688622091044635e+03 4.461280641347918845e+02 1.037646239442610204e+04 4.321734262357837792e+02 1.117146385266825746e+04
4.758881284569714012e+02 2.200081216611242326e+03 4.463280641347918731e+02 1.037103497843522564e+04 4.323734262357837679e+02 1.114193433624235149e+04
4.760881284569713898e+02 2.206436789445256181e+03 4.465280641347918618e+02 1.036525851933147533e+04 4.325734262357837565e+02 1.111207586532063942e+04
4.762881284569713785e+02 2.212755160742082353e+03 4.467280641347918504e+02 1.035913455468052234e+04 4.327734262357837451e+02 1.108189267015906989e+04
4.764881284569713671e+02 2.219036155633571980e+03 4.469280641347918390e+02 1.035266465225798675e+04 4.329734262357837338e+02 1.105138899247680638e+04
4.766881284569713557e+02 2.225279604255380036e+03 4.471280641347918277e+02 1.034585040964294967e+04 4.331734262357837224e+02 1.102056908465084416e+04
4.768881284569713443e+02 2.231485341767177943e+03 4.473280641347918163e+02 1.033869345380897903e+04 4.333734262357837110e+02 1.098943720891618614e+04
4.770881284569713330e+02 2.237653208372098106e+03 4.475280641347918049e+02 1.033119544071267956e+04 4.335734262357836997e+02 1.095799763657155017e+04
4.772881284569713216e+02 2.243783049335454052e+03 4.477280641347917935e+02 1.032335805487998550e+04 4.337734262357836883e+02 1.092625464719092633e+04
4.774881284569713102e+02 2.249874715002680205e+03 4.479280641347917822e+02 1.031518300899022870e+04 4.339734262357836769e+02 1.089421252784098215e+04
4.776881284569712989e+02 2.255928060816542256e+03 4.481280641347917708e+02 1.030667204345814025e+04 4.341734262357836656e+02 1.086187557230449966e+04
4.778881284569712875e+02 2.261942947333564916e+03 4.483280641347917594e+02 1.029782692601388226e+04 4.343734262357836542e+02 1.082924808031001521e+04
4.780881284569712761e+02 2.267919240239746159e+03 4.485280641347917481e+02 1.028864945128119689e+04 4.345734262357836428e+02 1.079633435676776935e+04
4.782881284569712648e+02 2.273856810365472484e+03 4.487280641347917367e+02 1.027914144035384197e+04 4.347734262357836315e+02 1.076313871101202858e+04
4.784881284569712534e+02 2.279755533699710668e+03 4.489280641347917253e+02 1.026930474037036402e+04 4.349734262357836201e+02 1.072966545605002466e+04
4.786881284569712420e+02 2.285615291403438277e+03 4.491280641347917140e+02 1.025914122408732510e+04 4.351734262357836087e+02 1.069591890781748225e+04
4.788881284569712307e+02 2.291435969822316110e+03 4.493280641347917026e+02 1.024865278945115097e+04 4.353734262357835973e+02 1.066190338444102599e+04
4.790881284569712193e+02 2.297217460498602577e+03 4.495280641347916912e+02 1.023784135916860760e+04 4.355734262357835860e+02 1.062762320550739605e+04
4.792881284569712079e+02 2.302959660182328662e+03 4.497280641347916799e+02 1.022670888027613000e+04 4.357734262357835746e+02 1.059308269133971407e+04
4.794881284569711966e+02 2.308662470841711638e+03 4.499280641347916685e+02 1.021525732370797050e+04 4.359734262357835632e+02 1.055828616228084320e+04
4.796881284569711852e+02 2.314325799672810263e+03 4.501280641347916571e+02 1.020348868386341928e+04 4.361734262357835519e+02 1.052323793798396946e+04
4.798881284569711738e+02 2.319949559108441917e+03 4.503280641347916458e+02 1.019140497817310461e+04 4.363734262357835405e+02 1.048794233671046095e+04
4.800881284569711624e+02 2.325533666826345780e+03 4.505280641347916344e+02 1.017900824666447988e+04 4.365734262357835291e+02 1.045240367463516850e+04
4.802881284569711511e+02 2.331078045756585652e+03 4.507280641347916230e+02 1.016630055152664863e+04 4.367734262357835178e+02 1.041662626515921329e+04
4.804881284569711397e+02 2.336582624088227021e+03 4.509280641347916117e+02 1.015328397667459831e+04 4.369734262357835064e+02 1.038061441823027235e+04
4.806881284569711283e+02 2.342047335275244222e+03 4.511280641347916003e+02 1.013996062731292477e+04 4.371734262357834950e+02 1.034437243967070026e+04
4.808881284569711170e+02 2.347472118041692738e+03 4.513280641347915889e+02 1.012633262949920936e+04 4.373734262357834837e+02 1.030790463051320876e+04
4.810881284569711056e+02 2.352856916386155717e+03 4.515280641347915775e+02 1.011240212970707762e+04 4.375734262357834723e+02 1.027121528634451533e+04
4.812881284569710942e+02 2.358201679585404690e+03 4.517280641347915662e+02 1.009817129438907068e+04 4.377734262357834609e+02 1.023430869665678620e+04
4.814881284569710829e+02 2.363506362197368162e+03 4.519280641347915548e+02 1.008364230953942752e+04 4.379734262357834496e+02 1.019718914420713190e+04
4.816881284569710715e+02 2.368770924063339862e+03 4.521280641347915434e+02 1.006881738025689447e+04 4.381734262357834382e+02 1.015986090438505926e+04
4.818881284569710601e+02 2.373995330309443489e+03 4.523280641347915321e+02 1.005369873030756753e+04 4.383734262357834268e+02 1.012232824458810501e+04
4.820881284569710488e+02 2.379179551347378037e+03 4.525280641347915207e+02 1.003828860168800202e+04 4.385734262357834154e+02 1.008459542360556225e+04
4.822881284569710374e+02 2.384323562874436448e+03 4.527280641347915093e+02 1.002258925418855870e+04 4.387734262357834041e+02 1.004666669101047228e+04
4.824881284569710260e+02 2.389427345872773913e+03 4.529280641347914980e+02 1.000660296495712828e+04 4.389734262357833927e+02 1.000854628655986380e+04
4.826881284569710147e+02 2.394490886607969514e+03 4.531280641347914866e+02 9.990332028063354301e+03 4.391734262357833813e+02 9.970238439603343068e+03
4.828881284569710033e+02 2.399514176626855715e+03 4.533280641347914752e+02 9.973778754063359884e+03 4.393734262357833700e+02 9.931747368500009543e+03
4.830881284569709919e+02 2.404497212754630254e+03 4.535280641347914639e+02 9.956945469565183885e+03 4.395734262357833586e+02 9.893077280043922656e+03
4.832881284569709806e+02 2.409439997091248642e+03 4.537280641347914525e+02 9.939834516794893716e+03 4.397734262357833472e+02 9.854232368897786728e+03
4.834881284569709692e+02 2.414342537007102692e+03 4.539280641347914411e+02 9.922448253163522168e+03 4.399734262357833359e+02 9.815216817035432541e+03
4.836881284569709578e+02 2.419204845137984648e+03 4.541280641347914298e+02 9.904789050834961017e+03 4.401734262357833245e+02 9.776034793192606230e+03
4.838881284569709464e+02 2.424026939379342366e+03 4.543280641347914184e+02 9.886859296294769592e+03 4.403734262357833131e+02 9.736690452326465675e+03
4.840881284569709351e+02 2.428808842879842359e+03 4.545280641347914070e+02 9.868661389920092915e+03 4.405734262357833018e+02 9.697187935083595221e+03
4.842881284569709237e+02 2.433550584034205258e+03 4.547280641347913956e+02 9.850197745550751279e+03 4.407734262357832904e+02 9.657531367276695164e+03
4.844881284569709123e+02 2.438252196475368237e+03 4.549280641347913843e+02 9.831470790061486696e+03 4.409734262357832790e+02 9.617724859369945989e+03
4.846881284569709010e+02 2.442913719065938949e+03 4.551280641347913729e+02 9.812482962935615433e+03 4.411734262357832677e+02 9.577772505972949148e+03
4.848881284569708896e+02 2.447535195888960061e+03 4.553280641347913615e+02 9.793236715840008401e+03 4.413734262357832563e+02 9.537678385343535410e+03
4.850881284569708782e+02 2.452116676237993033e+03 4.555280641347913502e+02 9.773734512201534017e+03 4.415734262357832449e+02 9.497446558899095180e+03
4.852881284569708669e+02 2.456658214606508864e+03 4.557280641347913388e+02 9.753978826785103593e+03 4.417734262357832336e+02 9.457081070736740003e+03
4.854881284569708555e+02 2.461159870676605806e+03 4.559280641347913274e+02 9.733972145273248316e+03 4.419734262357832222e+02 9.416585947162217053e+03
4.856881284569708441e+02 2.465621709307051333e+03 4.561280641347913161e+02 9.713716963847458828e+03 4.421734262357832108e+02 9.375965196227514753e+03
4.858881284569708328e+02 2.470043800520651985e+03 4.563280641347913047e+02 9.693215788771261941e+03 4.423734262357831994e+02 9.335222807277175889e+03
4.860881284569708214e+02 2.474426219490952462e+03 4.565280641347912933e+02 9.672471135975074503e+03 4.425734262357831881e+02 9.294362750503549250e+03
4.862881284569708100e+02 2.478769046528281251e+03 4.567280641347912820e+02 9.651485530643076345e+03 4.427734262357831767e+02 9.253388976510510474e+03
4.864881284569707987e+02 2.483072367065136859e+03 4.569280641347912706e+02 9.630261506801940413e+03 4.429734262357831653e+02 9.212305415886234186e+03
4.866881284569707873e+02 2.487336271640902851e+03 4.571280641347912592e+02 9.608801606911669296e+03 4.431734262357831540e+02 9.171115978784464460e+03
4.868881284569707759e+02 2.491560855885945330e+03 4.573280641347912479e+02 9.587108381458469012e+03 4.433734262357831426e+02 9.129824554514692863e+03
4.870881284569707645e+02 2.495746220505035126e+03 4.575280641347912365e+02 9.565184388549905634e+03 4.435734262357831312e+02 9.088435011140945790e+03
4.872881284569707532e+02 2.499892471260153343e+03 4.577280641347912251e+02 9.543032193512130107e+03 4.437734262357831199e+02 9.046951195089370231e+03
4.874881284569707418e+02 2.503999718952650710e+03 4.579280641347912137e+02 9.520654368489549597e+03 4.439734262357831085e+02 9.005376930764536155e+03
4.876881284569707304e+02 2.508068079404776654e+03 4.581280641347912024e+02 9.498053492046750762e+03 4.441734262357830971e+02 8.963716020174282676e+03
4.878881284569707191e+02 2.512097673440594917e+03 4.583280641347911910e+02 9.475232148772867731e+03 4.443734262357830858e+02 8.921972242563459076e+03
4.880881284569707077e+02 2.516088626866264349e+03 4.585280641347911796e+02 9.452192928888449387e+03 4.445734262357830744e+02 8.880149354056113225e+03
4.882881284569706963e+02 2.520041070449718973e+03 4.587280641347911683e+02 9.428938427854778638e+03 4.447734262357830630e+02 8.838251087306376576e+03
4.884881284569706850e+02 2.523955139899730511e+03 4.589280641347911569e+02 9.405471245985881978e+03 4.449734262357830517e+02 8.796281151158014836e+03
4.886881284569706736e+02 2.527830975844367003e+03 4.591280641347911455e+02 9.381793988063060169e+03 4.451734262357830403e+02 8.754243230312418746e+03
4.888881284569706622e+02 2.531668723808859340e+03 4.593280641347911342e+02 9.357909262952196514e+03 4.453734262357830289e+02 8.712140985005282346e+03
4.890881284569706509e+02 2.535468534192871175e+03 4.595280641347911228e+02 9.333819683223757238e+03 4.455734262357830175e+02 8.669978050691644967e+03
4.892881284569706395e+02 2.539230562247179023e+03 4.597280641347911114e+02 9.309527864775620401e+03 4.457734262357830062e+02 8.627758037739544307e+03
4.894881284569706281e+02 2.542954968049772106e+03 4.599280641347911001e+02 9.285036426458706046e+03 4.459734262357829948e+02 8.585484531132027769e+03
4.896881284569706168e+02 2.546641916481378757e+03 4.601280641347910887e+02 9.260347989705551299e+03 4.461734262357829834e+02 8.543161090177614824e+03
4.898881284569706054e+02 2.550291577200415304e+03 4.603280641347910773e+02 9.235465178161739459e+03 4.463734262357829721e+02 8.500791248229073972e+03
4.900881284569705940e+02 2.553904124617383331e+03 4.605280641347910660e+02 9.210390617320399542e+03 4.465734262357829607e+02 8.458378512410636176e+03
4.902881284569705826e+02 2.557479737868686698e+03 4.607280641347910546e+02 9.185126934159679877e+03 4.467734262357829493e+02 8.415926363353330089e+03
4.904881284569705713e+02 2.561018600789916491e+03 4.609280641347910432e+02 9.159676756783312157e+03 4.469734262357829380e+02 8.373438254938710088e+03
4.906881284569705599e+02 2.564520901888578010e+03 4.611280641347910318e+02 9.134042714064247775e+03 4.471734262357829266e+02 8.330917614050706106e+03
4.908881284569705485e+02 2.567986834316277054e+03 4.613280641347910205e+02 9.108227435291497386e+03 4.473734262357829152e+02 8.288367840335609799e+03
4.910881284569705372e+02 2.571416595840370974e+03 4.615280641347910091e+02 9.082233549820133703e+03 4.475734262357829039e+02 8.245792305970191592e+03
4.912881284569705258e+02 2.574810388815097667e+03 4.617280641347909977e+02 9.056063686724544823e+03 4.477734262357828925e+02 8.203194355437895865e+03
4.914881284569705144e+02 2.578168420152166163e+03 4.619280641347909864e+02 9.029720474454896248e+03 4.479734262357828811e+02 8.160577305312922363e+03
4.916881284569705031e+02 2.581490901290844704e+03 4.621280641347909750e+02 9.003206540496952584e+03 4.481734262357828698e+02 8.117944444052373001e+03
4.918881284569704917e+02 2.584778048167537690e+03 4.623280641347909636e+02 8.976524511035224350e+03 4.483734262357828584e+02 8.075299031796228519e+03
4.920881284569704803e+02 2.588030081184841947e+03 4.625280641347909523e+02 8.949677010619436260e+03 4.485734262357828470e+02 8.032644300175117678e+03
4.922881284569704690e+02 2.591247225180126861e+03 4.627280641347909409e+02 8.922666661834493425e+03 4.487734262357828356e+02 7.989983452125966323e+03
4.924881284569704576e+02 2.594429709393606572e+03 4.629280641347909295e+02 8.895496084973739926e+03 4.489734262357828243e+02 7.947319661715257098e+03
4.926881284569704462e+02 2.597577767435936494e+03 4.631280641347909182e+02 8.868167897715835352e+03 4.491734262357828129e+02 7.904656073970015314e+03
4.928881284569704349e+02 2.600691637255321439e+03 4.633280641347909068e+02 8.840684714804951000e+03 4.493734262357828015e+02 7.861995804716320890e+03
4.930881284569704235e+02 2.603771561104163084e+03 4.635280641347908954e+02 8.813049147734654980e+03 4.495734262357827902e+02 7.819341940425446410e+03
4.932881284569704121e+02 2.606817785505227221e+03 4.637280641347908841e+02 8.785263804435198836e+03 4.497734262357827788e+02 7.776697538067345704e+03
4.934881284569704007e+02 2.609830561217368995e+03 4.639280641347908727e+02 8.757331288964447594e+03 4.499734262357827674e+02 7.734065624971620309e+03
4.936881284569703894e+02 2.612810143200784751e+03 4.641280641347908613e+02 8.729254201202364129e+03 4.501734262357827561e+02 7.691449198695852829e+03
4.938881284569703780e+02 2.615756790581841415e+03 4.643280641347908499e+02 8.701035136549162416e+03 4.503734262357827447e+02 7.648851226901084374e+03
4.940881284569703666e+02 2.618670766617438858e+03 4.645280641347908386e+02 8.672676685627007828e+03 4.505734262357827333e+02 7.606274647234611621e+03
4.942881284569703553e+02 2.621552338658965709e+03 4.647280641347908272e+02 8.644181433985431795e+03 4.507734262357827220e+02 7.563722367219902480e+03
4.944881284569703439e+02 2.624401778115809975e+03 4.649280641347908158e+02 8.615551961810435387e+03 4.509734262357827106e+02 7.521197264153467586e+03
4.946881284569703325e+02 2.627219360418459473e+03 4.651280641347908045e+02 8.586790843637230864e+03 4.511734262357826992e+02 7.478702185008892229e+03
4.948881284569703212e+02 2.630005364981186631e+03 4.653280641347907931e+02 8.557900648066733993e+03 4.513734262357826879e+02 7.436239946347611294e+03
4.950881284569703098e+02 2.632760075164327645e+03 4.655280641347907817e+02 8.528883937485737988e+03 4.515734262357826765e+02 7.393813334236671835e+03
4.952881284569702984e+02 2.635483778236161015e+03 4.657280641347907704e+02 8.499743267790929167e+03 4.517734262357826651e+02 7.351425104173204090e+03
4.954881284569702871e+02 2.638176765334397714e+03 4.659280641347907590e+02 8.470481188116506019e+03 4.519734262357826537e+02 7.309077981015569094e+03
4.956881284569702757e+02 2.640839331427279831e+03 4.661280641347907476e+02 8.441100240565676359e+03 4.521734262357826424e+02 7.266774658921246555e+03
4.958881284569702643e+02 2.643471775274302672e+03 4.663280641347907363e+02 8.411602959945910698e+03 4.523734262357826310e+02 7.224517801291052820e+03
4.960881284569702530e+02 2.646074399386571258e+03 4.665280641347907249e+02 8.381991873507993660e+03 4.525734262357826196e+02 7.182310040720135476e+03
4.962881284569702416e+02 2.648647509986779824e+03 4.667280641347907135e+02 8.352269500688777043e+03 4.527734262357826083e+02 7.140153978955058847e+03
4.964881284569702302e+02 2.651191416968843441e+03 4.669280641347907022e+02 8.322438352857894643e+03 4.529734262357825969e+02 7.098052186857442393e+03
4.966881284569702188e+02 2.653706433857169941e+03 4.671280641347906908e+02 8.292500933068213271e+03 4.531734262357825855e+02 7.056007204373684544e+03
4.968881284569702075e+02 2.656192877765598951e+03 4.673280641347906794e+02 8.262459735810063648e+03 4.533734262357825742e+02 7.014021540510984778e+03
4.970881284569701961e+02 2.658651069355989875e+03 4.675280641347906680e+02 8.232317246769380290e+03 4.535734262357825628e+02 6.972097673319299247e+03
4.972881284569701847e+02 2.661081332796491552e+03 4.677280641347906567e+02 8.202075942589624901e+03 4.537734262357825514e+02 6.930238049879451864e+03
4.974881284569701734e+02 2.663483995719474933e+03 4.679280641347906453e+02 8.171738290637569662e+03 4.539734262357825401e+02 6.888445086297084345e+03
4.976881284569701620e+02 2.665859389179167920e+03 4.681280641347906339e+02 8.141306748772886749e+03 4.541734262357825287e+02 6.846721167702465209e+03
4.978881284569701506e+02 2.668207847608961856e+03 4.683280641347906226e+02 8.110783765121640499e+03 4.543734262357825173e+02 6.805068648256070446e+03
4.980881284569701393e+02 2.670529708778422446e+03 4.685280641347906112e+02 8.080171777853530330e+03 4.545734262357825060e+02 6.763489851159836689e+03
4.982881284569701279e+02 2.672825313750014629e+03 4.687280641347905998e+02 8.049473214963093596e+03 4.547734262357824946e+02 6.721987068674082366e+03
4.984881284569701165e+02 2.675095006835518234e+03 4.689280641347905885e+02 8.018690494054608280e+03 4.549734262357824832e+02 6.680562562139893089e+03
4.986881284569701052e+02 2.677339135552182142e+03 4.691280641347905771e+02 7.987826022130969250e+03 4.551734262357824718e+02 6.639218562006865795e+03
4.988881284569700938e+02 2.679558050578591974e+03 4.693280641347905657e+02 7.956882195386350759e+03 4.553734262357824605e+02 6.597957267866481743e+03
4.990881284569700824e+02 2.681752105710271735e+03 4.695280641347905544e+02 7.925861399002619692e+03 4.555734262357824491e+02 6.556780848490403514e+03
4.992881284569700711e+02 2.683921657815028084e+03 4.697280641347905430e+02 7.894766006949741495e+03 4.557734262357824377e+02 6.515691441874253542e+03
4.994881284569700597e+02 2.686067066788036755e+03 4.699280641347905316e+02 7.863598381789876839e+03 4.559734262357824264e+02 6.474691155286420326e+03
4.996881284569700483e+02 2.688188695506684780e+03 4.701280641347905203e+02 7.832360874485382737e+03 4.561734262357824150e+02 6.433782065321792288e+03
4.998881284569700370e+02 2.690286909785170792e+03 4.703280641347905089e+02 7.801055824210522587e+03 4.563734262357824036e+02 6.392966217960566610e+03
5.000881284569700256e+02 2.692362078328871121e+03 4.705280641347904975e+02 7.769685558167114323e+03 4.565734262357823923e+02 6.352245628631931140e+03
5.002881284569700142e+02 2.694414572688487169e+03 4.707280641347904862e+02 7.738252391403885667e+03 4.567734262357823809e+02 6.311622282282417473e+03
5.004881284569700028e+02 2.696444767213961313e+03 4.709280641347904748e+02 7.706758626639609247e+03 4.569734262357823695e+02 6.271098133449091620e+03
5.006881284569699915e+02 2.698453039008191809e+03 4.711280641347904634e+02 7.675206554090096688e+03 4.571734262357823582e+02 6.230675106337269426e+03
5.008881284569699801e+02 2.700439767880535783e+03 4.713280641347904520e+02 7.643598451298870714e+03 4.573734262357823468e+02 6.190355094902807650e+03
5.010881284569699687e+02 2.702405336300115323e+03 4.715280641347904407e+02 7.611936582971642565e+03 4.575734262357823354e+02 6.150139962938814278e+03
5.012881284569699574e+02 2.704350129348933933e+03 4.717280641347904293e+02 7.580223200814551092e+03 4.577734262357823241e+02 6.110031544166888125e+03
5.014881284569699460e+02 2.706274534674802908e+03 4.719280641347904179e+02 7.548460543376031637e+03 4.579734262357823127e+02 6.070031642332352021e+03
5.016881284569699346e+02 2.708178942444097629e+03 4.721280641347904066e+02 7.516650835892594841e+03 4.581734262357823013e+02 6.030142031304064403e+03
5.018881284569699233e+02 2.710063745294335604e+03 4.723280641347903952e+02 7.484796290138073346e+03 4.583734262357822900e+02 5.990364455178012577e+03
5.020881284569699119e+02 2.711929338286591701e+03 4.725280641347903838e+02 7.452899104276769322e+03 4.585734262357822786e+02 5.950700628385238815e+03
5.022881284569699005e+02 2.713776118857761048e+03 4.727280641347903725e+02 7.420961462720150848e+03 4.587734262357822672e+02 5.911152235803524491e+03
5.024881284569698892e+02 2.715604486772663677e+03 4.729280641347903611e+02 7.388985535987235380e+03 4.589734262357822558e+02 5.871720932873086895e+03
5.026881284569698778e+02 2.717414844076011832e+03 4.731280641347903497e+02 7.356973480568640298e+03 4.591734262357822445e+02 5.832408345716044096e+03
5.028881284569698664e+02 2.719207595044232221e+03 4.733280641347903384e+02 7.324927438794271438e+03 4.593734262357822331e+02 5.793216071259607816e+03
5.030881284569698551e+02 2.720983146137167296e+03 4.735280641347903270e+02 7.292849538704525003e+03 4.595734262357822217e+02 5.754145677362878814e+03
5.032881284569698437e+02 2.722741905949646025e+03 4.737280641347903156e+02 7.260741893925219301e+03 4.597734262357822104e+02 5.715198702947299353e+03
5.034881284569698323e+02 2.724484285162936430e+03 4.739280641347903043e+02 7.228606603545953476e+03 4.599734262357821990e+02 5.676376658130473515e+03
5.036881284569698209e+02 2.726210696496096261e+03 4.741280641347902929e+02 7.196445752002161498e+03 4.601734262357821876e+02 5.637681024363560937e+03
5.038881284569698096e+02 2.727921554657207707e+03 4.743280641347902815e+02 7.164261408960600420e+03 4.603734262357821763e+02 5.599113254571801008e+03
5.040881284569697982e+02 2.729617276294523435e+03 4.745280641347902701e+02 7.132055629208356549e+03 4.605734262357821649e+02 5.560674773298414038e+03
5.042881284569697868e+02 2.731298279947521223e+03 4.747280641347902588e+02 7.099830452545351363e+03 4.607734262357821535e+02 5.522366976851692016e+03
5.044881284569697755e+02 2.732964985997869462e+03 4.749280641347902474e+02 7.067587903680396266e+03 4.609734262357821422e+02 5.484191233455073416e+03
5.046881284569697641e+02 2.734617816620316262e+03 4.751280641347902360e+02 7.035329992130577921e+03 4.611734262357821308e+02 5.446148883400379418e+03
5.048881284569697527e+02 2.736257195733513981e+03 4.753280641347902247e+02 7.003058712124078738e+03 4.613734262357821194e+02 5.408241239203792247e+03
5.050881284569697414e+02 2.737883548950768727e+03 4.755280641347902133e+02 6.970776042506512567e+03 4.615734262357821081e+02 5.370469585764974909e+03
5.052881284569697300e+02 2.739497303530738463e+03 4.757280641347902019e+02 6.938483946650539110e+03 4.617734262357820967e+02 5.332835180528702040e+03
5.054881284569697186e+02 2.741098888328077464e+03 4.759280641347901906e+02 6.906184372368829827e+03 4.619734262357820853e+02 5.295339253649373859e+03
5.056881284569697073e+02 2.742688733744032106e+03 4.761280641347901792e+02 6.873879251830408066e+03 4.621734262357820739e+02 5.257983008158152188e+03
5.058881284569696959e+02 2.744267271677002554e+03 4.763280641347901678e+02 6.841570501480297935e+03 4.623734262357820626e+02 5.220767620132581214e+03
5.060881284569696845e+02 2.745834935473066253e+03 4.765280641347901565e+02 6.809260021962404608e+03 4.625734262357820512e+02 5.183694238868797584e+03
5.062881284569696732e+02 2.747392159876477308e+03 4.767280641347901451e+02 6.776949698045727018e+03 4.627734262357820398e+02 5.146763987056098813e+03
5.064881284569696618e+02 2.748939380980146780e+03 4.769280641347901337e+02 6.744641398553715590e+03 4.629734262357820285e+02 5.109977960953876391e+03
5.066881284569696504e+02 2.750477036176101137e+03 4.771280641347901224e+02 6.712336976296892317e+03 4.631734262357820171e+02 5.073337230570797146e+03
5.068881284569696390e+02 2.752005564105943904e+03 4.773280641347901110e+02 6.680038268008616797e+03 4.633734262357820057e+02 5.036842839846302013e+03
5.070881284569696277e+02 2.753525404611303657e+03 4.775280641347900996e+02 6.647747094284022751e+03 4.635734262357819944e+02 5.000495806834014729e+03
5.072881284569696163e+02 2.755036998684293394e+03 4.777280641347900882e+02 6.615465259522119595e+03 4.637734262357819830e+02 4.964297123887462476e+03
5.074881284569696049e+02 2.756540788417977637e+03 4.779280641347900769e+02 6.583194551870875330e+03 4.639734262357819716e+02 4.928247757847605499e+03
5.076881284569695936e+02 2.758037216956853172e+03 4.781280641347900655e+02 6.550936743175438096e+03 4.641734262357819603e+02 4.892348650232406726e+03
5.078881284569695822e+02 2.759526728447354344e+03 4.783280641347900541e+02 6.518693588929473663e+03 4.643734262357819489e+02 4.856600717428124881e+03
5.080881284569695708e+02 2.761009767988386557e+03 4.785280641347900428e+02 6.486466828229349630e+03 4.645734262357819375e+02 4.821004850882591199e+03
5.082881284569695595e+02 2.762486781581890227e+03 4.787280641347900314e+02 6.454258183731433746e+03 4.647734262357819262e+02 4.785561917299991364e+03
5.084881284569695481e+02 2.763958216083444313e+03 4.789280641347900200e+02 6.422069361612303510e+03 4.649734262357819148e+02 4.750272758837478250e+03
5.086881284569695367e+02 2.765424519152920311e+03 4.791280641347900087e+02 6.389902051531883444e+03 4.651734262357819034e+02 4.715138193303240769e+03
5.088881284569695254e+02 2.766886139205181280e+03 4.793280641347899973e+02 6.357757926599458187e+03 4.653734262357818920e+02 4.680159014356189800e+03
5.090881284569695140e+02 2.768343525360838157e+03 4.795280641347899859e+02 6.325638643342585965e+03 4.655734262357818807e+02 4.645335991707044741e+03
5.092881284569695026e+02 2.769797127397073382e+03 4.797280641347899746e+02 6.293545841678832403e+03 4.657734262357818693e+02 4.610669871320876155e+03
5.094881284569694913e+02 2.771247395698524997e+03 4.799280641347899632e+02 6.261481144890324686e+03 4.659734262357818579e+02 4.576161375620883518e+03
5.096881284569694799e+02 2.772694781208250333e+03 4.801280641347899518e+02 6.229446159601039653e+03 4.661734262357818466e+02 4.541811203693510834e+03
5.098881284569694685e+02 2.774139735378767455e+03 4.803280641347899405e+02 6.197442475756923159e+03 4.663734262357818352e+02 4.507620031494830073e+03
5.100881284569694571e+02 2.775582710123174820e+03 4.805280641347899291e+02 6.165471666608597843e+03 4.665734262357818238e+02 4.473588512057914159e+03
5.102881284569694458e+02 2.777024157766370990e+03 4.807280641347899177e+02 6.133535288696887619e+03 4.667734262357818125e+02 4.439717275701415019e+03
5.104881284569694344e+02 2.778464530996364374e+03 4.809280641347899063e+02 6.101634881840947855e+03 4.669734262357818011e+02 4.406006930239160283e+03
5.106881284569694230e+02 2.779904282815679835e+03 4.811280641347898950e+02 6.069771969128930323e+03 4.671734262357817897e+02 4.372458061190673106e+03
5.108881284569694117e+02 2.781343866492878078e+03 4.813280641347898836e+02 6.037948056911430285e+03 4.673734262357817784e+02 4.339071231992602407e+03
5.110881284569694003e+02 2.782783735514186446e+03 4.815280641347898722e+02 6.006164634797270992e+03 4.675734262357817670e+02 4.305846984211099880e+03
5.112881284569693889e+02 2.784224343535234311e+03 4.817280641347898609e+02 5.974423175652040300e+03 4.677734262357817556e+02 4.272785837754866407e+03
5.114881284569693776e+02 2.785666144332926706e+03 4.819280641347898495e+02 5.942725135598891939e+03 4.679734262357817443e+02 4.239888291088974256e+03
5.116881284569693662e+02 2.787109591757434828e+03 4.821280641347898381e+02 5.911071954022072532e+03 4.681734262357817329e+02 4.207154821449476913e+03
5.118881284569693548e+02 2.788555139684314781e+03 4.823280641347898268e+02 5.879465053572626857e+03 4.683734262357817215e+02 4.174585885058495478e+03
5.120881284569693435e+02 2.790003241966776386e+03 4.825280641347898154e+02 5.847905840176711536e+03 4.685734262357817101e+02 4.142181917339996289e+03
5.122881284569693889e+02 2.791454352388077496e+03 4.827280641347898040e+02 5.816395703046116978e+03 4.687734262357816988e+02 4.109943333136013280e+03
5.124881284569693207e+02 2.792908924614078387e+03 4.829280641347897927e+02 5.784936014691299533e+03 4.689734262357816874e+02 4.077870526923449233e+03
5.126881284569692525e+02 2.794367412145940307e+03 4.831280641347897813e+02 5.753528130936519119e+03 4.691734262357816760e+02 4.045963873031140793e+03
5.128881284569692980e+02 2.795830268272981812e+03 4.833280641347897699e+02 5.722173390937478871e+03 4.693734262357816647e+02 4.014223725857428690e+03
5.130881284569693435e+02 2.797297946025692909e+03 4.835280641347897586e+02 5.690873117200971137e+03 4.695734262357816533e+02 3.982650420088037663e+03
5.132881284569692752e+02 2.798770898128923363e+03 4.837280641347897472e+02 5.659628615606943640e+03 4.697734262357816419e+02 3.951244270914116441e+03
5.134881284569692070e+02 2.800249576955236080e+03 4.839280641347897358e+02 5.628441175432583805e+03 4.699734262357816306e+02 3.920005574250619702e+03
5.136881284569692525e+02 2.801734434478429648e+03 4.841280641347897244e+02 5.597312069378700471e+03 4.701734262357816192e+02 3.888934606954783249e+03
5.138881284569692980e+02 2.803225922227254614e+03 4.843280641347897131e+02 5.566242553598047380e+03 4.703734262357816078e+02 3.858031627044811103e+03
5.140881284569692298e+02 2.804724491239296185e+03 4.845280641347897017e+02 5.535233867725908567e+03 4.705734262357815965e+02 3.827296873918550773e+03
5.142881284569691616e+02 2.806230592015063849e+03 4.847280641347896903e+02 5.504287234912585518e+03 4.707734262357815851e+02 3.796730568572277207e+03
5.144881284569692070e+02 2.807744674472261977e+03 4.849280641347896790e+02 5.473403861857996162e+03 4.709734262357815737e+02 3.766332913819406713e+03
5.146881284569692525e+02 2.809267187900254157e+03 4.851280641347896676e+02 5.442584938848237471e+03 4.711734262357815624e+02 3.736104094509198148e+03
5.148881284569691843e+02 2.810798580914742161e+03 4.853280641347896562e+02 5.411831639794072544e+03 4.713734262357815510e+02 3.706044277745360432e+03
5.150881284569691161e+02 2.812339301412645909e+03 4.855280641347896449e+02 5.381145122271364926e+03 4.715734262357815396e+02 3.676153613104501346e+03
5.152881284569691616e+02 2.813889796527185354e+03 4.857280641347896335e+02 5.350526527563451054e+03 4.717734262357815282e+02 3.646432232854391259e+03
5.154881284569692070e+02 2.815450512583185628e+03 4.859280641347896221e+02 5.319976980705268033e+03 4.719734262357815169e+02 3.616880252172034488e+03
5.156881284569691388e+02 2.817021895052592754e+03 4.861280641347896108e+02 5.289497590529376794e+03 4.721734262357815055e+02 3.587497769361429164e+03
5.158881284569690706e+02 2.818604388510228091e+03 4.863280641347895994e+02 5.259089449713804242e+03 4.723734262357814941e+02 3.558284866071105171e+03
5.160881284569691161e+02 2.820198436589744688e+03 4.865280641347895880e+02 5.228753634831568888e+03 4.725734262357814828e+02 3.529241607511202801e+03
5.162881284569691616e+02 2.821804481939831476e+03 4.867280641347895767e+02 5.198491206402035459e+03 4.727734262357814714e+02 3.500368042670306295e+03
5.164881284569690933e+02 2.823422966180644835e+03 4.869280641347895653e+02 5.168303208943875688e+03 4.729734262357814600e+02 3.471664204531728501e+03
5.166881284569690251e+02 2.825054329860482540e+03 4.871280641347895539e+02 5.138190671029782607e+03 4.731734262357814487e+02 3.443130110289498134e+03
5.168881284569690706e+02 2.826699012412693719e+03 4.873280641347895425e+02 5.108154605342720970e+03 4.733734262357814373e+02 3.414765761563669912e+03
5.170881284569691161e+02 2.828357452112838473e+03 4.875280641347895312e+02 5.078196008733965755e+03 4.735734262357814259e+02 3.386571144615278627e+03
5.172881284569690479e+02 2.830030086036088051e+03 4.877280641347895198e+02 5.048315862282476701e+03 4.737734262357814146e+02 3.358546230560634740e+03
5.174881284569689797e+02 2.831717350014895601e+03 4.879280641347895084e+02 5.018515131356029997e+03 4.739734262357814032e+02 3.330690975585071556e+03
5.176881284569690251e+02 2.833419678596906124e+03 4.881280641347894971e+02 4.988794765673729671e+03 4.741734262357813918e+02 3.303005321156047103e+03
5.178881284569690706e+02 2.835137505003128808e+03 4.883280641347894857e+02 4.959155699370089678e+03 4.743734262357813805e+02 3.275489194235557989e+03
5.180881284569690024e+02 2.836871261086378581e+03 4.885280641347894743e+02 4.929598851060487505e+03 4.745734262357813691e+02 3.248142507491959805e+03
5.182881284569689342e+02 2.838621377289985503e+03 4.887280641347894630e+02 4.900125123908134810e+03 4.747734262357813577e+02 3.220965159510979902e+03
5.184881284569689797e+02 2.840388282606761095e+03 4.889280641347894516e+02 4.870735405692368658e+03 4.749734262357813463e+02 3.193957035005956186e+03
5.186881284569690251e+02 2.842172404538253886e+03 4.891280641347894402e+02 4.841430568878319718e+03 4.751734262357813350e+02 3.167118005027401068e+03
5.188881284569689569e+02 2.843974169054268714e+03 4.893280641347894289e+02 4.812211470687934707e+03 4.753734262357813236e+02 3.140447927171693209e+03
5.190881284569688887e+02 2.845794000552673879e+03 4.895280641347894175e+02 4.783078953172302135e+03 4.755734262357813122e+02 3.113946645788874775e+03
5.192881284569689342e+02 2.847632321819491153e+03 4.897280641347894061e+02 4.754033843285240437e+03 4.757734262357813009e+02 3.087613992189693363e+03
5.194881284569689797e+02 2.849489553989259548e+03 4.899280641347893948e+02 4.725076952958112997e+03 4.759734262357812895e+02 3.061449784851684399e+03
5.196881284569689115e+02 2.851366116505701029e+03 4.901280641347893834e+02 4.696209079175867373e+03 4.761734262357812781e+02 3.035453829624342234e+03
5.198881284569688432e+02 2.853262427082680460e+03 4.903280641347893720e+02 4.667431004054325967e+03 4.763734262357812668e+02 3.009625919933344449e+03
5.200881284569688887e+02 2.855178901665444755e+03 4.905280641347893607e+02 4.638743494918538090e+03 4.765734262357812554e+02 2.983965836983804365e+03
5.202881284569689342e+02 2.857115954392169897e+03 4.907280641347893493e+02 4.610147304382278890e+03 4.767734262357812440e+02 2.958473349962576322e+03
5.204881284569688660e+02 2.859073997555809001e+03 4.909280641347893379e+02 4.581643170428731537e+03 4.769734262357812327e+02 2.933148216239444082e+03
5.206881284569687978e+02 2.861053441566242782e+03 4.911280641347893265e+02 4.553231816492125290e+03 4.771734262357812213e+02 2.907990181567375657e+03
5.208881284569688432e+02 2.863054694912730611e+03 4.913280641347893152e+02 4.524913951540519520e+03 4.773734262357812099e+02 2.882998980281634886e+03
5.210881284569688887e+02 2.865078164126675802e+03 4.915280641347893038e+02 4.496690270159499050e+03 4.775734262357811986e+02 2.858174335497814354e+03
5.212881284569688205e+02 2.867124253744698308e+03 4.917280641347892924e+02 4.468561452636969079e+03 4.777734262357811872e+02 2.833515959308867423e+03
5.214881284569687523e+02 2.869193366272027106e+03 4.919280641347892811e+02 4.440528165048833216e+03 4.779734262357811758e+02 2.809023552980811473e+03
5.216881284569687978e+02 2.871285902146200897e+03 4.921280641347892697e+02 4.412591059345633766e+03 4.781734262357811645e+02 2.784696807147483014e+03
5.218881284569688432e+02 2.873402259701089406e+03 4.923280641347892583e+02 4.384750773440061494e+03 4.783734262357811531e+02 2.760535402004029038e+03
5.220881284569687750e+02 2.875542835131239372e+03 4.925280641347892470e+02 4.357007931295420349e+03 4.785734262357811417e+02 2.736539007499162381e+03
5.222881284569687068e+02 2.877708022456542494e+03 4.927280641347892356e+02 4.329363143014868001e+03 4.787734262357811303e+02 2.712707283526366609e+03
5.224881284569687523e+02 2.879898213487228077e+03 4.929280641347892242e+02 4.301817004931554948e+03 4.789734262357811190e+02 2.689039880113702566e+03
5.226881284569687978e+02 2.882113797789178079e+03 4.931280641347892129e+02 4.274370099699460297e+03 4.791734262357811076e+02 2.665536437612528516e+03
5.228881284569687296e+02 2.884355162649579597e+03 4.933280641347892015e+02 4.247022996385098850e+03 4.793734262357810962e+02 2.642196586884842873e+03
5.230881284569686613e+02 2.886622693042914761e+03 4.935280641347891901e+02 4.219776250559954860e+03 4.795734262357810849e+02 2.619019949489410919e+03
5.232881284569687068e+02 2.888916771597267143e+03 4.937280641347891788e+02 4.192630404393585195e+03 4.797734262357810735e+02 2.596006137866647350e+03
5.234881284569687523e+02 2.891237778560977858e+03 4.939280641347891674e+02 4.165585986747491006e+03 4.799734262357810621e+02 2.573154755522089545e+03
5.236881284569686841e+02 2.893586091769635914e+03 4.941280641347891560e+02 4.138643513269636060e+03 4.801734262357810508e+02 2.550465397208654849e+03
5.238881284569686159e+02 2.895962086613411884e+03 4.943280641347891446e+02 4.111803486489548959e+03 4.803734262357810394e+02 2.527937649107516791e+03
5.240881284569686613e+02 2.898366136004729924e+03 4.945280641347891333e+02 4.085066395914192981e+03 4.805734262357810280e+02 2.505571089007623414e+03
5.242881284569687068e+02 2.900798610346278565e+03 4.947280641347891219e+02 4.058432718124243365e+03 4.807734262357810167e+02 2.483365286483923228e+03
5.244881284569686386e+02 2.903259877499378945e+03 4.949280641347891105e+02 4.031902916871134039e+03 4.809734262357810053e+02 2.461319803074159609e+03
5.246881284569685704e+02 2.905750302752695006e+03 4.951280641347890992e+02 4.005477443174499967e+03 4.811734262357809939e+02 2.439434192454294134e+03
5.248881284569686159e+02 2.908270248791289760e+03 4.953280641347890878e+02 3.979156735420257974e+03 4.813734262357809826e+02 2.417708000612605701e+03
5.250881284569686613e+02 2.910820075666027606e+03 4.955280641347890764e+02 3.952941219459088643e+03 4.815734262357809712e+02 2.396140766022251228e+03
5.252881284569685931e+02 2.913400140763345007e+03 4.957280641347890651e+02 3.926831308705478023e+03 4.817734262357809598e+02 2.374732019812587168e+03
5.254881284569685249e+02 2.916010798775361764e+03 4.959280641347890537e+02 3.900827404237209976e+03 4.819734262357809484e+02 2.353481285938908513e+03
5.256881284569685704e+02 2.918652401670353356e+03 4.961280641347890423e+02 3.874929894895237794e+03 4.821734262357809371e+02 2.332388081350873563e+03
5.258881284569686159e+02 2.921325298663565263e+03 4.963280641347890310e+02 3.849139157384010559e+03 4.823734262357809257e+02 2.311451916159382108e+03
5.260881284569685477e+02 2.924029836188409718e+03 4.965280641347890196e+02 3.823455556372189221e+03 4.825734262357809143e+02 2.290672293802145759e+03
5.262881284569684794e+02 2.926766357868005798e+03 4.967280641347890082e+02 3.797879444593741027e+03 4.827734262357809030e+02 2.270048711207646193e+03
5.264881284569685249e+02 2.929535204487082410e+03 4.969280641347889969e+02 3.772411162949334084e+03 4.829734262357808916e+02 2.249580658957757805e+03
5.266881284569685704e+02 2.932336713964242790e+03 4.971280641347889855e+02 3.747051040608083440e+03 4.831734262357808802e+02 2.229267621448792852e+03
5.268881284569685022e+02 2.935171221324586440e+03 4.973280641347889741e+02 3.721799395109653688e+03 4.833734262357808689e+02 2.209109077051165968e+03
5.270881284569684340e+02 2.938039058672717147e+03 4.975280641347889627e+02 3.696656532466529370e+03 4.835734262357808575e+02 2.189104498267525742e+03
5.272881284569684794e+02 2.940940555166090235e+03 4.977280641347889514e+02 3.671622747266660099e+03 4.837734262357808461e+02 2.169253351889370606e+03
5.274881284569685249e+02 2.943876036988729084e+03 4.979280641347889400e+02 3.646698322776305758e+03 4.839734262357808348e+02 2.149555099152220464e+03
5.276881284569684567e+02 2.946845827325330902e+03 4.981280641347889286e+02 3.621883531043052244e+03 4.841734262357808234e+02 2.130009195889296279e+03
5.278881284569683885e+02 2.949850246335712654e+03 4.983280641347889173e+02 3.597178632999128240e+03 4.843734262357808120e+02 2.110615092683620787e+03
5.280881284569684340e+02 2.952889611129653531e+03 4.985280641347889059e+02 3.572583878564850693e+03 4.845734262357808007e+02 2.091372235018703122e+03
5.282881284569684794e+02 2.955964235742071651e+03 4.987280641347888945e+02 3.548099506752207162e+03 4.847734262357807893e+02 2.072280063427642745e+03
5.284881284569684112e+02 2.959074431108603676e+03 4.989280641347888832e+02 3.523725745768614615e+03 4.849734262357807779e+02 2.053338013640774989e+03
5.286881284569683430e+02 2.962220505041552315e+03 4.991280641347888718e+02 3.499462813120867850e+03 4.851734262357807665e+02 2.034545516731723183e+03
5.288881284569683885e+02 2.965402762206183525e+03 4.993280641347888604e+02 3.475310915719038803e+03 4.853734262357807552e+02 2.015901999262031268e+03
5.290881284569684340e+02 2.968621504097412071e+03 4.995280641347888491e+02 3.451270249980615517e+03 4.855734262357807438e+02 1.997406883424187072e+03
5.292881284569683658e+02 2.971877029016867709e+03 4.997280641347888377e+02 3.427341001934626092e+03 4.857734262357807324e+02 1.979059587183159010e+03
5.294881284569682975e+02 2.975169632050317432e+03 4.999280641347888263e+02 3.403523347325874965e+03 4.859734262357807211e+02 1.960859524416412114e+03
5.296881284569683430e+02 2.978499605045484259e+03 5.001280641347888150e+02 3.379817451719138262e+03 4.861734262357807097e+02 1.942806105052389967e+03
5.298881284569683885e+02 2.981867236590206630e+03 5.003280641347888036e+02 3.356223470603441910e+03 4.863734262357806983e+02 1.924898735207456866e+03
5.300881284569683203e+02 2.985272811991011167e+03 5.005280641347887922e+02 3.332741549496338848e+03 4.865734262357806870e+02 1.907136817321327726e+03
5.302881284569682521e+02 2.988716613252044226e+03 5.007280641347887808e+02 3.309371824048120743e+03 4.867734262357806756e+02 1.889519750290980255e+03
5.304881284569682975e+02 2.992198919054376347e+03 5.009280641347887695e+02 3.286114420146049724e+03 4.869734262357806642e+02 1.872046929603014178e+03
5.306881284569683430e+02 2.995720004735680050e+03 5.011280641347887581e+02 3.262969454018516444e+03 4.871734262357806529e+02 1.854717747464486592e+03
5.308881284569682748e+02 2.999280142270297802e+03 5.013280641347887467e+02 3.239937032339143116e+03 4.873734262357806415e+02 1.837531592932246895e+03
5.310881284569682066e+02 3.002879600249688337e+03 5.015280641347887354e+02 3.217017252330796509e+03 4.875734262357806301e+02 1.820487852040728058e+03
5.312881284569682521e+02 3.006518643863225407e+03 5.017280641347887240e+02 3.194210201869515004e+03 4.877734262357806188e+02 1.803585907928204051e+03
5.314881284569682975e+02 3.010197534879405339e+03 5.019280641347887126e+02 3.171515959588333317e+03 4.879734262357806074e+02 1.786825140961545685e+03
5.316881284569682293e+02 3.013916531627398399e+03 5.021280641347887013e+02 3.148934594980948532e+03 4.881734262357805960e+02 1.770204928859462825e+03
5.318881284569681611e+02 3.017675888979021693e+03 5.023280641347886899e+02 3.126466168505311543e+03 4.883734262357805846e+02 1.753724646814190464e+03
5.320881284569682066e+02 3.021475858331044037e+03 5.025280641347886785e+02 3.104110731686962481e+03 4.885734262357805733e+02 1.737383667611707324e+03
5.322881284569682521e+02 3.025316687587899196e+03 5.027280641347886672e+02 3.081868327222306561e+03 4.887734262357805619e+02 1.721181361750391488e+03
5.324881284569681839e+02 3.029198621144751996e+03 5.029280641347886558e+02 3.059738989081631189e+03 4.889734262357805505e+02 1.705117097558244723e+03
5.326881284569681156e+02 3.033121899870978268e+03 5.031280641347886444e+02 3.037722742611977992e+03 4.891734262357805392e+02 1.689190241308522673e+03
5.328881284569681611e+02 3.037086761093978566e+03 5.033280641347886331e+02 3.015819604639741101e+03 4.893734262357805278e+02 1.673400157333920561e+03
5.330881284569682066e+02 3.041093438583401621e+03 5.035280641347886217e+02 2.994029583573097625e+03 4.895734262357805164e+02 1.657746208139236614e+03
5.332881284569681384e+02 3.045142162535719308e+03 5.037280641347886103e+02 2.972352679504213938e+03 4.897734262357805051e+02 1.642227754512571209e+03
5.334881284569680702e+02 3.049233159559212254e+03 5.039280641347885989e+02 2.950788884311139100e+03 4.899734262357804937e+02 1.626844155634997151e+03
5.336881284569681156e+02 3.053366652659295141e+03 5.041280641347885876e+02 2.929338181759474537e+03 4.901734262357804823e+02 1.611594769188761347e+03
5.338881284569681611e+02 3.057542861224234002e+03 5.043280641347885762e+02 2.908000547603789983e+03 4.903734262357804710e+02 1.596478951464029933e+03
5.340881284569680929e+02 3.061762001011241409e+03 5.045280641347885648e+02 2.886775949688703349e+03 4.905734262357804596e+02 1.581496057464115211e+03
5.342881284569680247e+02 3.066024284132952744e+03 5.047280641347885535e+02 2.865664348049728687e+03 4.907734262357804482e+02 1.566645441009274464e+03
5.344881284569680702e+02 3.070329919044257622e+03 5.049280641347885421e+02 2.844665695013739423e+03 4.909734262357804369e+02 1.551926454839013786e+03
5.346881284569681156e+02 3.074679110529511490e+03 5.051280641347885307e+02 2.823779935299171939e+03 4.911734262357804255e+02 1.537338450712965141e+03
5.348881284569680474e+02 3.079072059690145579e+03 5.053280641347885194e+02 2.803007006115876266e+03 4.913734262357804141e+02 1.522880779510268212e+03
5.350881284569679792e+02 3.083508963932613369e+03 5.055280641347885080e+02 2.782346837264619353e+03 4.915734262357804027e+02 1.508552791327532304e+03
5.352881284569680247e+02 3.087990016956735417e+03 5.057280641347884966e+02 2.761799351236245457e+03 4.917734262357803914e+02 1.494353835575377616e+03
5.354881284569680702e+02 3.092515408744401611e+03 5.059280641347884853e+02 2.741364463310456813e+03 4.919734262357803800e+02 1.480283261073492440e+03
5.356881284569680020e+02 3.097085325548647234e+03 5.061280641347884739e+02 2.721042081654240974e+03 4.921734262357803686e+02 1.466340416144312712e+03
5.358881284569679337e+02 3.101699949883124191e+03 5.063280641347884625e+02 2.700832107419916156e+03 4.923734262357803573e+02 1.452524648705244317e+03
5.360881284569679792e+02 3.106359460511896032e+03 5.065280641347884512e+02 2.680734434842762312e+03 4.925734262357803459e+02 1.438835306359496144e+03
5.362881284569680247e+02 3.111064032439638140e+03 5.067280641347884398e+02 2.660748951338250208e+03 4.927734262357803345e+02 1.425271736485472729e+03
5.364881284569679565e+02 3.115813836902192634e+03 5.069280641347884284e+02 2.640875537598912615e+03 4.929734262357803232e+02 1.411833286324842675e+03
5.366881284569678883e+02 3.120609041357497517e+03 5.071280641347884171e+02 2.621114067690692991e+03 4.931734262357803118e+02 1.398519303069094576e+03
5.368881284569679337e+02 3.125449809476875544e+03 5.073280641347884057e+02 2.601464409148963114e+03 4.933734262357803004e+02 1.385329133944844443e+03
5.370881284569679792e+02 3.130336301136690054e+03 5.075280641347883943e+02 2.581926423074075956e+03 4.935734262357802891e+02 1.372262126297659734e+03
5.372881284569679110e+02 3.135268672410367799e+03 5.077280641347883829e+02 2.562499964226411066e+03 4.937734262357802777e+02 1.359317627674557343e+03
5.374881284569678428e+02 3.140247075560789199e+03 5.079280641347883716e+02 2.543184881121052513e+03 4.939734262357802663e+02 1.346494985905164413e+03
5.376881284569678883e+02 3.145271659033038304e+03 5.081280641347883602e+02 2.523981016121936591e+03 4.941734262357802550e+02 1.333793549181454864e+03
5.378881284569679337e+02 3.150342567447505644e+03 5.083280641347883488e+02 2.504888205535588895e+03 4.943734262357802436e+02 1.321212666136239250e+03
5.380881284569678655e+02 3.155459941593356234e+03 5.085280641347883375e+02 2.485906279704331155e+03 4.945734262357802322e+02 1.308751685920226009e+03
5.382881284569677973e+02 3.160623918422390943e+03 5.087280641347883261e+02 2.467035063099003310e+03 4.947734262357802208e+02 1.296409958277801252e+03
5.384881284569678428e+02 3.165834631043207992e+03 5.089280641347883147e+02 2.448274374411248118e+03 4.949734262357802095e+02 1.284186833621499545e+03
5.386881284569678883e+02 3.171092208715750530e+03 5.091280641347883034e+02 2.429624026645238700e+03 4.951734262357801981e+02 1.272081663105120015e+03
5.388881284569678201e+02 3.176396776846228022e+03 5.093280641347882920e+02 2.411083827208934963e+03 4.953734262357801867e+02 1.260093798695598252e+03
5.390881284569677518e+02 3.181748456982370044e+03 5.095280641347882806e+02 2.392653578004787505e+03 4.955734262357801754e+02 1.248222593243521715e+03
5.392881284569677973e+02 3.187147366809036612e+03 5.097280641347882693e+02 2.374333075519959039e+03 4.957734262357801640e+02 1.236467400552414347e+03
5.394881284569678428e+02 3.192593620144191846e+03 5.099280641347882579e+02 2.356122110916023303e+03 4.959734262357801526e+02 1.224827575446719948e+03
5.396881284569677746e+02 3.198087326935197780e+03 5.101280641347882465e+02 2.338020470118087360e+03 4.961734262357801413e+02 1.213302473838528840e+03
5.398881284569677064e+02 3.203628593255523356e+03 5.103280641347882352e+02 2.320027933903424127e+03 4.963734262357801299e+02 1.201891452793026247e+03
5.400881284569677518e+02 3.209217521301731722e+03 5.105280641347882238e+02 2.302144277989546481e+03 4.965734262357801185e+02 1.190593870592731037e+03
5.402881284569677973e+02 3.214854209390849974e+03 5.107280641347882124e+02 2.284369273121705191e+03 4.967734262357801072e+02 1.179409086800480054e+03
5.404881284569677291e+02 3.220538751958076318e+03 5.109280641347882010e+02 2.266702685159893008e+03 4.969734262357800958e+02 1.168336462321156432e+03
5.406881284569676609e+02 3.226271239554853764e+03 5.111280641347881897e+02 2.249144275165215277e+03 4.971734262357800844e+02 1.157375359462238521e+03
5.408881284569677064e+02 3.232051758847250767e+03 5.113280641347881783e+02 2.231693799485766704e+03 4.973734262357800731e+02 1.146525141993121906e+03
5.410881284569677518e+02 3.237880392614701123e+03 5.115280641347881669e+02 2.214351009841895120e+03 4.975734262357800617e+02 1.135785175203257268e+03
5.412881284569676836e+02 3.243757219749090837e+03 5.117280641347881556e+02 2.197115653410884988e+03 4.977734262357800503e+02 1.125154825959054278e+03
5.414881284569676154e+02 3.249682315254176046e+03 5.119280641347881442e+02 2.179987472911120676e+03 4.979734262357800390e+02 1.114633462759665235e+03
5.416881284569676609e+02 3.255655750245350646e+03 5.121280641347881328e+02 2.162966206685615361e+03 4.981734262357800276e+02 1.104220455791546328e+03
5.418881284569677064e+02 3.261677591949712223e+03 5.123280641347880646e+02 2.146051588784950127e+03 4.983734262357800162e+02 1.093915176981910918e+03
5.420881284569676382e+02 3.267747903706499983e+03 5.125280641347881101e+02 2.129243349049646440e+03 4.985734262357800048e+02 1.083717000050964998e+03
5.422881284569675699e+02 3.273866744967872819e+03 5.127280641347881556e+02 2.112541213191999304e+03 4.987734262357799935e+02 1.073625300563063320e+03
5.424881284569676154e+02 3.280034171299975242e+03 5.129280641347880874e+02 2.095944902877170534e+03 4.989734262357799821e+02 1.063639455976716590e+03
5.426881284569676609e+02 3.286250234384353462e+03 5.131280641347880191e+02 2.079454135803809550e+03 4.991734262357799707e+02 1.053758845693447256e+03
5.428881284569675927e+02 3.292514982019717081e+03 5.133280641347880646e+02 2.063068625784016149e+03 4.993734262357799594e+02 1.043982851105595273e+03
5.430881284569675245e+02 3.298828458124006829e+03 5.135280641347881101e+02 2.046788082822723709e+03 4.995734262357799480e+02 1.034310855642946763e+03
5.432881284569675699e+02 3.305190702736793810e+03 5.137280641347880419e+02 2.030612213196445509e+03 4.997734262357799366e+02 1.024742244818360632e+03
5.434881284569676154e+02 3.311601752021976608e+03 5.139280641347879737e+02 2.014540719531420336e+03 4.999734262357799253e+02 1.015276406272226041e+03
5.436881284569675472e+02 3.318061638270843105e+03 5.141280641347880191e+02 1.998573300881112118e+03 5.001734262357799139e+02 1.005912729815930675e+03
5.438881284569674790e+02 3.324570389905423326e+03 5.143280641347880646e+02 1.982709652803201379e+03 5.003734262357799025e+02 9.966506074741962493e+02
5.440881284569675245e+02 3.331128031482166534e+03 5.145280641347879964e+02 1.966949467435811357e+03 5.005734262357798912e+02 9.874894335264350502e+02
5.442881284569675699e+02 3.337734583695907531e+03 5.147280641347879282e+02 1.951292433573175231e+03 5.007734262357798798e+02 9.784286045470107638e+02
5.444881284569675017e+02 3.344390063384194946e+03 5.149280641347879737e+02 1.935738236740720595e+03 5.009734262357798684e+02 9.694675194444956787e+02
5.446881284569674335e+02 3.351094483531905098e+03 5.151280641347880191e+02 1.920286559269470899e+03 5.011734262357798571e+02 9.606055794999043655e+02
5.448881284569674790e+02 3.357847853276162368e+03 5.153280641347879509e+02 1.904937080369853220e+03 5.013734262357798457e+02 9.518421884039385077e+02
5.450881284569675245e+02 3.364650177911547871e+03 5.155280641347878827e+02 1.889689476204838456e+03 5.015734262357798343e+02 9.431767522931880876e+02
5.452881284569674563e+02 3.371501458895667383e+03 5.157280641347879282e+02 1.874543419962462167e+03 5.017734262357798229e+02 9.346086797853907910e+02
5.454881284569673880e+02 3.378401693854983023e+03 5.159280641347879737e+02 1.859498581927791975e+03 5.019734262357798116e+02 9.261373820136988115e+02
5.456881284569674335e+02 3.385350876590958251e+03 5.161280641347879055e+02 1.844554629554123039e+03 5.021734262357798002e+02 9.177622726599605585e+02
5.458881284569674790e+02 3.392348997086481177e+03 5.163280641347878372e+02 1.829711227533647389e+03 5.023734262357797888e+02 9.094827679870760448e+02
5.460881284569674108e+02 3.399396041512629381e+03 5.165280641347878827e+02 1.814968037867425437e+03 5.025734262357797775e+02 9.012982868703767281e+02
5.462881284569673426e+02 3.406491992235696671e+03 5.167280641347879282e+02 1.800324719934782252e+03 5.027734262357797661e+02 8.932082508280913089e+02
5.464881284569673880e+02 3.413636827824529064e+03 5.169280641347878600e+02 1.785780930562001913e+03 5.029734262357797547e+02 8.852120840508780475e+02
5.466881284569674335e+02 3.420830523058130439e+03 5.171280641347877918e+02 1.771336324090429798e+03 5.031734262357797434e+02 8.773092134304304182e+02
5.468881284569673653e+02 3.428073048933584687e+03 5.173280641347878372e+02 1.756990552443885463e+03 5.033734262357797320e+02 8.694990685871979395e+02
5.470881284569672971e+02 3.435364372674263905e+03 5.175280641347878827e+02 1.742743265195520053e+03 5.035734262357797206e+02 8.617810818971955769e+02
5.472881284569673426e+02 3.442704457738301244e+03 5.177280641347878145e+02 1.728594109633981134e+03 5.037734262357797093e+02 8.541546885179258197e+02
5.474881284569673880e+02 3.450093263827360715e+03 5.179280641347877463e+02 1.714542730828884942e+03 5.039734262357796979e+02 8.466193264134512901e+02
5.476881284569673198e+02 3.457530746895683478e+03 5.181280641347877918e+02 1.700588771695755440e+03 5.041734262357796865e+02 8.391744363785608130e+02
5.478881284569672516e+02 3.465016859159428350e+03 5.183280641347878372e+02 1.686731873060297403e+03 5.043734262357796752e+02 8.318194620621241029e+02
5.480881284569672971e+02 3.472551549106273342e+03 5.185280641347877690e+02 1.672971673721962361e+03 5.045734262357796638e+02 8.245538499895752693e+02
5.482881284569673426e+02 3.480134761505283223e+03 5.187280641347877008e+02 1.659307810516945892e+03 5.047734262357796524e+02 8.173770495845595860e+02
5.484881284569672744e+02 3.487766437417075394e+03 5.189280641347877463e+02 1.645739918380506424e+03 5.049734262357796410e+02 8.102885131897795645e+02
5.486881284569672061e+02 3.495446514204240884e+03 5.191280641347877918e+02 1.632267630408703099e+03 5.051734262357796297e+02 8.032876960870014500e+02
5.488881284569672516e+02 3.503174925542046367e+03 5.193280641347877236e+02 1.618890577919424913e+03 5.053734262357796183e+02 7.963740565162776193e+02
5.490881284569672971e+02 3.510951601429374023e+03 5.195280641347876553e+02 1.605608390512822098e+03 5.055734262357796069e+02 7.895470556943531619e+02
5.492881284569672289e+02 3.518776468199949250e+03 5.197280641347877008e+02 1.592420696131074692e+03 5.057734262357795956e+02 7.828061578323059848e+02
5.494881284569671607e+02 3.526649448533830764e+03 5.199280641347877463e+02 1.579327121117599745e+03 5.059734262357795842e+02 7.761508301524079343e+02
5.496881284569672061e+02 3.534570461469165821e+03 5.201280641347876781e+02 1.566327290275545465e+03 5.061734262357795728e+02 7.695805429042206924e+02
5.498881284569672516e+02 3.542539422414152341e+03 5.203280641347876099e+02 1.553420826925650317e+03 5.063734262357795615e+02 7.630947693799241733e+02
5.500881284569671834e+02 3.550556243159320729e+03 5.205280641347876553e+02 1.540607352963516405e+03 5.065734262357795501e+02 7.566929859289215301e+02
5.502881284569671152e+02 3.558620831890048066e+03 5.207280641347877008e+02 1.527886488916271219e+03 5.067734262357795387e+02 7.503746719717039468e+02
5.504881284569671607e+02 3.566733093199307405e+03 5.209280641347876326e+02 1.515257853998525889e+03 5.069734262357795274e+02 7.441393100129655522e+02
5.506881284569672061e+02 3.574892928100665813e+03 5.211280641347875644e+02 1.502721066167735898e+03 5.071734262357795160e+02 7.379863856540440565e+02
5.508881284569671379e+02 3.583100234041530712e+03 5.213280641347876099e+02 1.490275742178955625e+03 5.073734262357795046e+02 7.319153876046060532e+02
5.510881284569670697e+02 3.591354904916684063e+03 5.215280641347876553e+02 1.477921497638978053e+03 5.075734262357794933e+02 7.259258076936912403e+02
5.512881284569671152e+02 3.599656831081972996e+03 5.217280641347875871e+02 1.465657947059796243e+03 5.077734262357794819e+02 7.200171408800127892e+02
5.514881284569671607e+02 3.608005899368305109e+03 5.219280641347875189e+02 1.453484703911493625e+03 5.079734262357794705e+02 7.141888852616274335e+02
5.516881284569670925e+02 3.616401993095858415e+03 5.221280641347875644e+02 1.441401380674470829e+03 5.081734262357794591e+02 7.084405420849062693e+02
5.518881284569670242e+02 3.624844992088526851e+03 5.223280641347876099e+02 1.429407588891116120e+03 5.083734262357794478e+02 7.027716157528543590e+02
5.520881284569670697e+02 3.633334772688603607e+03 5.225280641347875417e+02 1.417502939216814411e+03 5.085734262357794364e+02 6.971816138327992576e+02
5.522881284569671152e+02 3.641871207771660920e+03 5.227280641347874734e+02 1.405687041470323948e+03 5.087734262357794250e+02 6.916700470634027624e+02
5.524881284569670470e+02 3.650454166761713168e+03 5.229280641347875189e+02 1.393959504683588875e+03 5.089734262357794137e+02 6.862364293610812638e+02
5.526881284569669788e+02 3.659083515646566411e+03 5.231280641347875644e+02 1.382319937150939268e+03 5.091734262357794023e+02 6.808802778257668251e+02
5.528881284569670242e+02 3.667759116993385760e+03 5.233280641347874962e+02 1.370767946477658825e+03 5.093734262357793909e+02 6.756011127460944863e+02
5.530881284569670697e+02 3.676480829964513759e+03 5.235280641347874280e+02 1.359303139627912969e+03 5.095734262357793796e+02 6.703984576039467811e+02
5.532881284569670015e+02 3.685248510333452941e+03 5.237280641347874734e+02 1.347925122972160580e+03 5.097734262357793682e+02 6.652718390784376652e+02
5.534881284569669333e+02 3.694062010501153964e+03 5.239280641347875189e+02 1.336633502333924980e+03 5.099734262357793568e+02 6.602207870492782149e+02
5.536881284569669788e+02 3.702921179512404251e+03 5.241280641347874507e+02 1.325427883035934201e+03 5.101734262357793455e+02 6.552448345996037915e+02
5.538881284569670242e+02 3.711825863072504944e+03 5.243280641347873825e+02 1.314307869945700531e+03 5.103734262357793341e+02 6.503435180181874102e+02
5.540881284569669560e+02 3.720775903564132477e+03 5.245280641347874280e+02 1.303273067520504128e+03 5.105734262357793227e+02 6.455163768011409502e+02
5.542881284569668878e+02 3.729771140064417523e+03 5.247280641347874734e+02 1.292323079851789089e+03 5.107734262357793114e+02 6.407629536530297401e+02
5.544881284569669333e+02 3.738811408362184920e+03 5.249280641347874052e+02 1.281457510708954942e+03 5.109734262357793000e+02 6.360827944874631612e+02
5.546881284569669788e+02 3.747896540975455537e+03 5.251280641347873370e+02 1.270675963582563782e+03 5.111734262357792886e+02 6.314754484271481942e+02
5.548881284569669106e+02 3.757026367169080004e+03 5.253280641347873825e+02 1.259978041726994661e+03 5.113734262357792772e+02 6.269404678034210292e+02
5.550881284569668424e+02 3.766200712972635301e+03 5.255280641347874280e+02 1.249363348202477027e+03 5.115734262357792659e+02 6.224774081552507141e+02
5.552881284569668878e+02 3.775419401198471405e+03 5.257280641347873598e+02 1.238831485916586871e+03 5.117734262357792545e+02 6.180858282277546323e+02
5.554881284569669333e+02 3.784682251459934378e+03 5.259280641347872916e+02 1.228382057665126695e+03 5.119734262357792431e+02 6.137652899701987508e+02
5.556881284569668651e+02 3.793989080189835022e+03 5.261280641347873370e+02 1.218014666172471607e+03 5.121734262357792886e+02 6.095153585335117441e+02
5.558881284569667969e+02 3.803339700659051232e+03 5.263280641347873825e+02 1.207728914131339707e+03 5.123734262357792204e+02 6.053356022673274310e+02
5.560881284569668424e+02 3.812733922995335433e+03 5.265280641347873143e+02 1.197524404241975844e+03 5.125734262357791522e+02 6.012255927165197136e+02
5.562881284569668878e+02 3.822171554202299376e+03 5.267280641347872461e+02 1.187400739250798097e+03 5.127734262357791977e+02 5.971849046173166471e+02
5.564881284569668196e+02 3.831652398178554449e+03 5.269280641347872916e+02 1.177357521988458984e+03 5.129734262357792431e+02 5.932131158929231560e+02
5.566881284569667514e+02 3.841176255737108931e+03 5.271280641347873370e+02 1.167394355407404873e+03 5.131734262357791749e+02 5.893098076487069648e+02
5.568881284569667969e+02 3.850742924624824809e+03 5.273280641347872688e+02 1.157510842618825109e+03 5.133734262357791067e+02 5.854745641669344423e+02
5.570881284569668424e+02 3.860352199542101516e+03 5.275280641347872006e+02 1.147706586929047262e+03 5.135734262357791522e+02 5.817069729010720494e+02
5.572881284569667741e+02 3.870003872162752486e+03 5.277280641347872461e+02 1.137981191875460354e+03 5.137734262357791977e+02 5.780066244696811282e+02
5.574881284569667059e+02 3.879697731154018129e+03 5.279280641347872916e+02 1.128334261261811434e+03 5.139734262357791295e+02 5.743731126498669255e+02
5.576881284569667514e+02 3.889433562196735693e+03 5.281280641347872233e+02 1.118765399193034455e+03 5.141734262357790612e+02 5.708060343703214130e+02
5.578881284569667969e+02 3.899211148005675568e+03 5.283280641347871551e+02 1.109274210109467504e+03 5.143734262357791067e+02 5.673049897039791176e+02
5.580881284569667287e+02 3.909030268350049937e+03 5.285280641347872006e+02 1.099860298820593698e+03 5.145734262357791522e+02 5.638695818602628833e+02
5.582881284569666605e+02 3.918890700074170127e+03 5.287280641347872461e+02 1.090523270538253428e+03 5.147734262357790840e+02 5.604994171769455988e+02
5.584881284569667059e+02 3.928792217118249937e+03 5.289280641347871779e+02 1.081262730909304310e+03 5.149734262357790158e+02 5.571941051116195922e+02
5.586881284569667514e+02 3.938734590539355395e+03 5.291280641347871097e+02 1.072078286047751817e+03 5.151734262357790612e+02 5.539532582328102990e+02
5.588881284569666832e+02 3.948717588532533227e+03 5.293280641347871551e+02 1.062969542566392192e+03 5.153734262357791067e+02 5.507764922107191978e+02
5.590881284569666150e+02 3.958740976452052109e+03 5.295280641347872006e+02 1.053936107607940357e+03 5.155734262357790385e+02 5.476634258075915795e+02
5.592881284569666605e+02 3.968804516832811260e+03 5.297280641347871324e+02 1.044977588875618267e+03 5.157734262357789703e+02 5.446136808677500767e+02
5.594881284569667059e+02 3.978907969411854538e+03 5.299280641347870642e+02 1.036093594663233944e+03 5.159734262357790158e+02 5.416268823072737177e+02
5.596881284569666377e+02 3.989051091150067805e+03 5.301280641347871097e+02 1.027283733884795765e+03 5.161734262357790612e+02 5.387026581033478578e+02
5.598881284569665695e+02 3.999233636254007706e+03 5.303280641347871551e+02 1.018547616103597306e+03 5.163734262357789930e+02 5.358406392832699794e+02
5.600881284569666150e+02 4.009455356197806395e+03 5.305280641347870869e+02 1.009884851560794459e+03 5.165734262357789248e+02 5.330404599131398982e+02
5.602881284569666605e+02 4.019715999745291356e+03 5.307280641347870187e+02 1.001295051203513481e+03 5.167734262357789703e+02 5.303017570862307366e+02
5.604881284569665922e+02 4.030015312972152060e+03 5.309280641347870642e+02 9.927778267124534750e+02 5.169734262357790158e+02 5.276241709110540796e+02
5.606881284569665240e+02 4.040353039288329910e+03 5.311280641347871097e+02 9.843327905290183253e+02 5.171734262357789476e+02 5.250073444991111273e+02
5.608881284569665695e+02 4.050728919460425459e+03 5.313280641347870414e+02 9.759595558819448797e+02 5.173734262357788793e+02 5.224509239523558790e+02
5.610881284569666150e+02 4.061142691634287075e+03 5.315280641347869732e+02 9.676577368134589960e+02 5.175734262357789248e+02 5.199545583503571606e+02
5.612881284569665468e+02 4.071594091357726938e+03 5.317280641347870187e+02 9.594269482049675162e+02 5.177734262357789703e+02 5.175178997371933747e+02
5.614881284569664786e+02 4.082082851603314793e+03 5.319280641347870642e+02 9.512668058022666173e+02 5.179734262357789021e+02 5.151406031080524599e+02
5.616881284569665240e+02 4.092608702791343603e+03 5.321280641347869960e+02 9.431769262403021230e+02 5.181734262357788339e+02 5.128223263955662787e+02
5.618881284569665695e+02 4.103171372812808841e+03 5.323280641347869278e+02 9.351569270674203835e+02 5.183734262357788793e+02 5.105627304558859123e+02
5.620881284569665013e+02 4.113770587052605151e+03 5.325280641347869732e+02 9.272064267691984014e+02 5.185734262357789248e+02 5.083614790544901894e+02
5.622881284569664331e+02 4.124406068412778950e+03 5.327280641347870187e+02 9.193250447918388772e+02 5.187734262357788566e+02 5.062182388517463778e+02
5.624881284569664786e+02 4.135077537335870147e+03 5.329280641347869505e+02 9.115124015650455931e+02 5.189734262357787884e+02 5.041326793882196853e+02
5.626881284569665240e+02 4.145784711828393483e+03 5.331280641347868823e+02 9.037681185244830431e+02 5.191734262357788339e+02 5.021044730697452678e+02
5.628881284569664558e+02 4.156527307484365338e+03 5.333280641347869278e+02 8.960918181338212207e+02 5.193734262357788793e+02 5.001332951522711028e+02
5.630881284569663876e+02 4.167305037509014255e+03 5.335280641347869732e+02 8.884831239062878012e+02 5.195734262357788111e+02 4.982188237264615509e+02
5.632881284569664331e+02 4.178117612742518759e+03 5.337280641347869050e+02 8.809416604258231018e+02 5.197734262357787429e+02 4.963607397020836629e+02
5.634881284569664786e+02 4.188964741683818829e+03 5.339280641347868368e+02 8.734670533677693811e+02 5.199734262357787884e+02 4.945587267921794137e+02
5.636881284569664103e+02 4.199846130514575634e+03 5.341280641347868823e+02 8.660589295191475685e+02 5.201734262357788339e+02 4.928124714970222158e+02
5.638881284569663421e+02 4.210761483123228572e+03 5.343280641347869278e+02 8.587169167985136937e+02 5.203734262357787657e+02 4.911216630878709566e+02
5.640881284569663876e+02 4.221710501129055046e+03 5.345280641347868595e+02 8.514406442753795545e+02 5.205734262357786974e+02 4.894859935905192287e+02
5.642881284569664331e+02 4.232692883906376665e+03 5.347280641347867913e+02 8.442297421892154716e+02 5.207734262357787429e+02 4.879051577686568635e+02
5.644881284569663649e+02 4.243708328608840930e+03 5.349280641347868368e+02 8.370838419680436573e+02 5.209734262357787884e+02 4.863788531070412091e+02
5.646881284569662967e+02 4.254756530193772051e+03 5.351280641347868823e+02 8.300025762466199239e+02 5.211734262357787202e+02 4.849067797944798031e+02
5.648881284569663421e+02 4.265837181446592695e+03 5.353280641347868141e+02 8.229855788842211268e+02 5.213734262357786520e+02 4.834886407066404672e+02
5.650881284569663876e+02 4.276949973005317588e+03 5.355280641347867459e+02 8.160324849819922974e+02 5.215734262357786974e+02 4.821241413886841656e+02
5.652881284569663194e+02 4.288094593385115331e+03 5.357280641347867913e+02 8.091429308999267960e+02 5.217734262357787429e+02 4.808129900377363128e+02
5.654881284569662512e+02 4.299270729002991175e+03 5.359280641347868368e+02 8.023165542734520841e+02 5.219734262357786747e+02 4.795548974851941466e+02
5.656881284569662967e+02 4.310478064202455244e+03 5.361280641347867686e+02 7.955529940296062250e+02 5.221734262357786065e+02 4.783495771788666389e+02
5.658881284569663421e+02 4.321716281278289898e+03 5.363280641347867004e+02 7.888518904028213683e+02 5.223734262357786520e+02 4.771967451649782106e+02
5.660881284569662739e+02 4.332985060501390763e+03 5.365280641347867459e+02 7.822128849503523043e+02 5.225734262357786974e+02 4.760961200700166955e+02
5.662881284569662057e+02 4.344284080143682331e+03 5.367280641347867913e+02 7.756356205672985880e+02 5.227734262357786292e+02 4.750474230824368078e+02
5.664881284569662512e+02 4.355613016503019935e+03 5.369280641347867231e+02 7.691197415012633201e+02 5.229734262357785610e+02 4.740503779342324151e+02
5.666881284569662967e+02 4.366971543928233586e+03 5.371280641347866549e+02 7.626648933666298262e+02 5.231734262357786065e+02 4.731047108823709095e+02
5.668881284569662284e+02 4.378359334844155455e+03 5.373280641347867004e+02 7.562707231584593046e+02 5.233734262357786520e+02 4.722101506901062749e+02
5.670881284569661602e+02 4.389776059776740112e+03 5.375280641347867459e+02 7.499368792660698091e+02 5.235734262357785838e+02 4.713664286081609589e+02
5.672881284569662057e+02 4.401221387378237523e+03 5.377280641347866776e+02 7.436630114861953871e+02 5.237734262357785155e+02 4.705732783557949688e+02
5.674881284569662512e+02 4.412694984452340577e+03 5.379280641347866094e+02 7.374487710358173445e+02 5.239734262357785610e+02 4.698304361017582096e+02
5.676881284569661830e+02 4.424196515979474498e+03 5.381280641347866549e+02 7.312938105646368285e+02 5.241734262357786065e+02 4.691376404451381177e+02
5.678881284569661148e+02 4.435725645142076246e+03 5.383280641347867004e+02 7.251977841671975966e+02 5.243734262357785383e+02 4.684946323960957670e+02
5.680881284569661602e+02 4.447282033349918493e+03 5.385280641347866322e+02 7.191603473946702252e+02 5.245734262357784701e+02 4.679011553565058534e+02
5.682881284569662057e+02 4.458865340265442683e+03 5.387280641347865640e+02 7.131811572662584240e+02 5.247734262357785155e+02 4.673569551004998175e+02
5.684881284569661375e+02 4.470475223829183960e+03 5.389280641347866094e+02 7.072598722803206783e+02 5.249734262357785610e+02 4.668617797549171087e+02
5.686881284569660693e+02 4.482111340285200640e+03 5.391280641347866549e+02 7.013961524251095625e+02 5.251734262357784928e+02 4.664153797796679441e+02
5.688881284569661148e+02 4.493773344206527327e+03 5.393280641347865867e+02 6.955896591892055767e+02 5.253734262357784246e+02 4.660175079480145541e+02
5.690881284569661602e+02 4.505460888520660774e+03 5.395280641347865185e+02 6.898400555716016243e+02 5.255734262357784701e+02 4.656679193267706296e+02
5.692881284569660920e+02 4.517173624535058480e+03 5.397280641347865640e+02 6.841470060914807618e+02 5.257734262357785155e+02 4.653663712564289199e+02
5.694881284569660238e+02 4.528911201962709129e+03 5.399280641347866094e+02 6.785101767976786959e+02 5.259734262357784473e+02 4.651126233312149907e+02
5.696881284569660693e+02 4.540673268947672113e+03 5.401280641347865412e+02 6.729292352778035138e+02 5.261734262357783791e+02 4.649064373790745321e+02
5.698881284569661148e+02 4.552459472090657073e+03 5.403280641347864730e+02 6.674038506670493689e+02 5.263734262357784246e+02 4.647475774415986507e+02
5.700881284569660465e+02 4.564269456474607978e+03 5.405280641347865185e+02 6.619336936567231078e+02 5.265734262357784701e+02 4.646358097538870879e+02
5.702881284569659783e+02 4.576102865690342696e+03 5.407280641347865640e+02 6.565184365024301769e+02 5.267734262357784019e+02 4.645709027243609626e+02
5.704881284569660238e+02 4.587959341862177098e+03 5.409280641347864957e+02 6.511577530319979132e+02 5.269734262357783336e+02 4.645526269145162814e+02
5.706881284569660693e+02 4.599838525673520053e+03 5.411280641347864275e+02 6.458513186530407211e+02 5.271734262357783791e+02 4.645807550186372055e+02
5.708881284569660011e+02 4.611740056392558472e+03 5.413280641347864730e+02 6.405988103602871888e+02 5.273734262357784246e+02 4.646550618434587250e+02
5.710881284569659329e+02 4.623663571897908696e+03 5.415280641347865185e+02 6.353999067425921794e+02 5.275734262357783564e+02 4.647753242877932962e+02
5.712881284569659783e+02 4.635608708704262426e+03 5.417280641347864503e+02 6.302542879896564045e+02 5.277734262357782882e+02 4.649413213221155274e+02
5.714881284569660238e+02 4.647575101988030838e+03 5.419280641347863821e+02 6.251616358984512090e+02 5.279734262357783336e+02 4.651528339681184434e+02
5.716881284569659556e+02 4.659562385613042352e+03 5.421280641347864275e+02 6.201216338793848308e+02 5.281734262357783791e+02 4.654096452782341089e+02
5.718881284569658874e+02 4.671570192156173107e+03 5.423280641347864730e+02 6.151339669621835355e+02 5.283734262357783109e+02 4.657115403151315149e+02
5.720881284569659329e+02 4.683598152933033816e+03 5.425280641347864048e+02 6.101983218014838712e+02 5.285734262357782427e+02 4.660583061311886581e+02
5.722881284569659783e+02 4.695645898023598420e+03 5.427280641347863366e+02 6.053143866821628762e+02 5.287734262357782882e+02 4.664497317479463732e+02
5.724881284569659101e+02 4.707713056297828189e+03 5.429280641347863821e+02 6.004818515243954380e+02 5.289734262357783336e+02 4.668856081355421566e+02
5.726881284569658419e+02 4.719799255441372225e+03 5.431280641347864275e+02 5.957004078884658611e+02 5.291734262357782654e+02 4.673657281921331332e+02
5.728881284569658874e+02 4.731904121981158823e+03 5.433280641347863593e+02 5.909697489792956731e+02 5.293734262357781972e+02 4.678898867233077681e+02
5.730881284569659329e+02 4.744027281310967737e+03 5.435280641347862911e+02 5.862895696507072216e+02 5.295734262357782427e+02 4.684578804214902448e+02
5.732881284569658646e+02 4.756168357717092476e+03 5.437280641347863366e+02 5.816595664094606946e+02 5.297734262357782882e+02 4.690695078453386486e+02
5.734881284569657964e+02 4.768326974403891654e+03 5.439280641347863821e+02 5.770794374190227245e+02 5.299734262357782200e+02 4.697245693991429789e+02
5.736881284569658419e+02 4.780502753519363978e+03 5.441280641347863138e+02 5.725488825030819271e+02 5.301734262357781517e+02 4.704228673122285045e+02
5.738881284569658874e+02 4.792695316180648661e+03 5.443280641347862456e+02 5.680676031488308126e+02 5.303734262357781972e+02 4.711642056183558793e+02
5.740881284569658192e+02 4.804904282499594956e+03 5.445280641347862911e+02 5.636353025099981551e+02 5.305734262357782427e+02 4.719483901351364352e+02
5.742881284569657510e+02 4.817129271608246199e+03 5.447280641347863366e+02 5.592516854096484167e+02 5.307734262357781745e+02 4.727752284434521926e+02
5.744881284569657964e+02 4.829369901684289289e+03 5.449280641347862684e+02 5.549164583427445905e+02 5.309734262357781063e+02 4.736445298668944588e+02
5.746881284569658419e+02 4.841625789976509623e+03 5.451280641347862002e+02 5.506293294784736645e+02 5.311734262357781517e+02 4.745561054512110104e+02
5.748881284569657737e+02 4.853896552830176006e+03 5.453280641347862456e+02 5.463900086623451671e+02 5.313734262357781972e+02 4.755097679437791385e+02
5.750881284569657055e+02 4.866181805712469213e+03 5.455280641347862911e+02 5.421982074180748441e+02 5.315734262357781290e+02 4.765053317730955769e+02
5.752881284569657510e+02 4.878481163237804139e+03 5.457280641347862229e+02 5.380536389492333456e+02 5.317734262357780608e+02 4.775426130282924078e+02
5.754881284569657964e+02 4.890794239193122849e+03 5.459280641347861547e+02 5.339560181406704942e+02 5.319734262357781063e+02 4.786214294386784331e+02
5.756881284569657282e+02 4.903120646563158516e+03 5.461280641347862002e+02 5.299050615597433307e+02 5.321734262357781517e+02 4.797416003533090816e+02
5.758881284569656600e+02 4.915459997555723021e+03 5.463280641347862456e+02 5.259004874573157622e+02 5.323734262357780835e+02 4.809029467205884316e+02
5.760881284569657055e+02 4.927811903626884487e+03 5.465280641347861774e+02 5.219420157685492541e+02 5.325734262357780153e+02 4.821052910679064780e+02
5.762881284569657510e+02 4.940175975506064788e+03 5.467280641347861092e+02 5.180293681134852477e+02 5.327734262357780608e+02 4.833484574813128347e+02
5.764881284569656827e+02 4.952551823221198902e+03 5.469280641347861547e+02 5.141622677974343105e+02 5.329734262357781063e+02 4.846322715852251122e+02
5.766881284569656145e+02 4.964939056123802402e+03 5.471280641347862002e+02 5.103404398111534874e+02 5.331734262357780381e+02 4.859565605221802116e+02
5.768881284569656600e+02 4.977337282913964373e+03 5.473280641347861319e+02 5.065636108308300436e+02 5.333734262357779699e+02 4.873211529326375171e+02
5.770881284569657055e+02 4.989746111665293029e+03 5.475280641347860637e+02 5.028315092178542614e+02 5.335734262357780153e+02 4.887258789348135224e+02
5.772881284569656373e+02 5.002165149849873160e+03 5.477280641347861092e+02 4.991438650184345533e+02 5.337734262357780608e+02 4.901705701045733008e+02
5.774881284569655691e+02 5.014594004363106251e+03 5.479280641347861547e+02 4.955004099629872485e+02 5.339734262357779926e+02 4.916550594553709743e+02
5.776881284569656145e+02 5.027032281548526043e+03 5.481280641347860865e+02 4.919008774653653973e+02 5.341734262357779244e+02 4.931791814182414555e+02
5.778881284569656600e+02 5.039479587222540431e+03 5.483280641347860183e+02 4.883450026218811217e+02 5.343734262357779699e+02 4.947427718218476684e+02
5.780881284569655918e+02 5.051935526699122420e+03 5.485280641347860637e+02 4.848325222101676673e+02 5.345734262357780153e+02 4.963456678725802931e+02
5.782881284569655236e+02 5.064399704814469260e+03 5.487280641347861092e+02 4.813631746878511990e+02 5.347734262357779471e+02 4.979877081347204921e+02
5.784881284569655691e+02 5.076871725951570625e+03 5.489280641347860410e+02 4.779367001910578665e+02 5.349734262357778789e+02 4.996687325106637445e+02
5.786881284569656145e+02 5.089351194064694027e+03 5.491280641347859728e+02 4.745528405327274868e+02 5.351734262357779244e+02 5.013885822212027961e+02
5.788881284569655463e+02 5.101837712703869329e+03 5.493280641347860183e+02 4.712113392007832999e+02 5.353734262357779699e+02 5.031470997858715464e+02
5.790881284569654781e+02 5.114330885039261375e+03 5.495280641347860637e+02 4.679119413561190299e+02 5.355734262357779016e+02 5.049441290033673226e+02
5.792881284569655236e+02 5.126830313885493524e+03 5.497280641347859955e+02 4.646543938304300809e+02 5.357734262357778334e+02 5.067795149320269843e+02
5.794881284569655691e+02 5.139335601725883862e+03 5.499280641347859273e+02 4.614384451238665861e+02 5.359734262357778789e+02 5.086531038703871559e+02
5.796881284569655008e+02 5.151846350736615932e+03 5.501280641347859728e+02 4.582638454025467354e+02 5.361734262357779244e+02 5.105647433378006781e+02
5.798881284569654326e+02 5.164362162810903101e+03 5.503280641347860183e+02 4.551303464959119083e+02 5.363734262357778562e+02 5.125142820551371869e+02
5.800881284569654781e+02 5.176882639582958291e+03 5.505280641347859500e+02 4.520377018939159370e+02 5.365734262357777880e+02 5.145015699255595791e+02
5.802881284569655236e+02 5.189407382451993726e+03 5.507280641347858818e+02 4.489856667440650426e+02 5.367734262357778334e+02 5.165264580153723273e+02
5.804881284569654554e+02 5.201935992606083346e+03 5.509280641347859273e+02 4.459739978483236200e+02 5.369734262357778789e+02 5.185887985349465907e+02
5.806881284569653872e+02 5.214468071046024306e+03 5.511280641347859728e+02 4.430024536598612031e+02 5.371734262357778107e+02 5.206884448197307620e+02
5.808881284569654326e+02 5.227003218608995667e+03 5.513280641347859046e+02 4.400707942796615271e+02 5.373734262357777425e+02 5.228252513113441182e+02
5.810881284569654781e+02 5.239541035992266188e+03 5.515280641347858364e+02 4.371787814529831167e+02 5.375734262357777880e+02 5.249990735387473251e+02
5.812881284569654099e+02 5.252081123776723871e+03 5.517280641347858818e+02 4.343261785656853249e+02 5.377734262357778334e+02 5.272097680995013889e+02
5.814881284569653417e+02 5.264623082450412767e+03 5.519280641347859273e+02 4.315127506404311362e+02 5.379734262357777652e+02 5.294571926411092591e+02
5.816881284569653872e+02 5.277166512431894262e+03 5.521280641347858591e+02 4.287382643327397318e+02 5.381734262357776970e+02 5.317412058424553152e+02
5.818881284569654326e+02 5.289711014093578342e+03 5.523280641347857909e+02 4.260024879269037683e+02 5.383734262357777425e+02 5.340616673953229565e+02
5.820881284569653644e+02 5.302256187784949361e+03 5.525280641347858364e+02 4.233051913318005290e+02 5.385734262357777880e+02 5.364184379860064382e+02
5.822881284569652962e+02 5.314801633855750879e+03 5.527280641347858818e+02 4.206461460765605125e+02 5.387734262357777197e+02 5.388113792770143391e+02
5.824881284569653417e+02 5.327346952678988600e+03 5.529280641347858136e+02 4.180251253061156262e+02 5.389734262357776515e+02 5.412403538888702315e+02
5.826881284569653872e+02 5.339891744673916037e+03 5.531280641347857454e+02 4.154419037766161864e+02 5.391734262357776970e+02 5.437052253820054375e+02
5.828881284569653189e+02 5.352435610328910116e+03 5.533280641347857909e+02 4.128962578507525905e+02 5.393734262357777425e+02 5.462058582387413708e+02
5.830881284569652507e+02 5.364978150224244928e+03 5.535280641347858364e+02 4.103879654929368144e+02 5.395734262357776743e+02 5.487421178453813582e+02
5.832881284569652962e+02 5.377518965054810906e+03 5.537280641347857681e+02 4.079168062643794315e+02 5.397734262357776061e+02 5.513138704743873859e+02
5.834881284569653417e+02 5.390057655652651192e+03 5.539280641347856999e+02 4.054825613180504433e+02 5.399734262357776515e+02 5.539209832666758757e+02
5.836881284569652735e+02 5.402593823009472544e+03 5.541280641347857454e+02 4.030850133935358599e+02 5.401734262357776970e+02 5.565633242139851973e+02
5.838881284569652053e+02 5.415127068299088933e+03 5.543280641347857909e+02 4.007239468117777506e+02 5.403734262357776288e+02 5.592407621413710785e+02
5.840881284569652507e+02 5.427656992899665966e+03 5.545280641347857227e+02 3.983991474697178319e+02 5.405734262357775606e+02 5.619531666897955802e+02
5.842881284569652962e+02 5.440183198415931656e+03 5.547280641347856545e+02 3.961104028348260044e+02 5.407734262357776061e+02 5.647004082988195250e+02
5.844881284569652280e+02 5.452705286701275327e+03 5.549280641347856999e+02 3.938575019395377126e+02 5.409734262357776515e+02 5.674823581893980418e+02
5.846881284569651598e+02 5.465222859879761927e+03 5.551280641347857454e+02 3.916402353755863714e+02 5.411734262357775833e+02 5.702988883467846790e+02
5.848881284569652053e+02 5.477735520367993558e+03 5.553280641347856772e+02 3.894583952882426843e+02 5.413734262357775151e+02 5.731498715035493206e+02
5.850881284569652507e+02 5.490242870896911882e+03 5.555280641347856090e+02 3.873117753704507322e+02 5.415734262357775606e+02 5.760351811226900054e+02
5.852881284569651825e+02 5.502744514533444999e+03 5.557280641347856545e+02 3.852001708568778895e+02 5.417734262357776061e+02 5.789546913808654836e+02
5.854881284569651143e+02 5.515240054702162524e+03 5.559280641347856999e+02 3.831233785178716289e+02 5.419734262357775378e+02 5.819082771517344099e+02
5.856881284569651598e+02 5.527729095206662350e+03 5.561280641347856317e+02 3.810811966533325403e+02 5.421734262357774696e+02 5.848958139894027681e+02
5.858881284569652053e+02 5.540211240250950141e+03 5.563280641347855635e+02 3.790734250864811656e+02 5.423734262357775151e+02 5.879171781119955540e+02
5.860881284569651370e+02 5.552686094460697859e+03 5.565280641347856090e+02 3.770998651575669101e+02 5.425734262357775606e+02 5.909722463853140653e+02
5.862881284569650688e+02 5.565153262904384064e+03 5.567280641347856545e+02 3.751603197174717366e+02 5.427734262357774924e+02 5.940608963066381421e+02
5.864881284569651143e+02 5.577612351114311423e+03 5.569280641347855862e+02 3.732545931212468417e+02 5.429734262357774242e+02 5.971830059886211757e+02
5.866881284569651598e+02 5.590062965107505079e+03 5.571280641347855180e+02 3.713824912215552558e+02 5.431734262357774696e+02 6.003384541433186996e+02
5.868881284569650916e+02 5.602504711406535534e+03 5.573280641347855635e+02 3.695438213620531656e+02 5.433734262357775151e+02 6.035271200663042919e+02
5.870881284569650234e+02 5.614937197060188737e+03 5.575280641347856090e+02 3.677383923706839823e+02 5.435734262357774469e+02 6.067488836209338388e+02
5.872881284569650688e+02 5.627360029664052490e+03 5.577280641347855408e+02 3.659660145529042552e+02 5.437734262357773787e+02 6.100036252227122304e+02
5.874881284569651143e+02 5.639772817380930064e+03 5.579280641347854726e+02 3.642264996848354599e+02 5.439734262357774242e+02 6.132912258237745391e+02
5.876881284569650461e+02 5.652175168961186500e+03 5.581280641347855180e+02 3.625196610063421758e+02 5.441734262357774696e+02 6.166115668974925939e+02
5.878881284569649779e+02 5.664566693763033072e+03 5.583280641347855635e+02 3.608453132140534763e+02 5.443734262357774014e+02 6.199645304231930822e+02
5.880881284569650234e+02 5.676947001772521617e+03 5.585280641347854953e+02 3.592032724543037148e+02 5.445734262357773332e+02 6.233499988710184425e+02
5.882881284569650688e+02 5.689315703623571608e+03 5.587280641347854271e+02 3.575933563160157860e+02 5.447734262357773787e+02 6.267678551868782506e+02
5.884881284569650006e+02 5.701672410617830792e+03 5.589280641347854726e+02 3.560153838235192438e+02 5.449734262357774242e+02 6.302179827775297554e+02
5.886881284569649324e+02 5.714016734744401219e+03 5.591280641347855180e+02 3.544691754293148733e+02 5.451734262357773559e+02 6.337002654958022276e+02
5.888881284569649779e+02 5.726348288699454315e+03 5.593280641347854498e+02 3.529545530067633763e+02 5.453734262357772877e+02 6.372145876259183979e+02
5.890881284569650234e+02 5.738666685905711347e+03 5.595280641347853816e+02 3.514713398427292077e+02 5.455734262357773332e+02 6.407608338689508400e+02
5.892881284569649551e+02 5.750971540531803839e+03 5.597280641347854271e+02 3.500193606301650107e+02 5.457734262357773787e+02 6.443388893283912466e+02
5.894881284569648869e+02 5.763262467511530303e+03 5.599280641347854726e+02 3.485984414606397195e+02 5.459734262357773105e+02 6.479486394958585151e+02
5.896881284569649324e+02 5.775539082562966541e+03 5.601280641347854043e+02 3.472084098168135711e+02 5.461734262357772423e+02 6.515899702369237048e+02
5.898881284569649779e+02 5.787801002207441343e+03 5.603280641347853361e+02 3.458490945648616162e+02 5.463734262357772877e+02 6.552627677770582295e+02
5.900881284569649097e+02 5.800047843788398495e+03 5.605280641347853816e+02 3.445203259468495389e+02 5.465734262357773332e+02 6.589669186877107450e+02
5.902881284569648415e+02 5.812279225490137833e+03 5.607280641347854271e+02 3.432219355730589427e+02 5.467734262357772650e+02 6.627023098724978354e+02
5.904881284569648869e+02 5.824494766356437140e+03 5.609280641347853589e+02 3.419537564142660813e+02 5.469734262357771968e+02 6.664688285535495424e+02
5.906881284569649324e+02 5.836694086308962142e+03 5.611280641347852907e+02 3.407156227939738642e+02 5.471734262357772423e+02 6.702663622579501634e+02
5.908881284569648642e+02 5.848876806165689231e+03 5.613280641347853361e+02 3.395073703806031062e+02 5.473734262357772877e+02 6.740947988043205896e+02
5.910881284569647960e+02 5.861042547659078082e+03 5.615280641347853816e+02 3.383288361796402910e+02 5.475734262357772195e+02 6.779540262895225169e+02
5.912881284569648415e+02 5.873190933454169681e+03 5.617280641347853134e+02 3.371798585257446916e+02 5.477734262357771513e+02 6.818439330755015817e+02
5.914881284569648869e+02 5.885321587166501558e+03 5.619280641347852452e+02 3.360602770748116654e+02 5.479734262357771968e+02 6.857644077762461166e+02
5.916881284569648187e+02 5.897434133379987543e+03 5.621280641347852907e+02 3.349699327960048549e+02 5.481734262357772423e+02 6.897153392448774412e+02
5.918881284569647505e+02 5.909528197664567415e+03 5.623280641347853361e+02 3.339086679637488260e+02 5.483734262357771740e+02 6.936966165608612300e+02
5.920881284569647960e+02 5.921603406593764703e+03 5.625280641347852679e+02 3.328763261496876567e+02 5.485734262357771058e+02 6.977081290173763364e+02
5.922881284569648415e+02 5.933659387762088045e+03 5.627280641347851997e+02 3.318727522146026558e+02 5.487734262357771513e+02 7.017497661087684264e+02
5.924881284569647732e+02 5.945695769802352515e+03 5.629280641347852452e+02 3.308977923003079127e+02 5.489734262357771968e+02 7.058214175181660721e+02
5.926881284569647050e+02 5.957712182402792678e+03 5.631280641347852907e+02 3.299512938215137297e+02 5.491734262357771286e+02 7.099229731052132593e+02
5.928881284569647505e+02 5.969708256324129252e+03 5.633280641347852224e+02 3.290331054576486167e+02 5.493734262357770604e+02 7.140543228939427536e+02
5.930881284569647960e+02 5.981683623416354749e+03 5.635280641347851542e+02 3.281430771446678136e+02 5.495734262357771058e+02 7.182153570607531492e+02
5.932881284569647278e+02 5.993637916635543661e+03 5.637280641347851997e+02 3.272810600668229881e+02 5.497734262357771513e+02 7.224059659225468977e+02
5.934881284569646596e+02 6.005570770060462564e+03 5.639280641347852452e+02 3.264469066484175528e+02 5.499734262357770831e+02 7.266260399249697457e+02
5.936881284569647050e+02 6.017481818908993773e+03 5.641280641347851770e+02 3.256404705455238400e+02 5.501734262357770149e+02 7.308754696308154735e+02
5.938881284569647505e+02 6.029370699554468047e+03 5.643280641347851088e+02 3.248616066376879417e+02 5.503734262357770604e+02 7.351541457085169213e+02
5.940881284569646823e+02 6.041237049541862689e+03 5.645280641347851542e+02 3.241101710196077192e+02 5.505734262357771058e+02 7.394619589208035677e+02
5.942881284569646141e+02 6.053080507603872320e+03 5.647280641347851997e+02 3.233860209927898950e+02 5.507734262357770376e+02 7.437988001134673368e+02
5.944881284569646596e+02 6.064900713676780470e+03 5.649280641347851315e+02 3.226890150571899767e+02 5.509734262357769694e+02 7.481645602042791552e+02
5.946881284569647050e+02 6.076697308916252041e+03 5.651280641347850633e+02 3.220190129028283081e+02 5.511734262357770149e+02 7.525591301720112369e+02
5.948881284569646368e+02 6.088469935712945698e+03 5.653280641347851088e+02 3.213758754013952625e+02 5.513734262357770604e+02 7.569824010456097767e+02
5.950881284569645686e+02 6.100218237708017114e+03 5.655280641347851542e+02 3.207594645978363133e+02 5.515734262357769921e+02 7.614342638934840579e+02
5.952881284569646141e+02 6.111941859808482150e+03 5.657280641347850860e+02 3.201696437019232917e+02 5.517734262357769239e+02 7.659146098129427855e+02
5.954881284569646596e+02 6.123640448202382686e+03 5.659280641347850178e+02 3.196062770798090469e+02 5.519734262357769694e+02 7.704233299197477436e+02
5.956881284569645914e+02 6.135313650373862401e+03 5.661280641347850633e+02 3.190692302455740901e+02 5.521734262357770149e+02 7.749603153377918261e+02
5.958881284569645231e+02 6.146961115118130692e+03 5.663280641347851088e+02 3.185583698527572096e+02 5.523734262357769467e+02 7.795254571889246336e+02
5.960881284569645686e+02 6.158582492556204670e+03 5.665280641347850406e+02 3.180735636858788666e+02 5.525734262357768785e+02 7.841186465829016470e+02
5.962881284569646141e+02 6.170177434149532019e+03 5.667280641347849723e+02 3.176146806519492998e+02 5.527734262357769239e+02 7.887397746074711904e+02
5.964881284569645459e+02 6.181745592714522900e+03 5.669280641347850178e+02 3.171815907719752659e+02 5.529734262357769694e+02 7.933887323185560945e+02
5.966881284569644777e+02 6.193286622436892685e+03 5.671280641347850633e+02 3.167741651724544454e+02 5.531734262357769012e+02 7.980654107306171454e+02
5.968881284569645231e+02 6.204800178885862806e+03 5.673280641347849951e+02 3.163922760768645617e+02 5.533734262357768330e+02 8.027697008071146456e+02
5.970881284569645686e+02 6.216285919028225180e+03 5.675280641347849269e+02 3.160357967971461903e+02 5.535734262357768785e+02 8.075014934511110596e+02
5.972881284569645004e+02 6.227743501242256571e+03 5.677280641347849723e+02 3.157046017251825560e+02 5.537734262357769239e+02 8.122606794959874605e+02
5.974881284569644322e+02 6.239172585331509254e+03 5.679280641347850178e+02 3.153985663242752935e+02 5.539734262357768557e+02 8.170471496963115214e+02
5.976881284569644777e+02 6.250572832538459807e+03 5.681280641347849496e+02 3.151175671206151492e+02 5.541734262357767875e+02 8.218607947188320395e+02
5.978881284569645231e+02 6.261943905557933249e+03 5.683280641347848814e+02 3.148614816947554687e+02 5.543734262357768330e+02 8.267015051335804401e+02
5.980881284569644549e+02 6.273285468550522637e+03 5.685280641347849269e+02 3.146301886730798287e+02 5.545734262357768785e+02 8.315691714051347390e+02
5.982881284569643867e+02 6.284597187155727624e+03 5.687280641347849723e+02 3.144235677192745015e+02 5.547734262357768102e+02 8.364636838839704751e+02
5.984881284569644322e+02 6.295878728505063918e+03 5.689280641347849041e+02 3.142414995257992132e+02 5.549734262357767420e+02 8.413849327979971804e+02
5.986881284569644777e+02 6.307129761234905345e+03 5.691280641347848359e+02 3.140838658053585277e+02 5.551734262357767875e+02 8.463328082441760216e+02
5.988881284569644095e+02 6.318349955499291354e+03 5.693280641347848814e+02 3.139505492823808481e+02 5.553734262357768330e+02 8.513072001802664772e+02
5.990881284569643412e+02 6.329538982982555353e+03 5.695280641347849269e+02 3.138414336844963373e+02 5.555734262357767648e+02 8.563079984167377461e+02
5.992881284569643867e+02 6.340696516911743856e+03 5.697280641347848587e+02 3.137564037340219443e+02 5.557734262357766966e+02 8.613350926087896369e+02
5.994881284569644322e+02 6.351822232068999256e+03 5.699280641347847904e+02 3.136953451394505237e+02 5.559734262357767420e+02 8.663883722484808914e+02
5.996881284569643640e+02 6.362915804803690662e+03 5.701280641347848359e+02 3.136581445869468325e+02 5.561734262357767875e+02 8.714677266570104166e+02
5.998881284569642958e+02 6.373976913044481989e+03 5.703280641347848814e+02 3.136446897318501783e+02 5.563734262357767193e+02 8.765730449771124313e+02
6.000881284569643412e+02 6.385005236311231783e+03 5.705280641347848132e+02 3.136548691901851953e+02 5.565734262357766511e+02 8.817042161655986092e+02
6.002881284569643867e+02 6.396000455726678410e+03 5.707280641347847450e+02 3.136885725301809202e+02 5.567734262357766966e+02 8.868611289860039051e+02
6.004881284569643185e+02 6.406962254028086136e+03 5.709280641347847904e+02 3.137456902637991902e+02 5.569734262357767420e+02 8.920436720013543663e+02
6.006881284569642503e+02 6.417890315578702939e+03 5.711280641347848359e+02 3.138261138382731588e+02 5.571734262357766738e+02 8.972517335670956982e+02
6.008881284569642958e+02 6.428784326379026425e+03 5.713280641347847677e+02 3.139297356276567825e+02 5.573734262357766056e+02 9.024852018241078895e+02
6.010881284569643412e+02 6.439643974077978783e+03 5.715280641347846995e+02 3.140564489243859043e+02 5.575734262357766511e+02 9.077439646918803646e+02
6.012881284569642730e+02 6.450468947983928956e+03 5.717280641347847450e+02 3.142061479308518983e+02 5.577734262357766966e+02 9.130279098617752425e+02
6.014881284569642048e+02 6.461258939075551098e+03 5.719280641347847904e+02 3.143787277509867977e+02 5.579734262357766283e+02 9.183369247904456643e+02
6.016881284569642503e+02 6.472013640012559335e+03 5.721280641347847222e+02 3.145740843818651911e+02 5.581734262357765601e+02 9.236708966933700822e+02
6.018881284569642958e+02 6.482732745146257002e+03 5.723280641347846540e+02 3.147921147053172604e+02 5.583734262357766056e+02 9.290297125385075105e+02
6.020881284569642276e+02 6.493415950529975817e+03 5.725280641347846995e+02 3.150327164795593831e+02 5.585734262357766511e+02 9.344132590400657818e+02
6.022881284569641593e+02 6.504062953929375908e+03 5.727280641347847450e+02 3.152957883308390024e+02 5.587734262357765829e+02 9.398214226524198693e+02
6.024881284569642048e+02 6.514673454832573043e+03 5.729280641347846768e+02 3.155812297450959818e+02 5.589734262357765147e+02 9.452540895641332099e+02
6.026881284569642503e+02 6.525247154460110323e+03 5.731280641347846085e+02 3.158889410596432299e+02 5.591734262357765601e+02 9.507111456920996488e+02
6.028881284569641821e+02 6.535783755774829842e+03 5.733280641347846540e+02 3.162188234548613082e+02 5.593734262357766056e+02 9.561924766758261285e+02
6.030881284569641139e+02 6.546282963491576083e+03 5.735280641347846995e+02 3.165707789459144124e+02 5.595734262357765374e+02 9.616979678718039395e+02
6.032881284569641593e+02 6.556744484086741068e+03 5.737280641347846313e+02 3.169447103744837477e+02 5.597734262357764692e+02 9.672275043480530030e+02
6.034881284569642048e+02 6.567168025807663980e+03 5.739280641347845631e+02 3.173405214005215385e+02 5.599734262357765147e+02 9.727809708787339105e+02
6.036881284569641366e+02 6.577553298681911656e+03 5.741280641347846085e+02 3.177581164940247049e+02 5.601734262357765601e+02 9.783582519389075287e+02
6.038881284569640684e+02 6.587900014526401719e+03 5.743280641347846540e+02 3.181974009268278678e+02 5.603734262357764919e+02 9.839592316994028351e+02
6.040881284569641139e+02 6.598207886956383845e+03 5.745280641347845858e+02 3.186582807644199420e+02 5.605734262357764237e+02 9.895837940218361837e+02
6.042881284569641593e+02 6.608476631394229116e+03 5.747280641347845176e+02 3.191406628577814217e+02 5.607734262357764692e+02 9.952318224537041260e+02
6.044881284569640911e+02 6.618705965078175723e+03 5.749280641347845631e+02 3.196444548352445167e+02 5.609734262357765147e+02 1.000903200223608565e+03
6.046881284569640229e+02 6.628895607070829101e+03 5.751280641347846085e+02 3.201695650943751161e+02 5.611734262357764464e+02 1.006597810236625946e+03
6.048881284569640684e+02 6.639045278267590220e+03 5.753280641347845403e+02 3.207159027938785130e+02 5.613734262357763782e+02 1.012315535069774000e+03
6.050881284569641139e+02 6.649154701404881962e+03 5.755280641347844721e+02 3.212833778455324136e+02 5.615734262357764237e+02 1.018056256967585114e+03
6.052881284569640457e+02 6.659223601068266362e+03 5.757280641347845176e+02 3.218719009061385350e+02 5.617734262357764692e+02 1.023819857837810559e+03
6.054881284569639774e+02 6.669251703700439066e+03 5.759280641347845631e+02 3.224813833695036465e+02 5.619734262357764010e+02 1.029606219247239778e+03
6.056881284569640229e+02 6.679238737609030068e+03 5.761280641347844949e+02 3.231117373584443726e+02 5.621734262357763328e+02 1.035415222417650284e+03
6.058881284569640684e+02 6.689184432974285301e+03 5.763280641347844266e+02 3.237628757168199058e+02 5.623734262357763782e+02 1.041246748221831467e+03
6.060881284569640002e+02 6.699088521856602711e+03 5.765280641347844721e+02 3.244347120015875703e+02 5.625734262357764237e+02 1.047100677179760169e+03
6.062881284569639320e+02 6.708950738203960100e+03 5.767280641347845176e+02 3.251271604748895925e+02 5.627734262357763555e+02 1.052976889454874026e+03
6.064881284569639774e+02 6.718770817859124691e+03 5.769280641347844494e+02 3.258401360961614728e+02 5.629734262357762873e+02 1.058875264850474196e+03
6.066881284569640229e+02 6.728548498566803573e+03 5.771280641347843812e+02 3.265735545142766227e+02 5.631734262357763328e+02 1.064795682806223112e+03
6.068881284569639547e+02 6.738283519980579513e+03 5.773280641347844266e+02 3.273273320597121483e+02 5.633734262357763782e+02 1.070738022394751852e+03
6.070881284569638865e+02 6.747975623669784909e+03 5.775280641347844721e+02 3.281013857367443052e+02 5.635734262357763100e+02 1.076702162318395722e+03
6.072881284569639320e+02 6.757624553126162027e+03 5.777280641347844039e+02 3.288956332156749340e+02 5.637734262357762418e+02 1.082687980906045595e+03
6.074881284569639774e+02 6.767230053770396808e+03 5.779280641347843357e+02 3.297099928250895573e+02 5.639734262357762873e+02 1.088695356110085868e+03
6.076881284569639092e+02 6.776791872958572640e+03 5.781280641347843812e+02 3.305443835441399756e+02 5.641734262357763328e+02 1.094724165503457243e+03
6.078881284569638410e+02 6.786309759988394035e+03 5.783280641347844266e+02 3.313987249948604017e+02 5.643734262357762645e+02 1.100774286276830480e+03
6.080881284569638865e+02 6.795783466105348452e+03 5.785280641347843584e+02 3.322729374345138922e+02 5.645734262357761963e+02 1.106845595235884502e+03
6.082881284569639320e+02 6.805212744508675314e+03 5.787280641347842902e+02 3.331669417479715776e+02 5.647734262357762418e+02 1.112937968798706606e+03
6.084881284569638638e+02 6.814597350357216783e+03 5.789280641347843357e+02 3.340806594401190068e+02 5.649734262357762873e+02 1.119051282993268387e+03
6.086881284569637955e+02 6.823937040775140304e+03 5.791280641347843812e+02 3.350140126282975643e+02 5.651734262357762191e+02 1.125185413455049002e+03
6.088881284569638410e+02 6.833231574857526539e+03 5.793280641347843130e+02 3.359669240347794243e+02 5.653734262357761509e+02 1.131340235424727780e+03
6.090881284569638865e+02 6.842480713675755396e+03 5.795280641347842447e+02 3.369393169792693357e+02 5.655734262357761963e+02 1.137515623746031679e+03
6.092881284569638183e+02 6.851684220282842944e+03 5.797280641347842902e+02 3.379311153714490956e+02 5.657734262357762418e+02 1.143711452863623435e+03
6.094881284569637501e+02 6.860841859718620981e+03 5.799280641347843357e+02 3.389422437035415214e+02 5.659734262357761736e+02 1.149927596821138650e+03
6.096881284569637955e+02 6.869953399014718343e+03 5.801280641347842675e+02 3.399726270429189867e+02 5.661734262357761054e+02 1.156163929259336783e+03
6.098881284569638410e+02 6.879018607199471262e+03 5.803280641347841993e+02 3.410221910247461210e+02 5.663734262357761509e+02 1.162420323414329459e+03
6.100881284569637728e+02 6.888037255302660924e+03 5.805280641347842447e+02 3.420908618446478613e+02 5.665734262357761963e+02 1.168696652115887900e+03
6.102881284569637046e+02 6.897009116360171902e+03 5.807280641347842902e+02 3.431785662514174646e+02 5.667734262357761281e+02 1.174992787785930204e+03
6.104881284569637501e+02 6.905933965418441403e+03 5.809280641347842220e+02 3.442852315397585130e+02 5.669734262357760599e+02 1.181308602437036598e+03
6.106881284569637955e+02 6.914811579538798469e+03 5.811280641347841538e+02 3.454107855430675613e+02 5.671734262357761054e+02 1.187643967671110204e+03
6.108881284569637273e+02 6.923641737801704949e+03 5.813280641347841993e+02 3.465551566262420238e+02 5.673734262357761509e+02 1.193998754678096475e+03
6.110881284569636591e+02 6.932424221310825487e+03 5.815280641347842447e+02 3.477182736785260317e+02 5.675734262357760826e+02 1.200372834234853826e+03
6.112881284569637046e+02 6.941158813196989286e+03 5.817280641347841765e+02 3.489000661063994926e+02 5.677734262357760144e+02 1.206766076704089983e+03
6.114881284569637501e+02 6.949845298621970869e+03 5.819280641347841083e+02 3.501004638264984123e+02 5.679734262357760599e+02 1.213178352033398824e+03
6.116881284569636819e+02 6.958483464782199917e+03 5.821280641347841538e+02 3.513193972585682445e+02 5.681734262357761054e+02 1.219609529754409323e+03
6.118881284569636136e+02 6.967073100912323753e+03 5.823280641347841993e+02 3.525567973184571997e+02 5.683734262357760372e+02 1.226059478982001792e+03
6.120881284569636591e+02 6.975613998288607945e+03 5.825280641347841311e+02 3.538125954111484361e+02 5.685734262357759690e+02 1.232528068413685560e+03
6.122881284569637046e+02 6.984105950232222312e+03 5.827280641347840628e+02 3.550867234238282890e+02 5.687734262357760144e+02 1.239015166328987561e+03
6.124881284569636364e+02 6.992548752112403236e+03 5.829280641347841083e+02 3.563791137189868437e+02 5.689734262357760599e+02 1.245520640588991910e+03
6.126881284569635682e+02 7.000942201349506831e+03 5.831280641347841538e+02 3.576896991275640403e+02 5.691734262357759917e+02 1.252044358635960634e+03
6.128881284569636136e+02 7.009286097417900237e+03 5.833280641347840856e+02 3.590184129421244847e+02 5.693734262357759235e+02 1.258586187493060834e+03
6.130881284569636591e+02 7.017580241848703736e+03 5.835280641347840174e+02 3.603651889100822245e+02 5.695734262357759690e+02 1.265145993764150262e+03
6.132881284569635909e+02 7.025824438232462853e+03 5.837280641347840628e+02 3.617299612269507634e+02 5.697734262357760144e+02 1.271723643633688653e+03
6.134881284569635227e+02 7.034018492221674023e+03 5.839280641347841083e+02 3.631126645296397442e+02 5.699734262357759462e+02 1.278319002866719984e+03
6.136881284569635682e+02 7.042162211533172012e+03 5.841280641347840401e+02 3.645132338897866475e+02 5.701734262357758780e+02 1.284931936808976616e+03
6.138881284569636136e+02 7.050255405950348177e+03 5.843280641347839719e+02 3.659316048071311798e+02 5.703734262357759235e+02 1.291562310387034131e+03
6.140881284569635454e+02 7.058297887325350530e+03 5.845280641347840174e+02 3.673677132029256427e+02 5.705734262357759690e+02 1.298209988108574180e+03
6.142881284569634772e+02 7.066289469581068261e+03 5.847280641347840628e+02 3.688214954133786136e+02 5.707734262357759008e+02 1.304874834062743048e+03
6.144881284569635227e+02 7.074229968713026210e+03 5.849280641347839946e+02 3.702928881831517742e+02 5.709734262357758325e+02 1.311556711920592306e+03
6.146881284569635682e+02 7.082119202791116550e+03 5.851280641347839264e+02 3.717818286588850469e+02 5.711734262357758780e+02 1.318255484935612685e+03
6.148881284569635000e+02 7.089956991961292260e+03 5.853280641347839719e+02 3.732882543827636823e+02 5.713734262357759235e+02 1.324971015944331612e+03
6.150881284569634317e+02 7.097743158447052338e+03 5.855280641347840174e+02 3.748121032861258186e+02 5.715734262357758553e+02 1.331703167367023980e+03
6.152881284569634772e+02 7.105477526550834227e+03 5.857280641347839492e+02 3.763533136831127308e+02 5.717734262357757871e+02 1.338451801208507959e+03
6.154881284569635227e+02 7.113159922655308947e+03 5.859280641347838809e+02 3.779118242643554026e+02 5.719734262357758325e+02 1.345216779059014243e+03
6.156881284569634545e+02 7.120790175224499762e+03 5.861280641347839264e+02 3.794875740907021964e+02 5.721734262357758780e+02 1.351997962095126013e+03
6.158881284569633863e+02 7.128368114804844481e+03 5.863280641347839719e+02 3.810805025869843803e+02 5.723734262357758098e+02 1.358795211080826220e+03
6.160881284569634317e+02 7.135893574026095848e+03 5.865280641347839037e+02 3.826905495358284952e+02 5.725734262357757416e+02 1.365608386368627635e+03
6.162881284569634772e+02 7.143366387602104624e+03 5.867280641347838355e+02 3.843176550715045323e+02 5.727734262357757871e+02 1.372437347900785880e+03
6.164881284569634090e+02 7.150786392331500792e+03 5.869280641347838809e+02 3.859617596738153225e+02 5.729734262357758325e+02 1.379281955210545448e+03
6.166881284569633408e+02 7.158153427098246539e+03 5.871280641347839264e+02 3.876228041620253180e+02 5.731734262357757643e+02 1.386142067423535764e+03
6.168881284569633863e+02 7.165467332872080988e+03 5.873280641347838582e+02 3.893007296888354745e+02 5.733734262357756961e+02 1.393017543259227750e+03
6.170881284569634317e+02 7.172727952708831253e+03 5.875280641347837900e+02 3.909954777343940577e+02 5.735734262357757416e+02 1.399908241032420847e+03
6.172881284569633635e+02 7.179935131750597975e+03 5.877280641347838355e+02 3.927069901003484347e+02 5.737734262357757871e+02 1.406814018654882375e+03
6.174881284569632953e+02 7.187088717225901746e+03 5.879280641347838809e+02 3.944352089039430780e+02 5.739734262357757189e+02 1.413734733636993951e+03
6.176881284569633408e+02 7.194188558449596712e+03 5.881280641347838127e+02 3.961800765721513926e+02 5.741734262357756506e+02 1.420670243089535916e+03
6.178881284569633863e+02 7.201234506822754156e+03 5.883280641347837445e+02 3.979415358358574508e+02 5.743734262357756961e+02 1.427620403725520646e+03
6.180881284569633181e+02 7.208226415832404200e+03 5.885280641347837900e+02 3.997195297240731406e+02 5.745734262357757416e+02 1.434585071862071572e+03
6.182881284569632498e+02 7.215164141051183833e+03 5.887280641347838355e+02 4.015140015581947637e+02 5.747734262357756734e+02 1.441564103422429980e+03
6.184881284569632953e+02 7.222047540136843963e+03 5.889280641347837673e+02 4.033248949463090298e+02 5.749734262357756052e+02 1.448557353938023880e+03
6.186881284569633408e+02 7.228876472831637329e+03 5.891280641347836990e+02 4.051521537775349771e+02 5.751734262357756506e+02 1.455564678550570534e+03
6.188881284569632726e+02 7.235650800961650930e+03 5.893280641347837445e+02 4.069957222164131849e+02 5.753734262357756961e+02 1.462585932014286982e+03
6.190881284569632044e+02 7.242370388435988389e+03 5.895280641347837900e+02 4.088555446973222161e+02 5.755734262357756279e+02 1.469620968698168554e+03
6.192881284569632498e+02 7.249035101245829537e+03 5.897280641347837218e+02 4.107315659189562780e+02 5.757734262357755597e+02 1.476669642588350598e+03
6.194881284569632953e+02 7.255644807463401776e+03 5.899280641347836536e+02 4.126237308388346037e+02 5.759734262357756052e+02 1.483731807290492270e+03
6.196881284569632271e+02 7.262199377240851391e+03 5.901280641347836990e+02 4.145319846678515887e+02 5.761734262357756506e+02 1.490807316032276049e+03
6.198881284569631589e+02 7.268698682808995727e+03 5.903280641347837445e+02 4.164562728648697316e+02 5.763734262357755824e+02 1.497896021665959324e+03
6.200881284569632044e+02 7.275142598475968043e+03 5.905280641347836763e+02 4.183965411313586173e+02 5.765734262357755142e+02 1.504997776671011252e+03
6.202881284569632498e+02 7.281531000625735032e+03 5.907280641347836081e+02 4.203527354060733501e+02 5.767734262357755597e+02 1.512112433156786437e+03
6.204881284569631816e+02 7.287863767716564325e+03 5.909280641347836536e+02 4.223248018597750502e+02 5.769734262357756052e+02 1.519239842865263199e+03
6.206881284569631134e+02 7.294140780279337378e+03 5.911280641347836990e+02 4.243126868899898909e+02 5.771734262357755370e+02 1.526379857173901883e+03
6.208881284569631589e+02 7.300361920915774135e+03 5.913280641347836308e+02 4.263163371158156565e+02 5.773734262357754687e+02 1.533532327098502037e+03
6.210881284569632044e+02 7.306527074296554019e+03 5.915280641347835626e+02 4.283356993727701933e+02 5.775734262357755142e+02 1.540697103296174419e+03
6.212881284569631362e+02 7.312636127159335956e+03 5.917280641347836081e+02 4.303707207076790837e+02 5.777734262357755597e+02 1.547874036068327541e+03
6.214881284569630679e+02 7.318688968306679271e+03 5.919280641347836536e+02 4.324213483736024273e+02 5.779734262357754915e+02 1.555062975363760870e+03
6.216881284569631134e+02 7.324685488603859994e+03 5.921280641347835854e+02 4.344875298248105651e+02 5.781734262357754233e+02 1.562263770781811672e+03
6.218881284569631589e+02 7.330625580976575293e+03 5.923280641347835171e+02 4.365692127118041981e+02 5.783734262357754687e+02 1.569476271575532110e+03
6.220881284569630907e+02 7.336509140408562416e+03 5.925280641347835626e+02 4.386663448763649171e+02 5.785734262357755142e+02 1.576700326654971150e+03
6.222881284569630225e+02 7.342336063939127598e+03 5.927280641347836081e+02 4.407788743466545611e+02 5.787734262357754460e+02 1.583935784590462390e+03
6.224881284569630679e+02 7.348106250660549449e+03 5.929280641347835399e+02 4.429067493323602207e+02 5.789734262357753778e+02 1.591182493616048532e+03
6.226881284569631134e+02 7.353819601715403223e+03 5.931280641347834717e+02 4.450499182198762469e+02 5.791734262357754233e+02 1.598440301632886985e+03
6.228881284569630452e+02 7.359476020293775036e+03 5.933280641347835171e+02 4.472083295675315071e+02 5.793734262357754687e+02 1.605709056212732321e+03
6.230881284569629770e+02 7.365075411630412418e+03 5.935280641347835626e+02 4.493819321008525094e+02 5.795734262357754005e+02 1.612988604601514226e+03
6.232881284569630225e+02 7.370617683001733894e+03 5.937280641347834944e+02 4.515706747078772310e+02 5.797734262357753323e+02 1.620278793722949104e+03
6.234881284569630679e+02 7.376102743722766718e+03 5.939280641347834262e+02 4.537745064345102719e+02 5.799734262357753778e+02 1.627579470182175783e+03
6.236881284569629997e+02 7.381530505143997289e+03 5.941280641347834717e+02 4.559933764799084202e+02 5.801734262357754233e+02 1.634890480269483760e+03
6.238881284569629315e+02 7.386900880648119710e+03 5.943280641347835171e+02 4.582272341919220935e+02 5.803734262357753551e+02 1.642211669964078283e+03
6.240881284569629770e+02 7.392213785646690667e+03 5.945280641347834489e+02 4.604760290625709445e+02 5.805734262357752868e+02 1.649542884937921599e+03
6.242881284569630225e+02 7.397469137576690628e+03 5.947280641347833807e+02 4.627397107235686349e+02 5.807734262357753323e+02 1.656883970559603085e+03
6.244881284569629543e+02 7.402666855896995003e+03 5.949280641347834262e+02 4.650182289418789310e+02 5.809734262357753778e+02 1.664234771898238478e+03
6.246881284569628860e+02 7.407806862084775275e+03 5.951280641347834717e+02 4.673115336153193198e+02 5.811734262357753096e+02 1.671595133727475286e+03
6.248881284569629315e+02 7.412889079631774621e+03 5.953280641347834035e+02 4.696195747682106116e+02 5.813734262357752414e+02 1.678964900529522538e+03
6.250881284569629770e+02 7.417913434040516222e+03 5.955280641347833352e+02 4.719423025470596258e+02 5.815734262357752868e+02 1.686343916499223951e+03
6.252881284569629088e+02 7.422879852820421547e+03 5.957280641347833807e+02 4.742796672162962750e+02 5.817734262357753323e+02 1.693732025548162710e+03
6.254881284569628406e+02 7.427788265483846772e+03 5.959280641347834262e+02 4.766316191540323075e+02 5.819734262357752641e+02 1.701129071308856965e+03
6.256881284569628860e+02 7.432638603542020064e+03 5.961280641347833580e+02 4.789981088478789388e+02 5.821734262357751959e+02 1.708534897138978295e+03
6.258881284569629315e+02 7.437430800500891564e+03 5.963280641347832898e+02 4.813790868908045013e+02 5.823734262357752414e+02 1.715949346125624061e+03
6.260881284569628633e+02 7.442164791856917873e+03 5.965280641347833352e+02 4.837745039770301787e+02 5.825734262357752868e+02 1.723372261089607491e+03
6.262881284569627951e+02 7.446840515092743772e+03 5.967280641347833807e+02 4.861843108979550152e+02 5.827734262357752186e+02 1.730803484589825075e+03
6.264881284569628406e+02 7.451457909672807546e+03 5.969280641347833125e+02 4.886084585381452143e+02 5.829734262357751504e+02 1.738242858927678981e+03
6.266881284569628860e+02 7.456016917038864449e+03 5.971280641347832443e+02 4.910468978713523711e+02 5.831734262357751959e+02 1.745690226151489242e+03
6.268881284569628178e+02 7.460517480605414676e+03 5.973280641347832898e+02 4.934995799565725747e+02 5.833734262357752414e+02 1.753145428061000530e+03
6.270881284569627496e+02 7.464959545755077670e+03 5.975280641347833352e+02 4.959664559341442214e+02 5.835734262357751732e+02 1.760608306211905756e+03
6.272881284569627951e+02 7.469343059833867301e+03 5.977280641347832670e+02 4.984474770218952244e+02 5.837734262357751049e+02 1.768078701920419462e+03
6.274881284569628406e+02 7.473667972146373359e+03 5.979280641347831988e+02 5.009425945113297303e+02 5.839734262357751504e+02 1.775556456267892827e+03
6.276881284569627724e+02 7.477934233950898488e+03 5.981280641347832443e+02 5.034517597638513280e+02 5.841734262357751959e+02 1.783041410105445266e+03
6.278881284569627041e+02 7.482141798454488708e+03 5.983280641347832898e+02 5.059749242070219566e+02 5.843734262357751277e+02 1.790533404058674478e+03
6.280881284569627496e+02 7.486290620807906635e+03 5.985280641347832216e+02 5.085120393308753250e+02 5.845734262357750595e+02 1.798032278532382634e+03
6.282881284569627951e+02 7.490380658100503751e+03 5.987280641347831533e+02 5.110630566842659164e+02 5.847734262357751049e+02 1.805537873715326214e+03
6.284881284569627269e+02 7.494411869355035378e+03 5.989280641347831988e+02 5.136279278712538598e+02 5.849734262357751504e+02 1.813050029585042921e+03
6.286881284569626587e+02 7.498384215522403792e+03 5.991280641347832443e+02 5.162066045475326064e+02 5.851734262357750822e+02 1.820568585912654498e+03
6.288881284569627041e+02 7.502297659476319495e+03 5.993280641347831761e+02 5.187990384168921310e+02 5.853734262357750140e+02 1.828093382267786637e+03
6.290881284569627496e+02 7.506152166007868800e+03 5.995280641347831079e+02 5.214051812277482441e+02 5.855734262357750595e+02 1.835624258023437278e+03
6.292881284569626814e+02 7.509947701820045040e+03 5.997280641347831533e+02 5.240249847696688903e+02 5.857734262357751049e+02 1.843161052360939038e+03
6.294881284569626132e+02 7.513684235522191557e+03 5.999280641347831988e+02 5.266584008699786636e+02 5.859734262357750367e+02 1.850703604274935287e+03
6.296881284569626587e+02 7.517361737624365560e+03 6.001280641347831306e+02 5.293053813903782157e+02 5.861734262357749685e+02 1.858251752578373953e+03
6.298881284569627041e+02 7.520980180531634687e+03 6.003280641347830624e+02 5.319658782236239176e+02 5.863734262357750140e+02 1.865805335907580684e+03
6.300881284569626359e+02 7.524539538538314446e+03 6.005280641347831079e+02 5.346398432902373088e+02 5.865734262357750595e+02 1.873364192727285399e+03
6.302881284569625677e+02 7.528039787822131075e+03 6.007280641347831533e+02 5.373272285352384188e+02 5.867734262357749913e+02 1.880928161335744335e+03
6.304881284569626132e+02 7.531480906438305283e+03 6.009280641347830851e+02 5.400279859249561696e+02 5.869734262357749230e+02 1.888497079869903246e+03
6.306881284569626587e+02 7.534862874313582324e+03 6.011280641347830169e+02 5.427420674438409378e+02 5.871734262357749685e+02 1.896070786310504673e+03
6.308881284569625905e+02 7.538185673240185679e+03 6.013280641347830624e+02 5.454694250913476026e+02 5.873734262357750140e+02 1.903649118487307760e+03
6.310881284569625223e+02 7.541449286869720709e+03 6.015280641347831079e+02 5.482100108788247326e+02 5.875734262357749458e+02 1.911231914084291247e+03
6.312881284569625677e+02 7.544653700706987365e+03 6.017280641347830397e+02 5.509637768264717579e+02 5.877734262357748776e+02 1.918819010644922628e+03
6.314881284569626132e+02 7.547798902103749242e+03 6.019280641347829715e+02 5.537306749603262688e+02 5.879734262357749230e+02 1.926410245577404794e+03
6.316881284569625450e+02 7.550884880252430776e+03 6.021280641347830169e+02 5.565106573092880353e+02 5.881734262357749685e+02 1.934005456159967252e+03
6.318881284569624768e+02 7.553911626179754421e+03 6.023280641347830624e+02 5.593036759021717899e+02 5.883734262357749003e+02 1.941604479546196444e+03
6.320881284569625223e+02 7.556879132740315072e+03 6.025280641347829942e+02 5.621096827648203771e+02 5.885734262357748321e+02 1.949207152770388575e+03
6.322881284569625677e+02 7.559787394610080810e+03 6.027280641347829260e+02 5.649286299172462122e+02 5.887734262357748776e+02 1.956813312752918819e+03
6.324881284569624995e+02 7.562636408279856369e+03 6.029280641347829715e+02 5.677604693708066179e+02 5.889734262357749230e+02 1.964422796305611655e+03
6.326881284569624313e+02 7.565426172048668377e+03 6.031280641347830169e+02 5.706051531254147449e+02 5.891734262357748548e+02 1.972035440137155547e+03
6.328881284569624768e+02 7.568156686017100583e+03 6.033280641347829487e+02 5.734626331668066541e+02 5.893734262357747866e+02 1.979651080858568321e+03
6.330881284569625223e+02 7.570827952080556315e+03 6.035280641347828805e+02 5.763328614638328418e+02 5.895734262357748321e+02 1.987269554988636628e+03
6.332881284569624540e+02 7.573439973922488207e+03 6.037280641347829260e+02 5.792157899657890994e+02 5.897734262357748776e+02 1.994890698959366773e+03
6.334881284569623858e+02 7.575992757007544242e+03 6.039280641347829715e+02 5.821113705997795478e+02 5.899734262357748094e+02 2.002514349121516034e+03
6.336881284569624313e+02 7.578486308574680152e+03 6.041280641347829032e+02 5.850195552681313984e+02 5.901734262357747411e+02 2.010140341750092375e+03
6.338881284569624768e+02 7.580920637630194506e+03 6.043280641347828350e+02 5.879402958458452986e+02 5.903734262357747866e+02 2.017768513049896001e+03
6.340881284569624086e+02 7.583295754940725601e+03 6.045280641347828805e+02 5.908735441780665951e+02 5.905734262357748321e+02 2.025398699161044988e+03
6.342881284569623404e+02 7.585611673026197423e+03 6.047280641347829260e+02 5.938192520776118499e+02 5.907734262357747639e+02 2.033030736164567543e+03
6.344881284569623858e+02 7.587868406152688294e+03 6.049280641347828578e+02 5.967773713225178653e+02 5.909734262357746957e+02 2.040664460087979023e+03
6.346881284569624313e+02 7.590065970325274066e+03 6.051280641347827896e+02 5.997478536536516458e+02 5.911734262357747411e+02 2.048299706910887380e+03
6.348881284569623631e+02 7.592204383280803086e+03 6.053280641347828350e+02 6.027306507723291134e+02 5.913734262357747866e+02 2.055936312570576320e+03
6.350881284569622949e+02 7.594283664480627522e+03 6.055280641347828805e+02 6.057257143379821400e+02 5.915734262357747184e+02 2.063574112967663950e+03
6.352881284569623404e+02 7.596303835103280107e+03 6.057280641347828123e+02 6.087329959658687812e+02 5.917734262357746502e+02 2.071212943971752793e+03
6.354881284569623858e+02 7.598264918037103598e+03 6.059280641347827441e+02 6.117524472248135226e+02 5.919734262357746957e+02 2.078852641427059098e+03
6.356881284569623176e+02 7.600166937872832023e+03 6.061280641347827896e+02 6.147840196349832240e+02 5.921734262357747411e+02 2.086493041158089909e+03
6.358881284569622494e+02 7.602009920896121002e+03 6.063280641347828350e+02 6.178276646656972844e+02 5.923734262357746729e+02 2.094133978975308764e+03
6.360881284569622949e+02 7.603793895080037146e+03 6.065280641347827668e+02 6.208833337332810061e+02 5.925734262357746047e+02 2.101775290680859143e+03
6.362881284569623404e+02 7.605518890077483775e+03 6.067280641347826986e+02 6.239509781989527255e+02 5.927734262357746502e+02 2.109416812074251084e+03
6.364881284569622721e+02 7.607184937213607554e+03 6.069280641347827441e+02 6.270305493667423207e+02 5.929734262357746957e+02 2.117058378958051435e+03
6.366881284569622039e+02 7.608792069478139638e+03 6.071280641347827896e+02 6.301219984814465533e+02 5.931734262357746275e+02 2.124699827143618222e+03
6.368881284569622494e+02 7.610340321517694065e+03 6.073280641347827213e+02 6.332252767266194269e+02 5.933734262357745592e+02 2.132340992456853655e+03
6.370881284569622949e+02 7.611829729628031600e+03 6.075280641347826531e+02 6.363403352226068819e+02 5.935734262357746047e+02 2.139981710743909389e+03
6.372881284569622267e+02 7.613260331746272641e+03 6.077280641347826986e+02 6.394671250246078671e+02 5.937734262357746502e+02 2.147621817876934529e+03
6.374881284569621585e+02 7.614632167443068283e+03 6.079280641347827441e+02 6.426055971207667881e+02 5.939734262357745820e+02 2.155261149759833188e+03
6.376881284569622039e+02 7.615945277914741382e+03 6.081280641347826759e+02 6.457557024303025628e+02 5.941734262357745138e+02 2.162899542334037505e+03
6.378881284569622494e+02 7.617199705975364850e+03 6.083280641347826077e+02 6.489173918016899734e+02 5.943734262357745592e+02 2.170536831584246102e+03
6.380881284569621812e+02 7.618395496048818131e+03 6.085280641347826531e+02 6.520906160108528411e+02 5.945734262357746047e+02 2.178172853544218015e+03
6.382881284569621130e+02 7.619532694160800020e+03 6.087280641347826986e+02 6.552753257593944909e+02 5.947734262357745365e+02 2.185807444302503427e+03
6.384881284569621585e+02 7.620611347930796001e+03 6.089280641347826304e+02 6.584714716728740314e+02 5.949734262357744683e+02 2.193440440008277619e+03
6.386881284569622039e+02 7.621631506564019219e+03 6.091280641347825622e+02 6.616790042991179916e+02 5.951734262357745138e+02 2.201071676877084883e+03
6.388881284569621357e+02 7.622593220843295967e+03 6.093280641347826077e+02 6.648978741065409395e+02 5.953734262357745592e+02 2.208700991196624727e+03
6.390881284569620675e+02 7.623496543120941169e+03 6.095280641347826531e+02 6.681280314825322648e+02 5.955734262357744910e+02 2.216328219332542176e+03
6.392881284569621130e+02 7.624341527310569290e+03 6.097280641347825849e+02 6.713694267318494440e+02 5.957734262357744228e+02 2.223953197734229434e+03
6.394881284569621585e+02 7.625128228878889786e+03 6.099280641347825167e+02 6.746220100750729216e+02 5.959734262357744683e+02 2.231575762940589357e+03
6.396881284569620902e+02 7.625856704837457073e+03 6.101280641347825622e+02 6.778857316470597425e+02 5.961734262357745138e+02 2.239195751585833477e+03
6.398881284569620220e+02 7.626527013734398679e+03 6.103280641347826077e+02 6.811605414954638036e+02 5.963734262357744456e+02 2.246813000405275488e+03
6.400881284569620675e+02 7.627139215646094272e+03 6.105280641347825394e+02 6.844463895792583799e+02 5.965734262357743773e+02 2.254427346241115174e+03
6.402881284569621130e+02 7.627693372168834685e+03 6.107280641347824712e+02 6.877432257673241338e+02 5.967734262357744228e+02 2.262038626048240985e+03
6.404881284569620448e+02 7.628189546410439107e+03 6.109280641347825167e+02 6.910509998370380345e+02 5.969734262357744683e+02 2.269646676899982140e+03
6.406881284569619766e+02 7.628627802981860441e+03 6.111280641347825622e+02 6.943696614729198018e+02 5.971734262357744001e+02 2.277251335993911198e+03
6.408881284569620220e+02 7.629008207988727918e+03 6.113280641347824940e+02 6.976991602652855136e+02 5.973734262357743319e+02 2.284852440657639363e+03
6.410881284569620675e+02 7.629330829022894250e+03 6.115280641347824258e+02 7.010394457089631715e+02 5.975734262357743773e+02 2.292449828354569490e+03
6.412881284569619993e+02 7.629595735153928217e+03 6.117280641347824712e+02 7.043904672020181579e+02 5.977734262357744228e+02 2.300043336689672742e+03
6.414881284569619311e+02 7.629802996920593614e+03 6.119280641347825167e+02 7.077521740445115483e+02 5.979734262357743546e+02 2.307632803415262060e+03
6.416881284569619766e+02 7.629952686322290901e+03 6.121280641347824485e+02 7.111245154373013975e+02 5.981734262357742864e+02 2.315218066436767003e+03
6.418881284569620220e+02 7.630044876810484311e+03 6.123280641347823803e+02 7.145074404808677855e+02 5.983734262357743319e+02 2.322798963818475841e+03
6.420881284569619538e+02 7.630079643280082564e+03 6.125280641347824258e+02 7.179008981741689013e+02 5.985734262357743773e+02 2.330375333789289016e+03
6.422881284569618856e+02 7.630057062060815042e+03 6.127280641347824712e+02 7.213048374135331642e+02 5.987734262357743091e+02 2.337947014748465335e+03
6.424881284569619311e+02 7.629977210908567031e+03 6.129280641347824030e+02 7.247192069915715820e+02 5.989734262357742409e+02 2.345513845271377249e+03
6.426881284569619766e+02 7.629840168996701323e+03 6.131280641347823348e+02 7.281439555961326278e+02 5.991734262357742864e+02 2.353075664115232030e+03
6.428881284569619083e+02 7.629646016907351623e+03 6.133280641347823803e+02 7.315790318092908819e+02 5.993734262357743319e+02 2.360632310224774301e+03
6.430881284569618401e+02 7.629394836622685943e+03 6.135280641347824258e+02 7.350243841063384025e+02 5.995734262357742637e+02 2.368183622738029499e+03
6.432881284569618856e+02 7.629086711516159994e+03 6.137280641347823575e+02 7.384799608548422611e+02 5.997734262357741954e+02 2.375729440992004584e+03
6.434881284569619311e+02 7.628721726343741466e+03 6.139280641347822893e+02 7.419457103137110607e+02 5.999734262357742409e+02 2.383269604528383752e+03
6.436881284569618629e+02 7.628299967235112490e+03 6.141280641347823348e+02 7.454215806322956723e+02 6.001734262357742864e+02 2.390803953099204136e+03
6.438881284569617947e+02 7.627821521684853906e+03 6.143280641347823803e+02 7.489075198495154382e+02 6.003734262357742182e+02 2.398332326672533782e+03
6.440881284569618401e+02 7.627286478543610428e+03 6.145280641347823121e+02 7.524034758930220050e+02 6.005734262357741500e+02 2.405854565438150985e+03
6.442881284569618856e+02 7.626694928009229443e+03 6.147280641347822439e+02 7.559093965783936255e+02 6.007734262357741954e+02 2.413370509813197714e+03
6.444881284569618174e+02 7.626046961617895249e+03 6.149280641347822893e+02 7.594252296083446936e+02 6.009734262357742409e+02 2.420880000447800739e+03
6.446881284569617492e+02 7.625342672235226928e+03 6.151280641347823348e+02 7.629509225719789356e+02 6.011734262357741727e+02 2.428382878230710503e+03
6.448881284569617947e+02 7.624582154047373479e+03 6.153280641347822666e+02 7.664864229440539702e+02 6.013734262357741045e+02 2.435878984294938618e+03
6.450881284569618401e+02 7.623765502552083490e+03 6.155280641347821984e+02 7.700316780843078277e+02 6.015734262357741500e+02 2.443368160023338532e+03
6.452881284569617719e+02 7.622892814549764807e+03 6.157280641347822439e+02 7.735866352367695526e+02 6.017734262357741954e+02 2.450850247054199372e+03
6.454881284569617037e+02 7.621964188134522374e+03 6.159280641347822893e+02 7.771512415291324487e+02 6.019734262357741272e+02 2.458325087286822509e+03
6.456881284569617492e+02 7.620979722685185152e+03 6.161280641347822211e+02 7.807254439721392600e+02 6.021734262357740590e+02 2.465792522887081304e+03
6.458881284569617947e+02 7.619939518856314862e+03 6.163280641347821529e+02 7.843091894589973663e+02 6.023734262357741045e+02 2.473252396292994035e+03
6.460881284569617264e+02 7.618843678569211079e+03 6.165280641347821984e+02 7.879024247648347909e+02 6.025734262357741500e+02 2.480704550220204510e+03
6.462881284569616582e+02 7.617692305002883586e+03 6.167280641347822439e+02 7.915050965461547321e+02 6.027734262357740818e+02 2.488148827667529076e+03
6.464881284569617037e+02 7.616485502585032918e+03 6.169280641347821756e+02 7.951171513403419340e+02 6.029734262357740135e+02 2.495585071922461793e+03
6.466881284569617492e+02 7.615223376983003618e+03 6.171280641347821074e+02 7.987385355651972532e+02 6.031734262357740590e+02 2.503013126566640040e+03
6.468881284569616810e+02 7.613906035094739309e+03 6.173280641347821529e+02 8.023691955184798417e+02 6.033734262357741045e+02 2.510432835481304664e+03
6.470881284569616128e+02 7.612533585039707759e+03 6.175280641347821984e+02 8.060090773774937816e+02 6.035734262357740363e+02 2.517844042852760595e+03
6.472881284569616582e+02 7.611106136149840495e+03 6.177280641347821302e+02 8.096581271986893853e+02 6.037734262357739681e+02 2.525246593177801969e+03
6.474881284569617037e+02 7.609623798960437853e+03 6.179280641347820620e+02 8.133162909172982609e+02 6.039734262357740135e+02 2.532640331269128637e+03
6.476881284569616355e+02 7.608086685201087676e+03 6.181280641347821074e+02 8.169835143470011189e+02 6.041734262357740590e+02 2.540025102260723997e+03
6.478881284569615673e+02 7.606494907786553085e+03 6.183280641347821529e+02 8.206597431795968305e+02 6.043734262357739908e+02 2.547400751613222383e+03
6.480881284569616128e+02 7.604848580807668441e+03 6.185280641347820847e+02 8.243449229847219613e+02 6.045734262357739226e+02 2.554767125119292814e+03
6.482881284569616582e+02 7.603147819522223472e+03 6.187280641347820165e+02 8.280389992095922480e+02 6.047734262357739681e+02 2.562124068908956360e+03
6.484881284569615900e+02 7.601392740345839229e+03 6.189280641347820620e+02 8.317419171787556706e+02 6.049734262357740135e+02 2.569471429454872577e+03
6.486881284569615218e+02 7.599583460842834938e+03 6.191280641347821074e+02 8.354536220938881570e+02 6.051734262357739453e+02 2.576809053577675513e+03
6.488881284569615673e+02 7.597720099717092126e+03 6.193280641347820392e+02 8.391740590335876959e+02 6.053734262357738771e+02 2.584136788451205121e+03
6.490881284569616128e+02 7.595802776802921471e+03 6.195280641347819710e+02 8.429031729532441659e+02 6.055734262357739226e+02 2.591454481607800972e+03
6.492881284569615445e+02 7.593831613055906928e+03 6.197280641347820165e+02 8.466409086848713059e+02 6.057734262357739681e+02 2.598761980943474555e+03
6.494881284569614763e+02 7.591806730543757112e+03 6.199280641347820620e+02 8.503872109370055341e+02 6.059734262357738999e+02 2.606059134723149782e+03
6.496881284569615218e+02 7.589728252437153060e+03 6.201280641347819937e+02 8.541420242946130656e+02 6.061734262357738316e+02 2.613345791585847564e+03
6.498881284569615673e+02 7.587596303000595981e+03 6.203280641347819255e+02 8.579052932190332967e+02 6.063734262357738771e+02 2.620621800549838554e+03
6.500881284569614991e+02 7.585411007583239552e+03 6.205280641347819710e+02 8.616769620479306013e+02 6.065734262357739226e+02 2.627887011017751774e+03
6.502881284569614309e+02 7.583172492609733126e+03 6.207280641347820165e+02 8.654569749952759139e+02 6.067734262357738544e+02 2.635141272781732823e+03
6.504881284569614763e+02 7.580880885571054023e+03 6.209280641347819483e+02 8.692452761513532096e+02 6.069734262357737862e+02 2.642384436028497475e+03
6.506881284569615218e+02 7.578536315015348009e+03 6.211280641347818801e+02 8.730418094827982713e+02 6.071734262357738316e+02 2.649616351344424402e+03
6.508881284569614536e+02 7.576138910538765231e+03 6.213280641347819255e+02 8.768465188326441648e+02 6.073734262357738771e+02 2.656836869720565119e+03
6.510881284569613854e+02 7.573688802776287957e+03 6.215280641347819710e+02 8.806593479203933157e+02 6.075734262357738089e+02 2.664045842557663946e+03
6.512881284569614309e+02 7.571186123392569243e+03 6.217280641347819028e+02 8.844802403421202825e+02 6.077734262357737407e+02 2.671243121671177505e+03
6.514881284569614763e+02 7.568631005072777953e+03 6.219280641347818346e+02 8.883091395706027242e+02 6.079734262357737862e+02 2.678428559296192361e+03
6.516881284569614081e+02 7.566023581513426507e+03 6.221280641347818801e+02 8.921459889554529354e+02 6.081734262357738316e+02 2.685602008092400411e+03
6.518881284569613399e+02 7.563363987413213181e+03 6.223280641347819255e+02 8.959907317232843980e+02 6.083734262357737634e+02 2.692763321148975137e+03
6.520881284569613854e+02 7.560652358463865312e+03 6.225280641347818573e+02 8.998433109779073220e+02 6.085734262357736952e+02 2.699912351989491526e+03
6.522881284569614309e+02 7.557888831340987963e+03 6.227280641347817891e+02 9.037036697005376027e+02 6.087734262357737407e+02 2.707048954576755477e+03
6.524881284569613626e+02 7.555073543694913496e+03 6.229280641347818346e+02 9.075717507500291958e+02 6.089734262357737862e+02 2.714172983317647777e+03
6.526881284569612944e+02 7.552206634141544782e+03 6.231280641347818801e+02 9.114474968631170668e+02 6.091734262357737180e+02 2.721284293067911221e+03
6.528881284569613399e+02 7.549288242253222052e+03 6.233280641347818118e+02 9.153308506547076604e+02 6.093734262357736498e+02 2.728382739136951386e+03
6.530881284569613854e+02 7.546318508549586113e+03 6.235280641347817436e+02 9.192217546181681200e+02 6.095734262357736952e+02 2.735468177292557357e+03
6.532881284569613172e+02 7.543297574488439750e+03 6.237280641347817891e+02 9.231201511256472259e+02 6.097734262357737407e+02 2.742540463765640197e+03
6.534881284569612490e+02 7.540225582456623670e+03 6.239280641347818346e+02 9.270259824284029264e+02 6.099734262357736725e+02 2.749599455254894565e+03
6.536881284569612944e+02 7.537102675760897910e+03 6.241280641347817664e+02 9.309391906571700019e+02 6.101734262357736043e+02 2.756645008931485336e+03
6.538881284569613399e+02 7.533928998618828700e+03 6.243280641347816982e+02 9.348597178225421658e+02 6.103734262357736498e+02 2.763676982443681027e+03
6.540881284569612717e+02 7.530704696149679876e+03 6.245280641347817436e+02 9.387875058153691725e+02 6.105734262357736952e+02 2.770695233921428098e+03
6.542881284569612035e+02 7.527429914365317927e+03 6.247280641347817891e+02 9.427224964071640443e+02 6.107734262357736270e+02 2.777699621980934808e+03
6.544881284569612490e+02 7.524104800161114326e+03 6.249280641347817209e+02 9.466646312505575906e+02 6.109734262357735588e+02 2.784690005729233235e+03
6.546881284569612944e+02 7.520729501306876045e+03 6.251280641347816527e+02 9.506138518797544066e+02 6.111734262357736043e+02 2.791666244768663546e+03
6.548881284569612262e+02 7.517304166437764252e+03 6.253280641347816982e+02 9.545700997110116077e+02 6.113734262357736498e+02 2.798628199201358711e+03
6.550881284569611580e+02 7.513828945045227556e+03 6.255280641347817436e+02 9.585333160431277975e+02 6.115734262357735815e+02 2.805575729633709216e+03
6.552881284569612035e+02 7.510303987467957995e+03 6.257280641347816754e+02 9.625034420579708012e+02 6.117734262357735133e+02 2.812508697180775471e+03
6.554881284569612490e+02 7.506729444882843381e+03 6.259280641347816072e+02 9.664804188210081293e+02 6.119734262357735588e+02 2.819426963470667033e+03
6.556881284569611807e+02 7.503105469295936928e+03 6.261280641347816527e+02 9.704641872818710908e+02 6.121734262357736043e+02 2.826330390648906814e+03
6.558881284569611125e+02 7.499432213533434151e+03 6.263280641347816982e+02 9.744546882749123142e+02 6.123734262357735361e+02 2.833218841382747996e+03
6.560881284569611580e+02 7.495709831232657962e+03 6.265280641347816299e+02 9.784518625198066957e+02 6.125734262357734679e+02 2.840092178865481401e+03
6.562881284569612035e+02 7.491938476833074674e+03 6.267280641347815617e+02 9.824556506221655354e+02 6.127734262357735133e+02 2.846950266820690103e+03
6.564881284569611353e+02 7.488118305567299103e+03 6.269280641347816072e+02 9.864659930741626113e+02 6.129734262357735588e+02 2.853792969506454028e+03
6.566881284569610671e+02 7.484249473452124221e+03 6.271280641347816527e+02 9.904828302551695742e+02 6.131734262357734906e+02 2.860620151719569094e+03
6.568881284569611125e+02 7.480332137279558992e+03 6.273280641347815845e+02 9.945061024324320442e+02 6.133734262357734224e+02 2.867431678799725887e+03
6.570881284569611580e+02 7.476366454607890773e+03 6.275280641347815163e+02 9.985357497617482068e+02 6.135734262357734679e+02 2.874227416633593748e+03
6.572881284569610898e+02 7.472352583752746796e+03 6.277280641347815617e+02 1.002571712288166964e+03 6.137734262357735133e+02 2.881007231658953970e+03
6.574881284569610216e+02 7.468290683778182938e+03 6.279280641347816072e+02 1.006613929946701887e+03 6.139734262357734451e+02 2.887770990868733861e+03
6.576881284569610671e+02 7.464180914487768860e+03 6.281280641347815390e+02 1.010662342563057678e+03 6.141734262357733769e+02 2.894518561815067187e+03
6.578881284569611125e+02 7.460023436415721335e+03 6.283280641347814708e+02 1.014716889854396754e+03 6.143734262357734224e+02 2.901249812613266840e+03
6.580881284569610443e+02 7.455818410818021221e+03 6.285280641347815163e+02 1.018777511430094250e+03 6.145734262357734679e+02 2.907964611945787055e+03
6.582881284569609761e+02 7.451565999663551338e+03 6.287280641347815617e+02 1.022844146792514834e+03 6.147734262357733996e+02 2.914662829066151062e+03
6.584881284569610216e+02 7.447266365625264370e+03 6.289280641347814935e+02 1.026916735337822274e+03 6.149734262357733314e+02 2.921344333802851907e+03
6.586881284569610671e+02 7.442919672071369860e+03 6.291280641347814253e+02 1.030995216356789342e+03 6.151734262357733769e+02 2.928008996563215987e+03
6.588881284569609988e+02 7.438526083056515745e+03 6.293280641347814708e+02 1.035079529035632959e+03 6.153734262357734224e+02 2.934656688337197465e+03
6.590881284569609306e+02 7.434085763313002644e+03 6.295280641347815163e+02 1.039169612456852747e+03 6.155734262357733542e+02 2.941287280701176769e+03
6.592881284569609761e+02 7.429598878242007231e+03 6.297280641347814480e+02 1.043265405600093573e+03 6.157734262357732860e+02 2.947900645821749094e+03
6.594881284569610216e+02 7.425065593904851085e+03 6.299280641347813798e+02 1.047366847343032987e+03 6.159734262357733314e+02 2.954496656459397400e+03
6.596881284569609534e+02 7.420486077014254988e+03 6.301280641347814253e+02 1.051473876462266617e+03 6.161734262357733769e+02 2.961075185972182680e+03
6.598881284569608852e+02 7.415860494925612329e+03 6.303280641347814708e+02 1.055586431634211749e+03 6.163734262357733087e+02 2.967636108319402865e+03
6.600881284569609306e+02 7.411189015628306151e+03 6.305280641347814026e+02 1.059704451436030467e+03 6.165734262357732405e+02 2.974179298065218063e+03
6.602881284569609761e+02 7.406471807737041672e+03 6.307280641347813344e+02 1.063827874346579392e+03 6.167734262357732860e+02 2.980704630382185769e+03
6.604881284569609079e+02 7.401709040483171520e+03 6.309280641347813798e+02 1.067956638747344641e+03 6.169734262357733314e+02 2.987211981054831085e+03
6.606881284569608397e+02 7.396900883706071909e+03 6.311280641347814253e+02 1.072090682923413851e+03 6.171734262357732632e+02 2.993701226483136907e+03
6.608881284569608852e+02 7.392047507844515167e+03 6.313280641347813571e+02 1.076229945064453887e+03 6.173734262357731950e+02 3.000172243686022284e+03
6.610881284569609306e+02 7.387149083928095934e+03 6.315280641347812889e+02 1.080374363265712191e+03 6.175734262357732405e+02 3.006624910304759396e+03
6.612881284569608624e+02 7.382205783568642801e+03 6.317280641347813344e+02 1.084523875529014276e+03 6.177734262357732860e+02 3.013059104606377787e+03
6.614881284569607942e+02 7.377217778951659056e+03 6.319280641347813798e+02 1.088678419763790544e+03 6.179734262357732177e+02 3.019474705487014035e+03
6.616881284569608397e+02 7.372185242827809816e+03 6.321280641347813116e+02 1.092837933788100599e+03 6.181734262357731495e+02 3.025871592475233228e+03
6.618881284569608852e+02 7.367108348504403693e+03 6.323280641347812434e+02 1.097002355329698730e+03 6.183734262357731950e+02 3.032249645735330432e+03
6.620881284569608169e+02 7.361987269836917221e+03 6.325280641347812889e+02 1.101171622027082549e+03 6.185734262357732405e+02 3.038608746070553025e+03
6.622881284569607487e+02 7.356822181220512903e+03 6.327280641347813344e+02 1.105345671430565517e+03 6.187734262357731723e+02 3.044948774926308488e+03
6.624881284569607942e+02 7.351613257581619109e+03 6.329280641347812661e+02 1.109524441003361062e+03 6.189734262357731041e+02 3.051269614393373104e+03
6.626881284569608397e+02 7.346360674369500884e+03 6.331280641347811979e+02 1.113707868122695800e+03 6.191734262357731495e+02 3.057571147210993331e+03
6.628881284569607715e+02 7.341064607547879859e+03 6.333280641347812434e+02 1.117895890080907293e+03 6.193734262357731950e+02 3.063853256769993550e+03
6.630881284569607033e+02 7.335725233586545073e+03 6.335280641347812889e+02 1.122088444086568643e+03 6.195734262357731268e+02 3.070115827115827869e+03
6.632881284569607487e+02 7.330342729453029278e+03 6.337280641347812207e+02 1.126285467265624902e+03 6.197734262357730586e+02 3.076358742951630120e+03
6.634881284569607942e+02 7.324917272604270693e+03 6.339280641347811525e+02 1.130486896662543131e+03 6.199734262357731041e+02 3.082581889641172893e+03
6.636881284569607260e+02 7.319449040978341145e+03 6.341280641347811979e+02 1.134692669241475187e+03 6.201734262357731495e+02 3.088785153211824763e+03
6.638881284569606578e+02 7.313938212986142389e+03 6.343280641347812434e+02 1.138902721887410507e+03 6.203734262357730813e+02 3.094968420357454761e+03
6.640881284569607033e+02 7.308384967503186090e+03 6.345280641347811752e+02 1.143116991407374144e+03 6.205734262357730131e+02 3.101131578441317288e+03
6.642881284569607487e+02 7.302789483861371082e+03 6.347280641347811070e+02 1.147335414531616152e+03 6.207734262357730586e+02 3.107274515498881101e+03
6.644881284569606805e+02 7.297151941840782456e+03 6.349280641347811525e+02 1.151557927914816219e+03 6.209734262357731041e+02 3.113397120240613276e+03
6.646881284569606123e+02 7.291472521661526116e+03 6.351280641347811979e+02 1.155784468137288968e+03 6.211734262357730358e+02 3.119499282054747709e+03
6.648881284569606578e+02 7.285751403975578796e+03 6.353280641347811297e+02 1.160014971706216784e+03 6.213734262357729676e+02 3.125580891010009509e+03
6.650881284569607033e+02 7.279988769858697196e+03 6.355280641347810615e+02 1.164249375056889903e+03 6.215734262357730131e+02 3.131641837858293457e+03
6.652881284569606350e+02 7.274184800802307109e+03 6.357280641347811070e+02 1.168487614553948561e+03 6.217734262357730586e+02 3.137682014037303361e+03
6.654881284569605668e+02 7.268339678705454389e+03 6.359280641347811525e+02 1.172729626492630132e+03 6.219734262357729904e+02 3.143701311673150485e+03
6.656881284569606123e+02 7.262453585866752292e+03 6.361280641347810842e+02 1.176975347100047657e+03 6.221734262357729222e+02 3.149699623582943786e+03
6.658881284569606578e+02 7.256526704976409746e+03 6.363280641347810160e+02 1.181224712536463130e+03 6.223734262357729676e+02 3.155676843277302396e+03
6.660881284569605896e+02 7.250559219108225079e+03 6.365280641347810615e+02 1.185477658896574439e+03 6.225734262357730131e+02 3.161632864962845360e+03
6.662881284569605214e+02 7.244551311711646122e+03 6.367280641347811070e+02 1.189734122210800933e+03 6.227734262357729449e+02 3.167567583544643185e+03
6.664881284569605668e+02 7.238503166603841237e+03 6.369280641347810388e+02 1.193994038446596733e+03 6.229734262357728767e+02 3.173480894628639817e+03
6.666881284569606123e+02 7.232414967961816728e+03 6.371280641347809706e+02 1.198257343509768134e+03 6.231734262357729222e+02 3.179372694524026429e+03
6.668881284569605441e+02 7.226286900314550621e+03 6.373280641347810160e+02 1.202523973245792376e+03 6.233734262357729676e+02 3.185242880245563811e+03
6.670881284569604759e+02 7.220119148535150089e+03 6.375280641347810615e+02 1.206793863441138456e+03 6.235734262357728994e+02 3.191091349515892489e+03
6.672881284569605214e+02 7.213911897833039802e+03 6.377280641347809933e+02 1.211066949824623634e+03 6.237734262357728312e+02 3.196918000767796457e+03
6.674881284569605668e+02 7.207665333746207580e+03 6.379280641347809251e+02 1.215343168068758132e+03 6.239734262357728767e+02 3.202722733146414612e+03
6.676881284569604986e+02 7.201379642133436391e+03 6.381280641347809706e+02 1.219622453791098906e+03 6.241734262357729222e+02 3.208505446511422633e+03
6.678881284569604304e+02 7.195055009166592754e+03 6.383280641347810160e+02 1.223904742555615940e+03 6.243734262357728539e+02 3.214266041439171659e+03
6.680881284569604759e+02 7.188691621322930587e+03 6.385280641347809478e+02 1.228189969874062399e+03 6.245734262357727857e+02 3.220004419224819230e+03
6.682881284569605214e+02 7.182289665377458732e+03 6.387280641347808796e+02 1.232478071207369112e+03 6.247734262357728312e+02 3.225720481884364744e+03
6.684881284569604531e+02 7.175849328395288467e+03 6.389280641347809251e+02 1.236768981967022228e+03 6.249734262357728767e+02 3.231414132156691721e+03
6.686881284569603849e+02 7.169370797724046497e+03 6.391280641347809706e+02 1.241062637516457926e+03 6.251734262357728085e+02 3.237085273505550958e+03
6.688881284569604304e+02 7.162854260986303416e+03 6.393280641347809024e+02 1.245358973172473725e+03 6.253734262357727403e+02 3.242733810121519582e+03
6.690881284569604759e+02 7.156299906072048543e+03 6.395280641347808341e+02 1.249657924206641383e+03 6.255734262357727857e+02 3.248359646923911896e+03
6.692881284569604077e+02 7.149707921131192052e+03 6.397280641347808796e+02 1.253959425846722297e+03 6.257734262357728312e+02 3.253962689562638843e+03
6.694881284569603395e+02 7.143078494566059817e+03 6.399280641347809251e+02 1.258263413278089274e+03 6.259734262357727630e+02 3.259542844420055644e+03
6.696881284569603849e+02 7.136411815023990130e+03 6.401280641347808569e+02 1.262569821645160346e+03 6.261734262357726948e+02 3.265100018612757140e+03
6.698881284569604304e+02 7.129708071389901306e+03 6.403280641347807887e+02 1.266878586052846231e+03 6.263734262357727403e+02 3.270634119993339482e+03
6.700881284569603622e+02 7.122967452778933875e+03 6.405280641347808341e+02 1.271189641567991885e+03 6.265734262357727857e+02 3.276145057152098616e+03
6.702881284569602940e+02 7.116190148529083672e+03 6.407280641347808796e+02 1.275502923220817365e+03 6.267734262357727175e+02 3.281632739418732399e+03
6.704881284569603395e+02 7.109376348193892227e+03 6.409280641347808114e+02 1.279818366006390761e+03 6.269734262357726493e+02 3.287097076863980419e+03
6.706881284569603849e+02 7.102526241535184454e+03 6.411280641347807432e+02 1.284135904886084745e+03 6.271734262357726948e+02 3.292537980301217885e+03
6.708881284569603167e+02 7.095640018515812699e+03 6.413280641347807887e+02 1.288455474789055870e+03 6.273734262357727403e+02 3.297955361288026324e+03
6.710881284569602485e+02 7.088717869292417163e+03 6.415280641347808341e+02 1.292777010613704306e+03 6.275734262357726720e+02 3.303349132127717894e+03
6.712881284569602940e+02 7.081759984208270907e+03 6.417280641347807659e+02 1.297100447229166775e+03 6.277734262357726038e+02 3.308719205870832411e+03
6.714881284569603395e+02 7.074766553786126678e+03 6.419280641347806977e+02 1.301425719476801760e+03 6.279734262357726493e+02 3.314065496316584358e+03
6.716881284569602713e+02 7.067737768721090106e+03 6.421280641347807432e+02 1.305752762171687209e+03 6.281734262357726948e+02 3.319387918014264415e+03
6.718881284569602030e+02 7.060673819873540197e+03 6.423280641347807887e+02 1.310081510104102108e+03 6.283734262357726266e+02 3.324686386264624161e+03
6.720881284569602485e+02 7.053574898262072566e+03 6.425280641347807205e+02 1.314411898041042150e+03 6.285734262357725584e+02 3.329960817121215314e+03
6.722881284569602940e+02 7.046441195056501783e+03 6.427280641347806522e+02 1.318743860727726997e+03 6.287734262357726038e+02 3.335211127391681657e+03
6.724881284569602258e+02 7.039272901570861904e+03 6.429280641347806977e+02 1.323077332889110949e+03 6.289734262357726493e+02 3.340437234639014150e+03
6.726881284569601576e+02 7.032070209256454291e+03 6.431280641347807432e+02 1.327412249231389296e+03 6.291734262357725811e+02 3.345639057182781016e+03
6.728881284569602030e+02 7.024833309694937270e+03 6.433280641347806750e+02 1.331748544443532637e+03 6.293734262357725129e+02 3.350816514100314635e+03
6.730881284569602485e+02 7.017562394591456723e+03 6.435280641347806068e+02 1.336086153198808688e+03 6.295734262357725584e+02 3.355969525227847043e+03
6.732881284569601803e+02 7.010257655767789402e+03 6.437280641347806522e+02 1.340425010156312055e+03 6.297734262357726038e+02 3.361098011161628165e+03
6.734881284569601121e+02 7.002919285155518082e+03 6.439280641347806977e+02 1.344765049962491275e+03 6.299734262357725356e+02 3.366201893258982182e+03
6.736881284569601576e+02 6.995547474789257649e+03 6.441280641347806295e+02 1.349106207252693821e+03 6.301734262357724674e+02 3.371281093639368464e+03
6.738881284569602030e+02 6.988142416799932107e+03 6.443280641347805613e+02 1.353448416652707920e+03 6.303734262357725129e+02 3.376335535185348363e+03
6.740881284569601348e+02 6.980704303408050691e+03 6.445280641347806068e+02 1.357791612780303012e+03 6.305734262357725584e+02 3.381365141543559275e+03
6.742881284569600666e+02 6.973233326917017621e+03 6.447280641347806522e+02 1.362135730246779303e+03 6.307734262357724901e+02 3.386369837125626873e+03
6.744881284569601121e+02 6.965729679706510069e+03 6.449280641347805840e+02 1.366480703658512539e+03 6.309734262357724219e+02 3.391349547109061859e+03
6.746881284569601576e+02 6.958193554225875232e+03 6.451280641347805158e+02 1.370826467618527886e+03 6.311734262357724674e+02 3.396304197438094889e+03
6.748881284569600894e+02 6.950625142987555591e+03 6.453280641347805613e+02 1.375172956728041299e+03 6.313734262357725129e+02 3.401233714824488288e+03
6.750881284569600211e+02 6.943024638560539643e+03 6.455280641347806068e+02 1.379520105588020670e+03 6.315734262357724447e+02 3.406138026748302309e+03
6.752881284569600666e+02 6.935392233563882655e+03 6.457280641347805386e+02 1.383867848800755382e+03 6.317734262357723765e+02 3.411017061458653188e+03
6.754881284569601121e+02 6.927728120660232889e+03 6.459280641347804703e+02 1.388216120971420196e+03 6.319734262357724219e+02 3.415870747974383903e+03
6.756881284569600439e+02 6.920032492549411472e+03 6.461280641347805158e+02 1.392564856709651167e+03 6.321734262357724674e+02 3.420699016084745381e+03
6.758881284569599757e+02 6.912305541961990457e+03 6.463280641347805613e+02 1.396913990631098159e+03 6.323734262357723992e+02 3.425501796350004042e+03
6.760881284569600211e+02 6.904547461652970014e+03 6.465280641347804931e+02 1.401263457359013273e+03 6.325734262357723310e+02 3.430279020102051618e+03
6.762881284569600666e+02 6.896758444395439255e+03 6.467280641347804249e+02 1.405613191525829961e+03 6.327734262357723765e+02 3.435030619444944477e+03
6.764881284569599984e+02 6.888938682974290714e+03 6.469280641347804703e+02 1.409963127774726900e+03 6.329734262357724219e+02 3.439756527255418405e+03
6.766881284569599302e+02 6.881088370179960293e+03 6.471280641347805158e+02 1.414313200761215739e+03 6.331734262357723537e+02 3.444456677183367901e+03
6.768881284569599757e+02 6.873207698802225423e+03 6.473280641347804476e+02 1.418663345154712715e+03 6.333734262357722855e+02 3.449131003652298659e+03
6.770881284569600211e+02 6.865296861624020494e+03 6.475280641347803794e+02 1.423013495640140945e+03 6.335734262357723310e+02 3.453779441859734106e+03
6.772881284569599529e+02 6.857356051415299589e+03 6.477280641347804249e+02 1.427363586919496811e+03 6.337734262357723765e+02 3.458401927777572382e+03
6.774881284569598847e+02 6.849385460926921041e+03 6.479280641347804703e+02 1.431713553713438841e+03 6.339734262357723082e+02 3.462998398152432856e+03
6.776881284569599302e+02 6.841385282884560183e+03 6.481280641347804021e+02 1.436063330762872965e+03 6.341734262357722400e+02 3.467568790505962170e+03
6.778881284569599757e+02 6.833355709982713961e+03 6.483280641347803339e+02 1.440412852830551856e+03 6.343734262357722855e+02 3.472113043135091175e+03
6.780881284569599075e+02 6.825296934878677348e+03 6.485280641347803794e+02 1.444762054702655405e+03 6.345734262357723310e+02 3.476631095112259572e+03
6.782881284569598392e+02 6.817209150186572515e+03 6.487280641347804249e+02 1.449110871190373018e+03 6.347734262357722628e+02 3.481122886285615550e+03
6.784881284569598847e+02 6.809092548471433474e+03 6.489280641347803567e+02 1.453459237131503187e+03 6.349734262357721946e+02 3.485588357279181309e+03
6.786881284569599302e+02 6.800947322243326198e+03 6.491280641347802884e+02 1.457807087392046697e+03 6.351734262357722400e+02 3.490027449492968572e+03
6.788881284569598620e+02 6.792773663951481467e+03 6.493280641347803339e+02 1.462154356867793012e+03 6.353734262357722855e+02 3.494440105103063615e+03
6.790881284569597938e+02 6.784571765978473195e+03 6.495280641347803794e+02 1.466500980485910759e+03 6.355734262357722173e+02 3.498826267061685485e+03
6.792881284569598392e+02 6.776341820634447686e+03 6.497280641347803112e+02 1.470846893206538425e+03 6.357734262357721491e+02 3.503185879097209636e+03
6.794881284569598847e+02 6.768084020151379264e+03 6.499280641347802430e+02 1.475192030024386895e+03 6.359734262357721946e+02 3.507518885714156568e+03
6.796881284569598165e+02 6.759798556677366832e+03 6.501280641347802884e+02 1.479536325970324697e+03 6.361734262357722400e+02 3.511825232193120428e+03
6.798881284569597483e+02 6.751485622270940439e+03 6.503280641347803339e+02 1.483879716112963251e+03 6.363734262357721718e+02 3.516104864590707166e+03
6.800881284569597938e+02 6.743145408895448782e+03 6.505280641347802657e+02 1.488222135560259630e+03 6.365734262357721036e+02 3.520357729739409024e+03
6.802881284569598392e+02 6.734778108413458540e+03 6.507280641347801975e+02 1.492563519461102260e+03 6.367734262357721491e+02 3.524583775247459016e+03
6.804881284569597710e+02 6.726383912581199183e+03 6.509280641347802430e+02 1.496903803006910039e+03 6.369734262357721946e+02 3.528782949498629932e+03
6.806881284569597028e+02 6.717963013043002320e+03 6.511280641347802884e+02 1.501242921433208267e+03 6.371734262357721263e+02 3.532955201652024243e+03
6.808881284569597483e+02 6.709515601325863827e+03 6.513280641347802202e+02 1.505580810021224352e+03 6.373734262357720581e+02 3.537100481641831266e+03
6.810881284569597938e+02 6.701041868833957778e+03 6.515280641347801520e+02 1.509917404099487158e+03 6.375734262357721036e+02 3.541218740177024301e+03
6.812881284569597256e+02 6.692542006843249510e+03 6.517280641347801975e+02 1.514252639045405431e+03 6.377734262357721491e+02 3.545309928741049589e+03
6.814881284569596573e+02 6.684016206496084124e+03 6.519280641347802430e+02 1.518586450286853733e+03 6.379734262357720809e+02 3.549373999591469328e+03
6.816881284569597028e+02 6.675464658795872310e+03 6.521280641347801748e+02 1.522918773303754278e+03 6.381734262357720127e+02 3.553410905759586512e+03
6.818881284569597483e+02 6.666887554601785268e+03 6.523280641347801065e+02 1.527249543629677873e+03 6.383734262357720581e+02 3.557420601050017922e+03
6.820881284569596801e+02 6.658285084623483272e+03 6.525280641347801520e+02 1.531578696853418251e+03 6.385734262357721036e+02 3.561403040040241649e+03
6.822881284569596119e+02 6.649657439415866065e+03 6.527280641347801975e+02 1.535906168620565268e+03 6.387734262357720354e+02 3.565358178080115522e+03
6.824881284569596573e+02 6.641004809373912394e+03 6.529280641347801293e+02 1.540231894635094022e+03 6.389734262357719672e+02 3.569285971291374153e+03
6.826881284569597028e+02 6.632327384727503159e+03 6.531280641347800611e+02 1.544555810660948055e+03 6.391734262357720127e+02 3.573186376567066418e+03
6.828881284569596346e+02 6.623625355536319148e+03 6.533280641347801065e+02 1.548877852523609818e+03 6.393734262357720581e+02 3.577059351570973831e+03
6.830881284569595664e+02 6.614898911684724226e+03 6.535280641347801520e+02 1.553197956111670010e+03 6.395734262357719899e+02 3.580904854737013920e+03
6.832881284569596119e+02 6.606148242876745826e+03 6.537280641347800838e+02 1.557516057378408732e+03 6.397734262357719217e+02 3.584722845268587207e+03
6.834881284569596573e+02 6.597373538631080919e+03 6.539280641347800156e+02 1.561832092343371414e+03 6.399734262357719672e+02 3.588513283137906456e+03
6.836881284569595891e+02 6.588574988276081967e+03 6.541280641347800611e+02 1.566145997093926098e+03 6.401734262357720127e+02 3.592276129085287721e+03
6.838881284569595209e+02 6.579752780944850201e+03 6.543280641347801065e+02 1.570457707786835272e+03 6.403734262357719444e+02 3.596011344618411840e+03
6.840881284569595664e+02 6.570907105570320709e+03 6.545280641347800383e+02 1.574767160649811103e+03 6.405734262357718762e+02 3.599718892011567732e+03
6.842881284569596119e+02 6.562038150880423018e+03 6.547280641347799701e+02 1.579074291983097282e+03 6.407734262357719217e+02 3.603398734304844311e+03
6.844881284569595437e+02 6.553146105393236212e+03 6.549280641347800156e+02 1.583379038161011977e+03 6.409734262357719672e+02 3.607050835303299209e+03
6.846881284569594754e+02 6.544231157412196808e+03 6.551280641347800611e+02 1.587681335633505796e+03 6.411734262357718990e+02 3.610675159576106125e+03
6.848881284569595209e+02 6.535293495021363015e+03 6.553280641347799929e+02 1.591981120927711117e+03 6.413734262357718308e+02 3.614271672455663520e+03
6.850881284569595664e+02 6.526333306080683542e+03 6.555280641347799246e+02 1.596278330649508689e+03 6.415734262357718762e+02 3.617840340036671932e+03
6.852881284569594982e+02 6.517350778221350993e+03 6.557280641347799701e+02 1.600572901485065131e+03 6.417734262357719217e+02 3.621381129175186288e+03
6.854881284569594300e+02 6.508346098841098865e+03 6.559280641347800156e+02 1.604864770202370210e+03 6.419734262357718535e+02 3.624894007487632280e+03
6.856881284569594754e+02 6.499319455099657716e+03 6.561280641347799474e+02 1.609153873652787070e+03 6.421734262357717853e+02 3.628378943349805468e+03
6.858881284569595209e+02 6.490271033914155851e+03 6.563280641347798792e+02 1.613440148772591556e+03 6.423734262357718308e+02 3.631835905895828091e+03
6.860881284569594527e+02 6.481201021954596399e+03 6.565280641347799246e+02 1.617723532584507211e+03 6.425734262357718762e+02 3.635264865017076318e+03
6.862881284569593845e+02 6.472109605639350775e+03 6.567280641347799701e+02 1.622003962199227090e+03 6.427734262357718080e+02 3.638665791361091124e+03
6.864881284569594300e+02 6.462996971130706697e+03 6.569280641347799019e+02 1.626281374816946254e+03 6.429734262357717398e+02 3.642038656330450976e+03
6.866881284569594754e+02 6.453863304330449864e+03 6.571280641347798337e+02 1.630555707728896095e+03 6.431734262357717853e+02 3.645383432081619048e+03
6.868881284569594072e+02 6.444708790875477462e+03 6.573280641347798792e+02 1.634826898318854546e+03 6.433734262357718308e+02 3.648700091523753599e+03
6.870881284569593390e+02 6.435533616133432588e+03 6.575280641347799246e+02 1.639094884064654707e+03 6.435734262357717625e+02 3.651988608317502440e+03
6.872881284569593845e+02 6.426337965198397796e+03 6.577280641347798564e+02 1.643359602539714160e+03 6.437734262357716943e+02 3.655248956873768293e+03
6.874881284569594300e+02 6.417122022886630475e+03 6.579280641347797882e+02 1.647620991414539731e+03 6.439734262357717398e+02 3.658481112352437776e+03
6.876881284569593618e+02 6.407885973732322782e+03 6.581280641347798337e+02 1.651878988458223375e+03 6.441734262357717853e+02 3.661685050661080822e+03
6.878881284569592935e+02 6.398630001983360671e+03 6.583280641347798792e+02 1.656133531539953538e+03 6.443734262357717171e+02 3.664860748453635551e+03
6.880881284569593390e+02 6.389354291597187512e+03 6.585280641347798110e+02 1.660384558630495349e+03 6.445734262357716489e+02 3.668008183129062218e+03
6.882881284569593845e+02 6.380059026236674072e+03 6.587280641347797427e+02 1.664632007803704937e+03 6.447734262357716943e+02 3.671127332829961688e+03
6.884881284569593163e+02 6.370744389266007602e+03 6.589280641347797882e+02 1.668875817238005084e+03 6.449734262357717398e+02 3.674218176441171181e+03
6.886881284569592481e+02 6.361410563746625485e+03 6.591280641347798337e+02 1.673115925217860195e+03 6.451734262357716716e+02 3.677280693588334998e+03
6.888881284569592935e+02 6.352057732433202546e+03 6.593280641347797655e+02 1.677352270135266053e+03 6.453734262357716034e+02 3.680314864636452057e+03
6.890881284569593390e+02 6.342686077769657459e+03 6.595280641347796973e+02 1.681584790491225249e+03 6.455734262357716489e+02 3.683320670688389782e+03
6.892881284569592708e+02 6.333295781885218275e+03 6.597280641347797427e+02 1.685813424897209416e+03 6.457734262357716943e+02 3.686298093583371156e+03
6.894881284569592026e+02 6.323887026590458845e+03 6.599280641347797882e+02 1.690038112076622838e+03 6.459734262357716261e+02 3.689247115895447223e+03
6.896881284569592481e+02 6.314459993373455291e+03 6.601280641347797200e+02 1.694258790866264917e+03 6.461734262357715579e+02 3.692167720931931854e+03
6.898881284569592935e+02 6.305014863395935208e+03 6.603280641347796518e+02 1.698475400217789002e+03 6.463734262357716034e+02 3.695059892731817399e+03
6.900881284569592253e+02 6.295551817489461428e+03 6.605280641347796973e+02 1.702687879199145755e+03 6.465734262357716489e+02 3.697923616064161251e+03
6.902881284569591571e+02 6.286071036151647604e+03 6.607280641347797427e+02 1.706896166996024022e+03 6.467734262357715807e+02 3.700758876426447841e+03
6.904881284569592026e+02 6.276572699542421105e+03 6.609280641347796745e+02 1.711100202913299427e+03 6.469734262357715124e+02 3.703565660042930631e+03
6.906881284569592481e+02 6.267056987480348653e+03 6.611280641347796063e+02 1.715299926376461826e+03 6.471734262357715579e+02 3.706343953862945909e+03
6.908881284569591799e+02 6.257524079438925583e+03 6.613280641347796518e+02 1.719495276933047535e+03 6.473734262357716034e+02 3.709093745559194758e+03
6.910881284569591116e+02 6.247974154542956967e+03 6.615280641347796973e+02 1.723686194254058364e+03 6.475734262357715352e+02 3.711815023526014556e+03
6.912881284569591571e+02 6.238407391564966019e+03 6.617280641347796291e+02 1.727872618135377024e+03 6.477734262357714670e+02 3.714507776877616379e+03
6.914881284569592026e+02 6.228823968921619780e+03 6.619280641347795608e+02 1.732054488499191393e+03 6.479734262357715124e+02 3.717171995446306028e+03
6.916881284569591344e+02 6.219224064670224834e+03 6.621280641347796063e+02 1.736231745395388316e+03 6.481734262357715579e+02 3.719807669780666856e+03
6.918881284569590662e+02 6.209607856505183918e+03 6.623280641347796518e+02 1.740404329002957638e+03 6.483734262357714897e+02 3.722414791143736693e+03
6.920881284569591116e+02 6.199975521754582587e+03 6.625280641347795836e+02 1.744572179631386462e+03 6.485734262357714215e+02 3.724993351511153833e+03
6.922881284569591571e+02 6.190327237376752237e+03 6.627280641347795154e+02 1.748735237722056581e+03 6.487734262357714670e+02 3.727543343569279841e+03
6.924881284569590889e+02 6.180663179956874046e+03 6.629280641347795608e+02 1.752893443849616006e+03 6.489734262357715124e+02 3.730064760713291435e+03
6.926881284569590207e+02 6.170983525703626583e+03 6.631280641347796063e+02 1.757046738723362751e+03 6.491734262357714442e+02 3.732557597045266448e+03
6.928881284569590662e+02 6.161288450445856142e+03 6.633280641347795381e+02 1.761195063188610220e+03 6.493734262357713760e+02 3.735021847372234788e+03
6.930881284569591116e+02 6.151578129629310752e+03 6.635280641347794699e+02 1.765338358228061679e+03 6.495734262357714215e+02 3.737457507204213925e+03
6.932881284569590434e+02 6.141852738313385089e+03 6.637280641347795154e+02 1.769476564963165401e+03 6.497734262357714670e+02 3.739864572752211188e+03
6.934881284569589752e+02 6.132112451167881773e+03 6.639280641347795608e+02 1.773609624655460948e+03 6.499734262357713988e+02 3.742243040926218782e+03
6.936881284569590207e+02 6.122357442469830858e+03 6.641280641347794926e+02 1.777737478707928631e+03 6.501734262357713305e+02 3.744592909333178795e+03
6.938881284569590662e+02 6.112587886100381183e+03 6.643280641347794244e+02 1.781860068666336929e+03 6.503734262357713760e+02 3.746914176274931378e+03
6.940881284569589980e+02 6.102803955541633513e+03 6.645280641347794699e+02 1.785977336220573306e+03 6.505734262357714215e+02 3.749206840746129728e+03
6.942881284569589297e+02 6.093005823873586451e+03 6.647280641347795154e+02 1.790089223205961616e+03 6.507734262357713533e+02 3.751470902432147795e+03
6.944881284569589752e+02 6.083193663771071442e+03 6.649280641347794472e+02 1.794195671604590643e+03 6.509734262357712851e+02 3.753706361706965708e+03
6.946881284569590207e+02 6.073367647500762359e+03 6.651280641347793789e+02 1.798296623546631736e+03 6.511734262357713305e+02 3.755913219631028369e+03
6.948881284569589525e+02 6.063527946918185080e+03 6.653280641347794244e+02 1.802392021311642338e+03 6.513734262357713760e+02 3.758091477949079945e+03
6.950881284569588843e+02 6.053674733464754354e+03 6.655280641347794699e+02 1.806481807329862249e+03 6.515734262357713078e+02 3.760241139087993815e+03
6.952881284569589297e+02 6.043808178164874334e+03 6.657280641347794017e+02 1.810565924183510788e+03 6.517734262357712396e+02 3.762362206154566138e+03
6.954881284569589752e+02 6.033928451623067303e+03 6.659280641347793335e+02 1.814644314608080776e+03 6.519734262357712851e+02 3.764454682933304412e+03
6.956881284569589070e+02 6.024035724021116948e+03 6.661280641347793789e+02 1.818716921493611608e+03 6.521734262357713305e+02 3.766518573884175566e+03
6.958881284569588388e+02 6.014130165115244381e+03 6.663280641347794244e+02 1.822783687885961626e+03 6.523734262357712623e+02 3.768553884140359060e+03
6.960881284569588843e+02 6.004211944233334179e+03 6.665280641347793562e+02 1.826844556988073464e+03 6.525734262357711941e+02 3.770560619505966315e+03
6.962881284569589297e+02 5.994281230272196808e+03 6.667280641347792880e+02 1.830899472161242102e+03 6.527734262357712396e+02 3.772538786453742432e+03
6.964881284569588615e+02 5.984338191694851957e+03 6.669280641347793335e+02 1.834948376926366564e+03 6.529734262357712851e+02 3.774488392122750611e+03
6.966881284569587933e+02 5.974382996527829164e+03 6.671280641347793789e+02 1.838991214965179097e+03 6.531734262357712169e+02 3.776409444316036115e+03
6.968881284569588388e+02 5.964415812358517542e+03 6.673280641347793107e+02 1.843027930121497775e+03 6.533734262357711486e+02 3.778301951498284325e+03
6.970881284569588843e+02 5.954436806332582819e+03 6.675280641347792425e+02 1.847058466402459544e+03 6.535734262357711941e+02 3.780165922793436948e+03
6.972881284569588161e+02 5.944446145151348901e+03 6.677280641347792880e+02 1.851082767979733944e+03 6.537734262357712396e+02 3.782001367982310967e+03
6.974881284569587478e+02 5.934443995069243101e+03 6.679280641347793335e+02 1.855100779190743197e+03 6.539734262357711714e+02 3.783808297500189838e+03
6.976881284569587933e+02 5.924430521891289573e+03 6.681280641347792653e+02 1.859112444539868420e+03 6.541734262357711032e+02 3.785586722434403327e+03
6.978881284569588388e+02 5.914405890970630935e+03 6.683280641347791970e+02 1.863117708699659033e+03 6.543734262357711486e+02 3.787336654521882338e+03
6.980881284569587706e+02 5.904370267206054450e+03 6.685280641347792425e+02 1.867116516512020326e+03 6.545734262357711941e+02 3.789058106146704631e+03
6.982881284569587024e+02 5.894323815039560941e+03 6.687280641347792880e+02 1.871108812989397165e+03 6.547734262357711259e+02 3.790751090337611913e+03
6.984881284569587478e+02 5.884266698453971003e+03 6.689280641347792198e+02 1.875094543315955889e+03 6.549734262357710577e+02 3.792415620765531003e+03
6.986881284569587933e+02 5.874199080970606701e+03 6.691280641347791516e+02 1.879073652848761867e+03 6.551734262357711032e+02 3.794051711741056351e+03
6.988881284569587251e+02 5.864121125646908695e+03 6.693280641347791970e+02 1.883046087118932519e+03 6.553734262357711486e+02 3.795659378211924832e+03
6.990881284569586569e+02 5.854032995074152495e+03 6.695280641347792425e+02 1.887011791832800554e+03 6.555734262357710804e+02 3.797238635760480520e+03
6.992881284569587024e+02 5.843934851375186554e+03 6.697280641347791743e+02 1.890970712873051752e+03 6.557734262357710122e+02 3.798789500601114923e+03
6.994881284569587478e+02 5.833826856202201270e+03 6.699280641347791061e+02 1.894922796299882293e+03 6.559734262357710577e+02 3.800311989577699023e+03
6.996881284569586796e+02 5.823709170734528925e+03 6.701280641347791516e+02 1.898867988352121529e+03 6.561734262357711032e+02 3.801806120160988485e+03
6.998881284569586114e+02 5.813581955676432699e+03 6.703280641347791970e+02 1.902806235448350435e+03 6.563734262357710350e+02 3.803271910446025231e+03
7.000881284569586569e+02 5.803445371254991187e+03 6.705280641347791288e+02 1.906737484188027565e+03 6.565734262357709667e+02 3.804709379149521283e+03
7.002881284569587024e+02 5.793299577217992919e+03 6.707280641347790606e+02 1.910661681352599771e+03 6.567734262357710122e+02 3.806118545607226224e+03
7.004881284569586342e+02 5.783144732831852707e+03 6.709280641347791061e+02 1.914578773906598599e+03 6.569734262357710577e+02 3.807499429771274208e+03
7.006881284569585659e+02 5.772980996879520717e+03 6.711280641347791516e+02 1.918488708998728953e+03 6.571734262357709895e+02 3.808852052207525958e+03
7.008881284569586114e+02 5.762808527658500680e+03 6.713280641347790834e+02 1.922391433962957308e+03 6.573734262357709213e+02 3.810176434092895761e+03
7.010881284569586569e+02 5.752627482978859916e+03 6.715280641347790151e+02 1.926286896319598554e+03 6.575734262357709667e+02 3.811472597212659366e+03
7.012881284569585887e+02 5.742438020161249369e+03 6.717280641347790606e+02 1.930175043776372831e+03 6.577734262357710122e+02 3.812740563957747781e+03
7.014881284569585205e+02 5.732240296034966377e+03 6.719280641347791061e+02 1.934055824229466225e+03 6.579734262357709440e+02 3.813980357322031978e+03
7.016881284569585659e+02 5.722034466936070203e+03 6.721280641347790379e+02 1.937929185764587373e+03 6.581734262357708758e+02 3.815192000899594859e+03
7.018881284569586114e+02 5.711820688705503017e+03 6.723280641347789697e+02 1.941795076658014750e+03 6.583734262357709213e+02 3.816375518881984135e+03
7.020881284569585432e+02 5.701599116687255446e+03 6.725280641347790151e+02 1.945653445377628941e+03 6.585734262357709667e+02 3.817530936055455186e+03
7.022881284569584750e+02 5.691369905726543038e+03 6.727280641347790606e+02 1.949504240583936962e+03 6.587734262357708985e+02 3.818658277798203926e+03
7.024881284569585205e+02 5.681133210168010010e+03 6.729280641347789924e+02 1.953347411131094532e+03 6.589734262357708303e+02 3.819757570077582841e+03
7.026881284569585659e+02 5.670889183854006660e+03 6.731280641347789242e+02 1.957182906067920385e+03 6.591734262357708758e+02 3.820828839447310656e+03
7.028881284569584977e+02 5.660637980122851332e+03 6.733280641347789697e+02 1.961010674638903311e+03 6.593734262357709213e+02 3.821872113044656999e+03
7.030881284569584295e+02 5.650379751807112370e+03 6.735280641347790151e+02 1.964830666285178268e+03 6.595734262357708531e+02 3.822887418587632055e+03
7.032881284569584750e+02 5.640114651231961943e+03 6.737280641347789469e+02 1.968642830645526374e+03 6.597734262357707848e+02 3.823874784372150771e+03
7.034881284569585205e+02 5.629842830213538946e+03 6.739280641347788787e+02 1.972447117557359434e+03 6.599734262357708303e+02 3.824834239269197496e+03
7.036881284569584523e+02 5.619564440057329193e+03 6.741280641347789242e+02 1.976243477057674227e+03 6.601734262357708758e+02 3.825765812721964267e+03
7.038881284569583840e+02 5.609279631556585628e+03 6.743280641347789697e+02 1.980031859384016116e+03 6.603734262357708076e+02 3.826669534742990891e+03
7.040881284569584295e+02 5.598988554990755802e+03 6.745280641347789015e+02 1.983812214975437428e+03 6.605734262357707394e+02 3.827545435911291406e+03
7.042881284569584750e+02 5.588691360124003040e+03 6.747280641347788332e+02 1.987584494473436962e+03 6.607734262357707848e+02 3.828393547369463704e+03
7.044881284569584068e+02 5.578388196203663938e+03 6.749280641347788787e+02 1.991348648722901999e+03 6.609734262357708303e+02 3.829213900820794606e+03
7.046881284569583386e+02 5.568079211958798624e+03 6.751280641347789242e+02 1.995104628773018476e+03 6.611734262357707621e+02 3.830006528526352668e+03
7.048881284569583840e+02 5.557764555598728293e+03 6.753280641347788560e+02 1.998852385878203222e+03 6.613734262357706939e+02 3.830771463302070515e+03
7.050881284569584295e+02 5.547444374811660964e+03 6.755280641347787878e+02 2.002591871499014815e+03 6.615734262357707394e+02 3.831508738515819005e+03
7.052881284569583613e+02 5.537118816763264476e+03 6.757280641347788332e+02 2.006323037303043066e+03 6.617734262357707848e+02 3.832218388084467279e+03
7.054881284569582931e+02 5.526788028095325899e+03 6.759280641347788787e+02 2.010045835165808739e+03 6.619734262357707166e+02 3.832900446470940096e+03
7.056881284569583386e+02 5.516452154924399110e+03 6.761280641347788105e+02 2.013760217171640534e+03 6.621734262357706484e+02 3.833554948681255610e+03
7.058881284569583840e+02 5.506111342840542420e+03 6.763280641347787423e+02 2.017466135614559334e+03 6.623734262357706939e+02 3.834181930261569505e+03
7.060881284569583158e+02 5.495765736906000711e+03 6.765280641347787878e+02 2.021163542999142919e+03 6.625734262357707394e+02 3.834781427295190497e+03
7.062881284569582476e+02 5.485415481653954885e+03 6.767280641347788332e+02 2.024852392041368603e+03 6.627734262357706712e+02 3.835353476399604006e+03
7.064881284569582931e+02 5.475060721087311322e+03 6.769280641347787650e+02 2.028532635669475212e+03 6.629734262357706029e+02 3.835898114723478557e+03
7.066881284569583386e+02 5.464701598677512266e+03 6.771280641347786968e+02 2.032204227024805505e+03 6.631734262357706484e+02 3.836415379943666267e+03
7.068881284569582704e+02 5.454338257363341654e+03 6.773280641347787423e+02 2.035867119462628807e+03 6.633734262357706939e+02 3.836905310262192870e+03
7.070881284569582022e+02 5.443970839549782795e+03 6.775280641347787878e+02 2.039521266552961606e+03 6.635734262357706257e+02 3.837367944403243655e+03
7.072881284569582476e+02 5.433599487106901506e+03 6.777280641347787196e+02 2.043166622081386549e+03 6.637734262357705575e+02 3.837803321610137118e+03
7.074881284569582931e+02 5.423224341368779278e+03 6.779280641347786514e+02 2.046803140049858484e+03 6.639734262357706029e+02 3.838211481642295894e+03
7.076881284569582249e+02 5.412845543132395505e+03 6.781280641347786968e+02 2.050430774677496174e+03 6.641734262357706484e+02 3.838592464772203130e+03
7.078881284569581567e+02 5.402463232656625223e+03 6.783280641347787423e+02 2.054049480401365599e+03 6.643734262357705802e+02 3.838946311782361590e+03
7.080881284569582022e+02 5.392077549661191370e+03 6.785280641347786741e+02 2.057659211877263715e+03 6.645734262357705120e+02 3.839273063962234573e+03
7.082881284569582476e+02 5.381688633325705268e+03 6.787280641347786059e+02 2.061259923980488111e+03 6.647734262357705575e+02 3.839572763105189551e+03
7.084881284569581794e+02 5.371296622288689832e+03 6.789280641347786514e+02 2.064851571806595075e+03 6.649734262357706029e+02 3.839845451505427718e+03
7.086881284569581112e+02 5.360901654646628231e+03 6.791280641347786968e+02 2.068434110672145835e+03 6.651734262357705347e+02 3.840091171954912625e+03
7.088881284569581567e+02 5.350503867953036206e+03 6.793280641347786286e+02 2.072007496115455524e+03 6.653734262357704665e+02 3.840309967740287902e+03
7.090881284569582022e+02 5.340103399217621700e+03 6.795280641347785604e+02 2.075571683897328057e+03 6.655734262357705120e+02 3.840501882639792711e+03
7.092881284569581339e+02 5.329700384905383544e+03 6.797280641347786059e+02 2.079126630001775538e+03 6.657734262357705575e+02 3.840666960920168549e+03
7.094881284569580657e+02 5.319294960935748350e+03 6.799280641347786514e+02 2.082672290636732214e+03 6.659734262357704893e+02 3.840805247333560146e+03
7.096881284569581112e+02 5.308887262681798347e+03 6.801280641347785831e+02 2.086208622234768882e+03 6.661734262357704210e+02 3.840916787114414547e+03
7.098881284569581567e+02 5.298477424969461026e+03 6.803280641347785149e+02 2.089735581453783198e+03 6.663734262357704665e+02 3.841001625976369724e+03
7.100881284569580885e+02 5.288065582076740611e+03 6.805280641347785604e+02 2.093253125177696347e+03 6.665734262357705120e+02 3.841059810109139562e+03
7.102881284569580203e+02 5.277651867732958635e+03 6.807280641347786059e+02 2.096761210517122436e+03 6.667734262357704438e+02 3.841091386175397020e+03
7.104881284569580657e+02 5.267236415118056357e+03 6.809280641347785377e+02 2.100259794810044696e+03 6.669734262357703756e+02 3.841096401307647739e+03
7.106881284569581112e+02 5.256819356861896267e+03 6.811280641347784695e+02 2.103748835622481693e+03 6.671734262357704210e+02 3.841074903105100475e+03
7.108881284569580430e+02 5.246400825043577242e+03 6.813280641347785149e+02 2.107228290749137614e+03 6.673734262357704665e+02 3.841026939630535708e+03
7.110881284569579748e+02 5.235980951190786982e+03 6.815280641347785604e+02 2.110698118214038004e+03 6.675734262357703983e+02 3.840952559407165609e+03
7.112881284569580203e+02 5.225559866279177186e+03 6.817280641347784922e+02 2.114158276271173236e+03 6.677734262357703301e+02 3.840851811415493103e+03
7.114881284569580657e+02 5.215137700731774203e+03 6.819280641347784240e+02 2.117608723405124692e+03 6.679734262357703756e+02 3.840724745090164106e+03
7.116881284569579975e+02 5.204714584418385130e+03 6.821280641347784695e+02 2.121049418331683682e+03 6.681734262357704210e+02 3.840571410316819311e+03
7.118881284569579293e+02 5.194290646655033015e+03 6.823280641347785149e+02 2.124480319998446248e+03 6.683734262357703528e+02 3.840391857428939602e+03
7.120881284569579748e+02 5.183866016203441177e+03 6.825280641347784467e+02 2.127901387585427983e+03 6.685734262357702846e+02 3.840186137204687839e+03
7.122881284569580203e+02 5.173440821270519336e+03 6.827280641347783785e+02 2.131312580505644291e+03 6.687734262357703301e+02 3.839954300863751087e+03
7.124881284569579520e+02 5.163015189507872492e+03 6.829280641347784240e+02 2.134713858405700194e+03 6.689734262357703756e+02 3.839696400064171939e+03
7.126881284569578838e+02 5.152589248011315249e+03 6.831280641347784695e+02 2.138105181166351031e+03 6.691734262357703074e+02 3.839412486899189844e+03
7.128881284569579293e+02 5.142163123320452542e+03 6.833280641347784012e+02 2.141486508903070444e+03 6.693734262357702391e+02 3.839102613894061960e+03
7.130881284569579748e+02 5.131736941418252172e+03 6.835280641347783330e+02 2.144857801966613806e+03 6.695734262357702846e+02 3.838766834002898577e+03
7.132881284569579066e+02 5.121310827730649180e+03 6.837280641347783785e+02 2.148219020943549822e+03 6.697734262357703301e+02 3.838405200605485788e+03
7.134881284569578384e+02 5.110884907126147482e+03 6.839280641347784240e+02 2.151570126656803495e+03 6.699734262357702619e+02 3.838017767504107269e+03
7.136881284569578838e+02 5.100459303915475175e+03 6.841280641347783558e+02 2.154911080166178635e+03 6.701734262357701937e+02 3.837604588920366950e+03
7.138881284569579293e+02 5.090034141851258028e+03 6.843280641347782876e+02 2.158241842768884908e+03 6.703734262357702391e+02 3.837165719492006701e+03
7.140881284569578611e+02 5.079609544127705703e+03 6.845280641347783330e+02 2.161562376000040331e+03 6.705734262357702846e+02 3.836701214269726279e+03
7.142881284569577929e+02 5.069185633380299805e+03 6.847280641347783785e+02 2.164872641633172861e+03 6.707734262357702164e+02 3.836211128713994185e+03
7.144881284569578384e+02 5.058762531685518297e+03 6.849280641347783103e+02 2.168172601680708340e+03 6.709734262357701482e+02 3.835695518691865800e+03
7.146881284569578838e+02 5.048340360560642694e+03 6.851280641347782421e+02 2.171462218394462980e+03 6.711734262357701937e+02 3.835154440473792420e+03
7.148881284569578156e+02 5.037919240963459742e+03 6.853280641347782876e+02 2.174741454266109486e+03 6.713734262357702391e+02 3.834587950730437569e+03
7.150881284569577474e+02 5.027499293292078619e+03 6.855280641347783330e+02 2.178010272027641349e+03 6.715734262357701709e+02 3.833996106529481494e+03
7.152881284569577929e+02 5.017080637384758120e+03 6.857280641347782648e+02 2.181268634651828506e+03 6.717734262357701027e+02 3.833378965332433381e+03
7.154881284569578384e+02 5.006663392519710214e+03 6.859280641347781966e+02 2.184516505352670720e+03 6.719734262357701482e+02 3.832736584991443578e+03
7.156881284569577701e+02 4.996247677414995451e+03 6.861280641347782421e+02 2.187753847585826861e+03 6.721734262357701937e+02 3.832069023746105813e+03
7.158881284569577019e+02 4.985833610228334692e+03 6.863280641347782876e+02 2.190980625049050559e+03 6.723734262357701255e+02 3.831376340220270322e+03
7.160881284569577474e+02 4.975421308557041812e+03 6.865280641347782193e+02 2.194196801682602199e+03 6.725734262357700572e+02 3.830658593418847431e+03
7.162881284569577929e+02 4.965010889437948208e+03 6.867280641347781511e+02 2.197402341669671841e+03 6.727734262357701027e+02 3.829915842724616596e+03
7.164881284569577247e+02 4.954602469347309125e+03 6.869280641347781966e+02 2.200597209436773937e+03 6.729734262357701482e+02 3.829148147895037255e+03
7.166881284569576565e+02 4.944196164200744533e+03 6.871280641347782421e+02 2.203781369654139780e+03 6.731734262357700800e+02 3.828355569059052868e+03
7.168881284569577019e+02 4.933792089353245501e+03 6.873280641347781739e+02 2.206954787236101311e+03 6.733734262357700118e+02 3.827538166713898590e+03
7.170881284569577474e+02 4.923390359599145995e+03 6.875280641347781057e+02 2.210117427341479470e+03 6.735734262357700572e+02 3.826696001721913035e+03
7.172881284569576792e+02 4.912991089172140164e+03 6.877280641347781511e+02 2.213269255373937995e+03 6.737734262357701027e+02 3.825829135307346860e+03
7.174881284569576110e+02 4.902594391745286885e+03 6.879280641347781966e+02 2.216410236982342212e+03 6.739734262357700345e+02 3.824937629053173168e+03
7.176881284569576565e+02 4.892200380431079793e+03 6.881280641347781284e+02 2.219540338061114198e+03 6.741734262357699663e+02 3.824021544897895637e+03
7.178881284569577019e+02 4.881809167781532778e+03 6.883280641347780602e+02 2.222659524750571563e+03 6.743734262357700118e+02 3.823080945132365287e+03
7.180881284569576337e+02 4.871420865788218180e+03 6.885280641347781057e+02 2.225767763437263056e+03 6.745734262357700572e+02 3.822115892396593154e+03
7.182881284569575655e+02 4.861035585882400483e+03 6.887280641347781511e+02 2.228865020754282341e+03 6.747734262357699890e+02 3.821126449676563425e+03
7.184881284569576110e+02 4.850653438935153645e+03 6.889280641347780829e+02 2.231951263581585863e+03 6.749734262357699208e+02 3.820112680301051114e+03
7.186881284569576565e+02 4.840274535257502976e+03 6.891280641347780147e+02 2.235026459046307536e+03 6.751734262357699663e+02 3.819074647938438375e+03
7.188881284569575882e+02 4.829898984600575204e+03 6.893280641347780602e+02 2.238090574523045689e+03 6.753734262357700118e+02 3.818012416593539456e+03
7.190881284569575200e+02 4.819526896155775830e+03 6.895280641347781057e+02 2.241143577634153644e+03 6.755734262357699436e+02 3.816926050604418833e+03
7.192881284569575655e+02 4.809158378554993760e+03 6.897280641347780374e+02 2.244185436250016210e+03 6.757734262357698753e+02 3.815815614639213436e+03
7.194881284569576110e+02 4.798793539870803215e+03 6.899280641347779692e+02 2.247216118489333439e+03 6.759734262357699208e+02 3.814681173692963966e+03
7.196881284569575428e+02 4.788432487616697472e+03 6.901280641347780147e+02 2.250235592719369379e+03 6.761734262357699663e+02 3.813522793084441673e+03
7.198881284569574746e+02 4.778075328747326239e+03 6.903280641347780602e+02 2.253243827556208998e+03 6.763734262357698981e+02 3.812340538452979672e+03
7.200881284569575200e+02 4.767722169658763050e+03 6.905280641347779920e+02 2.256240791865005122e+03 6.765734262357698299e+02 3.811134475755303356e+03
7.202881284569575655e+02 4.757373116188802669e+03 6.907280641347779238e+02 2.259226454760216711e+03 6.767734262357698753e+02 3.809904671262373085e+03
7.204881284569574973e+02 4.747028273617248487e+03 6.909280641347779692e+02 2.262200785605834881e+03 6.769734262357699208e+02 3.808651191556219146e+03
7.206881284569574291e+02 4.736687746666199018e+03 6.911280641347780147e+02 2.265163754015601171e+03 6.771734262357698526e+02 3.807374103526788531e+03
7.208881284569574746e+02 4.726351639500418969e+03 6.913280641347779465e+02 2.268115329853216281e+03 6.773734262357697844e+02 3.806073474368786719e+03
7.210881284569575200e+02 4.716020055727682120e+03 6.915280641347778783e+02 2.271055483232550614e+03 6.775734262357698299e+02 3.804749371578525825e+03
7.212881284569574518e+02 4.705693098399116934e+03 6.917280641347779238e+02 2.273984184517834365e+03 6.777734262357698753e+02 3.803401862950785471e+03
7.214881284569573836e+02 4.695370870009592181e+03 6.919280641347779692e+02 2.276901404323833503e+03 6.779734262357698071e+02 3.802031016575659578e+03
7.216881284569574291e+02 4.685053472498113479e+03 6.921280641347779010e+02 2.279807113516040317e+03 6.781734262357697389e+02 3.800636900835418601e+03
7.218881284569574746e+02 4.674741007248262576e+03 6.923280641347778328e+02 2.282701283210839392e+03 6.783734262357697844e+02 3.799219584401378143e+03
7.220881284569574063e+02 4.664433575088584803e+03 6.925280641347778783e+02 2.285583884775661318e+03 6.785734262357698299e+02 3.797779136230759832e+03
7.222881284569573381e+02 4.654131276293061092e+03 6.927280641347779238e+02 2.288454889829138665e+03 6.787734262357697617e+02 3.796315625563568574e+03
7.224881284569573836e+02 4.643834210581554544e+03 6.929280641347778555e+02 2.291314270241246959e+03 6.789734262357696934e+02 3.794829121919462523e+03
7.226881284569574291e+02 4.633542477120292460e+03 6.931280641347777873e+02 2.294161998133444740e+03 6.791734262357697389e+02 3.793319695094638064e+03
7.228881284569573609e+02 4.623256174522367473e+03 6.933280641347778328e+02 2.296998045878798621e+03 6.793734262357697844e+02 3.791787415158713884e+03
7.230881284569572927e+02 4.612975400848226855e+03 6.935280641347778783e+02 2.299822386102093787e+03 6.795734262357697162e+02 3.790232352451616407e+03
7.232881284569573381e+02 4.602700253606180922e+03 6.937280641347778101e+02 2.302634991679957693e+03 6.797734262357696480e+02 3.788654577580479327e+03
7.234881284569573836e+02 4.592430829752990576e+03 6.939280641347777419e+02 2.305435835740950552e+03 6.799734262357696934e+02 3.787054161416534498e+03
7.236881284569573154e+02 4.582167225694377521e+03 6.941280641347777873e+02 2.308224891665668110e+03 6.801734262357697389e+02 3.785431175092025114e+03
7.238881284569572472e+02 4.571909537285585429e+03 6.943280641347778328e+02 2.311002133086818958e+03 6.803734262357696707e+02 3.783785689997107056e+03
7.240881284569572927e+02 4.561657859831980204e+03 6.945280641347777646e+02 2.313767533889303195e+03 6.805734262357696025e+02 3.782117777776761613e+03
7.242881284569573381e+02 4.551412288089652975e+03 6.947280641347776964e+02 2.316521068210291560e+03 6.807734262357696480e+02 3.780427510327720483e+03
7.244881284569572699e+02 4.541172916266002176e+03 6.949280641347777419e+02 2.319262710439275452e+03 6.809734262357696934e+02 3.778714959795385766e+03
7.246881284569572017e+02 4.530939838020373827e+03 6.951280641347777873e+02 2.321992435218121955e+03 6.811734262357696252e+02 3.776980198570761786e+03
7.248881284569572472e+02 4.520713146464695456e+03 6.953280641347777191e+02 2.324710217441121131e+03 6.813734262357695570e+02 3.775223299287388727e+03
7.250881284569572927e+02 4.510492934164135477e+03 6.955280641347776509e+02 2.327416032255023310e+03 6.815734262357696025e+02 3.773444334818280367e+03
7.252881284569572244e+02 4.500279293137762579e+03 6.957280641347776964e+02 2.330109855059070469e+03 6.817734262357696480e+02 3.771643378272881819e+03
7.254881284569571562e+02 4.490072314859214202e+03 6.959280641347777419e+02 2.332791661505007596e+03 6.819734262357695798e+02 3.769820502994009530e+03
7.256881284569572017e+02 4.479872090257399577e+03 6.961280641347776736e+02 2.335461427497102704e+03 6.821734262357695115e+02 3.767975782554818124e+03
7.258881284569572472e+02 4.469678709717205493e+03 6.963280641347776054e+02 2.338119129192153650e+03 6.823734262357695570e+02 3.766109290755760867e+03
7.260881284569571790e+02 4.459492263080240264e+03 6.965280641347776509e+02 2.340764742999483133e+03 6.825734262357696025e+02 3.764221101621562866e+03
7.262881284569571108e+02 4.449312839645507665e+03 6.967280641347776964e+02 2.343398245580925050e+03 6.827734262357695343e+02 3.762311289398200188e+03
7.264881284569571562e+02 4.439140528170200014e+03 6.969280641347776282e+02 2.346019613850805854e+03 6.829734262357694661e+02 3.760379928549880333e+03
7.266881284569572017e+02 4.428975416870446679e+03 6.971280641347775600e+02 2.348628824975926364e+03 6.831734262357695115e+02 3.758427093756030445e+03
7.268881284569571335e+02 4.418817593422088976e+03 6.973280641347776054e+02 2.351225856375520380e+03 6.833734262357695570e+02 3.756452859908302798e+03
7.270881284569570653e+02 4.408667144961437771e+03 6.975280641347776509e+02 2.353810685721211030e+03 6.835734262357694888e+02 3.754457302107571650e+03
7.272881284569571108e+02 4.398524158086103853e+03 6.977280641347775827e+02 2.356383290936964386e+03 6.837734262357694206e+02 3.752440495660942815e+03
7.274881284569571562e+02 4.388388718855795560e+03 6.979280641347775145e+02 2.358943650199036256e+03 6.839734262357694661e+02 3.750402516078776443e+03
7.276881284569570880e+02 4.378260912793140051e+03 6.981280641347775600e+02 2.361491741935900336e+03 6.841734262357695115e+02 3.748343439071707962e+03
7.278881284569570198e+02 4.368140824884497306e+03 6.983280641347776054e+02 2.364027544828177724e+03 6.843734262357694433e+02 3.746263340547681310e+03
7.280881284569570653e+02 4.358028539580839606e+03 6.985280641347775372e+02 2.366551037808555520e+03 6.845734262357693751e+02 3.744162296608987162e+03
7.282881284569571108e+02 4.347924140798586450e+03 6.987280641347774690e+02 2.369062200061704971e+03 6.847734262357694206e+02 3.742040383549303897e+03
7.284881284569570425e+02 4.337827711920493130e+03 6.989280641347775145e+02 2.371561011024178242e+03 6.849734262357694661e+02 3.739897677850763102e+03
7.286881284569569743e+02 4.327739335796504747e+03 6.991280641347775600e+02 2.374047450384310196e+03 6.851734262357693979e+02 3.737734256181000546e+03
7.288881284569570198e+02 4.317659094744665708e+03 6.993280641347774917e+02 2.376521498082102426e+03 6.853734262357693297e+02 3.735550195390226691e+03
7.290881284569570653e+02 4.307587070552024670e+03 6.995280641347774235e+02 2.378983134309117759e+03 6.855734262357693751e+02 3.733345572508303121e+03
7.292881284569569971e+02 4.297523344475559497e+03 6.997280641347774690e+02 2.381432339508342011e+03 6.857734262357694206e+02 3.731120464741829892e+03
7.294881284569569289e+02 4.287467997243071295e+03 6.999280641347775145e+02 2.383869094374054384e+03 6.859734262357693524e+02 3.728874949471236050e+03
7.296881284569569743e+02 4.277421109054151202e+03 7.001280641347774463e+02 2.386293379851693771e+03 6.861734262357692842e+02 3.726609104247874711e+03
7.298881284569570198e+02 4.267382759581128084e+03 7.003280641347773781e+02 2.388705177137703686e+03 6.863734262357693297e+02 3.724323006791132684e+03
7.300881284569569516e+02 4.257353027970024414e+03 7.005280641347774235e+02 2.391104467679386289e+03 6.865734262357693751e+02 3.722016734985554194e+03
7.302881284569568834e+02 4.247331992841512147e+03 7.007280641347774690e+02 2.393491233174726858e+03 6.867734262357693069e+02 3.719690366877955512e+03
7.304881284569569289e+02 4.237319732291893160e+03 7.009280641347774008e+02 2.395865455572239625e+03 6.869734262357692387e+02 3.717343980674561408e+03
7.306881284569569743e+02 4.227316323894141533e+03 7.011280641347773326e+02 2.398227117070784061e+03 6.871734262357692842e+02 3.714977654738139790e+03
7.308881284569569061e+02 4.217321844698846689e+03 7.013280641347773781e+02 2.400576200119381156e+03 6.873734262357693297e+02 3.712591467585164992e+03
7.310881284569568379e+02 4.207336371235238403e+03 7.015280641347774235e+02 2.402912687417024699e+03 6.875734262357692614e+02 3.710185497882962409e+03
7.312881284569568834e+02 4.197359979512221798e+03 7.017280641347773553e+02 2.405236561912483012e+03 6.877734262357691932e+02 3.707759824446875882e+03
7.314881284569569289e+02 4.187392745019418726e+03 7.019280641347772871e+02 2.407547806804093852e+03 6.879734262357692387e+02 3.705314526237446444e+03
7.316881284569568606e+02 4.177434742728196397e+03 7.021280641347773326e+02 2.409846405539557509e+03 6.881734262357692842e+02 3.702849682357598340e+03
7.318881284569567924e+02 4.167486047092704212e+03 7.023280641347773781e+02 2.412132341815708514e+03 6.883734262357692160e+02 3.700365372049828238e+03
7.320881284569568379e+02 4.157546732050956052e+03 7.025280641347773098e+02 2.414405599578296005e+03 6.885734262357691478e+02 3.697861674693401710e+03
7.322881284569568834e+02 4.147616871025914406e+03 7.027280641347772416e+02 2.416666163021755892e+03 6.887734262357691932e+02 3.695338669801569722e+03
7.324881284569568152e+02 4.137696536926547196e+03 7.029280641347772871e+02 2.418914016588962113e+03 6.889734262357692387e+02 3.692796437018788765e+03
7.326881284569567470e+02 4.127785802148922812e+03 7.031280641347773326e+02 2.421149144970984253e+03 6.891734262357691705e+02 3.690235056117945987e+03
7.328881284569567924e+02 4.117884738577310600e+03 7.033280641347772644e+02 2.423371533106835614e+03 6.893734262357691023e+02 3.687654606997595238e+03
7.330881284569568379e+02 4.107993417585311363e+03 7.035280641347771962e+02 2.425581166183215828e+03 6.895734262357691478e+02 3.685055169679208120e+03
7.332881284569567697e+02 4.098111910036939662e+03 7.037280641347772416e+02 2.427778029634236646e+03 6.897734262357691932e+02 3.682436824304427319e+03
7.334881284569567015e+02 4.088240286287774779e+03 7.039280641347772871e+02 2.429962109141155452e+03 6.899734262357691250e+02 3.679799651132338568e+03
7.336881284569567470e+02 4.078378616186083491e+03 7.041280641347772189e+02 2.432133390632092869e+03 6.901734262357690568e+02 3.677143730536733528e+03
7.338881284569567924e+02 4.068526969073980581e+03 7.043280641347771507e+02 2.434291860281745357e+03 6.903734262357691023e+02 3.674469143003401314e+03
7.340881284569567242e+02 4.058685413788578899e+03 7.045280641347771962e+02 2.436437504511095995e+03 6.905734262357691478e+02 3.671775969127425924e+03
7.342881284569566560e+02 4.048854018663125771e+03 7.047280641347772416e+02 2.438570309987111614e+03 6.907734262357690795e+02 3.669064289610486412e+03
7.344881284569567015e+02 4.039032851528200808e+03 7.049280641347771734e+02 2.440690263622432667e+03 6.909734262357690113e+02 3.666334185258167963e+03
7.346881284569567470e+02 4.029221979712885059e+03 7.051280641347771052e+02 2.442797352575069908e+03 6.911734262357690568e+02 3.663585736977285706e+03
7.348881284569566787e+02 4.019421470045955630e+03 7.053280641347771507e+02 2.444891564248081977e+03 6.913734262357691023e+02 3.660819025773223530e+03
7.350881284569566105e+02 4.009631388857066668e+03 7.055280641347771962e+02 2.446972886289243434e+03 6.915734262357690341e+02 3.658034132747273816e+03
7.352881284569566560e+02 3.999851801977938067e+03 7.057280641347771279e+02 2.449041306590717340e+03 6.917734262357689659e+02 3.655231139093985803e+03
7.354881284569567015e+02 3.990082774743618756e+03 7.059280641347770597e+02 2.451096813288722842e+03 6.919734262357690113e+02 3.652410126098530327e+03
7.356881284569566333e+02 3.980324371993656314e+03 7.061280641347771052e+02 2.453139394763185464e+03 6.921734262357690568e+02 3.649571175134079112e+03
7.358881284569565651e+02 3.970576658073330691e+03 7.063280641347771507e+02 2.455169039637380138e+03 6.923734262357689886e+02 3.646714367659184518e+03
7.360881284569566105e+02 3.960839696834902497e+03 7.065280641347770825e+02 2.457185736777584680e+03 6.925734262357689204e+02 3.643839785215167012e+03
7.362881284569566560e+02 3.951113551638836270e+03 7.067280641347770143e+02 2.459189475292712814e+03 6.927734262357689659e+02 3.640947509423524934e+03
7.364881284569565878e+02 3.941398285355086045e+03 7.069280641347770597e+02 2.461180244533945370e+03 6.929734262357690113e+02 3.638037621983346980e+03
7.366881284569565196e+02 3.931693960364294071e+03 7.071280641347771052e+02 2.463158034094352388e+03 6.931734262357689431e+02 3.635110204668738334e+03
7.368881284569565651e+02 3.922000638559078652e+03 7.073280641347770370e+02 2.465122833808512496e+03 6.933734262357688749e+02 3.632165339326249523e+03
7.370881284569566105e+02 3.912318381345327452e+03 7.075280641347769688e+02 2.467074633752129557e+03 6.935734262357689204e+02 3.629203107872321652e+03
7.372881284569565423e+02 3.902647249643454870e+03 7.077280641347770143e+02 2.469013424241635676e+03 6.937734262357689659e+02 3.626223592290754368e+03
7.374881284569564741e+02 3.892987303889661689e+03 7.079280641347770597e+02 2.470939195833790109e+03 6.939734262357688976e+02 3.623226874630156544e+03
7.376881284569565196e+02 3.883338604037257028e+03 7.081280641347769915e+02 2.472851939325278636e+03 6.941734262357688294e+02 3.620213037001427892e+03
7.378881284569565651e+02 3.873701209557950278e+03 7.083280641347769233e+02 2.474751645752298828e+03 6.943734262357688749e+02 3.617182161575246937e+03
7.380881284569564968e+02 3.864075179443156685e+03 7.085280641347769688e+02 2.476638306390145772e+03 6.945734262357689204e+02 3.614134330579572634e+03
7.382881284569564286e+02 3.854460572205277003e+03 7.087280641347770143e+02 2.478511912752787794e+03 6.947734262357688522e+02 3.611069626297148261e+03
7.384881284569564741e+02 3.844857445879049010e+03 7.089280641347769460e+02 2.480372456592433537e+03 6.949734262357687840e+02 3.607988131063021683e+03
7.386881284569565196e+02 3.835265858022852626e+03 7.091280641347768778e+02 2.482219929899109502e+03 6.951734262357688294e+02 3.604889927262070159e+03
7.388881284569564514e+02 3.825685865720055517e+03 7.093280641347769233e+02 2.484054324900208940e+03 6.953734262357688749e+02 3.601775097326557898e+03
7.390881284569563832e+02 3.816117525580314577e+03 7.095280641347769688e+02 2.485875634060051198e+03 6.955734262357688067e+02 3.598643723733672232e+03
7.392881284569564286e+02 3.806560893740940628e+03 7.097280641347769006e+02 2.487683850079427430e+03 6.957734262357687385e+02 3.595495889003089815e+03
7.394881284569564741e+02 3.797016025868248562e+03 7.099280641347768324e+02 2.489478965895149486e+03 6.959734262357687840e+02 3.592331675694551450e+03
7.396881284569564059e+02 3.787482977158899757e+03 7.101280641347768778e+02 2.491260974679584706e+03 6.961734262357688294e+02 3.589151166405456934e+03
7.398881284569563377e+02 3.777961802341244493e+03 7.103280641347769233e+02 2.493029869840183892e+03 6.963734262357687612e+02 3.585954443768443980e+03
7.400881284569563832e+02 3.768452555676717111e+03 7.105280641347768551e+02 2.494785645019017011e+03 6.965734262357686930e+02 3.582741590449007163e+03
7.402881284569564286e+02 3.758955290961181618e+03 7.107280641347767869e+02 2.496528294092286615e+03 6.967734262357687385e+02 3.579512689143109583e+03
7.404881284569563604e+02 3.749470061526317750e+03 7.109280641347768324e+02 2.498257811169851266e+03 6.969734262357687840e+02 3.576267822574820002e+03
7.406881284569562922e+02 3.739996920240987038e+03 7.111280641347768778e+02 2.499974190594728952e+03 6.971734262357687157e+02 3.573007073493949065e+03
7.408881284569563377e+02 3.730535919512627515e+03 7.113280641347768096e+02 2.501677426942607326e+03 6.973734262357686475e+02 3.569730524673699165e+03
7.410881284569563832e+02 3.721087111288652068e+03 7.115280641347767414e+02 2.503367515021342115e+03 6.975734262357686930e+02 3.566438258908326134e+03
7.412881284569563149e+02 3.711650547057820859e+03 7.117280641347767869e+02 2.505044449870457811e+03 6.977734262357687385e+02 3.563130359010824577e+03
7.414881284569562467e+02 3.702226277851656505e+03 7.119280641347768324e+02 2.506708226760626985e+03 6.979734262357686703e+02 3.559806907810606845e+03
7.416881284569562922e+02 3.692814354245835602e+03 7.121280641347767641e+02 2.508358841193163244e+03 6.981734262357686021e+02 3.556467988151194277e+03
7.418881284569563377e+02 3.683414826361628002e+03 7.123280641347766959e+02 2.509996288899500541e+03 6.983734262357686475e+02 3.553113682887932100e+03
7.420881284569562695e+02 3.674027743867272875e+03 7.125280641347767414e+02 2.511620565840665222e+03 6.985734262357686930e+02 3.549744074885715236e+03
7.422881284569562013e+02 3.664653155979413896e+03 7.127280641347767869e+02 2.513231668206746235e+03 6.987734262357686248e+02 3.546359247016713198e+03
7.424881284569562467e+02 3.655291111464524420e+03 7.129280641347767187e+02 2.514829592416360356e+03 6.989734262357685566e+02 3.542959282158108635e+03
7.426881284569562922e+02 3.645941658640339483e+03 7.131280641347766505e+02 2.516414335116113307e+03 6.991734262357686021e+02 3.539544263189857247e+03
7.428881284569562240e+02 3.636604845377278707e+03 7.133280641347766959e+02 2.517985893180054518e+03 6.993734262357686475e+02 3.536114272992461792e+03
7.430881284569561558e+02 3.627280719099880571e+03 7.135280641347767414e+02 2.519544263709125062e+03 6.995734262357685793e+02 3.532669394444737463e+03
7.432881284569562013e+02 3.617969326788234866e+03 7.137280641347766732e+02 2.521089444030604227e+03 6.997734262357685111e+02 3.529209710421604086e+03
7.434881284569562467e+02 3.608670714979458353e+03 7.139280641347766050e+02 2.522621431697551543e+03 6.999734262357685566e+02 3.525735303791890601e+03
7.436881284569561785e+02 3.599384929769116752e+03 7.141280641347766505e+02 2.524140224488241984e+03 7.001734262357686021e+02 3.522246257416148183e+03
7.438881284569561103e+02 3.590112016812681304e+03 7.143280641347766959e+02 2.525645820405595714e+03 7.003734262357685338e+02 3.518742654144471544e+03
7.440881284569561558e+02 3.580852021326971226e+03 7.145280641347766277e+02 2.527138217676606018e+03 7.005734262357684656e+02 3.515224576814334341e+03
7.442881284569562013e+02 3.571604988091646192e+03 7.147280641347765595e+02 2.528617414751761316e+03 7.007734262357685111e+02 3.511692108248436853e+03
7.444881284569561330e+02 3.562370961450655614e+03 7.149280641347766050e+02 2.530083410304464905e+03 7.009734262357685566e+02 3.508145331252571850e+03
7.446881284569560648e+02 3.553149985313682919e+03 7.151280641347766505e+02 2.531536203230441515e+03 7.011734262357684884e+02 3.504584328613493653e+03
7.448881284569561103e+02 3.543942103157636666e+03 7.153280641347765823e+02 2.532975792647151593e+03 7.013734262357684202e+02 3.501009183096790821e+03
7.450881284569561558e+02 3.534747358028128929e+03 7.155280641347765140e+02 2.534402177893194676e+03 7.015734262357684656e+02 3.497419977444789311e+03
7.452881284569560876e+02 3.525565792540945040e+03 7.157280641347765595e+02 2.535815358527706849e+03 7.017734262357685111e+02 3.493816794374468373e+03
7.454881284569560194e+02 3.516397448883523339e+03 7.159280641347766050e+02 2.537215334329757752e+03 7.019734262357684429e+02 3.490199716575361890e+03
7.456881284569560648e+02 3.507242368816419003e+03 7.161280641347765368e+02 2.538602105297739854e+03 7.021734262357683747e+02 3.486568826707496555e+03
7.458881284569561103e+02 3.498100593674834727e+03 7.163280641347764686e+02 2.539975671648758180e+03 7.023734262357684202e+02 3.482924207399334591e+03
7.460881284569560421e+02 3.488972164370077735e+03 7.165280641347765140e+02 2.541336033818012311e+03 7.025734262357684656e+02 3.479265941245727845e+03
7.462881284569559739e+02 3.479857121391059536e+03 7.167280641347765595e+02 2.542683192458169287e+03 7.027734262357683974e+02 3.475594110805884611e+03
7.464881284569560194e+02 3.470755504805776582e+03 7.169280641347764913e+02 2.544017148438744698e+03 7.029734262357683292e+02 3.471908798601344643e+03
7.466881284569560648e+02 3.461667354262843673e+03 7.171280641347764231e+02 2.545337902845471490e+03 7.031734262357683747e+02 3.468210087113968257e+03
7.468881284569559966e+02 3.452592708992971893e+03 7.173280641347764686e+02 2.546645456979661958e+03 7.033734262357684202e+02 3.464498058783944543e+03
7.470881284569559284e+02 3.443531607810455625e+03 7.175280641347765140e+02 2.547939812357575192e+03 7.035734262357683519e+02 3.460772796007796387e+03
7.472881284569559739e+02 3.434484089114710514e+03 7.177280641347764458e+02 2.549220970709768608e+03 7.037734262357682837e+02 3.457034381136413685e+03
7.474881284569560194e+02 3.425450190891765487e+03 7.179280641347763776e+02 2.550488933980459933e+03 7.039734262357683292e+02 3.453282896473086112e+03
7.476881284569559512e+02 3.416429950715781160e+03 7.181280641347764231e+02 2.551743704326872376e+03 7.041734262357683747e+02 3.449518424271553613e+03
7.478881284569558829e+02 3.407423405750548682e+03 7.183280641347764686e+02 2.552985284118578875e+03 7.043734262357683065e+02 3.445741046734074189e+03
7.480881284569559284e+02 3.398430592751004951e+03 7.185280641347764004e+02 2.554213675936849995e+03 7.045734262357682383e+02 3.441950846009487577e+03
7.482881284569559739e+02 3.389451548064787403e+03 7.187280641347763321e+02 2.555428882573989085e+03 7.047734262357682837e+02 3.438147904191299858e+03
7.484881284569559057e+02 3.380486307633698289e+03 7.189280641347763776e+02 2.556630907032671530e+03 7.049734262357683292e+02 3.434332303315799436e+03
7.486881284569558375e+02 3.371534906995264464e+03 7.191280641347764231e+02 2.557819752525268086e+03 7.051734262357682610e+02 3.430504125360146645e+03
7.488881284569558829e+02 3.362597381284244420e+03 7.193280641347763549e+02 2.558995422473179133e+03 7.053734262357681928e+02 3.426663452240503375e+03
7.490881284569559284e+02 3.353673765234161692e+03 7.195280641347762867e+02 2.560157920506157552e+03 7.055734262357682383e+02 3.422810365810160420e+03
7.492881284569558602e+02 3.344764093178836902e+03 7.197280641347763321e+02 2.561307250461628428e+03 7.057734262357682837e+02 3.418944947857698480e+03
7.494881284569557920e+02 3.335868399053889334e+03 7.199280641347763776e+02 2.562443416384003740e+03 7.059734262357682155e+02 3.415067280105134159e+03
7.496881284569558375e+02 3.326986716398298540e+03 7.201280641347763094e+02 2.563566422523998881e+03 7.061734262357681473e+02 3.411177444206086420e+03
7.498881284569558829e+02 3.318119078355925922e+03 7.203280641347762412e+02 2.564676273337942348e+03 7.063734262357681928e+02 3.407275521743962145e+03
7.500881284569558147e+02 3.309265517677054504e+03 7.205280641347762867e+02 2.565772973487079526e+03 7.065734262357682383e+02 3.403361594230160335e+03
7.502881284569557465e+02 3.300426066719903702e+03 7.207280641347763321e+02 2.566856527836880105e+03 7.067734262357681700e+02 3.399435743102264951e+03
7.504881284569557920e+02 3.291600757452178641e+03 7.209280641347762639e+02 2.567926941456330042e+03 7.069734262357681018e+02 3.395498049722266842e+03
7.506881284569558375e+02 3.282789621452624942e+03 7.211280641347761957e+02 2.568984219617238523e+03 7.071734262357681473e+02 3.391548595374789329e+03
7.508881284569557693e+02 3.273992689912550759e+03 7.213280641347762412e+02 2.570028367793524012e+03 7.073734262357681928e+02 3.387587461265340607e+03
7.510881284569557010e+02 3.265209993637350635e+03 7.215280641347762867e+02 2.571059391660505298e+03 7.075734262357681246e+02 3.383614728518562515e+03
7.512881284569557465e+02 3.256441563048076205e+03 7.217280641347762185e+02 2.572077297094187543e+03 7.077734262357680564e+02 3.379630478176492034e+03
7.514881284569557920e+02 3.247687428182975964e+03 7.219280641347761502e+02 2.573082090170551055e+03 7.079734262357681018e+02 3.375634791196840069e+03
7.516881284569557238e+02 3.238947618699025043e+03 7.221280641347761957e+02 2.574073777164825060e+03 7.081734262357681473e+02 3.371627748451295702e+03
7.518881284569556556e+02 3.230222163873479985e+03 7.223280641347762412e+02 2.575052364550767834e+03 7.083734262357680791e+02 3.367609430723810874e+03
7.520881284569557010e+02 3.221511092605403519e+03 7.225280641347761730e+02 2.576017858999943201e+03 7.085734262357680109e+02 3.363579918708920559e+03
7.522881284569557465e+02 3.212814433417251621e+03 7.227280641347761048e+02 2.576970267380988389e+03 7.087734262357680564e+02 3.359539293010067013e+03
7.524881284569556783e+02 3.204132214456394195e+03 7.229280641347761502e+02 2.577909596758885982e+03 7.089734262357681018e+02 3.355487634137947225e+03
7.526881284569556101e+02 3.195464463496653025e+03 7.231280641347761957e+02 2.578835854394225862e+03 7.091734262357680336e+02 3.351425022508854909e+03
7.528881284569556556e+02 3.186811207939865653e+03 7.233280641347761275e+02 2.579749047742471248e+03 7.093734262357679654e+02 3.347351538443041591e+03
7.530881284569557010e+02 3.178172474817445163e+03 7.235280641347760593e+02 2.580649184453215184e+03 7.095734262357680109e+02 3.343267262163094074e+03
7.532881284569556328e+02 3.169548290791908130e+03 7.237280641347761048e+02 2.581536272369441576e+03 7.097734262357680564e+02 3.339172273792318720e+03
7.534881284569555646e+02 3.160938682158434858e+03 7.239280641347761502e+02 2.582410319526776220e+03 7.099734262357679881e+02 3.335066653353149832e+03
7.536881284569556101e+02 3.152343674846411432e+03 7.241280641347760820e+02 2.583271334152738746e+03 7.101734262357679199e+02 3.330950480765539851e+03
7.538881284569556556e+02 3.143763294421003593e+03 7.243280641347760138e+02 2.584119324665995009e+03 7.103734262357679654e+02 3.326823835845392750e+03
7.540881284569555874e+02 3.135197566084682876e+03 7.245280641347760593e+02 2.584954299675597667e+03 7.105734262357680109e+02 3.322686798303010164e+03
7.542881284569555191e+02 3.126646514678787298e+03 7.247280641347761048e+02 2.585776267980235389e+03 7.107734262357679427e+02 3.318539447741514778e+03
7.544881284569555646e+02 3.118110164685063410e+03 7.249280641347760366e+02 2.586585238567469332e+03 7.109734262357678745e+02 3.314381863655320558e+03
7.546881284569556101e+02 3.109588540227249723e+03 7.251280641347759683e+02 2.587381220612975085e+03 7.111734262357679199e+02 3.310214125428600710e+03
7.548881284569555419e+02 3.101081665072595570e+03 7.253280641347760138e+02 2.588164223479778684e+03 7.113734262357679654e+02 3.306036312333771093e+03
7.550881284569554737e+02 3.092589562633414971e+03 7.255280641347760593e+02 2.588934256717486733e+03 7.115734262357678972e+02 3.301848503529984100e+03
7.552881284569555191e+02 3.084112255968651425e+03 7.257280641347759911e+02 2.589691330061520148e+03 7.117734262357678290e+02 3.297650778061629353e+03
7.554881284569555646e+02 3.075649767785429049e+03 7.259280641347759229e+02 2.590435453432344730e+03 7.119734262357678745e+02 3.293443214856849409e+03
7.556881284569554964e+02 3.067202120440602357e+03 7.261280641347759683e+02 2.591166636934695816e+03 7.121734262357679199e+02 3.289225892726081383e+03
7.558881284569554282e+02 3.058769335942300131e+03 7.263280641347760138e+02 2.591884890856800666e+03 7.123734262357678517e+02 3.284998890360594942e+03
7.560881284569554737e+02 3.050351435951470194e+03 7.265280641347759456e+02 2.592590225669604024e+03 7.125734262357677835e+02 3.280762286331026189e+03
7.562881284569555191e+02 3.041948441783454655e+03 7.267280641347758774e+02 2.593282652025985499e+03 7.127734262357678290e+02 3.276516159085964318e+03
7.564881284569554509e+02 3.033560374409528777e+03 7.269280641347759229e+02 2.593962180759978310e+03 7.129734262357678745e+02 3.272260586950525521e+03
7.566881284569553827e+02 3.025187254458431653e+03 7.271280641347759683e+02 2.594628822885983482e+03 7.131734262357678062e+02 3.267995648124931904e+03
7.568881284569554282e+02 3.016829102217945092e+03 7.273280641347759001e+02 2.595282589597984952e+03 7.133734262357677380e+02 3.263721420683115412e+03
7.570881284569554737e+02 3.008485937636416566e+03 7.275280641347758319e+02 2.595923492268758309e+03 7.135734262357677835e+02 3.259437982571331304e+03
7.572881284569554055e+02 3.000157780324344458e+03 7.277280641347758774e+02 2.596551542449083172e+03 7.137734262357678290e+02 3.255145411606778907e+03
7.574881284569553372e+02 2.991844649555870092e+03 7.279280641347759229e+02 2.597166751866946925e+03 7.139734262357677608e+02 3.250843785476251469e+03
7.576881284569553827e+02 2.983546564270366616e+03 7.281280641347758547e+02 2.597769132426753458e+03 7.141734262357676926e+02 3.246533181734750997e+03
7.578881284569554282e+02 2.975263543073982873e+03 7.283280641347757864e+02 2.598358696208524179e+03 7.143734262357677380e+02 3.242213677804179042e+03
7.580881284569553600e+02 2.966995604241170440e+03 7.285280641347758319e+02 2.598935455467098109e+03 7.145734262357677835e+02 3.237885350971990192e+03
7.582881284569552918e+02 2.958742765716237045e+03 7.287280641347758774e+02 2.599499422631336984e+03 7.147734262357677153e+02 3.233548278389886491e+03
7.584881284569553372e+02 2.950505045114887253e+03 7.289280641347758092e+02 2.600050610303315807e+03 7.149734262357676471e+02 3.229202537072491396e+03
7.586881284569553827e+02 2.942282459725771332e+03 7.291280641347757410e+02 2.600589031257524312e+03 7.151734262357676926e+02 3.224848203896066025e+03
7.588881284569553145e+02 2.934075026512033219e+03 7.293280641347757864e+02 2.601114698440059328e+03 7.153734262357677380e+02 3.220485355597240869e+03
7.590881284569552463e+02 2.925882762112818909e+03 7.295280641347758319e+02 2.601627624967815336e+03 7.155734262357676698e+02 3.216114068771715210e+03
7.592881284569552918e+02 2.917705682844853982e+03 7.297280641347757637e+02 2.602127824127678650e+03 7.157734262357676016e+02 3.211734419873015668e+03
7.594881284569553372e+02 2.909543804703957449e+03 7.299280641347756955e+02 2.602615309375717061e+03 7.159734262357676471e+02 3.207346485211242452e+03
7.596881284569552690e+02 2.901397143366603814e+03 7.301280641347757410e+02 2.603090094336360835e+03 7.161734262357676926e+02 3.202950340951834733e+03
7.598881284569552008e+02 2.893265714191418283e+03 7.303280641347757864e+02 2.603552192801597357e+03 7.163734262357676243e+02 3.198546063114345088e+03
7.600881284569552463e+02 2.885149532220752462e+03 7.305280641347757182e+02 2.604001618730150312e+03 7.165734262357675561e+02 3.194133727571213512e+03
7.602881284569552918e+02 2.877048612182197758e+03 7.307280641347756500e+02 2.604438386246663867e+03 7.167734262357676016e+02 3.189713410046580975e+03
7.604881284569552236e+02 2.868962968490122876e+03 7.309280641347756955e+02 2.604862509640885037e+03 7.169734262357676471e+02 3.185285186115088891e+03
7.606881284569551553e+02 2.860892615247200865e+03 7.311280641347757410e+02 2.605274003366843772e+03 7.171734262357675789e+02 3.180849131200708143e+03
7.608881284569552008e+02 2.852837566245927519e+03 7.313280641347756728e+02 2.605672882042028959e+03 7.173734262357675107e+02 3.176405320575554015e+03
7.610881284569552463e+02 2.844797834970183885e+03 7.315280641347756045e+02 2.606059160446570331e+03 7.175734262357675561e+02 3.171953829358740222e+03
7.612881284569551781e+02 2.836773434596733296e+03 7.317280641347756500e+02 2.606432853522411278e+03 7.177734262357676016e+02 3.167494732515232045e+03
7.614881284569551099e+02 2.828764377996742041e+03 7.319280641347756955e+02 2.606793976372484849e+03 7.179734262357675334e+02 3.163028104854713092e+03
7.616881284569551553e+02 2.820770677737315509e+03 7.321280641347756273e+02 2.607142544259885653e+03 7.181734262357674652e+02 3.158554021030450713e+03
7.618881284569552008e+02 2.812792346083034772e+03 7.323280641347755591e+02 2.607478572607044498e+03 7.183734262357675107e+02 3.154072555538198230e+03
7.620881284569551326e+02 2.804829394997443615e+03 7.325280641347756045e+02 2.607802076994899835e+03 7.185734262357675561e+02 3.149583782715085363e+03
7.622881284569550644e+02 2.796881836144585122e+03 7.327280641347756500e+02 2.608113073162063301e+03 7.187734262357674879e+02 3.145087776738529556e+03
7.624881284569551099e+02 2.788949680890512809e+03 7.329280641347755818e+02 2.608411577003993443e+03 7.189734262357674197e+02 3.140584611625155503e+03
7.626881284569551553e+02 2.781032940304811291e+03 7.331280641347755136e+02 2.608697604572160799e+03 7.191734262357674652e+02 3.136074361229727401e+03
7.628881284569550871e+02 2.773131625162106047e+03 7.333280641347755591e+02 2.608971172073217076e+03 7.193734262357675107e+02 3.131557099244102574e+03
7.630881284569550189e+02 2.765245745943564543e+03 7.335280641347756045e+02 2.609232295868156598e+03 7.195734262357674424e+02 3.127032899196166909e+03
7.632881284569550644e+02 2.757375312838417358e+03 7.337280641347755363e+02 2.609480992471485933e+03 7.197734262357673742e+02 3.122501834448818499e+03
7.634881284569551099e+02 2.749520335745468856e+03 7.339280641347754681e+02 2.609717278550383980e+03 7.199734262357674197e+02 3.117963978198923087e+03
7.636881284569550417e+02 2.741680824274586030e+03 7.341280641347755136e+02 2.609941170923866594e+03 7.201734262357674652e+02 3.113419403476329990e+03
7.638881284569549734e+02 2.733856787748209172e+03 7.343280641347755591e+02 2.610152686561947576e+03 7.203734262357673970e+02 3.108868183142846192e+03
7.640881284569550189e+02 2.726048235202847536e+03 7.345280641347754909e+02 2.610351842584801489e+03 7.205734262357673288e+02 3.104310389891252726e+03
7.642881284569550644e+02 2.718255175390598197e+03 7.347280641347754226e+02 2.610538656261921005e+03 7.207734262357673742e+02 3.099746096244323780e+03
7.644881284569549962e+02 2.710477616780615790e+03 7.349280641347754681e+02 2.610713145011280631e+03 7.209734262357674197e+02 3.095175374553865367e+03
7.646881284569549280e+02 2.702715567560626823e+03 7.351280641347755136e+02 2.610875326398489960e+03 7.211734262357673515e+02 3.090598296999750346e+03
7.648881284569549734e+02 2.694969035638394416e+03 7.353280641347754454e+02 2.611025218135956948e+03 7.213734262357672833e+02 3.086014935588963453e+03
7.650881284569550189e+02 2.687238028643253529e+03 7.355280641347753772e+02 2.611162838082042072e+03 7.215734262357673288e+02 3.081425362154675895e+03
7.652881284569549507e+02 2.679522553927562058e+03 7.357280641347754226e+02 2.611288204240215691e+03 7.217734262357673742e+02 3.076829648355317659e+03
7.654881284569548825e+02 2.671822618568186499e+03 7.359280641347754681e+02 2.611401334758215853e+03 7.219734262357673060e+02 3.072227865673667111e+03
7.656881284569549280e+02 2.664138229368002158e+03 7.361280641347753999e+02 2.611502247927199733e+03 7.221734262357672378e+02 3.067620085415921039e+03
7.658881284569549734e+02 2.656469392857362891e+03 7.363280641347753317e+02 2.611590962180903261e+03 7.223734262357672833e+02 3.063006378710831541e+03
7.660881284569549052e+02 2.648816115295595864e+03 7.365280641347753772e+02 2.611667496094792568e+03 7.225734262357673288e+02 3.058386816508803804e+03
7.662881284569548370e+02 2.641178402672446737e+03 7.367280641347754226e+02 2.611731868385217695e+03 7.227734262357672606e+02 3.053761469581037545e+03
7.664881284569548825e+02 2.633556260709568505e+03 7.369280641347753544e+02 2.611784097908567674e+03 7.229734262357671923e+02 3.049130408518645254e+03
7.666881284569549280e+02 2.625949694862003980e+03 7.371280641347752862e+02 2.611824203660421972e+03 7.231734262357672378e+02 3.044493703731808182e+03
7.668881284569548598e+02 2.618358710319649163e+03 7.373280641347753317e+02 2.611852204774704205e+03 7.233734262357672833e+02 3.039851425448950067e+03
7.670881284569547915e+02 2.610783312008694793e+03 7.375280641347753772e+02 2.611868120522833124e+03 7.235734262357672151e+02 3.035203643715882663e+03
7.672881284569548370e+02 2.603223504593107918e+03 7.377280641347753090e+02 2.611871970312875419e+03 7.237734262357671469e+02 3.030550428395000381e+03
7.674881284569548825e+02 2.595679292476103456e+03 7.379280641347752407e+02 2.611863773688697165e+03 7.239734262357671923e+02 3.025891849164456744e+03
7.676881284569548143e+02 2.588150679801589831e+03 7.381280641347752862e+02 2.611843550329113441e+03 7.241734262357672378e+02 3.021227975517381310e+03
7.678881284569547461e+02 2.580637670455617354e+03 7.383280641347753317e+02 2.611811320047041590e+03 7.243734262357671696e+02 3.016558876761077954e+03
7.680881284569547915e+02 2.573140268067828856e+03 7.385280641347752635e+02 2.611767102788649481e+03 7.245734262357671014e+02 3.011884622016244975e+03
7.682881284569548370e+02 2.565658476012929441e+03 7.387280641347751953e+02 2.611710918632509220e+03 7.247734262357671469e+02 3.007205280216207939e+03
7.684881284569547688e+02 2.558192297412125299e+03 7.389280641347752407e+02 2.611642787788744954e+03 7.249734262357671923e+02 3.002520920106164795e+03
7.686881284569547006e+02 2.550741735134543887e+03 7.391280641347752862e+02 2.611562730598182952e+03 7.251734262357671241e+02 2.997831610242433726e+03
7.688881284569547461e+02 2.543306791798700033e+03 7.393280641347752180e+02 2.611470767531502588e+03 7.253734262357670559e+02 2.993137418991711456e+03
7.690881284569547915e+02 2.535887469773943849e+03 7.395280641347751498e+02 2.611366919188387783e+03 7.255734262357671014e+02 2.988438414530342470e+03
7.692881284569547233e+02 2.528483771181858174e+03 7.397280641347751953e+02 2.611251206296672990e+03 7.257734262357671469e+02 2.983734664843609607e+03
7.694881284569546551e+02 2.521095697897730588e+03 7.399280641347752407e+02 2.611123649711498729e+03 7.259734262357670787e+02 2.979026237725023293e+03
7.696881284569547006e+02 2.513723251551940393e+03 7.401280641347751725e+02 2.610984270414455295e+03 7.261734262357670104e+02 2.974313200775605310e+03
7.698881284569547461e+02 2.506366433531438361e+03 7.403280641347751043e+02 2.610833089512737843e+03 7.263734262357670559e+02 2.969595621403221230e+03
7.700881284569546779e+02 2.499025244981124160e+03 7.405280641347751498e+02 2.610670128238292818e+03 7.265734262357671014e+02 2.964873566821895110e+03
7.702881284569546096e+02 2.491699686805279725e+03 7.407280641347751953e+02 2.610495407946971682e+03 7.267734262357670332e+02 2.960147104051139195e+03
7.704881284569546551e+02 2.484389759668999432e+03 7.409280641347751271e+02 2.610308950117676886e+03 7.269734262357669650e+02 2.955416299915284981e+03
7.706881284569547006e+02 2.477095463999588446e+03 7.411280641347750588e+02 2.610110776351516051e+03 7.271734262357670104e+02 2.950681221042847937e+03
7.708881284569546324e+02 2.469816799987992908e+03 7.413280641347751043e+02 2.609900908370950219e+03 7.273734262357670559e+02 2.945941933865879946e+03
7.710881284569545642e+02 2.462553767590181906e+03 7.415280641347751498e+02 2.609679368018944842e+03 7.275734262357669877e+02 2.941198504619347659e+03
7.712881284569546096e+02 2.455306366528559465e+03 7.417280641347750816e+02 2.609446177258123043e+03 7.277734262357669195e+02 2.936450999340489943e+03
7.714881284569546551e+02 2.448074596293395643e+03 7.419280641347750134e+02 2.609201358169912965e+03 7.279734262357669650e+02 2.931699483868225343e+03
7.716881284569545869e+02 2.440858456144183492e+03 7.421280641347750588e+02 2.608944932953702391e+03 7.281734262357670104e+02 2.926944023842558636e+03
7.718881284569545187e+02 2.433657945111056961e+03 7.423280641347751043e+02 2.608676923925990195e+03 7.283734262357669422e+02 2.922184684703964194e+03
7.720881284569545642e+02 2.426473061996174692e+03 7.425280641347750361e+02 2.608397353519535955e+03 7.285734262357668740e+02 2.917421531692820281e+03
7.722881284569546096e+02 2.419303805375119737e+03 7.427280641347749679e+02 2.608106244282515490e+03 7.287734262357669195e+02 2.912654629848830609e+03
7.724881284569545414e+02 2.412150173598281981e+03 7.429280641347750134e+02 2.607803618877672761e+03 7.289734262357669650e+02 2.907884044010457728e+03
7.726881284569544732e+02 2.405012164792219210e+03 7.431280641347750588e+02 2.607489500081472670e+03 7.291734262357668968e+02 2.903109838814388695e+03
7.728881284569545187e+02 2.397889776861062728e+03 7.433280641347749906e+02 2.607163910783255233e+03 7.293734262357668285e+02 2.898332078694951633e+03
7.730881284569545642e+02 2.390783007487876603e+03 7.435280641347749224e+02 2.606826873984389749e+03 7.295734262357668740e+02 2.893550827883615966e+03
7.732881284569544960e+02 2.383691854136054189e+03 7.437280641347749679e+02 2.606478412797428518e+03 7.297734262357669195e+02 2.888766150408453996e+03
7.734881284569544277e+02 2.376616314050643268e+03 7.439280641347750134e+02 2.606118550445264191e+03 7.299734262357668513e+02 2.883978110093617488e+03
7.736881284569544732e+02 2.369556384259749848e+03 7.441280641347749452e+02 2.605747310260284394e+03 7.301734262357667831e+02 2.879186770558835633e+03
7.738881284569545187e+02 2.362512061575886037e+03 7.443280641347748769e+02 2.605364715683527265e+03 7.303734262357668285e+02 2.874392195218914367e+03
7.740881284569544505e+02 2.355483342597331557e+03 7.445280641347749224e+02 2.604970790263839717e+03 7.305734262357668740e+02 2.869594447283248883e+03
7.742881284569543823e+02 2.348470223709475249e+03 7.447280641347749679e+02 2.604565557657033423e+03 7.307734262357668058e+02 2.864793589755348421e+03
7.744881284569544277e+02 2.341472701086182042e+03 7.449280641347748997e+02 2.604149041625045356e+03 7.309734262357667376e+02 2.859989685432343776e+03
7.746881284569544732e+02 2.334490770691139915e+03 7.451280641347748315e+02 2.603721266035093322e+03 7.311734262357667831e+02 2.855182796904546649e+03
7.748881284569544050e+02 2.327524428279206859e+03 7.453280641347748769e+02 2.603282254858837860e+03 7.313734262357668285e+02 2.850372986554986255e+03
7.750881284569543368e+02 2.320573669397727372e+03 7.455280641347749224e+02 2.602832032171543688e+03 7.315734262357667603e+02 2.845560316558969589e+03
7.752881284569543823e+02 2.313638489387899426e+03 7.457280641347748542e+02 2.602370622151237058e+03 7.317734262357666921e+02 2.840744848883638497e+03
7.754881284569544277e+02 2.306718883386092330e+03 7.459280641347747860e+02 2.601898049077870382e+03 7.319734262357667376e+02 2.835926645287538122e+03
7.756881284569543595e+02 2.299814846325189137e+03 7.461280641347748315e+02 2.601414337332481864e+03 7.321734262357667831e+02 2.831105767320221275e+03
7.758881284569542913e+02 2.292926372935896779e+03 7.463280641347748769e+02 2.600919511396363760e+03 7.323734262357667149e+02 2.826282276321815061e+03
7.760881284569543368e+02 2.286053457748069377e+03 7.465280641347748087e+02 2.600413595850221100e+03 7.325734262357666466e+02 2.821456233422626610e+03
7.762881284569543823e+02 2.279196095092054293e+03 7.467280641347747405e+02 2.599896615373339955e+03 7.327734262357666921e+02 2.816627699542751543e+03
7.764881284569543141e+02 2.272354279099981341e+03 7.469280641347747860e+02 2.599368594742751156e+03 7.329734262357667376e+02 2.811796735391696984e+03
7.766881284569542458e+02 2.265528003707076550e+03 7.471280641347748315e+02 2.598829558832400835e+03 7.331734262357666694e+02 2.806963401467998210e+03
7.768881284569542913e+02 2.258717262652973659e+03 7.473280641347747633e+02 2.598279532612314142e+03 7.333734262357666012e+02 2.802127758058848030e+03
7.770881284569543368e+02 2.251922049483033334e+03 7.475280641347746950e+02 2.597718541147765336e+03 7.335734262357666466e+02 2.797289865239750270e+03
7.772881284569542686e+02 2.245142357549624649e+03 7.477280641347747405e+02 2.597146609598447867e+03 7.337734262357666921e+02 2.792449782874160974e+03
7.774881284569542004e+02 2.238378180013423844e+03 7.479280641347747860e+02 2.596563763217644464e+03 7.339734262357666239e+02 2.787607570613157350e+03
7.776881284569542458e+02 2.231629509844716267e+03 7.481280641347747178e+02 2.595970027351399494e+03 7.341734262357665557e+02 2.782763287895084432e+03
7.778881284569542913e+02 2.224896339824687402e+03 7.483280641347746496e+02 2.595365427437691324e+03 7.343734262357666012e+02 2.777916993945253125e+03
7.780881284569542231e+02 2.218178662546699343e+03 7.485280641347746950e+02 2.594749989005602856e+03 7.345734262357666466e+02 2.773068747775607335e+03
7.782881284569541549e+02 2.211476470417574092e+03 7.487280641347747405e+02 2.594123737674503900e+03 7.347734262357665784e+02 2.768218608184434288e+03
7.784881284569542004e+02 2.204789755658874583e+03 7.489280641347746723e+02 2.593486699153218979e+03 7.349734262357665102e+02 2.763366633756037118e+03
7.786881284569542458e+02 2.198118510308185705e+03 7.491280641347746041e+02 2.592838899239209695e+03 7.351734262357665557e+02 2.758512882860462014e+03
7.788881284569541776e+02 2.191462726220376226e+03 7.493280641347746496e+02 2.592180363817749367e+03 7.353734262357666012e+02 2.753657413653216281e+03
7.790881284569541094e+02 2.184822395068863898e+03 7.495280641347746950e+02 2.591511118861105388e+03 7.355734262357665330e+02 2.748800284074988667e+03
7.792881284569541549e+02 2.178197508346871928e+03 7.497280641347746268e+02 2.590831190427717956e+03 7.357734262357664647e+02 2.743941551851367421e+03
7.794881284569542004e+02 2.171588057368719092e+03 7.499280641347745586e+02 2.590140604661382440e+03 7.359734262357665102e+02 2.739081274492599277e+03
7.796881284569541322e+02 2.164994033271040280e+03 7.501280641347746041e+02 2.589439387790430374e+03 7.361734262357665557e+02 2.734219509293332976e+03
7.798881284569540639e+02 2.158415427014050692e+03 7.503280641347746496e+02 2.588727566126917736e+03 7.363734262357664875e+02 2.729356313332371428e+03
7.800881284569541094e+02 2.151852229382793212e+03 7.505280641347745814e+02 2.588005166065806407e+03 7.365734262357664193e+02 2.724491743472439339e+03
7.802881284569541549e+02 2.145304430988383046e+03 7.507280641347745131e+02 2.587272214084152893e+03 7.367734262357664647e+02 2.719625856359943100e+03
7.804881284569540867e+02 2.138772022269253284e+03 7.509280641347745586e+02 2.586528736740294789e+03 7.369734262357665102e+02 2.714758708424768884e+03
7.806881284569540185e+02 2.132254993492367248e+03 7.511280641347746041e+02 2.585774760673044057e+03 7.371734262357664420e+02 2.709890355880064362e+03
7.808881284569540639e+02 2.125753334754475873e+03 7.513280641347745359e+02 2.585010312600872567e+03 7.373734262357663738e+02 2.705020854722015883e+03
7.810881284569541094e+02 2.119267035983334154e+03 7.515280641347744677e+02 2.584235419321105383e+03 7.375734262357664193e+02 2.700150260729676120e+03
7.812881284569540412e+02 2.112796086938928511e+03 7.517280641347745131e+02 2.583450107709118129e+03 7.377734262357664647e+02 2.695278629464753976e+03
7.814881284569539730e+02 2.106340477214685052e+03 7.519280641347745586e+02 2.582654404717527541e+03 7.379734262357663965e+02 2.690406016271453609e+03
7.816881284569540185e+02 2.099900196238693297e+03 7.521280641347744904e+02 2.581848337375389747e+03 7.381734262357663283e+02 2.685532476276271154e+03
7.818881284569540639e+02 2.093475233274930360e+03 7.523280641347744222e+02 2.581031932787397636e+03 7.383734262357663738e+02 2.680658064387848754e+03
7.820881284569539957e+02 2.087065577424453750e+03 7.525280641347744677e+02 2.580205218133077324e+03 7.385734262357664193e+02 2.675782835296808571e+03
7.822881284569539275e+02 2.080671217626595080e+03 7.527280641347745131e+02 2.579368220665993704e+03 7.387734262357663511e+02 2.670906843475604092e+03
7.824881284569539730e+02 2.074292142660183345e+03 7.529280641347744449e+02 2.578520967712950096e+03 7.389734262357662828e+02 2.666030143178360959e+03
7.826881284569540185e+02 2.067928341144726801e+03 7.531280641347743767e+02 2.577663486673190619e+03 7.391734262357663283e+02 2.661152788440746917e+03
7.828881284569539503e+02 2.061579801541617144e+03 7.533280641347744222e+02 2.576795805017606199e+03 7.393734262357663738e+02 2.656274833079854943e+03
7.830881284569538821e+02 2.055246512155292294e+03 7.535280641347744677e+02 2.575917950287943313e+03 7.395734262357663056e+02 2.651396330694059088e+03
7.832881284569539275e+02 2.048928461134436930e+03 7.537280641347743995e+02 2.575029950096011362e+03 7.397734262357662374e+02 2.646517334662897611e+03
7.834881284569539730e+02 2.042625636473169379e+03 7.539280641347743313e+02 2.574131832122887772e+03 7.399734262357662828e+02 2.641637898146977932e+03
7.836881284569539048e+02 2.036338026012205773e+03 7.541280641347743767e+02 2.573223624118135831e+03 7.401734262357663283e+02 2.636758074087869772e+03
7.838881284569538366e+02 2.030065617440027154e+03 7.543280641347744222e+02 2.572305353899015699e+03 7.403734262357662601e+02 2.631877915208009199e+03
7.840881284569538821e+02 2.023808398294057042e+03 7.545280641347743540e+02 2.571377049349699519e+03 7.405734262357661919e+02 2.626997474010597671e+03
7.842881284569539275e+02 2.017566355961818317e+03 7.547280641347742858e+02 2.570438738420483787e+03 7.407734262357662374e+02 2.622116802779534737e+03
7.844881284569538593e+02 2.011339477682101915e+03 7.549280641347743313e+02 2.569490449127012653e+03 7.409734262357662828e+02 2.617235953579348461e+03
7.846881284569537911e+02 2.005127750546099833e+03 7.551280641347743767e+02 2.568532209549495292e+03 7.411734262357662146e+02 2.612354978255116748e+03
7.848881284569538366e+02 1.998931161498581332e+03 7.553280641347743085e+02 2.567564047831928292e+03 7.413734262357661464e+02 2.607473928432399134e+03
7.850881284569538821e+02 1.992749697339027080e+03 7.555280641347742403e+02 2.566585992181314850e+03 7.415734262357661919e+02 2.602592855517196313e+03
7.852881284569538138e+02 1.986583344722772836e+03 7.557280641347742858e+02 2.565598070866895341e+03 7.417734262357662374e+02 2.597711810695906934e+03
7.854881284569537456e+02 1.980432090162150416e+03 7.559280641347743313e+02 2.564600312219370153e+03 7.419734262357661692e+02 2.592830844935275763e+03
7.856881284569537911e+02 1.974295920027612965e+03 7.561280641347742630e+02 2.563592744630130710e+03 7.421734262357661009e+02 2.587950008982355484e+03
7.858881284569538366e+02 1.968174820548881598e+03 7.563280641347741948e+02 2.562575396550485493e+03 7.423734262357661464e+02 2.583069353364488506e+03
7.860881284569537684e+02 1.962068777816057263e+03 7.565280641347742403e+02 2.561548296490894245e+03 7.425734262357661919e+02 2.578188928389291050e+03
7.862881284569537002e+02 1.955977777780756014e+03 7.567280641347742858e+02 2.560511473020203994e+03 7.427734262357661237e+02 2.573308784144626770e+03
7.864881284569537456e+02 1.949901806257198814e+03 7.569280641347742176e+02 2.559464954764881440e+03 7.429734262357660555e+02 2.568428970498599938e+03
7.866881284569537911e+02 1.943840848923372960e+03 7.571280641347741494e+02 2.558408770408249893e+03 7.431734262357661009e+02 2.563549537099559529e+03
7.868881284569537229e+02 1.937794891322095964e+03 7.573280641347741948e+02 2.557342948689731656e+03 7.433734262357661464e+02 2.558670533376105141e+03
7.870881284569536547e+02 1.931763918862144919e+03 7.575280641347742403e+02 2.556267518404084967e+03 7.435734262357660782e+02 2.553792008537096990e+03
7.872881284569537002e+02 1.925747916819347665e+03 7.577280641347741721e+02 2.555182508400651841e+03 7.437734262357660100e+02 2.548914011571663195e+03
7.874881284569537456e+02 1.919746870337686460e+03 7.579280641347741039e+02 2.554087947582599554e+03 7.439734262357660555e+02 2.544036591249232515e+03
7.876881284569536774e+02 1.913760764430398467e+03 7.581280641347741494e+02 2.552983864906166218e+03 7.441734262357661009e+02 2.539159796119570274e+03
7.878881284569536092e+02 1.907789583981040096e+03 7.583280641347741948e+02 2.551870289379913174e+03 7.443734262357660327e+02 2.534283674512804737e+03
7.880881284569536547e+02 1.901833313744591806e+03 7.585280641347741266e+02 2.550747250063974661e+03 7.445734262357659645e+02 2.529408274539472131e+03
7.882881284569537002e+02 1.895891938348533358e+03 7.587280641347740584e+02 2.549614776069307027e+03 7.447734262357660100e+02 2.524533644090558482e+03
7.884881284569536319e+02 1.889965442293925435e+03 7.589280641347741039e+02 2.548472896556946580e+03 7.449734262357660555e+02 2.519659830837569189e+03
7.886881284569535637e+02 1.884053809956467603e+03 7.591280641347741494e+02 2.547321640737266989e+03 7.451734262357659873e+02 2.514786882232580410e+03
7.888881284569536092e+02 1.878157025587575845e+03 7.593280641347740811e+02 2.546161037869234860e+03 7.453734262357659190e+02 2.509914845508300914e+03
7.890881284569536547e+02 1.872275073315452119e+03 7.595280641347740129e+02 2.544991117259670773e+03 7.455734262357659645e+02 2.505043767678149379e+03
7.892881284569535865e+02 1.866407937146135055e+03 7.597280641347740584e+02 2.543811908262511679e+03 7.457734262357660100e+02 2.500173695536336709e+03
7.894881284569535183e+02 1.860555600964555197e+03 7.599280641347741039e+02 2.542623440278078306e+03 7.459734262357659418e+02 2.495304675657944244e+03
7.896881284569535637e+02 1.854718048535578419e+03 7.601280641347740357e+02 2.541425742752339374e+03 7.461734262357658736e+02 2.490436754399011079e+03
7.898881284569536092e+02 1.848895263505082767e+03 7.603280641347739675e+02 2.540218845176179912e+03 7.463734262357659190e+02 2.485569977896632281e+03
7.900881284569535410e+02 1.843087229400977094e+03 7.605280641347740129e+02 2.539002777084670015e+03 7.465734262357659645e+02 2.480704392069065761e+03
7.902881284569534728e+02 1.837293929634231290e+03 7.607280641347740584e+02 2.537777568056342716e+03 7.467734262357658963e+02 2.475840042615838229e+03
7.904881284569535183e+02 1.831515347499930158e+03 7.609280641347739902e+02 2.536543247712469110e+03 7.469734262357658281e+02 2.470976975017843870e+03
7.906881284569535637e+02 1.825751466178305236e+03 7.611280641347739220e+02 2.535299845716325763e+03 7.471734262357658736e+02 2.466115234537470769e+03
7.908881284569534955e+02 1.820002268735747066e+03 7.613280641347739675e+02 2.534047391772483934e+03 7.473734262357659190e+02 2.461254866218739153e+03
7.910881284569534273e+02 1.814267738125832921e+03 7.615280641347740129e+02 2.532785915626086535e+03 7.475734262357658508e+02 2.456395914887411436e+03
7.912881284569534728e+02 1.808547857190339073e+03 7.617280641347739447e+02 2.531515447062135536e+03 7.477734262357657826e+02 2.451538425151127285e+03
7.914881284569535183e+02 1.802842608660266706e+03 7.619280641347738765e+02 2.530236015904767555e+03 7.479734262357658281e+02 2.446682441399551863e+03
7.916881284569534500e+02 1.797151975156852359e+03 7.621280641347739220e+02 2.528947652016552638e+03 7.481734262357658736e+02 2.441828007804522258e+03
7.918881284569533818e+02 1.791475939192551550e+03 7.623280641347739675e+02 2.527650385297777120e+03 7.483734262357658054e+02 2.436975168320193461e+03
7.920881284569534273e+02 1.785814483172052178e+03 7.625280641347738992e+02 2.526344245685741043e+03 7.485734262357657371e+02 2.432123966683188428e+03
7.922881284569534728e+02 1.780167589393286335e+03 7.627280641347738310e+02 2.525029263154044202e+03 7.487734262357657826e+02 2.427274446412771795e+03
7.924881284569534046e+02 1.774535240048400965e+03 7.629280641347738765e+02 2.523705467711891288e+03 7.489734262357658281e+02 2.422426650811009949e+03
7.926881284569533364e+02 1.768917417224755809e+03 7.631280641347739220e+02 2.522372889403385216e+03 7.491734262357657599e+02 2.417580622962944744e+03
7.928881284569533818e+02 1.763314102905902018e+03 7.633280641347738538e+02 2.521031558306830448e+03 7.493734262357656917e+02 2.412736405736766756e+03
7.930881284569534273e+02 1.757725278972576234e+03 7.635280641347737856e+02 2.519681504534031319e+03 7.495734262357657371e+02 2.407894041783992179e+03
7.932881284569533591e+02 1.752150927203665333e+03 7.637280641347738310e+02 2.518322758229604460e+03 7.497734262357657826e+02 2.403053573539669287e+03
7.934881284569532909e+02 1.746591029277168445e+03 7.639280641347738765e+02 2.516955349570282124e+03 7.499734262357657144e+02 2.398215043222555323e+03
7.936881284569533364e+02 1.741045566771188305e+03 7.641280641347738083e+02 2.515579308764220968e+03 7.501734262357656462e+02 2.393378492835303405e+03
7.938881284569533818e+02 1.735514521164880534e+03 7.643280641347737401e+02 2.514194666050316755e+03 7.503734262357656917e+02 2.388543964164687623e+03
7.940881284569533136e+02 1.729997873839410886e+03 7.645280641347737856e+02 2.512801451697516768e+03 7.505734262357657371e+02 2.383711498781798127e+03
7.942881284569532454e+02 1.724495606078916808e+03 7.647280641347738310e+02 2.511399696004137240e+03 7.507734262357656689e+02 2.378881138042252587e+03
7.944881284569532909e+02 1.719007699071451043e+03 7.649280641347737628e+02 2.509989429297183960e+03 7.509734262357656007e+02 2.374052923086407645e+03
7.946881284569533364e+02 1.713534133909939783e+03 7.651280641347736946e+02 2.508570681931669242e+03 7.511734262357656462e+02 2.369226894839588567e+03
7.948881284569532681e+02 1.708074891593120583e+03 7.653280641347737401e+02 2.507143484289937533e+03 7.513734262357656917e+02 2.364403094012314341e+03
7.950881284569531999e+02 1.702629953026464818e+03 7.655280641347737856e+02 2.505707866780994664e+03 7.515734262357656235e+02 2.359581561100530507e+03
7.952881284569532454e+02 1.697199299023141066e+03 7.657280641347737173e+02 2.504263859839831184e+03 7.517734262357655552e+02 2.354762336385824256e+03
7.954881284569532909e+02 1.691782910304918005e+03 7.659280641347736491e+02 2.502811493926753428e+03 7.519734262357656007e+02 2.349945459935689541e+03
7.956881284569532227e+02 1.686380767503112338e+03 7.661280641347736946e+02 2.501350799526719584e+03 7.521734262357656462e+02 2.345130971603759917e+03
7.958881284569531545e+02 1.680992851159497377e+03 7.663280641347737401e+02 2.499881807148672124e+03 7.523734262357655780e+02 2.340318911030067284e+03
7.960881284569531999e+02 1.675619141727217993e+03 7.665280641347736719e+02 2.498404547324876148e+03 7.525734262357655098e+02 2.335509317641272446e+03
7.962881284569532454e+02 1.670259619571718076e+03 7.667280641347736037e+02 2.496919050610259092e+03 7.527734262357655552e+02 2.330702230650942056e+03
7.964881284569531772e+02 1.664914264971637749e+03 7.669280641347736491e+02 2.495425347581753613e+03 7.529734262357656007e+02 2.325897689059810546e+03
7.966881284569531090e+02 1.659583058119729913e+03 7.671280641347736946e+02 2.493923468837641849e+03 7.531734262357655325e+02 2.321095731656041607e+03
7.968881284569531545e+02 1.654265979123738134e+03 7.673280641347736264e+02 2.492413444996903308e+03 7.533734262357654643e+02 2.316296397015496950e+03
7.970881284569531999e+02 1.648963008007326380e+03 7.675280641347735582e+02 2.490895306698564127e+03 7.535734262357655098e+02 2.311499723502010056e+03
7.972881284569531317e+02 1.643674124710953947e+03 7.677280641347736037e+02 2.489369084601045870e+03 7.537734262357655552e+02 2.306705749267680403e+03
7.974881284569530635e+02 1.638399309092757221e+03 7.679280641347736491e+02 2.487834809381524792e+03 7.539734262357654870e+02 2.301914512253141766e+03
7.976881284569531090e+02 1.633138540929448027e+03 7.681280641347735809e+02 2.486292511735288372e+03 7.541734262357654188e+02 2.297126050187855981e+03
7.978881284569531545e+02 1.627891799917185608e+03 7.683280641347735127e+02 2.484742222375089113e+03 7.543734262357654643e+02 2.292340400590396712e+03
7.980881284569530862e+02 1.622659065672466340e+03 7.685280641347735582e+02 2.483183972030508812e+03 7.545734262357655098e+02 2.287557600768763677e+03
7.982881284569530180e+02 1.617440317732979111e+03 7.687280641347736037e+02 2.481617791447328273e+03 7.547734262357654416e+02 2.282777687820674146e+03
7.984881284569530635e+02 1.612235535558472520e+03 7.689280641347735354e+02 2.480043711386885661e+03 7.549734262357653733e+02 2.278000698633852608e+03
7.986881284569531090e+02 1.607044698531646645e+03 7.691280641347734672e+02 2.478461762625449410e+03 7.551734262357654188e+02 2.273226669886356831e+03
7.988881284569530408e+02 1.601867785958987042e+03 7.693280641347735127e+02 2.476871975953587480e+03 7.553734262357654643e+02 2.268455638046892091e+03
7.990881284569529726e+02 1.596704777071618537e+03 7.695280641347735582e+02 2.475274382175547089e+03 7.555734262357653961e+02 2.263687639375113122e+03
7.992881284569530180e+02 1.591555651026171290e+03 7.697280641347734900e+02 2.473669012108621700e+03 7.557734262357653279e+02 2.258922709921952446e+03
7.994881284569530635e+02 1.586420386905629812e+03 7.699280641347734218e+02 2.472055896582538935e+03 7.559734262357653733e+02 2.254160885529940515e+03
7.996881284569529953e+02 1.581298963720171059e+03 7.701280641347734672e+02 2.470435066438835747e+03 7.561734262357654188e+02 2.249402201833538129e+03
7.998881284569529271e+02 1.576191360407995717e+03 7.703280641347735127e+02 2.468806552530245426e+03 7.563734262357653506e+02 2.244646694259474316e+03
8.000881284569529726e+02 1.571097555836173797e+03 7.705280641347734445e+02 2.467170385720083686e+03 7.565734262357652824e+02 2.239894398027056013e+03
8.002881284569530180e+02 1.566017528801483422e+03 7.707280641347733763e+02 2.465526596881635669e+03 7.567734262357653279e+02 2.235145348148531866e+03
8.004881284569529498e+02 1.560951258031230964e+03 7.709280641347734218e+02 2.463875216897546579e+03 7.569734262357653733e+02 2.230399579429427831e+03
8.006881284569528816e+02 1.555898722184057760e+03 7.711280641347734672e+02 2.462216276659222785e+03 7.571734262357653051e+02 2.225657126468892784e+03
8.008881284569529271e+02 1.550859899850787315e+03 7.713280641347733990e+02 2.460549807066219273e+03 7.573734262357652369e+02 2.220918023660041399e+03
8.010881284569529726e+02 1.545834769555227240e+03 7.715280641347733308e+02 2.458875839025640744e+03 7.575734262357652824e+02 2.216182305190314764e+03
8.012881284569529043e+02 1.540823309754993033e+03 7.717280641347733763e+02 2.457194403451544986e+03 7.577734262357653279e+02 2.211450005041839631e+03
8.014881284569528361e+02 1.535825498842288425e+03 7.719280641347734218e+02 2.455505531264349884e+03 7.579734262357652597e+02 2.206721156991787666e+03
8.016881284569528816e+02 1.530841315144733699e+03 7.721280641347733535e+02 2.453809253390232243e+03 7.581734262357651914e+02 2.201995794612723785e+03
8.018881284569529271e+02 1.525870736926161499e+03 7.723280641347732853e+02 2.452105600760541620e+03 7.583734262357652369e+02 2.197273951272993600e+03
8.020881284569528589e+02 1.520913742387405591e+03 7.725280641347733308e+02 2.450394604311211424e+03 7.585734262357652824e+02 2.192555660137089490e+03
8.022881284569527907e+02 1.515970309667094625e+03 7.727280641347733763e+02 2.448676294982171839e+03 7.587734262357652142e+02 2.187840954166019401e+03
8.024881284569528361e+02 1.511040416842437708e+03 7.729280641347733081e+02 2.446950703716770477e+03 7.589734262357651460e+02 2.183129866117677466e+03
8.026881284569528816e+02 1.506124041930018166e+03 7.731280641347732399e+02 2.445217861461182565e+03 7.591734262357651914e+02 2.178422428547237359e+03
8.028881284569528134e+02 1.501221162886568663e+03 7.733280641347732853e+02 2.443477799163842974e+03 7.593734262357652369e+02 2.173718673807535652e+03
8.030881284569527452e+02 1.496331757609731767e+03 7.735280641347733308e+02 2.441730547774864590e+03 7.595734262357651687e+02 2.169018634049450156e+03
8.032881284569527907e+02 1.491455803938852114e+03 7.737280641347732626e+02 2.439976138245469429e+03 7.597734262357651005e+02 2.164322341222291470e+03
8.034881284569528361e+02 1.486593279655740616e+03 7.739280641347731944e+02 2.438214601527409286e+03 7.599734262357651460e+02 2.159629827074198147e+03
8.036881284569527679e+02 1.481744162485429342e+03 7.741280641347732399e+02 2.436445968572409583e+03 7.601734262357651914e+02 2.154941123152538239e+03
8.038881284569526997e+02 1.476908430096941856e+03 7.743280641347732853e+02 2.434670270331595475e+03 7.603734262357651232e+02 2.150256260804301292e+03
8.040881284569527452e+02 1.472086060104032640e+03 7.745280641347732171e+02 2.432887537754935238e+03 7.605734262357650550e+02 2.145575271176500792e+03
8.042881284569527907e+02 1.467277030065963118e+03 7.747280641347731489e+02 2.431097801790671383e+03 7.607734262357651005e+02 2.140898185216575257e+03
8.044881284569527224e+02 1.462481317488235845e+03 7.749280641347731944e+02 2.429301093384772230e+03 7.609734262357651460e+02 2.136225033672816153e+03
8.046881284569526542e+02 1.457698899823336205e+03 7.751280641347732399e+02 2.427497443480371658e+03 7.611734262357650778e+02 2.131555847094760338e+03
8.048881284569526997e+02 1.452929754471479100e+03 7.753280641347731716e+02 2.425686883017220680e+03 7.613734262357650096e+02 2.126890655833598430e+03
8.050881284569527452e+02 1.448173858781347008e+03 7.755280641347731034e+02 2.423869442931130834e+03 7.615734262357650550e+02 2.122229490042612269e+03
8.052881284569526770e+02 1.443431190050821897e+03 7.757280641347731489e+02 2.422045154153431668e+03 7.617734262357651005e+02 2.117572379677585559e+03
8.054881284569526088e+02 1.438701725527706685e+03 7.759280641347731944e+02 2.420214047610427315e+03 7.619734262357650323e+02 2.112919354497225868e+03
8.056881284569526542e+02 1.433985442410451697e+03 7.761280641347731262e+02 2.418376154222853984e+03 7.621734262357649641e+02 2.108270444063577997e+03
8.058881284569526997e+02 1.429282317848891353e+03 7.763280641347730580e+02 2.416531504905334714e+03 7.623734262357650096e+02 2.103625677742473272e+03
8.060881284569526315e+02 1.424592328944948349e+03 7.765280641347731034e+02 2.414680130565849595e+03 7.625734262357650550e+02 2.098985084703950633e+03
8.062881284569525633e+02 1.419915452753343516e+03 7.767280641347731489e+02 2.412822062105195528e+03 7.627734262357649868e+02 2.094348693922687289e+03
8.064881284569526088e+02 1.415251666282306360e+03 7.769280641347730807e+02 2.410957330416464629e+03 7.629734262357649186e+02 2.089716534178433903e+03
8.066881284569526542e+02 1.410600946494299933e+03 7.771280641347730125e+02 2.409085966384503081e+03 7.631734262357649641e+02 2.085088634056457977e+03
8.068881284569525860e+02 1.405963270306703635e+03 7.773280641347730580e+02 2.407208000885387719e+03 7.633734262357650096e+02 2.080465021947983587e+03
8.070881284569525178e+02 1.401338614592511021e+03 7.775280641347731034e+02 2.405323464785911256e+03 7.635734262357649413e+02 2.075845726050635676e+03
8.072881284569525633e+02 1.396726956181029664e+03 7.777280641347730352e+02 2.403432388943050682e+03 7.637734262357648731e+02 2.071230774368884795e+03
8.074881284569526088e+02 1.392128271858586004e+03 7.779280641347729670e+02 2.401534804203451586e+03 7.639734262357649186e+02 2.066620194714486843e+03
8.076881284569525405e+02 1.387542538369182921e+03 7.781280641347730125e+02 2.399630741402913372e+03 7.641734262357649641e+02 2.062014014706953731e+03
8.078881284569524723e+02 1.382969732415209137e+03 7.783280641347730580e+02 2.397720231365878135e+03 7.643734262357648959e+02 2.057412261773998125e+03
8.080881284569525178e+02 1.378409830658098144e+03 7.785280641347729897e+02 2.395803304904914057e+03 7.645734262357648277e+02 2.052814963151970915e+03
8.082881284569525633e+02 1.373862809719023517e+03 7.787280641347729215e+02 2.393879992820213829e+03 7.647734262357648731e+02 2.048222145886346880e+03
8.084881284569524951e+02 1.369328646179559428e+03 7.789280641347729670e+02 2.391950325899080326e+03 7.649734262357649186e+02 2.043633836832173756e+03
8.086881284569524269e+02 1.364807316582348449e+03 7.791280641347730125e+02 2.390014334915435029e+03 7.651734262357648504e+02 2.039050062654533122e+03
8.088881284569524723e+02 1.360298797431766388e+03 7.793280641347729443e+02 2.388072050629310525e+03 7.653734262357647822e+02 2.034470849829004919e+03
8.090881284569525178e+02 1.355803065194589863e+03 7.795280641347728761e+02 2.386123503786353467e+03 7.655734262357648277e+02 2.029896224642132438e+03
8.092881284569524496e+02 1.351320096300651585e+03 7.797280641347729215e+02 2.384168725117328904e+03 7.657734262357648731e+02 2.025326213191903435e+03
8.094881284569523814e+02 1.346849867143483607e+03 7.799280641347729670e+02 2.382207745337631877e+03 7.659734262357648049e+02 2.020760841388216477e+03
8.096881284569524269e+02 1.342392354080978293e+03 7.801280641347728988e+02 2.380240595146798569e+03 7.661734262357647367e+02 2.016200134953338193e+03
8.098881284569524723e+02 1.337947533436030426e+03 7.803280641347728306e+02 2.378267305228007899e+03 7.663734262357647822e+02 2.011644119422399172e+03
8.100881284569524041e+02 1.333515381497184990e+03 7.805280641347728761e+02 2.376287906247610863e+03 7.665734262357648277e+02 2.007092820143868266e+03
8.102881284569523359e+02 1.329095874519263816e+03 7.807280641347729215e+02 2.374302428854642130e+03 7.667734262357647594e+02 2.002546262280028486e+03
8.104881284569523814e+02 1.324688988724006094e+03 7.809280641347728533e+02 2.372310903680340289e+03 7.669734262357646912e+02 1.998004470807455391e+03
8.106881284569524269e+02 1.320294700300713430e+03 7.811280641347727851e+02 2.370313361337673086e+03 7.671734262357647367e+02 1.993467470517502079e+03
8.108881284569523586e+02 1.315912985406857842e+03 7.813280641347728306e+02 2.368309832420860857e+03 7.673734262357647822e+02 1.988935286016796908e+03
8.110881284569522904e+02 1.311543820168713864e+03 7.815280641347728761e+02 2.366300347504909951e+03 7.675734262357647140e+02 1.984407941727714388e+03
8.112881284569523359e+02 1.307187180681981317e+03 7.817280641347728078e+02 2.364284937145140702e+03 7.677734262357646458e+02 1.979885461888875625e+03
8.114881284569523814e+02 1.302843043012401949e+03 7.819280641347727396e+02 2.362263631876719955e+03 7.679734262357646912e+02 1.975367870555626496e+03
8.116881284569523132e+02 1.298511383196374481e+03 7.821280641347727851e+02 2.360236462214197672e+03 7.681734262357647367e+02 1.970855191600554917e+03
8.118881284569522450e+02 1.294192177241553281e+03 7.823280641347728306e+02 2.358203458651052188e+03 7.683734262357646685e+02 1.966347448713962649e+03
8.120881284569522904e+02 1.289885401127468640e+03 7.825280641347727624e+02 2.356164651659225001e+03 7.685734262357646003e+02 1.961844665404370517e+03
8.122881284569523359e+02 1.285591030806125218e+03 7.827280641347726942e+02 2.354120071688666485e+03 7.687734262357646458e+02 1.957346864999011132e+03
8.124881284569522677e+02 1.281309042202601859e+03 7.829280641347727396e+02 2.352069749166882502e+03 7.689734262357646912e+02 1.952854070644347985e+03
8.126881284569521995e+02 1.277039411215639575e+03 7.831280641347727851e+02 2.350013714498490572e+03 7.691734262357646230e+02 1.948366305306556342e+03
8.128881284569522450e+02 1.272782113718239543e+03 7.833280641347727169e+02 2.347951998064761483e+03 7.693734262357645548e+02 1.943883591772032560e+03
8.130881284569522904e+02 1.268537125558264052e+03 7.835280641347726487e+02 2.345884630223181375e+03 7.695734262357646003e+02 1.939405952647899539e+03
8.132881284569522222e+02 1.264304422559000841e+03 7.837280641347726942e+02 2.343811641307004720e+03 7.697734262357646458e+02 1.934933410362520135e+03
8.134881284569521540e+02 1.260083980519753140e+03 7.839280641347727396e+02 2.341733061624820493e+03 7.699734262357645775e+02 1.930465987166000332e+03
8.136881284569521995e+02 1.255875775216416741e+03 7.841280641347726714e+02 2.339648921460109250e+03 7.701734262357645093e+02 1.926003705130695607e+03
8.138881284569522450e+02 1.251679782402063211e+03 7.843280641347726032e+02 2.337559251070811115e+03 7.703734262357645548e+02 1.921546586151723886e+03
8.140881284569521767e+02 1.247495977807505597e+03 7.845280641347726487e+02 2.335464080688886042e+03 7.705734262357646003e+02 1.917094651947486227e+03
8.142881284569521085e+02 1.243324337141858905e+03 7.847280641347726942e+02 2.333363440519901360e+03 7.707734262357645321e+02 1.912647924060169998e+03
8.144881284569521540e+02 1.239164836093108079e+03 7.849280641347726259e+02 2.331257360742586570e+03 7.709734262357644639e+02 1.908206423856272750e+03
8.146881284569521995e+02 1.235017450328679843e+03 7.851280641347725577e+02 2.329145871508420441e+03 7.711734262357645093e+02 1.903770172527108798e+03
8.148881284569521313e+02 1.230882155495992947e+03 7.853280641347726032e+02 2.327029002941201270e+03 7.713734262357645548e+02 1.899339191089348560e+03
8.150881284569520631e+02 1.226758927223002274e+03 7.855280641347726487e+02 2.324906785136635335e+03 7.715734262357644866e+02 1.894913500385515817e+03
8.152881284569521085e+02 1.222647741118762042e+03 7.857280641347725805e+02 2.322779248161919895e+03 7.717734262357644184e+02 1.890493121084519544e+03
8.154881284569521540e+02 1.218548572773973092e+03 7.859280641347725123e+02 2.320646422055318453e+03 7.719734262357644639e+02 1.886078073682172317e+03
8.156881284569520858e+02 1.214461397761522903e+03 7.861280641347725577e+02 2.318508336825760580e+03 7.721734262357645093e+02 1.881668378501726920e+03
8.158881284569520176e+02 1.210386191637022421e+03 7.863280641347726032e+02 2.316365022452432186e+03 7.723734262357644411e+02 1.877264055694381796e+03
8.160881284569520631e+02 1.206322929939347659e+03 7.865280641347725350e+02 2.314216508884365794e+03 7.725734262357643729e+02 1.872865125239825375e+03
8.162881284569521085e+02 1.202271588191177216e+03 7.867280641347724668e+02 2.312062826040034906e+03 7.727734262357644184e+02 1.868471606946742895e+03
8.164881284569520403e+02 1.198232141899519547e+03 7.869280641347725123e+02 2.309904003806957917e+03 7.729734262357644639e+02 1.864083520453371875e+03
8.166881284569519721e+02 1.194204566556234113e+03 7.871280641347725577e+02 2.307740072041298390e+03 7.731734262357643956e+02 1.859700885228012339e+03
8.168881284569520176e+02 1.190188837638560926e+03 7.873280641347724895e+02 2.305571060567469885e+03 7.733734262357643274e+02 1.855323720569561829e+03
8.170881284569520631e+02 1.186184930609647154e+03 7.875280641347724213e+02 2.303396999177735779e+03 7.735734262357643729e+02 1.850952045608043363e+03
8.172881284569519948e+02 1.182192820919051201e+03 7.877280641347724668e+02 2.301217917631827277e+03 7.737734262357644184e+02 1.846585879305155913e+03
8.174881284569519266e+02 1.178212484003268173e+03 7.879280641347725123e+02 2.299033845656552785e+03 7.739734262357643502e+02 1.842225240454790310e+03
8.176881284569519721e+02 1.174243895286229645e+03 7.881280641347724440e+02 2.296844812945412741e+03 7.741734262357642820e+02 1.837870147683574260e+03
8.178881284569520176e+02 1.170287030179821386e+03 7.883280641347723758e+02 2.294650849158208985e+03 7.743734262357643274e+02 1.833520619451395760e+03
8.180881284569519494e+02 1.166341864084389726e+03 7.885280641347724213e+02 2.292451983920674593e+03 7.745734262357643729e+02 1.829176674051962436e+03
8.182881284569518812e+02 1.162408372389221540e+03 7.887280641347724668e+02 2.290248246824092803e+03 7.747734262357643047e+02 1.824838329613322685e+03
8.184881284569519266e+02 1.158486530473066068e+03 7.889280641347723986e+02 2.288039667424918207e+03 7.749734262357642365e+02 1.820505604098407730e+03
8.186881284569519721e+02 1.154576313704618542e+03 7.891280641347723304e+02 2.285826275244408407e+03 7.751734262357642820e+02 1.816178515305572091e+03
8.188881284569519039e+02 1.150677697443013358e+03 7.893280641347723758e+02 2.283608099768246120e+03 7.753734262357643274e+02 1.811857080869140191e+03
8.190881284569518357e+02 1.146790657038309519e+03 7.895280641347724213e+02 2.281385170446184475e+03 7.755734262357642592e+02 1.807541318259946138e+03
8.192881284569518812e+02 1.142915167831975623e+03 7.897280641347723531e+02 2.279157516691670935e+03 7.757734262357641910e+02 1.803231244785862600e+03
8.194881284569519266e+02 1.139051205157375989e+03 7.899280641347722849e+02 2.276925167881484413e+03 7.759734262357642365e+02 1.798926877592365599e+03
8.196881284569518584e+02 1.135198744340252460e+03 7.901280641347723304e+02 2.274688153355381473e+03 7.761734262357642820e+02 1.794628233663063611e+03
8.198881284569517902e+02 1.131357760699179607e+03 7.903280641347723758e+02 2.272446502415736177e+03 7.763734262357642137e+02 1.790335329820257130e+03
8.200881284569518357e+02 1.127528229546062448e+03 7.905280641347723076e+02 2.270200244327184009e+03 7.765734262357641455e+02 1.786048182725462766e+03
8.202881284569518812e+02 1.123710126186589832e+03 7.907280641347722394e+02 2.267949408316268091e+03 7.767734262357641910e+02 1.781766808879976224e+03
8.204881284569518130e+02 1.119903425920709424e+03 7.909280641347722849e+02 2.265694023571092202e+03 7.769734262357642365e+02 1.777491224625420955e+03
8.206881284569517447e+02 1.116108104043077219e+03 7.911280641347723304e+02 2.263434119240968357e+03 7.771734262357641683e+02 1.773221446144288620e+03
8.208881284569517902e+02 1.112324135843532986e+03 7.913280641347722622e+02 2.261169724436082561e+03 7.773734262357641001e+02 1.768957489460483202e+03
8.210881284569518357e+02 1.108551496607547278e+03 7.915280641347721939e+02 2.258900868227138290e+03 7.775734262357641455e+02 1.764699370439882159e+03
8.212881284569517675e+02 1.104790161616682781e+03 7.917280641347722394e+02 2.256627579645019978e+03 7.777734262357641910e+02 1.760447104790875755e+03
8.214881284569516993e+02 1.101040106149030862e+03 7.919280641347722849e+02 2.254349887680466054e+03 7.779734262357641228e+02 1.756200708064935725e+03
8.216881284569517447e+02 1.097301305479669054e+03 7.921280641347722167e+02 2.252067821283723333e+03 7.781734262357640546e+02 1.751960195657136182e+03
8.218881284569517902e+02 1.093573734881111704e+03 7.923280641347721485e+02 2.249781409364212777e+03 7.783734262357641001e+02 1.747725582806729562e+03
8.220881284569517220e+02 1.089857369623737668e+03 7.925280641347721939e+02 2.247490680790208444e+03 7.785734262357641455e+02 1.743496884597690041e+03
8.222881284569516538e+02 1.086152184976238232e+03 7.927280641347722394e+02 2.245195664388503246e+03 7.787734262357640773e+02 1.739274115959272194e+03
8.224881284569516993e+02 1.082458156206041394e+03 7.929280641347721712e+02 2.242896388944087448e+03 7.789734262357640091e+02 1.735057291666553965e+03
8.226881284569517447e+02 1.078775258579762522e+03 7.931280641347721030e+02 2.240592883199819880e+03 7.791734262357640546e+02 1.730846426340989865e+03
8.228881284569516765e+02 1.075103467363616346e+03 7.933280641347721485e+02 2.238285175856114165e+03 7.793734262357641001e+02 1.726641534450978497e+03
8.230881284569516083e+02 1.071442757823848524e+03 7.935280641347721939e+02 2.235973295570618120e+03 7.795734262357640318e+02 1.722442630312411893e+03
8.232881284569516538e+02 1.067793105227163323e+03 7.937280641347721257e+02 2.233657270957904075e+03 7.797734262357639636e+02 1.718249728089216433e+03
8.234881284569516993e+02 1.064154484841137673e+03 7.939280641347720575e+02 2.231337130589142816e+03 7.799734262357640091e+02 1.714062841793924235e+03
8.236881284569516311e+02 1.060526871934651808e+03 7.941280641347721030e+02 2.229012902991801184e+03 7.801734262357640546e+02 1.709881985288224314e+03
8.238881284569515628e+02 1.056910241778283307e+03 7.943280641347721485e+02 2.226684616649341024e+03 7.803734262357639864e+02 1.705707172283520322e+03
8.240881284569516083e+02 1.053304569644729327e+03 7.945280641347720803e+02 2.224352300000901778e+03 7.805734262357639182e+02 1.701538416341476932e+03
8.242881284569516538e+02 1.049709830809219284e+03 7.947280641347720120e+02 2.222015981441003532e+03 7.807734262357639636e+02 1.697375730874581450e+03
8.244881284569515856e+02 1.046126000549920718e+03 7.949280641347720575e+02 2.219675689319242792e+03 7.809734262357640091e+02 1.693219129146717933e+03
8.246881284569515174e+02 1.042553054148329011e+03 7.951280641347721030e+02 2.217331451939996441e+03 7.811734262357639409e+02 1.689068624273693558e+03
8.248881284569515628e+02 1.038990966889679612e+03 7.953280641347720348e+02 2.214983297562130701e+03 7.813734262357638727e+02 1.684924229223821612e+03
8.250881284569516083e+02 1.035439714063343672e+03 7.955280641347719666e+02 2.212631254398695546e+03 7.815734262357639182e+02 1.680785956818457407e+03
8.252881284569515401e+02 1.031899270963221170e+03 7.957280641347720120e+02 2.210275350616645028e+03 7.817734262357639636e+02 1.676653819732578768e+03
8.254881284569514719e+02 1.028369612888131769e+03 7.959280641347720575e+02 2.207915614336539875e+03 7.819734262357638954e+02 1.672527830495328772e+03
8.256881284569515174e+02 1.024850715142197942e+03 7.961280641347719893e+02 2.205552073632272823e+03 7.821734262357638272e+02 1.668408001490581910e+03
8.258881284569515628e+02 1.021342553035243100e+03 7.963280641347719211e+02 2.203184756530773029e+03 7.823734262357638727e+02 1.664294344957487283e+03
8.260881284569514946e+02 1.017845101883164261e+03 7.965280641347719666e+02 2.200813691011723222e+03 7.825734262357639182e+02 1.660186872991049540e+03
8.262881284569514264e+02 1.014358337008318131e+03 7.967280641347720120e+02 2.198438905007298217e+03 7.827734262357638499e+02 1.656085597542674577e+03
8.264881284569514719e+02 1.010882233739890694e+03 7.969280641347719438e+02 2.196060426401867062e+03 7.829734262357637817e+02 1.651990530420726600e+03
8.266881284569515174e+02 1.007416767414281480e+03 7.971280641347718756e+02 2.193678283031732008e+03 7.831734262357638272e+02 1.647901683291089739e+03
8.268881284569514492e+02 1.003961913375472363e+03 7.973280641347719211e+02 2.191292502684848841e+03 7.833734262357638727e+02 1.643819067677731709e+03
8.270881284569513809e+02 1.000517646975392267e+03 7.975280641347719666e+02 2.188903113100564042e+03 7.835734262357638045e+02 1.639742694963257009e+03
8.272881284569514264e+02 9.970839435742850583e+02 7.977280641347718984e+02 2.186510141969342840e+03 7.837734262357637363e+02 1.635672576389463075e+03
8.274881284569514719e+02 9.936607785410750466e+02 7.979280641347718301e+02 2.184113616932504101e+03 7.839734262357637817e+02 1.631608723057904172e+03
8.276881284569514037e+02 9.902481272537307859e+02 7.981280641347718756e+02 2.181713565581960211e+03 7.841734262357638272e+02 1.627551145930457324e+03
8.278881284569513355e+02 9.868459650996177288e+02 7.983280641347719211e+02 2.179310015459953775e+03 7.843734262357637590e+02 1.623499855829865510e+03
8.280881284569513809e+02 9.834542674758513385e+02 7.985280641347718529e+02 2.176902994058803415e+03 7.845734262357636908e+02 1.619454863440306099e+03
8.282881284569514264e+02 9.800730097896589541e+02 7.987280641347717847e+02 2.174492528820645475e+03 7.847734262357637363e+02 1.615416179307947004e+03
8.284881284569513582e+02 9.767021674587275584e+02 7.989280641347718301e+02 2.172078647137178450e+03 7.849734262357637817e+02 1.611383813841505798e+03
8.286881284569512900e+02 9.733417159115409731e+02 7.991280641347718756e+02 2.169661376349418333e+03 7.851734262357637135e+02 1.607357777312817916e+03
8.288881284569513355e+02 9.699916305877334253e+02 7.993280641347718074e+02 2.167240743747444867e+03 7.853734262357636453e+02 1.603338079857373032e+03
8.290881284569513809e+02 9.666518869384332220e+02 7.995280641347717392e+02 2.164816776570155525e+03 7.855734262357636908e+02 1.599324731474892587e+03
8.292881284569513127e+02 9.633224604266024471e+02 7.997280641347717847e+02 2.162389502005018585e+03 7.857734262357637363e+02 1.595317742029880492e+03
8.294881284569512445e+02 9.600033265273636971e+02 7.999280641347718301e+02 2.159958947187843023e+03 7.859734262357636680e+02 1.591317121252190873e+03
8.296881284569512900e+02 9.566944607283408004e+02 8.001280641347717619e+02 2.157525139202527043e+03 7.861734262357635998e+02 1.587322878737563769e+03
8.298881284569513355e+02 9.533958385299978318e+02 8.003280641347716937e+02 2.155088105080821606e+03 7.863734262357636453e+02 1.583335023948205389e+03
8.300881284569512673e+02 9.501074354459558435e+02 8.005280641347717392e+02 2.152647871802096688e+03 7.865734262357636908e+02 1.579353566213339263e+03
8.302881284569511990e+02 9.468292270033269915e+02 8.007280641347717847e+02 2.150204466293118912e+03 7.867734262357636226e+02 1.575378514729761491e+03
8.304881284569512445e+02 9.435611887430296747e+02 8.009280641347717165e+02 2.147757915427802800e+03 7.869734262357635544e+02 1.571409878562388712e+03
8.306881284569512900e+02 9.403032962201236842e+02 8.011280641347716482e+02 2.145308246026997494e+03 7.871734262357635998e+02 1.567447666644832680e+03
8.308881284569512218e+02 9.370555250041209092e+02 8.013280641347716937e+02 2.142855484858249838e+03 7.873734262357636453e+02 1.563491887779948456e+03
8.310881284569511536e+02 9.338178506792939970e+02 8.015280641347717392e+02 2.140399658635588821e+03 7.875734262357635771e+02 1.559542550640390573e+03
8.312881284569511990e+02 9.305902488450060446e+02 8.017280641347716710e+02 2.137940794019301393e+03 7.877734262357635089e+02 1.555599663769164636e+03
8.314881284569512445e+02 9.273726951160105045e+02 8.019280641347716028e+02 2.135478917615710998e+03 7.879734262357635544e+02 1.551663235580188484e+03
8.316881284569511763e+02 9.241651651227634829e+02 8.021280641347716482e+02 2.133014055976957934e+03 7.881734262357635998e+02 1.547733274358851304e+03
8.318881284569511081e+02 9.209676345117287610e+02 8.023280641347716937e+02 2.130546235600795171e+03 7.883734262357635316e+02 1.543809788262564780e+03
8.320881284569511536e+02 9.177800789456789516e+02 8.025280641347716255e+02 2.128075482930365979e+03 7.885734262357634634e+02 1.539892785321309702e+03
8.322881284569511990e+02 9.146024741040073422e+02 8.027280641347715573e+02 2.125601824353992924e+03 7.887734262357635089e+02 1.535982273438201673e+03
8.324881284569511308e+02 9.114347956830146131e+02 8.029280641347716028e+02 2.123125286204975509e+03 7.889734262357635544e+02 1.532078260390040668e+03
8.326881284569510626e+02 9.082770193962089706e+02 8.031280641347716482e+02 2.120645894761380987e+03 7.891734262357634861e+02 1.528180753827870603e+03
8.328881284569511081e+02 9.051291209745985498e+02 8.033280641347715800e+02 2.118163676245841998e+03 7.893734262357634179e+02 1.524289761277518210e+03
8.330881284569511536e+02 9.019910761669917747e+02 8.035280641347715118e+02 2.115678656825347844e+03 7.895734262357634634e+02 1.520405290140153966e+03
8.332881284569510854e+02 8.988628607402778243e+02 8.037280641347715573e+02 2.113190862611055309e+03 7.897734262357635089e+02 1.516527347692854619e+03
8.334881284569510171e+02 8.957444504797078935e+02 8.039280641347716028e+02 2.110700319658082208e+03 7.899734262357634407e+02 1.512655941089136832e+03
8.336881284569510626e+02 8.926358211891939618e+02 8.041280641347715346e+02 2.108207053965320938e+03 7.901734262357633725e+02 1.508791077359521523e+03
8.338881284569511081e+02 8.895369486915791413e+02 8.043280641347714663e+02 2.105711091475233843e+03 7.903734262357634179e+02 1.504932763412071608e+03
8.340881284569510399e+02 8.864478088289274638e+02 8.045280641347715118e+02 2.103212458073670405e+03 7.905734262357634634e+02 1.501081006032964297e+03
8.342881284569509717e+02 8.833683774627884304e+02 8.047280641347715573e+02 2.100711179589678068e+03 7.907734262357633952e+02 1.497235811887020418e+03
8.344881284569510171e+02 8.802986304744748622e+02 8.049280641347714891e+02 2.098207281795315339e+03 7.909734262357633270e+02 1.493397187518258079e+03
8.346881284569510626e+02 8.772385437653448435e+02 8.051280641347714209e+02 2.095700790405456246e+03 7.911734262357633725e+02 1.489565139350446316e+03
8.348881284569509944e+02 8.741880932570687719e+02 8.053280641347714663e+02 2.093191731077623899e+03 7.913734262357634179e+02 1.485739673687658069e+03
8.350881284569509262e+02 8.711472548918854955e+02 8.055280641347715118e+02 2.090680129411803591e+03 7.915734262357633497e+02 1.481920796714804510e+03
8.352881284569509717e+02 8.681160046328748194e+02 8.057280641347714436e+02 2.088166010950259533e+03 7.917734262357632815e+02 1.478108514498190743e+03
8.354881284569510171e+02 8.650943184642300139e+02 8.059280641347713754e+02 2.085649401177365689e+03 7.919734262357633270e+02 1.474302832986057638e+03
8.356881284569509489e+02 8.620821723915064467e+02 8.061280641347714209e+02 2.083130325519423877e+03 7.921734262357633725e+02 1.470503758009136618e+03
8.358881284569508807e+02 8.590795424418832908e+02 8.063280641347714663e+02 2.080608809344499150e+03 7.923734262357633042e+02 1.466711295281191497e+03
8.360881284569509262e+02 8.560864046644202290e+02 8.065280641347713981e+02 2.078084877962249720e+03 7.925734262357632360e+02 1.462925450399551892e+03
8.362881284569509717e+02 8.531027351303137038e+02 8.067280641347713299e+02 2.075558556623748700e+03 7.927734262357632815e+02 1.459146228845672113e+03
8.364881284569509035e+02 8.501285099331480524e+02 8.069280641347713754e+02 2.073029870521329030e+03 7.929734262357633270e+02 1.455373635985668898e+03
8.366881284569508352e+02 8.471637051891393639e+02 8.071280641347714209e+02 2.070498844788414772e+03 7.931734262357632588e+02 1.451607677070868021e+03
8.368881284569508807e+02 8.442082970373911621e+02 8.073280641347713527e+02 2.067965504499361941e+03 7.933734262357631906e+02 1.447848357238339077e+03
8.370881284569509262e+02 8.412622616401339428e+02 8.075280641347712844e+02 2.065429874669293895e+03 7.935734262357632360e+02 1.444095681511438443e+03
8.372881284569508580e+02 8.383255751829756264e+02 8.077280641347713299e+02 2.062891980253945803e+03 7.937734262357632815e+02 1.440349654800359303e+03
8.374881284569507898e+02 8.353982138751266575e+02 8.079280641347713754e+02 2.060351846149511857e+03 7.939734262357632133e+02 1.436610281902661654e+03
8.376881284569508352e+02 8.324801539496560281e+02 8.081280641347713072e+02 2.057809497192487925e+03 7.941734262357631451e+02 1.432877567503818454e+03
8.378881284569508807e+02 8.295713716637184234e+02 8.083280641347712390e+02 2.055264958159519665e+03 7.943734262357631906e+02 1.429151516177741541e+03
8.380881284569508125e+02 8.266718432987916003e+02 8.085280641347712844e+02 2.052718253767252008e+03 7.945734262357632360e+02 1.425432132387343017e+03
8.382881284569507443e+02 8.237815451609030788e+02 8.087280641347713299e+02 2.050169408672187274e+03 7.947734262357631678e+02 1.421719420485053661e+03
8.384881284569507898e+02 8.209004535808657010e+02 8.089280641347712617e+02 2.047618447470531919e+03 7.949734262357630996e+02 1.418013384713360438e+03
8.386881284569508352e+02 8.180285449145053462e+02 8.091280641347711935e+02 2.045065394698056025e+03 7.951734262357631451e+02 1.414314029205345605e+03
8.388881284569507670e+02 8.151657955428869400e+02 8.093280641347712390e+02 2.042510274829948457e+03 7.953734262357631906e+02 1.410621357985231953e+03
8.390881284569506988e+02 8.123121818725302319e+02 8.095280641347712844e+02 2.039953112280682490e+03 7.955734262357631223e+02 1.406935374968902124e+03
8.392881284569507443e+02 8.094676803356419441e+02 8.097280641347712162e+02 2.037393931403876877e+03 7.957734262357630541e+02 1.403256083964436584e+03
8.394881284569507898e+02 8.066322673903295026e+02 8.099280641347711480e+02 2.034832756492151020e+03 7.959734262357630996e+02 1.399583488672640442e+03
8.396881284569507216e+02 8.038059195208205665e+02 8.101280641347711935e+02 2.032269611776999227e+03 7.961734262357631451e+02 1.395917592687596880e+03
8.398881284569506533e+02 8.009886132376732348e+02 8.103280641347712390e+02 2.029704521428660200e+03 7.963734262357630769e+02 1.392258399497171013e+03
8.400881284569506988e+02 7.981803250779929613e+02 8.105280641347711708e+02 2.027137509555981751e+03 7.965734262357630087e+02 1.388605912483558541e+03
8.402881284569507443e+02 7.953810316056512875e+02 8.107280641347711025e+02 2.024568600206289602e+03 7.967734262357630541e+02 1.384960134923800751e+03
8.404881284569506761e+02 7.925907094114793381e+02 8.109280641347711480e+02 2.021997817365267565e+03 7.969734262357630996e+02 1.381321069990328169e+03
8.406881284569506079e+02 7.898093351134871227e+02 8.111280641347711935e+02 2.019425184956834073e+03 7.971734262357630314e+02 1.377688720751481014e+03
8.408881284569506533e+02 7.870368853570601004e+02 8.113280641347711253e+02 2.016850726843010307e+03 7.973734262357629632e+02 1.374063090172029433e+03
8.410881284569506988e+02 7.842733368151735931e+02 8.115280641347710571e+02 2.014274466823807188e+03 7.975734262357630087e+02 1.370444181113702825e+03
8.412881284569506306e+02 7.815186661885820740e+02 8.117280641347711025e+02 2.011696428637104191e+03 7.977734262357630541e+02 1.366831996335727581e+03
8.414881284569505624e+02 7.787728502060222127e+02 8.119280641347711480e+02 2.009116635958532243e+03 7.979734262357629859e+02 1.363226538495338218e+03
8.416881284569506079e+02 7.760358656244135318e+02 8.121280641347710798e+02 2.006535112401358674e+03 7.981734262357629177e+02 1.359627810148296248e+03
8.418881284569506533e+02 7.733076892290498563e+02 8.123280641347710116e+02 2.003951881516375124e+03 7.983734262357629632e+02 1.356035813749420640e+03
8.420881284569505851e+02 7.705882978337946270e+02 8.125280641347710571e+02 2.001366966791778850e+03 7.985734262357630087e+02 1.352450551653110097e+03
8.422881284569505169e+02 7.678776682812689387e+02 8.127280641347711025e+02 1.998780391653075640e+03 7.987734262357629405e+02 1.348872026113866013e+03
8.424881284569505624e+02 7.651757774430424206e+02 8.129280641347710343e+02 1.996192179462963168e+03 7.989734262357628722e+02 1.345300239286796568e+03
8.426881284569506079e+02 7.624826022198250257e+02 8.131280641347709661e+02 1.993602353521227087e+03 7.991734262357629177e+02 1.341735193228148091e+03
8.428881284569505397e+02 7.597981195416455193e+02 8.133280641347710116e+02 1.991010937064633254e+03 7.993734262357629632e+02 1.338176889895821887e+03
8.430881284569504714e+02 7.571223063680378118e+02 8.135280641347710571e+02 1.988417953266835184e+03 7.995734262357628950e+02 1.334625331149889462e+03
8.432881284569505169e+02 7.544551396882211520e+02 8.137280641347709889e+02 1.985823425238264917e+03 7.997734262357628268e+02 1.331080518753101842e+03
8.434881284569505624e+02 7.517965965212858919e+02 8.139280641347709206e+02 1.983227376026032061e+03 7.999734262357628722e+02 1.327542454371413896e+03
8.436881284569504942e+02 7.491466539163692460e+02 8.141280641347709661e+02 1.980629828613836025e+03 8.001734262357629177e+02 1.324011139574489334e+03
8.438881284569504260e+02 7.465052889528185460e+02 8.143280641347710116e+02 1.978030805921868023e+03 8.003734262357628495e+02 1.320486575836222528e+03
8.440881284569504714e+02 7.438724787403857590e+02 8.145280641347709434e+02 1.975430330806710344e+03 8.005734262357627813e+02 1.316968764535238506e+03
8.442881284569505169e+02 7.412482004193865350e+02 8.147280641347708752e+02 1.972828426061252230e+03 8.007734262357628268e+02 1.313457706955412732e+03
8.444881284569504487e+02 7.386324311608752851e+02 8.149280641347709206e+02 1.970225114414599147e+03 8.009734262357628722e+02 1.309953404286375644e+03
8.446881284569503805e+02 7.360251481668113911e+02 8.151280641347709661e+02 1.967620418531981386e+03 8.011734262357628040e+02 1.306455857624028113e+03
8.448881284569504260e+02 7.334263286702272353e+02 8.153280641347708979e+02 1.965014361014671749e+03 8.013734262357627358e+02 1.302965067971037797e+03
8.450881284569504714e+02 7.308359499353948650e+02 8.155280641347708297e+02 1.962406964399896424e+03 8.015734262357627813e+02 1.299481036237350281e+03
8.452881284569504032e+02 7.282539892579906109e+02 8.157280641347708752e+02 1.959798251160752216e+03 8.017734262357628268e+02 1.296003763240698618e+03
8.454881284569503350e+02 7.256804239652485649e+02 8.159280641347709206e+02 1.957188243706133562e+03 8.019734262357627586e+02 1.292533249707108325e+03
8.456881284569503805e+02 7.231152314161271306e+02 8.161280641347708524e+02 1.954576964380644085e+03 8.021734262357626903e+02 1.289069496271388061e+03
8.458881284569504260e+02 7.205583890014647750e+02 8.163280641347707842e+02 1.951964435464519283e+03 8.023734262357627358e+02 1.285612503477643486e+03
8.460881284569503578e+02 7.180098741441424863e+02 8.165280641347708297e+02 1.949350679173551271e+03 8.025734262357627813e+02 1.282162271779778166e+03
8.462881284569502895e+02 7.154696642992234956e+02 8.167280641347708752e+02 1.946735717659021020e+03 8.027734262357627131e+02 1.278718801541987432e+03
8.464881284569503350e+02 7.129377369541178950e+02 8.169280641347708070e+02 1.944119573007616509e+03 8.029734262357626449e+02 1.275282093039262691e+03
8.466881284569503805e+02 7.104140696287333867e+02 8.171280641347707387e+02 1.941502267241369054e+03 8.031734262357626903e+02 1.271852146457878007e+03
8.468881284569503123e+02 7.078986398756203471e+02 8.173280641347707842e+02 1.938883822317570775e+03 8.033734262357627358e+02 1.268428961895906696e+03
8.470881284569502441e+02 7.053914252801212115e+02 8.175280641347708297e+02 1.936264260128726619e+03 8.035734262357626676e+02 1.265012539363700853e+03
8.472881284569502895e+02 7.028924034605104225e+02 8.177280641347707615e+02 1.933643602502475460e+03 8.037734262357625994e+02 1.261602878784389986e+03
8.474881284569503350e+02 7.004015520681472253e+02 8.179280641347706933e+02 1.931021871201523027e+03 8.039734262357626449e+02 1.258199979994371915e+03
8.476881284569502668e+02 6.979188487876216413e+02 8.181280641347707387e+02 1.928399087923586876e+03 8.041734262357626903e+02 1.254803842743814130e+03
8.478881284569501986e+02 6.954442713368742943e+02 8.183280641347707842e+02 1.925775274301333866e+03 8.043734262357626221e+02 1.251414466697132639e+03
8.480881284569502441e+02 6.929777974673604604e+02 8.185280641347707160e+02 1.923150451902319219e+03 8.045734262357625539e+02 1.248031851433491966e+03
8.482881284569502895e+02 6.905194049641680749e+02 8.187280641347706478e+02 1.920524642228926041e+03 8.047734262357625994e+02 1.244655996447281268e+03
8.484881284569502213e+02 6.880690716461718921e+02 8.189280641347706933e+02 1.917897866718308023e+03 8.049734262357626449e+02 1.241286901148619108e+03
8.486881284569501531e+02 6.856267753661487632e+02 8.191280641347707387e+02 1.915270146742346469e+03 8.051734262357625767e+02 1.237924564863826845e+03
8.488881284569501986e+02 6.831924940109196314e+02 8.193280641347706705e+02 1.912641503607581626e+03 8.053734262357625084e+02 1.234568986835918395e+03
8.490881284569502441e+02 6.807662055014840234e+02 8.195280641347706023e+02 1.910011958555170395e+03 8.055734262357625539e+02 1.231220166225078401e+03
8.492881284569501759e+02 6.783478877931438547e+02 8.197280641347706478e+02 1.907381532760830396e+03 8.057734262357625994e+02 1.227878102109156771e+03
8.494881284569501076e+02 6.759375188756289390e+02 8.199280641347706933e+02 1.904750247334801770e+03 8.059734262357625312e+02 1.224542793484143658e+03
8.496881284569501531e+02 6.735350767732277291e+02 8.201280641347706251e+02 1.902118123321788062e+03 8.061734262357624630e+02 1.221214239264646494e+03
8.498881284569501986e+02 6.711405395449137359e+02 8.203280641347705568e+02 1.899485181700916655e+03 8.063734262357625084e+02 1.217892438284370883e+03
8.500881284569501304e+02 6.687538852844622852e+02 8.205280641347706023e+02 1.896851443385692619e+03 8.065734262357625539e+02 1.214577389296605133e+03
8.502881284569500622e+02 6.663750921205751183e+02 8.207280641347706478e+02 1.894216929223964598e+03 8.067734262357624857e+02 1.211269090974689789e+03
8.504881284569501076e+02 6.640041382169969211e+02 8.209280641347705796e+02 1.891581659997874112e+03 8.069734262357624175e+02 1.207967541912500337e+03
8.506881284569501531e+02 6.616410017726415163e+02 8.211280641347705114e+02 1.888945656423817582e+03 8.071734262357624630e+02 1.204672740624909238e+03
8.508881284569500849e+02 6.592856610217029356e+02 8.213280641347705568e+02 1.886308939152410630e+03 8.073734262357625084e+02 1.201384685548274774e+03
8.510881284569500167e+02 6.569380942337689930e+02 8.215280641347706023e+02 1.883671528768457620e+03 8.075734262357624402e+02 1.198103375040900801e+03
8.512881284569500622e+02 6.545982797139342892e+02 8.217280641347705341e+02 1.881033445790907081e+03 8.077734262357623720e+02 1.194828807383515596e+03
8.514881284569501076e+02 6.522661958029235620e+02 8.219280641347704659e+02 1.878394710672823521e+03 8.079734262357624175e+02 1.191560980779733882e+03
8.516881284569500394e+02 6.499418208771883201e+02 8.221280641347705114e+02 1.875755343801354684e+03 8.081734262357624630e+02 1.188299893356529992e+03
8.518881284569499712e+02 6.476251333490212119e+02 8.223280641347705568e+02 1.873115365497702214e+03 8.083734262357623948e+02 1.185045543164710352e+03
8.520881284569500167e+02 6.453161116666672115e+02 8.225280641347704886e+02 1.870474796017092103e+03 8.085734262357623265e+02 1.181797928179367545e+03
8.522881284569500622e+02 6.430147343144241177e+02 8.227280641347704204e+02 1.867833655548746719e+03 8.087734262357623720e+02 1.178557046300344609e+03
8.524881284569499940e+02 6.407209798127544218e+02 8.229280641347704659e+02 1.865191964215858661e+03 8.089734262357624175e+02 1.175322895352713431e+03
8.526881284569499257e+02 6.384348267183804637e+02 8.231280641347705114e+02 1.862549742075569156e+03 8.091734262357623493e+02 1.172095473087228356e+03
8.528881284569499712e+02 6.361562536243873183e+02 8.233280641347704432e+02 1.859907009118943051e+03 8.093734262357622811e+02 1.168874777180775709e+03
8.530881284569500167e+02 6.338852391603326168e+02 8.235280641347703749e+02 1.857263785270945164e+03 8.095734262357623265e+02 1.165660805236852639e+03
8.532881284569499485e+02 6.316217619923346547e+02 8.237280641347704204e+02 1.854620090390421865e+03 8.097734262357623720e+02 1.162453554786009363e+03
8.534881284569498803e+02 6.293658008231760732e+02 8.239280641347704659e+02 1.851975944270086075e+03 8.099734262357623038e+02 1.159253023286321422e+03
8.536881284569499257e+02 6.271173343923921948e+02 8.241280641347703977e+02 1.849331366636493158e+03 8.101734262357622356e+02 1.156059208123830558e+03
8.538881284569499712e+02 6.248763414763814126e+02 8.243280641347703295e+02 1.846686377150029102e+03 8.103734262357622811e+02 1.152872106613001961e+03
8.540881284569499030e+02 6.226428008884797691e+02 8.245280641347703749e+02 1.844040995404892328e+03 8.105734262357623265e+02 1.149691715997189249e+03
8.542881284569498348e+02 6.204166914790662304e+02 8.247280641347704204e+02 1.841395240929089596e+03 8.107734262357622583e+02 1.146518033449076711e+03
8.544881284569498803e+02 6.181979921356455634e+02 8.249280641347703522e+02 1.838749133184412131e+03 8.109734262357621901e+02 1.143351056071122457e+03
8.546881284569499257e+02 6.159866817829430374e+02 8.251280641347702840e+02 1.836102691566431758e+03 8.111734262357622356e+02 1.140190780896022943e+03
8.548881284569498575e+02 6.137827393829891207e+02 8.253280641347703295e+02 1.833455935404489310e+03 8.113734262357622811e+02 1.137037204887153848e+03
8.550881284569497893e+02 6.115861439352055413e+02 8.255280641347703749e+02 1.830808883961695528e+03 8.115734262357622129e+02 1.133890324939017091e+03
8.552881284569498348e+02 6.093968744764914618e+02 8.257280641347703067e+02 1.828161556434909926e+03 8.117734262357621446e+02 1.130750137877681254e+03
8.554881284569498803e+02 6.072149100813091991e+02 8.259280641347702385e+02 1.825513971954745102e+03 8.119734262357621901e+02 1.127616640461233146e+03
8.556881284569498121e+02 6.050402298617615315e+02 8.261280641347702840e+02 1.822866149585561743e+03 8.121734262357622356e+02 1.124489829380215724e+03
8.558881284569497438e+02 6.028728129676793515e+02 8.263280641347703295e+02 1.820218108325466574e+03 8.123734262357621674e+02 1.121369701258078976e+03
8.560881284569497893e+02 6.007126385866914688e+02 8.265280641347702613e+02 1.817569867106311449e+03 8.125734262357620992e+02 1.118256252651599198e+03
8.562881284569498348e+02 5.985596859443181756e+02 8.267280641347701930e+02 1.814921444793690625e+03 8.127734262357621446e+02 1.115149480051337605e+03
8.564881284569497666e+02 5.964139343040336598e+02 8.269280641347702385e+02 1.812272860186940079e+03 8.129734262357621901e+02 1.112049379882070525e+03
8.566881284569496984e+02 5.942753629673497926e+02 8.271280641347702840e+02 1.809624132019151148e+03 8.131734262357621219e+02 1.108955948503227773e+03
8.568881284569497438e+02 5.921439512738870690e+02 8.273280641347702158e+02 1.806975278957167575e+03 8.133734262357620537e+02 1.105869182209320343e+03
8.570881284569497893e+02 5.900196786014529380e+02 8.275280641347701476e+02 1.804326319601587102e+03 8.135734262357620992e+02 1.102789077230378552e+03
8.572881284569497211e+02 5.879025243661102422e+02 8.277280641347701930e+02 1.801677272486770562e+03 8.137734262357621446e+02 1.099715629732387924e+03
8.574881284569496529e+02 5.857924680222456573e+02 8.279280641347702385e+02 1.799028156080860981e+03 8.139734262357620764e+02 1.096648835817716872e+03
8.576881284569496984e+02 5.836894890626423376e+02 8.281280641347701703e+02 1.796378988785772890e+03 8.141734262357620082e+02 1.093588691525540071e+03
8.578881284569497438e+02 5.815935670185489244e+02 8.283280641347701021e+02 1.793729788937221201e+03 8.143734262357620537e+02 1.090535192832273424e+03
8.580881284569496756e+02 5.795046814597495768e+02 8.285280641347701476e+02 1.791080574804713251e+03 8.145734262357620992e+02 1.087488335652000387e+03
8.582881284569496074e+02 5.774228119946188826e+02 8.287280641347701930e+02 1.788431364591586316e+03 8.147734262357620310e+02 1.084448115836897841e+03
8.584881284569496529e+02 5.753479382701933673e+02 8.289280641347701248e+02 1.785782176435001702e+03 8.149734262357619627e+02 1.081414529177655368e+03
8.586881284569496984e+02 5.732800399722414113e+02 8.291280641347700566e+02 1.783133028405966570e+03 8.151734262357620082e+02 1.078387571403898164e+03
8.588881284569496302e+02 5.712190968253155461e+02 8.293280641347701021e+02 1.780483938509351447e+03 8.153734262357620537e+02 1.075367238184613598e+03
8.590881284569495620e+02 5.691650885928153230e+02 8.295280641347701476e+02 1.777834924683906138e+03 8.155734262357619855e+02 1.072353525128573438e+03
8.592881284569496074e+02 5.671179950770473397e+02 8.297280641347700794e+02 1.775186004802287698e+03 8.157734262357619173e+02 1.069346427784738808e+03
8.594881284569496529e+02 5.650777961192890189e+02 8.299280641347700112e+02 1.772537196671058837e+03 8.159734262357619627e+02 1.066345941642686512e+03
8.596881284569495847e+02 5.630444715998407901e+02 8.301280641347700566e+02 1.769888518030733394e+03 8.161734262357620082e+02 1.063352062133029904e+03
8.598881284569495165e+02 5.610180014380842977e+02 8.303280641347701021e+02 1.767239986555784071e+03 8.163734262357619400e+02 1.060364784627824292e+03
8.600881284569495620e+02 5.589983655925312860e+02 8.305280641347700339e+02 1.764591619854676992e+03 8.165734262357618718e+02 1.057384104440986675e+03
8.602881284569496074e+02 5.569855440608926074e+02 8.307280641347699657e+02 1.761943435469879660e+03 8.167734262357619173e+02 1.054410016828694097e+03
8.604881284569495392e+02 5.549795168801164209e+02 8.309280641347700112e+02 1.759295450877901430e+03 8.169734262357619627e+02 1.051442516989816113e+03
8.606881284569494710e+02 5.529802641264437852e+02 8.311280641347700566e+02 1.756647683489321025e+03 8.171734262357618945e+02 1.048481600066308147e+03
8.608881284569495165e+02 5.509877659154619778e+02 8.313280641347699884e+02 1.754000150648806994e+03 8.173734262357618263e+02 1.045527261143619171e+03
8.610881284569495620e+02 5.490020024021550853e+02 8.315280641347699202e+02 1.751352869635146817e+03 8.175734262357618718e+02 1.042579495251103026e+03
8.612881284569494937e+02 5.470229537809461817e+02 8.317280641347699657e+02 1.748705857661284654e+03 8.177734262357619173e+02 1.039638297362422918e+03
8.614881284569494255e+02 5.450506002857490557e+02 8.319280641347700112e+02 1.746059131874350214e+03 8.179734262357618491e+02 1.036703662395959100e+03
8.616881284569494710e+02 5.430849221900148223e+02 8.321280641347699429e+02 1.743412709355687866e+03 8.181734262357617808e+02 1.033775585215194496e+03
8.618881284569495165e+02 5.411258998067729635e+02 8.323280641347698747e+02 1.740766607120894378e+03 8.183734262357618263e+02 1.030854060629132846e+03
8.620881284569494483e+02 5.391735134886820333e+02 8.325280641347699202e+02 1.738120842119850977e+03 8.185734262357618718e+02 1.027939083392692510e+03
8.622881284569493801e+02 5.372277436280639904e+02 8.327280641347699657e+02 1.735475431236761324e+03 8.187734262357618036e+02 1.025030648207107333e+03
8.624881284569494255e+02 5.352885706569514923e+02 8.329280641347698975e+02 1.732830391290191756e+03 8.189734262357617354e+02 1.022128749720309543e+03
8.626881284569494710e+02 5.333559750471289362e+02 8.331280641347698293e+02 1.730185739033100617e+03 8.191734262357617808e+02 1.019233382527343338e+03
8.628881284569494028e+02 5.314299373101709989e+02 8.333280641347698747e+02 1.727541491152885555e+03 8.193734262357618263e+02 1.016344541170749380e+03
8.630881284569493346e+02 5.295104379974790163e+02 8.335280641347699202e+02 1.724897664271419217e+03 8.195734262357617581e+02 1.013462220140957129e+03
8.632881284569493801e+02 5.275974577003182731e+02 8.337280641347698520e+02 1.722254274945097677e+03 8.197734262357616899e+02 1.010586413876679899e+03
8.634881284569494255e+02 5.256909770498631360e+02 8.339280641347697838e+02 1.719611339664872048e+03 8.199734262357617354e+02 1.007717116765295145e+03
8.636881284569493573e+02 5.237909767172232023e+02 8.341280641347698293e+02 1.716968874856295315e+03 8.201734262357617808e+02 1.004854323143247370e+03
8.638881284569492891e+02 5.218974374134786558e+02 8.343280641347698747e+02 1.714326896879576452e+03 8.203734262357617126e+02 1.001998027296426358e+03
8.640881284569493346e+02 5.200103398897181251e+02 8.345280641347698065e+02 1.711685422029614529e+03 8.205734262357616444e+02 9.991482234605484791e+02
8.642881284569493801e+02 5.181296649370677869e+02 8.347280641347697383e+02 1.709044466536047821e+03 8.207734262357616899e+02 9.963049058215497098e+02
8.644881284569493118e+02 5.162553933867285423e+02 8.349280641347697838e+02 1.706404046563305201e+03 8.209734262357617354e+02 9.934680685159639779e+02
8.646881284569492436e+02 5.143875061099944332e+02 8.351280641347698293e+02 1.703764178210647970e+03 8.211734262357616672e+02 9.906377056313085632e+02
8.648881284569492891e+02 5.125259840182958442e+02 8.353280641347697610e+02 1.701124877512228068e+03 8.213734262357615989e+02 9.878138112064553980e+02
8.650881284569493346e+02 5.106708080632182600e+02 8.355280641347696928e+02 1.698486160437134231e+03 8.215734262357616444e+02 9.849963792320170342e+02
8.652881284569492664e+02 5.088219592365376798e+02 8.357280641347697383e+02 1.695848042889435419e+03 8.217734262357616899e+02 9.821854036507199908e+02
8.654881284569491982e+02 5.069794185702395453e+02 8.359280641347697838e+02 1.693210540708250164e+03 8.219734262357616217e+02 9.793808783577903796e+02
8.656881284569492436e+02 5.051431671365479588e+02 8.361280641347697156e+02 1.690573669667788636e+03 8.221734262357615535e+02 9.765827972013108820e+02
8.658881284569492891e+02 5.033131860479514330e+02 8.363280641347696474e+02 1.687937445477404253e+03 8.223734262357615989e+02 9.737911539826054650e+02
8.660881284569492209e+02 5.014894564572255717e+02 8.365280641347696928e+02 1.685301883781659626e+03 8.225734262357616444e+02 9.710059424566142070e+02
8.662881284569491527e+02 4.996719595574560344e+02 8.367280641347697383e+02 1.682667000160376119e+03 8.227734262357615762e+02 9.682271563322517522e+02
8.664881284569491982e+02 4.978606765820589430e+02 8.369280641347696701e+02 1.680032810128691381e+03 8.229734262357615080e+02 9.654547892727886165e+02
8.666881284569492436e+02 4.960555888048031647e+02 8.371280641347696019e+02 1.677399329137118457e+03 8.231734262357615535e+02 9.626888348962037298e+02
8.668881284569491754e+02 4.942566775398323102e+02 8.373280641347696474e+02 1.674766572571605366e+03 8.233734262357615989e+02 9.599292867755699490e+02
8.670881284569491072e+02 4.924639241416800814e+02 8.375280641347696928e+02 1.672134555753593304e+03 8.235734262357615307e+02 9.571761384394025072e+02
8.672881284569491527e+02 4.906773100052874383e+02 8.377280641347696246e+02 1.669503293940082585e+03 8.237734262357614625e+02 9.544293833720297471e+02
8.674881284569491982e+02 4.888968165660290879e+02 8.379280641347695564e+02 1.666872802323686756e+03 8.239734262357615080e+02 9.516890150139500975e+02
8.676881284569491299e+02 4.871224252997200210e+02 8.381280641347696019e+02 1.664243096032701715e+03 8.241734262357615535e+02 9.489550267621996227e+02
8.678881284569490617e+02 4.853541177226326226e+02 8.383280641347696474e+02 1.661614190131165515e+03 8.243734262357614853e+02 9.462274119707087721e+02
8.680881284569491072e+02 4.835918753915154298e+02 8.385280641347695791e+02 1.658986099618926801e+03 8.245734262357614170e+02 9.435061639506553774e+02
8.682881284569491527e+02 4.818356799036035909e+02 8.387280641347695109e+02 1.656358839431706656e+03 8.247734262357614625e+02 9.407912759708234489e+02
8.684881284569490845e+02 4.800855128966372263e+02 8.389280641347695564e+02 1.653732424441163175e+03 8.249734262357615080e+02 9.380827412579628799e+02
8.686881284569490163e+02 4.783413560488612006e+02 8.391280641347696019e+02 1.651106869454968319e+03 8.251734262357614398e+02 9.353805529971390342e+02
8.688881284569490617e+02 4.766031910790499069e+02 8.393280641347695337e+02 1.648482189216864299e+03 8.253734262357613716e+02 9.326847043320827879e+02
8.690881284569491072e+02 4.748709997465107335e+02 8.395280641347694655e+02 1.645858398406738615e+03 8.255734262357614170e+02 9.299951883655444362e+02
8.692881284569490390e+02 4.731447638510962861e+02 8.397280641347695109e+02 1.643235511640690447e+03 8.257734262357614625e+02 9.273119981596424850e+02
8.694881284569489708e+02 4.714244652332079681e+02 8.399280641347695564e+02 1.640613543471107050e+03 8.259734262357613943e+02 9.246351267362142607e+02
8.696881284569490163e+02 4.697100857738101922e+02 8.401280641347694882e+02 1.637992508386731060e+03 8.261734262357613261e+02 9.219645670771567438e+02
8.698881284569490617e+02 4.680016073944339041e+02 8.403280641347694200e+02 1.635372420812730297e+03 8.263734262357613716e+02 9.193003121247742229e+02
8.700881284569489935e+02 4.662990120571853367e+02 8.405280641347694655e+02 1.632753295110774161e+03 8.265734262357614170e+02 9.166423547821282227e+02
8.702881284569489253e+02 4.646022817647455554e+02 8.407280641347695109e+02 1.630135145579110485e+03 8.267734262357613488e+02 9.139906879133721986e+02
8.704881284569489708e+02 4.629113985603831338e+02 8.409280641347694427e+02 1.627517986452633522e+03 8.269734262357612806e+02 9.113453043440924830e+02
8.706881284569490163e+02 4.612263445279522784e+02 8.411280641347693745e+02 1.624901831902962613e+03 8.271734262357613261e+02 9.087061968616546892e+02
8.708881284569489480e+02 4.595471017918992516e+02 8.413280641347694200e+02 1.622286696038519040e+03 8.273734262357613716e+02 9.060733582155354497e+02
8.710881284569488798e+02 4.578736525172592451e+02 8.415280641347694655e+02 1.619672592904605153e+03 8.275734262357613034e+02 9.034467811176672285e+02
8.712881284569489253e+02 4.562059789096630311e+02 8.417280641347693972e+02 1.617059536483475085e+03 8.277734262357612351e+02 9.008264582427619871e+02
8.714881284569489708e+02 4.545440632153386673e+02 8.419280641347693290e+02 1.614447540694423196e+03 8.279734262357612806e+02 8.982123822286580435e+02
8.716881284569489026e+02 4.528878877211059830e+02 8.421280641347693745e+02 1.611836619393851151e+03 8.281734262357613261e+02 8.956045456766431698e+02
8.718881284569488344e+02 4.512374347543797626e+02 8.423280641347694200e+02 1.609226786375361371e+03 8.283734262357612579e+02 8.930029411517937206e+02
8.720881284569488798e+02 4.495926866831644588e+02 8.425280641347693518e+02 1.606618055369831382e+03 8.285734262357611897e+02 8.904075611833007997e+02
8.722881284569489253e+02 4.479536259160575469e+02 8.427280641347692836e+02 1.604010440045492487e+03 8.287734262357612351e+02 8.878183982647954053e+02
8.724881284569488571e+02 4.463202349022417366e+02 8.429280641347693290e+02 1.601403954008017990e+03 8.289734262357612806e+02 8.852354448546836920e+02
8.726881284569487889e+02 4.446924961314819598e+02 8.431280641347693745e+02 1.598798610800601182e+03 8.291734262357612124e+02 8.826586933764708647e+02
8.728881284569488344e+02 4.430703921341201976e+02 8.433280641347693063e+02 1.596194423904048335e+03 8.293734262357611442e+02 8.800881362190776827e+02
8.730881284569488798e+02 4.414539054810746848e+02 8.435280641347692381e+02 1.593591406736851241e+03 8.295734262357611897e+02 8.775237657371740170e+02
8.732881284569488116e+02 4.398430187838290522e+02 8.437280641347692836e+02 1.590989572655278607e+03 8.297734262357612351e+02 8.749655742514994472e+02
8.734881284569487434e+02 4.382377146944252786e+02 8.439280641347693290e+02 1.588388934953464059e+03 8.299734262357611669e+02 8.724135540491752181e+02
8.736881284569487889e+02 4.366379759054569831e+02 8.441280641347692608e+02 1.585789506863494125e+03 8.301734262357610987e+02 8.698676973840358642e+02
8.738881284569488344e+02 4.350437851500666397e+02 8.443280641347691926e+02 1.583191301555483733e+03 8.303734262357611442e+02 8.673279964769321850e+02
8.740881284569487661e+02 4.334551252019288086e+02 8.445280641347692381e+02 1.580594332137678293e+03 8.305734262357611897e+02 8.647944435160649164e+02
8.742881284569486979e+02 4.318719788752467252e+02 8.447280641347692836e+02 1.577998611656536468e+03 8.307734262357611215e+02 8.622670306572846357e+02
8.744881284569487434e+02 4.302943290247344521e+02 8.449280641347692153e+02 1.575404153096825667e+03 8.309734262357610532e+02 8.597457500244170205e+02
8.746881284569487889e+02 4.287221585456150592e+02 8.451280641347691471e+02 1.572810969381697305e+03 8.311734262357610987e+02 8.572305937095644595e+02
8.748881284569487207e+02 4.271554503736045945e+02 8.453280641347691926e+02 1.570219073372791627e+03 8.313734262357611442e+02 8.547215537734236932e+02
8.750881284569486525e+02 4.255941874848984412e+02 8.455280641347692381e+02 1.567628477870329107e+03 8.315734262357610760e+02 8.522186222456009546e+02
8.752881284569486979e+02 4.240383528961589263e+02 8.457280641347691699e+02 1.565039195613197535e+03 8.317734262357610078e+02 8.497217911249068720e+02
8.754881284569487434e+02 4.224879296645042928e+02 8.459280641347691017e+02 1.562451239279041829e+03 8.319734262357610532e+02 8.472310523796683128e+02
8.756881284569486752e+02 4.209429008874946589e+02 8.461280641347691471e+02 1.559864621484364079e+03 8.321734262357610987e+02 8.447463979480421585e+02
8.758881284569486070e+02 4.194032497031129765e+02 8.463280641347691926e+02 1.557279354784617908e+03 8.323734262357610305e+02 8.422678197383130509e+02
8.760881284569486525e+02 4.178689592897481475e+02 8.465280641347691244e+02 1.554695451674300330e+03 8.325734262357609623e+02 8.397953096291925021e+02
8.762881284569486979e+02 4.163400128661904773e+02 8.467280641347690562e+02 1.552112924587044745e+03 8.327734262357610078e+02 8.373288594701269858e+02
8.764881284569486297e+02 4.148163936916008652e+02 8.469280641347691017e+02 1.549531785895721441e+03 8.329734262357610532e+02 8.348684610815957967e+02
8.766881284569485615e+02 4.132980850654998903e+02 8.471280641347691471e+02 1.546952047912534908e+03 8.331734262357609850e+02 8.324141062554110704e+02
8.768881284569486070e+02 4.117850703277514981e+02 8.473280641347690789e+02 1.544373722889118199e+03 8.333734262357609168e+02 8.299657867550128003e+02
8.770881284569486525e+02 4.102773328585379886e+02 8.475280641347691244e+02 1.541796823016631834e+03 8.335734262357609623e+02 8.275234943157628322e+02
8.772881284569485842e+02 4.087748560783500693e+02 8.477280641347690562e+02 1.539221360425862031e+03 8.337734262357610078e+02 8.250872206452517048e+02
8.774881284569485160e+02 4.072776234479561595e+02 8.479280641347689880e+02 1.536647347187320065e+03 8.339734262357608259e+02 8.226569574235816162e+02
8.776881284569485615e+02 4.057856184683895435e+02 8.481280641347690334e+02 1.534074795311341177e+03 8.341734262357608714e+02 8.202326963036537109e+02
8.778881284569486070e+02 4.042988246809234170e+02 8.483280641347690789e+02 1.531503716748187117e+03 8.343734262357609168e+02 8.178144289114735557e+02
8.780881284569485388e+02 4.028172256670533784e+02 8.485280641347690107e+02 1.528934123388148237e+03 8.345734262357609623e+02 8.154021468464337659e+02
8.782881284569484706e+02 4.013408050484694627e+02 8.487280641347689425e+02 1.526366027061635350e+03 8.347734262357607804e+02 8.129958416816009503e+02
8.784881284569485160e+02 3.998695464870359046e+02 8.489280641347689880e+02 1.523799439539294553e+03 8.349734262357608259e+02 8.105955049639979961e+02
8.786881284569485615e+02 3.984034336847710165e+02 8.491280641347690334e+02 1.521234372532101361e+03 8.351734262357608714e+02 8.082011282149038607e+02
8.788881284569484933e+02 3.969424503838171177e+02 8.493280641347689652e+02 1.518670837691470751e+03 8.353734262357609168e+02 8.058127029301223274e+02
8.790881284569484251e+02 3.954865803664181385e+02 8.495280641347688970e+02 1.516108846609349712e+03 8.355734262357607349e+02 8.034302205802825938e+02
8.792881284569484706e+02 3.940358074548967693e+02 8.497280641347689425e+02 1.513548410818330467e+03 8.357734262357607804e+02 8.010536726110948393e+02
8.794881284569485160e+02 3.925901155116270616e+02 8.499280641347689880e+02 1.510989541791759393e+03 8.359734262357608259e+02 7.986830504436580895e+02
8.796881284569484478e+02 3.911494884390073139e+02 8.501280641347689198e+02 1.508432250943827739e+03 8.361734262357608714e+02 7.963183454747230599e+02
8.798881284569483796e+02 3.897139101794343219e+02 8.503280641347688515e+02 1.505876549629689180e+03 8.363734262357606895e+02 7.939595490769792150e+02
8.800881284569484251e+02 3.882833647152738763e+02 8.505280641347688970e+02 1.503322449145562132e+03 8.365734262357607349e+02 7.916066525993176128e+02
8.802881284569484706e+02 3.868578360688375710e+02 8.507280641347689425e+02 1.500769960728838441e+03 8.367734262357607804e+02 7.892596473671185322e+02
8.804881284569484023e+02 3.854373083023498907e+02 8.509280641347688743e+02 1.498219095558191157e+03 8.369734262357608259e+02 7.869185246825242075e+02
8.806881284569483341e+02 3.840217655179210965e+02 8.511280641347688061e+02 1.495669864753676848e+03 8.371734262357606440e+02 7.845832758247073571e+02
8.808881284569483796e+02 3.826111918575145410e+02 8.513280641347688515e+02 1.493122279376849065e+03 8.373734262357606895e+02 7.822538920501399389e+02
8.810881284569484251e+02 3.812055715029234193e+02 8.515280641347688970e+02 1.490576350430867024e+03 8.375734262357607349e+02 7.799303645928689548e+02
8.812881284569483569e+02 3.798048886757356968e+02 8.517280641347688288e+02 1.488032088860606109e+03 8.377734262357607804e+02 7.776126846647855473e+02
8.814881284569482887e+02 3.784091276373009123e+02 8.519280641347687606e+02 1.485489505552762694e+03 8.379734262357605985e+02 7.753008434558917088e+02
8.816881284569483341e+02 3.770182726887031777e+02 8.521280641347688061e+02 1.482948611335965552e+03 8.381734262357606440e+02 7.729948321345518707e+02
8.818881284569483796e+02 3.756323081707250253e+02 8.523280641347688515e+02 1.480409416980895685e+03 8.383734262357606895e+02 7.706946418477856469e+02
8.820881284569483114e+02 3.742512184638215444e+02 8.525280641347687833e+02 1.477871933200388867e+03 8.385734262357607349e+02 7.684002637215070308e+02
8.822881284569482432e+02 3.728749879880788285e+02 8.527280641347687151e+02 1.475336170649541828e+03 8.387734262357605530e+02 7.661116888608025874e+02
8.824881284569482887e+02 3.715036012031838482e+02 8.529280641347687606e+02 1.472802139925838901e+03 8.389734262357605985e+02 7.638289083501745154e+02
8.826881284569483341e+02 3.701370426083931306e+02 8.531280641347688061e+02 1.470269851569258208e+03 8.391734262357606440e+02 7.615519132538206577e+02
8.828881284569482659e+02 3.687752967424979715e+02 8.533280641347687379e+02 1.467739316062381022e+03 8.393734262357606895e+02 7.592806946158826804e+02
8.830881284569481977e+02 3.674183481837818590e+02 8.535280641347686696e+02 1.465210543830509550e+03 8.395734262357605076e+02 7.570152434607045961e+02
8.832881284569482432e+02 3.660661815499944396e+02 8.537280641347687151e+02 1.462683545241778120e+03 8.397734262357605530e+02 7.547555507930811700e+02
8.834881284569482887e+02 3.647187814983123531e+02 8.539280641347687606e+02 1.460158330607273456e+03 8.399734262357605985e+02 7.525016075985276984e+02
8.836881284569482204e+02 3.633761327252997830e+02 8.541280641347686924e+02 1.457634910181145187e+03 8.401734262357606440e+02 7.502534048435220484e+02
8.838881284569481522e+02 3.620382199668773069e+02 8.543280641347686242e+02 1.455113294160717942e+03 8.403734262357604621e+02 7.480109334757635224e+02
8.840881284569481977e+02 3.607050279982784673e+02 8.545280641347686696e+02 1.452593492686610944e+03 8.405734262357605076e+02 7.457741844244128515e+02
8.842881284569482432e+02 3.593765416340156662e+02 8.547280641347687151e+02 1.450075515842858522e+03 8.407734262357605530e+02 7.435431486003553800e+02
8.844881284569481750e+02 3.580527457278437851e+02 8.549280641347686469e+02 1.447559373657016067e+03 8.409734262357605985e+02 7.413178168964423094e+02
8.846881284569481068e+02 3.567336251727166427e+02 8.551280641347685787e+02 1.445045076100289407e+03 8.411734262357604166e+02 7.390981801877408088e+02
8.848881284569481522e+02 3.554191649007494220e+02 8.553280641347686242e+02 1.442532633087640761e+03 8.413734262357604621e+02 7.368842293317715075e+02
8.850881284569481977e+02 3.541093498831836541e+02 8.555280641347686696e+02 1.440022054477908341e+03 8.415734262357605076e+02 7.346759551687637213e+02
8.852881284569481295e+02 3.528041651303431081e+02 8.557280641347686014e+02 1.437513350073939591e+03 8.417734262357605530e+02 7.324733485218962414e+02
8.854881284569480613e+02 3.515035956915895667e+02 8.559280641347685332e+02 1.435006529622683956e+03 8.419734262357603711e+02 7.302764001975388055e+02
8.856881284569481068e+02 3.502076266552921311e+02 8.561280641347685787e+02 1.432501602815332717e+03 8.421734262357604166e+02 7.280851009854839049e+02
8.858881284569481522e+02 3.489162431487782783e+02 8.563280641347686242e+02 1.429998579287429720e+03 8.423734262357604621e+02 7.258994416592025800e+02
8.860881284569480840e+02 3.476294303382949238e+02 8.565280641347685560e+02 1.427497468618993253e+03 8.425734262357605076e+02 7.237194129760732721e+02
8.862881284569480158e+02 3.463471734289659594e+02 8.567280641347684877e+02 1.424998280334632227e+03 8.427734262357603257e+02 7.215450056776221572e+02
8.864881284569480613e+02 3.450694576647481426e+02 8.569280641347685332e+02 1.422501023903671012e+03 8.429734262357603711e+02 7.193762104897525660e+02
8.866881284569481068e+02 3.437962683283938077e+02 8.571280641347685787e+02 1.420005708740267664e+03 8.431734262357604166e+02 7.172130181229899790e+02
8.868881284569480385e+02 3.425275907414008998e+02 8.573280641347685105e+02 1.417512344203540579e+03 8.433734262357604621e+02 7.150554192727092868e+02
8.870881284569479703e+02 3.412634102639739240e+02 8.575280641347684423e+02 1.415020939597677852e+03 8.435734262357602802e+02 7.129034046193722816e+02
8.872881284569480158e+02 3.400037122949768786e+02 8.577280641347684877e+02 1.412531504172067571e+03 8.437734262357603257e+02 7.107569648287451400e+02
8.874881284569480613e+02 3.387484822718921009e+02 8.579280641347685332e+02 1.410044047121424455e+03 8.439734262357603711e+02 7.086160905521485347e+02
8.876881284569479931e+02 3.374977056707747920e+02 8.581280641347684650e+02 1.407558577585902185e+03 8.441734262357604166e+02 7.064807724266718196e+02
8.878881284569479249e+02 3.362513680062057801e+02 8.583280641347683968e+02 1.405075104651218226e+03 8.443734262357602347e+02 7.043510010754077939e+02
8.880881284569479703e+02 3.350094548312453639e+02 8.585280641347684423e+02 1.402593637348783432e+03 8.445734262357602802e+02 7.022267671076691613e+02
8.882881284569480158e+02 3.337719517373918166e+02 8.587280641347684877e+02 1.400114184655819145e+03 8.447734262357603257e+02 7.001080611192289780e+02
8.884881284569479476e+02 3.325388443545333530e+02 8.589280641347684195e+02 1.397636755495483612e+03 8.449734262357603711e+02 6.979948736925343837e+02
8.886881284569478794e+02 3.313101183509003818e+02 8.591280641347683513e+02 1.395161358736994316e+03 8.451734262357601892e+02 6.958871953969306787e+02
8.888881284569479249e+02 3.300857594330178131e+02 8.593280641347683968e+02 1.392688003195751662e+03 8.453734262357602347e+02 6.937850167888798296e+02
8.890881284569479703e+02 3.288657533456600959e+02 8.595280641347684423e+02 1.390216697633469721e+03 8.455734262357602802e+02 6.916883284121903444e+02
8.892881284569479021e+02 3.276500858718036397e+02 8.597280641347683741e+02 1.387747450758292871e+03 8.457734262357603257e+02 6.895971207982292981e+02
8.894881284569478339e+02 3.264387428325764517e+02 8.599280641347683058e+02 1.385280271224925627e+03 8.459734262357601438e+02 6.875113844661426583e+02
8.896881284569478794e+02 3.252317100872105584e+02 8.601280641347683513e+02 1.382815167634756335e+03 8.461734262357601892e+02 6.854311099230665150e+02
8.898881284569479249e+02 3.240289735329969858e+02 8.603280641347683968e+02 1.380352148535982678e+03 8.463734262357602347e+02 6.833562876643552499e+02
8.900881284569478566e+02 3.228305191052318150e+02 8.605280641347683286e+02 1.377891222423746058e+03 8.465734262357602802e+02 6.812869081737834449e+02
8.902881284569477884e+02 3.216363327771679224e+02 8.607280641347682604e+02 1.375432397740241868e+03 8.467734262357600983e+02 6.792229619237673433e+02
8.904881284569478339e+02 3.204464005599686516e+02 8.609280641347683058e+02 1.372975682874856830e+03 8.469734262357601438e+02 6.771644393755710780e+02
8.906881284569478794e+02 3.192607085026530740e+02 8.611280641347683513e+02 1.370521086164297003e+03 8.471734262357601892e+02 6.751113309795219948e+02
8.908881284569478112e+02 3.180792426920503999e+02 8.613280641347682831e+02 1.368068615892711250e+03 8.473734262357602347e+02 6.730636271752208586e+02
8.910881284569477430e+02 3.169019892527460911e+02 8.615280641347682149e+02 1.365618280291815609e+03 8.475734262357600528e+02 6.710213183917499009e+02
8.912881284569477884e+02 3.157289343470314407e+02 8.617280641347682604e+02 1.363170087541026078e+03 8.477734262357600983e+02 6.689843950478731358e+02
8.914881284569478339e+02 3.145600641748525277e+02 8.619280641347683058e+02 1.360724045767587086e+03 8.479734262357601438e+02 6.669528475522575945e+02
8.916881284569477657e+02 3.133953649737612182e+02 8.621280641347682376e+02 1.358280163046694724e+03 8.481734262357601892e+02 6.649266663036630689e+02
8.918881284569476975e+02 3.122348230188591742e+02 8.623280641347681694e+02 1.355838447401631811e+03 8.483734262357600073e+02 6.629058416911622089e+02
8.920881284569477430e+02 3.110784246227480594e+02 8.625280641347682149e+02 1.353398906803882255e+03 8.485734262357600528e+02 6.608903640943249229e+02
8.922881284569477884e+02 3.099261561354771857e+02 8.627280641347682604e+02 1.350961549173282719e+03 8.487734262357600983e+02 6.588802238834339278e+02
8.924881284569477202e+02 3.087780039444907629e+02 8.629280641347681922e+02 1.348526382378132439e+03 8.489734262357601438e+02 6.568754114196868841e+02
8.926881284569476520e+02 3.076339544745731018e+02 8.631280641347681239e+02 1.346093414235327373e+03 8.491734262357599619e+02 6.548759170553848890e+02
8.928881284569476975e+02 3.064939941877970568e+02 8.633280641347681694e+02 1.343662652510494127e+03 8.493734262357600073e+02 6.528817311341376808e+02
8.930881284569477430e+02 3.053581095834710482e+02 8.635280641347682149e+02 1.341234104918114781e+03 8.495734262357600528e+02 6.508928439910622501e+02
8.932881284569476747e+02 3.042262871980857994e+02 8.637280641347681467e+02 1.338807779121664680e+03 8.497734262357600983e+02 6.489092459529762209e+02
8.934881284569476065e+02 3.030985136052545386e+02 8.639280641347680785e+02 1.336383682733727028e+03 8.499734262357599164e+02 6.469309273385973711e+02
8.936881284569476520e+02 3.019747754156649080e+02 8.641280641347681239e+02 1.333961823316138862e+03 8.501734262357599619e+02 6.449578784587266682e+02
8.938881284569476975e+02 3.008550592770239405e+02 8.643280641347681694e+02 1.331542208380116790e+03 8.503734262357600073e+02 6.429900896164557480e+02
8.940881284569476293e+02 2.997393518739992260e+02 8.645280641347681012e+02 1.329124845386382958e+03 8.505734262357600528e+02 6.410275511073491543e+02
8.942881284569475611e+02 2.986276399281662748e+02 8.647280641347680330e+02 1.326709741745298743e+03 8.507734262357598709e+02 6.390702532196420407e+02
8.944881284569476065e+02 2.975199101979524698e+02 8.649280641347680785e+02 1.324296904817000041e+03 8.509734262357599164e+02 6.371181862344162710e+02
8.946881284569476520e+02 2.964161494785822129e+02 8.651280641347681239e+02 1.321886341911521413e+03 8.511734262357599619e+02 6.351713404258058517e+02
8.948881284569475838e+02 2.953163446020211609e+02 8.653280641347680557e+02 1.319478060288936149e+03 8.513734262357600073e+02 6.332297060611773531e+02
8.950881284569475156e+02 2.942204824369164271e+02 8.655280641347679875e+02 1.317072067159477001e+03 8.515734262357598254e+02 6.312932734013118079e+02
8.952881284569475611e+02 2.931285498885445122e+02 8.657280641347680330e+02 1.314668369683675564e+03 8.517734262357598709e+02 6.293620327005939998e+02
8.954881284569476065e+02 2.920405338987547452e+02 8.659280641347680785e+02 1.312266974972493472e+03 8.519734262357599164e+02 6.274359742071989103e+02
8.956881284569475383e+02 2.909564214459075515e+02 8.661280641347680103e+02 1.309867890087455180e+03 8.521734262357599619e+02 6.255150881632723667e+02
8.958881284569474701e+02 2.898761995448218158e+02 8.663280641347679421e+02 1.307471122040774617e+03 8.523734262357597800e+02 6.235993648051124865e+02
8.960881284569475156e+02 2.887998552467154241e+02 8.665280641347679875e+02 1.305076677795494561e+03 8.525734262357598254e+02 6.216887943633498708e+02
8.962881284569475611e+02 2.877273756391490451e+02 8.667280641347680330e+02 1.302684564265611925e+03 8.527734262357598709e+02 6.197833670631309815e+02
8.964881284569474929e+02 2.866587478459674116e+02 8.669280641347679648e+02 1.300294788316223048e+03 8.529734262357599164e+02 6.178830731242944694e+02
8.966881284569474246e+02 2.855939590272408282e+02 8.671280641347678966e+02 1.297907356763638973e+03 8.531734262357597345e+02 6.159879027615537552e+02
8.968881284569474701e+02 2.845329963792052581e+02 8.673280641347679421e+02 1.295522276375531874e+03 8.533734262357597800e+02 6.140978461846574419e+02
8.970881284569475156e+02 2.834758471342090616e+02 8.675280641347679875e+02 1.293139553871063299e+03 8.535734262357598254e+02 6.122128935985895168e+02
8.972881284569474474e+02 2.824224985606506948e+02 8.677280641347679193e+02 1.290759195921023320e+03 8.537734262357598709e+02 6.103330352037266948e+02
8.974881284569473792e+02 2.813729379629169216e+02 8.679280641347678511e+02 1.288381209147950358e+03 8.539734262357596890e+02 6.084582611960177019e+02
8.976881284569474246e+02 2.803271526813302899e+02 8.681280641347678966e+02 1.286005600126276022e+03 8.541734262357597345e+02 6.065885617671508498e+02
8.978881284569474701e+02 2.792851300920839890e+02 8.683280641347679421e+02 1.283632375382459486e+03 8.543734262357597800e+02 6.047239271047358216e+02
[truncated: 394,759 more chars]
