# Supplementary material for: OMNI-P2x universal neural network potential for excited-state simulations
Source: Nat Commun. 2026 Apr 7;17:4949. doi: 10.1038/s41467-026-71380-5 (PMC13233842; doi:10.1038/s41467-026-71380-5)
Supplement: Supplementary file 3 — Source Data [file 41467_2026_71380_MOESM3_ESM.zip › source_data/Suppl_Fig16/fig_S16.txt]

# CNNC_dihedral/degrees S0_AIQM1_MRCI/eV S0_ML/eV S1_AIQM1_MRCI/eV S1_ML/eV
2.000000000000000000e+01 1.530629735094407806e+00 1.465426233049583971e+00 4.276124988149604178e+00 4.149398829480560380e+00
2.500000000000000000e+01 1.248800781193494913e+00 1.257052555783957359e+00 3.930296741546044359e+00 3.868364496918729856e+00
3.000000000000000000e+01 1.064473492171600810e+00 1.113641873820597539e+00 3.655738810248294612e+00 3.651566536887912662e+00
3.500000000000000000e+01 9.576662454328470631e-01 9.775850035748590017e-01 3.436386773188132793e+00 3.432694133718541707e+00
4.000000000000000000e+01 8.973766190574679058e-01 8.831435062966193072e-01 3.244531377882594825e+00 3.245082729014029610e+00
4.500000000000000000e+01 8.733528985085285967e-01 8.321452923973993165e-01 3.073185077730158810e+00 3.085368448599183466e+00
5.000000000000000000e+01 8.837164828673849115e-01 8.206863864033948630e-01 2.924202463878827984e+00 2.946833275684184628e+00
5.500000000000000000e+01 9.201367961959476816e-01 8.516976082883047638e-01 2.797881404323561583e+00 2.826552877995709423e+00
6.000000000000000000e+01 9.782596246932371287e-01 9.161205022901413031e-01 2.752268895739689469e+00 2.715032501717359992e+00
6.500000000000000000e+01 1.003941777094951249e+00 1.056829055818525376e+00 2.467084054336737609e+00 2.577606726070371224e+00
7.000000000000000000e+01 1.009568431945808697e+00 1.036572824117683922e+00 2.291676395150716417e+00 2.321595465227801469e+00
7.500000000000000000e+01 1.065524981795533677e+00 1.092418974323663861e+00 2.158609219914069399e+00 2.142210468336998019e+00
8.000000000000000000e+01 1.156764171420945786e+00 1.200105117937710020e+00 2.058862583502559573e+00 2.035416383931078599e+00
8.500000000000000000e+01 1.135676228024749435e+00 1.310812909372543800e+00 2.007309072687348817e+00 1.962312942883727374e+00
9.000000000000000000e+01 1.243263532538549043e+00 1.383283799346827436e+00 1.935508147847940563e+00 1.900614884278184036e+00
9.500000000000000000e+01 1.339419772590190405e+00 1.404193667158324388e+00 1.879609564828570001e+00 1.852435577471624129e+00
1.000000000000000000e+02 1.380879013358935481e+00 1.364172647281520767e+00 1.832886268690344878e+00 1.811449511727914796e+00
1.050000000000000000e+02 1.334464209601719631e+00 1.268349269195823581e+00 1.794539880045704194e+00 1.776592703696223907e+00
1.100000000000000000e+02 1.218661355875156005e+00 1.142609469159651781e+00 1.768227630525871064e+00 1.756002355274176807e+00
1.150000000000000000e+02 1.074089731821004534e+00 1.007567924483737443e+00 1.754777752557856729e+00 1.747709448500245344e+00
1.200000000000000000e+02 9.254500158258451847e-01 8.747695032325282227e-01 1.753658626350443228e+00 1.747203407641791273e+00
1.250000000000000000e+02 7.841821087931748480e-01 7.504229374844726408e-01 1.764284534106991487e+00 1.754826459045943921e+00
1.300000000000000000e+02 6.547548771322908578e-01 6.365572564573085401e-01 1.785001027197722578e+00 1.773935989185702056e+00
1.350000000000000000e+02 5.381468410159868654e-01 5.309487998329132097e-01 1.813092435722865048e+00 1.804444414063254953e+00
1.400000000000000000e+02 4.337983830610028235e-01 4.316707197267533047e-01 1.845334005192853510e+00 1.843135454759249114e+00
1.450000000000000000e+02 3.406911276761093177e-01 3.391739115195377963e-01 1.878463244553131517e+00 1.885454743536683964e+00
1.500000000000000000e+02 2.580836161432671361e-01 2.546553564752684906e-01 1.909593584721733350e+00 1.925045953066728543e+00
1.550000000000000000e+02 1.859885498779476620e-01 1.805187486734212143e-01 1.936508612428951892e+00 1.956582678922131890e+00
1.600000000000000000e+02 1.248736116758664139e-01 1.196770669066609116e-01 1.957192882715389715e+00 1.978858208283782005e+00
1.650000000000000000e+02 7.523969425710674841e-02 7.386414988832257222e-02 1.969296141614904627e+00 1.994232443234068342e+00
1.700000000000000000e+02 3.758969550472102128e-02 4.228687588874890935e-02 1.970186125705367886e+00 2.002891905243814108e+00
1.750000000000000000e+02 1.252787505836749915e-02 2.224473839669371955e-02 1.958271981695361319e+00 2.003874792299029650e+00
1.800000000000000000e+02 0.000000000000000000e+00 1.117022882317542098e-02 1.937567685969042941e+00 2.000712036928234738e+00
