# Supplementary material for: OMNI-P2x universal neural network potential for excited-state simulations
Source: Nat Commun. 2026 Apr 7;17:4949. doi: 10.1038/s41467-026-71380-5 (PMC13233842; doi:10.1038/s41467-026-71380-5)
Supplement: Supplementary file 3 — Source Data [file 41467_2026_71380_MOESM3_ESM.zip › source_data/Suppl_tab1/Tab_s1.txt]

Parameter OMNI-P2x-TL@CASSCF(6,6) CASSCF (6,6)
Mean C=CH2 dihedral/degrees 90.51 90.03
C=CH2 distance/Angstrom 1.477 1.479
