# Supplementary material for: OMNI-P2x universal neural network potential for excited-state simulations
Source: Nat Commun. 2026 Apr 7;17:4949. doi: 10.1038/s41467-026-71380-5 (PMC13233842; doi:10.1038/s41467-026-71380-5)
Supplement: Supplementary file 3 — Source Data [file 41467_2026_71380_MOESM3_ESM.zip › source_data/Suppl_Fig18/fig_S18a.txt]

# photoproduct dihedral_at_hop/degrees max_CNN_angle_at_hop/degrees hop_time/fs
CAB    95.771118   129.962337   438.000000
CAB    95.756329   126.779261   376.000000
CAB    96.867550   129.083808   279.500000
CAB   102.436512   132.480207   485.500000
CAB    90.789332   128.173257   379.000000
CAB   110.818838   135.498463   356.500000
CAB    90.622535   129.756428   370.500000
CAB    91.939845   122.867227   314.500000
CAB    97.778530   130.172521   333.500000
CAB   102.568085   129.726198   433.500000
CAB    89.191154   140.794601   459.000000
CAB    95.539904   128.762219   374.500000
CAB    98.868362   130.570835   330.500000
CAB    97.010006   132.590764   280.000000
CAB   110.058919   134.446024   383.500000
CAB   109.021433   137.721972   439.500000
CAB    98.053402   128.497094   371.000000
CAB    84.504158   126.890277   564.000000
CAB   104.346329   133.189311   799.000000
CAB    96.993114   128.277861   329.500000
CAB    99.988628   126.897535   324.500000
CAB    96.231969   125.636003   427.500000
CAB   100.778004   127.393980   536.000000
CAB    90.577213   125.528263   429.500000
CAB    93.502014   129.026461   426.500000
CAB    90.276715   131.843487   676.500000
CAB    91.853399   130.099452   349.000000
CAB    95.088506   126.179031   362.500000
CAB   100.531502   125.337071   386.000000
CAB    97.935626   126.939113   326.000000
CAB    97.144364   133.696101   348.500000
CAB    93.735590   130.339571   449.000000
CAB    94.879724   129.341545   616.500000
CAB   100.861673   130.824922   279.000000
CAB    98.983352   131.068698   229.500000
CAB    99.439812   129.152211   409.500000
CAB    93.942032   129.124063   479.500000
CAB   103.303437   138.757188   342.500000
CAB   104.374064   127.979403   378.500000
CAB    94.504720   127.608898   505.000000
CAB    95.459129   131.914039   546.000000
CAB    84.073340   120.557824   490.000000
CAB   102.302462   132.118737   242.000000
CAB   100.323103   129.858737   331.000000
CAB   105.328708   135.323208   751.500000
CAB    91.323777   132.437531   563.000000
CAB   104.378786   134.123336   703.000000
CAB    95.884013   126.069848   375.000000
CAB   107.844773   128.997552   561.000000
CAB    99.133447   124.584433   359.500000
CAB    98.988014   128.669525   352.500000
CAB    95.761418   129.216185   589.500000
CAB   109.141967   134.845575   178.000000
CAB   101.168276   129.485726   588.000000
CAB    95.820688   131.117433   483.500000
CAB    92.811007   130.772595   376.500000
CAB    87.455718   121.261283   649.500000
CAB    92.708733   128.195382   373.000000
CAB    95.447107   132.886401   387.000000
CAB   100.453166   132.226120   369.500000
CAB    91.571756   125.155020   774.000000
CAB    94.273809   133.576437   692.500000
CAB   105.314568   137.327430   330.000000
CAB    93.926072   131.799900   593.500000
CAB    92.715934   128.834412   981.500000
CAB    91.832393   126.097117   762.000000
CAB   106.238921   133.454368   325.500000
CAB   101.938817   133.538707   285.500000
CAB    93.647589   132.109549   480.000000
CAB    87.922655   128.913796   499.500000
CAB    89.022947   124.765601   313.000000
CAB    99.181224   125.530798   365.500000
CAB    91.108097   125.888177   559.500000
CAB    99.459914   129.936169   778.000000
CAB    82.657507   128.805864   489.000000
CAB    98.919640   126.992753   374.000000
CAB    98.623650   130.266547   340.000000
CAB    94.313940   134.248997   537.000000
CAB   104.300386   134.921110   546.500000
CAB   104.964093   132.212820   640.500000
CAB    96.252424   134.170039   436.000000
CAB    99.389062   127.866175   375.500000
CAB    96.555573   122.740102   462.500000
CAB   103.240627   127.107813   274.000000
CAB    95.130760   124.201713   538.000000
CAB   103.520718   130.064381   242.000000
CAB    89.807571   132.221288   434.500000
CAB    98.283931   133.623596   607.500000
CAB   101.914832   129.227366   355.500000
CAB    93.137282   126.868612   476.000000
CAB   100.510376   131.281746   435.000000
CAB    81.587839   121.890383   594.000000
CAB    98.308933   131.390763   599.000000
CAB    98.454911   129.780663   394.500000
CAB   100.375335   124.219618   364.000000
CAB    89.635544   129.103546   791.500000
CAB    97.127644   128.247601   463.500000
CAB    95.686954   131.086631   279.000000
CAB    93.535293   129.094348   329.500000
CAB    99.787472   129.126300   489.500000
CAB    96.015154   126.667774   376.000000
CAB    90.628631   138.002850   351.500000
CAB    95.485995   126.637070   534.500000
CAB    97.340513   129.215726   323.500000
CAB    91.620909   130.956099   490.500000
CAB    97.394905   136.787847   686.000000
CAB    91.216865   125.485010   567.500000
CAB   107.377632   140.005507   282.500000
CAB    88.514290   130.268242   428.000000
CAB    90.901786   126.949825   475.000000
CAB    95.873923   122.714165   323.500000
CAB   100.459719   128.990839   224.000000
CAB    93.176851   126.738059   359.000000
CAB    87.128653   126.331232   471.000000
CAB   100.499808   130.294251   284.500000
CAB    98.380079   129.104047   477.000000
CAB   100.334336   129.501749   334.000000
CAB    97.363293   128.074393   361.500000
CAB   100.471007   129.619440   324.500000
CAB    99.986155   130.241907   551.500000
CAB    99.973249   131.303164   330.000000
CAB    97.867916   135.021395   433.000000
CAB   101.421379   140.889902   333.500000
CAB    97.214973   125.110039   577.000000
CAB    96.897629   132.208356   585.000000
CAB    96.391034   123.815226   371.500000
CAB   110.439102   134.707143   396.500000
CAB    98.297858   130.613920   629.000000
CAB    94.995348   124.322843   465.000000
CAB    89.020810   122.580477   370.000000
CAB    86.459578   124.230861   539.500000
CAB    93.977620   127.835717   579.000000
CAB    89.746636   126.771481   479.500000
CAB   102.369801   130.273000   480.500000
CAB   100.608662   129.524768   442.500000
CAB   106.808458   131.829530   326.000000
CAB    90.109332   126.972621   399.500000
CAB   103.478673   129.592127   576.500000
CAB    98.545146   127.406247   648.500000
CAB   113.854661   139.006790   219.500000
CAB   103.188842   129.569379   655.000000
CAB    99.137207   129.318810   256.500000
CAB    98.154276   132.079134   390.500000
CAB    98.803739   129.330851   494.500000
CAB    80.441578   135.539852   640.500000
CAB    89.304218   127.210714   493.500000
CAB    92.927144   125.957077   500.500000
CAB   101.419581   127.707569   745.500000
CAB    99.934940   129.426840   559.000000
CAB    90.342546   130.005044   539.000000
CAB    95.616056   130.619357   347.500000
CAB    90.413024   126.644949   573.000000
CAB    94.691021   131.021152   234.500000
CAB    97.849191   123.882443   427.000000
CAB   100.025651   133.374661   283.000000
CAB   100.728641   130.848740   497.500000
CAB    97.860409   126.288904   348.500000
CAB    98.316065   123.393232   323.000000
CAB    94.835588   125.753643   382.500000
CAB    87.926538   136.979753   677.000000
CAB    99.553252   132.104895   580.000000
CAB   105.075658   130.200435   329.500000
CAB    88.198528   123.951036   474.500000
CAB    92.290417   132.663159   529.500000
CAB    98.450489   131.236701   287.500000
TAB   108.135085   131.284216   281.500000
TAB    93.243143   127.041015   366.000000
TAB    93.707061   131.412440   457.500000
TAB    98.303800   133.772958   393.500000
TAB   102.058974   132.572146   243.500000
TAB   121.180238   136.042379   283.000000
TAB   104.322898   131.324785   587.000000
TAB   105.503588   130.778008   387.000000
TAB   112.558010   136.628885   250.500000
TAB   110.851946   137.054673   243.000000
TAB    96.657447   123.487163   372.000000
TAB   104.653536   128.150289   382.000000
TAB   114.371236   136.506846   173.000000
TAB   108.383877   127.322854   323.000000
TAB    99.205907   128.615948   366.500000
TAB   103.985766   133.222686   513.500000
TAB    88.543514   129.296586   489.500000
TAB   101.973978   129.436860   484.000000
TAB   112.029730   133.448186   283.000000
TAB   117.833455   135.494691   393.000000
TAB   114.339213   133.018307   172.000000
TAB    99.447177   126.584013   394.000000
TAB    97.252553   127.410283   286.000000
TAB   114.937272   133.519142   355.000000
TAB   104.381576   129.263172   537.000000
TAB   100.522935   130.679322   393.000000
TAB    90.734618   133.742782   456.500000
TAB    93.933824   128.680129   237.000000
TAB   103.389752   127.508967   229.000000
TAB    95.483506   133.887893   256.000000
TAB   108.990329   134.493591   465.500000
TAB    90.991749   138.013594   451.500000
TAB   121.029337   137.144655   217.000000
TAB   107.401119   137.234807   607.000000
TAB   118.212113   129.447860   218.500000
TAB   100.124559   128.286881   394.000000
TAB   128.971746   136.701101   240.500000
TAB    96.631407   126.392000   573.500000
TAB   109.079727   137.990321   245.500000
TAB   107.068385   133.601089   438.500000
TAB   104.129230   134.575989   283.000000
TAB   102.015302   125.596302   373.000000
TAB   106.241088   136.539173   277.000000
TAB   105.320699   128.219364   427.000000
TAB    98.942484   127.781100   345.000000
TAB   102.215583   129.431110   634.000000
TAB    95.417058   138.334842   457.000000
TAB   105.652904   131.097490   283.500000
TAB    95.907246   122.671356   455.500000
TAB    88.863853   131.205388   457.000000
TAB    98.919171   133.992001   286.500000
TAB    99.762013   129.736595   343.500000
TAB    97.251078   124.567585   377.500000
TAB   104.612377   130.176283   631.000000
TAB   105.589425   126.919878   274.500000
TAB   107.554887   129.112341   450.500000
TAB   109.487479   130.399645   251.500000
TAB    84.984705   134.944630   853.000000
TAB   100.514046   129.952412   258.500000
TAB   110.528514   133.081928   290.500000
TAB    99.571806   125.863113   378.000000
TAB   104.248368   132.714964   290.000000
TAB    95.806972   132.143196   375.000000
TAB   100.162022   125.250928   352.500000
TAB   102.184412   136.108836   393.500000
TAB    92.149879   126.533291   347.000000
TAB   104.118514   133.588225   550.500000
TAB   110.745512   134.873170   172.500000
TAB   106.382395   130.765135   329.000000
TAB   115.550710   139.910826   598.500000
TAB    87.755000   132.865982   456.000000
TAB   112.500718   127.781865   220.500000
TAB   101.053907   131.581716   292.500000
TAB   108.912978   131.983407   329.500000
TAB   125.746983   143.483112   282.500000
TAB   108.543093   136.715819   463.500000
TAB   108.554143   137.015573   179.500000
TAB    98.359905   129.358444   791.500000
TAB    89.068552   127.621123   348.000000
TAB   112.869426   132.591073   326.000000
TAB   109.157167   128.727864   262.000000
TAB    85.759110   130.539570   546.500000
TAB    91.576410   128.696549   491.500000
TAB   104.748420   131.753441   263.000000
TAB   116.854974   126.550693   381.000000
TAB    97.371290   130.206158   504.000000
TAB    99.300242   129.682178   239.500000
TAB   148.303112   141.580146   241.000000
TAB   104.528816   133.128348   326.500000
TAB    99.004406   133.305765   457.500000
TAB    99.036511   128.211353   331.000000
TAB   108.779690   140.332432   331.000000
TAB   104.362340   131.086827   446.000000
TAB   104.301313   131.721446   572.500000
TAB    94.142710   121.733638   422.500000
TAB   105.192374   129.180464   248.500000
TAB    97.919011   131.002393   540.500000
TAB   105.500336   131.286062   256.500000
TAB   108.489838   130.125543   642.500000
TAB   121.193181   136.078916   244.000000
TAB   111.094794   125.454189   267.000000
TAB   101.840563   133.944252   284.000000
TAB   101.688065   132.210414   406.500000
TAB   106.358644   128.949024   487.500000
TAB    95.422052   135.066348   238.000000
TAB    95.394429   128.057981   503.000000
TAB    95.696100   129.414526   339.000000
TAB   106.633202   133.317368   438.500000
TAB   105.264732   129.911404   218.500000
TAB   104.297709   129.689009   380.500000
TAB    97.005868   132.500427   336.000000
TAB   115.826900   137.584457   239.000000
TAB    91.968378   125.793072   680.500000
TAB    95.920986   124.205939   379.500000
TAB   102.467997   132.068626   242.000000
TAB   102.127204   130.926736   243.000000
TAB    92.081177   136.789540   604.000000
TAB   106.298224   132.303785   242.500000
TAB   124.184202   141.626895   282.500000
TAB    91.172425   136.134457   492.000000
TAB   110.141487   136.004220   212.500000
TAB    89.432342   129.762689   582.000000
TAB   105.214381   130.177063   538.500000
TAB   116.717942   132.966803   382.000000
TAB    96.876808   125.836532   364.500000
TAB    98.089278   137.262065   295.500000
TAB   104.398622   126.041104   376.500000
TAB   116.646168   134.616685   342.000000
TAB   111.563519   129.138133   323.500000
TAB   120.128960   136.939597   397.000000
TAB    99.080195   134.259878   236.500000
TAB    99.254933   128.069994   542.000000
TAB   105.545478   127.948636   399.500000
TAB    86.577240   130.700854   552.000000
TAB   107.230796   133.564370   288.500000
TAB   106.594047   126.851370   327.000000
TAB    99.777460   128.458946   729.000000
TAB    87.089504   132.531667   341.500000
TAB   104.980914   130.442859   505.500000
TAB   105.331406   135.276664   478.000000
TAB    97.556656   131.422894   299.000000
TAB    94.135598   124.331240   362.000000
TAB    89.031536   128.843343   477.000000
TAB   149.692448   148.277815   186.000000
TAB   102.526039   130.918123   645.000000
TAB   112.375698   126.105507   398.000000
TAB   106.219040   131.836032   393.500000
TAB    98.594618   135.095014   236.000000
TAB   108.327572   134.400991   285.500000
TAB    94.364961   131.819131   395.500000
TAB    87.580550   136.732989   389.500000
TAB   107.240900   131.284006   318.500000
TAB   113.807508   128.273171   271.500000
TAB   117.470066   137.007515   247.500000
TAB   106.486639   129.352693   212.000000
TAB   108.603632   130.589821   259.500000
TAB    98.037901   133.065676   334.500000
TAB   109.937250   138.641050   280.500000
TAB   110.707654   133.983661   480.500000
TAB   152.557957   140.363129   172.500000
TAB   105.046025   128.717919   470.500000
TAB   108.496556   136.473080   279.000000
TAB   118.582723   138.434584   288.000000
TAB   109.574159   133.187329   430.000000
TAB   106.272927   135.060332   506.000000
TAB    96.367144   134.011589   659.500000
TAB   100.000375   126.332517   468.500000
TAB   102.702855   133.500798   296.000000
TAB   105.289952   127.206158   377.500000
TAB    90.769947   134.447137   826.500000
TAB    90.423852   130.688312   372.500000
TAB    94.377845   134.483172   455.500000
TAB   100.510510   128.574951   746.000000
TAB   111.979385   132.844451   248.000000
TAB   102.207572   134.837793   282.000000
TAB    99.560767   130.893158   283.000000
TAB   105.529321   133.144083   257.500000
TAB   116.059177   138.337349   429.500000
TAB   111.254029   127.637930   351.000000
TAB    92.145014   127.393282   493.000000
TAB    96.897603   129.885633   583.500000
TAB    90.637073   130.065880   648.500000
TAB   101.495060   125.785055   272.500000
TAB    97.060135   130.453579   611.000000
TAB   107.542988   132.596761   396.000000
TAB   104.000666   129.649689   606.500000
TAB    96.696822   127.426397   713.500000
TAB   102.412021   138.908348   387.000000
TAB    95.668805   123.019606   529.000000
TAB   107.028304   135.715742   394.500000
TAB   112.590226   134.350866   284.500000
TAB   109.375018   134.208759   917.500000
TAB    99.072343   120.832033   413.500000
TAB   107.033261   130.984540   696.500000
TAB    98.833368   131.962084   450.000000
TAB    95.100390   128.691594   373.000000
TAB    93.710174   136.149109   256.000000
TAB   110.174319   126.835435   378.500000
TAB   115.077638   140.789415   341.000000
TAB    98.382630   130.759913   325.500000
TAB   107.101724   132.645487   435.000000
TAB   120.684832   137.993170   186.000000
TAB   100.272566   129.898961   440.500000
TAB   104.866980   133.045256   250.500000
TAB    88.431516   130.329634   508.500000
TAB   101.541427   140.026652   280.500000
TAB    97.161442   128.394941   246.000000
TAB    96.694187   131.435824   443.500000
TAB   103.367476   135.466216   398.000000
TAB    90.645018   128.277500   449.500000
TAB   117.475197   137.475777   346.000000
TAB   110.891075   129.628184   308.000000
TAB   111.391752   134.199686   290.000000
TAB   103.177718   130.052517   245.000000
TAB    86.102634   133.103761   496.500000
TAB   111.589816   131.123590   450.500000
TAB   134.437670   146.088021   184.000000
TAB    99.399002   125.543008   438.000000
TAB   125.583341   137.284282   257.500000
TAB   101.707461   133.495410   287.000000
TAB   109.263499   130.095388   391.000000
TAB   107.316437   132.232276   353.500000
TAB    91.978192   125.722641   894.000000
TAB    97.019850   132.734999   241.000000
TAB    93.712978   131.395828   450.500000
TAB   104.565896   131.211703   333.000000
TAB   105.934242   125.603245   249.500000
TAB   107.284735   131.420374   606.000000
TAB    95.893402   129.552343   296.500000
TAB   110.282977   135.692842   271.500000
TAB   109.375477   136.563469   287.500000
TAB   110.139674   131.123863   165.500000
TAB   102.833640   131.004049   290.000000
TAB   111.314685   139.993679   287.500000
TAB   101.089540   129.577043   588.000000
TAB    91.319025   125.310847   328.000000
TAB   104.973245   128.348037   493.000000
TAB   109.860683   133.016074   241.000000
TAB   103.948654   126.385104   216.500000
TAB   104.612388   133.159185   374.000000
TAB   105.690864   133.208535   654.000000
TAB    99.557443   132.882823   608.500000
TAB   127.606136   137.691008   236.000000
TAB    98.094783   121.962951   690.000000
TAB   107.383112   132.484307   449.000000
TAB   113.386231   136.967661   244.000000
TAB   100.089357   132.622168   388.000000
TAB   106.188823   131.862267   315.500000
TAB    96.487819   129.095652   265.000000
TAB   101.482091   128.203710   326.000000
TAB    96.485013   132.038469   333.000000
TAB   102.942798   127.647138   367.000000
TAB    87.363739   125.567141   489.000000
TAB   106.007476   134.330427   380.500000
TAB   109.956478   131.776946   175.000000
TAB   100.937103   132.442250   279.500000
TAB   105.501542   136.572450   493.500000
TAB   102.898007   125.400417   281.500000
TAB    94.266813   133.625778   456.500000
TAB    92.629571   124.877292   348.000000
TAB    94.703508   128.299861   482.500000
TAB   121.519810   133.218266   700.000000
TAB   154.894936   148.513043   218.500000
TAB   103.273258   132.234056   497.000000
TAB   103.843564   133.624870   421.000000
TAB   102.868296   134.838321   589.500000
TAB   103.393776   129.953630   383.000000
TAB    99.469835   131.378511   387.500000
TAB    90.868714   133.217833   689.500000
TAB   103.518110   132.399225   380.500000
TAB   105.674398   132.305350   335.500000
TAB    99.663057   129.078456   372.500000
TAB   108.426878   132.570617   400.500000
TAB    97.585098   126.636675   231.000000
TAB   108.501711   132.423747   378.000000
TAB   102.245109   138.241573   291.500000
TAB    93.829716   121.990239   324.000000
TAB   108.095216   140.518140   487.000000
TAB   122.127032   135.230302   233.500000
TAB    97.575885   129.106785   992.000000
TAB   103.766395   127.608611   402.000000
TAB    96.727692   130.332989   241.000000
TAB   119.812973   136.506095   224.500000
TAB   107.178148   126.944779   342.000000
TAB   104.965136   133.122225   251.500000
TAB    98.063373   133.927932   438.000000
TAB   101.346461   123.988854   469.000000
TAB   107.742699   132.997458   488.500000
TAB    93.531656   131.187949   504.000000
TAB    94.208359   126.487501   513.000000
TAB   110.175709   139.118659   498.000000
TAB   102.100573   134.170421   255.500000
TAB   101.187996   126.394113   229.000000
TAB    96.925312   134.907101   401.000000
TAB    97.861695   129.433900   411.500000
TAB   113.415714   134.691375   184.000000
TAB    96.103467   128.905841   295.500000
TAB   102.694564   128.467559   611.000000
TAB   103.894357   136.041653   330.000000
TAB   101.406194   136.869867   243.500000
TAB   118.659241   136.640303   247.000000
TAB   105.278750   132.456628   378.000000
TAB    94.326280   128.048543   347.500000
TAB   106.289397   134.757251   392.000000
TAB   108.133229   134.025414   330.000000
TAB   119.244629   134.884696   385.500000
TAB   112.111086   135.215845   242.500000
TAB    93.001800   126.271566   630.500000
TAB    90.478026   126.268639   437.000000
TAB    97.263297   132.619498   262.000000
TAB    96.511444   129.990469   277.000000
TAB   108.076685   136.490336   412.500000
TAB   118.039399   126.943953   312.000000
TAB   124.953238   141.808045   290.000000
TAB   104.183718   130.161516   326.500000
TAB    99.210665   132.535955   413.000000
TAB    96.705680   132.927041   412.000000
TAB    90.319407   130.222551   362.500000
TAB    98.030735   125.203801   508.500000
TAB    97.856542   125.055130   423.000000
TAB   114.279888   136.343558   288.000000
TAB   107.563898   132.339603   395.500000
TAB    99.280045   132.014836   421.000000
TAB   100.241586   129.211862   245.500000
TAB   101.750110   123.323207   321.000000
TAB   103.117405   127.310073   256.500000
TAB   117.696009   134.430882   440.000000
TAB    92.174492   128.127238   480.000000
TAB   103.011333   132.799744   241.500000
TAB   107.976636   135.252332   278.000000
TAB   108.234879   128.288205   383.000000
TAB   105.004241   130.120195   213.000000
TAB   100.039963   129.737880   427.000000
TAB   102.583836   127.274968   617.500000
