# Supplementary material for: OMNI-P2x universal neural network potential for excited-state simulations
Source: Nat Commun. 2026 Apr 7;17:4949. doi: 10.1038/s41467-026-71380-5 (PMC13233842; doi:10.1038/s41467-026-71380-5)
Supplement: Supplementary file 3 — Source Data [file 41467_2026_71380_MOESM3_ESM.zip › source_data/Suppl_Fig18/fig_S18b.txt]

# photoproduct dihedral_at_hop/degrees max_CNN_angle_at_hop/degrees hop_time/fs
CAB   103.723709   131.022975   482.500000
CAB   104.193270   130.272411   174.000000
CAB   103.706182   131.231509   404.500000
CAB   106.152161   133.904218   692.000000
CAB   111.165753   131.526636   525.000000
CAB   106.199722   129.880340   331.000000
CAB   101.680514   132.460894   479.000000
CAB   103.096035   130.192041   439.000000
CAB   100.185789   136.246167   377.000000
CAB   105.530598   137.553852   340.500000
CAB    97.075314   133.849972   461.000000
CAB   110.395290   133.830889   799.500000
CAB   104.826127   132.075131   556.000000
CAB   100.261981   131.069800   335.500000
CAB   100.318533   132.209299   385.500000
CAB   109.531592   128.660682   530.000000
CAB   110.324188   141.400202   132.000000
CAB   107.143035   132.610701   299.500000
CAB   103.086924   126.535692   325.000000
CAB   106.421751   128.256817   693.000000
CAB    99.215846   138.332981   240.000000
CAB    94.536063   148.115668   755.000000
CAB    98.630403   135.959371   460.000000
CAB   106.247434   127.556009   320.500000
CAB   108.256085   141.579195   332.500000
CAB   104.082525   139.337629   499.000000
TAB   110.147165   130.021538   370.500000
TAB   126.570955   137.078517   283.500000
TAB   124.765284   137.013545   391.500000
TAB   124.433060   139.843014   285.500000
TAB   104.357130   138.188684   630.000000
TAB   104.447221   130.910898   330.500000
TAB    98.649322   138.978569   458.500000
TAB   139.612337   138.824192   222.500000
TAB   106.919193   136.334043   251.500000
TAB   133.178431   139.397889   223.000000
TAB   108.495706   127.971004   655.500000
TAB   110.130991   134.113476   561.000000
TAB   127.028585   138.749031   289.000000
TAB   102.779446   127.707261   593.000000
TAB   107.086143   137.691843   799.500000
TAB   116.433703   137.679474   182.000000
TAB    96.643618   133.848032   337.500000
TAB   111.171151   134.378391   454.000000
TAB   122.578798   134.499415   173.500000
TAB   130.180627   136.058666   485.500000
TAB   133.470972   142.767342   256.500000
TAB   108.763005   135.660597   388.500000
TAB   120.599161   137.033557   444.000000
TAB    94.845698   134.158404   404.000000
TAB   116.321858   136.578862   291.000000
TAB   113.896261   134.854166   177.500000
TAB   144.194354   140.183597   191.500000
TAB   105.846594   132.345420   289.500000
TAB   109.682766   131.481536   431.000000
TAB   108.515498   131.620241   482.000000
TAB   105.598530   129.779633   484.500000
TAB   139.776003   141.268312   179.500000
TAB   106.115981   128.246227   456.000000
TAB   106.334548   131.454765   373.000000
TAB   109.192811   131.933716   445.500000
TAB   111.512864   131.443080   427.000000
TAB   130.431545   139.593584   390.000000
TAB   127.527487   132.301845   306.000000
TAB   106.270996   124.392009   519.000000
TAB   108.944628   133.059192   293.500000
TAB   112.986223   130.177701   398.500000
TAB   123.076150   135.300749   420.000000
TAB   111.517331   136.233080   181.000000
TAB   108.197871   129.851844   202.000000
TAB   117.046743   130.554155   480.500000
TAB   107.417512   129.008117   334.000000
TAB    95.998294   137.249844   384.500000
TAB   116.728258   137.506635   338.000000
TAB   113.088776   127.600025   383.000000
TAB   111.181625   137.597372   605.500000
TAB   123.691478   140.402335   227.000000
TAB    99.992450   130.620038   278.000000
TAB   114.530654   136.500915   383.000000
TAB   117.221403   137.516916   301.500000
TAB   114.940715   134.536152   225.500000
TAB   117.608200   127.879545   502.500000
TAB   106.672024   131.452080   216.000000
TAB   118.592957   135.600944   419.500000
TAB   106.414134   123.186357   565.500000
TAB   113.405830   129.204224   534.500000
TAB   113.286540   135.002610   213.500000
TAB   126.572936   134.472634   463.000000
TAB   107.627771   128.622343   223.500000
TAB   108.631771   137.407315   297.000000
TAB   113.373378   133.497406   220.500000
TAB   100.645658   129.502890   564.500000
TAB   176.396032   139.229234   133.500000
TAB   107.929485   131.447839   223.000000
TAB   112.099105   134.401437   388.500000
TAB   112.804068   130.917924   280.000000
TAB   113.235563   134.695010   553.000000
