# Supplementary material for: OMNI-P2x universal neural network potential for excited-state simulations
Source: Nat Commun. 2026 Apr 7;17:4949. doi: 10.1038/s41467-026-71380-5 (PMC13233842; doi:10.1038/s41467-026-71380-5)
Supplement: Supplementary file 3 — Source Data [file 41467_2026_71380_MOESM3_ESM.zip › source_data/Suppl_Fig19/fig_S19.txt]

# state ADC2/eV TD-DFT/eV
1     4.099590     3.976030
1     5.725310     5.769060
1     5.273570     5.252250
1     3.638810     3.807190
1     5.597830     5.101480
1     5.530210     5.604690
1     5.559670     5.324150
1     4.696280     4.781910
1     4.675070     4.672480
1     3.964690     3.689330
1     5.062580     5.116640
1     4.241730     4.293450
1     4.925930     4.070490
1     4.453560     4.509160
1     4.730760     4.389920
1     6.085370     5.818200
1     5.888570     5.553180
1     3.662980     3.523000
1     3.720080     3.779330
1     4.128460     4.202810
1     5.133120     5.262350
1     5.995740     5.142460
1     3.943010     3.736360
1     2.189850     2.236520
1     5.217510     4.928200
1     6.180550     5.597540
1     4.720230     4.481260
1     4.045140     4.137110
1     6.901600     6.452460
1     5.196960     5.297860
1     5.859360     5.653020
1     3.794690     3.629840
1     5.191850     5.055970
1     4.532550     4.274080
1     4.129890     4.213270
1     1.818510     1.845040
1     4.568780     4.490000
1     3.969650     3.813850
1     5.012190     5.026030
1     5.184720     5.256120
1     5.565050     5.572420
1     4.341110     4.222140
1     5.154360     5.294710
1     5.120320     5.261650
1     5.071490     5.173290
1     4.382430     4.201540
1     5.235310     5.368670
1     5.181890     5.300080
1     6.161110     5.980910
1     5.460100     4.702470
1     4.434060     4.424720
1     4.141530     4.246970
1     4.838980     4.785690
1     4.992950     5.083080
1     3.655680     3.567340
1     2.595950     2.816390
1     4.322960     4.492360
1     5.054920     4.512430
1     4.284130     4.080450
1     3.374870     3.538720
1     4.993340     5.072010
1     6.491620     5.917900
1     4.215790     4.161070
1     4.969920     5.022530
1     5.114460     5.142600
1     4.247490     4.355490
1     5.331680     5.237110
1     4.738280     4.678920
1     5.498400     5.535520
1     4.790480     4.845310
1     4.684780     4.427080
1     4.156600     4.241780
1     5.663960     5.224670
1     4.248220     4.071530
1     6.427420     5.641800
1     4.602180     4.669050
1     6.157750     6.041120
1     5.480000     5.357290
1     5.270450     5.416070
1     6.275890     5.737850
1     4.227300     4.333080
1     4.815660     4.907580
1     5.005500     3.920860
1     3.322470     3.369250
1     5.514020     5.580610
1     4.736500     4.685090
1     4.348670     4.255900
1     4.608080     4.826300
1     4.734450     4.741160
1     4.009390     4.171660
1     4.583540     4.113050
1     3.851770     3.914900
1     5.509060     5.616300
1     5.790120     5.574200
1     4.393570     4.017250
1     4.812890     4.976380
1     5.421960     4.979540
1     4.980060     4.893120
1     4.693780     4.577920
1     4.828800     4.931880
1     4.857880     4.923330
1     3.927260     4.131210
1     5.596120     5.690880
1     4.302000     3.610250
1     4.898610     4.894100
1     6.284860     5.704610
1     4.423640     4.248540
1     5.471220     5.242870
1     4.948640     4.512270
1     5.623870     5.555440
1     4.876380     5.082120
1     4.202410     4.338360
1     4.024550     3.977950
1     4.889840     4.559610
1     4.256380     4.332870
1     3.058100     3.126610
1     4.182010     4.032160
1     5.633160     5.517810
1     3.964030     4.077510
1     5.404260     5.489720
1     5.486590     5.335600
1     6.026900     5.606470
1     5.068790     5.176800
1     3.776950     3.697200
1     4.473420     4.382730
1     5.931260     5.621930
1     3.703650     3.974900
1     5.847430     5.596500
1     6.389030     6.084850
1     3.007980     2.972590
1     4.786540     4.783380
1     5.823140     5.435370
1     2.487400     2.742840
1     4.880030     4.430810
1     5.066560     4.875080
1     4.713190     4.224660
1     3.954090     4.067470
1     4.961250     4.453890
1     5.013140     4.749060
1     7.200560     5.797260
1     6.741580     6.712480
1     4.234970     4.014420
1     4.535370     4.547690
1     5.076480     4.622800
1     3.773770     3.779220
1     4.276000     4.191190
1     5.555860     5.098200
1     4.988440     5.050210
1     4.532960     4.636450
1     5.925220     5.635140
1     4.120820     4.189530
1     5.173290     5.117930
1     4.686660     4.644520
1     4.909720     4.691050
1     4.166030     4.185090
1     4.470420     4.539880
1     1.842770     2.049080
1     3.433280     3.495080
1     4.911140     4.488910
1     4.788430     4.775710
1     5.073460     4.655940
1     5.478490     5.238620
1     4.390050     4.351510
1     3.156530     2.818010
1     3.096020     3.011130
1     6.583790     6.034190
1     5.130720     5.166380
1     4.920800     4.483010
1     4.958230     5.123740
1     5.037170     4.933060
1     5.092140     5.180410
1     4.804600     4.701860
1     5.291090     5.337040
1     5.438070     5.417670
1     5.577250     5.189110
1     4.226840     4.160440
1     4.643960     4.390010
1     5.069000     4.779050
1     6.917160     6.775620
1     4.733380     5.164250
1     5.993460     5.668830
1     4.943370     4.756740
1     5.422730     5.270500
1     5.161100     4.726380
1     3.518960     3.247540
1     3.452520     2.720020
1     5.296190     5.225400
1     5.286110     5.466570
1     4.796300     4.937120
1     3.793630     3.935220
1     6.123000     5.817030
1     6.884240     6.291890
1     5.033160     5.096180
1     5.823280     5.547550
1     5.313310     5.134150
1     5.100010     4.820280
1     5.469690     5.518000
1     3.926470     3.999550
1     4.550470     4.319610
1     5.104770     5.146050
1     4.795320     4.717750
1     3.490220     3.379820
1     5.612050     5.678310
1     4.300900     4.134480
1     3.598660     3.593340
1     4.563410     4.635440
1     5.837320     4.971970
1     3.575370     3.501670
1     4.301130     4.287460
1     3.553910     3.521670
1     4.734690     4.726760
1     6.300850     6.072560
1     4.434360     4.220650
1     5.257990     4.878730
1     5.062520     4.772840
1     6.686560     6.303640
1     4.780490     4.726380
1     5.866060     5.713020
1     5.886950     5.528230
1     5.845310     5.240410
1     3.924140     3.705250
1     6.738340     6.261550
1     6.071600     5.756670
1     4.709850     4.747440
1     5.475020     4.857300
1     5.786530     5.501550
1     5.553050     5.193960
1     5.929780     5.603420
1     3.344980     3.175390
1     4.752920     4.382710
1     5.436730     5.466420
1     3.762360     3.206170
1     5.963140     5.422020
1     4.686090     4.303060
1     4.680090     4.403080
1     4.793090     4.400810
1     5.740470     5.663670
1     3.658750     3.548400
1     4.298990     4.752850
1     5.058030     4.445760
1     3.769220     3.948720
1     4.129000     3.771530
1     4.978400     4.437870
1     6.994720     6.527330
1     5.042140     5.093910
1     5.676310     5.127530
1     4.516580     4.234890
1     6.306110     5.806190
1     3.939970     3.791530
1     6.244650     5.958730
1     6.076090     5.526320
1     4.706160     4.746900
1     5.508020     5.396470
1     5.302420     4.918920
1     5.529710     5.227690
1     5.861940     5.231880
1     6.204210     5.496740
1     4.654230     4.391560
1     5.016700     4.712730
1     5.938820     5.070920
1     4.051250     4.109860
1     4.456630     4.334620
1     5.697500     5.586010
1     6.822630     6.129270
1     5.743340     5.450660
1     4.806690     3.964750
1     5.536060     5.213080
1     5.779900     5.523310
1     5.849650     5.589800
1     3.557390     3.579640
1     3.133230     2.993230
1     4.395190     4.376680
1     6.048640     5.427020
1     6.821970     6.198480
1     4.401070     4.400120
1     5.568240     5.421800
1     4.704100     4.373520
1     6.906020     6.447570
1     4.578030     4.615850
1     4.959820     4.474760
1     5.214960     4.763780
1     5.154660     5.280760
1     3.506140     3.417250
1     4.370350     4.376450
1     6.955760     6.807610
1     5.158880     4.894620
1     4.321030     4.472940
1     6.258470     6.223900
1     6.138490     5.760920
1     6.314590     5.987630
1     4.014460     4.063170
1     4.835060     4.986530
1     5.016240     4.776680
1     6.209000     5.976240
1     4.574340     4.527880
1     4.380460     3.744710
1     4.614120     4.657710
1     6.061910     5.838760
1     3.882180     3.895420
1     4.837410     4.457980
1     5.738220     5.361210
1     5.345100     5.364800
1     3.666310     3.720090
1     4.629680     4.650230
1     3.912290     3.777200
1     4.929050     4.678910
1     5.292100     5.101760
1     4.471280     4.485800
1     4.410830     4.138980
1     4.518390     4.433600
1     5.297260     5.361550
1     5.020290     5.009440
1     5.887570     5.351500
1     4.651900     4.616540
1     6.317350     5.866880
1     5.560840     5.565250
1     4.177460     4.300080
1     5.170750     4.749170
1     3.730950     3.779950
1     3.524070     3.501870
1     5.439880     5.389280
1     5.805480     4.851590
1     4.847980     4.736600
1     4.511170     4.590530
1     4.677050     4.614010
1     4.247690     4.248510
1     4.969650     4.891110
1     5.881360     5.423720
1     6.482290     6.375060
1     5.898030     5.708420
1     5.443810     5.052740
1     5.190860     5.320740
1     5.661360     5.470590
1     5.579490     5.192490
1     4.345350     3.925440
1     3.939330     4.022260
1     4.952710     4.507470
1     5.644030     5.203670
1     3.699540     3.789320
1     4.275090     4.054580
1     5.192020     5.275590
1     6.359610     6.311750
1     3.918540     3.632720
1     4.910930     4.970180
1     5.222260     5.367960
1     4.920130     4.605540
1     5.130550     4.726050
1     3.921720     3.939960
1     3.510570     4.117670
1     5.377520     5.447090
1     6.282420     6.020050
1     5.114160     5.261340
1     2.928480     3.014360
1     3.461350     3.620300
1     3.662000     3.449770
1     4.616290     4.538550
1     4.790590     4.706080
1     4.142590     4.195710
1     3.669230     3.584310
1     5.461210     5.497130
1     5.173110     5.283500
1     3.676020     3.604830
1     3.289310     3.037180
1     5.210590     5.224650
1     5.518330     5.160600
1     3.769650     3.722400
1     4.984770     4.970440
1     4.820250     4.442680
1     6.381670     5.816750
1     5.199700     5.229960
1     7.328320     6.556320
1     3.856680     3.932580
1     6.334670     6.062630
1     3.706390     3.839950
1     5.707720     5.345640
1     3.934390     3.887590
1     5.822410     5.637870
1     5.377540     5.289460
1     4.455040     4.359490
1     5.807770     5.529070
1     6.458090     6.136830
1     5.106360     5.217130
1     5.611240     5.073580
1     4.479790     4.245860
1     5.158230     5.208630
1     6.858570     6.658950
1     4.978000     4.669330
1     4.708870     4.601660
1     4.638430     4.748100
1     6.477070     5.869050
1     6.897100     6.680830
1     3.954630     3.932240
1     4.777420     4.802460
1     4.143480     4.230920
1     5.260070     4.885600
1     5.073350     5.157270
1     4.486350     4.200630
1     5.090370     4.825230
1     4.823680     4.780680
1     4.160080     3.584470
1     4.689660     4.375150
1     4.318870     4.343150
1     4.152080     4.037520
1     3.983940     3.874680
1     5.686740     5.506870
1     5.780140     5.605890
1     4.689150     4.841740
1     5.150390     5.165830
1     5.066570     5.006940
1     4.551920     4.242100
1     5.547500     4.453690
1     3.799980     3.786990
1     5.413440     5.245450
1     5.461400     5.504020
1     7.283250     6.446960
1     6.090160     5.924810
1     4.111280     3.846250
1     5.718030     5.791150
1     4.395740     4.543760
1     4.141710     4.083300
1     6.468560     6.487970
1     5.469720     5.438380
1     5.823660     5.562770
1     5.921590     5.633780
1     4.727440     4.404000
1     5.945390     5.625680
1     4.201860     4.036710
1     6.152860     5.514040
1     5.604880     5.340720
1     4.086270     4.247900
1     3.497260     3.676230
1     4.715950     4.819480
1     3.605560     3.887870
1     4.788440     4.606630
1     2.244120     2.362160
1     4.110590     4.143040
1     4.893320     4.523420
1     3.546730     3.705760
1     4.083680     4.076220
1     5.594450     5.350860
1     5.598070     5.608910
1     4.264930     4.328510
1     6.153550     5.850990
1     6.199960     5.834850
1     5.740720     5.436670
1     5.077990     4.231370
1     5.186240     5.275720
1     3.504120     2.010780
1     5.285010     5.006350
1     3.867060     3.547230
1     5.013860     5.077690
1     3.083930     2.873570
1     3.804580     4.005040
1     5.198300     5.300020
1     6.076050     5.867560
1     3.059260     3.126730
1     7.047270     6.854160
1     5.196660     4.888930
1     5.106330     5.079500
1     5.932430     5.060140
1     4.541250     4.603230
1     5.795440     5.381110
1     3.803010     3.670890
1     4.308520     4.298140
1     4.688360     4.825460
1     4.042460     4.215000
1     4.279830     4.104830
1     4.405810     4.450770
1     4.670260     4.336440
1     5.309780     5.478470
1     4.083550     3.758300
1     4.294650     3.917260
1     3.570960     3.171700
1     3.500970     3.617840
1     4.444810     4.667560
1     4.883260     4.779010
1     4.728180     4.627340
1     6.280180     5.757670
1     4.049890     4.148510
1     3.596640     3.442340
1     4.776320     4.848960
1     5.430880     5.470580
1     5.600250     5.307450
1     4.602700     4.298850
1     5.219950     4.950190
1     3.652050     3.685680
1     5.382200     5.159520
1     7.206250     6.955600
1     3.420920     3.251740
1     4.485290     4.540310
1     3.570800     3.705200
1     5.385070     5.498160
1     4.781840     4.659170
1     5.378820     4.585130
1     5.474200     4.987840
1     5.481910     5.032210
1     4.760100     4.799110
1     5.311940     5.189500
1     3.842730     3.937800
1     3.767900     3.536880
1     4.701710     4.541950
1     4.850400     4.712860
1     6.179690     5.563410
1     4.237100     3.638750
1     7.018170     6.992480
1     6.161310     6.040860
1     4.860320     4.992490
1     5.273680     5.304430
1     4.302640     4.118850
1     2.079030     1.833850
1     6.091650     5.775030
1     6.525820     6.478400
1     4.108320     4.161280
1     4.148400     3.792620
1     5.755390     5.225000
1     4.805340     4.668820
1     4.717820     4.839840
1     4.993610     5.149270
1     5.563300     5.560440
1     4.962290     4.743980
1     5.498660     5.071690
1     5.412050     5.499090
1     6.417160     6.083460
1     3.781370     3.618240
1     4.779260     4.956250
1     3.381730     3.358840
1     5.563460     4.871980
1     4.810670     4.875620
1     3.579700     3.141030
1     5.506130     5.571290
1     3.521310     3.551930
1     6.853800     6.268350
1     5.589150     5.420200
1     4.559660     4.614290
1     2.315620     2.438460
1     4.619050     4.052800
1     5.429160     5.205480
1     6.344690     5.803740
1     6.191220     5.912160
1     5.402350     4.970200
1     6.501000     5.922460
1     4.211120     3.852400
1     4.826070     4.901270
1     3.568210     3.590540
1     4.301500     4.400040
1     3.828670     3.801740
1     4.272250     4.235430
1     5.206280     4.797740
1     5.780510     5.391180
1     5.985740     4.220110
1     3.888380     4.020310
1     4.976340     4.779160
1     4.807250     3.970410
1     3.973220     3.391470
1     2.205700     2.260400
1     4.999960     4.837580
1     3.364090     2.777710
1     5.080630     5.186090
1     6.251750     5.741310
1     5.099360     5.202800
1     5.175480     5.161030
1     5.079130     5.115280
1     4.368060     4.276990
1     5.252970     5.201350
1     3.861530     3.654770
1     4.387190     4.426140
1     6.146490     5.144760
1     5.467180     5.137320
1     5.082770     5.161770
1     3.653850     3.421700
1     2.369050     2.402200
1     3.792210     3.787760
1     3.827690     3.658950
1     5.060390     4.779320
1     5.173360     4.748680
1     4.268200     3.933050
1     7.075890     6.585360
1     7.610630     6.673000
1     4.458600     4.169400
1     5.448700     5.362310
1     3.954020     3.956530
1     5.548860     5.464080
1     3.633050     3.631400
1     4.644650     4.668360
1     2.677770     2.573320
1     5.295870     5.039650
1     5.780600     5.842390
1     6.115330     5.649000
1     4.718150     4.385370
1     6.174740     5.933450
1     4.169960     4.014450
1     6.587440     6.392400
1     5.892790     5.706040
1     4.577010     4.631170
1     6.045610     5.584250
1     3.487840     3.607770
1     5.227290     5.432770
1     4.337340     4.257020
1     3.038480     3.109060
1     6.855260     6.235560
1     3.827280     3.852650
1     4.294500     4.268640
1     5.492280     4.409710
1     5.558880     4.871660
1     4.274320     4.078290
1     7.001070     6.684870
1     4.598630     4.470490
1     5.769900     5.579000
1     4.789130     4.300910
1     4.220250     4.011080
1     7.187290     6.266590
1     3.526060     3.485480
1     4.912970     4.343740
1     4.748860     4.683170
1     3.686180     3.723170
1     4.256960     4.218470
1     6.485630     5.630850
1     5.946470     5.849650
1     5.191520     5.315520
1     4.848700     4.703350
1     5.150560     5.337560
1     5.824340     5.681520
1     5.105840     4.787660
1     4.656890     4.558140
1     5.097750     5.248690
1     5.861900     5.587190
1     5.889820     5.675840
1     6.082690     5.543950
1     5.246860     5.141420
1     4.859670     4.885200
1     4.174280     4.228700
1     6.373470     5.970140
1     3.667280     3.613420
1     4.693260     4.335850
1     5.607640     4.934960
1     4.267140     4.043690
1     6.060910     5.898310
1     5.426330     4.654340
1     1.576400     1.466430
1     4.602350     4.582770
1     3.796840     3.936100
1     4.983900     4.822030
1     3.384840     3.246620
1     3.826710     3.306290
1     4.220590     4.292110
1     4.364470     4.451880
1     4.961350     4.507320
1     5.369400     4.578080
1     5.555830     5.401700
1     5.816100     5.427590
1     4.697080     4.210240
1     5.943110     5.660630
1     4.441370     4.415770
1     5.487130     5.357600
1     5.090840     5.183580
1     4.639890     4.676950
1     4.229280     4.258580
1     4.252520     3.999350
1     4.832020     4.571630
1     5.556310     5.027460
1     3.531590     3.141260
1     5.954720     4.400420
1     5.235000     4.680800
1     6.148420     5.273150
1     5.480850     4.883750
1     4.658640     4.325020
1     3.228020     3.224870
1     6.326790     5.484390
1     5.688990     5.472030
1     4.891350     4.771970
1     5.585670     5.299610
1     6.663950     6.199790
1     7.492900     7.029710
1     3.771590     3.826340
1     4.034300     3.990190
1     7.406820     6.905910
1     6.202950     5.096990
1     6.206120     5.624710
1     4.346390     4.340330
1     4.410920     4.204730
1     4.687950     4.450430
1     4.523880     3.786000
1     3.410390     3.733510
1     3.574870     3.199110
1     5.429030     5.555330
1     6.636550     6.157200
1     6.320670     5.670350
1     5.032950     5.067350
1     4.262430     4.257090
1     6.421160     6.166260
1     3.285220     3.131670
1     5.145650     4.783950
1     3.796340     3.850370
1     5.579810     5.394750
1     5.145760     4.961240
1     4.440330     4.560790
1     5.525390     5.369140
1     4.256720     4.312050
1     4.422490     3.671260
1     4.798880     4.628870
1     6.072800     6.092590
1     6.680600     6.649930
1     5.130690     4.857560
1     5.288810     4.956870
1     3.581680     3.688740
1     3.455360     3.543800
1     2.206700     2.654050
1     3.841820     4.010740
1     3.047670     2.080270
1     5.834870     5.605580
1     5.152970     4.818880
1     4.705140     4.611110
1     5.586650     5.387160
1     4.037150     4.160530
1     5.470600     5.555740
1     3.506600     3.366180
1     3.106890     3.015000
1     3.845170     3.596220
1     5.509120     5.177350
1     6.197050     5.450930
1     4.187100     4.023840
1     5.599610     5.674570
1     4.852580     4.874640
1     5.104030     5.191690
1     5.324590     4.454660
1     4.165520     3.924740
1     4.883960     4.691310
1     5.231260     4.859390
1     6.706210     6.245680
1     3.697760     3.804690
1     3.592080     3.589800
1     4.792430     4.780430
1     4.910630     4.408740
1     4.657700     4.566600
1     5.709910     5.799890
1     5.616180     5.505200
1     6.288670     6.206150
1     2.153580     1.538960
1     4.597230     4.643750
1     4.108510     3.603600
1     4.618880     4.707970
1     6.042500     5.635840
1     4.395520     4.326480
1     4.582750     4.510990
1     6.018180     5.435770
1     3.361650     3.184450
1     5.220080     4.927790
1     4.801240     4.651460
1     5.402180     4.913300
1     4.948960     4.877900
1     5.490060     5.560790
1     6.319040     6.095210
1     4.778340     4.842300
1     4.574850     4.044790
1     5.191260     4.745990
1     4.925990     4.488190
1     5.421970     5.416600
1     4.211230     4.253520
1     4.490740     4.253610
1     4.781300     4.501830
1     3.507250     3.577310
1     5.440700     5.024320
1     5.198840     5.316970
1     5.882250     5.385930
1     3.544210     3.702420
1     5.789100     5.154230
1     5.076160     5.230620
1     4.897870     5.050640
1     3.507700     3.355480
1     3.813690     4.003970
1     4.273750     3.729400
1     5.609750     5.712830
1     4.358140     4.326350
1     5.319230     5.110680
1     4.999090     5.025670
1     7.487500     7.024790
1     3.753200     3.727110
1     6.616420     6.372200
1     5.901870     5.664980
1     4.368150     4.107770
1     5.660430     5.751590
1     7.018530     7.108200
1     6.541150     5.918750
1     4.892300     4.806100
1     3.402030     2.974520
1     3.845830     3.842790
1     4.819800     4.308000
1     5.094490     5.155940
1     4.521240     4.184910
1     5.546690     5.312270
1     3.398690     3.420620
1     4.767700     4.912200
1     4.921590     4.967200
1     4.811110     4.934910
1     4.298820     4.130000
1     3.486650     3.475550
1     5.499710     5.251510
1     6.096750     5.431780
1     4.721680     4.939950
1     6.056620     5.650030
1     3.510060     3.415340
1     3.392980     3.583920
1     5.896770     5.226120
1     4.744350     4.793610
1     6.477620     6.241360
1     4.719040     4.302340
1     4.264650     4.400860
1     3.381470     3.378020
1     4.979860     4.663450
1     4.812230     4.712990
1     5.079860     4.912130
1     4.172350     4.514830
1     4.794650     4.798140
1     4.856210     4.926390
1     5.174760     5.339660
1     5.531150     5.632820
1     6.532620     5.897440
1     5.443810     5.067850
1     1.151910     1.371930
1     5.703290     5.733710
1     5.553930     5.617450
1     5.565350     5.350920
1     4.526680     4.426730
1     4.825080     4.958410
1     3.645730     3.578730
1     4.165910     4.242150
1     5.319920     5.103000
1     3.547300     3.198690
1     4.581070     4.562600
1     4.146770     4.066120
1     5.008610     5.011200
1     5.562420     5.378420
1     4.363570     4.125090
1     5.343150     5.183890
1     3.857400     3.451850
1     4.311060     4.132430
1     5.541870     4.949370
1     6.246740     5.948990
1     6.050650     5.507210
1     4.827030     4.848140
1     3.622500     3.664710
1     5.903620     5.680390
1     4.170670     4.179850
1     5.779940     5.328180
1     5.583530     5.398490
1     8.409210     7.496420
1     5.616660     5.345580
1     5.387430     5.254940
1     4.148040     4.203960
1     4.945120     4.838250
1     5.656990     5.476990
1     4.852940     4.838030
1     5.696480     5.519370
1     5.189400     5.312720
1     4.046580     4.147760
1     4.030700     3.959120
1     5.932220     5.784320
1     3.696070     3.817020
1     4.218090     3.984540
1     5.419160     5.363690
1     3.001530     2.974930
1     2.564060     2.936420
1     4.349310     4.144280
1     5.822680     5.528040
1     5.929180     5.607420
1     4.893430     5.075040
2     5.299640     4.646240
2     7.545750     7.375150
2     6.010390     5.470390
2     4.278060     4.334460
2     6.018910     5.187710
2     5.624900     5.717440
2     6.325090     5.748000
2     6.020600     5.688520
2     5.008040     4.942290
2     4.036140     3.925540
2     5.073450     5.141170
2     6.663460     6.581460
2     5.231790     4.480290
2     5.137060     5.055440
2     5.366930     4.573480
2     6.950020     6.489460
2     6.277190     5.834710
2     4.142460     3.892220
2     4.504880     4.360790
2     4.128670     4.204500
2     5.445470     5.361220
2     6.040320     5.183400
2     4.182710     3.987830
2     3.945040     2.841180
2     5.692480     5.024420
2     6.410870     6.056840
2     4.959680     4.656700
2     5.152550     5.061910
2     7.321400     7.046460
2     5.442890     5.478280
2     6.446610     6.090940
2     3.821700     3.789680
2     5.349990     5.117900
2     4.730020     4.611340
2     4.646890     4.460410
2     2.008720     2.642810
2     4.827180     4.634470
2     4.925270     4.497590
2     5.605960     5.055880
2     6.201000     5.438310
2     6.144610     5.653650
2     4.524850     4.332100
2     6.099080     5.395870
2     6.392640     6.125230
2     5.861950     5.228240
2     4.453240     4.447680
2     6.010290     5.972150
2     5.630540     5.623760
2     6.501280     6.130510
2     5.740240     5.507490
2     4.909410     4.779220
2     4.777960     4.862240
2     5.890780     5.786610
2     5.361490     5.222530
2     5.339920     4.961700
2     2.777310     3.423950
2     5.417670     5.064850
2     5.143420     4.881640
2     4.550640     4.299510
2     4.352240     4.316400
2     6.104410     5.736510
2     7.129160     6.589160
2     4.731560     4.702410
2     5.165600     5.192210
2     6.026610     5.358850
2     4.885060     4.455470
2     5.942230     5.674150
2     5.101210     5.059690
2     5.937120     5.639940
2     5.405540     5.185620
2     5.138130     5.006280
2     6.118980     5.366810
2     6.008730     5.481980
2     4.826530     4.891180
2     6.489370     5.671420
2     5.460410     4.833060
2     6.600530     6.475380
2     5.587060     5.600920
2     5.493440     5.490300
2     6.295070     5.992760
2     6.563090     5.250380
2     5.432330     5.135820
2     5.249330     4.516670
2     4.230890     4.283990
2     6.227530     6.012440
2     4.936830     4.903610
2     5.263830     5.059180
2     5.938220     5.764140
2     5.206710     5.126630
2     4.092690     4.273320
2     5.029190     4.800760
2     4.671390     5.077360
2     5.581180     5.648920
2     5.900720     5.707450
2     4.665840     4.332180
2     5.816830     5.701360
2     5.551840     5.389550
2     5.993220     5.633660
2     5.428470     4.603030
2     5.778210     5.362880
2     5.425050     5.203020
2     4.269970     4.301250
2     6.802190     5.805940
2     4.509980     3.924770
2     5.111850     5.038450
2     6.488520     5.893850
2     4.767650     4.503150
2     5.536350     5.522030
2     5.057440     4.657190
2     5.768310     5.978210
2     5.204950     5.084090
2     6.313050     4.952880
2     5.004260     4.195740
2     5.188080     4.709870
2     5.177220     5.234030
2     3.642420     3.181050
2     4.248810     4.210440
2     6.298660     6.033350
2     4.725590     4.562230
2     6.828310     6.092770
2     5.859330     5.405450
2     6.276690     5.784150
2     6.126820     5.805540
2     4.391530     4.326490
2     4.824890     4.866690
2     6.104460     5.781130
2     4.075230     4.169810
2     6.092880     5.744710
2     6.542910     6.434720
2     6.062140     6.194670
2     5.752170     5.358110
2     6.309710     5.783310
2     2.609500     2.881840
2     5.006710     4.590610
2     5.249310     4.918180
2     5.171540     4.712720
2     4.670260     4.662670
2     5.194140     4.809890
2     6.267120     5.238250
2     7.218300     6.573190
2     7.478570     7.269580
2     5.122580     4.672790
2     5.492410     5.025390
2     5.324650     5.055320
2     4.926920     4.173840
2     4.585480     4.261850
2     5.970920     5.345050
2     5.840290     5.390530
2     5.207960     4.779240
2     6.291230     5.933790
2     5.185700     4.923070
2     5.325930     5.278450
2     5.242300     4.856810
2     5.947470     4.898640
2     4.827330     4.843590
2     5.284850     4.714210
2     3.160630     3.410470
2     4.398690     4.614150
2     4.995080     4.636830
2     5.034400     5.021400
2     5.508920     5.027300
2     6.413680     5.630750
2     5.034920     4.881710
2     4.163160     3.886300
2     3.832440     3.673310
2     6.873520     6.262630
2     5.643920     5.248710
2     5.354630     4.924390
2     5.988440     5.597360
2     5.133100     5.099700
2     5.988530     5.941090
2     5.116170     4.839540
2     5.545270     5.446620
2     5.762830     5.520320
2     5.684480     5.358330
2     4.371760     4.311680
2     4.761200     4.664490
2     5.649360     4.873050
2     7.095890     6.944830
2     5.570790     5.391550
2     6.408780     6.026090
2     5.082340     4.936330
2     6.017100     5.710170
2     5.410930     4.919910
2     4.164320     3.773930
2     3.877280     3.167360
2     5.309550     5.487950
2     5.896080     5.653760
2     5.809410     5.714520
2     4.147470     4.247810
2     6.140320     5.831010
2     7.081650     6.448830
2     6.009300     5.471140
2     6.345420     5.647300
2     6.661090     6.424380
2     5.491960     5.144290
2     7.080740     6.586270
2     4.569630     4.267700
2     4.637350     4.875010
2     5.923120     5.801890
2     5.536260     5.047420
2     3.758370     3.677340
2     6.031960     5.855990
2     4.569210     4.322850
2     4.341730     4.025880
2     5.429630     5.307030
2     6.252350     5.163100
2     4.278660     3.704080
2     4.911470     4.716800
2     4.199370     3.717170
2     4.817850     4.942550
2     6.498550     6.408700
2     4.721350     4.666620
2     5.519440     5.075100
2     5.433150     5.112540
2     6.755980     6.387400
2     5.003590     4.872930
2     6.259170     6.089440
2     5.923330     5.556430
2     5.931860     5.648630
2     4.768030     4.527440
2     7.318400     6.786220
2     6.617760     6.051650
2     5.399320     5.302830
2     5.682080     5.062880
2     6.250340     5.892920
2     5.639920     5.518850
2     6.076350     5.795120
2     4.243890     4.267980
2     4.866820     4.538180
2     5.782590     5.638400
2     4.378050     3.599950
2     6.506380     6.078490
2     4.903320     4.513910
2     4.988790     4.499640
2     5.137610     4.582240
2     6.325490     5.781790
2     4.384500     4.018940
2     5.191670     5.023860
2     5.145770     4.542900
2     4.424150     4.102300
2     4.346960     4.115270
2     5.097470     4.777660
2     7.066380     6.596930
2     6.147190     5.789970
2     5.919880     5.532560
2     4.735000     4.514500
2     6.406020     6.042230
2     4.598990     3.882480
2     6.698120     6.418340
2     6.238240     5.824500
2     5.269890     4.910040
2     6.334240     5.759440
2     6.456820     5.953990
2     5.598010     5.396800
2     6.018490     5.362480
2     6.458710     5.712190
2     4.889490     4.612930
2     5.650850     5.543200
2     6.046540     5.385270
2     5.686710     5.334750
2     4.691690     4.530570
2     6.099550     5.640150
2     6.833290     6.560360
2     6.022340     5.713070
2     5.784210     4.744900
2     5.918920     5.526110
2     6.588780     6.248000
2     6.303160     5.656320
2     4.688500     4.478860
2     4.069950     3.161170
2     4.988640     4.898010
2     6.259370     5.598950
2     7.027150     6.337810
2     4.838490     4.608850
2     5.843570     5.600250
2     5.944070     5.805800
2     7.007790     6.566690
2     5.374400     5.049050
2     5.186010     4.566230
2     5.765330     4.834230
2     5.428340     5.319320
2     5.195500     3.884440
2     5.271950     5.049270
2     7.182510     7.116170
2     6.147910     5.582210
2     5.146990     4.780770
2     6.789050     6.573540
2     6.449910     6.242450
2     6.761400     6.346190
2     4.687570     4.361050
2     5.833940     5.657990
2     5.218880     5.011800
2     7.022400     6.462400
2     4.945990     4.796040
2     4.777230     4.156350
2     5.409940     5.178350
2     6.577530     6.041670
2     5.261930     4.948020
2     5.977980     5.082850
2     5.859820     5.594180
2     6.406010     5.436020
2     3.727700     4.055200
2     4.772260     4.721430
2     4.527370     4.202000
2     5.016390     4.752700
2     5.389960     5.156020
2     4.809820     4.780490
2     4.895370     4.808630
2     5.186180     4.515560
2     5.377810     5.473420
2     5.097240     5.072600
2     6.282680     5.724750
2     4.959920     4.915600
2     6.442220     6.113950
2     6.339730     5.923860
2     6.435250     5.711860
2     5.321910     4.777090
2     4.608680     4.492570
2     4.553320     4.074930
2     5.677290     5.779180
2     6.077920     5.359150
2     5.178620     5.036080
2     4.683640     4.698630
2     5.495920     4.826400
2     5.354850     5.089580
2     5.537410     5.139650
2     6.737650     6.086560
2     7.054120     6.753710
2     6.403040     6.082370
2     5.765300     5.288820
2     6.364630     6.007800
2     6.188710     5.831740
2     5.689760     5.548230
2     4.481830     4.368230
2     5.156100     4.991920
2     5.132230     4.989900
2     6.642190     6.057070
2     3.724770     3.800760
2     4.333840     4.116950
2     5.905690     5.629560
2     6.683550     6.575160
2     4.375990     4.344420
2     5.669080     5.372720
2     5.773360     5.549630
2     4.928510     4.886720
2     5.511440     4.893270
2     4.228130     4.101220
2     3.601230     4.236990
2     6.246320     5.887030
2     6.774360     6.513350
2     6.356670     6.091270
2     5.275720     4.175280
2     4.888960     4.595300
2     4.029980     3.861920
2     4.839920     4.706410
2     5.845830     5.462740
2     4.384410     4.378360
2     4.733540     4.660710
2     6.223000     6.108220
2     6.370530     6.000500
2     4.889020     3.647060
2     3.955840     4.020940
2     6.562330     6.032140
2     5.712830     5.574420
2     4.247090     3.896480
2     5.967890     5.497130
2     4.910170     4.672590
2     6.493380     6.067530
2     5.870970     5.500720
2     7.349640     6.599550
2     5.587720     5.391130
2     7.493510     6.610410
2     5.743980     5.560680
2     5.829450     5.428130
2     5.031870     4.895790
2     5.947310     5.736290
2     5.756780     5.630420
2     5.326820     5.101650
2     5.909380     5.641430
2     6.763810     6.518050
2     5.175980     5.282210
2     5.835950     5.713320
2     4.550300     4.386550
2     6.092040     5.274790
2     7.315010     6.843080
2     5.452610     4.786320
2     4.800850     4.713910
2     5.251170     4.783150
2     6.719610     6.075760
2     6.921830     6.876500
2     4.805810     4.579270
2     5.144590     5.066900
2     5.116350     5.128490
2     6.075870     5.479670
2     5.916800     5.660810
2     4.699900     4.237660
2     5.254460     4.858850
2     5.447140     5.105850
2     4.626200     3.970830
2     5.833700     5.718310
2     5.069750     4.598950
2     5.192820     4.803850
2     4.252020     4.360120
2     6.425400     6.394370
2     6.076660     5.855810
2     5.444790     5.479090
2     5.498330     5.192860
2     5.729610     5.040220
2     4.592860     4.338010
2     5.628710     5.364260
2     4.630780     4.024000
2     5.674210     5.427660
2     6.074290     5.925940
2     7.572430     6.618560
2     6.356240     6.326070
2     4.212830     4.002760
2     7.359750     7.234910
2     5.173440     5.168340
2     5.321930     4.510650
2     6.720320     6.683980
2     6.639340     6.164500
2     6.640900     6.317320
2     6.117590     5.684950
2     5.131960     4.654150
2     6.105820     5.759310
2     5.150220     4.419580
2     6.363450     6.022660
2     5.995420     5.689230
2     4.405480     4.474020
2     4.233680     3.768080
2     4.939440     4.917320
2     3.997850     4.167440
2     4.847720     4.776270
2     4.625950     4.007190
2     5.179780     4.987150
2     5.918170     5.405520
2     4.234770     3.903450
2     4.140860     4.308640
2     5.925040     5.549170
2     6.464630     5.750740
2     6.248590     5.510570
2     6.390470     6.325020
2     6.260410     6.030210
2     6.042560     5.551190
2     5.132980     4.312310
2     6.349430     5.924860
2     3.595760     3.453170
2     6.101590     5.569110
2     4.906240     4.274570
2     5.536920     5.297750
2     4.451210     4.200970
2     4.069740     4.133170
2     6.400220     5.945070
2     6.619880     6.082240
2     4.236000     3.683780
2     7.766430     7.314780
2     5.651510     5.177810
2     5.823780     5.173480
2     5.953550     5.499940
2     5.283560     4.819510
2     5.835760     5.478330
2     4.976650     4.678090
2     6.078050     5.533260
2     5.406040     5.185570
2     5.593590     5.532700
2     4.829530     4.579710
2     5.188110     4.928180
2     5.807190     5.282970
2     5.885340     5.691990
2     5.378050     4.237740
2     4.611710     4.355310
2     3.778070     3.835290
2     4.373920     3.838010
2     5.768590     5.564580
2     5.118480     4.956840
2     4.851360     4.663090
2     6.407030     6.013140
2     4.436200     4.415860
2     4.059330     3.917290
2     5.390160     4.996770
2     6.812250     6.281830
2     6.054420     5.465430
2     4.722550     4.476780
2     5.914300     5.446910
2     4.853380     4.648100
2     5.539450     5.490100
2     7.355270     7.063470
2     4.032140     3.856990
2     5.150500     5.128510
2     4.545140     4.433020
2     6.080250     6.003430
2     6.230400     6.023120
2     5.577390     5.485490
2     5.487310     5.468970
2     5.565450     5.191720
2     6.010990     5.622850
2     5.683590     5.497110
2     4.962980     5.131180
2     4.712750     3.575770
2     4.920760     4.659240
2     5.182300     5.025310
2     6.390300     6.033830
2     4.357250     4.182310
2     7.249760     7.173090
2     6.632960     6.635280
2     5.897290     5.227990
2     6.833090     6.082810
2     4.584210     4.176440
2     3.475990     3.114020
2     6.137700     5.877500
2     6.920840     6.826590
2     4.610680     4.462860
2     4.416500     4.366780
2     5.964090     5.637430
2     5.113740     4.953720
2     5.478300     5.239420
2     6.125820     5.838260
2     5.846030     5.643030
2     5.319160     5.167540
2     5.599870     5.202340
2     6.923600     6.065560
2     6.871770     6.455740
2     4.185180     4.094820
2     5.881570     5.494670
2     5.993110     5.433290
2     5.630000     5.277710
2     5.535340     4.968570
2     4.085010     3.296940
2     6.941970     6.691210
2     4.290810     3.693600
2     6.925290     6.331100
2     6.090260     5.737060
2     5.369280     4.922400
2     3.287180     2.599070
2     4.988240     4.134280
2     5.535760     5.266410
2     6.995030     6.187850
2     6.668520     6.282680
2     5.435710     5.235260
2     6.638500     6.309400
2     4.978660     4.313860
2     4.988660     4.960170
2     3.993290     3.767760
2     5.122860     4.942220
2     4.367050     4.197880
2     6.068710     4.570680
2     5.704200     5.596610
2     6.338510     6.019710
2     6.206070     5.321970
2     4.232920     4.277000
2     5.245510     5.059000
2     4.908430     4.761150
2     4.327080     4.030980
2     4.454240     3.053960
2     5.046180     5.125410
2     4.272190     4.043900
2     5.863460     5.784790
2     6.364560     6.004870
2     6.070940     5.367330
2     5.963260     5.617060
2     6.007940     5.239830
2     4.747840     4.579590
2     5.712910     5.405920
2     3.881820     3.793170
2     4.785950     4.600530
2     6.184050     5.566100
2     5.606290     5.387510
2     6.229930     5.827360
2     4.643510     4.171720
2     5.487750     4.305310
2     4.251800     4.160100
2     4.040640     3.843090
2     5.717000     4.997990
2     5.510960     4.851120
2     4.819440     4.355450
2     7.679380     7.171560
2     7.912550     7.116240
2     5.226260     4.550840
2     5.961140     5.602260
2     4.391600     4.218890
2     5.773080     5.614620
2     4.403810     4.404570
2     5.411580     5.146740
2     3.154540     2.686950
2     6.203840     5.925480
2     5.918200     5.924210
2     6.195840     5.770870
2     5.424080     5.514220
2     6.994090     6.434910
2     4.780400     4.489260
2     7.070170     6.808030
2     5.916370     5.739610
2     5.000240     5.035750
2     6.052890     5.706680
2     4.310880     4.098420
2     6.186400     6.212400
2     4.522170     4.273960
2     3.809290     3.423860
2     7.132130     6.546290
2     4.190490     4.228490
2     4.418730     4.281160
2     5.530490     4.978000
2     5.914550     5.734730
2     4.468700     4.278790
2     7.147440     6.836200
2     5.289740     5.078800
2     6.071430     5.909990
2     5.012110     4.737840
2     4.550500     4.301570
2     7.346000     6.543080
2     3.826390     3.728470
2     5.314370     4.882840
2     6.264360     5.977670
2     4.532820     4.135000
2     5.177060     4.667340
2     6.520000     6.102190
2     6.329410     6.196200
2     6.347110     5.452250
2     5.007650     5.063510
2     6.041780     6.041930
2     6.400040     6.039330
2     5.629970     5.123150
2     5.425900     5.058480
2     6.258810     5.373810
2     6.198620     5.805970
2     5.939590     5.803340
2     6.159640     6.063910
2     5.566140     5.263220
2     5.557470     5.025370
2     6.369640     5.350270
2     6.383000     6.127240
2     4.625550     3.850810
2     5.599180     4.630420
2     6.112430     5.511080
2     4.289460     4.319130
2     6.275900     6.025410
2     5.596290     5.537510
2     2.731350     3.586540
2     4.616480     4.597450
2     5.166780     5.368200
2     5.223700     5.015340
2     3.838740     3.732910
2     4.137930     3.788230
2     6.585450     5.339390
2     6.105690     4.563310
2     5.224020     4.791470
2     5.489480     5.158610
2     5.764190     5.644580
2     5.993190     5.702980
2     4.938160     4.345670
2     6.527540     6.159660
2     4.719800     4.459410
2     5.725030     5.558410
2     6.027930     5.274350
2     5.421820     5.316460
2     5.409880     4.534190
2     5.010840     4.391250
2     5.498390     4.997510
2     5.844090     5.440410
2     3.992110     3.712690
2     6.145770     4.694850
2     5.395600     5.284530
2     6.239680     5.669750
2     5.883920     5.634570
2     5.597310     4.920030
2     3.845770     4.059660
2     6.438890     5.811940
2     5.969580     5.726790
2     5.147850     4.877870
2     6.124050     5.725760
2     6.812290     6.481010
2     7.591840     7.135420
2     4.825240     4.080060
2     4.593860     4.367940
2     7.483890     6.963010
2     6.642570     6.020840
2     6.281130     6.002390
2     5.094160     4.982630
2     4.881370     4.764640
2     4.732350     4.500700
2     4.572550     4.013020
2     4.038900     3.806870
2     4.246860     4.096890
2     6.122840     6.094830
2     6.675530     6.396190
2     6.406850     5.963710
2     5.214370     5.220330
2     5.166180     4.853770
2     6.798640     6.716290
2     3.468300     3.418020
2     5.482340     5.080780
2     4.834900     4.722240
2     5.607960     5.486950
2     5.201180     5.158210
2     5.392680     4.980160
2     5.823680     5.923170
2     6.119960     5.560930
2     4.579030     4.050120
2     4.927260     4.766550
2     6.633560     6.554640
2     7.626530     7.075310
2     5.715550     5.448580
2     5.581830     5.337170
2     5.494870     5.145910
2     4.165250     4.194740
2     2.654180     2.768820
2     4.360740     4.158450
2     3.500810     3.533840
2     6.245510     5.881900
2     5.892520     5.670840
2     5.095050     4.799530
2     6.066240     5.544140
2     6.439550     6.252140
2     6.497700     6.431350
2     4.386250     4.045210
2     5.557940     4.230440
2     4.543470     4.338560
2     6.081310     5.749820
2     6.467740     5.862810
2     5.995980     5.340930
2     5.727530     5.813320
2     5.083800     5.025140
2     5.202580     5.323350
2     5.513070     5.335360
2     4.179810     4.079930
2     4.945560     4.745080
2     5.517550     5.079910
2     7.052320     6.579170
2     4.339630     4.159650
2     4.144110     3.748030
2     5.065200     4.910370
2     5.350840     5.059900
2     4.717460     4.692090
2     6.683520     6.035780
2     5.618470     5.530200
2     7.056870     6.782950
2     2.675350     2.774430
2     5.219570     4.795720
2     4.798020     4.130040
2     5.005860     5.045130
2     6.290410     5.677590
2     4.870730     4.724630
2     4.774730     4.716380
2     6.503740     6.012130
2     3.549200     3.739900
2     5.441850     5.296460
2     4.864130     4.833230
2     5.754440     5.153010
2     5.351600     5.045160
2     7.143220     6.233970
2     6.669170     6.414350
2     5.562070     5.360340
2     4.817790     4.265500
2     5.347980     4.875490
2     5.224680     4.754450
2     6.326250     5.959270
2     4.931170     4.457240
2     4.857520     4.836670
2     4.977120     4.745010
2     4.699760     4.523140
2     5.799890     5.327270
2     5.999570     5.685620
2     6.154940     5.556760
2     5.594140     5.318160
2     6.010660     5.867560
2     6.300030     5.990530
2     5.973060     5.606860
2     3.591860     3.454950
2     4.229360     4.145670
2     4.352970     4.135410
2     7.148290     7.014250
2     5.583850     5.324430
2     5.854170     5.415660
2     5.975760     5.467360
2     7.647620     7.194810
2     4.663590     4.365970
2     7.128850     6.714240
2     6.001960     5.934310
2     4.482590     4.238880
2     5.877440     5.814430
2     7.271350     7.228270
2     6.781170     6.176350
2     5.143490     5.005820
2     4.319980     4.115680
2     4.683100     4.467110
2     5.429340     5.100560
2     5.356500     5.287960
2     5.192600     4.639160
2     5.721920     5.486900
2     4.551530     3.962900
2     5.672810     5.253340
2     5.441850     5.379800
2     5.700340     5.272740
2     4.843240     4.511050
2     4.519750     4.118190
2     5.649800     5.281520
2     6.232030     5.602400
2     5.327310     5.193570
2     6.239420     5.716730
2     4.092250     4.204230
2     4.063290     4.065570
2     6.441080     5.641480
2     5.446050     5.007010
2     7.108070     6.763640
2     4.831300     4.487960
2     4.606290     4.513740
2     3.949150     3.885570
2     5.613460     4.775760
2     5.327190     5.019300
2     5.170220     4.994610
2     4.864010     4.975840
2     5.609100     5.465900
2     6.025790     5.750450
2     6.085350     6.067080
2     7.557910     7.451140
2     6.767210     6.101470
2     5.765850     5.249220
2     3.582880     3.377020
2     6.011470     5.916160
2     6.807020     5.986200
2     5.891420     5.624520
2     5.084960     4.766880
2     6.585990     6.062270
2     4.389020     4.397120
2     5.139180     5.118240
2     6.327520     5.722230
2     4.023510     3.683380
2     5.923760     5.554410
2     4.303830     4.200720
2     5.462870     5.377870
2     5.629150     5.500320
2     4.542700     4.312270
2     5.435760     5.439390
2     4.087620     3.764270
2     4.462020     4.270870
2     5.717290     5.064220
2     6.979830     6.473410
2     6.288220     5.725610
2     5.040280     4.877100
2     3.961850     4.059780
2     5.961290     5.807550
2     4.332030     4.339420
2     6.011820     5.622050
2     6.013520     5.579940
2     8.538320     7.709980
2     5.778950     5.432320
2     5.868350     5.531420
2     6.646010     5.564860
2     5.558450     5.106110
2     5.822380     5.712860
2     5.502860     5.401970
2     5.951570     5.866990
2     6.123190     5.532780
2     4.897810     4.859030
2     4.785220     4.289060
2     6.455620     6.070180
2     4.701500     4.450110
2     4.683920     4.369480
2     5.972690     5.585760
2     3.527130     3.113010
2     2.877150     3.027990
2     4.883380     4.849510
2     6.103820     5.770420
2     6.219260     5.665700
2     5.102770     5.112570
3     5.940170     5.479980
3     7.685360     7.522160
3     6.038790     5.624520
3     5.146250     4.626240
3     6.161300     5.494190
3     6.910090     6.681900
3     6.648830     5.812460
3     6.680500     6.216820
3     5.386800     5.236790
3     4.076340     4.075580
3     6.108600     5.349140
3     7.313300     6.790550
3     5.250190     4.742060
3     5.879620     5.525150
3     5.467030     4.850200
3     7.009610     6.811080
3     6.513300     6.110460
3     4.843660     4.470440
3     4.794560     4.475980
3     6.461140     5.577810
3     6.332480     5.568330
3     6.343810     5.831840
3     4.801700     4.569490
3     5.505620     3.564290
3     6.063050     5.608240
3     6.567290     6.197990
3     5.111830     4.772330
3     6.216690     5.310840
3     7.475160     7.142250
3     6.182580     5.525370
3     6.594410     6.202310
3     4.388020     4.257920
3     6.405660     5.326840
3     5.541990     5.234300
3     4.888080     4.691440
3     3.032080     2.970500
3     5.242940     4.854620
3     5.594170     4.705200
3     5.958870     5.247750
3     6.389790     5.488850
3     6.406400     5.772740
3     4.933330     4.388650
3     6.421930     5.592630
3     7.067720     6.559250
3     6.224730     5.326210
3     4.888430     4.738830
3     6.160500     6.206930
3     6.383980     5.992460
3     6.710630     6.624660
3     5.831490     5.717030
3     5.490180     5.255030
3     5.041130     4.963300
3     6.275430     5.932500
3     5.592610     5.429690
3     5.719120     5.153350
3     4.557420     4.365340
3     5.478410     5.286010
3     5.301990     4.940400
3     4.644060     4.462660
3     4.625460     4.324470
3     6.265340     5.820360
3     7.234130     6.772470
3     5.370250     4.863750
3     5.982530     5.274000
3     6.186100     5.554190
3     5.243980     4.840660
3     6.005990     5.830220
3     5.675520     5.131190
3     5.983420     5.722600
3     5.610170     5.465220
3     5.285020     5.055480
3     6.395930     6.137500
3     6.252430     5.623120
3     5.556950     5.292990
3     6.696080     6.010450
3     5.546570     5.363080
3     7.244250     6.923590
3     6.088710     5.662980
3     6.340220     6.241720
3     6.483000     6.105580
3     6.732630     5.906370
3     5.589640     5.410410
3     5.482460     5.030810
3     5.340530     4.538520
3     6.903980     6.081760
3     5.960260     5.622930
3     5.593610     5.287640
3     6.123580     5.904690
3     5.384760     5.167510
3     5.702720     4.739270
3     5.459140     4.949780
3     5.364180     5.223560
3     7.033410     6.375510
3     6.039130     5.736420
3     4.813790     4.604040
3     6.198510     5.994170
3     6.088690     5.460660
3     6.130770     5.905210
3     5.719570     4.992250
3     5.913930     5.646870
3     5.949340     5.676590
3     5.196430     5.286250
3     7.341190     6.796210
3     4.540870     4.241880
3     5.258330     5.137240
3     6.781640     6.212700
3     5.141690     4.795590
3     6.303410     5.793420
3     5.183250     5.234650
3     6.643030     6.608250
3     5.830570     5.681680
3     6.459580     5.830430
3     5.737730     4.845180
3     5.237840     4.978500
3     5.658560     5.279380
3     4.297440     3.956340
3     4.389840     4.253110
3     6.438010     6.190010
3     4.815770     4.635770
3     6.996750     6.273270
3     5.986390     5.663010
3     6.406950     6.019280
3     6.467660     5.932470
3     4.953600     4.478220
3     5.364040     5.110010
3     6.283470     5.979590
3     4.608750     4.648930
3     6.218950     5.956140
3     6.978020     6.514970
3     6.738830     6.429220
3     6.017660     5.511350
3     6.540930     5.812230
3     4.391250     4.055440
3     5.512520     5.239960
3     6.160330     5.685320
3     5.481080     5.175530
3     5.125580     4.972850
3     5.207850     4.881010
3     6.338290     5.360210
3     7.246880     6.701230
3     7.929130     7.605970
3     5.278080     4.704160
3     6.099100     5.352220
3     5.936080     5.592000
3     5.120620     4.823560
3     5.245620     4.737080
3     6.051480     5.607540
3     5.947720     5.609240
3     5.243200     4.974840
3     6.384670     6.110010
3     6.005860     5.220700
3     5.952160     5.574860
3     5.603500     5.304770
3     6.370300     5.263660
3     5.370010     5.199130
3     5.486990     5.131360
3     3.693190     3.591770
3     5.108450     4.973750
3     5.234140     4.697630
3     5.504920     5.406600
3     5.992240     5.324710
3     6.431690     5.826860
3     5.210470     4.917780
3     4.310840     4.112110
3     4.149310     3.988350
3     6.927820     6.362530
3     6.025070     5.644470
3     5.560050     4.994090
3     6.182480     5.817180
3     5.387340     5.341360
3     6.165110     6.080750
3     5.416390     4.888270
3     6.100850     5.810290
3     6.481950     5.845460
3     6.065860     5.750980
3     5.283320     4.964670
3     5.180280     5.017430
3     5.832000     5.169250
3     7.331110     7.125580
3     5.672020     5.498280
3     6.529990     6.334930
3     5.251030     5.019910
3     6.113780     5.770620
3     5.715940     5.330110
3     4.269500     3.864910
3     4.212420     3.496100
3     5.856440     5.881560
3     6.049630     5.872950
3     6.044030     5.793370
3     4.727390     4.517050
3     7.615130     7.056470
3     7.161900     6.549830
3     6.081060     5.642670
3     6.444380     6.091560
3     7.273260     6.497520
3     5.999130     5.250740
3     7.327490     7.021590
3     5.115030     4.879190
3     5.203230     5.178820
3     6.130520     6.006450
3     6.100570     5.088230
3     3.966270     3.715560
3     6.877050     6.385190
3     4.689950     4.543710
3     4.642970     4.323700
3     5.650910     5.449280
3     6.354060     5.687480
3     4.332410     3.853710
3     5.379880     5.201550
3     4.699650     3.746810
3     5.207620     5.046180
3     6.987170     6.713810
3     4.881900     4.830720
3     5.900250     5.627070
3     5.603400     5.254090
3     7.025620     6.627710
3     5.560500     5.217990
3     6.423470     6.115120
3     6.561660     5.735860
3     6.168950     5.691360
3     5.141980     4.730990
3     7.511910     6.868450
3     6.689620     6.413350
3     5.551900     5.352660
3     6.093780     5.627140
3     6.542780     5.950720
3     5.979750     5.534530
3     6.794360     6.361050
3     4.640130     4.506910
3     5.540940     5.111870
3     5.895510     5.671380
3     4.566660     4.378140
3     6.613090     6.267180
3     5.051720     4.722910
3     5.181740     4.669170
3     5.185910     4.797980
3     7.116770     6.225120
3     4.849740     4.481990
3     5.546340     5.279440
3     5.389830     5.192070
3     4.829820     4.234030
3     4.691310     4.369600
3     5.181310     4.840630
3     7.364230     6.778150
3     6.672020     5.976130
3     6.155710     5.686240
3     5.056350     4.851090
3     6.592610     6.235430
3     5.093390     4.425020
3     7.038710     6.800220
3     6.498450     6.220700
3     5.309640     5.214410
3     6.705900     6.360440
3     6.963090     6.358170
3     6.035350     5.597720
3     6.353300     5.838070
3     6.944510     5.945680
3     5.362250     5.061290
3     5.891590     5.629980
3     6.372930     5.744740
3     5.977730     5.911400
3     4.756890     4.536030
3     6.319830     5.915710
3     7.004100     6.622430
3     6.304390     6.058300
3     6.023790     4.952320
3     6.060570     5.756670
3     6.738950     6.284000
3     6.356410     5.954510
3     5.444040     5.226000
3     4.380900     3.439600
3     5.431720     5.272270
3     6.335000     5.752810
3     7.111110     6.510540
3     5.269600     5.260930
3     6.079050     5.871220
3     7.210830     5.862650
3     7.309430     6.723000
3     5.479480     5.268880
3     5.303350     5.034030
3     6.395510     5.190730
3     5.939380     5.385580
3     5.209670     4.890480
3     5.398960     5.144930
3     7.289490     7.164360
3     6.742900     5.945840
3     5.369100     5.055340
3     7.035370     6.973700
3     7.202330     6.869040
3     6.861800     6.590710
3     5.543830     4.631500
3     6.106070     5.736530
3     5.258390     5.167130
3     7.328970     6.624860
3     5.498580     5.317960
3     4.933180     4.579240
3     5.552410     5.401440
3     6.668540     6.161330
3     5.477770     5.413580
3     6.140540     5.310480
3     5.970580     5.660280
3     6.768810     5.991400
3     4.765380     4.565070
3     5.762860     5.484130
3     5.121610     4.349390
3     5.201140     5.011050
3     5.768120     5.473780
3     5.424560     5.279130
3     5.418470     5.073260
3     5.307400     4.621610
3     7.076870     6.328350
3     6.080670     5.152750
3     6.471350     5.935770
3     5.092000     4.965940
3     6.698490     6.312110
3     6.818440     6.063290
3     7.169390     6.139760
3     5.963590     5.230360
3     4.672750     4.567090
3     4.984980     4.561850
3     5.934000     5.824780
3     6.107200     5.416300
3     5.198760     5.089910
3     4.817940     4.801520
3     5.528990     4.959000
3     6.705500     5.644010
3     5.985650     5.332980
3     7.174200     6.758940
3     7.078720     6.933430
3     6.651600     6.288550
3     5.842080     5.565440
3     6.408500     6.084670
3     6.320570     6.034440
3     6.434930     5.549180
3     4.953560     4.572590
3     5.461430     5.191300
3     5.995070     5.153700
3     6.701070     6.330130
3     4.037350     3.845400
3     4.904500     4.176720
3     6.374890     5.916500
3     6.934950     6.764640
3     4.818060     4.611010
3     5.796230     5.442500
3     5.991300     5.601380
3     5.605880     4.910220
3     5.759080     5.055280
3     5.079410     4.713270
3     3.815250     4.336910
3     6.353410     6.194840
3     7.124080     6.643800
3     6.593510     6.166060
3     5.491950     4.736750
3     5.387710     5.210980
3     4.435190     4.416060
3     5.035920     4.776840
3     6.423590     6.047420
3     4.772770     4.441230
3     5.212120     4.861990
3     7.009340     6.525130
3     6.815320     6.120620
3     5.318240     4.375380
3     6.377860     4.696600
3     6.871190     6.378790
3     5.929870     5.657960
3     4.821780     4.040450
3     6.165540     5.704430
3     4.934520     4.738970
3     6.513870     6.181670
3     5.976680     5.825680
3     7.362370     6.635520
3     6.552870     5.932530
3     7.683890     6.827030
3     6.169270     5.580550
3     6.046800     5.479010
3     5.348840     4.995690
3     6.154980     5.878360
3     5.889050     5.715830
3     6.093510     5.962360
3     6.392440     5.938980
3     6.889350     6.685660
3     6.301500     5.631050
3     6.347410     5.761990
3     4.765780     4.417790
3     6.185250     5.444380
3     7.455450     7.011480
3     5.675710     5.464140
3     5.430090     5.031310
3     5.639650     5.168400
3     6.874590     6.383730
3     7.184760     7.065790
3     5.307320     5.353260
3     5.582430     5.385810
3     6.064240     5.359660
3     6.182190     5.635200
3     6.225850     5.835890
3     5.166340     4.400260
3     5.459320     5.124620
3     6.063100     5.631160
3     4.729310     4.569680
3     7.200530     6.531850
3     5.211140     4.982170
3     5.356410     5.121620
3     4.591700     4.476440
3     7.177130     6.742490
3     6.167800     5.940750
3     5.880470     5.526530
3     5.562940     5.447830
3     6.148890     5.237730
3     4.829820     4.734990
3     5.941680     5.596620
3     4.779250     4.143010
3     5.814080     5.695280
3     6.668490     6.356180
3     7.608630     6.690520
3     7.223790     7.020830
3     4.529200     4.329720
3     7.700000     7.561730
3     5.244060     5.279830
3     5.529650     5.428830
3     6.938930     6.701570
3     6.903070     6.410010
3     6.698380     6.333890
3     6.288430     5.829560
3     5.192080     4.715160
3     6.426320     5.987310
3     5.418760     4.849450
3     6.440640     6.042230
3     6.337920     5.760150
3     5.024510     4.843230
3     4.528790     4.319220
3     5.046830     5.063050
3     4.736970     4.285230
3     4.971210     4.915970
3     6.244350     5.340270
3     6.209030     5.244050
3     6.151440     5.651320
3     4.793660     4.124910
3     4.792130     4.532650
3     6.247120     5.849570
3     7.342340     6.677670
3     6.414700     5.949930
3     6.922430     6.345910
3     6.406950     6.178050
3     6.218130     5.614640
3     5.213880     4.824940
3     6.430880     6.069120
3     4.204200     4.066130
3     6.318560     5.714110
3     5.437670     4.739090
3     5.721570     5.449810
3     4.941990     4.489980
3     4.463870     4.579100
3     6.608910     6.122700
3     6.700910     6.221350
3     4.281760     3.830980
3     8.410860     7.498430
3     6.405660     5.297220
3     5.892430     5.371950
3     6.381350     5.656230
3     5.423740     5.010510
3     6.503040     6.090080
3     5.230420     4.707570
3     6.480530     6.371190
3     5.776380     5.417790
3     6.543970     5.645360
3     4.893210     4.816320
3     5.364570     4.937830
3     6.487260     5.665410
3     6.194150     6.047600
3     5.430620     5.009810
3     5.025550     4.767390
3     4.425090     4.094140
3     4.812790     4.561680
3     6.037220     5.644610
3     5.187670     5.052930
3     4.920270     4.875990
3     6.484260     6.165580
3     5.200910     4.843590
3     4.854010     4.482230
3     5.882240     5.170290
3     7.001050     6.913800
3     6.168500     5.740440
3     4.843750     4.564460
3     6.340650     5.901950
3     5.027530     4.843310
3     5.749000     5.578860
3     7.457880     7.198640
3     4.805300     4.436230
3     5.273430     5.377770
3     5.223370     4.603290
3     6.170660     6.062200
3     6.311160     6.372020
3     6.356610     6.048360
3     6.142590     5.794410
3     6.288990     5.652470
3     6.134050     5.742870
3     5.853120     5.595180
3     5.495220     5.266000
3     4.787870     3.825750
3     6.121750     5.638320
3     5.245560     5.417530
3     6.832380     6.156850
3     4.573890     4.306230
3     7.691650     7.649310
3     6.969320     6.706330
3     5.949540     5.354350
3     7.064690     6.609440
3     4.768650     4.567090
3     3.645680     3.307090
3     6.626620     6.040170
3     7.127890     6.955440
3     5.240040     4.816480
3     4.874590     4.488700
3     6.030720     5.711370
3     5.876040     5.401550
3     5.580940     5.469260
3     6.205070     5.955380
3     6.048820     5.890790
3     5.539630     5.434630
3     6.008890     5.437410
3     7.202500     6.635650
3     7.056440     6.741760
3     5.386080     4.359610
3     6.150800     5.852690
3     6.160760     5.813590
3     5.816120     5.365190
3     5.564600     5.231820
3     4.137560     3.669260
3     7.165260     6.849840
3     5.173980     4.480860
3     6.992460     6.423670
3     6.584380     5.844390
3     5.504270     5.018820
3     3.925340     3.293430
3     5.095820     4.682910
3     5.653510     5.577220
3     7.197750     6.585560
3     6.844200     6.375660
3     5.621140     5.254240
3     6.757860     6.346870
3     5.190300     4.778690
3     5.046650     4.994610
3     4.301340     4.212420
3     5.298230     4.992290
3     4.629760     4.552150
3     6.093200     4.810700
3     6.452280     5.935650
3     6.498290     6.058690
3     6.344320     5.357520
3     4.907660     4.641310
3     5.255910     5.139160
3     5.116280     4.830630
3     4.798670     4.212340
3     5.719550     4.199250
3     5.482800     5.318370
3     4.601740     4.057030
3     6.010840     5.935870
3     6.440950     6.112670
3     6.186830     5.623370
3     6.471450     6.131890
3     6.120750     5.295780
3     4.992790     4.798640
3     6.187800     5.890420
3     4.643350     4.583470
3     5.486480     5.220280
3     6.520520     5.775830
3     5.707190     5.619620
3     6.650370     6.103910
3     5.266460     4.411630
3     5.955230     4.418560
3     4.713190     4.413000
3     4.439400     4.072830
3     5.826960     5.230540
3     5.574370     4.868840
3     4.824370     4.620550
3     7.751050     7.249100
3     8.010960     7.319900
3     5.505480     5.073200
3     6.620860     5.715210
3     4.708030     4.499060
3     5.977870     5.652140
3     5.043090     5.020560
3     5.574200     5.435830
3     3.217090     3.149170
3     6.707950     6.143030
3     6.010920     6.363170
3     6.431730     6.014900
3     5.915800     5.780530
3     7.265510     6.540040
3     4.879600     4.609060
3     7.300400     6.970480
3     6.324490     5.969200
3     5.356540     5.164600
3     6.387840     5.823140
3     4.730690     4.359740
3     6.384740     6.321590
3     5.415490     4.354800
3     4.524600     3.958300
3     7.497280     6.768780
3     4.798750     4.362980
3     4.723950     4.446240
3     5.975520     5.363960
3     6.193900     5.753900
3     4.789790     4.632790
3     7.553600     7.189640
3     5.602610     5.167360
3     6.250590     6.081930
3     5.320680     4.936950
3     5.552490     4.794540
3     7.443580     6.669420
3     4.224140     4.123250
3     5.719670     5.304970
3     6.683350     6.191840
3     5.112510     4.222640
3     5.515240     4.719480
3     6.785340     6.227350
3     6.552240     6.545410
3     6.580710     5.533410
3     5.345790     5.124520
3     6.283980     6.245420
3     6.655480     6.144210
3     5.915340     5.317900
3     5.539540     5.468380
3     6.354530     5.778620
3     6.484730     6.013980
3     6.480450     6.073340
3     6.689900     6.181320
3     5.651660     5.371150
3     5.731750     5.184630
3     6.685650     5.727340
3     6.932860     6.184020
3     5.116900     4.672720
3     5.808460     5.515540
3     6.131200     5.612540
3     5.144500     4.481850
3     6.579880     6.238840
3     5.711250     5.640490
3     4.427520     3.891480
3     6.181140     5.352210
3     6.088720     5.793750
3     5.287710     5.223340
3     4.747470     4.690010
3     4.409380     4.184230
3     6.653080     6.290740
3     6.371540     5.456530
3     5.230920     4.842360
3     5.847450     5.293640
3     6.096570     5.836030
3     6.168880     5.952340
3     5.247410     4.597430
3     6.751660     6.247950
3     4.904000     4.848520
3     6.067950     5.591920
3     6.412960     5.724960
3     5.734780     5.418970
3     5.668630     5.041230
3     5.162830     4.715700
3     5.628680     5.253420
3     6.263720     5.756500
3     4.304000     4.322140
3     6.343190     5.500780
3     5.736670     5.567700
3     6.500210     6.096480
3     6.084160     5.769900
3     6.299310     5.253310
3     4.212530     4.237050
3     6.907600     6.098790
3     6.422430     5.956830
3     5.880810     5.432520
3     6.596950     6.135740
3     7.126230     6.631760
3     7.964260     7.400560
3     5.270460     4.722440
3     4.964980     4.771860
3     7.502600     7.087290
3     6.699360     6.178400
3     6.348910     6.018630
3     5.360910     5.179910
3     5.287620     4.872170
3     4.879270     4.632990
3     5.083820     4.826100
3     4.769880     4.060580
3     4.690240     4.159490
3     6.373930     6.404730
3     7.435260     6.460220
3     6.478080     6.138940
3     5.697360     5.491510
3     5.859680     5.254380
3     7.218460     6.894640
3     3.840030     3.644910
3     5.566010     5.253790
3     5.346530     5.070040
3     6.155700     5.889970
3     5.350360     5.217900
3     5.546630     5.000490
3     6.256620     6.038690
3     6.202410     5.627370
3     4.657570     4.439830
3     5.098660     4.904300
3     6.719990     6.665090
3     7.884820     7.322440
3     5.987790     5.544430
3     6.128950     5.568830
3     5.664010     5.431240
3     4.371100     4.318810
3     3.203110     2.772270
3     5.129380     4.748520
3     4.089860     3.634270
3     6.422510     5.922810
3     6.288160     5.918640
3     6.023740     5.123300
3     6.347580     5.897730
3     6.736340     6.509820
3     6.674460     6.543290
3     4.613870     4.593510
3     6.283950     4.852850
3     4.705040     4.495280
3     6.145730     5.862640
3     6.510320     6.045260
3     6.239550     5.515780
3     7.103620     6.661560
3     5.752440     5.151430
3     6.214830     5.604960
3     5.688610     5.464750
3     4.453300     4.189490
3     5.035510     4.861410
3     5.728320     5.314060
3     7.200020     6.657720
3     5.434110     5.125880
3     4.299840     3.821710
3     5.489430     5.167580
3     5.547260     5.294490
3     5.346250     5.065810
3     7.169670     6.369260
3     7.101880     5.947710
3     7.162560     6.844130
3     3.808040     3.528270
3     5.472130     5.138210
3     4.857240     4.422880
3     5.619240     5.392400
3     6.471640     5.920120
3     5.448540     5.025630
3     5.254650     4.983900
3     6.683740     6.125320
3     4.268780     3.786630
3     5.902020     5.582450
3     5.204510     5.100450
3     6.217020     5.237520
3     5.357450     5.197590
3     7.196800     6.398630
3     7.028250     6.655450
3     6.094330     5.552960
3     5.701840     4.827290
3     5.587360     5.149760
3     5.262330     4.926140
3     6.925170     6.330990
3     5.148820     5.093430
3     5.700760     5.435440
3     5.742540     5.378190
3     5.278300     4.844920
3     5.853350     5.447380
3     6.426320     5.808380
3     6.225230     5.598610
3     6.203940     5.743360
3     6.513460     5.926880
3     6.689110     6.101230
3     6.120640     5.973520
3     3.863030     3.699970
3     4.682050     4.757640
3     4.883160     4.244970
3     7.500950     7.414410
3     5.733780     5.498030
3     5.875390     5.530160
3     6.275630     5.670690
3     7.793420     7.306680
3     5.230970     4.633800
3     7.186610     6.769430
3     6.335280     6.006520
3     5.127390     4.329960
3     5.947010     5.881900
3     7.337920     7.300130
3     6.868390     6.284770
3     5.438690     5.081640
3     4.947100     4.479740
3     4.918880     4.784560
3     5.501530     5.331500
3     6.082240     5.582460
3     5.341600     4.977230
3     5.881810     5.541990
3     4.558440     4.285380
3     5.686080     5.397640
3     5.653170     5.558070
3     6.019540     5.745780
3     5.299670     5.030330
3     4.963650     4.349850
3     5.680250     5.320940
3     6.314270     5.844660
3     6.011560     5.371830
3     6.477990     6.043850
3     4.614800     4.355960
3     4.790380     4.172250
3     6.585190     5.813970
3     5.815480     5.244990
3     7.152680     6.817250
3     5.387220     5.008220
3     4.625910     4.689890
3     4.642770     4.325220
3     5.665610     5.023370
3     6.321730     5.400560
3     5.880280     5.074480
3     5.237790     5.211840
3     5.998020     5.810940
3     6.611190     6.265450
3     6.252500     6.159820
3     7.920440     7.839880
3     6.873270     6.156860
3     5.803170     5.763970
3     3.758950     3.833770
3     6.386540     6.061130
3     7.194990     6.299540
3     6.522460     5.840090
3     5.654610     5.265030
3     6.666670     6.382210
3     4.776720     4.718980
3     6.119830     5.484350
3     6.334760     6.065150
3     4.224010     3.795710
3     6.188440     5.843330
3     4.831310     4.767430
3     6.002140     5.477270
3     6.191940     5.797710
3     4.865760     4.804270
3     6.494860     6.140900
3     4.713550     4.612580
3     5.806790     5.182830
3     5.955000     5.615150
3     7.339060     6.655620
3     6.383420     5.795330
3     5.305080     5.161100
3     4.256750     4.588670
3     6.268070     5.849950
3     4.880240     4.941760
3     6.222080     5.826050
3     6.313630     5.984680
3     8.656400     7.749420
3     6.152450     5.495550
3     6.271660     5.566940
3     6.754330     6.667790
3     5.815040     5.314810
3     5.989700     5.798390
3     5.725030     5.510240
3     6.162990     5.979790
3     6.402580     5.753350
3     5.022740     4.872190
3     5.459960     4.614660
3     6.510960     6.207160
3     5.413830     4.935600
3     4.759100     4.505280
3     6.636250     5.797600
3     4.234490     4.044800
3     4.784050     4.485850
3     5.184610     4.967210
3     6.279950     6.001870
3     6.482810     5.929530
3     5.729490     5.256630
4     6.385290     5.563180
4     8.256550     7.676330
4     6.286430     5.733790
4     5.871730     4.971460
4     6.309590     5.667280
4     6.967170     6.750410
4     6.862900     6.132390
4     7.053670     6.588800
4     5.916060     5.667310
4     4.209150     4.137790
4     6.314600     5.442400
4     7.704840     6.879160
4     5.608810     5.064560
4     6.162820     5.680230
4     5.820730     5.314930
4     7.344000     6.853150
4     7.034300     6.454080
4     5.043790     4.621820
4     5.310350     4.532730
4     6.461420     5.578280
4     6.610220     5.871280
4     6.396440     6.111340
4     5.462240     5.071420
4     5.680330     5.331010
4     6.177980     5.847800
4     6.636650     6.221240
4     5.183470     4.894780
4     6.497950     5.492450
4     7.772780     7.363130
4     6.396000     5.731360
4     6.787390     6.300910
4     5.358050     5.123500
4     6.725690     5.446820
4     5.587020     5.294530
4     5.485610     5.331020
4     3.288730     3.132580
4     5.476010     5.139450
4     5.717710     4.784970
4     5.997790     5.617850
4     6.451960     5.800510
4     6.643160     5.983050
4     5.082580     4.588450
4     6.649930     5.652470
4     7.079820     6.854730
4     6.434240     5.624880
4     5.317550     5.030880
4     6.341510     6.310080
4     6.880990     6.041840
4     7.016720     6.681750
4     6.113120     5.811570
4     6.030110     5.360550
4     5.375240     5.404300
4     6.376600     6.234100
4     5.743870     5.640850
4     6.016330     5.454160
4     4.693670     4.530650
4     5.645640     5.351380
4     5.541370     5.064380
4     5.105720     4.880200
4     4.997340     4.625200
4     6.378990     5.895200
4     7.496200     7.059870
4     5.463420     5.149450
4     6.218040     5.502060
4     6.380140     5.664650
4     5.525420     5.129660
4     6.187850     5.962990
4     5.914770     5.226470
4     6.241840     5.950660
4     6.016740     5.752710
4     5.377340     5.271480
4     6.449140     6.175710
4     6.292340     5.730960
4     5.590920     5.501280
4     6.770840     6.048800
4     5.926310     5.528480
4     7.406440     7.175390
4     6.242460     5.830120
4     6.508790     6.309970
4     6.596220     6.242220
4     6.771250     6.154290
4     5.770930     5.509460
4     5.829670     5.386290
4     5.734060     4.987860
4     7.129800     6.349170
4     6.450070     5.891310
4     5.788910     5.389880
4     6.586690     6.061700
4     5.990330     5.711310
4     6.079460     5.232460
4     5.712790     5.178700
4     5.938340     5.558310
4     7.350640     6.888300
4     6.088230     5.810810
4     5.750290     4.664370
4     6.597290     6.259230
4     6.141010     5.624660
4     6.715780     5.967650
4     6.157230     5.070080
4     6.390920     5.912710
4     6.000070     5.730060
4     5.352100     5.321000
4     7.423160     7.196530
4     4.634150     4.563130
4     5.419140     5.211130
4     6.797340     6.236310
4     5.591350     4.883610
4     6.652560     6.270190
4     5.671450     5.415220
4     7.175760     6.671810
4     6.116290     5.773270
4     6.822170     6.250910
4     5.961280     5.286210
4     6.051140     5.029540
4     6.144520     5.562420
4     4.538270     4.399860
4     4.590110     4.454980
4     6.632350     6.337080
4     4.955570     4.856760
4     7.386320     6.359010
4     5.997640     5.702560
4     6.554380     6.094570
4     6.752530     6.110830
4     5.140390     4.996810
4     5.406460     5.290820
4     6.532090     6.044210
4     4.786280     4.710140
4     6.312530     5.985280
4     7.047550     6.735240
4     7.427320     6.898870
4     6.195920     5.652050
4     6.700370     6.120180
4     4.631360     4.169770
4     5.844510     5.375980
4     6.924940     6.215840
4     5.758810     5.527600
4     5.580950     5.173190
4     5.287620     5.053350
4     6.412740     5.612800
4     7.377800     6.705540
4     8.124170     7.654130
4     5.632770     4.975030
4     6.237070     5.723380
4     6.005530     5.716560
4     5.236080     4.998460
4     5.365680     4.879790
4     6.303630     5.767890
4     6.628180     5.864740
4     5.433580     5.052990
4     6.590770     6.148680
4     6.098890     5.301030
4     6.366960     5.630530
4     5.637010     5.359560
4     6.598960     5.603350
4     5.812750     5.519890
4     5.676830     5.366270
4     3.771670     3.611620
4     5.427910     5.028900
4     5.831870     5.412720
4     5.930200     5.749240
4     6.107550     5.650130
4     6.549330     5.968530
4     5.764030     5.258720
4     5.140160     4.323840
4     4.651100     4.351350
4     7.051850     6.426260
4     6.147320     5.690980
4     5.849300     5.314540
4     6.341180     5.912480
4     5.674390     5.661840
4     6.284950     6.201570
4     5.925400     5.278610
4     6.181610     6.021690
4     6.853540     6.333100
4     6.297100     5.875160
4     5.389950     5.144440
4     5.644920     5.370040
4     5.952210     5.757880
4     7.533640     7.229350
4     6.259240     5.922340
4     6.616930     6.341840
4     6.449280     5.229340
4     6.292740     6.067900
4     5.789850     5.608390
4     4.380510     4.287460
4     4.694470     4.105010
4     6.314000     6.028270
4     6.411700     6.069340
4     6.685570     5.996220
4     5.229830     5.178870
4     7.636580     7.082170
4     7.190840     6.716950
4     6.222640     5.766730
4     6.500040     6.181600
4     7.582650     6.754580
4     6.255480     5.482720
4     7.536530     7.117510
4     5.277460     5.096330
4     5.571620     5.285490
4     6.542860     6.308930
4     6.428810     5.815090
4     4.195060     4.303740
4     7.065640     6.565670
4     5.697030     5.288390
4     5.068100     4.584850
4     6.091460     5.472270
4     6.674750     5.829440
4     4.725670     4.050690
4     5.730530     5.386290
4     4.855160     4.246310
4     5.248130     5.088300
4     7.169810     6.783040
4     5.423150     5.120610
4     6.147610     5.801300
4     5.731210     5.372810
4     7.138010     6.667990
4     6.156930     5.487270
4     6.541620     6.237590
4     6.622480     5.789290
4     6.445690     5.787630
4     5.174380     4.903880
4     7.728480     7.062960
4     6.814830     6.447450
4     6.339900     5.922220
4     6.278560     5.645280
4     6.757100     6.484040
4     6.430920     5.585470
4     6.928980     6.718190
4     5.209430     4.564820
4     5.837120     5.430580
4     5.946010     5.729840
4     4.659080     4.472820
4     6.771040     6.335290
4     5.159830     5.207970
4     5.645350     4.771470
4     6.118560     4.938860
4     7.121680     6.305230
4     4.996790     4.553200
4     5.748510     5.433770
4     5.435090     5.280600
4     4.911900     4.675920
4     4.910900     4.728300
4     5.740620     4.947240
4     7.737920     7.008590
4     6.693590     6.092480
4     6.269270     5.842620
4     5.468370     4.903010
4     6.615190     6.344210
4     5.461740     4.721040
4     7.448380     6.895540
4     6.637780     6.333540
4     5.660040     5.312740
4     6.984920     6.414370
4     7.176040     6.553610
4     6.118950     5.759750
4     6.551130     6.076420
4     7.230370     6.163240
4     6.016490     5.273800
4     5.983680     5.736250
4     6.792820     6.005480
4     6.567210     6.437820
4     5.336490     4.563230
4     6.399450     6.010490
4     7.306590     6.745920
4     6.768760     6.235210
4     6.227730     5.879420
4     6.178900     5.875050
4     6.963460     6.484620
4     6.539240     6.133270
4     6.041090     5.500950
4     4.957800     4.481720
4     5.530890     5.278820
4     6.435470     5.913260
4     7.429270     6.733680
4     5.318310     5.365650
4     6.134300     5.952380
4     7.342380     6.004270
4     7.397080     7.005870
4     5.500280     5.366520
4     5.482810     5.285150
4     7.019030     5.445950
4     6.047170     5.612380
4     6.014520     5.595350
4     5.579560     5.365070
4     7.472540     7.198440
4     6.859200     5.961470
4     5.512650     5.161560
4     7.556140     7.004460
4     7.428670     7.124950
4     6.989420     6.681210
4     5.620850     5.065100
4     6.191920     5.758130
4     5.271490     5.310960
4     7.560260     6.781380
4     5.943870     5.414460
4     5.240070     4.697100
4     5.833310     5.488520
4     6.787300     6.350920
4     5.821110     5.559370
4     6.302670     5.403450
4     6.314180     5.813280
4     6.993800     6.154480
4     4.870950     4.705490
4     6.324020     6.070300
4     5.181660     4.446560
4     5.500550     5.075620
4     5.936440     5.573880
4     6.020050     5.905390
4     6.321960     5.447440
4     5.425800     5.123180
4     7.087460     6.503830
4     6.233340     5.352760
4     6.729320     6.183980
4     5.750280     5.219790
4     7.159740     6.631790
4     7.290190     6.891880
4     7.263130     6.375820
4     6.122370     5.232300
4     5.622230     5.216130
4     5.240330     4.822930
4     6.254960     5.859730
4     6.414880     5.587830
4     5.253230     5.239070
4     5.861180     5.582820
4     5.640950     5.303680
4     6.821160     5.868120
4     6.129070     5.624090
4     7.297670     6.812090
4     7.143710     6.957060
4     6.818320     6.387760
4     6.134850     5.761550
4     6.742790     6.110560
4     6.507750     6.183840
4     6.626350     5.925160
4     5.160350     4.743630
4     5.695380     5.455520
4     6.059360     5.451290
4     6.879930     6.453750
4     4.405550     4.310320
4     5.202000     4.748390
4     6.404960     5.943150
4     7.034370     6.867310
4     4.955380     4.865230
4     6.206130     5.874970
4     6.209010     5.938480
4     6.324360     5.451580
4     6.017790     5.227400
4     5.243590     4.860270
4     3.990530     4.666520
4     6.798630     6.477510
4     7.276930     6.718610
4     6.890330     6.260080
4     5.650480     4.987350
4     5.462710     5.434960
4     4.708070     4.507270
4     5.872060     5.442440
4     6.516870     6.081120
4     5.987470     4.606800
4     5.484850     5.081980
4     7.398800     6.846540
4     6.885180     6.245080
4     5.973690     4.547410
4     6.708330     4.715790
4     7.141690     6.862520
4     6.312490     5.753530
4     4.959020     4.249970
4     6.326530     5.955810
4     6.061750     5.374740
4     6.588590     6.202730
4     6.380610     5.944170
4     7.523630     6.818530
4     6.749670     6.149110
4     7.721360     6.938310
4     6.455680     6.080590
4     6.219660     5.752380
4     5.502900     5.180030
4     6.193020     5.951840
4     6.090200     5.780980
4     7.129590     6.546010
4     6.481140     6.074630
4     7.101730     6.786330
4     6.375060     5.720290
4     6.375710     6.047330
4     4.988650     4.676540
4     6.402290     5.509320
4     7.515510     7.121900
4     6.061750     5.616900
4     5.702950     5.179570
4     5.729720     5.293390
4     7.012330     6.483060
4     7.217150     7.195510
4     5.803670     5.491930
4     5.803270     5.490160
4     6.149850     5.383890
4     6.593790     5.959000
4     6.347960     5.864030
4     5.284430     4.640730
4     5.577230     5.218240
4     6.301670     5.770660
4     5.020840     4.835650
4     7.270430     6.626020
4     5.466650     5.076440
4     5.550850     5.215420
4     4.875330     4.636600
4     7.324830     6.778010
4     6.257480     6.051540
4     5.938530     5.721000
4     5.943250     5.473380
4     6.297280     5.263010
4     4.963880     4.807790
4     6.075440     5.739390
4     5.165770     4.501860
4     5.976330     5.768180
4     6.992040     6.395840
4     7.933210     7.062840
4     7.438830     7.337910
4     5.237280     4.815360
4     8.209740     7.586510
4     5.510710     5.315170
4     6.081470     5.485020
4     7.113480     6.867480
4     7.381320     6.574080
4     6.964810     6.563490
4     6.598270     6.204920
4     5.576590     4.970530
4     6.718520     6.101170
4     5.589710     5.108900
4     6.522460     6.186350
4     6.354030     6.008650
4     5.089050     4.877070
4     5.076240     4.452190
4     5.644750     5.515940
4     4.801830     4.335310
4     6.325020     5.566930
4     6.272250     5.868670
4     6.375550     5.378100
4     6.412290     6.002870
4     5.132230     4.332240
4     4.942960     4.639410
4     6.435440     5.938540
4     7.419220     6.906290
4     6.607230     6.022360
4     6.979350     6.426960
4     6.706090     6.243430
4     6.254850     5.739230
4     5.406730     5.089610
4     6.687780     6.105560
4     4.303560     4.147720
4     6.655850     6.042520
4     5.935770     5.436160
4     6.545730     6.015610
4     5.268820     4.547500
4     4.929350     4.715110
4     6.942850     6.273090
4     6.762170     6.379010
4     4.683970     4.274460
4     8.513190     7.645430
4     6.496930     5.357370
4     6.187620     5.395860
4     6.541190     5.692380
4     5.542010     5.171410
4     6.815490     6.540560
4     5.311640     4.898180
4     6.801960     6.631220
4     5.934900     5.674550
4     6.671670     5.678430
4     4.919840     4.828240
4     6.082890     5.524790
4     6.805380     6.261020
4     6.458720     6.295900
4     5.919860     5.279360
4     5.390480     4.970540
4     4.638560     4.157870
4     5.230900     4.706370
4     6.214410     5.787320
4     5.606310     5.375210
4     5.900810     5.519970
4     6.665760     6.366370
4     5.342760     5.108690
4     5.469670     4.712050
4     5.919070     5.481300
4     7.621480     7.136250
4     6.246790     5.831570
4     5.618890     4.671430
4     6.588300     6.082570
4     5.584440     5.425220
4     6.003660     5.633290
4     7.540210     7.231020
4     4.934300     4.609390
4     5.693570     5.452400
4     5.295310     4.994330
4     6.414290     6.568150
4     6.760400     6.626180
4     6.404910     6.152650
4     6.187070     5.836760
4     6.335850     5.695930
4     6.532720     6.071920
4     5.868970     5.713040
4     5.923360     5.627730
4     4.862800     4.324590
4     6.557450     5.742300
4     5.467760     5.480710
4     7.062550     6.652400
4     4.866980     4.514180
4     7.851150     7.695630
4     7.156780     6.811670
4     6.039530     5.448160
4     7.249920     6.815440
4     5.956360     5.420550
4     4.090300     3.830700
4     6.755180     6.138880
4     7.172720     7.020240
4     5.511390     5.089490
4     5.307600     4.854240
4     6.146920     5.894440
4     6.121860     5.644050
4     5.776290     5.551030
4     6.841000     6.302720
4     6.155890     5.973240
4     5.709510     5.593220
4     6.352510     5.812460
4     7.218630     6.683170
4     7.201700     6.786320
4     5.807780     4.863770
4     6.675180     6.079680
4     6.711540     6.327570
4     6.143390     5.699290
4     5.778640     5.362110
4     4.182190     3.763200
4     7.360270     6.886630
4     5.390180     4.552840
4     7.049960     6.765530
4     6.705620     6.226340
4     5.709050     5.414480
4     4.898180     3.956800
4     5.336740     4.924660
4     5.931810     5.670410
4     7.380130     6.628920
4     7.084230     6.640770
4     6.018750     5.497300
4     6.830660     6.431410
4     5.643720     5.352020
4     6.280020     5.064630
4     4.441980     4.288220
4     5.418460     5.221540
4     4.983390     4.868640
4     6.213290     6.043600
4     6.914120     6.283890
4     6.518800     6.162840
4     6.467160     5.478760
4     5.370470     5.351440
4     5.489140     5.404990
4     5.546530     4.875230
4     4.865980     4.303060
4     5.906540     5.480370
4     6.242250     5.509230
4     4.772600     4.364640
4     6.231770     6.286690
4     6.567730     6.203000
4     6.272840     5.924920
4     6.579230     6.207450
4     6.241240     5.585620
4     5.335890     4.961190
4     6.214590     5.915360
4     4.927090     4.899900
4     5.635960     5.361510
4     6.986040     6.034490
4     5.966790     5.865380
4     6.715800     6.231880
4     5.825010     4.734290
4     6.264980     4.976610
4     4.947160     4.861200
4     4.564220     4.255690
4     6.064550     5.897570
4     5.828690     4.975710
4     5.610230     5.107530
4     7.796560     7.295920
4     8.075040     7.393290
4     5.623500     5.366830
4     6.794080     6.112250
4     5.429830     4.899240
4     6.192510     5.978140
4     5.770090     5.325510
4     6.310960     5.884550
4     5.210120     4.703630
4     6.831250     6.431000
4     6.935540     6.404720
4     6.459180     6.060040
4     7.039720     5.911910
4     7.511200     6.758570
4     5.190680     4.717150
4     7.338720     7.072740
4     6.369120     6.078660
4     5.865020     5.471030
4     6.643210     6.249540
4     5.290300     4.624870
4     6.693040     6.489370
4     5.650890     4.846010
4     4.794930     4.317490
4     7.724870     6.834990
4     4.965560     4.802090
4     5.241690     5.117780
4     5.999290     5.415060
4     6.417620     5.999090
4     4.870500     4.710350
4     7.783290     7.268440
4     5.784580     5.271190
4     6.639830     6.275920
4     5.375330     5.027140
4     6.017140     5.110780
4     7.520100     6.749370
4     4.307260     4.156880
4     5.998650     5.678520
4     7.005250     6.525430
4     5.260800     4.704470
4     5.659060     4.947100
4     7.055760     6.279950
4     6.820530     6.622990
4     6.609890     5.895530
4     5.786080     5.393450
4     6.489380     6.625380
4     6.985770     6.207610
4     6.153480     5.783610
4     5.831810     5.579220
4     6.519840     6.106770
4     6.758350     6.134470
4     6.491390     6.196300
4     6.815300     6.310740
4     5.718270     5.414880
4     5.841080     5.691510
4     6.789740     5.940540
4     7.009650     6.448020
4     5.269560     5.093710
4     6.030530     5.722440
4     6.185340     5.677640
4     5.157930     4.746800
4     6.726770     6.354090
4     5.942280     5.878360
4     4.776970     4.060440
4     6.427340     5.473900
4     6.197700     5.890460
4     5.563210     5.403650
4     5.371020     4.984310
4     4.923830     4.274930
4     6.717510     6.618460
4     6.390980     5.796630
4     5.581660     5.079740
4     5.979420     5.573180
4     6.229740     5.945870
4     6.659880     6.155560
4     5.285990     4.730230
4     7.114450     6.353430
4     5.441160     5.245570
4     6.311570     5.814560
4     6.497470     6.151240
4     6.021720     5.897320
4     5.888020     5.178930
4     5.559600     5.218900
4     5.902810     5.462920
4     6.620170     6.207580
4     5.100020     4.409550
4     6.403370     5.586100
4     6.315670     5.672810
4     6.565570     6.284030
4     6.337390     6.032240
4     6.429110     5.533910
4     4.649870     4.343190
4     7.122850     6.274310
4     6.600210     6.042080
4     6.197140     5.773790
4     6.813080     6.206340
4     7.199350     6.692670
4     8.042530     7.504340
4     5.542900     5.119960
4     6.108470     5.897030
4     7.971430     7.353570
4     7.006940     6.314350
4     6.514100     6.129880
4     5.774930     5.514630
4     5.505990     4.919660
4     5.050310     4.897970
4     5.368250     5.161510
4     4.846110     4.349110
4     5.447690     5.831190
4     6.476860     6.556810
4     7.473940     6.588380
4     6.521070     6.166270
4     5.939840     5.967280
4     6.166560     5.505220
4     7.422960     7.201900
4     4.195660     3.853490
4     5.685830     5.372780
4     5.785320     5.106350
4     6.289640     5.970440
4     6.118680     5.366070
4     5.690450     5.266350
4     6.568590     6.351940
4     6.646960     5.796820
4     5.044360     4.522890
4     5.365520     5.035060
4     6.804950     6.779970
4     7.996820     7.484640
4     6.140750     5.661370
4     6.286690     5.859700
4     6.397710     5.771940
4     5.532910     4.475500
4     3.332400     3.135380
4     5.239230     5.009470
4     4.209890     3.737510
4     6.508930     5.974170
4     6.359750     6.015430
4     6.181390     5.339600
4     6.481610     5.999130
4     6.969280     6.685510
4     7.103380     6.632990
4     4.805520     4.623270
4     6.413810     5.473440
4     5.745740     5.318360
4     6.297080     5.885620
4     6.541690     6.265140
4     6.385070     5.671790
4     7.352660     6.919260
4     5.981440     5.194860
4     6.401390     5.779960
4     5.836490     5.631620
4     4.471050     4.262880
4     5.260830     4.909810
4     6.114910     5.644020
4     7.314090     7.015210
4     5.929730     5.529280
4     4.702610     4.248880
4     5.803910     5.279770
4     5.637070     5.298370
4     5.539980     5.077540
4     7.384080     6.476670
4     7.119650     5.978840
4     7.199900     7.039860
4     4.570910     4.201540
4     5.543030     5.236070
4     5.127830     4.890640
4     5.889600     5.580850
4     6.501570     5.938850
4     5.993630     5.500050
4     5.794010     5.350160
4     6.904870     6.549860
4     4.931380     4.367400
4     6.009880     5.626560
4     5.687440     5.446280
4     6.304130     5.402000
4     5.689500     5.448920
4     7.255470     6.515670
4     7.104330     6.688740
4     6.332920     6.017930
4     5.997740     4.945820
4     5.775340     5.417670
4     5.413600     4.944790
4     7.157200     6.506960
4     5.989710     5.105800
4     6.013720     5.494700
4     5.805200     5.421280
4     5.463410     5.173720
4     6.036580     5.649670
4     6.471930     5.998690
4     6.279070     5.688100
4     6.606570     5.875890
4     6.759830     6.329780
4     6.871890     6.201670
4     6.674180     6.145150
4     4.072560     3.872640
4     5.105460     4.917850
4     5.227740     4.458260
4     7.865430     7.490920
4     6.053780     5.592490
4     6.087810     5.615340
4     6.563340     5.753800
4     7.901730     7.412530
4     5.433990     5.229680
4     7.338540     7.048890
4     6.564700     6.225470
4     5.788620     5.390610
4     6.250030     6.149830
4     7.360070     7.377600
4     7.322710     6.710360
4     5.740530     5.407420
4     5.144160     4.619040
4     5.279060     4.965440
4     6.104400     5.640620
4     6.216200     5.647770
4     6.032200     5.130910
4     6.253650     5.648070
4     4.926840     4.415110
4     5.752200     5.421520
4     5.969970     5.689290
4     6.347820     5.902980
4     5.577270     5.110840
4     5.034680     4.443140
4     6.042390     5.846950
4     6.508890     6.180950
4     6.237310     5.766600
4     6.519930     6.117170
4     5.243190     4.661280
4     4.899360     4.238630
4     6.624530     6.050820
4     6.263470     5.400910
4     7.193410     6.844850
4     5.495170     5.187670
4     4.840550     4.897450
4     4.672220     4.375330
4     5.786910     5.225850
4     6.421830     5.805740
4     5.946180     5.120490
4     5.354670     5.282040
4     6.532070     6.188940
4     7.066870     6.463260
4     6.415230     6.275500
4     8.461150     7.852090
4     6.997880     6.215430
4     6.075800     5.862470
4     4.062260     3.981930
4     6.786800     6.273920
4     7.475880     6.662830
4     6.616850     6.092480
4     5.922610     5.397440
4     6.902450     6.595260
4     4.945930     4.750740
4     6.411890     5.620860
4     6.703220     6.065910
4     4.671480     4.190520
4     6.384620     5.900600
4     4.996700     4.918480
4     6.426060     5.549890
4     6.339240     5.947780
4     5.103840     5.044370
4     6.781480     6.156980
4     5.183640     4.904910
4     5.913640     5.365440
4     6.047790     5.769290
4     7.565430     6.820490
4     6.444830     5.974660
4     5.967280     5.437120
4     4.865490     4.821880
4     6.292780     5.988610
4     5.277940     5.144220
4     6.356640     5.896550
4     6.436460     6.194780
4     8.720530     7.962480
4     6.190460     5.611910
4     6.339470     5.777710
4     7.085990     6.718540
4     6.058010     5.542030
4     6.330370     5.865630
4     6.069150     5.743780
4     6.378550     6.124010
4     6.708100     5.919010
4     5.750540     5.821710
4     5.631860     4.915310
4     7.340980     6.553500
4     5.455670     5.007300
4     5.095320     4.614690
4     6.881810     6.260170
4     4.294150     4.115240
4     4.868850     4.858040
4     5.428520     5.083440
4     6.385890     6.111910
4     6.524510     5.997770
4     5.967060     5.589740
5     6.639190     5.974350
5     8.546860     7.739420
5     6.411640     5.926900
5     5.994830     5.387380
5     6.557990     5.950100
5     7.563430     6.825630
5     6.919710     6.264680
5     7.065710     6.604620
5     5.993920     5.841320
5     4.410350     4.196530
5     6.401400     5.502880
5     7.826170     7.040520
5     6.093980     5.156870
5     6.449390     6.155630
5     6.045100     5.331440
5     7.408040     6.894940
5     7.324970     6.631050
5     5.263730     4.894530
5     5.562750     5.021880
5     7.045830     6.437870
5     6.855630     6.189960
5     6.473080     6.137290
5     5.623500     5.250200
5     5.800280     5.414170
5     6.430110     5.883210
5     6.770320     6.327850
5     5.824590     4.990320
5     6.577350     5.658400
5     8.010570     7.466280
5     6.621830     6.014580
5     7.273010     6.772890
5     5.551430     5.334060
5     6.983790     6.147200
5     5.872700     5.538180
5     5.794560     5.516480
5     3.560050     3.330830
5     5.723920     5.274740
5     5.877880     5.135980
5     6.174580     5.852870
5     6.784940     6.094790
5     6.757370     6.271380
5     5.377010     4.828920
5     6.727980     5.859920
5     7.133660     7.004070
5     6.515790     5.746140
5     5.401960     5.182780
5     6.441990     6.451880
5     7.059620     6.132910
5     7.248780     6.782760
5     6.158750     5.899530
5     6.060530     5.712060
5     5.787090     5.464560
5     6.931180     6.330030
5     6.323850     5.758570
5     6.221990     5.695030
5     4.761370     4.648300
5     5.855350     5.441090
5     5.686080     5.194780
5     5.170820     4.952890
5     5.027580     4.792050
5     6.625390     6.007640
5     7.623020     7.164960
5     5.941060     5.731800
5     6.284370     5.566780
5     6.851850     6.161280
5     5.580320     5.318640
5     6.217860     5.976170
5     6.057170     5.439020
5     6.332700     6.103390
5     6.200800     5.942440
5     5.720450     5.373760
5     6.647660     6.238110
5     6.526160     5.780010
5     6.231040     5.513170
5     6.867150     6.100210
5     6.179190     5.562270
5     7.527620     7.367370
5     6.265600     6.028320
5     6.777360     6.493130
5     6.718830     6.292510
5     6.901670     6.492140
5     5.791820     5.542130
5     5.832320     5.528400
5     5.862780     5.089580
5     7.184930     6.683490
5     6.724390     5.928890
5     5.868500     5.491560
5     6.734120     6.236660
5     6.178900     5.813360
5     6.413410     5.589980
5     5.809060     5.236640
5     6.225320     5.682710
5     7.478320     6.980750
5     6.170760     6.036350
5     5.935920     4.841630
5     6.721960     6.301050
5     6.490820     5.900150
5     6.823590     6.464120
5     6.230390     5.464310
5     6.536190     5.967660
5     6.396520     5.835920
5     5.363330     5.505080
5     7.634510     7.249120
5     5.443140     5.539780
5     5.749610     5.258810
5     6.954590     6.517740
5     5.810810     5.051230
5     6.775780     6.425920
5     5.919330     5.477660
5     7.235540     6.862740
5     6.144330     5.948050
5     7.141730     6.299400
5     6.162650     5.327020
5     6.272220     5.407300
5     6.208600     5.785710
5     4.961060     4.821530
5     5.242640     5.184530
5     6.750390     6.592450
5     5.091190     4.899140
5     7.633440     6.619140
5     6.218330     5.885570
5     6.707940     6.105110
5     6.791860     6.307130
5     5.332060     5.011710
5     5.719930     5.412440
5     6.833550     6.377860
5     4.832730     4.843220
5     6.336820     6.194200
5     7.143650     6.803580
5     7.750600     7.338470
5     6.421940     5.978170
5     6.838530     6.230270
5     4.721320     4.544060
5     5.974120     5.405770
5     7.044130     6.515720
5     6.527050     5.972470
5     5.660190     5.235910
5     5.663880     5.373970
5     6.451360     5.809140
5     7.525100     6.749740
5     8.175950     7.842850
5     5.745820     5.124920
5     6.472960     5.890740
5     6.543150     5.963910
5     5.527050     5.048460
5     5.648930     5.232570
5     6.372890     5.896170
5     6.691720     5.943560
5     5.628760     5.157710
5     6.721720     6.267590
5     6.358810     5.394100
5     6.415580     5.731150
5     6.096340     5.546390
5     6.741900     6.010650
5     5.873300     5.576100
5     5.912780     5.693620
5     3.895340     3.801220
5     5.563010     5.382430
5     5.883850     5.484550
5     6.103460     5.787280
5     6.394080     5.772650
5     6.620070     6.065690
5     5.872820     5.273040
5     5.284140     4.902290
5     5.297090     4.480870
5     7.177320     6.447580
5     6.686740     5.991600
5     6.195110     5.558180
5     6.759440     5.986770
5     5.895850     5.760420
5     6.411840     6.438000
5     6.372680     5.918110
5     6.346330     6.037560
5     7.250190     6.524380
5     6.482290     5.974480
5     5.418380     5.594250
5     6.629740     6.027350
5     6.253230     5.935390
5     7.611550     7.378180
5     6.397750     6.134320
5     6.747990     6.427870
5     6.597130     5.432150
5     6.536200     6.091970
5     6.014220     5.908200
5     5.190680     4.580600
5     4.829840     4.404540
5     6.358080     6.176880
5     6.424890     6.164700
5     6.733430     6.189190
5     5.354600     5.444850
5     8.245970     7.433370
5     7.375230     6.891490
5     6.441900     5.844240
5     6.634330     6.192770
5     7.828600     6.870360
5     6.338450     5.564320
5     7.757760     7.338170
5     5.372830     5.171010
5     5.792690     5.611660
5     6.644220     6.431440
5     6.464380     5.992950
5     5.497390     5.291280
5     7.193290     6.713320
5     5.907990     5.540510
5     5.158580     4.819520
5     6.291700     5.713480
5     6.712180     6.023270
5     5.180940     4.360060
5     5.817050     5.531070
5     5.141430     4.374230
5     5.388130     5.318110
5     7.495670     6.963170
5     5.552240     5.156870
5     6.212880     5.855560
5     6.572740     6.079650
5     7.229130     6.721760
5     6.190410     5.703150
5     6.810580     6.365720
5     6.779240     5.999120
5     6.486630     6.109660
5     5.260690     4.919630
5     7.944220     7.182990
5     6.996650     6.569540
5     6.374410     6.133230
5     6.403820     5.853660
5     6.878120     6.500480
5     6.818140     5.709720
5     7.372940     6.781490
5     5.374680     4.917330
5     5.987260     5.597340
5     6.401130     5.999340
5     5.114520     4.625770
5     6.935590     6.413470
5     5.520020     5.380600
5     5.728610     4.832080
5     6.207470     5.327510
5     7.154580     6.452780
5     5.006380     4.612280
5     5.843400     5.506560
5     5.768670     5.687720
5     5.199010     5.020730
5     5.919110     4.870600
5     5.936820     5.062260
5     7.782350     7.198940
5     6.755370     6.150970
5     6.393170     5.966620
5     5.796150     5.213120
5     7.037690     6.453490
5     5.496510     5.162830
5     7.645290     7.155610
5     6.854040     6.439710
5     6.071650     5.527980
5     7.234830     6.640210
5     7.348810     6.725310
5     6.273730     5.930450
5     6.797350     6.239960
5     7.646920     6.499650
5     6.251950     5.341010
5     6.067520     5.758270
5     6.933310     6.197470
5     6.819550     6.507610
5     5.610100     5.065460
5     6.738160     6.168680
5     7.364690     6.935440
5     6.916980     6.387120
5     6.445950     6.163600
5     6.525060     6.161320
5     7.256990     6.564610
5     6.690030     6.178770
5     6.442280     6.061000
5     5.076010     4.741520
5     5.591260     5.484190
5     6.457280     6.093950
5     7.709880     6.769760
5     5.449260     5.617650
5     6.472900     5.964510
5     7.390340     6.675230
5     7.509660     7.067160
5     6.145470     5.594930
5     5.640960     5.508140
5     7.136660     6.073310
5     6.141820     5.763650
5     6.246810     5.852970
5     5.721130     5.440510
5     7.669000     7.258620
5     7.017790     6.106500
5     5.809060     5.414580
5     7.666180     7.253610
5     7.634520     7.297040
5     7.000300     6.754990
5     5.840800     5.257370
5     6.503190     5.964080
5     5.582850     5.426400
5     7.955440     6.900550
5     6.215400     5.449720
5     5.339240     4.910080
5     6.348220     5.728980
5     6.814020     6.446820
5     6.776870     6.633420
5     6.362910     5.522680
5     6.426530     6.060060
5     7.047810     6.289660
5     5.090510     5.035110
5     6.448380     6.239130
5     5.573120     4.850210
5     5.760870     5.462600
5     6.703660     6.255510
5     6.183400     6.034390
5     6.498080     5.594800
5     5.792700     5.312510
5     7.250080     6.668480
5     6.338200     5.510660
5     6.848710     6.279560
5     6.010410     5.307180
5     7.273390     6.964990
5     7.469800     7.114770
5     7.352110     6.787860
5     6.362720     5.463290
5     6.033650     5.449360
5     5.562290     4.978670
5     6.558520     5.946040
5     6.483350     5.605540
5     6.098340     5.291990
5     6.456020     6.074430
5     5.941710     5.455000
5     6.933040     6.035240
5     6.381170     5.737970
5     7.470640     6.911750
5     7.313370     6.985730
5     6.996870     6.519290
5     6.777610     6.108540
5     6.941780     6.137040
5     6.740560     6.497500
5     6.682000     5.990650
5     5.737690     4.763120
5     6.632320     6.244020
5     6.138460     5.488950
5     7.158160     6.537080
5     5.000250     4.328320
5     5.692420     4.871780
5     6.662010     6.060500
5     7.137920     7.044370
5     5.160940     5.073660
5     6.376690     5.886520
5     6.283700     6.001920
5     6.508840     5.481120
5     6.140740     5.399390
5     5.423120     5.131770
5     5.316320     4.897340
5     7.000030     6.589610
5     7.395690     6.809350
5     7.018250     6.489430
5     6.052290     5.392910
5     5.976700     5.578280
5     5.611390     5.424440
5     6.121350     5.535420
5     7.047130     6.182960
5     6.001560     5.225470
5     5.776950     5.408190
5     7.404610     7.112050
5     7.034910     6.466590
5     6.221390     5.016670
5     6.992560     5.546790
5     7.353670     7.070890
5     6.542010     5.897030
5     5.176150     4.588240
5     6.336400     6.047210
5     6.215950     5.395170
5     6.712240     6.248060
5     6.465130     6.004100
5     7.598200     6.849240
5     6.939420     6.263420
5     8.430080     7.184250
5     6.546480     6.294910
5     6.296490     5.874630
5     5.880300     5.495900
5     6.335670     6.038990
5     6.697310     6.327800
5     7.172960     6.601990
5     6.659580     6.156490
5     7.289630     6.928670
5     6.671050     5.817860
5     6.938400     6.240040
5     5.217880     5.090330
5     6.470010     5.629770
5     7.847690     7.279930
5     6.298870     5.827570
5     5.924220     5.329840
5     5.756100     5.569750
5     7.140840     6.656960
5     7.594350     7.240870
5     5.952130     5.668730
5     5.939300     5.504810
5     6.273570     5.563960
5     6.611280     6.077440
5     6.464660     6.034810
5     5.489110     4.951070
5     5.896590     5.450300
5     6.315260     5.828810
5     5.200610     4.893220
5     7.295070     6.776170
5     5.609870     5.198830
5     5.703210     5.520210
5     5.276390     4.786480
5     7.559270     7.030400
5     6.412050     6.175230
5     6.547710     5.798770
5     6.247850     5.742830
5     6.440540     5.787280
5     5.111060     4.996280
5     6.153300     5.820360
5     5.657940     5.069250
5     6.193570     5.858950
5     7.006260     6.603050
5     8.048740     7.151700
5     7.599010     7.507550
5     5.407760     4.960650
5     8.399730     7.757810
5     5.686650     5.588420
5     6.487610     5.597990
5     7.393360     6.891110
5     7.472390     6.918820
5     7.001600     6.823240
5     6.709740     6.267500
5     5.688770     5.332060
5     6.819820     6.141660
5     5.672790     5.384460
5     6.730510     6.206860
5     6.674790     6.081980
5     5.351040     4.934740
5     5.681650     5.370870
5     5.649860     5.532820
5     5.308190     4.901840
5     6.341670     5.753120
5     6.496620     6.206160
5     6.791050     5.610490
5     6.721650     6.068480
5     5.395780     4.605830
5     5.003840     5.011660
5     6.664420     6.134320
5     7.543610     7.258640
5     7.135470     6.123930
5     7.020270     6.587190
5     6.751410     6.461690
5     6.438420     5.875020
5     5.682420     5.141590
5     6.895860     6.154750
5     5.167810     5.074700
5     6.733970     6.190950
5     6.530990     5.663900
5     6.805990     6.365350
5     5.387360     4.746680
5     5.019590     4.803550
5     6.973530     6.440790
5     6.873730     6.469520
5     4.888640     4.365910
5     8.573100     7.707800
5     6.750960     5.430030
5     6.397860     5.566370
5     6.721500     6.290730
5     5.586880     5.348640
5     6.974130     6.582600
5     5.461850     4.976790
5     6.959970     6.701050
5     6.243940     5.699570
5     6.813320     5.902190
5     5.100970     4.891110
5     6.359410     5.806260
5     6.967910     6.620510
5     6.706560     6.400860
5     6.401490     5.673450
5     5.517560     5.094250
5     4.860960     4.253000
5     5.351590     4.925920
5     6.256060     5.948930
5     5.641780     5.617410
5     5.903990     5.717500
5     6.935900     6.427370
5     5.736010     5.152150
5     5.656930     5.258450
5     6.073210     5.517720
5     7.826310     7.359830
5     6.294690     5.941940
5     5.735800     4.714310
5     6.898440     6.261730
5     6.347740     5.541570
5     6.282370     5.794420
5     7.646220     7.265510
5     5.504800     4.731880
5     5.727480     5.641970
5     5.472210     5.249600
5     6.764050     6.639400
5     7.281260     7.074150
5     6.435590     6.201350
5     6.499640     5.918850
5     6.413930     5.827470
5     6.800710     6.192690
5     6.229320     5.904330
5     6.191150     5.739660
5     5.112210     4.601330
5     6.618130     6.001960
5     6.248050     5.668860
5     7.215330     6.733080
5     5.027780     4.605490
5     7.900060     7.803150
5     7.240250     6.888470
5     6.428880     5.536960
5     7.417550     6.861760
5     6.019320     5.555310
5     4.708300     4.274180
5     6.791400     6.355180
5     7.328850     7.209720
5     5.820600     5.537020
5     5.504900     5.101150
5     6.217570     5.930430
5     6.301120     5.754690
5     5.915990     5.558300
5     6.904420     6.407580
5     6.328540     6.048360
5     6.476080     5.795160
5     6.380340     5.868920
5     7.386390     6.875960
5     7.234350     6.853250
5     5.878250     5.332050
5     6.749130     6.105370
5     6.847670     6.356690
5     6.232410     5.733630
5     5.817620     5.423620
5     4.680780     4.168850
5     7.663120     7.384720
5     5.557140     4.957180
5     7.399060     6.809430
5     7.001810     6.687910
5     5.793110     5.455020
5     5.036840     4.216550
5     5.585070     5.136820
5     6.226960     5.874530
5     7.464710     6.742050
5     7.184710     6.941390
5     6.099030     5.630810
5     6.972880     6.575170
5     5.902210     5.462440
5     6.379970     5.694530
5     4.782150     4.420480
5     5.813110     5.255610
5     5.268530     5.021450
5     7.069680     6.608540
5     7.294630     6.497530
5     6.749270     6.409910
5     6.508850     5.664220
5     5.558710     5.503490
5     6.495210     5.583540
5     5.830330     5.545840
5     4.990470     4.693580
5     6.038840     5.515420
5     6.425190     5.737660
5     5.124120     4.631250
5     6.634950     6.451400
5     6.885330     6.379230
5     6.396380     5.998700
5     6.865110     6.641030
5     6.335560     5.898560
5     5.377520     5.089060
5     6.513370     6.140620
5     4.992600     4.903080
5     5.925250     5.423470
5     7.293180     6.297220
5     6.357940     5.994800
5     6.791620     6.266370
5     6.545500     5.172260
5     6.652830     5.143440
5     5.005560     4.948250
5     4.670760     4.291480
5     6.319060     5.946570
5     5.833470     5.327470
5     5.801550     5.170260
5     8.012510     7.407160
5     8.112350     7.401640
5     5.817050     5.431930
5     6.943930     6.653590
5     5.581390     5.174600
5     6.444310     6.080180
5     5.776670     5.473000
5     6.346500     6.123390
5     5.282380     4.814360
5     6.947300     6.453560
5     7.086630     6.691420
5     6.659100     6.140720
5     7.054060     6.570980
5     7.842790     6.920530
5     5.215470     4.842200
5     7.444250     7.087070
5     6.453570     6.171330
5     5.980610     5.565530
5     6.920000     6.310130
5     5.471480     5.137410
5     6.962810     6.551260
5     5.692890     4.901810
5     5.080910     4.566650
5     7.812210     7.039780
5     5.317240     4.914850
5     5.705700     5.477620
5     6.096390     5.452330
5     6.461080     6.137010
5     5.034900     4.795850
5     7.802230     7.311880
5     5.791780     5.449700
5     6.725010     6.354890
5     5.462490     5.201020
5     6.225840     5.430710
5     7.754260     6.863570
5     4.475820     4.240370
5     6.506200     5.832960
5     7.205610     6.580780
5     5.692960     4.824540
5     5.708370     5.076920
5     7.319110     6.520880
5     7.053940     6.726830
5     6.689480     5.969250
5     5.902650     5.564410
5     6.946520     6.708820
5     7.371210     6.570140
5     6.400150     6.141620
5     6.254450     5.619280
5     6.837250     6.153680
5     6.845250     6.300130
5     6.566230     6.244050
5     7.133390     6.404360
5     5.775870     5.558070
5     5.963010     5.759480
5     7.378490     6.112520
5     7.098460     6.613390
5     5.809840     5.219840
5     6.208180     5.811710
5     6.232110     5.786660
5     5.513250     5.015550
5     7.055260     6.479550
5     6.173080     6.022660
5     5.106260     4.424790
5     6.928970     5.514660
5     6.611730     5.969900
5     6.588310     5.440710
5     5.563210     5.130130
5     5.072700     4.759110
5     7.141100     6.633360
5     6.614350     5.798180
5     6.131650     5.329450
5     6.023060     5.671390
5     6.260010     5.958320
5     6.737040     6.203380
5     5.854800     5.145400
5     7.189630     6.593400
5     5.940400     5.608880
5     6.376920     6.064620
5     6.623130     6.185520
5     6.418560     5.974330
5     6.083570     5.208770
5     6.086050     5.577070
5     6.051830     5.598290
5     6.934730     6.578890
5     5.508220     5.108250
5     6.537650     5.651090
5     6.817310     5.865550
5     6.591170     6.345620
5     6.448310     6.116600
5     6.467310     5.845990
5     5.156100     4.417490
5     7.226080     6.383820
5     7.075680     6.397850
5     6.356740     5.889070
5     6.973880     6.510960
5     7.302580     6.719350
5     8.066670     7.551750
5     5.821150     5.143990
5     6.367750     5.986800
5     8.287500     7.497020
5     7.128650     6.702880
5     6.764300     6.226680
5     5.994890     5.630120
5     5.545970     5.076950
5     5.208550     4.938690
5     5.517780     5.179590
5     4.963240     4.516860
5     6.557080     6.324130
5     6.707610     6.593890
5     7.720270     6.695970
5     6.620920     6.205540
5     6.556440     6.354610
5     6.356050     5.889050
5     7.474420     7.232540
5     4.299150     3.899500
5     5.836750     5.390880
5     6.103450     5.638240
5     6.423830     6.090250
5     6.236930     5.465700
5     5.854800     5.408270
5     6.703110     6.358730
5     7.196480     5.892500
5     5.237820     4.789170
5     5.575860     5.202940
5     7.191760     7.096740
5     8.086620     7.554950
5     6.391840     5.905960
5     6.373700     5.923970
5     6.561300     6.028750
5     5.671660     4.590010
5     4.154670     3.643570
5     5.464270     5.261180
5     4.533830     4.066040
5     6.585030     6.142740
5     6.545730     6.076460
5     6.249800     5.509990
5     6.719440     6.020930
5     7.268830     6.695860
5     7.283380     6.927820
5     5.015770     4.815320
5     6.685510     5.893150
5     6.050980     5.338270
5     6.347280     6.014710
5     6.650500     6.280510
5     6.443070     5.797240
5     7.429640     6.985670
5     6.227250     5.406310
5     6.615000     5.873860
5     6.117450     5.705600
5     4.561520     4.336440
5     5.713550     5.046620
5     6.261580     5.936100
5     7.668390     7.173820
5     6.011240     5.644220
5     4.968200     4.398670
5     6.063690     5.472860
5     5.972940     5.423630
5     5.594670     5.120720
5     7.404710     6.721510
5     7.389750     6.112150
5     7.229910     7.095490
5     4.703130     4.247430
5     5.878230     5.359870
5     5.641910     5.341370
5     6.111780     5.716400
5     6.616360     6.100350
5     6.064550     5.557120
5     5.835200     5.460780
5     7.220810     6.680150
5     5.407100     4.631590
5     6.130650     5.693010
5     6.486030     5.803260
5     6.339700     5.514780
5     5.891430     5.500510
5     7.377970     6.738360
5     7.358740     6.803960
5     6.513520     6.051560
5     6.064100     5.360480
5     5.992760     5.683410
5     5.661110     5.096340
5     7.412480     6.842840
5     6.209160     5.111720
5     6.171530     5.800450
5     6.045810     5.519600
5     5.860080     5.439260
5     6.087110     5.727530
5     6.863440     6.131470
5     6.566650     5.971620
5     6.639870     6.010210
5     7.091120     6.381610
5     6.924120     6.501190
5     6.784580     6.301800
5     4.124110     3.964740
5     6.149450     5.938540
5     5.349620     4.661630
5     7.944080     7.526820
5     6.181830     5.824140
5     6.189710     5.772530
5     6.641470     5.988740
5     7.936580     7.455800
5     5.532170     5.388970
5     7.488200     7.064990
5     6.746100     6.342220
5     6.302520     5.690700
5     6.783370     6.523290
5     7.477050     7.391540
5     7.364400     6.730660
5     6.027690     5.544840
5     5.583450     5.245910
5     5.369160     5.097530
5     6.257050     5.807690
5     6.476840     5.811130
5     6.452850     5.184560
5     6.353690     5.731470
5     5.200000     4.868190
5     5.939550     5.538070
5     6.656190     6.208840
5     6.530640     5.908090
5     5.596230     5.165300
5     5.129300     4.827480
5     6.389370     6.021640
5     6.629760     6.238430
5     6.378310     6.035310
5     6.689580     6.203930
5     5.426950     4.993350
5     5.520210     5.241160
5     6.725910     6.116430
5     6.346420     5.561010
5     7.260550     6.922540
5     5.816720     5.340090
5     5.061780     5.041720
5     5.118840     4.679080
5     6.054900     5.409970
5     6.595690     5.875240
5     6.209030     5.307490
5     5.421970     5.471250
5     6.552350     6.328190
5     7.124220     6.481700
5     6.903720     6.515200
5     8.553660     8.086320
5     7.234630     6.255390
5     6.323720     5.865790
5     4.477780     4.327410
5     6.949450     6.516730
5     7.675410     6.719850
5     6.736700     6.181810
5     6.186030     5.430080
5     7.170300     6.837280
5     5.862970     5.056900
5     6.459900     5.701360
5     6.807110     6.217810
5     5.067120     4.331720
5     6.548810     6.025110
5     5.248220     5.022990
5     6.516570     5.605940
5     6.584100     6.255730
5     5.924750     5.614010
5     7.192190     6.260120
5     5.296030     4.968300
5     6.138530     5.572420
5     6.075060     5.870400
5     8.071030     7.397340
5     6.552970     6.021630
5     6.003680     5.535610
5     5.198390     5.248330
5     6.673220     6.151180
5     5.537920     5.481430
5     6.465000     6.002580
5     6.661050     6.257250
5     8.786410     8.049120
5     6.214920     5.702630
5     6.385330     6.016390
5     7.247650     6.869730
5     6.277330     5.609890
5     6.456590     5.965140
5     6.393650     5.774160
5     6.695670     6.219880
5     6.749720     6.114630
5     6.180660     5.964210
5     6.233270     5.598450
5     7.440580     6.694710
5     5.562090     5.050720
5     5.773660     5.043770
5     7.171860     6.617450
5     5.116760     4.989670
5     5.168820     4.899580
5     5.674150     5.173970
5     6.498350     6.192510
5     6.540500     6.071090
5     6.185730     5.813660
6     6.769300     6.227790
6     8.567650     7.903280
6     6.428120     6.111510
6     6.187010     6.470480
6     6.664860     6.020980
6     7.685040     7.039030
6     7.047180     6.526760
6     7.361120     6.765400
6     6.014120     5.897690
6     4.543010     4.251140
6     6.554700     5.699900
6     7.913340     7.231290
6     6.187570     5.219770
6     6.482180     6.180640
6     6.097380     5.717640
6     7.484510     7.045990
6     7.436920     6.924670
6     5.832300     4.900020
6     5.892720     5.144200
6     7.046170     6.439370
6     6.915120     6.284460
6     6.664640     6.175670
6     5.777490     5.277200
6     5.851840     5.511560
6     6.543550     6.099760
6     7.081780     6.407730
6     5.910290     5.035020
6     6.722820     5.913650
6     8.260630     7.644990
6     6.797740     6.102190
6     7.434030     6.908180
6     5.691330     5.372270
6     7.088290     6.325540
6     6.121130     5.610240
6     6.036830     5.988150
6     3.789750     3.453870
6     5.822880     5.390580
6     6.151540     5.348370
6     6.388920     6.088350
6     6.876960     6.150300
6     6.760400     6.315790
6     5.698450     4.856440
6     6.866370     5.994740
6     7.445150     7.047320
6     6.600890     5.893980
6     5.442660     5.258470
6     6.808390     6.503680
6     7.122940     6.500710
6     7.419460     6.929120
6     6.314870     6.009480
6     6.146040     5.740010
6     5.880740     5.576410
6     7.024310     6.607160
6     6.378610     6.266290
6     6.587070     6.005170
6     4.803790     4.761240
6     6.084900     5.640760
6     5.728830     5.271140
6     6.223160     5.530060
6     5.355060     5.157990
6     6.713720     6.067190
6     7.752760     7.181460
6     6.131180     5.792180
6     6.442670     5.655740
6     6.911580     6.275110
6     6.004190     5.492010
6     6.541860     6.280370
6     6.204770     5.756000
6     6.618110     6.199920
6     6.432000     6.173440
6     5.992980     5.682450
6     6.897050     6.451110
6     6.538150     5.990270
6     6.361590     5.808560
6     6.929530     6.212660
6     6.436200     5.713310
6     7.673160     7.439130
6     6.649220     6.108810
6     7.128330     6.580200
6     6.853230     6.325590
6     7.293720     6.506840
6     6.392540     5.996780
6     5.954610     5.752540
6     6.287690     5.111310
6     7.400530     6.882940
6     6.761880     6.297820
6     6.128460     5.583280
6     6.922660     6.380910
6     6.189200     5.947190
6     6.625300     5.646550
6     6.246630     5.782220
6     6.303000     5.732850
6     7.573830     7.228660
6     6.565710     6.148020
6     6.096730     5.538250
6     6.759470     6.499090
6     6.622620     6.002660
6     6.932950     6.486670
6     6.276980     5.537320
6     6.624170     6.076020
6     6.554690     5.972060
6     6.023560     5.576450
6     7.846990     7.277500
6     5.796700     5.681940
6     5.775330     5.428750
6     7.070340     6.625520
6     5.944030     5.374200
6     6.907490     6.480450
6     6.115950     5.495710
6     7.253870     7.082870
6     6.657500     6.048200
6     7.191490     6.361180
6     6.327770     5.480780
6     6.376480     5.617580
6     6.430480     5.866470
6     5.288760     5.100560
6     5.486010     5.248410
6     7.076960     6.682650
6     5.161270     5.055280
6     7.688530     6.988300
6     6.301690     5.974200
6     6.798760     6.257710
6     6.868520     6.409550
6     5.781820     5.038300
6     6.047880     5.617760
6     6.895920     6.594430
6     5.222360     5.014440
6     6.590350     6.204160
6     7.263030     6.822680
6     8.506790     7.399480
6     6.501150     6.095080
6     7.008910     6.510200
6     5.079100     4.972860
6     6.096390     5.530310
6     7.110460     6.761120
6     6.690490     6.068830
6     5.786890     5.353290
6     5.796540     5.485930
6     6.562130     5.908090
6     7.561880     6.809810
6     8.247360     7.880750
6     5.897040     5.300990
6     6.629090     6.269050
6     6.630450     6.097490
6     6.262810     5.099150
6     5.709950     5.390350
6     6.567980     5.911110
6     6.766750     5.954550
6     5.783040     5.168520
6     6.870860     6.412680
6     6.378410     5.459690
6     6.675760     5.862870
6     6.242880     5.837660
6     6.872630     6.114120
6     6.175810     5.647510
6     5.931290     5.740850
6     4.431720     4.358930
6     5.781910     5.595080
6     6.185880     5.550720
6     6.588060     5.934580
6     6.574910     5.895060
6     6.681310     6.115710
6     6.051510     5.303520
6     6.207970     5.558220
6     5.355310     4.899620
6     7.348590     6.660740
6     6.763210     5.999470
6     6.452540     5.779520
6     6.789290     6.172420
6     6.092050     5.858310
6     6.572770     6.539990
6     6.803020     6.217810
6     6.390090     6.185680
6     7.422970     6.763220
6     6.593250     6.047410
6     6.432680     6.002160
6     6.680770     6.107780
6     6.601550     5.973980
6     7.700620     7.427560
6     6.790700     6.331390
6     7.067720     6.693280
6     6.700940     6.123140
6     6.689970     6.269120
6     6.385420     5.937530
6     5.363350     4.604570
6     4.900020     4.465830
6     6.402700     6.297070
6     6.536620     6.291180
6     6.791550     6.270500
6     5.479580     5.465470
6     8.313850     7.454200
6     7.701220     6.972230
6     6.537390     5.932140
6     6.719020     6.319320
6     7.980170     7.280090
6     6.381920     5.939490
6     8.066950     7.582410
6     5.616290     5.397300
6     5.935510     5.691490
6     6.912950     6.744260
6     6.675370     6.091140
6     5.540340     5.348160
6     7.226990     6.791240
6     6.042020     5.788280
6     5.385960     4.912150
6     6.393440     5.916930
6     6.869600     6.175800
6     5.377670     4.581230
6     5.970930     5.566870
6     5.336090     4.590890
6     6.177970     5.645030
6     7.501820     6.977720
6     5.634970     5.305880
6     6.392150     5.923120
6     6.589770     6.168160
6     7.467740     6.840520
6     6.201490     5.784230
6     6.847090     6.478770
6     6.882580     6.250140
6     6.651580     6.201530
6     5.481960     5.139290
6     8.011310     7.349200
6     7.177470     6.689840
6     6.434930     6.149090
6     6.423670     5.989510
6     7.076090     6.635440
6     6.834390     6.018680
6     7.585100     6.811270
6     5.459180     5.044490
6     6.302560     5.742330
6     6.658350     6.153390
6     5.179110     4.961730
6     6.977940     6.448310
6     5.718670     5.455570
6     5.937380     4.953600
6     6.394330     5.510790
6     7.332430     6.512560
6     5.047820     4.849580
6     6.301020     5.559600
6     6.063440     5.765760
6     5.652490     5.368340
6     6.159950     5.197480
6     6.184430     5.126150
6     7.790260     7.245470
6     6.870600     6.506940
6     6.568300     6.227960
6     5.822060     5.292150
6     7.258640     6.704250
6     5.562470     5.182790
6     8.039360     7.292350
6     6.997610     6.509510
6     6.125130     5.745830
6     7.439190     6.652240
6     7.501820     6.835570
6     6.355670     5.994400
6     6.872690     6.476720
6     7.689270     6.577590
6     6.269710     5.606730
6     6.209210     5.902620
6     7.272430     6.388510
6     6.892350     6.663480
6     5.834710     5.190120
6     6.902770     6.419300
6     7.551040     6.993120
6     7.130740     6.638110
6     6.623130     6.216470
6     6.616550     6.262020
6     7.428130     6.614750
6     6.872990     6.245990
6     6.647440     6.157740
6     5.153200     4.836190
6     5.812990     5.595740
6     6.755000     6.159220
6     7.983890     7.126580
6     5.800280     5.716540
6     6.910550     6.501600
6     7.656040     6.809530
6     7.531200     7.074220
6     6.293130     5.800900
6     5.856060     5.548170
6     7.197840     6.415940
6     6.153920     5.841230
6     6.278610     5.920570
6     5.902120     5.467490
6     7.715330     7.496590
6     7.065640     6.198730
6     5.993150     5.599690
6     7.699800     7.444090
6     7.858290     7.413430
6     7.126150     6.878430
6     5.963480     5.332200
6     6.622120     5.990590
6     5.925830     5.469800
6     7.992870     7.097640
6     6.235960     5.768690
6     5.687800     4.984730
6     6.434940     5.800020
6     6.959410     6.566430
6     7.032090     6.713780
6     6.415550     5.738030
6     6.512450     6.087750
6     7.360330     6.328120
6     5.506230     5.205820
6     6.658670     6.348750
6     5.766140     4.985730
6     6.132740     5.580740
6     6.745060     6.432560
6     6.419590     6.087940
6     6.570130     6.126360
6     5.942050     5.425910
6     7.318450     6.897960
6     6.540690     5.592260
6     6.953860     6.441830
6     6.265370     5.354000
6     7.327450     7.009740
6     7.556250     7.142300
6     7.499250     6.879530
6     6.479980     5.538540
6     6.091110     5.605040
6     5.783130     5.057000
6     6.588010     5.966490
6     6.624000     5.754080
6     6.205090     5.346490
6     6.518170     6.190270
6     6.196430     5.545150
6     7.071030     6.269230
6     6.552050     5.950940
6     7.572580     7.106310
6     7.635610     7.157200
6     7.101440     6.538220
6     6.950670     6.441380
6     7.080030     6.178110
6     6.886660     6.593080
6     6.688730     6.051250
6     6.024990     5.005040
6     6.850220     6.325600
6     6.362700     5.711330
6     7.223290     6.740040
6     5.037700     4.629680
6     5.754060     5.024160
6     6.835870     6.139250
6     7.432380     7.176310
6     5.608900     5.147840
6     6.615630     5.955610
6     6.504090     6.097960
6     6.548200     6.064020
6     6.421780     5.541820
6     5.580630     5.228000
6     5.644080     5.170080
6     7.120340     6.646830
6     7.463270     6.907730
6     7.074550     6.536150
6     6.194770     5.549110
6     6.204510     5.847580
6     5.631550     5.533490
6     6.213110     5.644990
6     7.244440     6.208060
6     6.128190     5.277460
6     5.970320     5.463280
6     7.787220     7.137730
6     7.067310     6.494120
6     6.496540     5.744790
6     7.064910     5.956730
6     7.397580     7.166760
6     6.724060     6.096410
6     5.217680     4.783680
6     6.618570     6.258180
6     6.274250     5.518890
6     6.793940     6.339400
6     6.609030     6.092850
6     7.710790     6.867960
6     7.144600     6.504860
6     8.472240     7.433980
6     6.574260     6.353110
6     6.481070     5.897380
6     5.926380     5.540940
6     6.400400     6.167270
6     6.775330     6.411390
6     7.353960     6.759910
6     6.847720     6.222770
6     7.363550     6.945070
6     6.828070     5.892930
6     7.061470     6.569000
6     5.761630     5.404690
6     6.510450     5.828010
6     7.898870     7.407950
6     6.472360     5.898080
6     6.032810     5.379370
6     5.912280     5.633080
6     7.304300     6.707050
6     7.610980     7.377660
6     6.160750     5.690660
6     6.111350     5.618790
6     6.470580     5.743960
6     6.829430     6.217490
6     6.580240     6.074980
6     5.500000     4.990780
6     6.046860     5.678410
6     6.358540     6.023510
6     5.533640     5.044340
6     7.452080     6.926860
6     5.749820     5.335840
6     6.098080     5.575970
6     5.389400     4.951090
6     7.617060     7.267420
6     7.020550     6.626270
6     6.645370     5.901760
6     6.502310     6.001830
6     6.495280     5.918320
6     5.272050     5.050620
6     6.525310     5.825730
6     6.024650     5.243840
6     6.282410     5.941580
6     7.062530     6.745010
6     8.652850     7.587710
6     7.978670     7.601050
6     5.725270     5.223130
6     8.538450     7.821490
6     6.058200     5.683140
6     6.655200     6.159170
6     7.816410     7.048280
6     7.675300     7.028020
6     7.302990     6.876240
6     6.802570     6.425920
6     6.179240     5.675200
6     6.924730     6.313550
6     5.740590     5.474910
6     6.938200     6.267460
6     6.751810     6.251620
6     5.388160     5.021120
6     5.882650     5.735570
6     5.978940     5.703940
6     5.481450     5.124090
6     6.452370     5.900210
6     6.732190     6.277810
6     6.943400     5.720690
6     6.780250     6.219960
6     5.764820     4.753120
6     5.238130     5.183170
6     6.774530     6.483840
6     7.868160     7.300610
6     7.246430     6.349710
6     7.140180     6.799270
6     6.885140     6.539020
6     6.503620     5.931550
6     5.753110     5.168010
6     6.967040     6.323010
6     5.580000     5.087030
6     6.856000     6.263430
6     6.566980     5.858900
6     6.859080     6.503510
6     5.635500     4.992530
6     5.291020     4.865980
6     7.052550     6.573390
6     6.965360     6.566660
6     5.053330     4.578430
6     8.601310     7.751130
6     6.841820     5.565010
6     6.406370     5.699860
6     6.722450     6.318810
6     5.757910     5.508590
6     7.065040     6.721450
6     5.717540     5.220180
6     7.068680     6.830160
6     6.266080     5.774460
6     7.168660     6.024170
6     5.448790     4.967950
6     6.614230     6.168580
6     7.107600     6.694480
6     6.936430     6.470100
6     6.557230     5.861310
6     5.761360     5.450740
6     4.917790     4.546600
6     5.554350     5.114710
6     6.406220     6.231520
6     5.930470     5.666840
6     6.211390     5.904200
6     7.042720     6.576100
6     5.926530     5.372330
6     6.291200     5.729530
6     6.204500     5.602830
6     7.928570     7.438950
6     6.425370     6.051380
6     5.838580     5.260020
6     7.129470     6.476770
6     6.374720     5.876760
6     6.631320     6.215650
6     7.708020     7.384040
6     5.644140     5.161430
6     6.162160     5.744300
6     5.865320     5.550650
6     6.954200     6.689360
6     7.855840     7.209000
6     6.577380     6.364680
6     6.613060     6.010900
6     6.747830     6.009540
6     6.910150     6.269620
6     6.336280     6.151810
6     6.547030     5.944540
6     5.415130     5.527080
6     6.814560     6.121750
6     6.739980     6.135090
6     7.266710     6.796050
6     5.472350     4.967630
6     7.973440     7.837650
6     7.408080     7.075930
6     6.735110     5.641280
6     7.472400     6.953420
6     6.129100     5.615290
6     5.191880     4.365600
6     6.842600     6.483120
6     7.454720     7.272780
6     6.454890     5.572320
6     5.711100     5.358440
6     6.619390     6.094420
6     6.415450     5.834140
6     6.108710     5.625810
6     7.009630     6.762290
6     6.552920     6.122500
6     6.555200     5.934740
6     6.471560     6.066190
6     7.811690     6.907020
6     7.345920     6.995260
6     6.068940     5.592610
6     6.821940     6.393680
6     7.126900     6.553730
6     6.306500     5.761330
6     5.991340     5.519740
6     4.950470     4.286850
6     7.812640     7.439220
6     5.727440     5.177190
6     7.575140     6.879610
6     7.113810     6.834410
6     5.889780     5.478240
6     5.121160     4.692890
6     5.629150     5.210300
6     6.237610     5.899440
6     7.631510     6.767140
6     7.495900     7.004230
6     6.246540     5.713690
6     7.058110     6.612380
6     6.021970     5.587610
6     6.825580     5.835650
6     5.006750     4.624630
6     6.011180     5.749060
6     5.329150     5.062420
6     7.191700     6.640080
6     7.454200     6.867330
6     6.973400     6.428270
6     6.550110     5.816880
6     5.687890     5.730700
6     6.535790     5.586260
6     5.873950     5.782890
6     5.630650     5.256700
6     6.202840     5.590540
6     6.580190     6.318700
6     5.438950     5.023380
6     6.941020     6.670070
6     7.011180     6.455420
6     6.476220     6.105130
6     6.956170     6.760870
6     6.389310     6.010200
6     5.763970     5.164640
6     6.573140     6.265490
6     5.709750     5.342500
6     6.121790     5.739120
6     7.494380     6.696270
6     6.364710     6.068850
6     6.829490     6.397060
6     6.703970     5.776940
6     6.702700     5.194280
6     5.141430     4.990930
6     4.952580     4.488580
6     6.511860     6.018000
6     5.954780     5.402640
6     6.164290     5.400950
6     8.083640     7.487420
6     8.384840     7.534750
6     5.926580     5.647190
6     7.193010     6.699600
6     5.614390     5.288490
6     6.797210     6.319270
6     6.155530     5.753880
6     6.425050     6.182900
6     5.611460     5.177890
6     7.080330     6.613670
6     7.127620     6.825250
6     6.738210     6.171630
6     7.324000     6.627420
6     7.883320     7.129210
6     5.451060     5.067400
6     7.975300     7.610640
6     6.496340     6.186210
6     6.061040     5.719310
6     7.370270     6.912460
6     5.870530     5.488220
6     7.005100     6.673580
6     5.837640     5.125830
6     5.165390     4.752210
6     7.885150     7.218620
6     5.936970     5.285730
6     5.967000     5.707640
6     6.257270     5.542140
6     6.827120     6.266250
6     5.121490     4.822020
6     7.817410     7.317860
6     5.875760     5.651740
6     6.774000     6.372290
6     5.867060     5.471580
6     6.342610     5.698560
6     7.790330     7.001300
6     4.682300     4.406330
6     6.540130     5.995780
6     7.284550     6.906640
6     5.999680     5.287250
6     5.794640     5.167110
6     7.369010     6.538430
6     7.287700     6.900520
6     6.693250     6.038750
6     6.025830     5.663450
6     6.988130     6.783210
6     7.476800     6.717430
6     6.507050     6.168240
6     6.365240     5.633780
6     6.873560     6.344640
6     6.983520     6.599010
6     6.707600     6.264190
6     7.294480     6.682320
6     6.052560     5.590630
6     6.097450     5.821510
6     7.457590     6.486320
6     7.354850     6.724880
6     6.181920     5.711990
6     6.382540     6.001830
6     6.332050     5.817350
6     5.766150     5.030890
6     7.206250     6.518600
6     6.449280     6.076790
6     5.247480     4.593040
6     6.975980     5.585660
6     6.619620     6.152970
6     6.902900     5.539670
6     5.688440     5.408130
6     5.434250     5.010660
6     7.216180     6.787190
6     6.698210     5.873620
6     6.283810     5.439680
6     6.111520     5.725530
6     6.345210     6.068320
6     6.820910     6.423920
6     5.914820     5.288610
6     7.335800     6.818080
6     5.989650     5.804640
6     6.493220     6.114930
6     6.983030     6.604070
6     6.610830     6.109080
6     6.176640     5.621320
6     6.103990     5.704200
6     6.172770     5.759960
6     7.021710     6.797280
6     5.700920     5.404620
6     6.538710     5.667080
6     7.128150     6.400300
6     6.624320     6.367570
6     6.715110     6.210780
6     6.492280     6.067820
6     5.456660     4.610700
6     7.513770     6.514900
6     7.186150     6.453160
6     6.716220     5.911110
6     7.241200     6.597110
6     7.370980     6.779690
6     8.130690     7.602170
6     6.028400     5.200440
6     6.578230     6.062280
6     8.307950     7.613270
6     7.332300     6.968940
6     6.799680     6.302060
6     6.132720     5.860070
6     5.669370     5.269630
6     5.708560     5.168590
6     5.552120     5.288590
6     5.109290     4.969890
6     6.568810     6.709410
6     6.835140     6.688700
6     7.766650     6.762990
6     6.748200     6.248350
6     6.605140     6.651150
6     6.539090     5.930170
6     7.492480     7.347040
6     4.817650     4.129970
6     6.030120     5.622350
6     6.470820     5.860440
6     6.613360     6.155410
6     6.322400     5.588180
6     5.941450     5.508250
6     7.041350     6.637570
6     7.342960     5.944310
6     5.466570     5.187210
6     5.622460     5.463250
6     7.356510     7.108720
6     8.154310     7.566550
6     6.664820     5.947050
6     6.467080     5.927800
6     6.875040     6.115390
6     5.939780     5.407540
6     4.251000     4.156510
6     5.818880     5.374950
6     4.766830     4.175250
6     6.604420     6.238190
6     6.663450     6.177600
6     6.298930     5.631900
6     6.750460     6.245330
6     7.606020     6.750490
6     7.354840     7.027200
6     5.273050     4.883700
6     6.854470     6.096450
6     6.065530     5.354740
6     6.454950     6.075850
6     6.752330     6.337830
6     6.474340     5.888000
6     7.675920     7.303750
6     6.255200     5.678930
6     6.793570     5.883170
6     6.337710     5.833120
6     5.019460     4.677290
6     5.892580     5.274980
6     6.447080     6.034080
6     7.777070     7.278400
6     6.156110     5.695190
6     5.594990     5.126700
6     6.092440     5.687040
6     6.264550     5.448710
6     5.845260     5.186510
6     7.543620     6.768870
6     7.433860     6.185710
6     7.394210     7.123910
6     4.888040     4.346050
6     5.905020     5.454790
6     5.826970     5.569050
6     6.480310     5.968230
6     6.657290     6.172480
6     6.250490     5.778150
6     5.899620     5.567780
6     7.448210     6.829880
6     5.481190     5.110410
6     6.462550     5.756220
6     6.877220     6.145340
6     6.577370     5.761670
6     6.309760     5.895500
6     7.480030     6.758620
6     7.424450     6.889910
6     6.563520     6.188030
6     6.149440     5.477970
6     6.074420     5.721290
6     5.889660     5.331810
6     7.564260     6.960070
6     6.274220     5.348280
6     6.269680     5.850640
6     6.427950     5.689260
6     6.390940     5.839940
6     6.189330     5.789580
6     7.019810     6.156330
6     6.698520     6.003060
6     6.767600     6.073020
6     7.341540     6.587180
6     7.025300     6.580540
6     6.924440     6.447740
6     4.442250     4.085810
6     6.172620     5.943420
6     5.655970     4.818330
6     8.054890     7.557810
6     6.297020     6.000560
6     6.570980     5.829690
6     6.682480     6.020390
6     7.986380     7.506850
6     5.929180     5.526590
6     7.527310     7.195250
6     6.833450     6.430420
6     6.529460     5.849830
6     6.814220     6.598210
6     7.558490     7.460080
6     7.549190     6.952070
6     6.344240     5.642400
6     5.934000     5.475830
6     5.394020     5.223620
6     6.351500     5.836550
6     6.631120     5.920770
6     6.534530     5.417650
6     6.460000     5.795330
6     5.344210     5.047740
6     6.030220     5.591430
6     6.788070     6.256170
6     6.612610     5.956680
6     5.635230     5.390280
6     5.499330     4.923240
6     6.434200     6.159130
6     6.901310     6.303440
6     6.857090     6.442330
6     6.732640     6.220670
6     5.883950     5.418710
6     6.008660     5.359620
6     6.762760     6.143880
6     6.348560     5.731110
6     7.313370     7.133040
6     5.894550     5.520830
6     5.173680     5.141050
6     5.211980     4.874130
6     6.140560     5.606270
6     6.745290     5.936400
6     6.286570     5.337020
6     5.553190     5.484840
6     6.671270     6.369590
6     7.309900     6.504700
6     7.006770     6.646160
6     8.736860     8.101230
6     7.376270     6.309310
6     6.538320     6.085200
6     4.967500     4.604120
6     7.014810     6.667590
6     7.886690     6.894160
6     6.878570     6.245430
6     6.263940     5.628900
6     7.943080     7.544160
6     6.015720     5.127920
6     6.609000     5.924220
6     6.902250     6.330140
6     5.136320     4.373970
6     6.730110     6.298170
6     5.826440     5.121440
6     6.566540     5.666140
6     6.633480     6.357080
6     5.979860     5.637820
6     7.340010     6.470060
6     5.630440     5.124160
6     6.819960     5.744360
6     6.294910     5.924430
6     8.235300     7.449300
6     6.572520     6.088650
6     6.461850     5.598910
6     5.564020     5.365960
6     6.730750     6.333010
6     5.992990     5.761640
6     6.664010     6.115460
6     7.027860     6.786910
6     8.849940     8.090760
6     6.371470     5.756810
6     6.608060     6.120060
6     7.450340     6.965660
6     6.617050     5.680460
6     6.527620     6.030040
6     6.488930     6.065570
6     6.860950     6.495960
6     6.816730     6.264780
6     6.200660     6.094470
6     6.410260     5.770810
6     7.510820     7.002670
6     5.715740     5.225370
6     5.841530     5.213200
6     7.386700     6.736150
6     5.269070     5.148370
6     5.268400     5.002670
6     6.028320     5.595970
6     6.522970     6.224520
6     6.706720     6.176020
6     6.429610     5.917070
7     6.894310     6.549230
7     8.639220     8.048110
7     6.685440     6.272430
7     6.885670     6.580380
7     6.791330     6.167800
7     7.815890     7.234330
7     7.121280     6.632450
7     7.586300     6.853920
7     6.092650     5.928710
7     5.627500     4.322350
7     6.666950     5.750770
7     8.044490     7.237940
7     6.311010     5.246600
7     6.484990     6.221320
7     6.176240     5.863290
7     7.536220     7.158840
7     7.537810     6.959850
7     5.969240     5.419980
7     5.991890     5.354550
7     7.155650     6.687150
7     7.022970     6.340790
7     6.681080     6.211830
7     6.352160     5.327810
7     5.973850     5.601450
7     6.604610     6.139450
7     7.286820     6.429180
7     6.406200     5.170020
7     6.760110     6.166830
7     8.330630     7.852200
7     6.940920     6.166660
7     7.509540     6.948420
7     5.928400     5.642120
7     7.154230     6.500800
7     6.265120     5.665980
7     6.557080     5.991480
7     4.094370     3.544570
7     6.131030     5.529430
7     6.292380     5.452810
7     6.518130     6.180760
7     7.008260     6.286220
7     6.900730     6.430060
7     5.898700     4.985040
7     6.876010     6.122530
7     7.669930     7.157130
7     6.788000     6.081070
7     5.449590     5.426770
7     6.912240     6.737500
7     7.179910     6.697520
7     7.567090     7.234750
7     6.409200     6.051460
7     6.414710     5.921650
7     5.936730     5.684260
7     7.051490     6.813560
7     6.424450     6.305730
7     6.787630     6.014550
7     5.033280     4.842500
7     6.347150     5.972710
7     5.797150     5.442190
7     6.507480     5.575540
7     5.629290     5.271040
7     6.760670     6.084340
7     8.226230     7.518660
7     6.322310     5.839310
7     6.553830     5.731730
7     7.153250     6.311850
7     6.049460     5.615010
7     6.634220     6.431880
7     6.330750     5.774670
7     6.664090     6.307460
7     6.578140     6.232660
7     6.380360     5.937840
7     6.936470     6.546810
7     6.618380     6.013250
7     6.431800     5.981440
7     6.984270     6.237930
7     6.565900     5.819950
7     7.754980     7.487510
7     6.728880     6.204570
7     7.250480     6.703210
7     6.890950     6.352700
7     7.344800     6.870050
7     6.636800     6.299490
7     6.291770     5.925530
7     6.383740     5.185670
7     7.445420     6.960190
7     6.789990     6.453200
7     6.184570     5.729540
7     6.949060     6.527780
7     6.227420     6.159600
7     6.651800     5.810380
7     6.367310     5.826090
7     6.457020     5.826760
7     7.758820     7.340290
7     6.912010     6.250900
7     6.190870     5.672460
7     6.791070     6.555720
7     6.800180     6.094330
7     6.964680     6.519050
7     6.289740     5.678800
7     6.686030     6.163100
7     6.620600     6.067120
7     6.148200     5.741430
7     7.957830     7.505540
7     6.132120     5.725630
7     5.995570     5.501950
7     7.152750     6.694020
7     6.138590     5.388340
7     6.952280     6.486590
7     6.193970     5.747570
7     7.493710     7.134490
7     6.893050     6.111530
7     7.270870     6.460520
7     6.381970     5.635310
7     6.425070     5.709840
7     6.665380     5.921790
7     5.429100     5.117180
7     5.752670     5.500140
7     7.282230     6.757250
7     5.461170     5.105890
7     7.751310     7.114100
7     6.359900     5.976480
7     6.860680     6.275880
7     6.929790     6.534490
7     6.182160     5.056410
7     6.233050     5.830480
7     7.022450     6.661260
7     5.537490     5.495550
7     6.844780     6.307100
7     7.407320     6.974640
7     8.672500     7.738840
7     6.596590     6.147430
7     7.228690     6.651910
7     5.172680     5.108540
7     6.361490     5.617270
7     7.400820     6.771400
7     6.814870     6.107030
7     6.007650     5.525050
7     6.264680     6.011130
7     6.852760     6.109140
7     7.636460     6.899870
7     8.333140     7.936920
7     5.946740     5.394700
7     7.036630     6.431060
7     6.662140     6.140240
7     6.378510     5.160630
7     5.753000     5.479330
7     6.678830     6.117530
7     6.794890     6.267110
7     5.948900     5.370230
7     7.067730     6.447470
7     6.559660     5.631170
7     6.730510     6.041130
7     6.394530     5.877550
7     7.038630     6.176240
7     6.351000     5.999460
7     6.207620     5.782630
7     4.775320     4.591450
7     5.996390     5.646290
7     6.243310     5.858060
7     6.602450     6.109340
7     6.583100     6.050510
7     6.711500     6.214330
7     6.245960     5.425520
7     6.253980     5.580280
7     5.585700     5.144160
7     7.363020     6.769580
7     6.892990     6.199820
7     6.692490     5.836270
7     6.915270     6.235800
7     6.269390     5.955750
7     7.045450     6.564730
7     6.823540     6.264150
7     6.456090     6.257950
7     7.504420     6.971130
7     6.900130     6.137960
7     6.601890     6.056920
7     6.820930     6.339780
7     6.688850     6.115490
7     7.736520     7.466850
7     6.852130     6.506290
7     7.361280     6.729970
7     6.871410     6.206530
7     6.737960     6.305170
7     6.415040     6.097590
7     5.778680     5.150300
7     5.721760     4.953030
7     6.501240     6.324200
7     6.597210     6.390820
7     6.924450     6.370580
7     5.786380     5.613530
7     8.359100     7.470430
7     7.900330     7.134040
7     6.649720     5.954790
7     6.801110     6.395040
7     8.077360     7.376390
7     6.674960     6.027470
7     8.125440     7.611910
7     5.842190     5.436380
7     6.291340     5.841990
7     6.986360     6.802510
7     6.831360     6.227880
7     5.608310     5.388290
7     7.268490     6.877250
7     6.330660     5.863950
7     5.490220     4.933160
7     6.484940     5.955250
7     6.875880     6.303760
7     5.720620     4.705750
7     6.170630     5.795500
7     5.669990     4.823610
7     6.476540     6.121540
7     7.711160     7.073530
7     6.050600     5.464470
7     6.510560     6.025140
7     6.953390     6.430580
7     7.530980     6.965680
7     6.377850     5.942010
7     7.072170     6.482870
7     6.972130     6.320470
7     6.682280     6.244410
7     5.857800     5.375890
7     8.122420     7.421440
7     7.379980     6.714860
7     6.541410     6.261270
7     6.550360     6.055180
7     7.212060     6.683430
7     7.304350     6.066560
7     7.685940     6.937750
7     5.605540     5.069680
7     6.415360     5.749520
7     6.701530     6.174080
7     5.316600     5.093610
7     7.173420     6.741550
7     6.118380     5.644610
7     5.987290     5.335950
7     6.546160     5.564570
7     7.639970     6.648000
7     5.549640     4.924910
7     6.476270     5.876250
7     6.223710     5.885750
7     5.696310     5.464700
7     6.434510     5.707120
7     6.343230     5.262130
7     7.935020     7.283130
7     7.022500     6.586680
7     6.811030     6.251060
7     6.130000     5.509660
7     7.381450     6.816790
7     5.756570     5.254950
7     8.139800     7.513000
7     7.113860     6.563360
7     6.260810     5.820150
7     7.633070     6.896190
7     7.520030     7.002100
7     6.399090     6.012670
7     6.908470     6.545220
7     7.881530     6.718240
7     6.431420     5.869360
7     6.303010     5.992840
7     7.394950     6.560390
7     6.937760     6.846800
7     5.950380     5.497660
7     6.978770     6.582280
7     7.654760     7.193810
7     7.363770     6.765360
7     6.697950     6.291680
7     6.678010     6.535030
7     7.441660     6.796360
7     6.959850     6.265270
7     6.727060     6.223070
7     5.273810     4.912760
7     5.882800     5.812210
7     6.852070     6.179930
7     8.008770     7.209980
7     5.823890     5.802880
7     6.983150     6.673450
7     7.732700     6.822160
7     7.673500     7.193010
7     6.343980     5.885690
7     5.964530     5.661580
7     7.410100     6.662670
7     6.194760     6.110570
7     6.411340     6.061910
7     6.089490     5.607470
7     7.874760     7.543310
7     7.127720     6.354720
7     6.177420     5.654470
7     8.106130     7.496950
7     7.925090     7.626800
7     7.327230     6.929470
7     6.023750     5.503140
7     6.689250     6.086490
7     6.152540     5.646490
7     8.050430     7.273420
7     6.309990     5.821950
7     5.807480     5.169540
7     6.619780     5.938990
7     7.055070     6.618150
7     7.176180     6.983020
7     6.669930     5.761090
7     6.712860     6.100690
7     7.420150     6.500520
7     5.633430     5.432150
7     6.784380     6.465280
7     5.862660     5.084870
7     6.317010     5.723270
7     6.926960     6.629920
7     6.651420     6.150730
7     6.674750     6.226370
7     6.050540     5.637410
7     7.462180     6.935700
7     6.557540     5.739490
7     7.036210     6.594590
7     6.312000     5.750210
7     7.565430     7.034750
7     7.626090     7.301310
7     7.536450     6.992650
7     6.565830     5.794990
7     6.190440     5.647810
7     5.919850     5.202080
7     6.638240     6.216910
7     6.707860     5.887790
7     6.401830     5.518580
7     6.625230     6.225560
7     6.323260     5.563630
7     7.235010     6.339090
7     6.773820     6.092200
7     7.803250     7.255380
7     7.661270     7.247120
7     7.139040     6.628410
7     7.098520     6.492480
7     7.100300     6.357760
7     7.006200     6.624070
7     6.900830     6.281700
7     6.040330     5.129180
7     7.034990     6.478790
7     6.515230     5.937050
7     7.338490     6.802900
7     5.209120     4.787900
7     5.834470     5.395950
7     7.005510     6.190990
7     7.484780     7.270740
7     5.641730     5.270270
7     6.859140     6.103420
7     6.591760     6.129300
7     6.791100     6.268960
7     6.457180     5.992690
7     5.619380     5.272820
7     5.700220     5.324510
7     7.413550     6.720860
7     7.542700     6.929890
7     7.281220     6.634740
7     6.702380     5.673650
7     6.507730     6.181720
7     5.817960     5.537370
7     6.283430     5.723270
7     7.452220     6.500720
7     6.223220     5.507370
7     6.342610     5.510530
7     7.821320     7.381630
7     7.091510     6.624360
7     6.655640     5.828720
7     7.322800     6.332620
7     7.639600     7.185970
7     6.995420     6.195020
7     5.424610     4.820110
7     6.806130     6.338420
7     6.417690     5.551940
7     6.955240     6.362470
7     6.768360     6.276080
7     7.828940     6.875010
7     7.368380     6.529450
7     8.660220     7.624040
7     6.933700     6.373550
7     6.682250     5.936640
7     6.069360     5.551350
7     6.532840     6.175550
7     6.828550     6.417880
7     7.695540     6.892050
7     6.911820     6.293790
7     7.446710     7.212730
7     6.862390     5.942500
7     7.174050     6.844660
7     5.806020     5.469570
7     6.693920     5.991380
7     7.984490     7.427340
7     6.695510     6.187520
7     6.131940     5.679360
7     6.143070     5.711420
7     7.416690     6.865150
7     7.751590     7.414050
7     6.469170     5.773170
7     6.182140     5.708330
7     6.577800     5.850610
7     7.157200     6.481720
7     6.832690     6.125040
7     5.562170     5.022230
7     6.289500     5.849090
7     6.559400     6.077420
7     5.581160     5.171600
7     7.885370     7.243080
7     6.050290     5.795330
7     6.162150     5.657940
7     5.444270     5.032110
7     7.799020     7.488060
7     7.170050     6.750310
7     6.816630     6.099930
7     6.563580     6.105650
7     6.602530     5.976380
7     5.434360     5.197960
7     6.768930     5.943700
7     6.119360     5.398290
7     6.379580     6.001480
7     7.502730     6.943170
7     8.832140     7.628730
7     8.007260     7.795450
7     5.832680     5.345680
7     8.633450     7.835870
7     6.211540     5.951210
7     6.819440     6.263570
7     7.835590     7.122010
7     7.712320     7.126890
7     7.497920     7.117710
7     6.829810     6.464870
7     6.284050     5.782340
7     6.967640     6.436190
7     5.884490     5.521360
7     7.096060     6.468030
7     6.786050     6.360500
7     5.534860     5.197940
7     6.269590     5.900500
7     6.098790     5.789790
7     5.808970     5.224500
7     6.500630     6.092010
7     7.131030     6.395160
7     6.952130     5.762460
7     6.810780     6.336050
7     6.229730     5.374660
7     5.252700     5.210230
7     6.967480     6.587010
7     8.039790     7.459620
7     7.315260     6.531010
7     7.202050     6.889130
7     6.931920     6.596260
7     6.705330     6.062280
7     5.910630     5.216940
7     7.019160     6.358390
7     5.668850     5.251340
7     6.944890     6.601660
7     6.939270     5.955140
7     6.946980     6.622760
7     5.735430     5.018670
7     5.821740     5.132510
7     7.111730     6.617380
7     7.048750     6.606800
7     5.064280     4.669520
7     8.781910     7.987920
7     6.944300     5.815540
7     6.603840     5.883190
7     6.830330     6.341880
7     5.822450     5.533910
7     7.225450     6.780440
7     6.022410     5.469860
7     7.359810     7.064890
7     6.436900     5.864340
7     7.233750     6.378050
7     5.538490     5.028700
7     6.785250     6.444410
7     7.189800     6.767850
7     6.975770     6.536740
7     6.673910     5.960730
7     5.882230     5.532520
7     5.716380     4.599220
7     5.793100     5.329640
7     6.738020     6.242700
7     6.594710     5.889180
7     6.239370     5.958980
7     7.179100     6.628210
7     6.097290     5.690880
7     6.312410     6.125590
7     6.349780     5.676770
7     8.074740     7.632480
7     6.486100     6.057580
7     5.873880     5.386040
7     7.440330     6.861850
7     6.443230     5.893410
7     6.671230     6.303670
7     7.906030     7.505400
7     5.737350     5.191000
7     6.302030     5.837170
7     6.211710     5.903950
7     7.034340     6.733360
7     7.903600     7.463690
7     6.598440     6.445910
7     6.845570     6.095470
7     7.001950     6.586540
7     6.969240     6.488140
7     6.430600     6.250810
7     6.640670     6.085640
7     6.193440     5.854580
7     6.942910     6.263500
7     6.882350     6.407180
7     7.551740     7.063830
7     5.745360     5.373120
7     8.015480     7.892750
7     7.627370     7.234200
7     6.889020     5.847810
7     7.619930     7.089640
7     6.263810     5.729280
7     5.770000     4.891120
7     7.112110     6.551900
7     7.616420     7.312430
7     6.819510     6.159620
7     5.794280     5.557740
7     6.664490     6.326820
7     6.548530     5.943310
7     6.357320     5.633030
7     7.025860     6.905300
7     6.576000     6.259690
7     6.752900     6.112590
7     6.896880     6.415190
7     7.866320     7.139670
7     7.490240     7.034980
7     6.357630     5.638540
7     6.910750     6.511770
7     7.341760     6.611790
7     6.421440     5.950320
7     6.083280     5.532850
7     5.363720     4.459110
7     7.882300     7.515740
7     5.808240     5.348560
7     7.719520     6.900300
7     7.250290     6.872970
7     6.002420     5.587030
7     5.278490     4.780510
7     5.658890     5.391430
7     6.641050     5.929050
7     7.704670     6.890270
7     7.581080     7.104780
7     6.350410     5.875500
7     7.285560     6.679140
7     6.365740     5.704840
7     6.910620     6.101610
7     5.491630     4.633490
7     6.260170     5.772460
7     5.482920     5.348140
7     7.296120     6.658140
7     7.681900     7.017270
7     7.118910     6.679150
7     6.728440     5.942270
7     5.936570     5.835100
7     6.592850     5.651320
7     6.464750     6.205120
7     5.853890     5.408040
7     6.251060     5.645670
7     6.870130     6.454880
7     5.575280     5.247280
7     7.007960     6.756390
7     7.187530     6.539480
7     6.741990     6.171520
7     7.331820     6.885530
7     6.675800     6.025840
7     6.096150     5.449730
7     6.794780     6.399710
7     5.824580     5.348710
7     6.256660     5.760820
7     7.503070     6.706460
7     6.440550     6.285830
7     7.041230     6.729480
7     6.758070     5.987150
7     7.027200     5.423390
7     5.171460     5.036850
7     4.957210     4.530020
7     6.663270     6.315950
7     5.973590     5.669060
7     6.335160     5.558320
7     8.234710     7.591650
7     8.408890     7.535450
7     6.100980     5.751870
7     7.407370     6.966200
7     5.778110     5.349010
7     6.874570     6.415030
7     6.265900     5.790420
7     6.723920     6.248430
7     6.014940     5.204400
7     7.474520     6.896140
7     7.169820     6.981140
7     6.785660     6.312680
7     7.400130     6.815810
7     7.974760     7.255570
7     5.502810     5.119980
7     8.031470     7.620490
7     6.724390     6.214580
7     6.383730     5.888900
7     7.466170     7.027260
7     6.103900     5.608700
7     7.167950     6.775280
7     5.883500     5.190980
7     5.270320     4.991090
7     8.349130     7.432430
7     6.176060     5.553900
7     6.103550     5.804130
7     6.273060     5.610010
7     7.259840     6.521890
7     5.176640     5.019010
7     7.874900     7.415870
7     6.119110     5.761950
7     6.820260     6.477010
7     5.898480     5.558600
7     6.469710     5.815770
7     7.947970     7.150180
7     4.740180     4.534620
7     6.699300     6.098260
7     7.516490     7.223770
7     6.234400     5.589210
7     5.827330     5.315100
7     7.420070     6.549420
7     7.601040     6.970580
7     6.901580     6.180810
7     6.054000     5.861750
7     7.097970     6.816230
7     7.584760     6.858230
7     6.918620     6.424070
7     6.756790     5.945230
7     7.030660     6.620080
7     7.138210     6.641300
7     6.739180     6.287340
7     7.457190     6.707160
7     6.181550     5.721340
7     6.127940     5.867550
7     7.466280     6.817050
7     7.401640     6.848770
7     6.323390     5.723890
7     6.582770     6.131930
7     6.457970     5.920520
7     5.824610     5.347560
7     7.277670     6.554860
7     6.697810     6.261890
7     5.649490     4.721590
7     7.059010     6.215700
7     6.735280     6.273920
7     6.946340     5.861640
7     6.061700     5.456720
7     5.618470     5.161230
7     7.300330     6.984540
7     6.771950     6.261510
7     6.458530     5.642640
7     6.296810     5.867930
7     6.464480     6.088760
7     7.084270     6.514220
7     6.130170     5.391350
7     7.544580     7.036880
7     6.365300     6.116810
7     6.692880     6.223000
7     7.046800     6.755420
7     6.724400     6.153970
7     6.567280     5.702860
7     6.272930     5.868190
7     6.515180     5.837120
7     7.274970     6.831610
7     5.862250     5.711070
7     6.634110     5.859200
7     7.181300     6.565590
7     6.832470     6.396400
7     7.166550     6.592510
7     6.528640     6.189740
7     5.586620     4.688880
7     7.595580     6.686640
7     7.266440     6.529180
7     6.738510     5.957440
7     7.321010     6.963810
7     7.459220     6.898840
7     8.144640     7.647340
7     6.068230     5.592350
7     6.684000     6.267340
7     8.431480     7.630790
7     7.468480     6.990650
7     6.932300     6.393540
7     6.249690     5.969040
7     5.725470     5.349650
7     6.095350     5.471240
7     5.662650     5.340610
7     5.522270     5.222040
7     7.319880     6.858790
7     6.856470     6.740330
7     7.800920     6.822090
7     6.953900     6.305010
7     6.861350     6.712870
7     6.589180     6.127420
7     7.819540     7.382420
7     4.923570     4.268890
7     6.156800     5.682200
7     6.516140     5.862110
7     6.758600     6.209950
7     6.481810     5.717100
7     6.027120     5.592700
7     7.339020     7.080640
7     7.385340     5.986580
7     5.676170     5.248710
7     5.727550     5.594570
7     7.368060     7.244220
7     8.319430     7.623460
7     6.875210     6.102970
7     6.576980     5.984340
7     7.210760     6.341320
7     6.345840     5.605730
7     4.699440     4.411020
7     5.876620     5.591680
7     4.907050     4.257260
7     6.806220     6.254410
7     7.095430     6.441380
7     6.332980     5.777530
7     6.775670     6.409860
7     7.811690     6.779940
7     7.490040     7.111160
7     5.541010     5.311410
7     6.951840     6.157970
7     6.074810     5.478110
7     6.748500     6.198300
7     6.917730     6.438340
7     6.653750     5.991400
7     7.800430     7.397220
7     6.381360     5.734730
7     6.834510     5.909960
7     6.440570     5.885710
7     5.036850     4.921170
7     6.046700     5.324280
7     6.473600     6.137030
7     7.922690     7.401460
7     6.376290     6.102590
7     5.834810     5.218030
7     6.221960     5.694120
7     6.351770     5.777070
7     6.111630     5.225600
7     7.605140     6.922930
7     7.648830     6.674030
7     7.786360     7.410480
7     5.128090     4.579920
7     5.980910     5.705320
7     6.174770     5.941870
7     6.589870     6.196060
7     6.686120     6.183940
7     6.530350     5.886970
7     5.960780     5.766440
7     7.608720     6.980730
7     5.666580     5.381880
7     6.700220     6.118570
7     6.972590     6.211030
7     6.705040     5.921530
7     6.332250     6.091240
7     7.646340     7.065590
7     7.528790     6.959820
7     6.665070     6.314120
7     6.235060     5.586390
7     6.156860     5.870110
7     5.944310     5.407140
7     7.711850     6.967080
7     6.338870     5.391870
7     6.421990     5.900850
7     6.482440     5.907480
7     6.513880     6.149470
7     6.383930     5.969740
7     7.035810     6.365590
7     6.797040     6.154160
7     6.790800     6.098840
7     7.450290     6.735270
7     7.085840     6.935920
7     6.942000     6.611790
7     4.638760     4.324520
7     6.228460     5.993470
7     5.831730     4.882130
7     8.295840     7.583890
7     6.398310     6.137400
7     6.651570     5.963820
7     6.769650     6.259090
7     8.017560     7.595050
7     6.403270     5.604790
7     7.815650     7.257230
7     6.995370     6.565370
7     6.589060     5.895280
7     6.875880     6.720270
7     7.758040     7.562330
7     7.913260     7.031030
7     6.575420     5.846420
7     6.142300     5.637470
7     5.667150     5.410300
7     6.653900     6.092020
7     6.811750     5.978620
7     6.574470     5.526000
7     6.564150     6.019560
7     5.464830     5.228920
7     6.269790     5.690470
7     6.814760     6.361920
7     6.684970     6.241410
7     5.814960     5.510500
7     5.724910     5.142980
7     6.536080     6.242400
7     7.142080     6.392270
7     7.079550     6.491680
7     6.808760     6.247190
7     6.009170     5.477460
7     6.055020     5.602000
7     6.789470     6.156840
7     6.452000     5.878620
7     7.449960     7.172740
7     5.964710     5.541350
7     5.601630     5.233900
7     5.514180     4.987670
7     6.297800     5.703430
7     6.891770     5.996640
7     6.386500     5.682560
7     5.952990     5.687600
7     6.915520     6.395010
7     7.637480     6.603940
7     7.052970     6.792970
7     8.835380     8.345110
7     7.410720     6.352660
7     6.993680     6.126830
7     5.395270     4.951630
7     7.214760     6.773700
7     7.941000     7.124990
7     6.942210     6.439790
7     6.427550     5.681650
7     8.482380     8.077490
7     6.037250     5.237000
7     6.853740     6.303400
7     7.060120     6.490230
7     5.295920     4.565830
7     7.037620     6.407200
7     5.947410     5.553010
7     6.607730     5.905980
7     6.900360     6.652700
7     6.260520     5.762060
7     7.490960     6.509340
7     5.968890     5.477080
7     7.103380     5.837510
7     6.317180     6.030750
7     8.415190     7.578880
7     6.728760     6.186990
7     6.503010     5.889050
7     5.837350     5.637350
7     6.951180     6.433890
7     6.007520     5.777150
7     6.763290     6.270820
7     7.318780     6.960790
7     8.857730     8.174070
7     6.510450     5.790860
7     6.783820     6.168240
7     7.517120     7.055800
7     6.782090     6.082000
7     6.571050     6.180020
7     6.605780     6.204180
7     7.006180     6.583090
7     6.981910     6.486970
7     6.352830     6.146440
7     6.550520     6.126240
7     7.625350     7.130380
7     6.058910     5.472030
7     5.977400     5.241640
7     7.459250     6.856430
7     5.806340     5.424870
7     5.324190     5.191290
7     6.185890     5.740630
7     6.724440     6.417660
7     6.741730     6.223680
7     6.568460     6.000640
8     7.194110     6.692420
8     8.748080     8.116740
8     6.817940     6.325080
8     6.894230     6.589920
8     6.914540     6.276550
8     7.838660     7.306360
8     7.187020     6.745050
8     7.612360     6.937120
8     6.438420     5.948890
8     5.687040     4.430690
8     6.709770     5.841240
8     8.067610     7.337690
8     6.353090     5.477030
8     6.630650     6.295320
8     6.223430     5.960280
8     8.190880     7.225020
8     7.711900     7.053750
8     6.415010     5.484710
8     6.133160     5.359640
8     7.156360     6.692990
8     7.127980     6.593640
8     6.792370     6.245260
8     6.511250     5.406090
8     6.112640     5.668300
8     6.698550     6.265820
8     7.324810     6.620570
8     6.440570     5.235220
8     6.915450     6.239210
8     8.368130     7.893330
8     6.951870     6.193340
8     7.586060     7.034200
8     5.967610     5.674080
8     7.198340     6.584050
8     6.351780     5.771070
8     6.686700     6.150100
8     4.156370     3.715900
8     6.233330     5.749690
8     6.453360     5.474090
8     6.568620     6.247870
8     7.082220     6.403880
8     7.126600     6.471990
8     5.995600     5.074360
8     7.004300     6.131140
8     7.870410     7.253150
8     6.931750     6.370480
8     5.851680     5.564020
8     7.064040     6.822700
8     7.220220     6.721000
8     7.620780     7.342730
8     6.536690     6.114650
8     6.664150     5.969340
8     5.958260     5.848910
8     7.186340     6.889900
8     6.829490     6.324780
8     6.822780     6.229090
8     5.306350     5.079520
8     6.417210     6.143600
8     6.305990     5.549400
8     6.677660     5.860200
8     5.925040     5.414930
8     6.933060     6.205240
8     8.263470     7.781950
8     6.385500     5.933900
8     6.570790     5.864480
8     7.195440     6.389740
8     6.135420     5.667300
8     6.752440     6.485980
8     6.465440     5.828320
8     6.818640     6.376320
8     6.760540     6.368090
8     6.420170     6.118070
8     6.980430     6.617280
8     6.663490     6.115380
8     6.540610     6.072850
8     6.995730     6.278600
8     6.612570     6.037400
8     7.840460     7.548250
8     6.840980     6.252990
8     7.357380     6.886580
8     6.941430     6.406800
8     7.481530     6.876810
8     6.811620     6.354810
8     6.324580     6.075350
8     6.717230     5.299770
8     7.583720     7.030190
8     6.936310     6.550870
8     6.588250     5.919480
8     7.016610     6.589160
8     6.660980     6.337880
8     6.712830     6.384790
8     6.602460     5.846240
8     6.581430     6.062740
8     7.809190     7.410060
8     6.964670     6.301340
8     6.269070     5.815330
8     7.084280     6.583660
8     6.883200     6.259820
8     7.258550     6.678480
8     6.414040     5.747780
8     6.824920     6.346460
8     6.703900     6.368440
8     6.177120     5.826940
8     8.127280     7.703920
8     6.268840     5.746640
8     6.115830     5.537030
8     7.231090     6.707180
8     6.366780     5.612910
8     7.353840     7.182010
8     6.352170     5.945420
8     7.677560     7.261820
8     6.969620     6.425640
8     7.287630     6.631180
8     6.464270     5.824780
8     6.581220     5.799230
8     6.882920     6.039400
8     5.837120     5.206780
8     6.045180     5.934870
8     7.481060     6.977600
8     5.592570     5.145920
8     7.817460     7.186050
8     6.456290     6.060190
8     6.956550     6.351340
8     7.041600     6.626730
8     6.260110     5.223890
8     6.296110     5.901510
8     7.133650     6.714290
8     5.766120     5.585340
8     6.959620     6.438340
8     7.426210     7.092640
8     8.792690     7.970150
8     6.799070     6.342580
8     7.270710     6.672610
8     5.450790     5.291060
8     6.448090     5.855510
8     7.592720     6.829840
8     6.858760     6.175030
8     6.134360     5.813920
8     6.360820     6.108010
8     7.059690     6.468440
8     7.717000     7.061110
8     8.372310     8.045950
8     6.197570     5.486570
8     7.118090     6.467860
8     6.711470     6.224460
8     6.430850     5.204170
8     5.807510     5.581000
8     6.681040     6.119970
8     6.839280     6.298540
8     5.980020     5.412030
8     7.193230     6.633890
8     6.581170     5.811880
8     6.968360     6.105960
8     6.502170     6.006250
8     7.147040     6.288910
8     6.395560     6.036340
8     6.323180     5.916000
8     4.815200     4.926880
8     6.071380     5.710540
8     6.537380     6.026070
8     6.835600     6.371340
8     7.053100     6.139210
8     7.142340     6.404190
8     6.426220     5.471600
8     6.280340     5.612930
8     5.683230     5.196740
8     7.462660     6.896570
8     6.911960     6.225230
8     6.786480     6.057600
8     6.922920     6.340090
8     6.310320     6.103210
8     7.162300     6.834490
8     6.974960     6.322390
8     6.784270     6.414110
8     7.685860     7.148200
8     6.907690     6.272950
8     7.257480     6.057210
8     6.960770     6.477060
8     6.863310     6.449570
8     7.858660     7.557810
8     7.042910     6.624290
8     7.420080     6.886940
8     6.911220     6.594280
8     7.021170     6.471210
8     6.459340     6.110260
8     5.863100     5.571820
8     5.796320     5.467420
8     6.942960     6.419540
8     6.794080     6.397360
8     7.010610     6.380830
8     5.913980     5.704340
8     8.432630     7.511730
8     7.984410     7.233480
8     6.804100     6.021060
8     6.893880     6.427700
8     8.345090     7.501840
8     6.837530     6.078680
8     8.173350     7.707590
8     6.070290     5.646640
8     6.380350     5.903400
8     7.181010     6.856160
8     6.985430     6.247760
8     5.675210     5.390580
8     7.725190     6.930310
8     6.337710     5.956150
8     5.669700     5.020600
8     6.637560     6.189140
8     6.910340     6.319060
8     5.771910     4.839180
8     6.194670     5.822300
8     5.712910     5.001680
8     6.717670     6.484770
8     7.721870     7.090030
8     6.072620     5.587770
8     6.548510     6.068460
8     7.103730     6.497110
8     7.582830     7.034790
8     6.535990     6.050850
8     7.146560     6.577110
8     7.089830     6.380470
8     6.842550     6.529790
8     5.966870     5.497530
8     8.147610     7.504610
8     7.417610     6.776690
8     6.688810     6.402610
8     6.667630     6.065030
8     7.429610     6.878910
8     7.498340     6.330670
8     7.788550     7.122710
8     5.941800     5.207000
8     6.631560     5.953610
8     6.804910     6.481460
8     5.617080     5.245900
8     7.285270     6.760680
8     6.203700     5.856490
8     6.001970     5.341530
8     6.688890     5.829500
8     7.732530     6.811960
8     5.608060     5.062620
8     6.577080     6.080730
8     6.281140     6.041930
8     5.969850     5.508990
8     6.817260     5.963060
8     6.350450     5.329830
8     8.070820     7.347890
8     7.173290     6.679960
8     6.876540     6.421700
8     6.363020     5.873230
8     7.590330     7.031530
8     5.859380     5.344540
8     8.401050     7.721240
8     7.333140     6.665250
8     6.411450     5.977790
8     7.719490     7.087880
8     7.596660     7.050570
8     6.600670     6.151390
8     7.238190     6.603240
8     7.937570     6.728010
8     6.647180     6.026770
8     6.445300     6.053200
8     7.452720     6.595640
8     7.233570     6.964060
8     6.039910     5.840780
8     7.155860     6.790860
8     7.833070     7.347470
8     7.500490     6.832060
8     6.852800     6.328420
8     6.797530     6.665080
8     7.473120     6.982150
8     7.010350     6.450110
8     6.859250     6.322020
8     5.504420     5.115580
8     6.233720     5.925950
8     6.853140     6.229100
8     8.047440     7.245330
8     5.953890     5.907320
8     7.079510     6.728250
8     7.741620     6.864410
8     7.723610     7.431370
8     6.602130     6.176350
8     6.191000     5.682280
8     7.432850     6.825450
8     6.588590     6.321220
8     6.627670     6.121300
8     6.239390     5.653890
8     8.006260     7.626810
8     7.304370     6.414840
8     6.340920     5.723990
8     8.254490     7.634880
8     8.023170     7.672170
8     7.466010     6.980120
8     6.210340     5.663020
8     6.828520     6.131530
8     6.356960     5.731940
8     8.062700     7.338000
8     6.618140     5.953320
8     5.872730     5.435180
8     6.819780     6.222260
8     7.129960     6.782180
8     7.243720     7.009230
8     6.784640     5.813350
8     6.762900     6.231100
8     7.473160     6.643200
8     5.775550     5.491660
8     6.961040     6.599660
8     6.130530     5.270340
8     6.501130     5.766770
8     7.426010     6.991250
8     6.780270     6.169940
8     6.751290     6.331570
8     6.172260     5.657660
8     7.563910     6.996930
8     6.672270     5.845870
8     7.137790     6.708150
8     6.403520     5.928620
8     7.612670     7.110740
8     7.782280     7.682710
8     7.687880     7.041900
8     6.720200     5.901540
8     6.223640     5.785530
8     6.013370     5.464120
8     6.757320     6.233540
8     6.735980     6.000550
8     6.514070     5.567890
8     6.758420     6.468310
8     6.358130     5.634100
8     7.392910     6.418150
8     6.802540     6.105110
8     7.951850     7.475270
8     7.703880     7.417710
8     7.239930     6.755660
8     7.336190     6.733400
8     7.150150     6.422900
8     7.167440     6.800830
8     7.037130     6.419950
8     6.138910     5.326870
8     7.085910     6.713280
8     6.638510     5.987720
8     7.759070     7.051120
8     5.219550     5.115850
8     5.877330     5.601250
8     7.051850     6.221370
8     7.540760     7.319140
8     5.769100     5.519860
8     6.920270     6.178160
8     6.676920     6.156680
8     6.857530     6.396150
8     6.567180     6.134600
8     5.695790     5.456530
8     5.916520     5.636790
8     7.468540     6.881430
8     7.615490     7.012190
8     7.343710     6.734070
8     6.736960     5.773430
8     6.662550     6.326850
8     5.914590     5.640320
8     6.477700     5.772460
8     7.459080     6.532510
8     6.378150     5.795440
8     6.704000     5.850450
8     8.013160     7.406530
8     7.150090     6.673810
8     6.688770     5.933140
8     7.402450     6.434240
8     7.917190     7.410700
8     7.061380     6.371730
8     5.785110     4.996270
8     6.870670     6.381460
8     6.593800     5.704450
8     7.164020     6.479870
8     6.900470     6.379340
8     7.846840     6.897970
8     7.404420     6.618890
8     8.715660     7.821240
8     7.030950     6.521760
8     6.858450     6.077470
8     6.175820     5.690810
8     6.703780     6.258310
8     6.856050     6.561050
8     7.968080     7.179890
8     6.931630     6.433810
8     7.659720     7.300320
8     6.896340     5.981460
8     7.555700     6.978560
8     6.059800     5.545500
8     6.726460     6.143560
8     8.076650     7.608100
8     6.758190     6.226160
8     6.200780     5.890150
8     6.495710     5.810010
8     7.781160     6.923370
8     7.803450     7.511980
8     6.500710     6.117790
8     6.244290     5.866220
8     6.854330     6.037580
8     7.332980     6.674070
8     6.893730     6.161040
8     5.791740     5.314520
8     6.456390     5.977830
8     6.742660     6.161560
8     5.734440     5.204110
8     8.123080     7.284890
8     6.428990     5.837140
8     6.219440     5.728830
8     5.530490     5.100090
8     8.133840     7.659440
8     7.319590     6.790160
8     6.887860     6.384650
8     6.645770     6.354630
8     6.648750     6.055630
8     6.300300     5.587410
8     6.903320     5.983950
8     6.159220     5.526010
8     6.443270     6.116440
8     7.543700     6.967360
8     8.993060     7.711630
8     8.049630     7.844380
8     5.935530     5.367450
8     8.740220     7.929940
8     6.332290     5.997160
8     7.090190     6.329510
8     7.933760     7.283040
8     7.937150     7.253840
8     7.625440     7.201640
8     6.906250     6.484310
8     6.313350     5.796260
8     7.066560     6.462350
8     6.117860     5.799520
8     7.141230     6.606970
8     7.006100     6.386960
8     5.888310     5.231260
8     6.572550     5.931810
8     6.252630     5.985450
8     5.979520     5.299920
8     6.731460     6.127600
8     7.844160     7.051610
8     7.039690     5.959220
8     7.019150     6.337160
8     6.341220     5.586620
8     5.487890     5.211320
8     7.041360     6.672540
8     8.090530     7.644720
8     7.386250     6.833770
8     7.320600     6.897390
8     7.046550     6.618850
8     6.798210     6.178790
8     5.989980     5.285000
8     7.106240     6.464740
8     5.931790     5.338200
8     7.030510     6.614420
8     6.964950     6.007190
8     7.228290     6.737380
8     5.758110     5.432980
8     5.836130     5.138940
8     7.169170     6.689330
8     7.103590     6.743050
8     5.084040     4.796570
8     8.821040     7.997670
8     7.018050     5.870810
8     6.724230     5.981210
8     6.996820     6.356910
8     6.131640     5.626930
8     7.596120     6.904060
8     6.056910     5.571660
8     7.421620     7.136870
8     6.543020     5.997510
8     7.259460     6.633400
8     5.921970     5.118800
8     7.034190     6.564230
8     7.349300     6.890230
8     7.182020     6.572580
8     6.889880     6.222080
8     5.887030     5.623070
8     5.747150     4.854240
8     5.859530     5.342230
8     6.828440     6.424670
8     6.657140     6.012660
8     6.486810     6.111940
8     7.244700     6.743420
8     6.110000     5.842940
8     6.419650     6.225780
8     6.439940     5.699750
8     8.355580     7.661510
8     6.721000     6.112970
8     5.985060     5.576950
8     7.611010     6.894870
8     6.483680     6.131830
8     6.864490     6.496970
8     8.019590     7.546020
8     5.970020     5.387750
8     6.466980     6.026450
8     6.324540     6.046580
8     7.184660     6.779190
8     8.061770     7.511480
8     6.818660     6.478220
8     6.861920     6.182650
8     7.105160     6.675360
8     7.034530     6.569180
8     6.588290     6.289890
8     6.690790     6.107470
8     6.207550     6.198190
8     7.114150     6.286670
8     6.989130     6.486950
8     7.701080     7.078440
8     5.975240     5.536720
8     8.076050     7.983560
8     7.683570     7.270910
8     6.981410     5.892190
8     7.661090     7.107420
8     6.472300     5.877450
8     6.067630     5.581620
8     7.437160     6.761430
8     7.676080     7.465990
8     6.932340     6.560210
8     5.864060     5.662690
8     6.709840     6.391470
8     6.553450     6.044130
8     6.366190     5.762100
8     7.537990     7.135050
8     6.675590     6.289310
8     7.242050     6.225040
8     6.925670     6.494400
8     7.889880     7.226870
8     7.681480     7.067510
8     6.370940     5.756410
8     7.054950     6.682580
8     7.775780     6.730790
8     6.511820     6.005900
8     6.180360     5.597620
8     5.505810     4.569630
8     8.007770     7.600180
8     6.001410     5.385530
8     7.804400     6.989140
8     7.491860     7.131380
8     6.213970     5.602930
8     5.411100     4.917470
8     5.888610     5.433780
8     6.819660     6.179080
8     7.918700     7.120020
8     7.704400     7.201520
8     6.481640     5.911370
8     7.320420     6.745390
8     6.412050     5.937290
8     6.916890     6.143670
8     5.549080     4.916180
8     6.324420     5.849620
8     5.701080     5.375590
8     7.366820     6.995110
8     7.731510     7.128310
8     7.155790     6.880610
8     6.873310     6.129400
8     6.104650     5.891660
8     6.725800     5.914920
8     6.553220     6.226710
8     5.972840     5.526470
8     6.631440     5.821940
8     7.050920     6.501080
8     6.082410     5.359280
8     7.107950     6.849550
8     7.267870     6.924970
8     6.827700     6.231470
8     7.486910     7.002330
8     6.770340     6.098390
8     6.348590     5.610240
8     6.876700     6.578670
8     5.980980     5.537910
8     6.402760     6.043090
8     8.026850     7.036820
8     6.604440     6.326610
8     7.240730     6.765600
8     6.988520     6.253210
8     7.059910     5.462530
8     5.391210     5.223020
8     5.055640     4.704650
8     6.722980     6.322370
8     6.198000     5.679370
8     6.527180     5.699290
8     8.373440     7.809910
8     8.530910     7.554070
8     6.427970     5.797530
8     7.830100     7.274270
8     5.897990     5.481010
8     7.164880     6.576600
8     6.342350     6.184240
8     7.060270     6.329150
8     6.198770     5.452220
8     7.620030     6.932400
8     7.512230     7.054930
8     6.816250     6.352700
8     7.634290     6.818730
8     8.022230     7.264880
8     5.878550     5.336370
8     8.133900     7.759330
8     6.845580     6.307480
8     6.460790     6.013810
8     7.552600     7.053220
8     6.170410     5.777940
8     7.210750     6.853650
8     5.893290     5.442810
8     5.685820     5.058350
8     8.430740     7.471220
8     6.264840     5.563810
8     6.187470     5.836690
8     6.328760     5.670530
8     7.293160     6.665770
8     5.925040     5.037030
8     7.909380     7.469260
8     6.180530     5.812260
8     7.023640     6.575350
8     6.033830     5.642330
8     6.691680     5.959490
8     8.105870     7.175770
8     5.367220     4.582420
8     6.810810     6.285680
8     8.077440     7.345540
8     6.296150     5.671050
8     5.910430     5.354090
8     7.474640     6.805410
8     7.742350     7.006190
8     7.085120     6.410770
8     6.155330     5.912670
8     7.142790     6.923920
8     7.651940     6.978700
8     6.973710     6.502720
8     6.760760     6.048290
8     7.154830     6.834080
8     7.180930     6.811240
8     6.920630     6.334460
8     7.478200     6.951030
8     6.268570     5.790790
8     6.426280     6.093020
8     7.576610     6.880520
8     7.440830     6.868200
8     6.417510     5.933370
8     6.979410     6.254970
8     6.503950     5.948140
8     5.912940     5.537240
8     7.302430     6.631110
8     7.085130     6.421070
8     5.739070     4.919650
8     7.164940     6.351730
8     6.884640     6.407530
8     7.121640     6.114260
8     6.166290     5.638780
8     5.676020     5.230420
8     7.594310     7.070170
8     6.954070     6.313100
8     6.553230     5.897410
8     6.351490     6.018380
8     6.578030     6.150450
8     7.114430     6.689040
8     6.149830     5.615130
8     7.738860     7.076600
8     6.457500     6.131740
8     6.886830     6.258830
8     7.139460     6.872970
8     6.778160     6.210940
8     6.612770     5.813810
8     6.732730     6.407200
8     6.551000     5.876870
8     7.802790     7.275650
8     5.896930     5.810320
8     6.718710     5.926680
8     7.355900     6.635250
8     6.981280     6.430770
8     7.211610     6.675520
8     6.618690     6.241240
8     5.742290     4.946440
8     7.710280     6.820350
8     7.375240     6.700670
8     6.828300     6.157150
8     7.455250     7.151840
8     7.555640     7.000620
8     8.271580     7.674060
8     6.315780     5.878230
8     6.756040     6.335260
8     8.485570     7.693990
8     7.620240     7.201510
8     7.004570     6.402800
8     6.539300     6.076910
8     6.142960     5.478650
8     6.334980     5.545680
8     5.827640     5.464980
8     5.626240     5.453480
8     7.606290     6.976160
8     7.078750     6.866970
8     7.871090     6.868940
8     7.097500     6.495090
8     7.107370     6.905540
8     6.844000     6.146290
8     7.827110     7.448070
8     5.205490     4.446800
8     6.245090     5.733390
8     6.696120     6.183680
8     6.766190     6.284940
8     6.660790     6.327460
8     6.110950     5.687020
8     7.605030     7.359240
8     7.404100     6.038960
8     5.753750     5.325400
8     5.809410     5.699200
8     7.467220     7.335250
8     8.343200     7.696090
8     7.101890     6.447670
8     6.699320     6.129530
8     7.240460     6.357780
8     6.443640     5.615520
8     4.729730     4.502300
8     6.015790     5.624640
8     5.081900     4.381090
8     6.880120     6.263210
8     7.259230     6.535780
8     6.416270     5.888410
8     6.951330     6.636980
8     7.845110     6.906500
8     7.522880     7.197400
8     5.670830     5.370440
8     7.128070     6.185190
8     6.123790     5.506300
8     6.848390     6.410340
8     7.069340     6.646340
8     6.750390     6.170020
8     7.837260     7.421370
8     6.492890     5.806390
8     6.852010     6.003430
8     6.659260     6.069960
8     5.377600     5.010080
8     6.163330     5.428640
8     6.613920     6.172610
8     8.119290     7.467830
8     6.437190     6.141220
8     5.876020     5.782940
8     6.274060     5.815700
8     6.419180     5.919470
8     6.156160     5.640630
8     7.707000     7.022790
8     7.697150     6.826550
8     7.875210     7.608380
8     5.203850     4.648470
8     6.138030     5.819440
8     6.584130     6.282530
8     6.702190     6.300790
8     6.747960     6.234580
8     6.579410     5.917890
8     6.223690     5.820460
8     7.767180     7.129100
8     5.873160     5.715730
8     6.945150     6.335130
8     7.167400     6.249540
8     6.808810     6.021190
8     6.576320     6.246820
8     7.700100     7.175120
8     7.695020     6.993310
8     6.765790     6.379320
8     6.348430     5.672670
8     6.309820     5.918410
8     6.163590     5.464520
8     7.796190     7.017540
8     6.553840     5.407360
8     6.557010     6.057010
8     6.503150     6.048740
8     6.598550     6.264310
8     6.644370     6.262240
8     7.126030     6.428590
8     6.910440     6.227870
8     6.889370     6.258780
8     7.676750     6.949100
8     7.131080     7.010380
8     7.023180     6.680110
8     4.806930     4.430270
8     6.233760     6.086650
8     5.881680     5.104600
8     8.365880     7.626360
8     6.486420     6.257880
8     6.720280     6.172310
8     6.910740     6.509500
8     8.097800     7.604880
8     6.546590     5.763180
8     7.870670     7.372120
8     7.101780     6.776710
8     6.773430     6.051270
8     6.918160     6.774930
8     7.909800     7.608870
8     7.985310     7.202750
8     6.669130     5.936230
8     6.180450     5.655730
8     5.808290     5.452360
8     6.768630     6.172550
8     6.866740     6.057070
8     6.741160     6.195980
8     6.629830     6.179470
8     5.643000     5.283710
8     6.367350     5.925800
8     7.026530     6.427270
8     6.796620     6.283990
8     6.226540     5.760940
8     5.810280     5.283380
8     6.647980     6.279270
8     7.238570     6.506100
8     7.254000     6.597440
8     6.862830     6.319980
8     6.246070     5.689500
8     6.304560     5.829300
8     7.070280     6.244740
8     6.494680     6.007090
8     7.742210     7.293870
8     6.109690     5.767370
8     5.607840     5.355230
8     6.040930     5.069980
8     6.430830     5.783970
8     6.930570     6.218130
8     6.441030     5.754740
8     6.013350     5.954730
8     7.144600     6.566770
8     7.671810     6.908250
8     7.144530     6.883600
8     9.150800     8.429010
8     7.481910     6.422010
8     7.014570     6.166210
8     5.692850     5.006520
8     7.267630     6.808650
8     7.970670     7.268850
8     6.997900     6.565790
8     6.436530     5.836320
8     9.114640     8.148400
8     6.214050     5.264070
8     7.003820     6.376220
8     7.352070     6.683490
8     5.413460     4.928290
8     7.275850     6.695780
8     6.059530     5.810220
8     6.697450     6.009660
8     6.916590     6.773630
8     6.375970     5.915790
8     7.715860     6.764430
8     6.240400     5.799420
8     7.457190     5.982470
8     6.376960     6.168600
8     8.539170     7.782960
8     6.756640     6.264170
8     6.557050     5.975870
8     5.894200     5.704370
8     7.035300     6.510100
8     6.122590     5.859010
8     7.015210     6.309760
8     7.397330     7.015250
8     8.938370     8.248970
8     6.533050     5.976640
8     6.798290     6.315680
8     7.795360     7.141170
8     6.831860     6.388050
8     6.641090     6.231260
8     6.833800     6.271190
8     7.106370     6.617800
8     7.027480     6.488340
8     6.361400     6.371430
8     6.798830     6.214540
8     7.885780     7.258800
8     6.189550     5.614480
8     6.458550     5.629620
8     7.536880     6.991630
8     6.058050     5.511730
8     5.440640     5.399540
8     6.314390     5.856410
8     6.908180     6.444050
8     6.821300     6.279340
8     6.653000     6.237930
9     7.239150     6.842030
9     8.852180     8.198500
9     6.865500     6.402970
9     7.181990     6.752260
9     7.004680     6.464620
9     7.956790     7.386550
9     7.279820     6.779700
9     7.654940     7.093500
9     6.567570     6.140370
9     5.900880     4.555070
9     6.760480     5.912960
9     8.166010     7.397400
9     6.422210     5.511830
9     6.823310     6.384710
9     6.338620     5.968580
9     8.209270     7.478080
9     7.786550     7.191800
9     6.422530     5.759400
9     6.185880     5.419810
9     7.327210     6.753700
9     7.254910     6.664820
9     6.898020     6.401790
9     6.612040     5.642750
9     6.158760     5.723250
9     6.785930     6.271770
9     7.379910     6.680690
9     6.491030     5.352420
9     7.016250     6.322730
9     8.607240     7.970510
9     7.016470     6.294180
9     7.605730     7.129670
9     6.037170     5.683100
9     7.289520     6.724260
9     6.394870     5.875410
9     6.909450     6.273230
9     4.261710     4.072790
9     6.298910     5.797660
9     6.551760     5.742140
9     6.635870     6.267020
9     7.112090     6.552750
9     7.165770     6.535010
9     6.066880     5.199310
9     7.073470     6.432290
9     8.042820     7.335090
9     6.962700     6.431630
9     5.887310     5.731450
9     7.198300     6.885800
9     7.330510     6.743320
9     7.756280     7.388530
9     6.809600     6.229850
9     6.726100     6.122750
9     6.351390     5.882220
9     7.293730     6.925000
9     6.932420     6.434380
9     6.938440     6.267420
9     5.401120     5.291530
9     6.466770     6.293210
9     6.320530     5.611110
9     6.764280     6.043700
9     6.054150     5.704490
9     6.978860     6.277790
9     8.427670     7.864980
9     6.663480     6.143260
9     6.606050     5.930200
9     7.338770     6.490980
9     6.286040     5.767090
9     6.856260     6.566250
9     6.521050     5.959030
9     6.972180     6.473250
9     7.115270     6.442110
9     6.849300     6.206960
9     7.113680     6.816870
9     6.717310     6.190740
9     6.639130     6.200830
9     7.173230     6.341240
9     6.684350     6.101030
9     7.896550     7.629040
9     7.025560     6.458080
9     7.373910     7.083650
9     7.136540     6.584970
9     7.554400     6.924870
9     7.070150     6.547550
9     6.771390     6.261700
9     6.822750     5.496510
9     7.760660     7.133480
9     7.064310     6.611740
9     6.856020     6.165700
9     7.251910     6.665220
9     6.720060     6.382360
9     6.832090     6.403410
9     6.634060     5.962210
9     6.613900     6.191450
9     8.130980     7.555740
9     6.993410     6.346980
9     6.384490     5.888720
9     7.098090     6.691530
9     7.013960     6.399830
9     7.334320     6.824050
9     6.812150     5.920920
9     6.891170     6.424530
9     6.823410     6.405970
9     6.357130     5.918450
9     8.226870     7.753960
9     6.351120     5.774270
9     6.234560     5.588690
9     7.284910     6.827080
9     6.439730     5.661860
9     7.650970     7.222530
9     6.407250     6.005200
9     7.754720     7.273640
9     7.098820     6.685820
9     7.333500     6.634880
9     6.532390     6.082150
9     6.617720     5.973650
9     6.944200     6.261280
9     5.969450     5.512730
9     6.119060     5.971130
9     7.537430     7.025290
9     5.672700     5.254310
9     7.853170     7.236710
9     6.543760     6.151580
9     7.023420     6.382300
9     7.115420     6.712150
9     6.344000     5.506180
9     6.312500     5.952030
9     7.259410     6.794010
9     5.861180     5.669430
9     7.014490     6.582270
9     7.515970     7.146480
9     8.962330     7.976930
9     7.008020     6.521260
9     7.286020     6.702890
9     5.829130     5.642270
9     6.731700     5.932420
9     7.608870     6.888570
9     6.892920     6.419820
9     6.358060     6.155330
9     6.483080     6.143200
9     7.153670     6.480840
9     8.118960     7.068790
9     8.488210     8.100370
9     6.240200     5.640930
9     7.281440     6.533140
9     6.791730     6.319190
9     6.433650     5.445770
9     5.943350     5.621240
9     6.738680     6.221210
9     6.918460     6.324760
9     6.052060     5.500920
9     7.261670     6.780100
9     6.617950     5.867540
9     7.016830     6.228920
9     6.563570     6.260080
9     7.273050     6.462670
9     6.569380     6.184400
9     6.399790     6.068730
9     5.225690     5.399400
9     6.299520     5.805800
9     6.612930     6.105330
9     6.961430     6.465550
9     7.185170     6.232150
9     7.179820     6.429150
9     6.429100     5.660670
9     6.318280     5.636100
9     5.927370     5.377500
9     7.609770     6.932740
9     7.109400     6.311910
9     6.818230     6.123230
9     7.027990     6.468910
9     6.391480     6.159120
9     7.215090     6.870530
9     7.059250     6.339790
9     6.893860     6.533120
9     7.738300     7.214340
9     6.987600     6.365840
9     7.412130     6.208150
9     7.131250     6.782800
9     6.883180     6.509580
9     8.009370     7.695160
9     7.172490     6.718570
9     7.443110     6.950290
9     7.066240     6.622460
9     7.149610     6.712030
9     6.710740     6.209060
9     6.153430     5.601040
9     6.045290     5.602590
9     7.409310     6.854150
9     6.856520     6.582460
9     7.125530     6.438440
9     6.164700     5.823190
9     8.484840     7.557720
9     8.249940     7.371060
9     6.817140     6.096870
9     6.989180     6.473840
9     8.452630     7.584620
9     6.937410     6.202220
9     8.206430     7.860250
9     6.086550     5.709290
9     6.527310     5.908750
9     7.238980     6.931680
9     7.075210     6.299130
9     5.719880     5.413410
9     7.820220     6.998700
9     6.417850     5.971240
9     5.704260     5.246630
9     6.842010     6.235100
9     7.075700     6.343680
9     5.938680     5.264530
9     6.364580     5.902370
9     5.774770     5.138170
9     6.877950     6.708480
9     7.943560     7.586680
9     6.091560     5.637130
9     6.732370     6.283740
9     7.229780     6.599950
9     7.612630     7.104230
9     6.594970     6.096790
9     7.210100     6.852760
9     7.134550     6.427090
9     6.918700     6.563220
9     6.046240     5.513660
9     8.240490     7.544910
9     7.579120     7.038900
9     6.896460     6.438560
9     6.678450     6.186950
9     7.440460     6.899200
9     7.775370     6.458130
9     7.901490     7.146900
9     5.958790     5.368100
9     6.651460     6.067190
9     6.851550     6.539070
9     5.827010     5.275370
9     7.457590     6.854180
9     6.267190     5.889240
9     6.119740     5.646830
9     6.938980     6.066510
9     7.780750     7.033970
9     5.756130     5.166980
9     6.763290     6.224980
9     6.607040     6.234290
9     5.974600     5.613470
9     6.999100     6.082620
9     6.423090     5.364030
9     8.121340     7.408480
9     7.185010     6.701740
9     6.889190     6.480330
9     6.383260     5.916730
9     7.739540     7.132720
9     5.966660     5.388250
9     8.481260     7.865480
9     7.370820     6.894960
9     6.499550     6.039820
9     7.773100     7.130900
9     7.905940     7.258370
9     6.730670     6.206140
9     7.323180     6.739940
9     7.951400     6.783410
9     6.677310     6.101930
9     6.513010     6.094940
9     7.622030     6.617150
9     7.369510     7.185950
9     6.104710     5.866690
9     7.248450     6.804670
9     7.892320     7.385090
9     7.644850     6.953250
9     6.887490     6.385350
9     6.950860     6.714550
9     7.623530     7.014000
9     7.088130     6.489590
9     7.137290     6.407840
9     5.656840     5.161120
9     6.330250     5.962390
9     6.917720     6.287300
9     8.127440     7.259530
9     6.186730     5.953900
9     7.187140     6.805210
9     8.121770     6.956350
9     7.915970     7.488500
9     6.742460     6.191150
9     6.253150     5.744210
9     7.521530     6.991750
9     6.632030     6.395090
9     6.704930     6.173900
9     6.372440     6.003440
9     8.080730     7.683790
9     7.356880     6.495240
9     6.396610     5.831460
9     8.319480     7.823760
9     8.140110     7.823150
9     7.517660     7.028780
9     6.389560     5.775970
9     6.932510     6.176580
9     6.517890     5.777650
9     8.177560     7.421990
9     6.771680     6.145660
9     6.076640     5.536050
9     6.914680     6.353680
9     7.450940     6.954920
9     7.537090     7.185440
9     6.855540     6.018970
9     6.830500     6.263630
9     7.629730     6.684270
9     6.016750     5.660250
9     7.049310     6.667870
9     6.179390     5.302460
9     6.640130     5.881820
9     7.538070     7.105240
9     6.963870     6.376720
9     6.892900     6.416430
9     6.421580     5.745520
9     7.612900     7.161940
9     6.703580     6.005920
9     7.162500     6.726800
9     6.701250     6.069220
9     7.775450     7.399220
9     7.904720     7.721920
9     7.818080     7.084040
9     6.751930     6.038200
9     6.606830     5.954740
9     6.366560     5.751700
9     6.809050     6.306670
9     6.801850     6.110910
9     6.812480     5.941230
9     6.869820     6.581850
9     6.412360     5.768680
9     7.473510     6.669550
9     6.896480     6.229980
9     8.085660     7.557340
9     7.787030     7.433350
9     7.358030     6.844010
9     7.562320     6.875590
9     7.313730     6.522330
9     7.195650     6.822930
9     7.347040     6.658770
9     6.222000     5.424780
9     7.505970     6.765850
9     6.664960     6.025740
9     7.935340     7.205490
9     5.993040     5.461310
9     6.166080     5.623530
9     7.080020     6.269800
9     7.600140     7.341990
9     5.868200     5.600550
9     7.077060     6.330840
9     6.837310     6.217940
9     6.950130     6.560400
9     6.826200     6.263020
9     5.714280     5.642110
9     6.060190     5.932650
9     7.506990     6.978810
9     7.660390     7.151430
9     7.473830     6.838190
9     6.970730     5.781220
9     6.887410     6.518850
9     6.052170     5.736310
9     6.544270     5.908960
9     7.519420     6.586510
9     6.594860     6.027530
9     7.059870     6.031560
9     8.146380     7.416550
9     7.181800     6.696070
9     6.698600     5.993420
9     7.437170     6.486900
9     8.107630     7.511600
9     7.139480     6.484340
9     5.992100     5.089840
9     6.914100     6.493630
9     6.716790     5.990990
9     7.272000     6.518700
9     7.003880     6.458230
9     7.901690     6.960600
9     7.478660     6.922900
9     8.731760     7.930440
9     7.055820     6.616740
9     6.905900     6.397940
9     6.370060     5.832600
9     6.801420     6.339560
9     6.993890     6.810030
9     8.065990     7.422190
9     7.228990     6.542150
9     7.850030     7.360020
9     6.922000     6.114540
9     7.697330     7.129670
9     6.253060     5.728540
9     6.854800     6.168300
9     8.125090     7.781040
9     6.930310     6.353980
9     6.344360     5.912680
9     6.535640     6.063750
9     7.920240     7.111890
9     7.904410     7.580110
9     6.763060     6.126100
9     6.475570     6.059050
9     6.867920     6.243700
9     7.384340     6.829210
9     6.897840     6.177580
9     5.937570     5.318550
9     6.509440     6.048370
9     6.870180     6.259590
9     5.810320     5.324780
9     8.157570     7.340320
9     6.434680     6.028590
9     6.252870     5.848130
9     5.609460     5.139530
9     8.387510     7.742760
9     7.380370     6.807450
9     6.946860     6.454650
9     6.830010     6.404280
9     6.736010     6.169020
9     6.680850     5.634390
9     6.952730     6.334310
9     6.295030     5.918020
9     6.493300     6.197550
9     7.722480     7.125670
9     9.068270     7.795410
9     8.176950     8.117540
9     6.083560     5.427480
9     8.856780     7.973130
9     6.423900     6.098540
9     7.138850     6.575470
9     8.067260     7.416520
9     8.037940     7.349350
9     7.712360     7.378080
9     6.958010     6.549610
9     6.379790     5.807860
9     7.109180     6.484170
9     6.318220     5.896900
9     7.234720     6.681920
9     7.217040     6.534900
9     6.008950     5.568930
9     6.656870     6.160100
9     6.388640     6.005130
9     6.117560     5.388090
9     6.759580     6.224690
9     7.915290     7.136970
9     7.064460     6.085770
9     7.101460     6.382400
9     6.612030     5.642120
9     5.640440     5.265350
9     7.108300     6.711780
9     8.138620     7.654840
9     7.473550     7.079640
9     7.542970     6.972230
9     7.178530     6.652430
9     6.952700     6.192890
9     6.165700     5.342480
9     7.230020     6.561010
9     6.132880     5.453570
9     7.227600     6.756210
9     7.011900     6.077850
9     7.305060     6.807020
9     5.941550     5.521050
9     5.920070     5.471350
9     7.184260     6.745920
9     7.497290     6.901520
9     5.752310     4.909160
9     8.909870     8.067290
9     7.062430     6.010110
9     6.784290     6.114190
9     7.381260     6.370500
9     6.229920     5.813290
9     7.766820     7.287660
9     6.124230     5.605060
9     7.556690     7.377120
9     6.715620     6.057270
9     7.426130     6.817970
9     5.978610     5.453230
9     7.138650     6.633440
9     7.399150     6.968970
9     7.186970     6.661650
9     7.025230     6.250550
9     6.003280     5.671630
9     6.115850     5.410630
9     5.991430     5.542410
9     6.895660     6.451620
9     6.764510     6.043150
9     6.616180     6.388940
9     7.295460     6.872720
9     6.141200     6.004100
9     6.827410     6.672200
9     6.572460     5.846550
9     8.408790     7.732970
9     6.875490     6.156410
9     6.054870     5.637670
9     7.696170     7.052680
9     6.563820     6.162640
9     6.923520     6.539480
9     8.087020     7.630330
9     6.339390     5.484560
9     6.566710     6.097620
9     6.344930     6.230460
9     7.203690     6.858390
9     8.136020     7.605720
9     7.072910     6.628340
9     6.967770     6.307000
9     7.219840     6.827720
9     7.254100     6.596380
9     6.638830     6.307140
9     6.735280     6.401690
9     6.566910     6.289020
9     7.198780     6.363660
9     7.042010     6.631260
9     7.776560     7.130740
9     6.022230     5.684810
9     8.221360     8.076070
9     7.792620     7.342840
9     7.024450     5.926040
9     7.775040     7.192770
9     6.644730     5.986750
9     6.608200     5.592890
9     7.450040     6.820690
9     7.738360     7.580200
9     7.052030     6.666550
9     5.920530     5.675540
9     7.070890     6.615690
9     6.748120     6.155910
9     6.472190     5.874860
9     7.670410     7.157070
9     6.795650     6.415310
9     7.379610     6.644600
9     7.089840     6.543840
9     7.938300     7.262440
9     7.830800     7.093580
9     6.438030     5.888590
9     7.226160     6.725390
9     7.857380     6.807610
9     7.042270     6.074400
9     6.378650     5.683580
9     5.732270     4.590850
9     8.187130     7.624370
9     6.074700     5.622190
9     7.853780     7.190470
9     7.697860     7.380910
9     6.278520     5.623590
9     5.651650     5.077480
9     6.020110     5.480200
9     6.905420     6.278880
9     8.054510     7.182860
9     7.757590     7.249170
9     6.531390     6.034760
9     7.352020     6.773280
9     6.541610     6.125400
9     6.917660     6.247980
9     5.872440     4.958110
9     6.338750     6.014610
9     5.808220     5.484450
9     7.898220     7.184830
9     7.900180     7.521160
9     7.267190     6.911410
9     7.133240     6.250590
9     6.521430     6.213820
9     6.772470     5.966050
9     6.574850     6.290730
9     6.003790     5.581710
9     6.647740     5.867500
9     7.086570     6.671870
9     6.087890     5.565940
9     7.119270     6.915820
9     7.344210     6.968780
9     6.988500     6.296190
9     7.615550     7.201070
9     6.899320     6.103720
9     6.491770     5.698760
9     6.957030     6.670140
9     6.203870     5.549230
9     6.618140     6.209440
9     8.142760     7.251880
9     6.656530     6.376150
9     7.299510     6.810930
9     7.036690     6.394340
9     7.265450     5.549630
9     5.592250     5.333970
9     5.279240     4.860340
9     6.879560     6.418630
9     6.251220     5.809900
9     6.586980     5.739310
9     8.396160     7.838590
9     8.573970     7.608750
9     6.596370     5.858840
9     7.890170     7.447010
9     5.910040     5.608130
9     7.219160     6.605630
9     6.567630     6.189510
9     7.087740     6.392180
9     6.373060     5.454840
9     7.655690     6.943260
9     7.652930     7.142420
9     6.847770     6.404370
9     7.671740     6.870160
9     8.047790     7.377600
9     5.918870     5.458480
9     8.154950     7.788840
9     6.925080     6.385710
9     6.721620     6.341220
9     7.690510     7.169940
9     6.348180     5.857220
9     7.423940     6.907340
9     5.989240     5.472920
9     5.750370     5.110980
9     8.454720     7.631470
9     6.451620     5.619550
9     6.257420     5.952130
9     6.453490     5.706710
9     7.353610     6.800890
9     6.210310     5.301460
9     8.085510     7.502370
9     6.327640     5.861370
9     7.087020     6.595840
9     6.244900     5.676680
9     6.804010     6.013640
9     8.340380     7.294500
9     5.467180     4.630300
9     6.910090     6.388940
9     8.090040     7.429590
9     6.466730     5.741100
9     6.045990     5.583510
9     7.572110     7.024130
9     7.869140     7.087540
9     7.116490     6.516950
9     6.303610     5.946310
9     7.246380     6.959620
9     7.965940     7.052300
9     7.028530     6.611720
9     6.804370     6.115660
9     7.187410     6.905250
9     7.312810     6.859690
9     7.230870     6.613810
9     7.615560     7.057150
9     6.434440     5.891220
9     6.580970     6.162370
9     7.627550     6.892750
9     7.509300     6.942140
9     6.461270     6.005690
9     7.034460     6.714050
9     6.619230     5.987150
9     6.114140     5.737120
9     7.366830     6.727110
9     7.208800     6.447190
9     5.772610     5.040970
9     7.283610     6.615710
9     6.920240     6.529560
9     7.173780     6.437010
9     6.209750     5.753090
9     5.727510     5.367830
9     7.770140     7.109140
9     6.966550     6.374990
9     6.674010     6.202750
9     6.732600     6.084220
9     6.772750     6.226520
9     7.177410     6.720080
9     6.468160     5.936060
9     7.804590     7.128940
9     6.559570     6.174050
9     7.030620     6.462420
9     7.237510     7.002620
9     6.824600     6.325810
9     6.690900     6.011620
9     6.946530     6.527480
9     6.565670     5.941950
9     7.874210     7.390170
9     6.477820     5.950370
9     6.789910     6.219840
9     7.589030     6.775620
9     7.000300     6.505580
9     7.275570     6.768560
9     6.674120     6.252190
9     5.813130     5.122950
9     7.876350     6.838920
9     7.457570     6.824110
9     7.031710     6.285560
9     7.618770     7.182010
9     7.607200     7.147420
9     8.312180     7.692650
9     6.572990     5.906590
9     6.772290     6.346800
9     8.539580     7.776290
9     7.812160     7.225270
9     7.044490     6.567480
9     6.675840     6.214590
9     6.202290     5.539070
9     6.589200     5.583610
9     6.183750     5.764820
9     5.916040     5.599940
9     7.788920     7.290870
9     7.191020     6.916780
9     7.987380     6.988830
9     7.180000     6.561240
9     7.125390     6.927210
9     6.906590     6.345170
9     7.961850     7.472020
9     5.373410     4.926610
9     6.455530     5.829750
9     6.761330     6.228830
9     6.813890     6.312610
9     6.714380     6.377530
9     6.283140     5.808430
9     8.140190     7.391850
9     7.553450     6.143770
9     5.807560     5.405880
9     5.868440     5.756800
9     7.620560     7.588410
9     8.427030     7.748970
9     7.331240     6.510240
9     6.800850     6.266660
9     7.454840     6.440070
9     6.976630     5.888780
9     5.019980     4.705670
9     6.121810     5.698770
9     5.270990     4.673980
9     7.085950     6.310290
9     7.382710     6.749070
9     6.653580     5.956780
9     7.031950     6.679760
9     7.885790     7.055070
9     7.750150     7.221190
9     6.037390     5.444330
9     7.411390     6.250230
9     6.210830     5.667890
9     6.918680     6.517070
9     7.248190     6.741240
9     6.819590     6.274300
9     8.059140     7.493900
9     6.659680     5.861430
9     6.926600     6.067900
9     6.682560     6.117810
9     5.907880     5.120420
9     6.394590     5.637870
9     6.621890     6.284730
9     8.220170     7.571160
9     6.549910     6.295870
9     6.388330     5.783690
9     6.460590     5.851820
9     6.435590     5.999200
9     6.291470     5.721620
9     7.760820     7.259760
9     7.721520     6.906240
9     7.876040     7.630830
9     5.269330     4.822420
9     6.292090     5.919170
9     6.612230     6.380960
9     6.744380     6.385810
9     6.899230     6.280950
9     6.637230     6.076150
9     6.285080     5.951740
9     7.921230     7.213400
9     6.147380     5.846040
9     6.953880     6.403130
9     7.197120     6.371850
9     6.962090     6.177150
9     6.600870     6.336080
9     7.769330     7.226910
9     7.898360     7.153670
9     6.883550     6.426280
9     6.363650     5.714370
9     6.391320     6.023620
9     6.345220     5.746270
9     7.846750     7.152600
9     6.616190     5.615960
9     6.698840     6.203450
9     6.602850     6.148920
9     6.734490     6.403820
9     6.764840     6.344020
9     7.172660     6.623130
9     6.928740     6.257160
9     6.934080     6.447920
9     7.691130     7.196280
9     7.241750     7.039320
9     7.358420     6.898720
9     5.068620     4.571630
9     6.455030     6.451720
9     6.006320     5.296680
9     8.383720     7.757740
9     6.661270     6.381850
9     6.788560     6.191380
9     7.007280     6.553900
9     8.159720     7.645210
9     6.629820     5.886860
9     7.905480     7.451040
9     7.144630     6.849010
9     6.784360     6.112850
9     6.975580     6.794920
9     8.022590     7.700910
9     8.086120     7.267080
9     6.760140     6.003630
9     6.205660     5.829300
9     5.918210     5.559680
9     6.872280     6.404850
9     6.962190     6.145850
9     6.980530     6.281810
9     6.770220     6.368440
9     5.905680     5.319730
9     6.606010     5.973120
9     7.192210     6.489750
9     6.955890     6.329980
9     6.519460     6.073800
9     6.055290     5.425130
9     6.959920     6.734730
9     7.315940     6.511750
9     7.503630     6.830930
9     7.042000     6.343510
9     6.381740     5.936480
9     6.519000     5.980680
9     7.247350     6.399940
9     6.519530     6.094890
9     7.820090     7.351780
9     6.313150     5.858600
9     5.704680     5.462200
9     6.057580     5.662030
9     6.486690     6.087970
9     7.011830     6.344410
9     6.529740     5.839850
9     6.198520     6.003240
9     7.189410     6.662390
9     7.938940     7.076110
9     7.225500     6.915790
9     9.316730     8.564020
9     7.502470     6.569100
9     7.249540     6.531620
9     5.744690     5.130730
9     7.316280     6.967080
9     8.073750     7.464030
9     7.085010     6.591020
9     6.456600     5.939400
9     9.534760     8.735870
9     6.268420     5.318380
9     7.020120     6.607170
9     7.376870     6.720330
9     5.658170     4.995350
9     7.425820     6.879190
9     6.129660     5.920530
9     6.891440     6.275780
9     7.069480     6.807920
9     6.380610     6.004710
9     7.730230     6.903020
9     6.342800     5.916310
9     7.485620     6.139510
9     6.868900     6.316020
9     8.566970     7.890520
9     6.778360     6.312080
9     6.614610     6.087190
9     6.411950     6.206710
9     7.079240     6.619800
9     6.761850     6.640720
9     7.132670     6.421130
9     7.402380     7.058510
9     9.004090     8.304710
9     6.597080     6.075670
9     6.885020     6.328050
9     7.929390     7.164370
9     6.959340     6.411930
9     6.762150     6.274500
9     6.883530     6.394820
9     7.188410     6.713500
9     7.101180     6.526920
9     6.895680     6.449000
9     6.970380     6.521380
9     7.909570     7.453600
9     6.263790     5.850540
9     6.510130     5.680490
9     7.767510     7.048640
9     6.311340     6.024960
9     5.529250     5.526240
9     6.353130     5.921470
9     7.034300     6.555610
9     6.925500     6.338300
9     6.742580     6.389900
10     7.346870     6.883450
10     8.903970     8.218090
10     6.948340     6.426420
10     7.402030     6.763610
10     7.161820     6.536650
10     7.977340     7.494500
10     7.416210     6.821720
10     7.724630     7.124770
10     6.602060     6.248180
10     6.109350     4.587210
10     6.815030     5.960550
10     8.216750     7.401510
10     6.606510     5.554510
10     6.873390     6.489770
10     6.614900     6.011250
10     8.248310     7.562130
10     8.001790     7.251330
10     6.486480     5.762190
10     6.372520     5.577500
10     7.327400     6.754500
10     7.324380     6.725040
10     6.970390     6.457400
10     6.665270     5.708800
10     6.229960     5.740370
10     6.883610     6.470640
10     7.497170     6.824680
10     6.605540     5.424220
10     7.112840     6.429370
10     8.644020     8.066330
10     7.075860     6.529140
10     7.731800     7.187750
10     6.151270     5.959940
10     7.459910     6.849790
10     6.778200     5.947290
10     6.923620     6.469760
10     4.444100     4.126710
10     6.439840     6.005180
10     6.635560     5.846850
10     6.706950     6.355620
10     7.132930     6.638320
10     7.282750     6.612530
10     6.248100     5.659370
10     7.082810     6.472480
10     8.092980     7.356550
10     6.987030     6.479190
10     5.972400     5.787500
10     7.237580     6.990460
10     7.607250     6.752040
10     7.946850     7.448630
10     6.828040     6.353000
10     6.779380     6.210390
10     6.432180     5.946010
10     7.399870     7.002790
10     6.995900     6.450000
10     7.038740     6.323390
10     5.592880     5.356410
10     6.745890     6.360360
10     6.332650     5.698740
10     6.771350     6.225850
10     6.226420     5.792440
10     7.204240     6.435500
10     8.602010     7.911220
10     6.669290     6.244260
10     6.651510     6.032090
10     7.385190     6.627010
10     6.450650     5.973860
10     7.031650     6.673970
10     6.610390     6.031350
10     7.104120     6.626760
10     7.261990     6.603500
10     6.981380     6.514070
10     7.310080     6.850460
10     6.834250     6.222900
10     6.836800     6.297080
10     7.251100     6.416530
10     6.755090     6.179630
10     8.023390     7.721220
10     7.067690     6.552680
10     7.478870     7.129120
10     7.191270     6.590300
10     7.672020     6.939600
10     7.153970     6.679550
10     6.862690     6.365970
10     6.850650     5.719980
10     7.775470     7.150050
10     7.189810     6.678400
10     6.877230     6.245910
10     7.405900     6.709150
10     6.828170     6.432870
10     6.982450     6.479000
10     6.732090     5.995310
10     6.630890     6.491950
10     8.244990     7.587070
10     7.045090     6.478840
10     6.592790     5.967470
10     7.249200     6.812020
10     7.191210     6.500310
10     7.339700     6.845620
10     6.874120     5.973930
10     7.024660     6.461000
10     6.874640     6.461360
10     6.466180     6.180360
10     8.309710     7.816780
10     6.442310     5.885940
10     6.345610     5.612580
10     7.470120     6.874360
10     6.532120     5.719810
10     7.784880     7.367560
10     6.767110     6.079580
10     7.816850     7.456510
10     7.171810     6.749550
10     7.467330     6.693100
10     6.729300     6.108460
10     6.766480     6.097420
10     7.170780     6.415260
10     6.421080     5.598130
10     6.141880     6.033510
10     7.629910     7.239920
10     6.215620     5.311400
10     7.905560     7.354510
10     6.599040     6.246110
10     7.077180     6.470850
10     7.315450     6.892140
10     6.380630     5.720870
10     6.430290     6.014040
10     7.334040     6.811150
10     6.189430     6.128390
10     7.181080     6.664750
10     7.592630     7.205170
10     8.997630     7.984990
10     7.167150     6.543780
10     7.464080     6.708080
10     5.953630     5.693060
10     6.856540     6.147790
10     7.670440     6.981730
10     7.066860     6.598610
10     6.644950     6.204100
10     6.591410     6.338520
10     7.260100     6.536770
10     8.385890     7.275230
10     8.565230     8.186580
10     6.346890     5.683250
10     7.294510     6.635530
10     6.888740     6.410610
10     6.475620     5.508670
10     6.046790     5.734810
10     6.748150     6.248020
10     7.095870     6.390650
10     6.246640     5.633790
10     7.397640     6.862200
10     6.922590     5.945940
10     7.060660     6.328290
10     6.803950     6.276600
10     7.356230     6.563160
10     6.575540     6.208560
10     6.897760     6.186810
10     5.456510     5.441560
10     6.432910     5.861660
10     6.621490     6.148860
10     7.102340     6.554660
10     7.356050     6.509870
10     7.236110     6.443540
10     6.486070     5.877830
10     6.364740     5.905920
10     6.194560     5.935550
10     7.674270     7.060240
10     7.146130     6.382760
10     6.872700     6.230900
10     7.053380     6.527700
10     6.477160     6.241410
10     7.373450     7.008870
10     7.063570     6.569440
10     7.025780     6.585570
10     7.787280     7.294340
10     7.181430     6.496720
10     7.427720     6.517640
10     7.225810     6.865850
10     6.971190     6.541330
10     8.289540     7.850000
10     7.220500     6.747210
10     7.463080     7.028830
10     7.273110     6.712280
10     7.293360     6.846890
10     6.971670     6.304490
10     6.196310     5.692750
10     6.146370     5.659880
10     7.478120     6.965950
10     6.874980     6.593180
10     7.227110     6.546560
10     6.261720     6.064270
10     8.627230     7.579810
10     8.390460     7.471260
10     6.905790     6.155160
10     7.024250     6.519940
10     8.534270     7.745810
10     6.979670     6.399420
10     8.308010     7.920220
10     6.110950     5.813610
10     6.666490     6.113380
10     7.389130     6.972400
10     7.224610     6.378690
10     5.916680     5.475990
10     7.863490     7.019790
10     6.523620     6.181520
10     5.813180     5.268800
10     6.907790     6.273240
10     7.216750     6.450620
10     6.046180     5.448380
10     6.424300     5.985330
10     5.934450     5.214510
10     7.124200     6.753490
10     8.024030     7.608820
10     6.179690     5.727180
10     6.818630     6.341110
10     7.342590     6.721710
10     7.641230     7.130400
10     6.685680     6.149950
10     7.254570     6.947340
10     7.145150     6.485330
10     6.963850     6.578170
10     6.091140     5.639930
10     8.313780     7.620720
10     7.624510     7.104910
10     6.948050     6.491770
10     6.810360     6.256050
10     7.510390     6.940100
10     8.139800     6.530810
10     8.064350     7.228940
10     5.984460     5.405310
10     6.775680     6.342960
10     6.974090     6.705240
10     5.958970     5.519130
10     7.480950     6.919600
10     6.362020     5.919690
10     6.242560     5.685940
10     7.038510     6.178820
10     7.904780     7.108170
10     5.859630     5.218820
10     6.782900     6.469120
10     6.774580     6.275220
10     6.041240     5.652160
10     7.221250     6.310350
10     6.457580     5.445790
10     8.320040     7.518360
10     7.304310     6.810920
10     6.910760     6.506800
10     6.389000     5.974720
10     7.793890     7.175180
10     6.034750     5.505390
10     8.667950     7.977400
10     7.436040     6.977710
10     6.625800     6.123860
10     7.927140     7.346590
10     8.125180     7.413160
10     6.785170     6.278660
10     7.386330     6.751340
10     8.018290     6.817610
10     6.717270     6.216340
10     6.565880     6.227100
10     7.742690     6.846330
10     7.449380     7.249740
10     6.217060     5.992380
10     7.299590     6.858840
10     7.927380     7.414470
10     7.766380     7.058920
10     7.184180     6.584170
10     7.216190     6.809910
10     7.766860     7.096330
10     7.182550     6.586600
10     7.193810     6.504220
10     5.759530     5.269270
10     6.565610     6.057670
10     7.029520     6.371360
10     8.177200     7.307120
10     6.209590     6.143080
10     7.386830     7.128350
10     8.191390     7.154700
10     8.013000     7.650910
10     6.787860     6.293930
10     6.371540     5.907360
10     7.830660     7.092570
10     6.740420     6.433680
10     7.067480     6.422630
10     6.614940     6.081290
10     8.213570     7.740820
10     7.387360     6.540970
10     6.499890     5.929540
10     8.374950     7.844360
10     8.263870     7.891470
10     7.697890     7.062870
10     6.677070     5.953170
10     6.975840     6.201010
10     6.568610     5.887060
10     8.297360     7.516510
10     6.877390     6.225520
10     6.452790     5.643980
10     6.925580     6.400510
10     7.502700     6.987350
10     7.753260     7.216410
10     6.952660     6.368370
10     6.853160     6.346740
10     7.705420     6.850510
10     6.082580     5.845160
10     7.097330     6.710380
10     6.218320     5.438430
10     6.930360     6.000630
10     7.697050     7.239140
10     7.010390     6.643850
10     6.918480     6.547930
10     6.443520     5.818690
10     7.741420     7.240720
10     6.747750     6.036090
10     7.224500     6.760780
10     6.821570     6.091230
10     7.802610     7.432050
10     8.043270     7.756980
10     8.004120     7.148370
10     6.864670     6.117420
10     6.648880     5.964950
10     6.428430     5.778340
10     7.147600     6.400920
10     6.891030     6.180140
10     6.948280     6.115790
10     7.043690     6.661750
10     6.517550     5.791900
10     7.552820     6.781250
10     6.984000     6.370580
10     8.299670     7.579930
10     7.875000     7.438070
10     7.443760     6.983490
10     7.704900     6.986960
10     7.343670     6.531760
10     7.290260     6.884850
10     7.386810     6.835730
10     6.441820     5.777360
10     7.527640     6.798030
10     6.684110     6.056270
10     8.013580     7.321670
10     6.081310     5.638100
10     6.216510     5.872300
10     7.160100     6.308380
10     7.746460     7.397480
10     5.949350     5.779330
10     7.102690     6.341810
10     6.850320     6.236930
10     7.037360     6.599190
10     6.922230     6.466060
10     6.168050     5.766620
10     6.097710     5.945450
10     7.651700     7.084860
10     7.821320     7.219780
10     7.493460     7.006440
10     6.989250     5.854390
10     7.181220     6.704400
10     6.146640     5.791240
10     6.610300     6.028850
10     7.556140     6.698860
10     6.608710     6.074580
10     7.086660     6.422590
10     8.389860     7.489270
10     7.240510     6.797930
10     6.708460     6.114770
10     7.576090     6.538660
10     8.202240     7.590110
10     7.161710     6.538030
10     6.039400     5.176210
10     6.989400     6.504800
10     6.797630     6.084020
10     7.309650     6.654280
10     7.036840     6.566470
10     7.937860     6.989500
10     7.559450     6.997360
10     8.772180     7.939200
10     7.165260     6.698300
10     6.995640     6.438990
10     6.538410     5.982380
10     6.827430     6.406330
10     7.375890     6.922610
10     8.125350     7.540730
10     7.268150     6.623780
10     7.937560     7.453940
10     7.034990     6.182560
10     7.770320     7.194440
10     6.413150     5.788100
10     7.031580     6.364710
10     8.457650     7.798910
10     6.967780     6.466960
10     6.509540     6.001260
10     6.554590     6.107110
10     7.976300     7.133070
10     8.124850     7.668230
10     6.898490     6.142180
10     6.552190     6.171330
10     6.960900     6.339030
10     7.445950     6.918150
10     7.011900     6.209050
10     5.977770     5.492510
10     6.549800     6.207380
10     6.878510     6.346840
10     6.122420     5.471870
10     8.220560     7.401540
10     6.509750     6.180700
10     6.514800     5.976170
10     5.710050     5.201230
10     8.456870     7.991840
10     7.455680     6.909790
10     7.100620     6.523040
10     7.041380     6.512420
10     6.805310     6.253840
10     6.758720     5.779280
10     7.147890     6.403110
10     6.390160     5.959100
10     6.696650     6.391440
10     7.759220     7.141400
10     9.165320     7.867630
10     8.387000     8.361050
10     6.179640     5.592200
10     8.909430     8.002750
10     6.551880     6.256940
10     7.394500     6.615700
10     8.101410     7.520180
10     8.154960     7.543290
10     7.780870     7.463480
10     6.998050     6.566990
10     6.385820     5.890530
10     7.126870     6.541080
10     6.600430     5.963080
10     7.372880     6.719910
10     7.249980     6.696930
10     6.116780     5.593170
10     6.858210     6.294340
10     6.473950     6.224350
10     6.236350     5.445730
10     6.954390     6.248740
10     8.117850     7.370600
10     7.188760     6.267090
10     7.356230     6.820600
10     6.722420     5.715680
10     5.920870     5.594520
10     7.162250     6.832520
10     8.273340     7.964110
10     7.479460     7.209230
10     7.726190     7.040090
10     7.191790     6.705500
10     6.973760     6.276980
10     6.256770     5.458130
10     7.271850     6.574620
10     6.437460     5.558230
10     7.406040     6.774670
10     7.132780     6.191220
10     7.398730     6.932980
10     6.149820     5.643980
10     5.983840     5.620130
10     7.294670     6.747220
10     7.589180     6.947690
10     5.784310     5.015170
10     9.008900     8.111530
10     7.107670     6.062060
10     6.936800     6.182890
10     7.582570     6.632810
10     6.342580     5.919010
10     7.862100     7.303440
10     6.199860     5.641070
10     7.762840     7.463010
10     6.745470     6.272520
10     7.440860     6.847900
10     6.166340     5.531730
10     7.207750     6.734890
10     7.473050     7.018960
10     7.323670     6.781360
10     7.074580     6.431190
10     6.105610     5.733970
10     6.213010     5.578170
10     6.176420     5.573820
10     6.931290     6.555830
10     6.851810     6.092180
10     6.644720     6.423370
10     7.437340     6.892270
10     6.370240     6.040920
10     7.080260     6.716510
10     6.655270     6.020850
10     8.477220     7.915790
10     6.938830     6.231380
10     6.109860     5.659370
10     7.782980     7.192040
10     6.646260     6.192820
10     7.055410     6.617460
10     8.177080     7.649540
10     6.389930     5.721770
10     6.750790     6.208940
10     6.591770     6.270000
10     7.300100     6.919150
10     8.188110     7.951780
10     7.134000     6.729680
10     7.092290     6.448890
10     7.349250     6.899510
10     7.341440     6.924550
10     6.725150     6.407140
10     6.895180     6.450860
10     6.840240     6.320380
10     7.295590     6.427360
10     7.343500     6.673320
10     7.808200     7.204840
10     6.131560     5.738490
10     8.381540     8.207700
10     7.854740     7.373810
10     7.058680     6.186120
10     7.877140     7.379560
10     6.756460     6.039030
10     6.639110     6.029700
10     7.501980     6.866450
10     7.781830     7.598030
10     7.123310     6.731470
10     6.038550     5.798260
10     7.089980     6.635180
10     6.877150     6.222170
10     6.568810     6.031950
10     7.710760     7.271070
10     6.884830     6.537780
10     7.380560     6.715170
10     7.300840     6.642530
10     7.982290     7.347800
10     7.887300     7.129720
10     6.493820     6.140300
10     7.318010     6.860410
10     7.975630     6.977430
10     7.109660     6.246320
10     6.401280     5.792600
10     5.831970     4.956270
10     8.216590     7.657490
10     6.186910     5.830720
10     8.006570     7.228120
10     7.747320     7.430100
10     6.304440     5.684710
10     5.904990     5.469630
10     6.258600     5.581120
10     7.036310     6.348000
10     8.264750     7.458080
10     7.837240     7.315890
10     6.766450     6.084000
10     7.480670     6.804640
10     6.648990     6.229450
10     6.992070     6.266880
10     5.908330     5.378700
10     6.401090     6.127350
10     5.972310     5.550540
10     8.055280     7.317290
10     8.046640     7.636700
10     7.288630     6.965820
10     7.180700     6.348650
10     6.598150     6.228650
10     6.938470     6.124080
10     6.608060     6.359110
10     6.133840     5.647000
10     6.936900     5.992280
10     7.185410     6.754220
10     6.216800     5.629080
10     7.220300     6.947280
10     7.393800     6.977450
10     6.992080     6.343090
10     7.731780     7.317590
10     7.057990     6.132100
10     6.507760     5.758170
10     7.031040     6.713620
10     6.294530     5.854820
10     6.745670     6.357440
10     8.456770     7.500050
10     6.789430     6.454150
10     7.431500     6.826840
10     7.133280     6.446380
10     7.334530     5.778460
10     5.779130     5.539520
10     5.502870     4.868250
10     6.894790     6.518500
10     6.281990     5.865500
10     6.636440     5.999040
10     8.446250     7.855870
10     8.718700     7.992010
10     6.629680     5.914840
10     7.982740     7.468510
10     6.169800     5.671450
10     7.322860     6.786760
10     6.620720     6.270720
10     7.195150     6.433050
10     6.499460     5.938370
10     7.713460     7.073250
10     7.755390     7.207580
10     7.093840     6.501290
10     7.761620     6.940270
10     8.170300     7.391550
10     5.948130     5.601330
10     8.238460     7.831220
10     6.960760     6.586300
10     6.768790     6.377790
10     7.719970     7.211560
10     6.413630     6.026740
10     7.499080     6.973920
10     6.184850     5.479550
10     5.830030     5.312000
10     8.507960     7.713320
10     6.503650     5.885590
10     6.531860     6.057520
10     6.540160     5.732190
10     7.474290     6.945590
10     6.221790     5.519090
10     8.107920     7.556880
10     6.491450     5.973370
10     7.153830     6.648200
10     6.350000     5.727150
10     7.134720     6.154490
10     8.353600     7.427950
10     5.482940     4.884500
10     7.081820     6.431810
10     8.183040     7.477200
10     6.619070     5.913920
10     6.250590     5.620790
10     7.638520     7.050300
10     7.967240     7.282930
10     7.160830     6.672580
10     6.426770     5.986000
10     7.405090     7.043240
10     8.035530     7.197550
10     7.115590     6.792540
10     6.848690     6.157510
10     7.325840     7.006200
10     7.355740     6.927870
10     7.245250     6.782260
10     7.688860     7.168460
10     6.479790     5.933560
10     6.677760     6.187580
10     7.785580     6.962520
10     7.704600     6.968990
10     6.467730     6.212680
10     7.078250     6.758960
10     6.681850     6.041970
10     6.239940     5.772650
10     7.448590     6.806320
10     7.240350     6.863210
10     5.864500     5.292800
10     7.360890     6.745870
10     6.958320     6.544440
10     7.248820     6.516690
10     6.271000     5.975930
10     5.788700     5.372140
10     7.802870     7.211180
10     7.072540     6.396340
10     6.732880     6.277480
10     6.740560     6.228760
10     7.078860     6.367090
10     7.481620     6.998950
10     6.570820     6.015830
10     7.878940     7.286290
10     6.615360     6.258560
10     7.107660     6.588980
10     7.396650     7.039910
10     6.979110     6.459820
10     6.718700     6.017010
10     6.960470     6.702400
10     6.692540     6.074910
10     7.983780     7.598620
10     6.638290     5.962980
10     7.035280     6.225570
10     7.729700     6.902760
10     7.069810     6.569760
10     7.413540     6.907600
10     7.066010     6.319220
10     5.858200     5.344100
10     7.905230     6.975920
10     7.726910     6.978850
10     7.090640     6.307600
10     7.697950     7.316050
10     7.651240     7.157360
10     8.465090     7.809450
10     6.618050     6.003070
10     6.868100     6.413950
10     8.598560     7.824790
10     7.946350     7.297940
10     7.185610     6.676270
10     6.724340     6.335400
10     6.242680     5.616110
10     6.644090     5.766020
10     6.267910     5.818320
10     6.193480     5.638900
10     7.885940     7.313450
10     7.331820     6.925950
10     8.013500     7.002150
10     7.344970     6.620540
10     7.368950     6.987020
10     7.088990     6.374910
10     8.033240     7.590190
10     5.597870     5.104810
10     6.549270     5.870090
10     6.915730     6.375760
10     6.928250     6.470150
10     6.898350     6.545940
10     6.386880     5.849150
10     8.186820     7.724230
10     7.561140     6.204200
10     6.059720     5.588280
10     6.115280     5.774680
10     7.764740     7.627060
10     8.500740     7.811420
10     7.412420     6.614180
10     6.863990     6.274670
10     7.568060     6.747460
10     7.161620     5.979690
10     5.160470     4.883260
10     6.170390     5.760200
10     5.391050     4.714710
10     7.230080     6.402350
10     7.409330     6.793680
10     6.715590     6.015980
10     7.197480     6.696030
10     7.921870     7.140320
10     7.855690     7.258040
10     6.196230     5.602780
10     7.480280     6.547180
10     6.475220     5.993710
10     7.041010     6.627080
10     7.300810     6.822550
10     6.898290     6.304960
10     8.105180     7.529880
10     6.781110     5.927130
10     6.953120     6.086000
10     6.750090     6.278740
10     5.944110     5.251340
10     6.487220     5.774150
10     6.684510     6.313890
10     8.257220     7.672330
10     6.652090     6.389320
10     6.527840     5.944110
10     6.547450     5.948520
10     6.520750     6.013850
10     6.295470     5.763240
10     7.834380     7.293290
10     7.743100     6.947880
10     8.042420     7.644250
10     5.427490     4.884800
10     6.465150     5.952920
10     6.668080     6.402190
10     6.784790     6.465960
10     7.009840     6.313480
10     6.741470     6.147180
10     6.390590     5.964500
10     7.976360     7.336340
10     6.258730     5.978500
10     7.104620     6.647430
10     7.338390     6.419660
10     7.183590     6.354490
10     6.618220     6.349250
10     7.847740     7.301330
10     8.000320     7.185720
10     6.929390     6.530980
10     6.497220     5.770060
10     6.498750     6.123250
10     6.505080     5.874330
10     7.983270     7.288940
10     6.695290     5.799790
10     6.809930     6.236300
10     6.664330     6.220710
10     6.735960     6.474980
10     6.820000     6.407080
10     7.239070     6.723230
10     6.948540     6.349270
10     7.013610     6.541650
10     8.051450     7.366080
10     7.488710     7.069760
10     7.466320     6.962650
10     5.133820     4.855840
10     6.749470     6.590950
10     6.234340     5.415080
10     8.445070     7.802770
10     6.974420     6.484660
10     6.936630     6.230390
10     7.173980     6.586140
10     8.169940     7.675060
10     6.681900     6.208950
10     7.942520     7.453470
10     7.267890     6.903410
10     6.998360     6.173580
10     7.085610     6.835440
10     8.052110     7.765200
10     8.274920     7.383500
10     6.945050     6.080900
10     6.443320     5.925970
10     5.993810     5.712400
10     6.921340     6.523660
10     7.041550     6.213290
10     7.057200     6.389840
10     6.815500     6.386680
10     5.927580     5.382300
10     6.678290     6.128210
10     7.267310     6.499480
10     7.098430     6.507970
10     6.557060     6.148250
10     6.176640     5.521260
10     7.072150     6.752470
10     7.357990     6.713880
10     7.612860     7.143300
10     7.185310     6.481000
10     6.460300     6.215390
10     6.811400     6.019240
10     7.263920     6.432550
10     6.723870     6.117380
10     7.849550     7.373420
10     6.433690     5.973110
10     5.873340     5.503320
10     6.308870     5.738390
10     6.649470     6.152180
10     7.085850     6.382690
10     6.548980     5.887770
10     6.425000     6.135950
10     7.313940     6.791510
10     7.949390     7.099460
10     7.288740     6.984960
10     9.329280     8.666290
10     7.512350     6.708280
10     7.265430     6.574230
10     5.906170     5.169410
10     7.462320     7.021110
10     8.126340     7.638150
10     7.119370     6.627400
10     6.688940     6.051020
10     9.559390     8.906660
10     6.308180     5.452370
10     7.183710     6.652790
10     7.464150     6.799220
10     5.733400     5.189440
10     7.449100     6.954070
10     6.250160     5.983370
10     6.925700     6.301720
10     7.319680     6.912330
10     6.631570     6.115670
10     7.850760     6.939690
10     6.401970     5.992480
10     7.555590     6.517130
10     6.890900     6.386750
10     8.753990     8.047070
10     6.849440     6.350980
10     6.677180     6.140490
10     6.539280     6.236390
10     7.100740     6.669970
10     6.957310     6.675600
10     7.253940     6.533410
10     7.445160     7.065570
10     9.046010     8.329140
10     6.646680     6.181050
10     7.085340     6.366200
10     7.962520     7.221440
10     7.001440     6.650290
10     6.850800     6.357260
10     7.042120     6.544370
10     7.227060     6.824930
10     7.129170     6.578030
10     7.061340     6.624520
10     7.089480     6.673320
10     8.115110     7.571390
10     6.349670     5.951180
10     6.597190     5.710310
10     7.777060     7.134170
10     6.631850     6.136730
10     5.686570     5.700230
10     6.633380     6.148360
10     7.104330     6.649050
10     6.944250     6.403400
10     6.797980     6.485360
