# Supplementary material for: OMNI-P2x universal neural network potential for excited-state simulations
Source: Nat Commun. 2026 Apr 7;17:4949. doi: 10.1038/s41467-026-71380-5 (PMC13233842; doi:10.1038/s41467-026-71380-5)
Supplement: Supplementary file 3 — Source Data [file 41467_2026_71380_MOESM3_ESM.zip › source_data/Suppl_Fig17/azb_MECI_model.xyz]

24

C             0.7680013533523          -0.3986904389050          -0.6612075862814
C             0.4956098609016           0.9667358122737          -0.5388070479336
C            -0.7082875332984           1.3845138174628           0.0212866894236
C            -1.6376148965355           0.4331644729006           0.4442583853302
C            -1.3756156441511          -0.9354485837803           0.3400080570597
C            -0.1645471777440          -1.3404094215920          -0.2184617576210
N            -2.8505388511657           0.9178343165770           1.0095687024440
N            -3.8165763030237           0.1584566564650           1.0930605334280
C            -4.8874206086764           0.0056214108281           0.2121862015661
C            -5.7542027258043          -1.0760240880805           0.3748655234187
C            -6.8189071800906          -1.2336698823149          -0.5072981076270
C            -7.0122726712184          -0.3144121672430          -1.5416743707453
C            -6.1378497487141           0.7652976473771          -1.6901368211426
C            -5.0663080539780           0.9384032462044          -0.8169701339960
H             1.7014559098057          -0.7278476082857          -1.0963728016162
H             1.2173419327684           1.6976266411391          -0.8778391111360
H            -0.9510611894178           2.4308372795806           0.1276594682338
H            -2.1029703795927          -1.6454971568281           0.7061712912502
H             0.0551403487632          -2.3959234382388          -0.3110509684820
H            -5.5774733821377          -1.7751685789894           1.1785839095141
H            -7.4943744339360          -2.0708568083451          -0.3936829697427
H            -7.8385822566259          -0.4382796993948          -2.2277460952303
H            -6.2932132957414           1.4738153873266          -2.4934925707699
H            -4.3935369107854           1.7781469113196          -0.9153690517670
