# Supplementary material for: OMNI-P2x universal neural network potential for excited-state simulations
Source: Nat Commun. 2026 Apr 7;17:4949. doi: 10.1038/s41467-026-71380-5 (PMC13233842; doi:10.1038/s41467-026-71380-5)
Supplement: Supplementary file 3 — Source Data [file 41467_2026_71380_MOESM3_ESM.zip › source_data/Suppl_Fig17/azb_MECI_aiqm1.xyz]

24

C             0.7938141152521          -0.3196318196876          -0.6623820941940
C             0.6432881373070           0.9870770327305          -0.1787462815499
C            -0.5759339381653           1.3977065051891           0.3495039398838
C            -1.6490979357731           0.5017185411138           0.3929984944863
C            -1.5139329709867          -0.8073174211567          -0.1007302072451
C            -0.2839523548366          -1.2131095955719          -0.6134090489764
N            -2.8541106569535           0.9956793882246           0.9445237324989
N            -3.8169075329095           0.2136323202666           1.0636542600806
C            -4.8771379077931           0.0041091896844           0.2185094768780
C            -5.8700422243453          -0.9019913422051           0.6022559828305
C            -6.9489970152588          -1.1291374491366          -0.2529470782509
C            -7.0321650285916          -0.4586054526551          -1.4716081104087
C            -6.0404719520780           0.4450609073486          -1.8451931953188
C            -4.9417473519025           0.6770012115866          -1.0132268956660
H             1.7421382547480          -0.6389184240833          -1.0755112906540
H             1.4718093325300           1.6804246524427          -0.2255506968320
H            -0.7322730340310           2.4013309901933           0.7176113261299
H            -2.3495284655601          -1.4897676377253          -0.0405396274075
H            -0.1583922861022          -2.2257804860752          -0.9731985155323
H            -5.7681123435387          -1.4158292430940           1.5458882542740
H            -7.7163417342624          -1.8363969228575           0.0339142498943
H            -7.8698861691604          -0.6384499055514          -2.1301204382750
H            -6.1164369989299           0.9761676363689          -2.7849878054215
H            -4.1793875774112           1.3932540647087          -1.2831674735847
