# Supplementary material for: OMNI-P2x universal neural network potential for excited-state simulations
Source: Nat Commun. 2026 Apr 7;17:4949. doi: 10.1038/s41467-026-71380-5 (PMC13233842; doi:10.1038/s41467-026-71380-5)
Supplement: Supplementary file 3 — Source Data [file 41467_2026_71380_MOESM3_ESM.zip › source_data/Suppl_Fig10/fig_S10a.txt]

# bond_length/Angstrom OMNI_S0/kcal_mol OMNI_S1/kcal_mol OMNI_S2/kcal_mol DFT_S0/kcal_mol DFT_S1/kcal_mol DFT_S2/kcal_mol
9.999998280749854418e-01 6.536018860846525058e+00 1.102313933397235814e+02 1.339284905977547169e+02 7.329699366097338498e+01 1.905418732918333262e+02 2.059253202170075383e+02
1.049999473357010826e+00 2.998435130954021588e+00 1.060662498977035284e+02 1.310302068851888180e+02 3.867675191094167531e+01 1.534380500190018211e+02 1.728109083039162215e+02
1.099999670015405107e+00 6.724973333475645632e-01 1.027159149572253227e+02 1.293600773749349173e+02 1.722284066097927280e+01 1.275058515663840808e+02 1.535338781658210792e+02
1.150000032545217099e+00 0.000000000000000000e+00 1.005165390049514826e+02 1.295832935596408788e+02 5.437135660933563486e+00 1.103033099860767834e+02 1.437866931900498457e+02
1.200000239247059675e+00 9.742232536373194307e-01 1.003286317860183772e+02 1.315738764405250549e+02 7.130019109463319182e-01 9.974495037479209714e+01 1.406122036214219406e+02
1.249999285910196045e+00 3.491711840033531189e+00 1.024158705646696035e+02 1.335258574286999647e+02 1.095463160949293524e+00 9.406719598703784868e+01 1.419193781403300818e+02
1.299999603126862580e+00 7.457293470710283145e+00 1.058385587297379971e+02 1.354476644223032054e+02 5.123824910930125043e+00 9.199152775487164035e+01 1.462244620655837934e+02
1.349999772068499082e+00 1.292842216169810854e+01 1.096918535791337490e+02 1.378529207718966063e+02 1.170404091096133925e+01 9.253920033466420136e+01 1.524979776546824723e+02
1.399999446632033795e+00 1.983622384569025598e+01 1.127577477383019868e+02 1.402909832758305129e+02 2.001816491095814854e+01 9.499373227398609743e+01 1.600165254008898046e+02
1.450000092644479821e+00 2.778810465088463388e+01 1.152842299267649651e+02 1.429313729951682035e+02 2.945582766094594263e+01 9.881393486660090275e+01 1.652088087790762074e+02
1.499999682411299773e+00 3.670845271088182926e+01 1.183885966303350870e+02 1.464515741852519568e+02 3.956667241093236953e+01 1.036117138520057779e+02 1.676336951117846183e+02
1.549999736204816347e+00 4.522971961493021809e+01 1.230769874031248037e+02 1.502441501431167126e+02 5.001454741097404622e+01 1.090739776614645962e+02 1.700289548123546410e+02
1.599999863168431791e+00 5.300330198681331240e+01 1.280389108446834143e+02 1.542887573440966662e+02 6.056031241093296558e+01 1.149869522443041205e+02 1.721508355944242794e+02
1.649999567135094658e+00 5.999132142713642679e+01 1.327208591376838740e+02 1.585226712189614773e+02 7.102600841093226336e+01 1.211680665643361863e+02 1.741811172858288046e+02
1.699999088885050025e+00 6.682710416615009308e+01 1.366448747739195824e+02 1.627154133779404219e+02 8.129128091095481068e+01 1.274969661215727683e+02 1.763407360694836825e+02
1.749998878785069767e+00 7.283125124327489175e+01 1.393267416581511497e+02 1.667235272191464901e+02 9.126909566097310744e+01 1.338727805571979843e+02 1.786694886922196019e+02
