# Supplementary material for: OMNI-P2x universal neural network potential for excited-state simulations
Source: Nat Commun. 2026 Apr 7;17:4949. doi: 10.1038/s41467-026-71380-5 (PMC13233842; doi:10.1038/s41467-026-71380-5)
Supplement: Supplementary file 3 — Source Data [file 41467_2026_71380_MOESM3_ESM.zip › source_data/Suppl_Fig10/fig_S10b.txt]

# dihedral/degrees OMNI_S0/kcal_mol OMNI_S1/kcal_mol OMNI_S2/kcal_mol DFT_S0/kcal_mol DFT_S1/kcal_mol DFT_S2/kcal_mol
1.799988433311087874e+02 9.963200114434584975e-01 6.925126174750039354e+01 8.526031909795710817e+01 0.000000000000000000e+00 6.000489768252009526e+01 8.428265652351547033e+01
1.116170520132139278e-03 1.739105032110819593e+01 8.590902102150721475e+01 1.054654847796773538e+02 1.639569649996701628e+01 7.851060076872818172e+01 1.106311272596358322e+02
8.998814397858884817e+00 1.689741517702350393e+01 8.458435897069284692e+01 1.040748247128794901e+02 1.589319450000766665e+01 7.554988344537559897e+01 1.089202717611333355e+02
1.799877348505741992e+01 1.631111678952584043e+01 8.363817234808811918e+01 1.029419900691718794e+02 1.625576400000136346e+01 7.221129385149106383e+01 1.075164313758723438e+02
2.699884876923506027e+01 1.566341848397860304e+01 8.300345328607363626e+01 1.020638507757103071e+02 1.749990824994165450e+01 6.863816623418824747e+01 1.065006778613314964e+02
3.599889958216424901e+01 1.496546291408594698e+01 8.259294545563170686e+01 1.012541741285240278e+02 1.964338550000684336e+01 6.498200789483962581e+01 1.059783981565851718e+02
4.499884516039296756e+01 1.421581945667276159e+01 8.248952370730694383e+01 1.002276918289135210e+02 2.268945874995552003e+01 6.138213690277189016e+01 1.060312598776654340e+02
5.399881896619239541e+01 1.327458157489309087e+01 8.260786881955573335e+01 9.896694185805972666e+01 2.660863549995701760e+01 5.794511582766426727e+01 1.067266232862020843e+02
6.299881986504333042e+01 1.232088729710085317e+01 8.299291529663605615e+01 9.786479626444634050e+01 3.131369324994739145e+01 5.470594113023253158e+01 1.080718126251595095e+02
7.199886989137398530e+01 1.138623682752950117e+01 8.359277265740092844e+01 9.736506149143679067e+01 3.664474499999778345e+01 5.133408046892145649e+01 1.099668973659281619e+02
8.099882496941535237e+01 1.455958668736275285e+01 8.325935952336294577e+01 9.625809027167269960e+01 5.061609525000676513e+01 6.061498984863283113e+01 1.148779023949755356e+02
8.999879458208992844e+01 1.095693141815718263e+01 8.274623642337974161e+01 9.500462821969995275e+01 4.922053524997318164e+01 5.882048871263395995e+01 1.142571644856361672e+02
9.899879898781219367e+01 8.453797374910209328e+00 8.253651297936448827e+01 9.479973351868102327e+01 4.182557324995286763e+01 4.764596300252014771e+01 1.111306420387118123e+02
1.079988121818645510e+02 6.344895095622632653e+00 8.165215951361460611e+01 9.421521328052040190e+01 3.446675525000318885e+01 5.050741734134498984e+01 1.080587117368122563e+02
1.169988443861848140e+02 4.467870661115739495e+00 8.049471752688987181e+01 9.339754898694809526e+01 2.735209749999921769e+01 5.152839154342655092e+01 1.050326241259463131e+02
1.259988052367642837e+02 3.015845740563236177e+00 7.923418768186820671e+01 9.280997425911482424e+01 2.069833849999122322e+01 5.253983679751399904e+01 1.021468987454427406e+02
1.349988416902116342e+02 2.289335367328021675e+00 7.729078575788298622e+01 9.151618125510867685e+01 1.471085899992613122e+01 5.376558199879946187e+01 9.925409557187231258e+01
1.439987875993627142e+02 1.873691007203888148e+00 7.511622246948536485e+01 8.978154045500559732e+01 9.573328250029589981e+00 5.518406078388215974e+01 9.570310529327252880e+01
1.529988693086986586e+02 1.314005640393588692e+00 7.299117191357072443e+01 8.799720809457357973e+01 5.444754749943967909e+00 5.672598585806554183e+01 9.172903500776737928e+01
1.619987959424066446e+02 1.025303378410171717e+00 7.124555715796304867e+01 8.653336416900856420e+01 2.432691999943926930e+00 5.822680058260448277e+01 8.803669691027607769e+01
1.709988398382938612e+02 8.818343092571012676e-01 6.985573668626602739e+01 8.555919935589190573e+01 6.088004999910481274e-01 5.941226273833308369e+01 8.526733797823544592e+01
