# Supplementary material for: OMNI-P2x universal neural network potential for excited-state simulations
Source: Nat Commun. 2026 Apr 7;17:4949. doi: 10.1038/s41467-026-71380-5 (PMC13233842; doi:10.1038/s41467-026-71380-5)
Supplement: Supplementary file 3 — Source Data [file 41467_2026_71380_MOESM3_ESM.zip › source_data/Suppl_Fig6/fig_S6.txt]

# state error/kcal_mol
1      -5.1525
1      13.2572
1       9.0658
1      14.2692
1       9.9910
1      16.3582
1      -1.8986
1      -4.6404
1       1.6024
1       7.7505
1       0.1606
1      11.0566
1      24.9089
1      13.0286
1       8.4816
1      14.6878
1      -7.0603
1      15.0473
1       4.4810
1      15.5288
1      23.5112
1       6.9777
1       6.6163
1      17.9366
1      10.6517
1      27.4928
1      13.3070
1      -4.3780
1      16.4437
1      24.2324
1      19.6644
1      10.3259
1      10.9082
1      14.6724
1      20.2247
1      14.0522
1      13.1942
1      19.5340
1       5.3409
1      17.7992
1      11.8269
1       5.7381
1      11.9758
1       8.4604
1      15.2145
1      21.8152
1       5.4114
1      14.1845
1      22.4460
1      16.8176
1      20.8516
1       6.7412
1      21.7961
1       9.0496
1       8.7147
1      24.5413
1      15.9513
1      17.5817
1      16.7845
1      26.4656
1      -2.0063
1       5.9655
1      23.3250
1      10.3292
1      16.9989
1       7.8557
1       5.8886
1      10.0282
1      17.8716
1      12.0714
1       9.2915
1      12.9327
1      13.5766
1       4.9923
1       4.2208
1      21.0904
1       7.2765
1      11.7627
1      13.8777
1      14.4963
1      15.8996
1      16.3707
1      11.5037
1      20.7223
1      21.6696
1       5.4572
1      15.7600
1      -3.1707
1       8.8231
1      -4.8763
1       5.8185
1      11.4836
1       9.5302
1      14.8185
1      15.4948
1      11.2112
1      15.9344
1      14.6760
1       9.0903
1      15.4353
1      15.4883
1      20.0548
1       6.0311
1      18.4903
1       8.8816
1      10.0872
1      13.1809
1      13.3390
1      22.9624
1       7.7467
1       3.0879
1       8.3327
1      21.5748
1       0.3702
1      18.7116
1      22.8312
1      20.2561
1      12.5361
1      12.0609
1      10.3168
1      13.7058
1       9.9762
1      15.8569
1      18.8882
1      19.8125
1      19.6918
1       8.3856
1       6.6140
1       6.1116
1       9.0216
1       6.2740
1      14.8157
1      21.2826
1      12.9826
1      16.4788
1       6.2299
1      29.5648
1      20.8291
1       8.6752
1      20.1211
1       7.9191
1      20.0944
1      21.7046
1       5.5951
1       7.9765
1      17.9677
1      13.5278
1       8.9364
1      19.9629
1      22.6918
1       5.0965
1      17.4757
1      15.4140
1      12.2954
1      17.9769
1      15.8386
1       2.0313
1       9.4636
1      16.5506
1      13.6518
1       0.7595
1      14.6685
1       7.4447
1      12.9964
1      10.1217
1      27.7228
1       3.3358
1      15.9541
1       4.1508
1       9.6085
1      14.2832
1       7.4684
1      20.9105
1      19.1193
1      26.4384
1      16.1458
1      -0.1194
1       7.1131
1      23.2809
1      17.9632
1       8.8715
1      10.7183
1      20.7490
1      22.1285
1      18.9918
1      16.0434
1      19.2558
1      15.4216
1      12.9483
1      10.3017
1      16.0096
1      29.7106
1      18.7741
1      10.2512
1      16.1943
1      28.3317
1      20.5800
1      18.7427
1       5.3014
1      18.5253
2      -2.8702
2      11.5370
2      11.4835
2      13.5237
2       9.7027
2      16.2168
2      -0.5697
2      -3.1896
2       2.4216
2       5.2723
2       2.6149
2       8.4371
2      23.0758
2      11.9089
2       5.9593
2      11.5675
2      -3.7464
2      13.1823
2       2.6893
2      14.3950
2      15.9895
2       7.0289
2       7.4139
2      18.3137
2      10.6960
2      22.2048
2      11.5463
2      -2.9958
2      15.3376
2      19.8253
2      17.0097
2      10.4457
2      10.2363
2      11.0751
2      17.7514
2      15.2916
2      13.7709
2      14.9691
2       5.7105
2      16.8917
2      12.0564
2       6.3395
2       8.1155
2       6.5663
2      11.8549
2      18.3950
2       3.2180
2      12.6753
2      18.9344
2      15.1754
2      16.5689
2       7.8315
2      19.1582
2       6.5714
2       6.1994
2      20.4950
2       9.8672
2      16.5600
2      19.6304
2      23.9937
2      -1.2604
2       7.5699
2      18.6529
2       4.5965
2      15.6055
2       7.5271
2       3.9651
2       9.6675
2      13.9303
2      10.3214
2       5.8011
2      15.6808
2      12.3361
2       2.8980
2       1.8177
2      15.8830
2       8.4188
2      10.2119
2      14.0386
2      14.7781
2      14.8326
2      15.8954
2      10.9995
2      15.2970
2      12.5531
2       4.8717
2      15.0239
2      -1.7528
2       6.1901
2      -1.2894
2       4.3531
2      10.2637
2       9.7513
2      15.2910
2      14.2533
2       9.9344
2      12.4448
2      10.6168
2       7.7868
2      17.2979
2      13.8276
2      18.3634
2       4.5419
2      14.6922
2       8.4526
2       7.8373
2      14.5948
2      14.6971
2      14.3873
2       9.8320
2       3.8448
2       8.0861
2      17.7823
2       1.3907
2      15.0808
2      17.8934
2      14.6837
2      12.5604
2      10.6287
2       9.1440
2      15.8483
2      10.8379
2      14.6659
2      16.8957
2      12.7463
2      18.4473
2       7.0546
2       7.0303
2       4.0362
2       5.7665
2       3.8565
2      14.2878
2      17.0917
2      11.4447
2      17.7322
2       2.7439
2      23.6142
2      13.2829
2      11.7881
2      17.9475
2       9.7572
2      15.9978
2      19.0917
2       5.1267
2       8.5504
2      12.1184
2      11.3926
2       3.9419
2      17.8912
2      16.5460
2       2.3795
2      16.6388
2      15.3485
2       9.3056
2      17.1233
2      12.0960
2       4.6645
2      10.1612
2      12.0391
2      10.9778
2       3.2129
2      10.9069
2       5.5845
2      12.3878
2       9.3560
2      22.4424
2       2.1124
2      12.8345
2       3.6168
2       7.9259
2      11.4461
2       4.8980
2      17.8603
2      14.9936
2      21.1007
2      12.2013
2       1.3884
2       6.6932
2      17.8316
2      14.9600
2      11.6891
2      11.1937
2      11.6115
2      19.6745
2      14.6703
2      11.3910
2      15.7915
2      13.6102
2      10.4162
2       8.1902
2      11.5341
2      24.0915
2      19.2125
2       8.3886
2      14.8231
2      22.8468
2      18.0768
2      16.3795
2       3.8331
2      14.7880
3      -0.6022
3       8.7808
3       5.6137
3       8.9190
3       9.5036
3      12.9119
3      -2.3905
3      -7.3021
3       2.5497
3       6.8197
3      -3.3044
3      11.2363
3      23.4363
3       7.1274
3       5.8670
3       8.3093
3      -6.4789
3      11.2392
3       6.4403
3      14.6441
3      15.5231
3       4.0948
3       7.0716
3      17.5377
3      14.9611
3      19.7591
3      12.1323
3      -6.7843
3      10.7144
3      12.7122
3      11.9529
3       8.8110
3      13.0657
3      11.6884
3      16.8229
3      13.1012
3      10.7172
3      10.4171
3       1.3096
3      16.2251
3       9.1436
3      11.7054
3      10.2401
3       3.7792
3      13.4751
3      16.4467
3      -0.6117
3      15.5446
3      17.6354
3      10.0178
3      20.9786
3       4.0238
3      15.2033
3       8.7944
3       5.4900
3      13.2382
3      12.4903
3      16.7753
3      12.8696
3      26.3501
3      -5.7101
3       2.5314
3      25.3510
3       1.0445
3      10.9516
3       5.7937
3       3.9883
3      12.9756
3      12.8023
3      10.6724
3       7.8107
3       8.8784
3      17.7286
3       6.2615
3       4.2488
3      12.1978
3       7.8817
3      10.6880
3       9.1034
3       8.1912
3      14.7513
3      18.7353
3       5.4547
3      10.7090
3      15.7347
3       3.1876
3      18.5671
3       2.1578
3       5.2782
3      -8.0855
3       3.9229
3       5.4604
3      14.9359
3       9.5558
3       8.7484
3       3.8313
3      13.5603
3       9.1030
3       5.3432
3      12.5312
3       6.3929
3      16.5059
3      -1.2181
3      11.5789
3       8.7076
3       4.9571
3      12.7940
3      13.2799
3      17.8016
3       9.0046
3       0.4437
3       6.8611
3      18.8093
3       1.0855
3      16.8451
3      13.0783
3       9.5068
3       8.8693
3       7.2717
3       9.9128
3       9.2636
3       4.4001
3      14.9279
3       8.1426
3       7.4255
3       9.1571
3       4.5825
3       4.7569
3       3.5936
3       3.1761
3       6.5160
3       9.1319
3      13.4293
3       9.6923
3      11.4665
3       0.6323
3      21.0042
3       7.9939
3       7.6759
3      11.8037
3      10.7152
3      18.7347
3      10.4863
3       7.8969
3       9.5046
3      11.5148
3       8.1838
3       0.6062
3      20.1487
3      14.7322
3       2.3321
3      16.2551
3      13.1030
3       3.9244
3      15.5398
3       9.3026
3       7.4961
3       8.8273
3       7.9210
3       6.5137
3      -4.1893
3      10.2247
3       8.8554
3      12.8403
3      10.3843
3      23.8828
3       3.0252
3       6.2629
3       3.3064
3       8.3621
3       6.2341
3       4.4792
3      17.0776
3      14.1311
3      23.7122
3      13.0352
3       0.1152
3       1.0301
3      14.2954
3      17.2832
3       6.5681
3       8.2919
3      13.9743
3      16.3131
3      12.8981
3       6.7199
3      15.9686
3      12.6968
3       5.2555
3       5.4481
3      15.4945
3      21.4471
3      19.4085
3      10.8657
3       9.2794
3      23.8184
3      20.6694
3      10.6974
3       7.0659
3      12.3277
4      -4.5686
4       7.7570
4       5.4497
4       7.7860
4       5.7305
4       9.1551
4      -5.4771
4      -6.8855
4      -1.7386
4       1.3561
4      -3.5369
4      11.7142
4      17.0569
4      10.5680
4       4.8670
4      11.4822
4      -9.4419
4      12.1303
4      -0.5243
4       8.5405
4      12.7459
4       3.7887
4      10.0516
4      14.6008
4       8.3915
4      21.7618
4       9.1759
4      -6.2406
4      11.6745
4      15.1317
4       8.9547
4       6.0706
4       5.6819
4       9.3924
4      13.5591
4      10.3696
4       9.2864
4      10.5075
4       0.0915
4      13.8042
4       8.3106
4       4.5375
4       8.1515
4       0.7135
4      15.1861
4      15.6820
4       1.5952
4      10.6053
4      15.9465
4      12.0369
4      15.3712
4       3.0526
4      16.4664
4       2.8697
4       2.0115
4      14.8399
4      10.9078
4      11.1182
4      12.2627
4      17.9576
4      -5.9914
4       1.5601
4      18.4161
4       2.2488
4      11.1942
4       2.3104
4       4.3436
4       5.5609
4      14.4218
4      10.9159
4       5.3337
4       9.1129
4       7.9393
4       0.2600
4       0.1688
4      12.2823
4       4.9448
4       9.6061
4      10.4920
4       5.9787
4      12.6851
4      13.0412
4       4.0677
4      11.8315
4      13.4377
4       1.8000
4      12.5071
4      -0.8973
4       4.6326
4      -9.0661
4       6.9426
4       2.3949
4       7.4697
4       6.4533
4       9.2951
4       1.5653
4      15.1593
4      10.9631
4       2.3076
4      11.3104
4       6.5746
4      12.0030
4       1.2601
4       8.8543
4       3.6264
4       2.7413
4      11.8616
4      11.9871
4      16.3573
4       5.1625
4       1.2698
4       5.0580
4      15.1005
4      -3.1933
4      12.9328
4      14.2597
4      11.4436
4       9.1322
4       4.1898
4       6.0708
4       8.5406
4       6.2326
4      12.3351
4       8.9823
4       6.6449
4      10.3421
4       4.6407
4       6.3348
4       4.2896
4       4.3029
4       5.1444
4      11.6887
4      14.8280
4       5.2887
4      12.1550
4       2.4787
4      21.5585
4       7.0728
4       5.8744
4      14.2426
4       7.3346
4      16.9077
4      10.1591
4       3.4503
4       7.7906
4      11.3096
4       9.5945
4       2.1153
4      17.3899
4      12.5450
4       1.5886
4      15.9902
4      13.3612
4       4.5747
4      14.1001
4       7.6574
4       6.0610
4       9.5158
4       8.8104
4       9.9182
4      -2.8663
4      11.8710
4       1.3334
4       9.6584
4      12.0549
4      23.9074
4       4.7835
4       6.2529
4       0.8523
4       9.9461
4       3.8507
4       1.6713
4      10.8853
4      15.3855
4      18.1586
4      10.1081
4       2.4802
4       3.6994
4      15.4322
4      11.0279
4       5.6963
4       6.5399
4      11.7061
4      17.4225
4      11.8280
4       7.3304
4      10.5873
4       8.7339
4       4.0818
4       8.0379
4      10.3116
4      21.6477
4      14.6517
4       7.5753
4      11.7003
4      24.5671
4      17.1460
4      10.8575
4       4.4414
4      11.8505
5      -6.4519
5       4.2049
5       1.7405
5       4.9772
5       3.5294
5       6.1870
5      -5.5751
5      -9.2694
5      -1.8609
5      -1.5169
5      -4.6519
5       3.2431
5      11.6295
5       5.1615
5      -0.2463
5       3.3928
5      -9.6255
5       5.8225
5      -5.2509
5       7.7782
5       6.6714
5       0.6776
5       1.8762
5       8.3706
5       4.7890
5      14.2808
5       2.0865
5      -9.1369
5       5.8717
5      12.7598
5       7.4580
5       3.9353
5       2.2895
5       5.0796
5       9.5968
5       6.3984
5       5.2965
5       8.2802
5      -1.5282
5       8.8604
5       3.2747
5       1.0834
5       3.6995
5      -0.6954
5       8.7705
5      10.7102
5      -3.3434
5       3.1588
5      11.2972
5       6.7523
5      11.2494
5      -1.4983
5       8.9807
5      -0.7054
5      -1.1436
5      13.4293
5       5.2663
5       7.2930
5       9.0998
5      14.5676
5      -7.9727
5      -2.6469
5      14.6524
5      -0.8012
5       6.4942
5      -2.7690
5      -2.7980
5       1.6896
5       5.9128
5       4.1618
5      -1.0641
5       5.4181
5       3.5405
5      -4.9667
5      -5.8646
5       6.2714
5      -0.4842
5       3.6945
5       6.9312
5       3.3609
5       7.9457
5       6.0845
5       0.9742
5       5.8568
5       6.9428
5      -1.8037
5       5.3289
5      -4.1766
5      -1.0407
5      -8.7989
5       0.0310
5       3.9342
5       4.0431
5       3.8506
5       6.1053
5       3.0651
5       9.0459
5       4.9428
5      -2.0971
5      10.6575
5       4.0306
5       9.4246
5       0.2186
5       5.8819
5       3.6088
5      -1.4012
5       8.6653
5       8.4089
5       8.7176
5       2.4833
5      -0.8653
5       2.0639
5       9.5790
5      -3.0936
5       6.9198
5       9.2300
5       5.4868
5       3.3613
5       5.1107
5       3.0424
5       5.5232
5       5.6490
5       8.5271
5       8.2377
5       3.0644
5       9.9500
5       1.0926
5       0.8842
5      -3.0012
5       0.3372
5      -0.8239
5       6.2338
5       6.3431
5       4.7882
5       7.8973
5      -1.1350
5      14.5368
5       3.7075
5       2.2598
5      10.8119
5       3.4544
5       9.5051
5      10.7106
5      -0.0827
5       3.6928
5       5.1410
5       7.3179
5      -1.0014
5      10.7510
5       6.6164
5      -3.1487
5       8.9967
5       7.6135
5       3.8706
5       7.9854
5       4.5301
5      -0.5499
5       3.1386
5       3.7838
5       7.2385
5      -3.9686
5       3.9631
5      -0.7097
5       4.9417
5       1.8075
5      17.0277
5      -2.4166
5       6.9487
5      -3.0086
5       3.8035
5       5.8460
5      -1.6693
5       9.0617
5       8.6712
5      12.2106
5       4.3311
5      -4.2189
5      -0.7892
5       8.6212
5       6.7873
5       2.0201
5       4.4351
5       5.9178
5      11.1757
5       7.5180
5       2.9548
5       6.4718
5       5.0335
5       3.2126
5       0.2410
5       4.8141
5      15.1520
5       8.8423
5       2.1506
5       6.3578
5      17.4759
5      10.9238
5       8.3697
5      -2.0760
5       7.6725
6      -6.0625
6       4.6790
6       3.7479
6       6.5764
6       5.4940
6       7.6011
6      -5.3310
6      -9.2187
6      -2.1057
6      -1.5289
6      -3.5552
6       3.8028
6      13.1244
6       6.4116
6       1.6619
6       4.3151
6      -8.6376
6       8.0590
6      -4.1495
6       7.3042
6       8.6924
6       1.2992
6       4.7732
6      10.9296
6       5.9815
6      17.3596
6       4.7742
6      -8.7785
6       7.1746
6      10.1239
6       6.7416
6       5.8121
6       4.3755
6       5.7319
6       9.7482
6       7.7736
6       6.2194
6       7.4073
6      -2.2235
6       9.2976
6       3.7112
6       2.4601
6       4.3810
6      -0.8069
6       7.3263
6      12.3258
6      -2.9444
6       5.7714
6      12.5174
6       8.9402
6      12.2838
6      -0.8639
6      11.8508
6       2.3359
6      -0.5314
6      10.8104
6       5.0830
6       7.7509
6       9.9247
6      15.1163
6      -7.9810
6      -0.1623
6      14.7789
6      -0.8217
6       8.4584
6      -0.5590
6      -0.8222
6       3.6555
6       7.9229
6       6.8914
6       1.2486
6       7.4010
6       5.0560
6      -3.8301
6      -3.1370
6       8.7895
6       0.9338
6       6.5560
6       7.9742
6       4.2733
6      10.5994
6       8.9342
6       1.7177
6       8.0089
6       7.6163
6      -0.6343
6       8.0639
6      -3.5261
6       1.2344
6      -7.8349
6       2.0181
6       0.8000
6       5.2529
6       4.7376
6       5.4790
6       0.1652
6       7.7144
6       7.4208
6       0.0863
6       9.9194
6       3.8300
6       9.1022
6      -0.0732
6       7.1102
6       3.2427
6       0.8720
6      10.2319
6       9.8484
6       9.5395
6       3.9164
6       1.2095
6       3.0389
6      11.5666
6      -3.1448
6       8.4852
6       9.4145
6       7.3490
6       3.9243
6       1.8330
6       4.5693
6       7.1672
6       7.3643
6      11.0814
6       7.2150
6       3.6639
6       8.1278
6       3.3260
6       3.4407
6      -0.6387
6       2.0129
6       1.8377
6       6.5720
6       7.9931
6       2.6801
6       8.0626
6      -0.7608
6      16.1266
6       4.2992
6       5.2013
6      10.7416
6       5.1919
6      12.0882
6       9.4620
6       1.7319
6       4.3524
6       7.4358
6       5.1777
6      -0.9235
6      12.6834
6       7.2404
6      -1.5365
6      11.4815
6       9.4846
6       2.9921
6      10.7954
6       4.4909
6       1.8227
6       5.6560
6       5.0617
6       6.1284
6      -2.4698
6       4.9799
6       0.3731
6       6.8265
6       3.6267
6      17.4057
6       0.4532
6       4.8490
6      -2.7294
6       3.9653
6       3.3478
6       0.2451
6      10.1536
6      10.5371
6      13.4627
6       5.5649
6      -2.1763
6      -0.4754
6       9.2765
6       8.5390
6       4.4854
6       6.1598
6       6.4646
6      12.9585
6       9.6404
6       4.1470
6       7.6834
6       3.8632
6       1.0027
6       3.3100
6       6.5806
6      16.7542
6      11.4180
6       4.0892
6       8.0015
6      17.7723
6      12.6498
6       7.6605
6      -1.0938
6      10.2956
7      -4.3688
7       4.4712
7       5.8325
7       7.0229
7       3.6551
7       6.7892
7      -4.4205
7      -6.6342
7      -1.2069
7      -0.1869
7      -2.9218
7       5.0493
7      12.8571
7       5.9564
7       0.6234
7       3.8734
7      -8.1123
7       6.8200
7      -4.2078
7       9.1506
7       5.8650
7       1.2170
7       3.2945
7      10.4309
7       6.3270
7      16.4922
7       3.0048
7      -6.6225
7       7.4482
7      11.6140
7       6.2820
7       4.3834
7       3.4756
7       4.2199
7       9.1502
7       8.2366
7       7.3723
7       6.8173
7      -0.9190
7       9.8720
7       5.0397
7       3.1546
7       4.8652
7       0.1383
7       8.9122
7      11.1051
7      -2.7302
7       4.1341
7      10.8360
7       8.1609
7      10.7058
7      -0.6168
7      10.1089
7       1.5942
7       0.3845
7      12.3331
7       6.0235
7       6.0806
7      11.5832
7      15.2165
7      -5.7967
7      -1.4711
7      13.4181
7      -1.1955
7       7.7749
7      -0.7402
7      -0.9017
7       3.2072
7       5.2668
7       5.1772
7       0.2936
7       8.2855
7       4.8401
7      -4.0366
7      -4.7803
7       7.1489
7       1.8824
7       4.6456
7       8.6109
7       5.2251
7       8.2788
7       7.7833
7       1.8330
7       6.8068
7       6.4925
7      -1.8494
7       7.1405
7      -2.7366
7      -0.2509
7      -8.1587
7       1.6630
7       2.6727
7       6.0372
7       6.0204
7       7.4013
7       1.6790
7       9.3261
7       5.4585
7      -0.8817
7      10.3693
7       5.0822
7       9.5504
7       0.9858
7       5.0519
7       3.4842
7      -1.0276
7      10.0894
7      10.0560
7       8.1710
7       4.1013
7       0.7425
7       2.3629
7       9.5946
7      -2.3494
7       7.0087
7       8.8259
7       6.5081
7       5.1683
7       3.9089
7       2.8744
7       7.6956
7       5.9030
7      10.3941
7       8.9751
7       2.8893
7      10.2503
7       1.7261
7       2.2146
7      -1.2638
7       1.0623
7       1.0182
7       8.0520
7       5.5171
7       5.0896
7       9.6349
7      -1.0448
7      14.5968
7       3.6778
7       6.6776
7      11.7821
7       5.3418
7      11.7398
7       9.8479
7       3.2503
7       5.9741
7       5.8423
7       5.5416
7      -1.2875
7      10.8120
7       6.8651
7      -2.4906
7       8.9216
7       7.4992
7       3.8702
7       9.7985
7       3.8535
7       1.9277
7       4.0461
7       2.8734
7       5.4363
7      -1.5817
7       4.7875
7       1.6697
7       4.8436
7       3.2487
7      18.9924
7      -0.9937
7       6.9891
7      -2.5800
7       6.6173
7       5.9909
7      -1.9061
7       6.9420
7       9.6972
7      11.8796
7       6.5091
7      -3.2362
7       1.0009
7       8.0693
7       7.7325
7       6.3185
7       5.1940
7       5.4859
7      12.7940
7       8.2401
7       1.7975
7       5.7762
7       5.6224
7       2.1906
7       1.8622
7       4.2644
7      14.8719
7      11.1443
7       3.0489
7       8.0605
7      19.2744
7      10.9094
7       9.7014
7      -0.1669
7       6.9773
8      -4.0123
8       4.5466
8       4.2822
8       6.4699
8       5.6765
8       7.0326
8      -4.5989
8      -8.9322
8       0.3177
8       0.1659
8      -4.0667
8       3.9586
8      14.5119
8       6.9747
8       1.6346
8       3.7876
8      -9.4864
8       7.0722
8      -3.3431
8       9.8611
8       6.9358
8       1.4217
8       4.7284
8      12.1047
8       8.3184
8      14.4860
8       3.9204
8      -8.4462
8       7.6126
8       7.9766
8       5.2215
8       5.8695
8       3.5930
8       4.7176
8       9.6665
8       8.0430
8       5.6053
8       7.9484
8      -2.6700
8      10.2593
8       2.8519
8       4.8883
8       5.2360
8      -2.5471
8       8.1290
8      11.4011
8      -2.4589
8       5.1838
8      10.2378
8       9.5545
8      10.4760
8      -1.5079
8      11.9335
8       2.2138
8       0.5121
8       8.1816
8       5.7913
8       7.2771
8       9.8519
8      16.4991
8      -8.4754
8      -1.2975
8      12.1190
8       0.2359
8       7.8869
8      -1.3288
8      -0.8512
8       3.2877
8       5.6976
8       6.2154
8       1.2991
8       7.0180
8       5.1453
8      -3.1681
8      -4.6467
8       7.7905
8       1.3485
8       6.2713
8       7.3513
8       3.5478
8      10.3843
8       8.9971
8       0.3795
8       7.2639
8       7.6046
8      -2.4266
8       8.0239
8      -0.9349
8       1.4253
8     -10.7545
8       2.7432
8       0.9173
8       7.7579
8       4.2240
8       6.3380
8      -0.4016
8       8.3492
8       5.2924
8      -1.4387
8       8.9356
8       3.4141
8       9.2861
8      -0.5295
8       5.5520
8       3.3526
8      -1.3643
8      10.3163
8      10.1157
8       9.1377
8       4.1456
8       0.6037
8       2.8071
8      10.1996
8      -1.0488
8       7.7703
8       9.5176
8       6.7795
8       3.0671
8       2.5606
8       4.3326
8       6.6735
8       4.5539
8      11.8292
8       5.8400
8       2.7173
8       6.0696
8       3.7173
8       3.7124
8      -0.8817
8       1.5190
8       1.6930
8       7.3041
8       6.8665
8       3.5537
8       7.8873
8       0.1626
8      14.1575
8       3.2363
8       5.5487
8      11.4738
8       6.6269
8      11.0395
8       6.5008
8       2.9899
8       5.9701
8       5.2890
8       5.6002
8       0.0486
8      11.0617
8       6.7036
8      -1.9443
8      10.0980
8       8.2249
8       2.2104
8      11.1037
8       5.4945
8       2.9626
8       6.1258
8       4.5238
8       5.6568
8      -4.8073
8       4.1190
8       1.1900
8       6.5368
8       2.9691
8      15.2616
8       0.7677
8       2.9912
8      -3.1633
8       4.2832
8       1.4669
8      -0.5668
8       8.1218
8       8.9465
8      12.8416
8       4.9419
8      -1.3312
8      -0.4017
8       7.7384
8       8.2985
8       4.9404
8       6.1302
8       6.7343
8      13.2613
8       9.0712
8       3.8846
8       7.0178
8       5.3019
8      -0.0156
8       3.0467
8       5.2057
8      14.7473
8      12.6343
8       3.1952
8       8.6745
8      15.5644
8      11.0811
8       8.1864
8       0.3344
8       8.9841
9      -3.1322
9       2.2624
9       1.9352
9       5.0177
9       4.0229
9       5.5630
9      -4.9745
9      -9.1550
9      -1.9472
9       1.0072
9      -6.0842
9       4.2406
9      13.3656
9       3.7532
9       1.6452
9       3.1816
9      -8.8387
9       5.6224
9      -2.7771
9       9.8745
9       6.0604
9       1.5090
9       4.7485
9      10.6675
9       8.9372
9      14.8801
9       3.6803
9      -8.8746
9       6.6453
9       6.3880
9       3.2848
9       3.9112
9       4.4439
9       3.5545
9      10.3066
9       6.8435
9       6.2785
9       5.0549
9      -3.1949
9      10.8415
9       2.5155
9       5.7289
9       5.5081
9      -2.8253
9       8.3259
9      11.2593
9      -3.1903
9       6.7106
9       9.4982
9       5.8913
9      11.2100
9      -2.8790
9       9.1824
9       2.2533
9       0.6420
9       8.3797
9       5.8292
9       7.6903
9       8.6340
9      16.2053
9      -7.5941
9      -1.9567
9      13.8777
9      -0.9926
9       6.3745
9      -2.4587
9       0.2025
9       4.2991
9       6.0947
9       5.9646
9      -0.0411
9       4.8996
9       6.4672
9      -2.6876
9      -5.4153
9       7.6036
9       0.5869
9       6.3217
9       6.1885
9       0.9093
9       8.3930
9      10.3657
9      -1.0918
9       7.0222
9       6.4791
9      -2.6308
9       9.5001
9      -0.1116
9       0.9516
9     -11.7565
9       1.6042
9       0.9075
9       8.4698
9       2.0688
9       2.9940
9      -0.3668
9       8.7137
9       5.0581
9      -2.4443
9       8.9969
9      -0.7199
9       7.7745
9      -1.2954
9       4.2600
9       4.3148
9      -2.0234
9      10.2467
9      10.2269
9       8.1113
9       4.1020
9      -0.2297
9       1.0620
9       9.7960
9      -3.0459
9       7.3473
9       6.7555
9       6.4408
9       2.1066
9       2.6752
9       4.5349
9       4.8463
9       5.1318
9      10.7197
9       5.1838
9       1.2036
9       5.1591
9       2.3115
9       2.8536
9      -0.1067
9       1.4074
9       1.9129
9       4.2287
9       5.1244
9       4.1073
9       6.6715
9      -1.2129
9      13.5471
9       1.7944
9       4.1284
9       7.4150
9       7.0694
9      11.0833
9       7.3546
9       4.1203
9       7.1528
9       4.5964
9       4.0000
9      -1.1643
9      10.0810
9       5.2836
9      -2.6223
9       8.0216
9       5.9662
9       3.1811
9       9.2661
9       2.0880
9       3.6386
9       4.6259
9       3.3983
9       5.2375
9      -4.1686
9       3.4690
9       0.5152
9       7.6623
9       3.8214
9      15.4196
9      -1.0640
9       2.3571
9      -2.9965
9       5.7618
9       2.4784
9      -1.9990
9       6.6281
9       9.3904
9      13.1671
9       6.5195
9      -1.5244
9      -2.8543
9       7.9183
9       8.5173
9       3.0372
9       3.9105
9       5.5522
9      11.5177
9       7.9401
9       2.4464
9       5.6923
9       4.9303
9      -0.8095
9       2.2989
9       5.5258
9      14.2318
9      11.4746
9       2.3190
9       4.7825
9      15.7564
9      10.3360
9       4.0130
9       0.7611
9       6.4716
10      -6.7952
10       3.8026
10       3.4087
10       4.9369
10       5.1497
10       5.4460
10      -4.8030
10      -7.8440
10      -1.6213
10      -1.4470
10      -5.1555
10       3.6037
10      13.6583
10       2.3101
10       2.2463
10       1.8387
10     -10.9404
10       5.5954
10      -2.2766
10       6.8074
10       5.0937
10       3.1251
10       3.9241
10      11.2853
10       7.2049
10      13.5258
10       4.8664
10      -7.6492
10       6.5626
10       7.9227
10       4.1916
10       5.2494
10       2.6812
10       3.9122
10       9.8857
10       8.3727
10       4.3348
10       6.1894
10      -3.2111
10       8.4661
10       3.5549
10       3.9929
10       6.1049
10      -1.8091
10       8.6943
10      10.9239
10      -3.9592
10       5.6303
10      10.0077
10       4.8258
10      12.9673
10      -1.9775
10       8.4184
10       3.2955
10      -0.7265
10       8.1461
10       6.1858
10       5.9996
10       8.6348
10      16.3632
10      -6.8429
10      -3.0894
10      14.1286
10      -2.8496
10       7.3261
10      -1.8075
10      -1.3609
10       2.0680
10       5.9075
10       7.0860
10      -0.9140
10       4.7481
10       3.5106
10      -1.9273
10      -3.7869
10       5.9889
10      -0.1607
10       6.4831
10       6.9782
10       1.6984
10       9.9758
10       8.3005
10       0.1077
10       5.4797
10       5.3923
10      -1.3314
10       7.5075
10      -3.6536
10       1.0301
10     -10.5244
10       2.9195
10       2.4392
10       6.5779
10       2.5472
10       4.1310
10       0.7772
10       9.0761
10       5.2024
10      -1.8473
10       6.1686
10       0.1348
10       8.1871
10      -1.7942
10       4.3913
10       2.4693
10      -2.3694
10       6.6230
10       6.5434
10       7.2890
10       2.8100
10      -1.8056
10       2.6593
10       8.4397
10      -2.6758
10       8.9282
10       8.2154
10       4.9764
10       3.4078
10       3.5890
10       4.4943
10       4.4666
10       2.7077
10      11.2370
10       6.2168
10       1.2928
10       4.6089
10       1.7528
10       2.3017
10      -1.6424
10       0.1024
10       2.7767
10       4.9009
10       2.8529
10       2.6525
10       6.9877
10      -1.8361
10      12.8358
10       1.9559
10       5.7957
10       7.9124
10       6.2580
10      11.4911
10       7.3745
10       2.9154
10       5.6623
10       5.1898
10       5.6225
10      -2.8510
10      11.1603
10       5.3260
10      -3.6610
10       9.0628
10       7.2574
10       1.8209
10      10.3544
10       3.1270
10       2.9278
10       4.9888
10       2.2041
10       5.6142
10      -3.9790
10       2.1344
10       0.2099
10       7.7431
10       3.3577
10      16.1651
10       0.0461
10       3.6645
10      -2.9695
10       4.9803
10       2.2928
10      -2.0916
10       8.0594
10       8.7113
10      13.7482
10       5.7574
10      -1.6711
10      -1.6724
10       7.3510
10       9.9203
10       4.6095
10       5.3996
10       3.9725
10      12.1927
10       7.3238
10       1.3190
10       6.2551
10       3.3761
10       0.3892
10       0.6825
10       5.1622
10      13.2473
10      12.4125
10       3.6953
10       3.7878
10      16.5444
10      11.1780
10       4.9472
10       1.3091
10       6.5340
