# Supplementary material for: OMNI-P2x universal neural network potential for excited-state simulations
Source: Nat Commun. 2026 Apr 7;17:4949. doi: 10.1038/s41467-026-71380-5 (PMC13233842; doi:10.1038/s41467-026-71380-5)
Supplement: Supplementary file 3 — Source Data [file 41467_2026_71380_MOESM3_ESM.zip › source_data/Fig10/fig_10_c.txt]

Fraction of dataset, Quantum yield, TL/%, Quantum yield, No TL/%
0.001	2	0
0.005	2	58.33
0.01	3	4.123
0.02	26	16.27907
0.05	31	20
0.1	22	20.2
0.2	28.28283	41
0.3	31	35
0.4	19.58	23
0.5	21	22.22
0.6	31.57	39
0.7	30	31
0.8	37	33
0.9	28.28283	25
1	20	24.24
