# Supplementary material for: OMNI-P2x universal neural network potential for excited-state simulations
Source: Nat Commun. 2026 Apr 7;17:4949. doi: 10.1038/s41467-026-71380-5 (PMC13233842; doi:10.1038/s41467-026-71380-5)
Supplement: Supplementary file 3 — Source Data [file 41467_2026_71380_MOESM3_ESM.zip › source_data/Fig10/fig_10_b.txt]

Fraction of dataset, Dynamics stability, TL/%, Dynamics stability, No TL/%
0.001	98	2
0.005	100	67
0.01	99	96
0.02	97	75
0.05	100	98
0.1	100	97
0.2	100	99
0.3	100	100
0.4	97	99
0.5	100	97
0.6	100	98
0.7	100	100
0.8	100	98
0.9	99	99
1	100	99
