# Supplementary material for: OMNI-P2x universal neural network potential for excited-state simulations
Source: Nat Commun. 2026 Apr 7;17:4949. doi: 10.1038/s41467-026-71380-5 (PMC13233842; doi:10.1038/s41467-026-71380-5)
Supplement: Supplementary file 3 — Source Data [file 41467_2026_71380_MOESM3_ESM.zip › source_data/Fig10/fig_10_a.txt]

Time/fs, NOTL S0, Ref S0, TL S0
0	0	0	0
0.1	0	0	0
0.2	0	0	0
0.3	0	0	0
0.4	0	0	0
0.5	0	0	0
0.6	0	0	0
0.7	0	0	0
0.8	0	0	0
0.9	0	0	0
1	0	0	0
1.1	0	0	0
1.2	0	0	0
1.3	0	0	0
1.4	0	0	0
1.5	0	0	0
1.6	0	0	0
1.7	0	0	0
1.8	0	0	0
1.9	0	0	0
2	0	0	0
2.1	0	0	0
2.2	0	0	0
2.3	0	0	0
2.4	0	0	0
2.5	0	0	0
2.6	0	0	0
2.7	0	0	0
2.8	0	0	0
2.9	0	0	0
3	0	0	0
3.1	0	0	0
3.2	0	0	0
3.3	0	0	0
3.4	0	0	0
3.5	0	0	0
3.6	0	0	0
3.7	0	0	0
3.8	0	0	0
3.9	0	0	0
4	0	0	0
4.1	0	0	0
4.2	0	0	0
4.3	0	0	0
4.4	0	0	0
4.5	0	0	0
4.6	0	0	0
4.7	0	0	0
4.8	0	0	0
4.9	0	0	1E-4
5	0	0	2E-4
5.1	0	0	2E-4
5.2	0	0	2E-4
5.3	0	0	3E-4
5.4	0.001	0	3E-4
5.5	0.001	0	9E-4
5.6	0.001	0	0.0016
5.7	0.001	0	0.0021
5.8	0.002	0.00161	0.0027
5.9	0.004	0.00321	0.004
6	0.006	0.00642	0.0053
6.1	0.008	0.00963	0.0074
6.2	0.009	0.00963	0.0111
6.3	0.015	0.01766	0.0156
6.4	0.023	0.02568	0.0201
6.5	0.029	0.0305	0.0276
6.6	0.039	0.03852	0.0366
6.7	0.05	0.04655	0.0456
6.8	0.062	0.061	0.0578
6.9	0.077	0.07384	0.0703
7	0.092	0.09631	0.0868
7.1	0.108	0.11557	0.1053
7.2	0.126	0.13644	0.1261
7.3	0.139	0.15249	0.1487
7.4	0.154	0.16693	0.174
7.5	0.177	0.1862	0.2022
7.6	0.196	0.21348	0.2292
7.7	0.22	0.24559	0.2541
7.8	0.255	0.27929	0.2806
7.9	0.279	0.3114	0.309
8	0.306	0.33547	0.3336
8.1	0.327	0.35795	0.3621
8.2	0.349	0.38202	0.3879
8.3	0.37	0.41091	0.4155
8.4	0.396	0.43339	0.4402
8.5	0.417	0.44944	0.4613
8.6	0.429	0.47673	0.4822
8.7	0.452	0.49759	0.5017
8.8	0.466	0.51364	0.5203
8.9	0.488	0.52327	0.5376
9	0.504	0.54896	0.5523
9.1	0.522	0.56501	0.5656
9.2	0.532	0.57945	0.5789
9.3	0.543	0.59069	0.5893
9.4	0.553	0.60514	0.6011
9.5	0.56	0.62119	0.6098
9.6	0.57	0.62761	0.6182
9.7	0.578	0.63403	0.629
9.8	0.588	0.63884	0.6379
9.9	0.592	0.65329	0.6459
10	0.6	0.66934	0.6541
10.1	0.612	0.68058	0.6606
10.2	0.615	0.687	0.6677
10.3	0.624	0.69502	0.6767
10.4	0.631	0.70144	0.6829
10.5	0.638	0.70465	0.6916
10.6	0.645	0.70947	0.697
10.7	0.655	0.72071	0.7047
10.8	0.665	0.72873	0.712
10.9	0.669	0.73836	0.719
11	0.677	0.74157	0.7257
11.1	0.688	0.75281	0.7336
11.2	0.698	0.76404	0.7429
11.3	0.711	0.77207	0.7501
11.4	0.726	0.78652	0.7575
11.5	0.734	0.79133	0.7673
11.6	0.744	0.79775	0.7741
11.7	0.75	0.80899	0.7832
11.8	0.761	0.81862	0.7905
11.9	0.773	0.82825	0.7969
12	0.78	0.83467	0.8038
12.1	0.788	0.84109	0.8105
12.2	0.795	0.84591	0.8156
12.3	0.801	0.85233	0.8217
12.4	0.805	0.85554	0.8265
12.5	0.809	0.85875	0.831
12.6	0.813	0.86035	0.8364
12.7	0.818	0.86035	0.8399
12.8	0.821	0.86196	0.8426
12.9	0.825	0.86356	0.8455
13	0.828	0.86838	0.8474
13.1	0.828	0.86998	0.8496
13.2	0.829	0.87159	0.8509
13.3	0.833	0.87159	0.8523
13.4	0.833	0.87159	0.853
13.5	0.835	0.87159	0.8541
13.6	0.835	0.86998	0.8551
13.7	0.835	0.86838	0.8558
13.8	0.835	0.86677	0.8557
13.9	0.835	0.86517	0.8562
14	0.836	0.86196	0.8567
14.1	0.837	0.86196	0.8567
14.2	0.837	0.86035	0.8565
14.3	0.838	0.86035	0.8563
14.4	0.838	0.86035	0.856
14.5	0.838	0.86035	0.8559
14.6	0.838	0.85875	0.8555
14.7	0.838	0.85875	0.8549
14.8	0.838	0.85714	0.8547
14.9	0.838	0.85714	0.8544
15	0.838	0.85714	0.8539
15.1	0.838	0.85714	0.8532
15.2	0.838	0.85554	0.8532
15.3	0.838	0.85554	0.8526
15.4	0.838	0.85554	0.8521
15.5	0.838	0.85393	0.8516
15.6	0.838	0.85393	0.8512
15.7	0.838	0.85393	0.8509
15.8	0.838	0.85393	0.8503
15.9	0.838	0.85072	0.8499
16	0.838	0.84751	0.8494
16.1	0.838	0.84751	0.8491
16.2	0.838	0.84591	0.8488
16.3	0.838	0.84591	0.8487
16.4	0.838	0.84591	0.8484
16.5	0.838	0.84591	0.8481
16.6	0.838	0.8443	0.8479
16.7	0.838	0.8427	0.8477
16.8	0.838	0.8443	0.8475
16.9	0.838	0.8443	0.8474
17	0.838	0.8443	0.8473
17.1	0.838	0.8443	0.8472
17.2	0.838	0.8443	0.8468
17.3	0.838	0.8443	0.8466
17.4	0.838	0.8443	0.8464
17.5	0.838	0.8443	0.8464
17.6	0.838	0.8443	0.8464
17.7	0.837	0.8443	0.8465
17.8	0.837	0.8443	0.8465
17.9	0.837	0.8427	0.8465
18	0.837	0.8427	0.8465
18.1	0.837	0.84109	0.8464
18.2	0.837	0.83949	0.8464
18.3	0.837	0.83949	0.8464
18.4	0.837	0.83949	0.8464
18.5	0.837	0.83949	0.8464
18.6	0.837	0.83949	0.8464
18.7	0.837	0.83949	0.8464
18.8	0.837	0.83949	0.8464
18.9	0.837	0.83949	0.8464
19	0.837	0.83949	0.8464
19.1	0.837	0.83949	0.8464
19.2	0.837	0.83949	0.8464
19.3	0.837	0.83949	0.8465
19.4	0.837	0.83949	0.8465
19.5	0.837	0.83949	0.8465
19.6	0.837	0.83949	0.8465
19.7	0.837	0.83949	0.8465
19.8	0.837	0.83949	0.8465
19.9	0.837	0.83949	0.8465
20	0.837	0.83949	0.8465
20.1	0.837	0.83949	0.8465
20.2	0.837	0.83949	0.8465
20.3	0.837	0.83949	0.8465
20.4	0.837	0.83949	0.8465
20.5	0.837	0.83949	0.8465
20.6	0.837	0.83949	0.8465
20.7	0.837	0.83949	0.8465
20.8	0.837	0.83949	0.8465
20.9	0.837	0.83949	0.8465
21	0.837	0.83949	0.8465
21.1	0.837	0.83949	0.8465
21.2	0.837	0.83949	0.8465
21.3	0.837	0.83949	0.8465
21.4	0.837	0.83949	0.8465
21.5	0.837	0.83949	0.8465
21.6	0.837	0.83949	0.8465
21.7	0.837	0.83949	0.8465
21.8	0.837	0.83949	0.8465
21.9	0.837	0.83949	0.8465
22	0.837	0.83949	0.8465
22.1	0.837	0.83949	0.8465
22.2	0.837	0.83949	0.8466
22.3	0.837	0.83949	0.8466
22.4	0.837	0.83949	0.8466
22.5	0.837	0.83949	0.8466
22.6	0.837	0.83949	0.8467
22.7	0.837	0.83949	0.8467
22.8	0.837	0.83949	0.847
22.9	0.837	0.83949	0.8471
23	0.837	0.83949	0.8471
23.1	0.837	0.83949	0.8472
23.2	0.837	0.83949	0.8474
23.3	0.837	0.83949	0.8478
23.4	0.837	0.83949	0.8482
23.5	0.837	0.83949	0.8484
23.6	0.837	0.83949	0.8488
23.7	0.837	0.83949	0.8494
23.8	0.837	0.83949	0.8504
23.9	0.837	0.83949	0.8508
24	0.838	0.84109	0.851
24.1	0.838	0.84109	0.8518
24.2	0.839	0.84109	0.8523
24.3	0.84	0.8443	0.853
24.4	0.842	0.8443	0.854
24.5	0.845	0.84591	0.8548
24.6	0.845	0.84591	0.8559
24.7	0.847	0.84751	0.8572
24.8	0.848	0.84751	0.8582
24.9	0.848	0.85393	0.8609
25	0.852	0.85393	0.8624
25.1	0.855	0.85393	0.864
25.2	0.858	0.85554	0.8654
25.3	0.859	0.85554	0.867
25.4	0.861	0.86356	0.8692
25.5	0.863	0.86517	0.8707
25.6	0.865	0.86838	0.8729
25.7	0.869	0.86838	0.8757
25.8	0.875	0.86998	0.8778
25.9	0.876	0.86998	0.8803
26	0.879	0.87159	0.883
26.1	0.885	0.8748	0.8864
26.2	0.886	0.87801	0.8886
26.3	0.887	0.88443	0.8913
26.4	0.889	0.88443	0.894
26.5	0.891	0.88443	0.8961
26.6	0.896	0.88604	0.8985
26.7	0.895	0.88764	0.9011
26.8	0.896	0.88925	0.9034
26.9	0.9	0.89085	0.9054
27	0.905	0.89246	0.9069
27.1	0.908	0.89406	0.9089
27.2	0.91	0.89888	0.9114
27.3	0.91	0.90048	0.9127
27.4	0.912	0.90209	0.9143
27.5	0.914	0.90209	0.9159
27.6	0.914	0.90369	0.9183
27.7	0.918	0.9053	0.9203
27.8	0.919	0.9069	0.9217
27.9	0.92	0.90851	0.9233
28	0.921	0.90851	0.9256
28.1	0.922	0.91332	0.927
28.2	0.924	0.91653	0.9283
28.3	0.924	0.91814	0.9301
28.4	0.926	0.92135	0.9317
28.5	0.927	0.92135	0.9337
28.6	0.928	0.92456	0.9348
28.7	0.928	0.92937	0.9368
28.8	0.929	0.93098	0.9381
28.9	0.931	0.93419	0.9392
29	0.934	0.939	0.9403
29.1	0.934	0.94222	0.9412
29.2	0.935	0.94382	0.9425
29.3	0.938	0.94703	0.9442
29.4	0.94	0.94864	0.9456
29.5	0.94	0.95185	0.9473
29.6	0.94	0.95185	0.9486
29.7	0.94	0.95345	0.9499
29.8	0.94	0.95345	0.951
29.9	0.942	0.95666	0.9518
30	0.944	0.95827	0.9525
30.1	0.945	0.95827	0.9535
30.2	0.945	0.95987	0.9541
30.3	0.946	0.95987	0.9549
30.4	0.946	0.95987	0.9558
30.5	0.948	0.96148	0.9566
30.6	0.949	0.96148	0.9576
30.7	0.95	0.96148	0.9583
30.8	0.951	0.96308	0.959
30.9	0.952	0.96469	0.9593
31	0.954	0.96469	0.9601
31.1	0.955	0.96469	0.961
31.2	0.955	0.96469	0.9618
31.3	0.956	0.96469	0.9624
31.4	0.958	0.96469	0.9627
31.5	0.958	0.96469	0.9631
31.6	0.958	0.96469	0.9634
31.7	0.959	0.96308	0.9636
31.8	0.96	0.96308	0.9638
31.9	0.96	0.96308	0.9639
32	0.961	0.96308	0.964
32.1	0.961	0.96308	0.9642
32.2	0.961	0.96308	0.9644
32.3	0.961	0.96469	0.9644
32.4	0.961	0.96469	0.9646
32.5	0.961	0.96629	0.9647
32.6	0.961	0.96629	0.9647
32.7	0.961	0.96629	0.9647
32.8	0.961	0.9679	0.9647
32.9	0.961	0.9679	0.9647
33	0.961	0.9679	0.9648
33.1	0.961	0.9679	0.9648
33.2	0.961	0.9679	0.9649
33.3	0.961	0.9679	0.9647
33.4	0.961	0.9679	0.9648
33.5	0.961	0.9679	0.9648
33.6	0.961	0.9679	0.9648
33.7	0.961	0.9679	0.9648
33.8	0.961	0.9679	0.9648
33.9	0.961	0.9695	0.9648
34	0.961	0.9695	0.9648
34.1	0.96	0.9695	0.9648
34.2	0.96	0.9695	0.9648
34.3	0.96	0.9695	0.9648
34.4	0.96	0.9695	0.9647
34.5	0.96	0.9695	0.9647
34.6	0.96	0.9695	0.9647
34.7	0.96	0.9695	0.9648
34.8	0.96	0.9695	0.9648
34.9	0.96	0.9695	0.9648
35	0.96	0.9695	0.9648
35.1	0.96	0.9695	0.9648
35.2	0.96	0.9695	0.9648
35.3	0.96	0.9695	0.9648
35.4	0.96	0.9679	0.9647
35.5	0.96	0.96629	0.9647
35.6	0.96	0.96629	0.9645
35.7	0.96	0.96629	0.9644
35.8	0.96	0.96629	0.9644
35.9	0.96	0.96629	0.9644
36	0.96	0.96629	0.9644
36.1	0.96	0.96629	0.9644
36.2	0.96	0.96629	0.9644
36.3	0.96	0.96629	0.9644
36.4	0.96	0.96629	0.9644
36.5	0.96	0.96629	0.9644
36.6	0.96	0.96629	0.9644
36.7	0.96	0.96629	0.9644
36.8	0.96	0.96629	0.9644
36.9	0.96	0.96629	0.9645
37	0.96	0.96629	0.9645
37.1	0.96	0.96629	0.9645
37.2	0.96	0.96629	0.9645
37.3	0.96	0.96629	0.9646
37.4	0.96	0.96629	0.9647
37.5	0.96	0.96629	0.9647
37.6	0.961	0.96629	0.9647
37.7	0.961	0.96629	0.9647
37.8	0.961	0.96629	0.9647
37.9	0.961	0.96469	0.9647
38	0.961	0.96469	0.9647
38.1	0.961	0.96469	0.9647
38.2	0.961	0.96469	0.9647
38.3	0.961	0.96469	0.9647
38.4	0.961	0.96469	0.9647
38.5	0.961	0.96469	0.9647
38.6	0.961	0.96469	0.9647
38.7	0.961	0.96469	0.9647
38.8	0.961	0.96469	0.9647
38.9	0.961	0.96469	0.9647
39	0.961	0.96308	0.9647
39.1	0.961	0.96308	0.9647
39.2	0.961	0.96308	0.9647
39.3	0.961	0.96308	0.9648
39.4	0.961	0.96308	0.9648
39.5	0.961	0.96308	0.9649
39.6	0.961	0.96308	0.9649
39.7	0.961	0.96308	0.965
39.8	0.961	0.96308	0.965
39.9	0.961	0.96308	0.965
40	0.961	0.96308	0.9651
40.1	0.961	0.96308	0.9652
40.2	0.961	0.96308	0.9652
40.3	0.961	0.96308	0.9652
40.4	0.961	0.96308	0.9653
40.5	0.961	0.96308	0.9653
40.6	0.961	0.96308	0.9653
40.7	0.961	0.96308	0.9653
40.8	0.961	0.96308	0.9653
40.9	0.961	0.96308	0.9653
41	0.961	0.96308	0.9653
41.1	0.961	0.96308	0.9653
41.2	0.961	0.96308	0.9653
41.3	0.961	0.96308	0.9653
41.4	0.961	0.96308	0.9653
41.5	0.961	0.96308	0.9653
41.6	0.961	0.96308	0.9653
41.7	0.961	0.96308	0.9653
41.8	0.961	0.96308	0.9653
41.9	0.961	0.96308	0.9653
42	0.961	0.96308	0.9653
42.1	0.961	0.96308	0.9653
42.2	0.961	0.96308	0.9656
42.3	0.961	0.96308	0.9656
42.4	0.961	0.96308	0.9657
42.5	0.961	0.96308	0.9657
42.6	0.961	0.96469	0.9657
42.7	0.961	0.96469	0.9658
42.8	0.961	0.96469	0.9658
42.9	0.961	0.96469	0.9658
43	0.961	0.96469	0.9659
43.1	0.961	0.96469	0.966
43.2	0.961	0.96469	0.966
43.3	0.961	0.96469	0.9663
43.4	0.961	0.96469	0.9664
43.5	0.961	0.96469	0.9666
43.6	0.961	0.96469	0.9667
43.7	0.961	0.96469	0.9669
43.8	0.961	0.96469	0.9669
43.9	0.961	0.96469	0.9671
44	0.962	0.96469	0.9673
44.1	0.962	0.96469	0.9673
44.2	0.962	0.96469	0.9675
44.3	0.963	0.96629	0.9677
44.4	0.963	0.96629	0.9684
44.5	0.963	0.9679	0.9686
44.6	0.963	0.9679	0.9691
44.7	0.964	0.9679	0.9693
44.8	0.964	0.9679	0.9695
44.9	0.964	0.9679	0.9698
45	0.964	0.9679	0.9706
45.1	0.964	0.9679	0.971
45.2	0.964	0.9679	0.9713
45.3	0.965	0.9679	0.9718
45.4	0.965	0.9679	0.9721
45.5	0.965	0.9695	0.9725
45.6	0.966	0.9695	0.9731
45.7	0.967	0.9695	0.9734
45.8	0.968	0.9695	0.9739
45.9	0.969	0.9695	0.9744
46	0.969	0.9695	0.975
46.1	0.969	0.97111	0.9753
46.2	0.969	0.97111	0.9755
46.3	0.97	0.97271	0.9763
46.4	0.971	0.97432	0.9766
46.5	0.971	0.97432	0.9771
46.6	0.971	0.97432	0.9776
46.7	0.971	0.97432	0.9777
46.8	0.971	0.97592	0.9778
46.9	0.972	0.97753	0.9782
47	0.972	0.97753	0.9784
47.1	0.972	0.97753	0.9785
47.2	0.972	0.97753	0.9788
47.3	0.972	0.97753	0.9789
47.4	0.972	0.97753	0.979
47.5	0.972	0.97753	0.9792
47.6	0.973	0.97913	0.9796
47.7	0.973	0.97913	0.9799
47.8	0.974	0.97913	0.9802
47.9	0.974	0.97913	0.9807
48	0.974	0.97913	0.9811
48.1	0.974	0.97913	0.9812
48.2	0.974	0.98234	0.9815
48.3	0.974	0.98234	0.9818
48.4	0.974	0.98234	0.9819
48.5	0.974	0.98234	0.982
48.6	0.974	0.98234	0.9824
48.7	0.974	0.98395	0.9825
48.8	0.974	0.98395	0.9825
48.9	0.975	0.98395	0.9825
49	0.975	0.98395	0.9829
49.1	0.975	0.98395	0.9831
49.2	0.976	0.98395	0.9831
49.3	0.976	0.98395	0.9835
49.4	0.976	0.98395	0.9836
49.5	0.977	0.98395	0.9836
49.6	0.977	0.98395	0.9837
49.7	0.977	0.98555	0.9841
49.8	0.977	0.98555	0.9843
49.9	0.977	0.98555	0.9844
50	0.977	0.98555	0.9846
50.1	0.977	0.98716	0.9846
50.2	0.977	0.98716	0.9847
50.3	0.977	0.98716	0.9849
50.4	0.978	0.98876	0.985
50.5	0.978	0.98876	0.985
50.6	0.978	0.98876	0.9851
50.7	0.978	0.98876	0.9852
50.8	0.979	0.98876	0.9852
50.9	0.979	0.98876	0.9851
51	0.979	0.98876	0.9853
51.1	0.979	0.98876	0.9853
51.2	0.979	0.98876	0.9853
51.3	0.979	0.98876	0.9853
51.4	0.979	0.98876	0.9853
51.5	0.979	0.98876	0.9854
51.6	0.979	0.98876	0.9854
51.7	0.979	0.98876	0.9855
51.8	0.979	0.98876	0.9855
51.9	0.979	0.98876	0.9855
52	0.979	0.98876	0.9856
52.1	0.979	0.98876	0.9856
52.2	0.979	0.98876	0.9856
52.3	0.979	0.98876	0.9856
52.4	0.979	0.98876	0.9856
52.5	0.979	0.98876	0.9856
52.6	0.979	0.98876	0.9857
52.7	0.979	0.98876	0.9857
52.8	0.98	0.98876	0.9857
52.9	0.98	0.98876	0.9857
53	0.98	0.98876	0.9857
53.1	0.98	0.98876	0.9857
53.2	0.98	0.98876	0.9857
53.3	0.98	0.98876	0.9857
53.4	0.98	0.98876	0.9857
53.5	0.98	0.98876	0.9857
53.6	0.98	0.98876	0.9858
53.7	0.98	0.98876	0.9858
53.8	0.98	0.98876	0.9858
53.9	0.98	0.98876	0.9858
54	0.98	0.98876	0.9858
54.1	0.98	0.98876	0.9858
54.2	0.98	0.98876	0.9858
54.3	0.98	0.98876	0.9858
54.4	0.98	0.98876	0.9858
54.5	0.98	0.98876	0.9858
54.6	0.98	0.98876	0.9858
54.7	0.98	0.98876	0.9858
54.8	0.98	0.98876	0.9858
54.9	0.98	0.98876	0.9858
55	0.98	0.98876	0.9858
55.1	0.98	0.98876	0.9858
55.2	0.98	0.98876	0.9858
55.3	0.98	0.98876	0.9858
55.4	0.98	0.98876	0.9858
55.5	0.98	0.98876	0.9858
55.6	0.98	0.98876	0.9858
55.7	0.98	0.98876	0.9858
55.8	0.98	0.98876	0.9858
55.9	0.98	0.98876	0.9858
56	0.98	0.98876	0.9858
56.1	0.98	0.98876	0.9858
56.2	0.98	0.98876	0.9858
56.3	0.98	0.98876	0.9858
56.4	0.98	0.98876	0.9858
56.5	0.98	0.98876	0.9858
56.6	0.98	0.98876	0.9858
56.7	0.98	0.98876	0.9858
56.8	0.98	0.98876	0.9858
56.9	0.98	0.98876	0.9858
57	0.98	0.98876	0.9858
57.1	0.98	0.98876	0.9858
57.2	0.98	0.98876	0.9858
57.3	0.98	0.98876	0.9858
57.4	0.98	0.98876	0.9858
57.5	0.98	0.98876	0.9858
57.6	0.98	0.98876	0.9858
57.7	0.98	0.98876	0.9858
57.8	0.98	0.98876	0.9858
57.9	0.98	0.98876	0.9858
58	0.98	0.98876	0.9858
58.1	0.98	0.98876	0.9858
58.2	0.98	0.98876	0.9858
58.3	0.98	0.98876	0.9858
58.4	0.98	0.98876	0.9858
58.5	0.98	0.98876	0.9858
58.6	0.98	0.98876	0.9858
58.7	0.98	0.98876	0.9858
58.8	0.98	0.98876	0.9858
58.9	0.98	0.98876	0.9858
59	0.98	0.98876	0.9858
59.1	0.98	0.98876	0.9858
59.2	0.98	0.98876	0.9858
59.3	0.98	0.98876	0.9858
59.4	0.98	0.98876	0.9858
59.5	0.98	0.98876	0.9858
59.6	0.98	0.98876	0.9859
59.7	0.98	0.98876	0.9859
59.8	0.98	0.98876	0.9859
59.9	0.98	0.98876	0.9859
60	0.98	0.98876	0.9859
