# Supplementary material for: OMNI-P2x universal neural network potential for excited-state simulations
Source: Nat Commun. 2026 Apr 7;17:4949. doi: 10.1038/s41467-026-71380-5 (PMC13233842; doi:10.1038/s41467-026-71380-5)
Supplement: Supplementary file 3 — Source Data [file 41467_2026_71380_MOESM3_ESM.zip › source_data/Suppl_Fig8/fig_S8.txt]

# state error/kcal_mol
1      -4.9268
1      12.8482
1      11.4889
1      21.0426
1       4.0018
1      -0.8545
1       4.1086
1      19.5317
1      12.4571
1       5.7039
1       6.2891
1      16.5213
1       2.2430
1      15.6075
1      23.6230
1       6.1109
1      18.7384
1      -8.2831
1      -2.0728
1       2.4765
1      10.6763
1       2.1805
1     -11.9652
1      -3.5251
1      -2.5072
1       6.5751
1       3.5616
1     -13.9358
1      -9.4486
1       1.8039
1       6.5474
1       4.9892
1       3.6588
1      17.0958
1      30.4791
1     -11.5084
1     -16.3042
1       7.9263
1      -0.5177
1      13.0308
1      15.8710
1       3.6672
1      -6.3415
1      -6.5261
1       2.4690
1       6.0684
1       8.6240
1      -3.7235
1       6.3801
1      12.9224
1     -14.2521
1      14.7307
1       8.3853
1     -13.5773
1       8.6216
1       8.2604
1       1.8403
1      11.4291
1       5.4192
1       5.7517
1      -8.3692
1       4.8753
1      10.5494
1     -10.3824
1       5.0553
1      -1.7652
1      -5.7134
1      12.6975
1      -9.8665
1      19.2692
1      20.7770
1       0.2828
1      12.2654
1       2.6508
1      -0.0171
1       5.4500
1       6.5919
1       3.9125
1       9.5052
1      -2.4819
1       7.5790
1      15.5713
1     -10.3609
1     -11.8110
1      -7.9397
1       2.5738
1       4.6357
1      21.2402
1     -10.5509
1       6.1767
1       6.7088
1      17.5786
1      -5.0091
1     -12.4104
1       6.3831
1      -3.2604
1       3.2689
1      22.8029
1      -4.7232
1       8.8199
1      22.1419
1       5.6642
1       4.9865
1      -6.2897
1       5.6370
1      -2.5571
1       7.4744
1       1.6512
1      -5.1205
1       1.1869
1       5.5464
1      -1.9591
1      -8.2248
1      23.1197
1      -5.1637
1      -2.6021
1      18.3304
1       6.3271
1      -1.4430
1      -8.4693
1     -12.9041
1       3.7199
1      12.8335
1      -4.1490
1       2.4416
1       6.3569
1      17.3277
1       8.6926
1       3.2175
1      17.4456
1      -2.8977
1      -6.1838
1       2.5149
1      -0.1874
1      21.0169
1      -0.4823
1       0.5655
1       4.8481
1       5.2028
1       7.2246
1     -13.1813
1       5.8704
1       4.6381
1      13.6131
1      -1.1840
1      -5.0115
1      -2.1170
1      24.9039
1     -11.8312
1      11.4149
1      13.7040
1      10.6535
1      -1.3884
1       3.8929
1       2.3185
1      13.3480
1      20.5218
1      -6.8025
1      -1.4488
1       5.9700
1       5.2656
1       5.8792
1     -16.7958
1       4.1572
1      11.2734
1      -0.3614
1       8.4809
1       1.8703
1      -4.9124
1       3.5908
1      23.9854
1      16.2651
1       6.8084
1      12.4940
1      23.0695
1      -4.6103
1       9.9426
1       2.0419
1      -8.7937
1      -5.8934
1     -11.1886
1       5.2823
1       9.4386
1      -3.8072
1       7.4018
1       7.4451
1      -2.2789
1       6.1466
1      15.4747
1      10.9059
1       7.8600
1      18.3870
1       0.4405
1      -1.9065
1      17.7258
1      11.0040
1      23.1870
1      -1.8390
1      10.6302
1      -8.6406
2      -2.8856
2       8.3895
2       5.5046
2      17.8161
2       4.6231
2      -0.0923
2       2.6429
2      10.3464
2      12.6809
2       5.4417
2       3.9167
2      10.1708
2       2.4519
2      11.4358
2      19.0728
2      -2.2430
2      18.4852
2      -7.4143
2      -2.8292
2       2.8523
2       9.3016
2       1.6595
2     -10.6026
2      -2.5759
2      -4.0188
2       7.7682
2      -3.1821
2      -7.2398
2      -9.9580
2       0.5993
2       9.7309
2       1.4789
2       3.1598
2       7.4893
2      26.9278
2     -12.0751
2     -17.2573
2       2.0394
2       0.0758
2      15.9563
2      13.6483
2       0.1613
2      -8.3328
2      -9.6245
2      -0.6689
2       4.2292
2      13.3652
2      -5.5837
2       1.3196
2      15.5647
2     -15.6968
2      14.2012
2       3.8205
2      -7.2620
2       5.7521
2       5.3481
2       1.6141
2       5.8533
2      -0.0654
2       5.6357
2     -11.1787
2       3.0562
2       6.6887
2     -12.2738
2       1.6952
2       0.8616
2      -7.2719
2       7.7831
2     -14.7720
2      12.1939
2      17.7450
2       5.1683
2       7.9883
2       5.7253
2       0.0562
2       3.1927
2       8.5927
2      -3.2159
2       9.3905
2      -4.5853
2       7.0394
2      15.7117
2      -8.3736
2     -11.3712
2      -7.3597
2       1.4645
2       0.2487
2      15.1029
2      -6.5085
2       2.4596
2      11.7098
2      11.2194
2      -2.4099
2      -8.2428
2       5.8077
2      -0.3917
2       5.6337
2      19.4108
2      -8.5172
2       4.0887
2      15.2481
2       1.2141
2       5.4074
2      -5.8585
2       1.9020
2      -2.5061
2       4.3819
2       0.5441
2      -3.8443
2       5.6859
2       9.3783
2      -4.3715
2      -4.1764
2       9.2370
2      -6.0400
2      -7.5143
2      19.5508
2       4.1181
2      -0.3697
2      -4.6158
2      -7.7703
2       1.1871
2       8.1120
2      -3.4400
2       1.5900
2       2.3883
2       8.6299
2       3.3669
2       6.7752
2      13.6081
2      -1.1537
2      -2.5841
2       1.8259
2       0.8451
2      19.8976
2      -3.8037
2       3.6777
2       5.7566
2       2.2049
2       6.6932
2     -14.1060
2       7.0796
2      -0.0038
2      13.9154
2      -1.9671
2      -1.0798
2       2.6602
2      11.3846
2     -11.2854
2      14.4431
2      10.2208
2      11.3413
2      -2.2482
2       0.2094
2      -4.2956
2       8.8080
2      13.1930
2      -6.1134
2      -0.5154
2       4.6613
2       3.9742
2      -0.9899
2     -17.7583
2      -1.2082
2      10.4818
2       2.9793
2       3.9901
2      -4.6804
2       0.2795
2       4.2010
2      15.7816
2       7.7551
2      12.6643
2      12.7372
2      19.5607
2      -1.8937
2       8.0005
2       5.6146
2      -8.1948
2     -10.7696
2      -9.3700
2       8.2751
2       9.7900
2      -0.6488
2       6.4914
2       6.2123
2      -1.5353
2       7.3731
2      17.0002
2       8.9218
2       3.3953
2      12.6714
2      -5.6436
2      -0.9222
2      13.3107
2      14.5358
2      19.5836
2      -0.0849
2      10.0421
2      -6.9942
3      -2.2457
3       8.6795
3       3.2585
3      14.1891
3       4.6009
3      -3.2595
3      -0.6087
3       9.0981
3      10.8186
3       4.1966
3      -0.3246
3       8.3936
3       3.9990
3       6.9995
3       9.5148
3      -3.3588
3      14.8418
3      -7.2786
3      -3.3541
3       2.7181
3       5.2748
3      -0.4443
3     -11.3589
3      -1.0992
3      -3.6421
3       7.0616
3      -1.8458
3     -10.1516
3      -7.7146
3      -1.0783
3       4.7520
3      -0.6242
3       3.2774
3       5.9526
3      21.4663
3     -10.5343
3     -13.2257
3       5.2156
3       0.3399
3      10.5100
3       8.7661
3       1.8560
3     -11.1548
3     -11.6428
3      -0.2978
3       0.8472
3      10.6998
3      -5.0265
3       2.8552
3      10.0500
3     -14.1489
3       8.0920
3       1.4644
3      -5.7273
3       3.0802
3       3.9951
3       1.7464
3       5.4014
3      -0.0367
3       2.1573
3     -13.4611
3       3.7517
3       5.8273
3      -9.7096
3       1.3989
3       0.3048
3      -4.4929
3       6.9161
3     -11.4844
3      12.0900
3      18.1141
3       3.0436
3       4.5459
3       1.4695
3      -1.7047
3       3.8381
3       7.5932
3      -2.4949
3       7.4996
3      -5.0594
3       2.3312
3       4.3948
3      -9.7665
3      -9.6222
3      -9.1261
3       1.3600
3      -3.2035
3      14.1480
3      -4.7016
3       0.6353
3       6.1938
3       8.3611
3      -2.4000
3      -6.8374
3       6.1164
3       0.9047
3       3.5786
3      16.6717
3      -4.6280
3       1.9413
3      11.4204
3      -0.4356
3       3.4784
3      -2.1200
3       3.6629
3      -4.4751
3       4.1324
3      -1.4560
3      -1.7016
3       2.8667
3       8.3794
3      -4.3267
3      -6.6481
3       5.2237
3      -4.1892
3      -7.3739
3      10.6696
3       1.6560
3       0.4624
3      -2.5403
3      -5.2860
3      -0.0865
3       0.8031
3      -0.9348
3       1.1181
3       1.5832
3       8.7638
3       2.5068
3       4.3618
3       9.6215
3      -3.1204
3      -2.8287
3      -4.1222
3       1.3635
3      17.1353
3      -1.5979
3      -1.2356
3       3.1355
3       3.5875
3       1.9670
3     -11.4238
3       4.1360
3       0.9363
3       7.8333
3      -1.6911
3       1.5314
3       0.2432
3       6.4563
3     -10.6441
3       9.5677
3       6.5685
3      11.4233
3      -0.3161
3       0.9493
3      -3.9926
3       5.6355
3      11.5731
3      -3.7293
3      -2.3460
3       1.4410
3       4.4976
3      -1.5624
3     -17.1608
3      -0.2238
3      11.1169
3       3.8208
3      -1.4975
3      -4.4279
3      -1.5993
3       4.8796
3      14.1152
3       7.8840
3       6.6583
3       9.8529
3      15.2907
3      -2.9112
3       3.4254
3       2.6694
3      -5.4195
3      -9.5108
3     -10.8020
3       5.9401
3       8.6895
3      -1.2161
3       0.7765
3       6.4590
3      -1.2047
3       5.8838
3      14.0052
3       8.4824
3       1.2527
3      12.3533
3      -5.0087
3       1.0953
3      11.4916
3       8.7411
3      16.8559
3      -0.1597
3      10.3450
3      -3.2101
4      -4.7954
4       9.7389
4       0.0308
4      12.7116
4       0.3860
4      -4.1218
4      -0.8600
4       4.2948
4       9.1455
4       5.6736
4      -2.5765
4      10.3260
4       3.1639
4       4.7080
4      10.9780
4      -3.6580
4      15.1312
4      -9.4083
4      -2.2218
4       1.6194
4       6.2216
4      -1.9434
4      -9.8522
4       0.8499
4      -6.2016
4       8.5216
4      -6.3041
4      -8.1956
4      -7.5883
4      -3.6817
4       5.5576
4      -0.6637
4       2.2284
4       6.4665
4      19.9682
4     -10.1747
4     -17.7115
4      -1.9245
4      -0.8915
4      11.6943
4       6.3730
4       3.9747
4     -12.9102
4      -9.0875
4      -2.0590
4      -0.0687
4      11.3708
4      -9.1009
4       4.1605
4      11.2205
4     -13.6032
4      10.6464
4      -2.7928
4      -5.0507
4       4.3149
4       1.4972
4       1.4280
4       7.0065
4      -2.2393
4       1.6302
4     -10.9321
4       1.0959
4       4.4996
4     -10.0542
4      -1.8636
4      -3.5507
4      -5.4626
4       5.3547
4     -14.9392
4      12.6493
4      18.3567
4       0.4146
4       0.6882
4       3.0948
4       0.8945
4       2.8524
4       6.2430
4      -7.1303
4       7.7915
4      -6.5727
4       0.9339
4       5.7343
4      -9.5201
4     -14.3156
4     -11.7368
4      -0.0105
4      -2.8756
4      13.9121
4      -6.7496
4       2.3401
4       6.3581
4       9.4452
4      -0.1382
4      -8.2297
4       5.8917
4      -0.9357
4       5.3850
4      16.6177
4      -9.2853
4      -1.2236
4      13.2131
4       0.6982
4       4.9098
4      -6.5575
4       0.8804
4      -2.7826
4       6.4308
4      -3.8246
4      -2.0950
4       4.6389
4       8.3484
4      -2.7218
4      -4.0553
4       5.2307
4      -2.8295
4      -8.6281
4       8.5585
4       3.1565
4       2.2216
4      -5.1201
4      -6.1380
4      -3.6381
4       1.5543
4      -1.6671
4       0.9818
4       4.0292
4       8.2130
4       4.0332
4       6.2537
4       6.4247
4      -0.7630
4      -0.8449
4      -8.4142
4       3.0467
4      14.3560
4      -5.4506
4       0.4654
4       4.5632
4      -0.2261
4      -1.5423
4     -10.0759
4       4.8930
4      -0.3651
4       5.0437
4      -2.6927
4      -4.4087
4       1.7442
4       6.3542
4      -9.6930
4      10.9604
4       7.8499
4      11.5248
4      -3.5561
4      -2.9926
4      -3.1193
4       4.8601
4      12.7024
4      -2.2931
4       0.0875
4       2.3809
4       1.8836
4      -2.6536
4     -16.3217
4       1.2656
4      10.6243
4       4.8460
4      -3.7258
4      -3.6826
4      -0.0795
4       4.8841
4      12.4794
4       7.1416
4       7.9228
4      10.6761
4      15.8766
4      -0.0211
4       4.2082
4       4.5777
4      -4.9361
4     -13.4083
4     -11.1454
4       8.0187
4       6.0737
4       1.4492
4      -2.0408
4       2.7114
4      -4.6430
4       7.5090
4      14.8804
4       9.8087
4       0.8352
4      13.3191
4      -3.6417
4      -3.3365
4      13.4738
4       5.9563
4      16.5573
4       2.3817
4      10.1133
4      -7.1216
5      -5.0155
5       6.7231
5       0.9235
5       5.8269
5      -4.1822
5      -6.2010
5      -1.4353
5       4.1333
5       0.2531
5       0.8166
5      -2.4140
5       6.4809
5      -3.5833
5       0.9653
5       8.9290
5      -0.9380
5       4.1088
5      -8.5298
5      -3.5649
5       1.2067
5      -0.2150
5      -3.7798
5      -8.5384
5      -4.5938
5      -7.5757
5      -0.5444
5      -5.8894
5      -9.7553
5      -6.2708
5      -4.9330
5      -0.2052
5      -5.9966
5      -1.4242
5       4.4446
5       8.8273
5     -10.2034
5     -15.1779
5      -1.1913
5      -2.7765
5       1.7509
5       2.4110
5      -0.6969
5     -11.4470
5     -11.7583
5      -1.0846
5      -0.9590
5       3.4098
5      -8.1281
5      -0.3471
5       1.1715
5     -11.5434
5       2.2008
5      -0.6139
5     -10.7804
5       5.5525
5       1.0127
5       0.3768
5       4.6605
5      -0.3512
5       0.7729
5     -12.5430
5      -1.0526
5       4.4123
5      -9.6077
5      -1.0730
5      -4.1978
5      -6.6648
5       0.9111
5     -13.6751
5       8.4152
5       8.8637
5      -3.7016
5       3.2918
5      -1.4489
5      -5.8819
5      -2.7453
5      -1.7557
5      -6.0706
5       0.0186
5      -8.6847
5      -2.3147
5       0.8853
5      -7.5939
5     -15.6485
5     -10.5840
5      -2.7914
5      -3.2343
5      11.7474
5      -8.5852
5      -4.6858
5       1.8529
5       6.6780
5      -9.8844
5      -9.6854
5      -1.1926
5      -5.1407
5      -5.7803
5       7.7928
5      -7.8018
5      -0.0397
5      10.2922
5      -3.3224
5      -1.4387
5      -8.3420
5       1.6241
5      -1.7555
5      -1.1348
5      -2.8968
5      -4.1329
5      -1.3662
5      -0.7698
5      -9.5070
5      -9.9714
5       6.3047
5      -2.6530
5      -7.4913
5       3.0407
5       4.3864
5      -4.7770
5      -7.4203
5     -10.8128
5      -3.8709
5      -5.1770
5      -4.9702
5       0.0284
5      -4.5471
5       6.9553
5       2.7466
5      -0.9990
5       7.2538
5      -7.4330
5     -10.2134
5      -6.0926
5      -4.6537
5       9.5941
5      -6.7246
5      -3.4287
5      -0.2516
5      -0.5021
5      -1.7177
5     -10.0276
5      -0.0481
5       0.5364
5       0.9099
5      -4.4814
5      -3.9607
5      -3.9304
5       7.2149
5     -10.1908
5       1.6327
5       2.9688
5       2.4578
5      -5.9848
5      -0.9188
5      -2.2955
5       2.5952
5       9.6970
5      -3.5643
5      -6.6563
5      -2.4513
5      -1.3797
5      -0.3333
5     -16.4182
5      -2.7102
5       1.0237
5       0.7784
5      -3.1080
5      -2.9014
5      -4.4662
5      -2.7868
5      11.1760
5       6.2300
5       1.6727
5       3.8057
5       4.6377
5      -0.8526
5      -0.2369
5      -1.2346
5      -3.9009
5     -12.0504
5      -9.0275
5       0.2847
5      -1.4813
5      -0.2418
5      -2.3879
5      -1.2122
5      -3.9505
5       0.5498
5       5.8862
5       0.7208
5      -6.6810
5       7.5044
5      -4.1669
5      -3.0850
5       3.1500
5       2.4696
5       7.6000
5      -4.7100
5       0.9895
5      -9.4429
6      -4.3235
6       6.4041
6       1.9408
6       6.8462
6      -2.8046
6      -5.8533
6      -2.4000
6       5.6595
6       1.6309
6       1.6434
6      -0.4353
6       6.9426
6      -2.1990
6       1.5075
6      10.7550
6       0.4082
6       4.9180
6      -6.6502
6      -2.4950
6       0.7145
6       1.5630
6      -1.7880
6      -7.3299
6      -2.3067
6      -7.0625
6       0.7428
6      -4.0891
6      -9.6992
6      -4.2787
6      -2.5131
6       0.0959
6      -4.7822
6      -0.6851
6       5.9369
6       8.2322
6      -8.4652
6     -13.8542
6      -1.8464
6      -3.0237
6       1.8889
6       2.2599
6       0.1942
6      -9.4989
6     -10.6543
6      -0.1645
6      -1.9169
6      -0.5712
6      -7.8532
6       0.6051
6       1.3382
6     -10.7079
6       2.8781
6      -0.5294
6     -12.3827
6       5.8116
6       2.2327
6       0.0909
6       3.7771
6       2.5154
6       1.4754
6     -11.6698
6       0.1013
6       4.3916
6      -8.1202
6       0.2248
6      -4.2696
6      -5.8152
6       1.8395
6     -10.8610
6       7.3458
6       9.7468
6      -2.6676
6       0.7261
6      -0.4189
6      -6.3922
6      -2.9785
6      -1.9455
6      -3.8920
6       1.0601
6      -6.1786
6      -3.6678
6       1.9740
6      -7.3305
6     -13.7060
6      -9.9069
6      -2.7930
6      -1.0013
6      11.1035
6      -6.4232
6      -3.2552
6       1.3230
6       6.2945
6     -11.4097
6      -7.0839
6       0.2232
6      -4.1606
6      -5.3210
6       5.4141
6      -6.5148
6       1.1451
6       9.8740
6      -0.8877
6      -3.0643
6      -6.2350
6       2.5639
6      -1.1815
6       0.2547
6      -0.1943
6      -4.5566
6      -1.2522
6      -4.5991
6     -10.2531
6     -11.8739
6       7.2613
6      -4.0276
6      -5.4201
6       4.7492
6       4.4391
6      -2.7916
6      -5.7955
6     -11.4973
6      -2.3941
6      -4.2064
6      -3.9135
6       0.2019
6      -3.6860
6       6.2552
6       3.9592
6      -0.5915
6       4.9803
6      -9.0294
6     -11.8507
6      -6.2555
6      -2.7723
6       9.3086
6      -5.2587
6      -2.4038
6      -2.4258
6      -0.5479
6      -1.5028
6      -9.3669
6      -2.7697
6       0.8305
6       0.2140
6      -1.9134
6      -5.4217
6      -4.0089
6       8.0425
6      -8.3624
6       1.9537
6       5.0077
6       3.2060
6      -4.0503
6       0.5637
6      -0.5325
6       4.2881
6      10.2313
6      -1.2052
6      -7.7978
6      -4.2609
6      -0.9766
6       1.3257
6     -14.2066
6      -3.4913
6       2.7557
6      -0.6015
6      -4.8671
6      -0.8900
6      -4.5229
6      -1.2913
6      12.2511
6       5.7230
6      -3.2864
6       5.3475
6       4.8215
6       0.4170
6      -0.1534
6      -0.7270
6      -1.7622
6      -8.9669
6      -8.9905
6       0.9639
6      -0.0018
6       0.7667
6      -0.8306
6       1.0269
6      -3.5476
6      -1.1375
6       2.0958
6       1.9698
6      -7.3626
6       6.7664
6      -3.5998
6      -1.2802
6       5.2862
6       1.4744
6       5.2382
6      -5.5220
6       2.5513
6      -7.7967
7      -2.6443
7       7.9771
7       3.2746
7       8.3582
7      -1.0444
7      -5.3564
7      -2.0750
7       5.5842
7       2.0850
7       2.3308
7       0.6506
7       5.7402
7      -3.0458
7       2.0895
7       9.0251
7       0.9825
7       4.6306
7      -5.9133
7      -0.4954
7       2.2663
7      -0.4488
7      -0.9152
7      -5.8337
7      -1.2821
7      -5.1393
7      -0.3103
7      -2.0294
7      -8.5348
7      -1.9557
7      -1.3876
7       0.9871
7      -2.8759
7      -1.8346
7       4.1008
7       6.9476
7      -6.4974
7     -11.5544
7      -0.9995
7      -1.5336
7       1.8062
7       3.6307
7       0.9139
7      -7.0994
7      -8.3772
7       1.3976
7      -1.5553
7      -1.7439
7      -5.8826
7       2.1001
7       1.4376
7      -8.5013
7       1.9005
7       0.9582
7     -11.0441
7       4.4895
7       1.5880
7       2.0452
7       5.6343
7       2.7398
7       2.0496
7      -9.2054
7      -0.2751
7       4.1739
7      -6.8164
7       2.2726
7      -2.7344
7      -4.5788
7       1.5219
7      -8.7503
7       9.1519
7       7.8148
7      -1.7183
7       2.7425
7       0.8208
7      -5.3390
7      -2.4452
7      -2.8408
7      -2.6717
7       0.7831
7      -7.3803
7      -3.3041
7      -0.8914
7      -7.8462
7     -12.3640
7      -9.7416
7      -2.8025
7       0.8040
7      11.8768
7      -7.9778
7      -1.6309
7       1.6605
7       5.8149
7     -10.2191
7      -8.8076
7       1.4157
7      -4.0147
7      -6.4116
7       5.6638
7      -4.4796
7       1.9752
7       9.0465
7      -2.0932
7      -1.6410
7      -5.6691
7       2.9796
7      -0.1805
7       0.9707
7      -1.8577
7      -3.1485
7      -2.2113
7      -5.1970
7     -10.3013
7     -11.4453
7       7.9548
7      -2.6670
7      -6.3941
7       1.4708
7       3.9861
7      -1.6400
7      -7.1086
7     -10.3895
7      -0.4588
7      -3.4381
7      -2.5403
7       2.0482
7      -2.5596
7       7.9195
7       4.9290
7       0.2470
7       6.0689
7      -7.2870
7     -10.0500
7      -5.2104
7      -1.5558
7      10.1641
7      -2.9695
7      -1.6175
7      -2.3977
7       1.3448
7      -0.5672
7      -7.1552
7      -1.7919
7       2.3820
7      -0.9507
7      -1.6434
7      -4.4606
7      -3.2407
7       8.8023
7      -6.2278
7       1.5293
7       4.7312
7       3.3954
7      -3.8136
7       0.5248
7      -0.8419
7       4.7060
7       8.5370
7       0.0832
7      -6.2302
7      -2.2289
7      -1.2823
7       2.0878
7     -11.7073
7      -3.0766
7      -0.7252
7      -1.0068
7      -2.7302
7      -1.3290
7      -4.3452
7      -2.4061
7      10.5436
7       7.2731
7      -1.9221
7       7.1101
7       6.4849
7      -2.1796
7       0.8735
7      -1.4517
7      -0.0906
7      -7.2138
7      -8.8877
7       1.7920
7       0.9304
7      -1.6614
7      -1.6455
7       0.9231
7      -2.9585
7      -0.0300
7       2.3834
7       3.5841
7      -5.2974
7       8.3683
7      -3.3640
7      -0.6979
7       6.9120
7       2.1270
7       5.7081
7      -6.9745
7      -0.5946
7      -7.2590
8      -2.7268
8       6.4051
8       2.4665
8       7.6859
8      -1.3841
8      -4.0316
8      -1.5016
8       6.3878
8       2.0708
8       1.7950
8       0.3049
8       6.0355
8      -1.8464
8       0.0135
8       8.9873
8       0.8933
8       4.8479
8      -5.4356
8      -0.5786
8       3.3636
8      -1.3226
8       0.1990
8      -4.6730
8      -2.9807
8      -5.6294
8      -0.0324
8      -4.5936
8      -7.8523
8      -1.3599
8      -0.5617
8       0.8482
8      -3.8139
8      -2.1842
8       4.6233
8       6.9054
8      -6.8375
8     -14.3243
8       0.8875
8      -1.0715
8       0.7113
8       1.7579
8       0.2617
8      -8.5603
8      -8.6514
8       0.5086
8      -1.2202
8      -0.8480
8      -5.0090
8       1.4163
8       0.1170
8      -8.4533
8       2.7943
8       0.4300
8      -9.8264
8       5.4668
8       2.5724
8       2.9762
8       4.2410
8       4.0725
8       2.4742
8      -9.7026
8       0.5728
8       4.4252
8      -7.7312
8       2.0448
8      -2.8666
8      -7.5258
8       2.7248
8      -7.5741
8       8.0928
8       8.0025
8      -2.7810
8       1.6900
8       0.7083
8      -6.0305
8      -2.9459
8      -2.5157
8      -4.5893
8       0.7168
8      -5.6583
8      -3.9123
8      -2.8591
8      -7.0408
8     -13.8899
8      -9.3538
8      -3.3497
8      -0.1229
8      13.0260
8      -6.8650
8      -0.9301
8       2.1697
8       6.6933
8     -10.1070
8      -7.5009
8      -0.0118
8      -2.8908
8      -4.6672
8       5.0618
8      -2.8084
8       1.9570
8      10.0144
8      -2.6869
8      -3.6062
8      -5.0865
8       3.2492
8       0.0368
8       2.4723
8      -0.4033
8      -3.5544
8      -1.4707
8      -4.3718
8      -8.7636
8     -10.2840
8       7.9865
8      -0.7877
8      -4.2773
8      -0.9174
8       4.6555
8      -2.8696
8      -6.1906
8      -9.1836
8      -0.1655
8      -2.7296
8      -4.4128
8       2.7498
8      -1.2335
8       6.9524
8       6.1605
8      -0.7888
8       6.1951
8      -7.6063
8     -10.4740
8      -4.5268
8      -2.3863
8       9.7620
8      -4.6283
8      -0.3315
8      -2.6160
8      -1.3164
8       0.4003
8      -8.4045
8      -3.0298
8       1.6921
8      -2.7364
8      -0.6050
8      -4.8180
8      -4.0855
8       8.4615
8      -5.7193
8       1.0367
8       4.0886
8       2.4327
8      -5.2390
8       0.9985
8       0.9539
8       3.9268
8       9.2339
8      -1.6863
8      -6.8176
8      -4.5842
8      -0.2510
8       2.7088
8     -12.7603
8      -3.2093
8      -0.2202
8       0.6535
8      -2.7489
8       0.5399
8      -4.9413
8      -1.4865
8      11.2111
8       6.5004
8      -0.4295
8       5.4010
8       4.1569
8      -0.9252
8       0.4527
8      -0.9923
8      -1.7430
8      -6.1423
8      -8.3231
8       0.6231
8       0.8075
8      -0.6641
8      -0.7354
8       2.4876
8      -1.6251
8      -2.1555
8       2.1594
8       2.0888
8      -7.1117
8       7.8001
8      -1.9305
8      -0.9830
8       5.6712
8       2.4467
8       4.7467
8      -6.5837
8      -0.0446
8      -6.3878
9      -3.7745
9       5.7278
9       1.2191
9       7.7820
9      -2.4175
9      -6.6250
9      -2.8213
9       6.6580
9       0.5185
9       0.2082
9      -1.6080
9       6.0699
9      -0.9778
9      -1.3521
9       7.4750
9       1.8069
9       2.8492
9      -5.8861
9      -2.7801
9       2.1807
9      -3.3692
9      -3.2175
9      -4.8356
9      -5.1708
9      -8.2672
9       0.3869
9      -4.7206
9      -8.9718
9      -1.6489
9      -3.9852
9       1.8232
9      -3.3690
9      -1.2918
9       5.7878
9       5.6898
9      -6.5126
9     -13.8820
9      -0.1638
9      -1.0816
9      -1.0258
9       0.7218
9      -1.7444
9      -7.0565
9      -8.2192
9       1.8887
9      -2.5204
9      -0.9695
9      -7.8494
9       0.5803
9      -1.6275
9      -8.6399
9      -0.2163
9       0.1801
9     -10.2580
9       3.4928
9       1.9001
9       3.5386
9       4.8240
9       2.1115
9       1.8147
9      -8.6209
9       0.1948
9       4.5984
9      -7.0248
9       2.8007
9      -4.5944
9      -8.1786
9       0.4168
9      -7.7698
9       6.1447
9       8.5262
9      -3.4988
9       3.2605
9      -2.3343
9      -8.3846
9      -4.9491
9      -3.5087
9      -4.6886
9      -0.3549
9      -7.4008
9      -5.1429
9      -1.8604
9      -7.4957
9     -13.3010
9      -9.6405
9      -2.1923
9       0.7408
9      10.6197
9      -6.9419
9      -1.0793
9       0.1600
9       5.1628
9     -11.1463
9      -7.6126
9       0.2031
9      -2.3078
9      -6.1255
9       2.3973
9      -5.9304
9       1.6219
9       8.7380
9      -4.0333
9      -4.5144
9      -5.0673
9       4.2651
9      -1.7033
9       0.5655
9       1.0409
9      -2.6990
9      -2.3790
9      -5.7153
9      -9.8143
9     -11.8106
9       7.8458
9      -0.6185
9      -5.4044
9      -0.6519
9       2.7224
9      -5.5694
9      -6.2052
9      -9.6909
9      -2.3247
9      -2.5238
9      -4.7923
9       3.5711
9      -1.6515
9       6.5791
9       5.2906
9       0.6985
9       6.5075
9      -9.7514
9     -11.2157
9      -2.9059
9      -5.5336
9       7.3331
9      -4.6927
9      -3.1041
9      -2.7774
9      -1.4119
9       0.9014
9      -8.0658
9      -2.8700
9       1.6854
9      -2.4643
9      -0.8298
9      -5.4589
9      -2.3465
9       8.3585
9      -5.8145
9      -0.5663
9       2.5943
9       1.7485
9      -4.4468
9      -0.3724
9      -0.3461
9       2.4968
9       8.9716
9      -3.1392
9      -9.0929
9      -3.9749
9      -1.0429
9       2.2603
9     -11.3531
9      -3.3188
9       0.4288
9       1.6890
9      -3.6602
9      -0.6245
9      -3.2475
9      -0.4518
9      11.2039
9       6.4026
9      -0.9620
9       6.3535
9       1.7332
9      -1.3658
9       1.5523
9      -1.6451
9      -2.3938
9      -6.2619
9      -8.6898
9       2.0896
9      -0.5816
9      -0.7604
9      -2.9069
9       2.6687
9      -3.2800
9      -3.3400
9      -0.1193
9       1.1567
9      -8.4387
9       5.1423
9      -3.9153
9       0.1813
9       2.8394
9       0.8813
9       1.9628
9      -7.9497
9       0.2385
9      -6.9874
10      -3.8800
10       5.0519
10       0.1914
10       6.0058
10      -1.7185
10      -6.0293
10      -3.9006
10       5.3068
10       1.5110
10       0.3498
10      -0.4896
10       4.8206
10      -0.9143
10      -0.9767
10       7.0814
10       1.1884
10       4.1246
10      -5.1482
10      -2.4828
10       2.3449
10      -2.2024
10      -2.6516
10      -4.9039
10      -3.6607
10      -7.1211
10       0.5354
10      -4.8169
10      -7.6612
10      -0.8993
10      -2.9522
10       1.5567
10      -5.6040
10      -2.5037
10       3.7742
10       4.9025
10      -5.4866
10     -12.3156
10      -0.6983
10      -0.5711
10      -0.8912
10       1.5672
10      -1.0554
10      -7.0129
10      -8.0408
10       2.2656
10      -3.6304
10      -1.0614
10      -6.9299
10      -0.5684
10      -1.4634
10     -10.3688
10       0.5519
10       0.0730
10     -10.1836
10       3.9493
10       1.4534
10       3.0114
10       2.8564
10       1.2092
10       1.8671
10      -7.9673
10      -0.1913
10       4.6511
10      -5.8097
10       2.0394
10      -3.9321
10      -6.6018
10       0.2682
10      -9.3402
10       3.8161
10       7.6480
10      -3.1432
10       2.6375
10      -1.0597
10      -6.5120
10      -4.2594
10      -2.7342
10      -4.9652
10       0.6267
10      -6.7864
10      -5.0328
10      -5.3912
10      -7.7032
10     -11.1712
10      -9.8488
10      -3.8446
10       0.1956
10      10.0584
10      -7.2112
10      -2.2880
10       1.0234
10       3.8526
10     -11.4896
10      -7.6680
10       0.6781
10      -0.8208
10      -5.7201
10       1.7985
10      -4.7530
10       1.4184
10       7.0188
10      -3.3062
10      -4.7607
10      -5.0876
10       5.2977
10      -0.3174
10       1.0969
10      -0.0624
10      -2.1093
10      -1.5756
10      -5.0355
10      -9.3452
10     -11.1097
10       8.6642
10       0.3351
10      -5.1637
10      -3.3234
10       3.5203
10      -4.3844
10      -6.7112
10      -9.2900
10      -2.3467
10      -2.7298
10      -3.1503
10       2.6654
10      -2.7124
10       4.3406
10       5.6776
10      -0.2080
10       5.3492
10      -8.4260
10     -11.5573
10      -2.5266
10      -4.2306
10       7.8693
10      -4.3823
10      -1.8226
10      -3.0410
10      -0.0209
10       1.4202
10      -8.4273
10      -3.1423
10       2.5646
10      -3.6050
10      -0.3061
10      -4.8955
10      -3.0149
10       9.0400
10      -5.2919
10      -0.7600
10       3.4793
10       2.7892
10      -3.9105
10      -0.5214
10      -0.4654
10       2.3651
10       7.9744
10      -1.1343
10      -7.5082
10      -4.1046
10      -1.0481
10       1.4205
10     -12.5218
10      -4.2979
10       0.0533
10       1.5497
10      -3.1487
10      -0.6544
10      -3.2890
10      -0.4595
10      10.3991
10       4.0250
10      -0.8527
10       6.1850
10       2.5613
10      -0.2848
10      -0.2175
10      -1.1647
10      -0.7059
10      -7.4123
10      -8.6415
10       1.1910
10       0.2599
10       0.5889
10      -2.5470
10       1.0914
10      -2.4978
10      -2.9031
10       0.9631
10       2.2891
10      -7.3041
10       2.4670
10      -3.6331
10       0.6083
10       3.6498
10       1.3190
10       1.6564
10      -6.7997
10      -0.1264
10      -6.3769
