# Supplementary material for: OMNI-P2x universal neural network potential for excited-state simulations
Source: Nat Commun. 2026 Apr 7;17:4949. doi: 10.1038/s41467-026-71380-5 (PMC13233842; doi:10.1038/s41467-026-71380-5)
Supplement: Supplementary file 3 — Source Data [file 41467_2026_71380_MOESM3_ESM.zip › source_data/Fig5/fig_5_c.txt]

# wl_ML/nm eps_ML/M-1cm-1 wl_DFT/nm eps_DFT/M-1cm-1 EE_ML/Hartree f_ML EE_DFT/Hartree f_DFT
1.895080512988766372e+02 4.486664063173795292e-01 1.841844740789360060e+02 1.477526092450383244e+00 1.583084439237154584e-01 1.700124049067497367e-01 1.556681961230879097e-01 8.174099999999999422e-02
1.897080512988766259e+02 5.161030662696788340e-01 1.843844740789359946e+02 1.708956778638512253e+00 1.701462206740416150e-01 0.000000000000000000e+00 1.715197105440893210e-01 4.184999999999999831e-02
1.899080512988766145e+02 5.928984209317906817e-01 1.845844740789359832e+02 1.973684448113518952e+00 1.772286724299192429e-01 2.598982839584350335e-02 1.808501079149209545e-01 2.039200000000000040e-02
1.901080512988766031e+02 6.802343579184080280e-01 1.847844740789359719e+02 2.276034640438073797e+00 1.830782120425737958e-01 4.389313864260911691e-02 1.846813422735067434e-01 2.280000000000000126e-04
1.903080512988765918e+02 7.794256242017512104e-01 1.849844740789359605e+02 2.620826615318830211e+00 1.882200241088867188e-01 5.442083556875586259e-02 1.972196000467647536e-01 2.240830000000000044e-01
1.905080512988765804e+02 8.919326292404931023e-01 1.851844740789359491e+02 3.013420449192134587e+00 1.930083290983475308e-01 5.874974722713231789e-02 2.004890885884833551e-01 1.349249999999999894e-01
1.907080512988765690e+02 1.019375226403722134e+00 1.853844740789359378e+02 3.459767464299700723e+00 1.972344890236854553e-01 6.418718187808990228e-02 2.017569671984347224e-01 2.645700000000000135e-02
1.909080512988765577e+02 1.163547519111363782e+00 1.855844740789359264e+02 3.966464089562033557e+00 2.008342966437339783e-01 6.644903658628463494e-02 2.055854086302133510e-01 9.615000000000000283e-03
1.911080512988765463e+02 1.326433737263306156e+00 1.857844740789359150e+02 4.540809238724591523e+00 2.040977502861096582e-01 6.279247416853904473e-02 2.125115000949335808e-01 4.498000000000000262e-03
1.913080512988765349e+02 1.510225228272243925e+00 1.859844740789359037e+02 5.190865275027367609e+00 2.073550845184399805e-01 5.613214964717626321e-02 2.143043387336547312e-01 2.201400000000000023e-01
1.915080512988765236e+02 1.717338605314046918e+00 1.861844740789358923e+02 5.925522612913285414e+00 nan nan nan nan
1.917080512988765122e+02 1.950435093235342254e+00 1.863844740789358809e+02 6.754567985947393716e+00 nan nan nan nan
1.919080512988765008e+02 2.212441109875461276e+00 1.865844740789358696e+02 7.688756386089105277e+00 nan nan nan nan
1.921080512988764895e+02 2.506570117343654758e+00 1.867844740789358582e+02 8.739886652670167067e+00 nan nan nan nan
1.923080512988764781e+02 2.836345774008748766e+00 1.869844740789358468e+02 9.920880659859440343e+00 nan nan nan nan
1.925080512988764667e+02 3.205626413587255641e+00 1.871844740789358355e+02 1.124586601901789606e+01 nan nan nan nan
1.927080512988764553e+02 3.618630872727441883e+00 1.873844740789358241e+02 1.273026217718619080e+01 nan nan nan nan
1.929080512988764440e+02 4.079965682867905841e+00 1.875844740789358127e+02 1.439086975505467692e+01 nan nan nan nan
1.931080512988764326e+02 4.594653635876253972e+00 1.877844740789358013e+02 1.624596292721809476e+01 nan nan nan nan
1.933080512988764212e+02 5.168163726040739370e+00 1.879844740789357900e+02 1.831538460444437177e+01 nan nan nan nan
1.935080512988764099e+02 5.806442463380498076e+00 1.881844740789357786e+02 2.062064413224324610e+01 nan nan nan nan
1.937080512988763985e+02 6.515946544964720033e+00 1.883844740789357672e+02 2.318501717240663140e+01 nan nan nan nan
1.939080512988763871e+02 7.303676861977297818e+00 1.885844740789357559e+02 2.603364738465086248e+01 nan nan nan nan
1.941080512988763758e+02 8.177213810656866144e+00 1.887844740789357445e+02 2.919364947431480317e+01 nan nan nan nan
1.943080512988763644e+02 9.144753864977985813e+00 1.889844740789357331e+02 3.269421311956637055e+01 nan nan nan nan
1.945080512988763530e+02 1.021514735805989993e+01 1.891844740789357218e+02 3.656670723814739432e+01 nan nan nan nan
1.947080512988763417e+02 1.139793740780360309e+01 1.893844740789357104e+02 4.084478399972797291e+01 nan nan nan nan
1.949080512988763303e+02 1.270339991021788961e+01 1.895844740789356990e+02 4.556448193591864992e+01 nan nan nan nan
1.951080512988763189e+02 1.414258451133196459e+01 1.897844740789356877e+02 5.076432744641156347e+01 nan nan nan nan
1.953080512988763076e+02 1.572735645556695872e+01 1.899844740789356763e+02 5.648543394710610244e+01 nan nan nan nan
1.955080512988762962e+02 1.747043919499984455e+01 1.901844740789356649e+02 6.277159785500371925e+01 nan nan nan nan
1.957080512988762848e+02 1.938545763017528500e+01 1.903844740789356536e+02 6.966939055572733253e+01 nan nan nan nan
1.959080512988762734e+02 2.148698183907687564e+01 1.905844740789356422e+02 7.722824545339069857e+01 nan nan nan nan
1.961080512988762621e+02 2.379057113662840806e+01 1.907844740789356308e+02 8.550053915980639374e+01 nan nan nan nan
1.963080512988762507e+02 2.631281829277391182e+01 1.909844740789356194e+02 9.454166584140412510e+01 nan nan nan nan
1.965080512988762393e+02 2.907139372284065360e+01 1.911844740789356081e+02 1.044101037084115973e+02 nan nan nan nan
1.967080512988762280e+02 3.208508944966168031e+01 1.913844740789355967e+02 1.151674726024243967e+02 nan nan nan nan
1.969080512988762166e+02 3.537386262290520733e+01 1.915844740789355853e+02 1.268785816162965290e+02 nan nan nan nan
1.971080512988762052e+02 3.895887836735245457e+01 1.917844740789355740e+02 1.396114656647860386e+02 nan nan nan nan
1.973080512988761939e+02 4.286255171860392466e+01 1.919844740789355626e+02 1.534374099164637357e+02 nan nan nan nan
1.975080512988761825e+02 4.710858839198552062e+01 1.921844740789355512e+02 1.684309609974177135e+02 nan nan nan nan
1.977080512988761711e+02 5.172202411842439318e+01 1.923844740789355399e+02 1.846699238860613264e+02 nan nan nan nan
1.979080512988761598e+02 5.672926226985661913e+01 1.925844740789355285e+02 2.022353434362509006e+02 nan nan nan nan
1.981080512988761484e+02 6.215810948648208978e+01 1.927844740789355171e+02 2.212114694935236514e+02 nan nan nan nan
1.983080512988761370e+02 6.803780900902030737e+01 1.929844740789355058e+02 2.416857046069221724e+02 nan nan nan nan
1.985080512988761257e+02 7.439907141112472289e+01 1.931844740789354944e+02 2.637485333870343993e+02 nan nan nan nan
1.987080512988761143e+02 8.127410242050258660e+01 1.933844740789354830e+02 2.874934326196079155e+02 nan nan nan nan
1.989080512988761029e+02 8.869662751209394003e+01 1.935844740789354717e+02 3.130167613138595470e+02 nan nan nan nan
1.991080512988760916e+02 9.670191295304671542e+01 1.937844740789354603e+02 3.404176299452456647e+02 nan nan nan nan
1.993080512988760802e+02 1.053267829773137692e+02 1.939844740789354489e+02 3.697977482439904975e+02 nan nan nan nan
1.995080512988760688e+02 1.146096327675693374e+02 1.941844740789354375e+02 4.012612509831694183e+02 nan nan nan nan
1.997080512988760574e+02 1.245904369239092659e+02 1.943844740789354262e+02 4.349145013331201426e+02 nan nan nan nan
1.999080512988760461e+02 1.353107531025241030e+02 1.945844740789354148e+02 4.708658714721911451e+02 nan nan nan nan
2.001080512988760347e+02 1.468137205133855332e+02 1.947844740789354034e+02 5.092255002768666827e+02 nan nan nan nan
2.003080512988760233e+02 1.591440529738609371e+02 1.949844740789353921e+02 5.501050280565568755e+02 nan nan nan nan
2.005080512988760120e+02 1.723480262253285389e+02 1.951844740789353807e+02 5.936173084489116718e+02 nan nan nan nan
2.007080512988760006e+02 1.864734592321740649e+02 1.953844740789353693e+02 6.398760977500454601e+02 nan nan nan nan
2.009080512988759892e+02 2.015696891971302875e+02 1.955844740789353580e+02 6.889957221189548591e+02 nan nan nan nan
2.011080512988759779e+02 2.176875400437343728e+02 1.957844740789353466e+02 7.410907232663199693e+02 nan nan nan nan
2.013080512988759665e+02 2.348792841358087458e+02 1.959844740789353352e+02 7.962754834131627604e+02 nan nan nan nan
2.015080512988759551e+02 2.531985970250942160e+02 1.961844740789353239e+02 8.546638304831947153e+02 nan nan nan nan
2.017080512988759438e+02 2.727005050417184862e+02 1.963844740789353125e+02 9.163686246736456269e+02 nan nan nan nan
2.019080512988759324e+02 2.934413255677699226e+02 1.965844740789353011e+02 9.815013277299416359e+02 nan nan nan nan
2.021080512988759210e+02 3.154785998618903022e+02 1.967844740789352898e+02 1.050171556429991142e+03 nan nan nan nan
2.023080512988759097e+02 3.388710183324548666e+02 1.969844740789352784e+02 1.122486621961470291e+03 nan nan nan nan
2.025080512988758983e+02 3.636783381883477659e+02 1.971844740789352670e+02 1.198551057048669236e+03 nan nan nan nan
2.027080512988758869e+02 3.899612934295213336e+02 1.973844740789352556e+02 1.278466132853670615e+03 nan nan nan nan
2.029080512988758755e+02 4.177814971742589023e+02 1.975844740789352443e+02 1.362329367836893653e+03 nan nan nan nan
2.031080512988758642e+02 4.472013363562825816e+02 1.977844740789352329e+02 1.450234030913453125e+03 nan nan nan nan
2.033080512988758528e+02 4.782838588621418126e+02 1.979844740789352215e+02 1.542268641382903979e+03 nan nan nan nan
2.035080512988758414e+02 5.110926532178487491e+02 1.981844740789352102e+02 1.638516468238665993e+03 nan nan nan nan
2.037080512988758301e+02 5.456917209728811713e+02 1.983844740789351988e+02 1.739055031578217722e+03 nan nan nan nan
2.039080512988758187e+02 5.821453419696788387e+02 1.985844740789351874e+02 1.843955608935571490e+03 nan nan nan nan
2.041080512988758073e+02 6.205179327269029272e+02 1.987844740789351761e+02 1.953282749440369116e+03 nan nan nan nan
2.043080512988757960e+02 6.608738982052789197e+02 1.989844740789351647e+02 2.067093798774116749e+03 nan nan nan nan
2.045080512988757846e+02 7.032774772650868726e+02 1.991844740789351533e+02 2.185438437939914820e+03 nan nan nan nan
2.047080512988757732e+02 7.477925821643769950e+02 1.993844740789351420e+02 2.308358238889542918e+03 nan nan nan nan
2.049080512988757619e+02 7.944826324864370690e+02 1.995844740789351306e+02 2.435886240056594943e+03 nan nan nan nan
2.051080512988757505e+02 8.434103839234917359e+02 1.997844740789351192e+02 2.568046544828921924e+03 nan nan nan nan
2.053080512988757391e+02 8.946377523811554511e+02 1.999844740789351079e+02 2.704853945955216204e+03 nan nan nan nan
2.055080512988757278e+02 9.482256339040416151e+02 2.001844740789350965e+02 2.846313578820022485e+03 nan nan nan nan
2.057080512988757164e+02 1.004233720957692981e+03 2.003844740789350851e+02 2.992420606437345668e+03 nan nan nan nan
2.059080512988757050e+02 1.062720315634186591e+03 2.005844740789350737e+02 3.143159938907338983e+03 nan nan nan nan
2.061080512988756936e+02 1.123742140379600642e+03 2.007844740789350624e+02 3.298505989950617277e+03 nan nan nan nan
2.063080512988756823e+02 1.187354146869399301e+03 2.009844740789350510e+02 3.458422472984173055e+03 nan nan nan nan
2.065080512988756709e+02 1.253609323683617731e+03 2.011844740789350396e+02 3.622862239028886961e+03 nan nan nan nan
2.067080512988756595e+02 1.322558503456336894e+03 2.013844740789350283e+02 3.791767158545517304e+03 nan nan nan nan
2.069080512988756482e+02 1.394250170194095517e+03 2.015844740789350169e+02 3.965068049081348363e+03 nan nan nan nan
2.071080512988756368e+02 1.468730267474333004e+03 2.017844740789350055e+02 4.142684650377163962e+03 nan nan nan nan
2.073080512988756254e+02 1.546042008248712591e+03 2.019844740789349942e+02 4.324525648333935351e+03 nan nan nan nan
2.075080512988756141e+02 1.626225686986259461e+03 2.021844740789349828e+02 4.510488748972658868e+03 nan nan nan nan
2.077080512988756027e+02 1.709318494897478558e+03 2.023844740789349714e+02 4.700460803239519919e+03 nan nan nan nan
2.079080512988755913e+02 1.795354338984007882e+03 2.025844740789349601e+02 4.894317983216959874e+03 nan nan nan nan
2.081080512988755800e+02 1.884363665657239835e+03 2.027844740789349487e+02 5.091926009996233006e+03 nan nan nan nan
2.083080512988755686e+02 1.976373289664957156e+03 2.029844740789349373e+02 5.293140433157046573e+03 nan nan nan nan
2.085080512988755572e+02 2.071406229056857228e+03 2.031844740789349260e+02 5.497806961480495374e+03 nan nan nan nan
2.087080512988755459e+02 2.169481546907574739e+03 2.033844740789349146e+02 5.705761844200520500e+03 nan nan nan nan
2.089080512988755345e+02 2.270614200500296192e+03 2.035844740789349032e+02 5.916832301775191809e+03 nan nan nan nan
2.091080512988755231e+02 2.374814898654213721e+03 2.037844740789348918e+02 6.130837004837164386e+03 nan nan nan nan
2.093080512988755117e+02 2.482089967856301882e+03 2.039844740789348805e+02 6.347586599662615299e+03 nan nan nan nan
2.095080512988755004e+02 2.592441227831152901e+03 2.041844740789348691e+02 6.566884278184423238e+03 nan nan nan nan
2.097080512988754890e+02 2.705865877152263238e+03 2.043844740789348577e+02 6.788526390270330921e+03 nan nan nan nan
2.099080512988754776e+02 2.822356389465360280e+03 2.045844740789348464e+02 7.012303095690600458e+03 nan nan nan nan
2.101080512988754663e+02 2.941900420857285553e+03 2.047844740789348350e+02 7.237999052917582048e+03 nan nan nan nan
2.103080512988754549e+02 3.064480728865249148e+03 2.049844740789348236e+02 7.465394141632812534e+03 nan nan nan nan
2.105080512988754435e+02 3.190075103578441485e+03 2.051844740789348123e+02 7.694264215565061932e+03 nan nan nan nan
2.107080512988754322e+02 3.318656311239946717e+03 2.053844740789348009e+02 7.924381882053105073e+03 nan nan nan nan
2.109080512988754208e+02 3.450192050709790237e+03 2.055844740789347895e+02 8.155517304515390606e+03 nan nan nan nan
2.111080512988754094e+02 3.584644923100807318e+03 2.057844740789347782e+02 8.387439023821563751e+03 nan nan nan nan
2.113080512988753981e+02 3.721972414848622520e+03 2.059844740789347668e+02 8.619914794397145670e+03 nan nan nan nan
2.115080512988753867e+02 3.862126894424750390e+03 2.061844740789347554e+02 8.852712430754871093e+03 nan nan nan nan
2.117080512988753753e+02 4.005055622848152780e+03 2.063844740789347441e+02 9.085600660034961038e+03 nan nan nan nan
2.119080512988753640e+02 4.150700778096509566e+03 2.065844740789347327e+02 9.318349976053576029e+03 nan nan nan nan
2.121080512988753526e+02 4.298999493463359613e+03 2.067844740789347213e+02 9.550733490304019142e+03 nan nan nan nan
2.123080512988753412e+02 4.449883909851861063e+03 2.069844740789347100e+02 9.782527775329217548e+03 nan nan nan nan
2.125080512988753298e+02 4.603281241940258042e+03 2.071844740789346986e+02 1.001351369588902162e+04 nan nan nan nan
2.127080512988753185e+02 4.759113858099843128e+03 2.073844740789346872e+02 1.024347722337780215e+04 nan nan nan nan
2.129080512988753071e+02 4.917299373890200513e+03 2.075844740789346758e+02 1.047221022901228753e+04 nan nan nan nan
2.131080512988752957e+02 5.077750758903901442e+03 2.077844740789346645e+02 1.069951125140076147e+04 nan nan nan nan
2.133080512988752844e+02 5.240376456679528019e+03 2.079844740789346531e+02 1.092518623422570454e+04 nan nan nan nan
2.135080512988752730e+02 5.405080517350355876e+03 2.081844740789346417e+02 1.114904922992033971e+04 nan nan nan nan
2.137080512988752616e+02 5.571762742646904371e+03 2.083844740789346304e+02 1.137092306539525271e+04 nan nan nan nan
2.139080512988752503e+02 5.740318842822958686e+03 2.085844740789346190e+02 1.159063996607124136e+04 nan nan nan nan
2.141080512988752389e+02 5.910640605029520884e+03 2.087844740789346076e+02 1.180804213470128707e+04 nan nan nan nan
2.143080512988752275e+02 6.082616072617262034e+03 2.089844740789345963e+02 1.202298228171119445e+04 nan nan nan nan
2.145080512988752162e+02 6.256129734807578643e+03 2.091844740789345849e+02 1.223532410405818882e+04 nan nan nan nan
2.147080512988752048e+02 6.431062726133548495e+03 2.093844740789345735e+02 1.244494270989522556e+04 nan nan nan nan
2.149080512988751934e+02 6.607293035017632064e+03 2.095844740789345622e+02 1.265172498663419174e+04 nan nan nan nan
2.151080512988751821e+02 6.784695720819945564e+03 2.097844740789345508e+02 1.285556991032132100e+04 nan nan nan nan
2.153080512988751707e+02 6.963143138662257115e+03 2.099844740789345394e+02 1.305638879457281109e+04 nan nan nan nan
2.155080512988751593e+02 7.142505171307114324e+03 2.101844740789345281e+02 1.325410547766257514e+04 nan nan nan nan
2.157080512988751479e+02 7.322649467348790495e+03 2.103844740789345167e+02 1.344865644670624170e+04 nan nan nan nan
2.159080512988751366e+02 7.503441684953972981e+03 2.105844740789345053e+02 1.363999089824531620e+04 nan nan nan nan
2.161080512988751252e+02 7.684745740374743036e+03 2.107844740789344939e+02 1.382807073489692812e+04 nan nan nan nan
2.163080512988751138e+02 7.866424060444174756e+03 2.109844740789344826e+02 1.401287049809819109e+04 nan nan nan nan
2.165080512988751025e+02 8.048337838256577015e+03 2.111844740789344712e+02 1.419437723733699568e+04 nan nan nan nan
2.167080512988750911e+02 8.230347291229689290e+03 2.113844740789344598e+02 1.437259031661913650e+04 nan nan nan nan
2.169080512988750797e+02 8.412311920744452436e+03 2.115844740789344485e+02 1.454752115927481827e+04 nan nan nan nan
2.171080512988750684e+02 8.594090772560140977e+03 2.117844740789344371e+02 1.471919293255273442e+04 nan nan nan nan
2.173080512988750570e+02 8.775542697208251411e+03 2.119844740789344257e+02 1.488764017378344579e+04 nan nan nan nan
2.175080512988750456e+02 8.956526609576834744e+03 2.121844740789344144e+02 1.505290836021647556e+04 nan nan nan nan
2.177080512988750343e+02 9.136901746909399662e+03 2.123844740789344030e+02 1.521505342494360229e+04 nan nan nan nan
2.179080512988750229e+02 9.316527924457061090e+03 2.125844740789343916e+02 1.537414122161130217e+04 nan nan nan nan
2.181080512988750115e+02 9.495265788040924235e+03 2.127844740789343803e+02 1.553024694090032244e+04 nan nan nan nan
2.183080512988750002e+02 9.672977062802094224e+03 2.129844740789343689e+02 1.568345448200348255e+04 nan nan nan nan
2.185080512988749888e+02 9.849524797440375551e+03 2.131844740789343575e+02 1.583385578256711597e+04 nan nan nan nan
2.187080512988749774e+02 1.002477360326868438e+04 2.133844740789343462e+02 1.598155011077254494e+04 nan nan nan nan
2.189080512988749661e+02 1.019858988743793634e+04 2.135844740789343348e+02 1.612664332342164016e+04 nan nan nan nan
2.191080512988749547e+02 1.037084207971836622e+04 2.137844740789343234e+02 1.626924709405580143e+04 nan nan nan nan
2.193080512988749433e+02 1.054140085225441544e+04 2.139844740789343120e+02 1.640947811527549129e+04 nan nan nan nan
2.195080512988749319e+02 1.071013933174554586e+04 2.141844740789343007e+02 1.654745727954233735e+04 nan nan nan nan
2.197080512988749206e+02 1.087693330354006503e+04 2.143844740789342893e+02 1.668330884283359046e+04 nan nan nan nan
2.199080512988749092e+02 1.104166140716635709e+04 2.145844740789342779e+02 1.681715957558035007e+04 nan nan nan nan
2.201080512988748978e+02 1.120420532286379603e+04 2.147844740789342666e+02 1.694913790535766748e+04 nan nan nan nan
2.203080512988748865e+02 1.136444994871524796e+04 2.149844740789342552e+02 1.707937305580446991e+04 nan nan nan nan
2.205080512988748751e+02 1.152228356802180861e+04 2.151844740789342438e+02 1.720799418623572274e+04 nan nan nan nan
2.207080512988748637e+02 1.167759800660178371e+04 2.153844740789342325e+02 1.733512953636885140e+04 nan nan nan nan
2.209080512988748524e+02 1.183028877973591261e+04 2.155844740789342211e+02 1.746090558052153574e+04 nan nan nan nan
2.211080512988748410e+02 1.198025522852184804e+04 2.157844740789342097e+02 1.758544619554851670e+04 nan nan nan nan
2.213080512988748296e+02 1.212740064544193592e+04 2.159844740789341984e+02 1.770887184667434485e+04 nan nan nan nan
2.215080512988748183e+02 1.227163238898830059e+04 2.161844740789341870e+02 1.783129879524446005e+04 nan nan nan nan
2.217080512988748069e+02 1.241286198723000416e+04 2.163844740789341756e+02 1.795283833226384013e+04 nan nan nan nan
2.219080512988747955e+02 1.255100523024642098e+04 2.165844740789341643e+02 1.807359604141776072e+04 nan nan nan nan
2.221080512988747842e+02 1.268598225138958151e+04 2.167844740789341529e+02 1.819367109507844725e+04 nan nan nan nan
2.223080512988747728e+02 1.281771759737684442e+04 2.169844740789341415e+02 1.831315558659240924e+04 nan nan nan nan
2.225080512988747614e+02 1.294614028725148637e+04 2.171844740789341301e+02 1.843213390192019870e+04 nan nan nan nan
2.227080512988747500e+02 1.307118386028551140e+04 2.173844740789341188e+02 1.855068213346265838e+04 nan nan nan nan
2.229080512988747387e+02 1.319278641293263718e+04 2.175844740789341074e+02 1.866886753865957871e+04 nan nan nan nan
2.231080512988747273e+02 1.331089062497339546e+04 2.177844740789340960e+02 1.878674804568627223e+04 nan nan nan nan
2.233080512988747159e+02 1.342544377502571660e+04 2.179844740789340847e+02 1.890437180830690340e+04 nan nan nan nan
2.235080512988747046e+02 1.353639774562421007e+04 2.181844740789340733e+02 1.902177681166707043e+04 nan nan nan nan
2.237080512988746932e+02 1.364370901810038595e+04 2.183844740789340619e+02 1.913899053052968520e+04 nan nan nan nan
2.239080512988746818e+02 1.374733865752274869e+04 2.185844740789340506e+02 1.925602964117311058e+04 nan nan nan nan
2.241080512988746705e+02 1.384725228798013450e+04 2.187844740789340392e+02 1.937289978788609005e+04 nan nan nan nan
2.243080512988746591e+02 1.394342005851597060e+04 2.189844740789340278e+02 1.948959540470819775e+04 nan nan nan nan
2.245080512988746477e+02 1.403581660004125661e+04 2.191844740789340165e+02 1.960609959277959570e+04 nan nan nan nan
2.247080512988746364e+02 1.412442097357456623e+04 2.193844740789340051e+02 1.972238405338383018e+04 nan nan nan nan
2.249080512988746250e+02 1.420921661017428050e+04 2.195844740789339937e+02 1.983840907648951179e+04 nan nan nan nan
2.251080512988746136e+02 1.429019124294426183e+04 2.197844740789339824e+02 1.995412358432653855e+04 nan nan nan nan
2.253080512988746023e+02 1.436733683150795150e+04 2.199844740789339710e+02 2.006946522926859689e+04 nan nan nan nan
2.255080512988745909e+02 1.444064947935745295e+04 2.201844740789339596e+02 2.018436054503889682e+04 nan nan nan nan
2.257080512988745795e+02 1.451012934449472232e+04 2.203844740789339482e+02 2.029872515001059946e+04 nan nan nan nan
2.259080512988745681e+02 1.457578054378958586e+04 2.205844740789339369e+02 2.041246400113941854e+04 nan nan nan nan
2.261080512988745568e+02 1.463761105148615388e+04 2.207844740789339255e+02 2.052547169684311666e+04 nan nan nan nan
2.263080512988745454e+02 1.469563259229349205e+04 2.209844740789339141e+02 2.063763282693352085e+04 nan nan nan nan
2.265080512988745340e+02 1.474986052949952136e+04 2.211844740789339028e+02 2.074882236751018718e+04 nan nan nan nan
2.267080512988745227e+02 1.480031374854832757e+04 2.213844740789338914e+02 2.085890611854464805e+04 nan nan nan nan
2.269080512988745113e+02 1.484701453652043892e+04 2.215844740789338800e+02 2.096774118171615555e+04 nan nan nan nan
2.271080512988744999e+02 1.488998845795427042e+04 2.217844740789338687e+02 2.107517647591091736e+04 nan nan nan nan
2.273080512988744886e+02 1.492926422744295996e+04 2.219844740789338573e+02 2.118105328766050661e+04 nan nan nan nan
2.275080512988744772e+02 1.496487357943659663e+04 2.221844740789338459e+02 2.128520585367806052e+04 nan nan nan nan
2.277080512988744658e+02 1.499685113567332701e+04 2.223844740789338346e+02 2.138746197254793151e+04 nan nan nan nan
2.279080512988744545e+02 1.502523427065589567e+04 2.225844740789338232e+02 2.148764364254007160e+04 nan nan nan nan
2.281080512988744431e+02 1.505006297558132428e+04 2.227844740789338118e+02 2.158556772245192769e+04 nan nan nan nan
2.283080512988744317e+02 1.507137972112218995e+04 2.229844740789338005e+02 2.168104661232815488e+04 nan nan nan nan
2.285080512988744204e+02 1.508922931944718584e+04 2.231844740789337891e+02 2.177388895087410492e+04 nan nan nan nan
2.287080512988744090e+02 1.510365878585721839e+04 2.233844740789337777e+02 2.186390032635923126e+04 nan nan nan nan
2.289080512988743976e+02 1.511471720040107903e+04 2.235844740789337664e+02 2.195088399780378313e+04 nan nan nan nan
2.291080512988743862e+02 1.512245556982150629e+04 2.237844740789337550e+02 2.203464162325431244e+04 nan nan nan nan
2.293080512988743749e+02 1.512692669016883883e+04 2.239844740789337436e+02 2.211497399198109997e+04 nan nan nan nan
2.295080512988743635e+02 1.512818501040514457e+04 2.241844740789337322e+02 2.219168175747225177e+04 nan nan nan nan
2.297080512988743521e+02 1.512628649730674260e+04 2.243844740789337209e+02 2.226456616815519374e+04 nan nan nan nan
2.299080512988743408e+02 1.512128850195804989e+04 2.245844740789337095e+02 2.233342979284530884e+04 nan nan nan nan
2.301080512988743294e+02 1.511324962811377009e+04 2.247844740789336981e+02 2.239807723800271560e+04 nan nan nan nan
2.303080512988743180e+02 1.510222960269084797e+04 2.249844740789336868e+02 2.245831585397182789e+04 nan nan nan nan
2.305080512988743067e+02 1.508828914863532373e+04 2.251844740789336754e+02 2.251395642748238606e+04 nan nan nan nan
2.307080512988742953e+02 1.507148986039313968e+04 2.253844740789336640e+02 2.256481385780494384e+04 nan nan nan nan
2.309080512988742839e+02 1.505189408219755933e+04 2.255844740789336527e+02 2.261070781407778486e+04 nan nan nan nan
2.311080512988742726e+02 1.502956478936970780e+04 2.257844740789336413e+02 2.265146337145393773e+04 nan nan nan nan
2.313080512988742612e+02 1.500456547281229905e+04 2.259844740789336299e+02 2.268691162385686766e+04 nan nan nan nan
2.315080512988742498e+02 1.497696002686077372e+04 2.261844740789336186e+02 2.271689027127926965e+04 nan nan nan nan
2.317080512988742385e+02 1.494681264063979688e+04 2.263844740789336072e+02 2.274124417971172443e+04 nan nan nan nan
2.319080512988742271e+02 1.491418769305761634e+04 2.265844740789335958e+02 2.275982591194402994e+04 nan nan nan nan
2.321080512988742157e+02 1.487914965155510981e+04 2.267844740789335845e+02 2.277249622764323431e+04 nan nan nan nan
2.323080512988742043e+02 1.484176297471128964e+04 2.269844740789335731e+02 2.277912455127532303e+04 nan nan nan nan
2.325080512988741930e+02 1.480209201879213651e+04 2.271844740789335617e+02 2.277958940660363078e+04 nan nan nan nan
2.327080512988741816e+02 1.476020094831527240e+04 2.273844740789335503e+02 2.277377881666365283e+04 nan nan nan nan
2.329080512988741702e+02 1.471615365068896426e+04 2.275844740789335390e+02 2.276159066828114373e+04 nan nan nan nan
2.331080512988741589e+02 1.467001365497022925e+04 2.277844740789335276e+02 2.274293304036776317e+04 nan nan nan nan
2.333080512988741475e+02 1.462184405477398286e+04 2.279844740789335162e+02 2.271772449539352237e+04 nan nan nan nan
2.335080512988741361e+02 1.457170743535234396e+04 2.281844740789335049e+02 2.268589433359956456e+04 nan nan nan nan
2.337080512988741248e+02 1.451966580485116720e+04 2.283844740789334935e+02 2.264738280967584797e+04 nan nan nan nan
2.339080512988741134e+02 1.446578052973953527e+04 2.285844740789334821e+02 2.260214131178575917e+04 nan nan nan nan
2.341080512988741020e+02 1.441011227439652794e+04 2.287844740789334708e+02 2.255013250297386185e+04 nan nan nan nan
2.343080512988740907e+02 1.435272094482966713e+04 2.289844740789334594e+02 2.249133042514217959e+04 nan nan nan nan
2.345080512988740793e+02 1.429366563648899864e+04 2.291844740789334480e+02 2.242572056592420995e+04 nan nan nan nan
2.347080512988740679e+02 1.423300458613205592e+04 2.293844740789334367e+02 2.235329988892507390e+04 nan nan nan nan
2.349080512988740566e+02 1.417079512768570021e+04 2.295844740789334253e+02 2.227407682792792184e+04 nan nan nan nan
2.351080512988740452e+02 1.410709365204292590e+04 2.297844740789334139e+02 2.218807124579347510e+04 nan nan nan nan
2.353080512988740338e+02 1.404195557072538941e+04 2.299844740789334026e+02 2.209531435889797649e+04 nan nan nan nan
2.355080512988740225e+02 1.397543528333470022e+04 2.301844740789333912e+02 2.199584862806748424e+04 nan nan nan nan
2.357080512988740111e+02 1.390758614871001737e+04 2.303844740789333798e+02 2.188972761707069731e+04 nan nan nan nan
2.359080512988739997e+02 1.383846045970268278e+04 2.305844740789333684e+02 2.177701581982908465e+04 nan nan nan nan
2.361080512988739883e+02 1.376810942147412788e+04 2.307844740789333571e+02 2.165778845759304022e+04 nan nan nan nan
2.363080512988739770e+02 1.369658313321771129e+04 2.309844740789333457e+02 2.153213124741290449e+04 nan nan nan nan
2.365080512988739656e+02 1.362393057320159096e+04 2.311844740789333343e+02 2.140014014330713690e+04 nan nan nan nan
2.367080512988739542e+02 1.355019958702537406e+04 2.313844740789333230e+02 2.126192105159527273e+04 nan nan nan nan
2.369080512988739429e+02 1.347543687898049393e+04 2.315844740789333116e+02 2.111758952191918070e+04 nan nan nan nan
2.371080512988739315e+02 1.339968800640108748e+04 2.317844740789333002e+02 2.096727041552558876e+04 nan nan nan nan
2.373080512988739201e+02 1.332299737689015637e+04 2.319844740789332889e+02 2.081109755242347455e+04 nan nan nan nan
2.375080512988739088e+02 1.324540824830363636e+04 2.321844740789332775e+02 2.064921333906208019e+04 nan nan nan nan
2.377080512988738974e+02 1.316696273137384196e+04 2.323844740789332661e+02 2.048176837820118817e+04 nan nan nan nan
2.379080512988738860e+02 1.308770179485230801e+04 2.325844740789332548e+02 2.030892106266231349e+04 nan nan nan nan
2.381080512988738747e+02 1.300766527305193085e+04 2.327844740789332434e+02 2.013083715465919522e+04 nan nan nan nan
2.383080512988738633e+02 1.292689187566753571e+04 2.329844740789332320e+02 1.994768935240916471e+04 nan nan nan nan
2.385080512988738519e+02 1.284541919975426754e+04 2.331844740789332207e+02 1.975965684572312603e+04 nan nan nan nan
2.387080512988738406e+02 1.276328374374375926e+04 2.333844740789332093e+02 1.956692486226038454e+04 nan nan nan nan
2.389080512988738292e+02 1.268052092337832619e+04 2.335844740789331979e+02 1.936968420611828697e+04 nan nan nan nan
2.391080512988738178e+02 1.259716508944493762e+04 2.337844740789331865e+02 1.916813079040289449e+04 nan nan nan nan
2.393080512988738064e+02 1.251324954719145535e+04 2.339844740789331752e+02 1.896246516539817821e+04 nan nan nan nan
2.395080512988737951e+02 1.242880657730956227e+04 2.341844740789331638e+02 1.875289204391794920e+04 nan nan nan nan
2.397080512988737837e+02 1.234386745837032504e+04 2.343844740789331524e+02 1.853961982538324446e+04 nan nan nan nan
2.399080512988737723e+02 1.225846249060028094e+04 2.345844740789331411e+02 1.832286012012699575e+04 nan nan nan nan
2.401080512988737610e+02 1.217262102088813481e+04 2.347844740789331297e+02 1.810282727537687242e+04 nan nan nan nan
2.403080512988737496e+02 1.208637146891461816e+04 2.349844740789331183e+02 1.787973790431671659e+04 nan nan nan nan
2.405080512988737382e+02 1.199974135429990565e+04 2.351844740789331070e+02 1.765381041957118941e+04 nan nan nan nan
2.407080512988737269e+02 1.191275732466667614e+04 2.353844740789330956e+02 1.742526457239820593e+04 nan nan nan nan
2.409080512988737155e+02 1.182544518451833210e+04 2.355844740789330842e+02 1.719432099881389513e+04 nan nan nan nan
2.411080512988737041e+02 1.173782992483579801e+04 2.357844740789330729e+02 1.696120077380942530e+04 nan nan nan nan
2.413080512988736928e+02 1.164993575329858140e+04 2.359844740789330615e+02 1.672612497475345299e+04 nan nan nan nan
2.415080512988736814e+02 1.156178612503893055e+04 2.361844740789330501e+02 1.648931425500585829e+04 nan nan nan nan
2.417080512988736700e+02 1.147340377384118256e+04 2.363844740789330388e+02 1.625098842870010594e+04 nan nan nan nan
2.419080512988736587e+02 1.138481074370093665e+04 2.365844740789330274e+02 1.601136606757957452e+04 nan nan nan nan
2.421080512988736473e+02 1.129602842066241465e+04 2.367844740789330160e+02 1.577066411070519098e+04 nan nan nan nan
2.423080512988736359e+02 1.120707756485509890e+04 2.369844740789330046e+02 1.552909748777702953e+04 nan nan nan nan
2.425080512988736245e+02 1.111797834265394158e+04 2.371844740789329933e+02 1.528687875674477982e+04 nan nan nan nan
2.427080512988736132e+02 1.102875035889048559e+04 2.373844740789329819e+02 1.504421775630786215e+04 nan nan nan nan
2.429080512988736018e+02 1.093941268904577191e+04 2.375844740789329705e+02 1.480132127383847364e+04 nan nan nan nan
2.431080512988735904e+02 1.084998391135828751e+04 2.377844740789329592e+02 1.455839272918833194e+04 nan nan nan nan
2.433080512988735791e+02 1.076048213878378738e+04 2.379844740789329478e+02 1.431563187477343672e+04 nan nan nan nan
2.435080512988735677e+02 1.067092505074689325e+04 2.381844740789329364e+02 1.407323451226301586e+04 nan nan nan nan
2.437080512988735563e+02 1.058132992462655966e+04 2.383844740789329251e+02 1.383139222613246966e+04 nan nan nan nan
2.439080512988735450e+02 1.049171366692154879e+04 2.385844740789329137e+02 1.359029213427734248e+04 nan nan nan nan
2.441080512988735336e+02 1.040209284404387654e+04 2.387844740789329023e+02 1.335011665582132264e+04 nan nan nan nan
2.443080512988735222e+02 1.031248371269154086e+04 2.389844740789328910e+02 1.311104329619305645e+04 nan nan nan nan
2.445080512988735109e+02 1.022290224975437013e+04 2.391844740789328796e+02 1.287324444948686687e+04 nan nan nan nan
2.447080512988734995e+02 1.013336418170940487e+04 2.393844740789328682e+02 1.263688721806799367e+04 nan nan nan nan
2.449080512988734881e+02 1.004388501346484918e+04 2.395844740789328569e+02 1.240213324932886826e+04 nan nan nan nan
2.451080512988734768e+02 9.954480056614118439e+03 2.397844740789328455e+02 1.216913858945350876e+04 nan nan nan nan
2.453080512988734654e+02 9.865164457063709051e+03 2.399844740789328341e+02 1.193805355399762448e+04 nan nan nan nan
2.455080512988734540e+02 9.775953222001129689e+03 2.401844740789328227e+02 1.170902261504849048e+04 nan nan nan nan
2.457080512988734426e+02 9.686861246171287348e+03 2.403844740789328114e+02 1.148218430468429688e+04 nan nan nan nan
2.459080512988734313e+02 9.597903337431598629e+03 2.405844740789328000e+02 1.125767113441522815e+04 nan nan nan nan
2.461080512988734199e+02 9.509094241558561407e+03 2.407844740789327886e+02 1.103560953024905575e+04 nan nan nan nan
2.463080512988734085e+02 9.420448666280044563e+03 2.409844740789327773e+02 1.081611978299326802e+04 nan nan nan nan
2.465080512988733972e+02 9.331981304509687106e+03 2.411844740789327659e+02 1.059931601337112443e+04 nan nan nan nan
2.467080512988733858e+02 9.243706856761538802e+03 2.413844740789327545e+02 1.038530615150425911e+04 nan nan nan nan
2.469080512988733744e+02 9.155640052724487759e+03 2.415844740789327432e+02 1.017419193028610789e+04 nan nan nan nan
2.471080512988733631e+02 9.067795671978145037e+03 2.417844740789327318e+02 9.966068892149714884e+03 nan nan nan nan
2.473080512988733517e+02 8.980188563832882210e+03 2.419844740789327204e+02 9.761026408713138153e+03 nan nan nan nan
2.475080512988733403e+02 8.892833666278345845e+03 2.421844740789327091e+02 9.559147712767380654e+03 nan nan nan nan
2.477080512988733290e+02 8.805746024026482701e+03 2.423844740789326977e+02 9.360509942059132300e+03 nan nan nan nan
2.479080512988733176e+02 8.718940805635746074e+03 2.425844740789326863e+02 9.165184194307108555e+03 nan nan nan nan
2.481080512988733062e+02 8.632433319705096437e+03 2.427844740789326750e+02 8.973235592881734192e+03 nan nan nan nan
2.483080512988732949e+02 8.546239030126969737e+03 2.429844740789326636e+02 8.784723362570552126e+03 nan nan nan nan
2.485080512988732835e+02 8.460373570390138411e+03 2.431844740789326522e+02 8.599700914848006505e+03 nan nan nan nan
2.487080512988732721e+02 8.374852756923830384e+03 2.433844740789326409e+02 8.418215942063714465e+03 nan nan nan nan
2.489080512988732607e+02 8.289692601475957417e+03 2.435844740789326295e+02 8.240310519964648847e+03 nan nan nan nan
2.491080512988732494e+02 8.204909322518855333e+03 2.437844740789326181e+02 8.066021217967097982e+03 nan nan nan nan
2.493080512988732380e+02 8.120519355677538442e+03 2.439844740789326067e+02 7.895379216598390485e+03 nan nan nan nan
2.495080512988732266e+02 8.036539363175200378e+03 2.441844740789325954e+02 7.728410431532543043e+03 nan nan nan nan
2.497080512988732153e+02 7.952986242292915449e+03 2.443844740789325840e+02 7.565135643652534782e+03 nan nan nan nan
2.499080512988732039e+02 7.869877132840180820e+03 2.445844740789325726e+02 7.405570634578203681e+03 nan nan nan nan
2.501080512988731925e+02 7.787229423634237719e+03 2.447844740789325613e+02 7.249726327111268802e+03 nan nan nan nan
2.503080512988731812e+02 7.705060757986899262e+03 2.449844740789325499e+02 7.097608930057645011e+03 nan nan nan nan
2.505080512988731698e+02 7.623389038198110029e+03 2.451844740789325385e+02 6.949220086901615105e+03 nan nan nan nan
2.507080512988731584e+02 7.542232429056325600e+03 2.453844740789325272e+02 6.804557027819318137e+03 nan nan nan nan
2.509080512988731471e+02 7.461609360346460562e+03 2.455844740789325158e+02 6.663612724533528308e+03 nan nan nan nan
2.511080512988731357e+02 7.381538528367021172e+03 2.457844740789325044e+02 6.526376047527724040e+03 nan nan nan nan
2.513080512988731243e+02 7.302038896458336239e+03 2.459844740789324931e+02 6.392831925153143857e+03 nan nan nan nan
2.515080512988731130e+02 7.223129694544936683e+03 2.461844740789324817e+02 6.262961504180329939e+03 nan nan nan nan
2.517080512988731016e+02 7.144830417695494361e+03 2.463844740789324703e+02 6.136742311363587760e+03 nan nan nan nan
2.519080512988730902e+02 7.067160823704658469e+03 2.465844740789324590e+02 6.014148415605418450e+03 nan nan nan nan
2.521080512988730788e+02 6.990140929701619825e+03 2.467844740789324476e+02 5.895150590326144993e+03 nan nan nan nan
2.523080512988730675e+02 6.913791007791146512e+03 2.469844740789324362e+02 5.779716475663159144e+03 nan nan nan nan
2.525080512988730561e+02 6.838131579733311810e+03 2.471844740789324248e+02 5.667810740142682334e+03 nan nan nan nan
2.527080512988730447e+02 6.763183410669197656e+03 2.473844740789324135e+02 5.559395241487124622e+03 nan nan nan nan
2.529080512988730334e+02 6.688967501900226125e+03 2.475844740789324021e+02 5.454429186239158298e+03 nan nan nan nan
2.531080512988730220e+02 6.615505082729868263e+03 2.477844740789323907e+02 5.352869287903755321e+03 nan nan nan nan
2.533080512988730106e+02 6.542817601377100800e+03 2.479844740789323794e+02 5.254669923328438017e+03 nan nan nan nan
2.535080512988729993e+02 6.470926714971677029e+03 2.481844740789323680e+02 5.159783287060516159e+03 nan nan nan nan
2.537080512988729879e+02 6.399854278642503232e+03 2.483844740789323566e+02 5.068159543439447589e+03 nan nan nan nan
2.539080512988729765e+02 6.329622333710746716e+03 2.485844740789323453e+02 4.979746976200727659e+03 nan nan nan nan
2.541080512988729652e+02 6.260253095000531175e+03 2.487844740789323339e+02 4.894492135385749862e+03 nan nan nan nan
2.543080512988729538e+02 6.191768937280845421e+03 2.489844740789323225e+02 4.812339981370148053e+03 nan nan nan nan
2.545080512988729424e+02 6.124192380853261966e+03 2.491844740789323112e+02 4.733234025840453796e+03 nan nan nan nan
2.547080512988729311e+02 6.057546076300747700e+03 2.493844740789322998e+02 4.657116469565499756e+03 nan nan nan nan
2.549080512988729197e+02 5.991852788414267707e+03 2.495844740789322884e+02 4.583928336826100349e+03 nan nan nan nan
2.551080512988729083e+02 5.927135379314526290e+03 2.497844740789322771e+02 4.513609606381834965e+03 nan nan nan nan
2.553080512988728970e+02 5.863416790787062382e+03 2.499844740789322657e+02 4.446099338869171333e+03 nan nan nan nan
2.555080512988728856e+02 5.800720025850320781e+03 2.501844740789322543e+02 4.381335800540524360e+03 nan nan nan nan
2.557080512988728742e+02 5.739068129577237414e+03 2.503844740789322429e+02 4.319256583267109818e+03 nan nan nan nan
2.559080512988728628e+02 5.678484169191558067e+03 2.505844740789322316e+02 4.259798720742844125e+03 nan nan nan nan
2.561080512988728515e+02 5.618991213461700681e+03 2.507844740789322202e+02 4.202898800838886018e+03 nan nan nan nan
2.563080512988728401e+02 5.560612311415678050e+03 2.509844740789322088e+02 4.148493074070971488e+03 nan nan nan nan
2.565080512988728287e+02 5.503370470401875536e+03 2.511844740789321975e+02 4.096517558153320351e+03 nan nan nan nan
2.567080512988728174e+02 5.447288633521343399e+03 2.513844740789321861e+02 4.046908138623848117e+03 nan nan nan nan
2.569080512988728060e+02 5.392389656458808531e+03 2.515844740789321747e+02 3.999600665535656390e+03 nan nan nan nan
2.571080512988727946e+02 5.338696283739889623e+03 2.517844740789321634e+02 3.954531046219848577e+03 nan nan nan nan
2.573080512988727833e+02 5.286231124444194393e+03 2.519844740789321520e+02 3.911635334133217384e+03 nan nan nan nan
2.575080512988727719e+02 5.235016627403866551e+03 2.521844740789321406e+02 3.870849813813280434e+03 nan nan nan nan
2.577080512988727605e+02 5.185075055919392980e+03 2.523844740789321293e+02 3.832111081970768737e+03 nan nan nan nan
2.579080512988727492e+02 5.136428462024449800e+03 2.525844740789321179e+02 3.795356124756766349e+03 nan nan nan nan
2.581080512988727378e+02 5.089098660333552289e+03 2.527844740789321065e+02 3.760522391248407075e+03 nan nan nan nan
2.583080512988727264e+02 5.043107201506678393e+03 2.529844740789320952e+02 3.727547863203110410e+03 nan nan nan nan
2.585080512988727151e+02 4.998475345366388865e+03 2.531844740789320838e+02 3.696371121136654892e+03 nan nan nan nan
2.587080512988727037e+02 4.955224033703715577e+03 2.533844740789320724e+02 3.666931406785325635e+03 nan nan nan nan
2.589080512988726923e+02 4.913373862810322862e+03 2.535844740789320610e+02 3.639168682016826097e+03 nan nan nan nan
2.591080512988726809e+02 4.872945055775131550e+03 2.537844740789320497e+02 3.613023684258382218e+03 nan nan nan nan
2.593080512988726696e+02 4.833957434584531256e+03 2.539844740789320383e+02 3.588437978513974485e+03 nan nan nan nan
2.595080512988726582e+02 4.796430392066373315e+03 2.541844740789320269e+02 3.565354006045437472e+03 nan nan nan nan
2.597080512988726468e+02 4.760382863718407862e+03 2.543844740789320156e+02 3.543715129794643417e+03 nan nan nan nan
2.599080512988726355e+02 4.725833299462846298e+03 2.545844740789320042e+02 3.523465676626126424e+03 nan nan nan nan
2.601080512988726241e+02 4.692799635369349744e+03 2.547844740789319928e+02 3.504550976471063223e+03 nan nan nan nan
2.603080512988726127e+02 4.661299265389433458e+03 2.549844740789319815e+02 3.486917398454751492e+03 nan nan nan nan
2.605080512988726014e+02 4.631349013145781100e+03 2.551844740789319701e+02 3.470512384090870910e+03 nan nan nan nan
2.607080512988725900e+02 4.602965103820715740e+03 2.553844740789319587e+02 3.455284477626090847e+03 nan nan nan nan
2.609080512988725786e+02 4.576163136188253702e+03 2.555844740789319474e+02 3.441183353619187983e+03 nan nan nan nan
2.611080512988725673e+02 4.550958054834955874e+03 2.557844740789319360e+02 3.428159841838619741e+03 nan nan nan nan
2.613080512988725559e+02 4.527364122614754706e+03 2.559844740789319246e+02 3.416165949562407150e+03 nan nan nan nan
2.615080512988725445e+02 4.505394893383461749e+03 2.561844740789318848e+02 3.405154881363598179e+03 nan nan nan nan
2.617080512988725332e+02 4.485063185058810632e+03 2.563844740789319303e+02 3.395081056463915047e+03 nan nan nan nan
2.619080512988725218e+02 4.466381053051934941e+03 2.565844740789318621e+02 3.385900123737401373e+03 nan nan nan nan
2.621080512988725104e+02 4.449359764116295992e+03 2.567844740789319076e+02 3.377568974444581272e+03 nan nan nan nan
2.623080512988724990e+02 4.434009770660055437e+03 2.569844740789318394e+02 3.370045752776770314e+03 nan nan nan nan
2.625080512988724877e+02 4.420340685567673972e+03 2.571844740789318848e+02 3.363289864288471563e+03 nan nan nan nan
2.627080512988724763e+02 4.408361257576405478e+03 2.573844740789318166e+02 3.357261982294681275e+03 nan nan nan nan
2.629080512988724649e+02 4.398079347253072228e+03 2.575844740789318621e+02 3.351924052308047067e+03 nan nan nan nan
2.631080512988724536e+02 4.389501903616031996e+03 2.577844740789317939e+02 3.347239294589498513e+03 nan nan nan nan
2.633080512988724422e+02 4.382634941446872290e+03 2.579844740789318394e+02 3.343172204883997438e+03 nan nan nan nan
2.635080512988724308e+02 4.377483519335842175e+03 2.581844740789317711e+02 3.339688553411531302e+03 nan nan nan nan
2.637080512988724195e+02 4.374051718504266319e+03 2.583844740789318166e+02 3.336755382181541790e+03 nan nan nan nan
2.639080512988724081e+02 4.372342622446586574e+03 2.585844740789317484e+02 3.334341000697290838e+03 nan nan nan nan
2.641080512988723967e+02 4.372358297433806911e+03 2.587844740789317939e+02 3.332414980114767786e+03 nan nan nan nan
2.643080512988723854e+02 4.374099773919185282e+03 2.589844740789317257e+02 3.330948145919031504e+03 nan nan nan nan
2.645080512988723740e+02 4.377567028886077424e+03 2.591844740789317711e+02 3.329912569178991816e+03 nan nan nan nan
2.647080512988723626e+02 4.382758969176724349e+03 2.593844740789317029e+02 3.329281556439980704e+03 nan nan nan nan
2.649080512988723513e+02 4.389673415839592963e+03 2.595844740789317484e+02 3.329029638311611961e+03 nan nan nan nan
2.651080512988723399e+02 4.398307089531688689e+03 2.597844740789316802e+02 3.329132556806847333e+03 nan nan nan nan
2.653080512988723285e+02 4.408655597010849306e+03 2.599844740789317257e+02 3.329567251486446366e+03 nan nan nan nan
2.655080512988723171e+02 4.420713418751653080e+03 2.601844740789316575e+02 3.330311844461450619e+03 nan nan nan nan
2.657080512988723058e+02 4.434473897717095497e+03 2.603844740789317029e+02 3.331345624304781722e+03 nan nan nan nan
2.659080512988722944e+02 4.449929229316579040e+03 2.605844740789316347e+02 3.332649028921576701e+03 nan nan nan nan
2.661080512988722830e+02 4.467070452579119774e+03 2.607844740789316802e+02 3.334203627426462390e+03 nan nan nan nan
2.663080512988722717e+02 4.485887442568972801e+03 2.609844740789316120e+02 3.335992101074661150e+03 nan nan nan nan
2.665080512988722603e+02 4.506368904069106975e+03 2.611844740789316575e+02 3.337998223292524017e+03 nan nan nan nan
2.667080512988722489e+02 4.528502366556040215e+03 2.613844740789315892e+02 3.340206838851912380e+03 nan nan nan nan
2.669080512988722376e+02 4.552274180487693229e+03 2.615844740789316347e+02 3.342603842231743329e+03 nan nan nan nan
2.671080512988722262e+02 4.577669514923932184e+03 2.617844740789315665e+02 3.345176155208936507e+03 nan nan nan nan
2.673080512988722148e+02 4.604672356497421788e+03 2.619844740789316120e+02 3.347911703720062178e+03 nan nan nan nan
2.675080512988722035e+02 4.633265509750360252e+03 2.621844740789315438e+02 3.350799394034076158e+03 nan nan nan nan
2.677080512988721921e+02 4.663430598850502975e+03 2.623844740789315892e+02 3.353829088275723279e+03 nan nan nan nan
2.679080512988721807e+02 4.695148070697729963e+03 2.625844740789315210e+02 3.356991579338389329e+03 nan nan nan nan
2.681080512988721694e+02 4.728397199430260116e+03 2.627844740789315665e+02 3.360278565224562499e+03 nan nan nan nan
2.683080512988721580e+02 4.763156092337228984e+03 2.629844740789314983e+02 3.363682622851365522e+03 nan nan nan nan
2.685080512988721466e+02 4.799401697182297539e+03 2.631844740789315438e+02 3.367197181358148555e+03 nan nan nan nan
2.687080512988721352e+02 4.837109810940368334e+03 2.633844740789314756e+02 3.370816494952517587e+03 nan nan nan nan
2.689080512988721239e+02 4.876255089947519082e+03 2.635844740789315210e+02 3.374535615330857581e+03 nan nan nan nan
2.691080512988721125e+02 4.916811061461647114e+03 2.637844740789314528e+02 3.378350363708880195e+03 nan nan nan nan
2.693080512988721011e+02 4.958750136629078042e+03 2.639844740789314983e+02 3.382257302497499040e+03 nan nan nan nan
2.695080512988720898e+02 5.002043624850191009e+03 2.641844740789314301e+02 3.386253706658924784e+03 nan nan nan nan
2.697080512988720784e+02 5.046661749534410774e+03 2.643844740789314756e+02 3.390337534777695055e+03 nan nan nan nan
2.699080512988720670e+02 5.092573665233120664e+03 2.645844740789314073e+02 3.394507399881030778e+03 nan nan nan nan
2.701080512988720557e+02 5.139747476136094519e+03 2.647844740789314528e+02 3.398762540042807359e+03 nan nan nan nan
2.703080512988720443e+02 5.188150255915278649e+03 2.649844740789313846e+02 3.403102788805133969e+03 nan nan nan nan
2.705080512988720329e+02 5.237748068897169105e+03 2.651844740789314301e+02 3.407528545451524224e+03 nan nan nan nan
2.707080512988720216e+02 5.288505992542858621e+03 2.653844740789313619e+02 3.412040745165285443e+03 nan nan nan nan
2.709080512988720102e+02 5.340388141212473784e+03 2.655844740789314073e+02 3.416640829106904221e+03 nan nan nan nan
2.711080512988719988e+02 5.393357691188843091e+03 2.657844740789313391e+02 3.421330714443759007e+03 nan nan nan nan
2.713080512988719875e+02 5.447376906932594466e+03 2.659844740789313846e+02 3.426112764365694147e+03 nan nan nan nan
2.715080512988719761e+02 5.502407168539330087e+03 2.661844740789313164e+02 3.430989758119545968e+03 nan nan nan nan
2.717080512988719647e+02 5.558409000366865257e+03 2.663844740789313619e+02 3.435964861095885681e+03 nan nan nan nan
2.719080512988719533e+02 5.615342100799121908e+03 2.665844740789312937e+02 3.441041595000818234e+03 nan nan nan nan
2.721080512988719420e+02 5.673165373110763539e+03 2.667844740789313391e+02 3.446223808145766270e+03 nan nan nan nan
2.723080512988719306e+02 5.731836957395134959e+03 2.669844740789312709e+02 3.451515645887791834e+03 nan nan nan nan
2.725080512988719192e+02 5.791314263516203937e+03 2.671844740789313164e+02 3.456921521252982075e+03 nan nan nan nan
2.727080512988719079e+02 5.851554005043170037e+03 2.673844740789312482e+02 3.462446085775048687e+03 nan nan nan nan
2.729080512988718965e+02 5.912512234125180839e+03 2.675844740789312937e+02 3.468094200581203040e+03 nan nan nan nan
2.731080512988718851e+02 5.974144377261668524e+03 2.677844740789312254e+02 3.473870907756931501e+03 nan nan nan nan
2.733080512988718738e+02 6.036405271922243628e+03 2.679844740789312709e+02 3.479781402021120812e+03 nan nan nan nan
2.735080512988718624e+02 6.099249203969151495e+03 2.681844740789312027e+02 3.485831002742517740e+03 nan nan nan nan
2.737080512988718510e+02 6.162629945833185957e+03 2.683844740789312482e+02 3.492025126328252554e+03 nan nan nan nan
2.739080512988718397e+02 6.226500795393471890e+03 2.685844740789311800e+02 3.498369259014561976e+03 nan nan nan nan
2.741080512988718283e+02 6.290814615509811119e+03 2.687844740789312254e+02 3.504868930089596233e+03 nan nan nan nan
2.743080512988718169e+02 6.355523874155470367e+03 2.689844740789311572e+02 3.511529685577423152e+03 nan nan nan nan
2.745080512988718056e+02 6.420580685097284004e+03 2.691844740789312027e+02 3.518357062412087544e+03 nan nan nan nan
2.747080512988717942e+02 6.485936849068999436e+03 2.693844740789311345e+02 3.525356563129681035e+03 nan nan nan nan
2.749080512988717828e+02 6.551543895383131712e+03 2.695844740789311800e+02 3.532533631106018220e+03 nan nan nan nan
2.751080512988717715e+02 6.617353123925884574e+03 2.697844740789311118e+02 3.539893626366586886e+03 nan nan nan nan
2.753080512988717601e+02 6.683315647478969368e+03 2.699844740789311572e+02 3.547441801994895741e+03 nan nan nan nan
2.755080512988717487e+02 6.749382434312013174e+03 2.701844740789310890e+02 3.555183281164398977e+03 nan nan nan nan
2.757080512988717373e+02 6.815504350988532678e+03 2.703844740789311345e+02 3.563123034818534052e+03 nan nan nan nan
2.759080512988717260e+02 6.881632205328486634e+03 2.705844740789310663e+02 3.571265860022303059e+03 nan nan nan nan
2.761080512988717146e+02 6.947716789469982359e+03 2.707844740789311118e+02 3.579616359008208747e+03 nan nan nan nan
2.763080512988717032e+02 7.013708922973051813e+03 2.709844740789310436e+02 3.588178918938071547e+03 nan nan nan nan
2.765080512988716919e+02 7.079559495907898963e+03 2.711844740789310890e+02 3.596957692401571876e+03 nan nan nan nan
2.767080512988716805e+02 7.145219511870849601e+03 2.713844740789310208e+02 3.605956578671040916e+03 nan nan nan nan
2.769080512988716691e+02 7.210640130870957364e+03 2.715844740789310663e+02 3.615179205731209549e+03 nan nan nan nan
2.771080512988716578e+02 7.275772712030772709e+03 2.717844740789309981e+02 3.624628913101229500e+03 nan nan nan nan
2.773080512988716464e+02 7.340568856045256325e+03 2.719844740789310436e+02 3.634308735465432164e+03 nan nan nan nan
2.775080512988716350e+02 7.404980447343539709e+03 2.721844740789309753e+02 3.644221387127799062e+03 nan nan nan nan
2.777080512988716237e+02 7.468959695898447535e+03 2.723844740789310208e+02 3.654369247304223791e+03 nan nan nan nan
2.779080512988716123e+02 7.532459178629799680e+03 2.725844740789309526e+02 3.664754346265042386e+03 nan nan nan nan
2.781080512988716009e+02 7.595431880348460254e+03 2.727844740789309981e+02 3.675378352339454068e+03 nan nan nan nan
2.783080512988715896e+02 7.657831234188493909e+03 2.729844740789309299e+02 3.686242559791723124e+03 nan nan nan nan
2.785080512988715782e+02 7.719611161476429515e+03 2.731844740789309753e+02 3.697347877578165026e+03 nan nan nan nan
2.787080512988715668e+02 7.780726110987362517e+03 2.733844740789309071e+02 3.708694818992184082e+03 nan nan nan nan
2.789080512988715554e+02 7.841131097538866925e+03 2.735844740789309526e+02 3.720283492203698188e+03 nan nan nan nan
2.791080512988715441e+02 7.900781739875015774e+03 2.737844740789308844e+02 3.732113591697475840e+03 nan nan nan nan
2.793080512988715327e+02 7.959634297794157646e+03 2.739844740789309299e+02 3.744184390614049335e+03 nan nan nan nan
2.795080512988715213e+02 8.017645708475495667e+03 2.741844740789308617e+02 3.756494733994923990e+03 nan nan nan nan
2.797080512988715100e+02 8.074773621960778655e+03 2.743844740789309071e+02 3.769043032933051109e+03 nan nan nan nan
2.799080512988714986e+02 8.130976435749498705e+03 2.745844740789308389e+02 3.781827259627511012e+03 nan nan nan nan
2.801080512988714872e+02 8.186213328466883468e+03 2.747844740789308844e+02 3.794844943340604004e+03 nan nan nan nan
2.803080512988714759e+02 8.240444292566293370e+03 2.749844740789308162e+02 3.808093167253573029e+03 nan nan nan nan
2.805080512988714645e+02 8.293630166028935491e+03 2.751844740789308617e+02 3.821568566216412364e+03 nan nan nan nan
2.807080512988714531e+02 8.345732663025668444e+03 2.753844740789307934e+02 3.835267325385292224e+03 nan nan nan nan
2.809080512988714418e+02 8.396714403507650786e+03 2.755844740789308389e+02 3.849185179740348303e+03 nan nan nan nan
2.811080512988714304e+02 8.446538941694188907e+03 2.757844740789307707e+02 3.863317414474712677e+03 nan nan nan nan
2.813080512988714190e+02 8.495170793428273100e+03 2.759844740789308162e+02 3.877658866244954879e+03 nan nan nan nan
2.815080512988714077e+02 8.542575462371971298e+03 2.761844740789307480e+02 3.892203925271204753e+03 nan nan nan nan
2.817080512988713963e+02 8.588719465016154572e+03 2.763844740789307934e+02 3.906946538274580689e+03 nan nan nan nan
2.819080512988713849e+02 8.633570354480525566e+03 2.765844740789307252e+02 3.921880212237801970e+03 nan nan nan nan
2.821080512988713735e+02 8.677096743082413013e+03 2.767844740789307707e+02 3.936998018974113165e+03 nan nan nan nan
2.823080512988713622e+02 8.719268323654599953e+03 2.769844740789307025e+02 3.952292600488107837e+03 nan nan nan nan
2.825080512988713508e+02 8.760055889594314067e+03 2.771844740789307480e+02 3.967756175111260291e+03 nan nan nan nan
2.827080512988713394e+02 8.799431353627958742e+03 2.773844740789306798e+02 3.983380544393586661e+03 nan nan nan nan
2.829080512988713281e+02 8.837367765277740546e+03 2.775844740789307252e+02 3.999157100732088566e+03 nan nan nan nan
2.831080512988713167e+02 8.873839327018964468e+03 2.777844740789306570e+02 4.015076835715330162e+03 nan nan nan nan
2.833080512988713053e+02 8.908821409118079828e+03 2.779844740789307025e+02 4.031130349162920083e+03 nan nan nan nan
2.835080512988712940e+02 8.942290563144353655e+03 2.781844740789306343e+02 4.047307858837262756e+03 nan nan nan nan
2.837080512988712826e+02 8.974224534149607280e+03 2.783844740789306798e+02 4.063599210804659378e+03 nan nan nan nan
2.839080512988712712e+02 9.004602271512469088e+03 2.785844740789306115e+02 4.079993890421394099e+03 nan nan nan nan
2.841080512988712599e+02 9.033403938445910171e+03 2.787844740789306570e+02 4.096481033920316804e+03 nan nan nan nan
2.843080512988712485e+02 9.060610920168433950e+03 2.789844740789305888e+02 4.113049440572005551e+03 nan nan nan nan
2.845080512988712371e+02 9.086205830741530008e+03 2.791844740789306343e+02 4.129687585394745838e+03 nan nan nan nan
2.847080512988712258e+02 9.110172518577630399e+03 2.793844740789305661e+02 4.146383632386038698e+03 nan nan nan nan
2.849080512988712144e+02 9.132496070625042194e+03 2.795844740789306115e+02 4.163125448248685643e+03 nan nan nan nan
2.851080512988712030e+02 9.153162815237838004e+03 2.797844740789305433e+02 4.179900616583196097e+03 nan nan nan nan
2.853080512988711916e+02 9.172160323740699823e+03 2.799844740789305888e+02 4.196696452518496699e+03 nan nan nan nan
2.855080512988711803e+02 9.189477410700501423e+03 2.801844740789305206e+02 4.213500017751915948e+03 nan nan nan nan
2.857080512988711689e+02 9.205104132917935203e+03 2.803844740789305661e+02 4.230298135969628675e+03 nan nan nan nan
2.859080512988711575e+02 9.219031787154448466e+03 2.805844740789304979e+02 4.247077408617905348e+03 nan nan nan nan
2.861080512988711462e+02 9.231252906611158323e+03 2.807844740789305433e+02 4.263824230995928701e+03 nan nan nan nan
2.863080512988711348e+02 9.241761256178120675e+03 2.809844740789304751e+02 4.280524808639978801e+03 nan nan nan nan
2.865080512988711234e+02 9.250551826473827532e+03 2.811844740789305206e+02 4.297165173969539865e+03 nan nan nan nan
2.867080512988711121e+02 9.257620826696229415e+03 2.813844740789304524e+02 4.313731203164925319e+03 nan nan nan nan
2.869080512988711007e+02 9.262965676308107504e+03 2.815844740789304979e+02 4.330208633246883437e+03 nan nan nan nan
2.871080512988710893e+02 9.266584995580871691e+03 2.817844740789304296e+02 4.346583079327808264e+03 nan nan nan nan
2.873080512988710780e+02 9.268478595022146692e+03 2.819844740789304751e+02 4.362840052005169127e+03 nan nan nan nan
2.875080512988710666e+02 9.268647463713950856e+03 2.821844740789304069e+02 4.378964974867051751e+03 nan nan nan nan
2.877080512988710552e+02 9.267093756589065379e+03 2.823844740789304524e+02 4.394943202080641640e+03 nan nan nan nan
2.879080512988710439e+02 9.263820780674723210e+03 2.825844740789303842e+02 4.410760036034162113e+03 nan nan nan nan
2.881080512988710325e+02 9.258832980333483647e+03 2.827844740789304296e+02 4.426400745003520569e+03 nan nan nan nan
2.883080512988710211e+02 9.252135921532235443e+03 2.829844740789303614e+02 4.441850580814831119e+03 nan nan nan nan
2.885080512988710097e+02 9.243736275171275338e+03 2.831844740789304069e+02 4.457094796474814757e+03 nan nan nan nan
2.887080512988709984e+02 9.233641799506067400e+03 2.833844740789303387e+02 4.472118663741080127e+03 nan nan nan nan
2.889080512988709870e+02 9.221861321695254446e+03 2.835844740789303842e+02 4.486907490605154635e+03 nan nan nan nan
2.891080512988709756e+02 9.208404718509038503e+03 2.837844740789303160e+02 4.501446638661307588e+03 nan nan nan nan
2.893080512988709643e+02 9.193282896232862186e+03 2.839844740789303614e+02 4.515721540335080135e+03 nan nan nan nan
2.895080512988709529e+02 9.176507769801713948e+03 2.841844740789302932e+02 4.529717715945693271e+03 nan nan nan nan
2.897080512988709415e+02 9.158092241201053184e+03 2.843844740789303387e+02 4.543420790577579282e+03 nan nan nan nan
2.899080512988709302e+02 9.138050177170729512e+03 2.845844740789302705e+02 4.556816510736371129e+03 nan nan nan nan
2.901080512988709188e+02 9.116396386248492490e+03 2.847844740789303160e+02 4.569890760766030326e+03 nan nan nan nan
2.903080512988709074e+02 9.093146595190479275e+03 2.849844740789302477e+02 4.582629579003941217e+03 nan nan nan nan
2.905080512988708961e+02 9.068317424805551127e+03 2.851844740789302932e+02 4.595019173651991878e+03 nan nan nan nan
2.907080512988708847e+02 9.041926365241357416e+03 2.853844740789302250e+02 4.607045938342146655e+03 nan nan nan nan
2.909080512988708733e+02 9.013991750759498245e+03 2.855844740789302705e+02 4.618696467376061264e+03 nan nan nan nan
2.911080512988708620e+02 8.984532734037577029e+03 2.857844740789302023e+02 4.629957570618928912e+03 nan nan nan nan
2.913080512988708506e+02 8.953569260035661500e+03 2.859844740789302477e+02 4.640816288028772760e+03 nan nan nan nan
2.915080512988708392e+02 8.921122039464982663e+03 2.861844740789301795e+02 4.651259903803112138e+03 nan nan nan nan
2.917080512988708278e+02 8.887212521896133694e+03 2.863844740789302250e+02 4.661275960125965867e+03 nan nan nan nan
2.919080512988708165e+02 8.851862868544187222e+03 2.865844740789301568e+02 4.670852270498985490e+03 nan nan nan nan
2.921080512988708051e+02 8.815095924767821998e+03 2.867844740789302023e+02 4.679976932641427993e+03 nan nan nan nan
2.923080512988707937e+02 8.776935192319187991e+03 2.869844740789301341e+02 4.688638340944632546e+03 nan nan nan nan
2.925080512988707824e+02 8.737404801380964273e+03 2.871844740789301795e+02 4.696825198467644441e+03 nan nan nan nan
2.927080512988707710e+02 8.696529482426767572e+03 2.873844740789301113e+02 4.704526528461427006e+03 nan nan nan nan
2.929080512988707596e+02 8.654334537940489099e+03 2.875844740789301568e+02 4.711731685410321006e+03 nan nan nan nan
2.931080512988707483e+02 8.610845814029560643e+03 2.877844740789300886e+02 4.718430365580015859e+03 nan nan nan nan
2.933080512988707369e+02 8.566089671967152753e+03 2.879844740789301341e+02 4.724612617062631216e+03 nan nan nan nan
2.935080512988707255e+02 8.520092959696927210e+03 2.881844740789300658e+02 4.730268849310119549e+03 nan nan nan nan
2.937080512988707142e+02 8.472882983334102391e+03 2.883844740789301113e+02 4.735389842148432763e+03 nan nan nan nan
2.939080512988707028e+02 8.424487478695473328e+03 2.885844740789300431e+02 4.739966754265635245e+03 nan nan nan nan
2.941080512988706914e+02 8.374934582890515230e+03 2.887844740789300886e+02 4.743991131168264474e+03 nan nan nan nan
2.943080512988706801e+02 8.324252806005120874e+03 2.889844740789300204e+02 4.747454912601006981e+03 nan nan nan nan
2.945080512988706687e+02 8.272471002908381706e+03 2.891844740789300658e+02 4.750350439425862533e+03 nan nan nan nan
2.947080512988706573e+02 8.219618345212360509e+03 2.893844740789299976e+02 4.752670459957718776e+03 nan nan nan nan
2.949080512988706460e+02 8.165724293414001295e+03 2.895844740789300431e+02 4.754408135754313662e+03 nan nan nan nan
2.951080512988706346e+02 8.110818569247239793e+03 2.897844740789299749e+02 4.755557046859324146e+03 nan nan nan nan
2.953080512988706232e+02 8.054931128272874957e+03 2.899844740789300204e+02 4.756111196498319259e+03 nan nan nan nan
2.955080512988706118e+02 7.998092132732238497e+03 2.901844740789299522e+02 4.756065015228055017e+03 nan nan nan nan
2.957080512988706005e+02 7.940331924690865890e+03 2.903844740789299976e+02 4.755413364540549082e+03 nan nan nan nan
2.959080512988705891e+02 7.881680999496138611e+03 2.905844740789299294e+02 4.754151539924121607e+03 nan nan nan nan
2.961080512988705777e+02 7.822169979573143792e+03 2.907844740789299749e+02 4.752275273384389038e+03 nan nan nan nan
2.963080512988705664e+02 7.761829588581083044e+03 2.909844740789299067e+02 4.749780735429070774e+03 nan nan nan nan
2.965080512988705550e+02 7.700690625952330265e+03 2.911844740789299522e+02 4.746664536521109767e+03 nan nan nan nan
2.967080512988705436e+02 7.638783941834795769e+03 2.913844740789298839e+02 4.742923728005453086e+03 nan nan nan nan
2.969080512988705323e+02 7.576140412457291859e+03 2.915844740789299294e+02 4.738555802515452342e+03 nan nan nan nan
2.971080512988705209e+02 7.512790915937125646e+03 2.917844740789298612e+02 4.733558693865701571e+03 nan nan nan nan
2.973080512988705095e+02 7.448766308547320477e+03 2.919844740789299067e+02 4.727930776438535759e+03 nan nan nan nan
2.975080512988704982e+02 7.384097401460630863e+03 2.921844740789298385e+02 4.721670864072346376e+03 nan nan nan nan
2.977080512988704868e+02 7.318814937985989673e+03 2.923844740789298839e+02 4.714778208460275891e+03 nan nan nan nan
2.979080512988704754e+02 7.252949571312407897e+03 2.925844740789298157e+02 4.707252497068497178e+03 nan nan nan nan
2.981080512988704641e+02 7.186531842774013057e+03 2.927844740789298612e+02 4.699093850583905805e+03 nan nan nan nan
2.983080512988704527e+02 7.119592160649364814e+03 2.929844740789297930e+02 4.690302819901512521e+03 nan nan nan nan
2.985080512988704413e+02 7.052160779506485596e+03 2.931844740789298385e+02 4.680880382662299780e+03 nan nan nan nan
2.987080512988704299e+02 6.984267780104909434e+03 2.933844740789297703e+02 4.670827939352942849e+03 nan nan nan nan
2.989080512988704186e+02 6.915943049864673412e+03 2.935844740789298157e+02 4.660147308979012450e+03 nan nan nan nan
2.991080512988704072e+02 6.847216263910791895e+03 2.937844740789297475e+02 4.648840724323892573e+03 nan nan nan nan
2.993080512988703958e+02 6.778116866701800063e+03 2.939844740789297930e+02 4.636910826805911711e+03 nan nan nan nan
2.995080512988703845e+02 6.708674054249068831e+03 2.941844740789297248e+02 4.624360660946637836e+03 nan nan nan nan
2.997080512988703731e+02 6.638916756933197576e+03 2.943844740789297703e+02 4.611193668463470203e+03 nan nan nan nan
2.999080512988703617e+02 6.568873622922804316e+03 2.945844740789297020e+02 4.597413682000242261e+03 nan nan nan nan
3.001080512988703504e+02 6.498573002199848816e+03 2.947844740789297475e+02 4.583024918509406234e+03 nan nan nan nan
3.003080512988703390e+02 6.428042931195269375e+03 2.949844740789296793e+02 4.568031972300127563e+03 nan nan nan nan
3.005080512988703276e+02 6.357311118037412598e+03 2.951844740789297248e+02 4.552439807766250851e+03 nan nan nan nan
3.007080512988703163e+02 6.286404928414997812e+03 2.953844740789296566e+02 4.536253751808940251e+03 nan nan nan nan
3.009080512988703049e+02 6.215351372055801221e+03 2.955844740789297020e+02 4.519479485968287918e+03 nan nan nan nan
3.011080512988702935e+02 6.144177089820889705e+03 2.957844740789296338e+02 4.502123038278935383e+03 nan nan nan nan
3.013080512988702822e+02 6.072908341414242386e+03 2.959844740789296793e+02 4.484190774864303421e+03 nan nan nan nan
3.015080512988702708e+02 6.001570993706111949e+03 2.961844740789296111e+02 4.465689391284640806e+03 nan nan nan nan
3.017080512988702594e+02 5.930190509668019331e+03 2.963844740789296566e+02 4.446625903653657588e+03 nan nan nan nan
3.019080512988702480e+02 5.858791937916826100e+03 2.965844740789295884e+02 4.427007639538954209e+03 nan nan nan nan
3.021080512988702367e+02 5.787399902864147407e+03 2.967844740789296338e+02 4.406842228661155787e+03 nan nan nan nan
3.023080512988702253e+02 5.716038595467093728e+03 2.969844740789295656e+02 4.386137593406877386e+03 nan nan nan nan
3.025080512988702139e+02 5.644731764575578381e+03 2.971844740789296111e+02 4.364901939170349578e+03 nan nan nan nan
3.027080512988702026e+02 5.573502708870678362e+03 2.973844740789295429e+02 4.343143744538851934e+03 nan nan nan nan
3.029080512988701912e+02 5.502374269388190442e+03 2.975844740789295884e+02 4.320871751336475427e+03 nan nan nan nan
3.031080512988701798e+02 5.431368822620645915e+03 2.977844740789295201e+02 4.298094954541233164e+03 nan nan nan nan
3.033080512988701685e+02 5.360508274190960947e+03 2.979844740789295656e+02 4.274822592089807586e+03 nan nan nan nan
3.035080512988701571e+02 5.289814053089956360e+03 2.981844740789294974e+02 4.251064134584758904e+03 nan nan nan nan
3.037080512988701457e+02 5.219307106469425889e+03 2.983844740789295429e+02 4.226829274917944531e+03 nan nan nan nan
3.039080512988701344e+02 5.149007894982888502e+03 2.985844740789294747e+02 4.202127917824794167e+03 nan nan nan nan
3.041080512988701230e+02 5.078936388664056722e+03 2.987844740789295201e+02 4.176970169382840140e+03 nan nan nan nan
3.043080512988701116e+02 5.009112063334543564e+03 2.989844740789294519e+02 4.151366326468614716e+03 nan nan nan nan
3.045080512988701003e+02 4.939553897530404356e+03 2.991844740789294974e+02 4.125326866185791005e+03 nan nan nan nan
3.047080512988700889e+02 4.870280369937621799e+03 2.993844740789294292e+02 4.098862435278359953e+03 nan nan nan nan
3.049080512988700775e+02 4.801309457325823132e+03 2.995844740789294747e+02 4.071983839541206635e+03 nan nan nan nan
3.051080512988700661e+02 4.732658632969882092e+03 2.997844740789294065e+02 4.044702033241136633e+03 nan nan nan nan
3.053080512988700548e+02 4.664344865547564041e+03 2.999844740789294519e+02 4.017028108560296005e+03 nan nan nan nan
3.055080512988700434e+02 4.596384618502720514e+03 3.001844740789293837e+02 3.988973285074462183e+03 nan nan nan nan
3.057080512988700320e+02 4.528793849861540366e+03 3.003844740789294292e+02 3.960548899277426244e+03 nan nan nan nan
3.059080512988700207e+02 4.461588012490875371e+03 3.005844740789293610e+02 3.931766394163378209e+03 nan nan nan nan
3.061080512988700093e+02 4.394782054785918262e+03 3.007844740789294065e+02 3.902637308877856412e+03 nan nan nan nan
3.063080512988699979e+02 4.328390421775456161e+03 3.009844740789293382e+02 3.873173268448444560e+03 nan nan nan nan
3.065080512988699866e+02 4.262427056632275708e+03 3.011844740789293837e+02 3.843385973605104937e+03 nan nan nan nan
3.067080512988699752e+02 4.196905402576104279e+03 3.013844740789293155e+02 3.813287190700737483e+03 nan nan nan nan
3.069080512988699638e+02 4.131838405156666340e+03 3.015844740789293610e+02 3.782888741740943715e+03 nan nan nan nan
3.071080512988699525e+02 4.067238514904039675e+03 3.017844740789292928e+02 3.752202494532929450e+03 nan nan nan nan
3.073080512988699411e+02 4.003117690333850987e+03 3.019844740789293382e+02 3.721240352961865938e+03 nan nan nan nan
3.075080512988699297e+02 3.939487401293940366e+03 3.021844740789292700e+02 3.690014247403830268e+03 nan nan nan nan
3.077080512988699184e+02 3.876358632640496126e+03 3.023844740789293155e+02 3.658536125282853391e+03 nan nan nan nan
3.079080512988699070e+02 3.813741888229972119e+03 3.025844740789292473e+02 3.626817941780450383e+03 nan nan nan nan
3.081080512988698956e+02 3.751647195214718067e+03 3.027844740789292928e+02 3.594871650704464628e+03 nan nan nan nan
3.083080512988698842e+02 3.690084108628845115e+03 3.029844740789292246e+02 3.562709195524777897e+03 nan nan nan nan
3.085080512988698729e+02 3.629061716252193492e+03 3.031844740789292700e+02 3.530342500581910372e+03 nan nan nan nan
3.087080512988698615e+02 3.568588643739057716e+03 3.033844740789292018e+02 3.497783462475388205e+03 nan nan nan nan
3.089080512988698501e+02 3.508673059999771795e+03 3.035844740789292473e+02 3.465043941637095031e+03 nan nan nan nan
3.091080512988698388e+02 3.449322682821715262e+03 3.037844740789291791e+02 3.432135754095574612e+03 nan nan nan nan
3.093080512988698274e+02 3.390544784718212213e+03 3.039844740789292246e+02 3.399070663436066297e+03 nan nan nan nan
3.095080512988698160e+02 3.332346198992130667e+03 3.041844740789291563e+02 3.365860372961224584e+03 nan nan nan nan
3.097080512988698047e+02 3.274733326002682588e+03 3.043844740789292018e+02 3.332516518056467248e+03 nan nan nan nan
3.099080512988697933e+02 3.217712139622860832e+03 3.045844740789291336e+02 3.299050658764547279e+03 nan nan nan nan
3.101080512988697819e+02 3.161288193875786874e+03 3.047844740789291791e+02 3.265474272572198970e+03 nan nan nan nan
3.103080512988697706e+02 3.105466629738199117e+03 3.049844740789291109e+02 3.231798747412840839e+03 nan nan nan nan
3.105080512988697592e+02 3.050252182099416132e+03 3.051844740789291563e+02 3.198035374887489070e+03 nan nan nan nan
3.107080512988697478e+02 2.995649186864430249e+03 3.053844740789290881e+02 3.164195343707175653e+03 nan nan nan nan
3.109080512988697365e+02 2.941661588189849226e+03 3.055844740789291336e+02 3.130289733358255035e+03 nan nan nan nan
3.111080512988697251e+02 2.888292945841722030e+03 3.057844740789290654e+02 3.096329507993314564e+03 nan nan nan nan
3.113080512988697137e+02 2.835546442664304323e+03 3.059844740789291109e+02 3.062325510548316288e+03 nan nan nan nan
3.115080512988697024e+02 2.783424892149321295e+03 3.061844740789290427e+02 3.028288457087936422e+03 nan nan nan nan
3.117080512988696910e+02 2.731930746095174072e+03 3.063844740789290881e+02 2.994228931379457208e+03 nan nan nan nan
3.119080512988696796e+02 2.681066102346062053e+03 3.065844740789290199e+02 2.960157379696102907e+03 nan nan nan nan
3.121080512988696682e+02 2.630832712600998093e+03 3.067844740789290654e+02 2.926084105849794014e+03 nan nan nan nan
3.123080512988696569e+02 2.581231990283058622e+03 3.069844740789289972e+02 2.892019266453667115e+03 nan nan nan nan
3.125080512988696455e+02 2.532265018459399016e+03 3.071844740789290427e+02 2.857972866413586871e+03 nan nan nan nan
3.127080512988696341e+02 2.483932557802874271e+03 3.073844740789289744e+02 2.823954754648571907e+03 nan nan nan nan
3.129080512988696228e+02 2.436235054586241858e+03 3.075844740789290199e+02 2.789974620038737612e+03 nan nan nan nan
3.131080512988696114e+02 2.389172648700275658e+03 3.077844740789289517e+02 2.756041987600205175e+03 nan nan nan nan
3.133080512988696000e+02 2.342745181687357217e+03 3.079844740789289972e+02 2.722166214885021873e+03 nan nan nan nan
3.135080512988695887e+02 2.296952204782306580e+03 3.081844740789289290e+02 2.688356488605076265e+03 nan nan nan nan
3.137080512988695773e+02 2.251792986952576484e+03 3.083844740789289744e+02 2.654621821477611775e+03 nan nan nan nan
3.139080512988695659e+02 2.207266522930072369e+03 3.085844740789289062e+02 2.620971049290802512e+03 nan nan nan nan
3.141080512988695546e+02 2.163371541227220860e+03 3.087844740789289517e+02 2.587412828186580555e+03 nan nan nan nan
3.143080512988695432e+02 2.120106512130193551e+03 3.089844740789288835e+02 2.553955632158767457e+03 nan nan nan nan
3.145080512988695318e+02 2.077469655662203877e+03 3.091844740789289290e+02 2.520607750763394051e+03 nan nan nan nan
3.147080512988695205e+02 2.035458949510541288e+03 3.093844740789288608e+02 2.487377287038704708e+03 nan nan nan nan
3.149080512988695091e+02 1.994072136910678182e+03 3.095844740789289062e+02 2.454272155631390433e+03 nan nan nan nan
3.151080512988694977e+02 1.953306734481545618e+03 3.097844740789288380e+02 2.421300081126479199e+03 nan nan nan nan
3.153080512988694863e+02 1.913160040006040163e+03 3.099844740789288835e+02 2.388468596576723030e+03 nan nan nan nan
3.155080512988694750e+02 1.873629140151174397e+03 3.101844740789288153e+02 2.355785042228824750e+03 nan nan nan nan
3.157080512988694636e+02 1.834710918122563044e+03 3.103844740789288608e+02 2.323256564442058789e+03 nan nan nan nan
3.159080512988694522e+02 1.796402061248098335e+03 3.105844740789287926e+02 2.290890114796231046e+03 nan nan nan nan
3.161080512988694409e+02 1.758699068486031592e+03 3.107844740789288380e+02 2.258692449384453084e+03 nan nan nan nan
3.163080512988694295e+02 1.721598257852862162e+03 3.109844740789287698e+02 2.226670128287312309e+03 nan nan nan nan
3.165080512988694181e+02 1.685095773766630600e+03 3.111844740789288153e+02 2.194829515223727867e+03 nan nan nan nan
3.167080512988694068e+02 1.649187594301587069e+03 3.113844740789287471e+02 2.163176777374934773e+03 nan nan nan nan
3.169080512988693954e+02 1.613869538350301127e+03 3.115844740789287926e+02 2.131717885376661343e+03 nan nan nan nan
3.171080512988693840e+02 1.579137272689597921e+03 3.117844740789287243e+02 2.100458613475707352e+03 nan nan nan nan
3.173080512988693727e+02 1.544986318946915617e+03 3.119844740789287698e+02 2.069404539846038915e+03 nan nan nan nan
3.175080512988693613e+02 1.511412060463894704e+03 3.121844740789287016e+02 2.038561047060265082e+03 nan nan nan nan
3.177080512988693499e+02 1.478409749054241047e+03 3.123844740789287471e+02 2.007933322711606706e+03 nan nan nan nan
3.179080512988693386e+02 1.445974511653089621e+03 3.125844740789286789e+02 1.977526360182165490e+03 nan nan nan nan
3.181080512988693272e+02 1.414101356855378299e+03 3.127844740789287243e+02 1.947344959552351611e+03 nan nan nan nan
3.183080512988693158e+02 1.382785181340881763e+03 3.129844740789286561e+02 1.917393728647418811e+03 nan nan nan nan
3.185080512988693044e+02 1.352020776183732551e+03 3.131844740789287016e+02 1.887677084215793457e+03 nan nan nan nan
3.187080512988692931e+02 1.321802833044628642e+03 3.133844740789286334e+02 1.858199253235062770e+03 nan nan nan nan
3.189080512988692817e+02 1.292125950243845182e+03 3.135844740789286789e+02 1.828964274340424481e+03 nan nan nan nan
3.191080512988692703e+02 1.262984638713596041e+03 3.137844740789286107e+02 1.799975999371332819e+03 nan nan nan nan
3.193080512988692590e+02 1.234373327828380525e+03 3.139844740789286561e+02 1.771238095031176272e+03 nan nan nan nan
3.195080512988692476e+02 1.206286371112076722e+03 3.141844740789285879e+02 1.742754044655758435e+03 nan nan nan nan
3.197080512988692362e+02 1.178718051820806522e+03 3.143844740789286334e+02 1.714527150085401445e+03 nan nan nan nan
3.199080512988692249e+02 1.151662588400720324e+03 3.145844740789285652e+02 1.686560533636514947e+03 nan nan nan nan
3.201080512988692135e+02 1.125114139820028413e+03 3.147844740789286107e+02 1.658857140167482385e+03 nan nan nan nan
3.203080512988692021e+02 1.099066810774727855e+03 3.149844740789285424e+02 1.631419739234751887e+03 nan nan nan nan
3.205080512988691908e+02 1.073514656767650422e+03 3.151844740789285879e+02 1.604250927334043809e+03 nan nan nan nan
3.207080512988691794e+02 1.048451689060628951e+03 3.153844740789285197e+02 1.577353130222717937e+03 nan nan nan nan
3.209080512988691680e+02 1.023871879499679835e+03 3.155844740789285652e+02 1.550728605318185146e+03 nan nan nan nan
3.211080512988691567e+02 9.997691652132401714e+02 3.157844740789284970e+02 1.524379444168555665e+03 nan nan nan nan
3.213080512988691453e+02 9.761374531836386268e+02 3.159844740789285424e+02 1.498307574990546300e+03 nan nan nan nan
3.215080512988691339e+02 9.529706246921213051e+02 3.161844740789284742e+02 1.472514765270880616e+03 nan nan nan nan
3.217080512988691225e+02 9.302625396378472260e+02 3.163844740789285197e+02 1.447002624426397915e+03 nan nan nan nan
3.219080512988691112e+02 9.080070407313955911e+02 3.165844740789284515e+02 1.421772606519136389e+03 nan nan nan nan
3.221080512988690998e+02 8.861979575634115918e+02 3.167844740789284970e+02 1.396826013021832296e+03 nan nan nan nan
3.223080512988690884e+02 8.648291105491921371e+02 3.169844740789284288e+02 1.372163995630207637e+03 nan nan nan nan
3.225080512988690771e+02 8.438943147500099258e+02 3.171844740789284742e+02 1.347787559117604133e+03 nan nan nan nan
3.227080512988690657e+02 8.233873835721964269e+02 3.173844740789284060e+02 1.323697564228501960e+03 nan nan nan nan
3.229080512988690543e+02 8.033021323449419242e+02 3.175844740789284515e+02 1.299894730606682970e+03 nan nan nan nan
3.231080512988690430e+02 7.836323817780192940e+02 3.177844740789283833e+02 1.276379639754654136e+03 nan nan nan nan
3.233080512988690316e+02 7.643719613005808924e+02 3.179844740789284288e+02 1.253152738020300831e+03 nan nan nan nan
3.235080512988690202e+02 7.455147122823368591e+02 3.181844740789283605e+02 1.230214339607591228e+03 nan nan nan nan
3.237080512988690089e+02 7.270544911385031810e+02 3.183844740789284060e+02 1.207564629607397364e+03 nan nan nan nan
3.239080512988689975e+02 7.089851723198613627e+02 3.185844740789283378e+02 1.185203667045443808e+03 nan nan nan nan
3.241080512988689861e+02 6.913006511895209769e+02 3.187844740789283833e+02 1.163131387943695927e+03 nan nan nan nan
3.243080512988689748e+02 6.739948467878336942e+02 3.189844740789283151e+02 1.141347608392286702e+03 nan nan nan nan
3.245080512988689634e+02 6.570617044871669350e+02 3.191844740789283605e+02 1.119852027628528504e+03 nan nan nan nan
3.247080512988689520e+02 6.404951985380696442e+02 3.193844740789282923e+02 1.098644231120308632e+03 nan nan nan nan
3.249080512988689406e+02 6.242893345086539512e+02 3.195844740789283378e+02 1.077723693650514633e+03 nan nan nan nan
3.251080512988689293e+02 6.084381516188369687e+02 3.197844740789282696e+02 1.057089782400078093e+03 nan nan nan nan
3.253080512988689179e+02 5.929357249712942348e+02 3.199844740789283151e+02 1.036741760026411839e+03 nan nan nan nan
3.255080512988689065e+02 5.777761676809076334e+02 3.201844740789282469e+02 1.016678787734998195e+03 nan nan nan nan
3.257080512988688952e+02 5.629536329045679395e+02 3.203844740789282923e+02 9.968999283411724264e+02 nan nan nan nan
3.259080512988688838e+02 5.484623157732492018e+02 3.205844740789282241e+02 9.774041493199599699e+02 nan nan nan nan
3.261080512988688724e+02 5.342964552281795250e+02 3.207844740789282696e+02 9.581903258412131663e+02 nan nan nan nan
3.263080512988688611e+02 5.204503357631416520e+02 3.209844740789282014e+02 9.392572437881530050e+02 nan nan nan nan
3.265080512988688497e+02 5.069182890747721899e+02 3.211844740789282469e+02 9.206036027567023439e+02 nan nan nan nan
3.267080512988688383e+02 4.936946956228519525e+02 3.213844740789281786e+02 9.022280190338734656e+02 nan nan nan nan
3.269080512988688270e+02 4.807739861025965524e+02 3.215844740789282241e+02 8.841290285528339155e+02 nan nan nan nan
3.271080512988688156e+02 4.681506428308828163e+02 3.217844740789281559e+02 8.663050898230648045e+02 nan nan nan nan
3.273080512988688042e+02 4.558192010484444268e+02 3.219844740789282014e+02 8.487545868334534589e+02 nan nan nan nan
3.275080512988687929e+02 4.437742501400511514e+02 3.221844740789281332e+02 8.314758319268421474e+02 nan nan nan nan
3.277080512988687815e+02 4.320104347746241160e+02 3.223844740789281786e+02 8.144670686441148746e+02 nan nan nan nan
3.279080512988687701e+02 4.205224559673737303e+02 3.225844740789281104e+02 7.977264745365116596e+02 nan nan nan nan
3.281080512988687587e+02 4.093050720658894761e+02 3.227844740789281559e+02 7.812521639443874619e+02 nan nan nan nan
3.283080512988687474e+02 3.983530996622321823e+02 3.229844740789280877e+02 7.650421907413167446e+02 nan nan nan nan
3.285080512988687360e+02 3.876614144330071667e+02 3.231844740789281332e+02 7.490945510418993081e+02 nan nan nan nan
3.287080512988687246e+02 3.772249519094093557e+02 3.233844740789280650e+02 7.334071858723573314e+02 nan nan nan nan
3.289080512988687133e+02 3.670387081792212598e+02 3.235844740789281104e+02 7.179779838024174978e+02 nan nan nan nan
3.291080512988687019e+02 3.570977405227205850e+02 3.237844740789280422e+02 7.028047835377442425e+02 nan nan nan nan
3.293080512988686905e+02 3.473971679844634650e+02 3.239844740789280877e+02 6.878853764715753414e+02 nan nan nan nan
3.295080512988686792e+02 3.379321718828680901e+02 3.241844740789280195e+02 6.732175091949551415e+02 nan nan nan nan
3.297080512988686678e+02 3.286979962595416396e+02 3.243844740789280650e+02 6.587988859643859314e+02 nan nan nan nan
3.299080512988686564e+02 3.196899482702343107e+02 3.245844740789279967e+02 6.446271711264568012e+02 nan nan nan nan
3.301080512988686451e+02 3.109033985193038916e+02 3.247844740789280422e+02 6.306999914983757662e+02 nan nan nan nan
3.303080512988686337e+02 3.023337813395752391e+02 3.249844740789279740e+02 6.170149387041120690e+02 nan nan nan nan
3.305080512988686223e+02 2.939765950194270658e+02 3.251844740789280195e+02 6.035695714652490551e+02 nan nan nan nan
3.307080512988686110e+02 2.858274019789081990e+02 3.253844740789279513e+02 5.903614178463178632e+02 nan nan nan nan
3.309080512988685996e+02 2.778818288967050307e+02 3.255844740789279967e+02 5.773879774539303753e+02 nan nan nan nan
3.311080512988685882e+02 2.701355667897271928e+02 3.257844740789279285e+02 5.646467235895154317e+02 nan nan nan nan
3.313080512988685769e+02 2.625843710470271617e+02 3.259844740789279740e+02 5.521351053551629775e+02 nan nan nan nan
3.315080512988685655e+02 2.552240614198231867e+02 3.261844740789279058e+02 5.398505497124712065e+02 nan nan nan nan
3.317080512988685541e+02 2.480505219692545040e+02 3.263844740789279513e+02 5.277904634940243795e+02 nan nan nan nan
3.319080512988685427e+02 2.410597009735972449e+02 3.265844740789278831e+02 5.159522353675056365e+02 nan nan nan nan
3.321080512988685314e+02 2.342476107965178187e+02 3.267844740789279285e+02 5.043332377521650756e+02 nan nan nan nan
3.323080512988685200e+02 2.276103277180088753e+02 3.269844740789278603e+02 4.929308286877970886e+02 nan nan nan nan
3.325080512988685086e+02 2.211439917295540170e+02 3.271844740789279058e+02 4.817423536559772970e+02 nan nan nan nan
3.327080512988684973e+02 2.148448062950956796e+02 3.273844740789278376e+02 4.707651473538631421e+02 nan nan nan nan
3.329080512988684859e+02 2.087090380792929238e+02 3.275844740789278831e+02 4.599965354203989705e+02 nan nan nan nan
3.331080512988684745e+02 2.027330166445680391e+02 3.277844740789278148e+02 4.494338361152803145e+02 nan nan nan nan
3.333080512988684632e+02 1.969131341183912980e+02 3.279844740789278603e+02 4.390743619506453683e+02 nan nan nan nan
3.335080512988684518e+02 1.912458448322245204e+02 3.281844740789277921e+02 4.289154212759101483e+02 nan nan nan nan
3.337080512988684404e+02 1.857276649335135232e+02 3.283844740789278376e+02 4.189543198157889492e+02 nan nan nan nan
3.339080512988684291e+02 1.803551719720794608e+02 3.285844740789277694e+02 4.091883621620128793e+02 nan nan nan nan
3.341080512988684177e+02 1.751250044622545943e+02 3.287844740789278148e+02 3.996148532188395279e+02 nan nan nan nan
3.343080512988684063e+02 1.700338614220256090e+02 3.289844740789277466e+02 3.902310996029323178e+02 nan nan nan nan
3.345080512988683950e+02 1.650785018904823289e+02 3.291844740789277921e+02 3.810344109978112783e+02 nan nan nan nan
3.347080512988683836e+02 1.602557444247658225e+02 3.293844740789277239e+02 3.720221014634351491e+02 nan nan nan nan
3.349080512988683722e+02 1.555624665777473581e+02 3.295844740789277694e+02 3.631914907012530875e+02 nan nan nan nan
3.351080512988683608e+02 1.509956043575791966e+02 3.297844740789277012e+02 3.545399052753074898e+02 nan nan nan nan
3.353080512988683495e+02 1.465521516702650615e+02 3.299844740789277466e+02 3.460646797897663873e+02 nan nan nan nan
3.355080512988683381e+02 1.422291597463542701e+02 3.301844740789276784e+02 3.377631580235367323e+02 nan nan nan nan
3.357080512988683267e+02 1.380237365528240332e+02 3.303844740789277239e+02 3.296326940223753468e+02 nan nan nan nan
3.359080512988683154e+02 1.339330461912009298e+02 3.305844740789276557e+02 3.216706531492052363e+02 nan nan nan nan
3.361080512988683040e+02 1.299543082829251546e+02 3.307844740789277012e+02 3.138744130930576262e+02 nan nan nan nan
3.363080512988682926e+02 1.260847973429386855e+02 3.309844740789276329e+02 3.062413648374289892e+02 nan nan nan nan
3.365080512988682813e+02 1.223218421424534057e+02 3.311844740789276784e+02 2.987689135884824623e+02 nan nan nan nan
3.367080512988682699e+02 1.186628250618144733e+02 3.313844740789276102e+02 2.914544796639168567e+02 nan nan nan nan
3.369080512988682585e+02 1.151051814343458659e+02 3.315844740789276557e+02 2.842954993429734714e+02 nan nan nan nan
3.371080512988682472e+02 1.116463988820491267e+02 3.317844740789275875e+02 2.772894256784152276e+02 nan nan nan nan
3.373080512988682358e+02 1.082840166439859644e+02 3.319844740789276329e+02 2.704337292709920462e+02 nan nan nan nan
3.375080512988682244e+02 1.050156248981359397e+02 3.321844740789275647e+02 2.637258990072228926e+02 nan nan nan nan
3.377080512988682131e+02 1.018388640775334153e+02 3.323844740789276102e+02 2.571634427610574676e+02 nan nan nan nan
3.379080512988682017e+02 9.875142418139814993e+01 3.325844740789275420e+02 2.507438880602473432e+02 nan nan nan nan
3.381080512988681903e+02 9.575104408201626427e+01 3.327844740789275875e+02 2.444647827180013167e+02 nan nan nan nan
3.383080512988681789e+02 9.283551082803897714e+01 3.329844740789275193e+02 2.383236954307800204e+02 nan nan nan nan
3.385080512988681676e+02 9.000265894488602214e+01 3.331844740789275647e+02 2.323182163428188005e+02 nan nan nan nan
3.387080512988681562e+02 8.725036973288710840e+01 3.333844740789274965e+02 2.264459575782226750e+02 nan nan nan nan
3.389080512988681448e+02 8.457657056378812399e+01 3.335844740789275420e+02 2.207045537412485885e+02 nan nan nan nan
3.391080512988681335e+02 8.197923417620783937e+01 3.337844740789274738e+02 2.150916623856155070e+02 nan nan nan nan
3.393080512988681221e+02 7.945637797061674235e+01 3.339844740789275193e+02 2.096049644534686252e+02 nan nan nan nan
3.395080512988681107e+02 7.700606330438995428e+01 3.341844740789274510e+02 2.042421646848232228e+02 nan nan nan nan
3.397080512988680994e+02 7.462639478744497978e+01 3.343844740789274965e+02 1.990009919981400799e+02 nan nan nan nan
3.399080512988680880e+02 7.231551957897289640e+01 3.345844740789274283e+02 1.938791998428371528e+02 nan nan nan nan
3.401080512988680766e+02 7.007162668573670317e+01 3.347844740789274738e+02 1.888745665243878591e+02 nan nan nan nan
3.403080512988680653e+02 6.789294626239288277e+01 3.349844740789274056e+02 1.839848955028207058e+02 nan nan nan nan
3.405080512988680539e+02 6.577774891427043258e+01 3.351844740789274510e+02 1.792080156652461369e+02 nan nan nan nan
3.407080512988680425e+02 6.372434500301840643e+01 3.353844740789273828e+02 1.745417815732355962e+02 nan nan nan nan
3.409080512988680312e+02 6.173108395552134908e+01 3.355844740789274283e+02 1.699840736856595811e+02 nan nan nan nan
3.411080512988680198e+02 5.979635357645071281e+01 3.357844740789273601e+02 1.655327985578001346e+02 nan nan nan nan
3.413080512988680084e+02 5.791857936480556646e+01 3.359844740789274056e+02 1.611858890173463692e+02 nan nan nan nan
3.415080512988679970e+02 5.609622383478780705e+01 3.361844740789273374e+02 1.569413043180616398e+02 nan nan nan nan
3.417080512988679857e+02 5.432778584131494881e+01 3.363844740789273828e+02 1.527970302717253048e+02 nan nan nan nan
3.419080512988679743e+02 5.261179991048366844e+01 3.365844740789273146e+02 1.487510793591243328e+02 nan nan nan nan
3.421080512988679629e+02 5.094683557525894457e+01 3.367844740789273601e+02 1.448014908206902760e+02 nan nan nan nan
3.423080512988679516e+02 4.933149671665658786e+01 3.369844740789272919e+02 1.409463307275262594e+02 nan nan nan nan
3.425080512988679402e+02 4.776442091067007567e+01 3.371844740789273374e+02 1.371836920334108640e+02 nan nan nan nan
3.427080512988679288e+02 4.624427878117389668e+01 3.373844740789272691e+02 1.335116946085142615e+02 nan nan nan nan
3.429080512988679175e+02 4.476977335902286370e+01 3.375844740789273146e+02 1.299284852553921326e+02 nan nan nan nan
3.431080512988679061e+02 4.333963944755342368e+01 3.377844740789272464e+02 1.264322377079602546e+02 nan nan nan nan
3.433080512988678947e+02 4.195264299467159219e+01 3.379844740789272919e+02 1.230211526140191722e+02 nan nan nan nan
3.435080512988678834e+02 4.060758047170938312e+01 3.381844740789272237e+02 1.196934575020013796e+02 nan nan nan nan
3.437080512988678720e+02 3.930327825920694806e+01 3.383844740789272691e+02 1.164474067324883464e+02 nan nan nan nan
3.439080512988678606e+02 3.803859203977304304e+01 3.385844740789272009e+02 1.132812814351539856e+02 nan nan nan nan
3.441080512988678493e+02 3.681240619816089321e+01 3.387844740789272464e+02 1.101933894316645848e+02 nan nan nan nan
3.443080512988678379e+02 3.562363322868060322e+01 3.389844740789271782e+02 1.071820651451648700e+02 nan nan nan nan
3.445080512988678265e+02 3.447121315006770459e+01 3.391844740789272237e+02 1.042456694968587527e+02 nan nan nan nan
3.447080512988678151e+02 3.335411292790401205e+01 3.393844740789271555e+02 1.013825897902970468e+02 nan nan nan nan
3.449080512988678038e+02 3.227132590468461615e+01 3.395844740789272009e+02 9.859123958386308573e+01 nan nan nan nan
3.451080512988677924e+02 3.122187123761267458e+01 3.397844740789271327e+02 9.587005855203226190e+01 nan nan nan nan
3.453080512988677810e+02 3.020479334419086115e+01 3.399844740789271782e+02 9.321751233589057506e+01 nan nan nan nan
3.455080512988677697e+02 2.921916135567297346e+01 3.401844740789271100e+02 9.063209238345245922e+01 nan nan nan nan
3.457080512988677583e+02 2.826406857842493636e+01 3.403844740789271555e+02 8.811231578025079614e+01 nan nan nan nan
3.459080512988677469e+02 2.733863196324064049e+01 3.405844740789270872e+02 8.565672507071435859e+01 nan nan nan nan
3.461080512988677356e+02 2.644199158264785510e+01 3.407844740789271327e+02 8.326388807077387355e+01 nan nan nan nan
3.463080512988677242e+02 2.557331011622648376e+01 3.409844740789270645e+02 8.093239767220528336e+01 nan nan nan nan
3.465080512988677128e+02 2.473177234396384705e+01 3.411844740789271100e+02 7.866087163911778646e+01 nan nan nan nan
3.467080512988677015e+02 2.391658464765379932e+01 3.413844740789270418e+02 7.644795239707356416e+01 nan nan nan nan
3.469080512988676901e+02 2.312697452034532830e+01 3.415844740789270872e+02 7.429230681523017665e+01 nan nan nan nan
3.471080512988676787e+02 2.236219008383889673e+01 3.417844740789270190e+02 7.219262598196111469e+01 nan nan nan nan
3.473080512988676674e+02 2.162149961421989630e+01 3.419844740789270645e+02 7.014762497433353872e+01 nan nan nan nan
3.475080512988676560e+02 2.090419107541483257e+01 3.421844740789269963e+02 6.815604262186873541e+01 nan nan nan nan
3.477080512988676446e+02 2.020957166074971312e+01 3.423844740789270418e+02 6.621664126494475511e+01 nan nan nan nan
3.479080512988676332e+02 1.953696734248159217e+01 3.425844740789269736e+02 6.432820650824557163e+01 nan nan nan nan
3.481080512988676219e+02 1.888572242927492795e+01 3.427844740789270190e+02 6.248954696959287958e+01 nan nan nan nan
3.483080512988676105e+02 1.825519913158220575e+01 3.429844740789269508e+02 6.069949402454475518e+01 nan nan nan nan
3.485080512988675991e+02 1.764477713488891553e+01 3.431844740789269963e+02 5.895690154707634889e+01 nan nan nan nan
3.487080512988675878e+02 1.705385318077667023e+01 3.433844740789269281e+02 5.726064564670258505e+01 nan nan nan nan
3.489080512988675764e+02 1.648184065575309987e+01 3.435844740789269736e+02 5.560962440233945614e+01 nan nan nan nan
3.491080512988675650e+02 1.592816918779526958e+01 3.437844740789269053e+02 5.400275759324718905e+01 nan nan nan nan
3.493080512988675537e+02 1.539228425054624338e+01 3.439844740789269508e+02 5.243898642732077775e+01 nan nan nan nan
3.495080512988675423e+02 1.487364677510582744e+01 3.441844740789268826e+02 5.091727326706102019e+01 nan nan nan nan
3.497080512988675309e+02 1.437173276934808719e+01 3.443844740789269281e+02 4.943660135347001017e+01 nan nan nan nan
3.499080512988675196e+02 1.388603294469898763e+01 3.445844740789268599e+02 4.799597452817759091e+01 nan nan nan nan
3.501080512988675082e+02 1.341605235030132981e+01 3.447844740789269053e+02 4.659441695403350536e+01 nan nan nan nan
3.503080512988674968e+02 1.296131001449571762e+01 3.449844740789268371e+02 4.523097283444448635e+01 nan nan nan nan
3.505080512988674855e+02 1.252133859353920720e+01 3.451844740789268826e+02 4.390470613167841663e+01 nan nan nan nan
3.507080512988674741e+02 1.209568402748333682e+01 3.453844740789268144e+02 4.261470028439058666e+01 nan nan nan nan
3.509080512988674627e+02 1.168390520313258385e+01 3.455844740789268599e+02 4.136005792458193042e+01 nan nan nan nan
3.511080512988674514e+02 1.128557362399812369e+01 3.457844740789267917e+02 4.013990059422344103e+01 nan nan nan nan
3.513080512988674400e+02 1.090027308716464027e+01 3.459844740789268371e+02 3.895336846173752576e+01 nan nan nan nan
3.515080512988674286e+02 1.052759936698268284e+01 3.461844740789267689e+02 3.779962003855882102e+01 nan nan nan nan
3.517080512988674172e+02 1.016715990549968751e+01 3.463844740789268144e+02 3.667783189594251070e+01 nan nan nan nan
3.519080512988674059e+02 9.818573509541110411e+00 3.465844740789267462e+02 3.558719838223039034e+01 nan nan nan nan
3.521080512988673945e+02 9.481470054351129662e+00 3.467844740789267917e+02 3.452693134072630698e+01 nan nan nan nan
3.523080512988673831e+02 9.155490193701686152e+00 3.469844740789267235e+02 3.349625982837189753e+01 nan nan nan nan
3.525080512988673718e+02 8.840285076378949114e+00 3.471844740789267689e+02 3.249442983536502538e+01 nan nan nan nan
3.527080512988673604e+02 8.535516068953318936e+00 3.473844740789267007e+02 3.152070400589120069e+01 nan nan nan nan
3.529080512988673490e+02 8.240854484740143704e+00 3.475844740789267462e+02 3.057436136009851779e+01 nan nan nan nan
3.531080512988673377e+02 7.955981318857279661e+00 3.477844740789266780e+02 2.965469701747177922e+01 nan nan nan nan
3.533080512988673263e+02 7.680586989284665655e+00 3.479844740789267235e+02 2.876102192172283978e+01 nan nan nan nan
3.535080512988673149e+02 7.414371083831602149e+00 3.481844740789266552e+02 2.789266256733794691e+01 nan nan nan nan
3.537080512988673036e+02 7.157042112916425225e+00 3.483844740789267007e+02 2.704896072788656625e+01 nan nan nan nan
3.539080512988672922e+02 6.908317268064064542e+00 3.485844740789266325e+02 2.622927318622026505e+01 nan nan nan nan
3.541080512988672808e+02 6.667922186025518450e+00 3.487844740789266780e+02 2.543297146665270603e+01 nan nan nan nan
3.543080512988672695e+02 6.435590718424690770e+00 3.489844740789266098e+02 2.465944156923670505e+01 nan nan nan nan
3.545080512988672581e+02 6.211064706837780669e+00 3.491844740789266552e+02 2.390808370621944334e+01 nan nan nan nan
3.547080512988672467e+02 5.994093763209829007e+00 3.493844740789265870e+02 2.317831204077724294e+01 nan nan nan nan
3.549080512988672353e+02 5.784435055514547841e+00 3.495844740789266325e+02 2.246955442810360282e+01 nan nan nan nan
3.551080512988672240e+02 5.581853098562728377e+00 3.497844740789265643e+02 2.178125215893737376e+01 nan nan nan nan
3.553080512988672126e+02 5.386119549866092981e+00 3.499844740789266098e+02 2.111285970559600855e+01 nan nan nan nan
3.555080512988672012e+02 5.197013010462800509e+00 3.501844740789265416e+02 2.046384447059124767e+01 nan nan nan nan
3.557080512988671899e+02 5.014318830611966149e+00 3.503844740789265870e+02 1.983368653788016189e+01 nan nan nan nan
3.559080512988671785e+02 4.837828920265577537e+00 3.505844740789265188e+02 1.922187842682127723e+01 nan nan nan nan
3.561080512988671671e+02 4.667341564225464090e+00 3.507844740789265643e+02 1.862792484887794231e+01 nan nan nan nan
3.563080512988671558e+02 4.502661241895249411e+00 3.509844740789264961e+02 1.805134246713109647e+01 nan nan nan nan
3.565080512988671444e+02 4.343598451536796468e+00 3.511844740789265416e+02 1.749165965863399208e+01 nan nan nan nan
3.567080512988671330e+02 4.189969538941966221e+00 3.513844740789264733e+02 1.694841627966185982e+01 nan nan nan nan
3.569080512988671217e+02 4.041596530431344370e+00 3.515844740789265188e+02 1.642116343388306632e+01 nan nan nan nan
3.571080512988671103e+02 3.898306970092235701e+00 3.517844740789264506e+02 1.590946324349529029e+01 nan nan nan nan
3.573080512988670989e+02 3.759933761169059085e+00 3.519844740789264961e+02 1.541288862334593190e+01 nan nan nan nan
3.575080512988670876e+02 3.626315011520502285e+00 3.521844740789264279e+02 1.493102305807403951e+01 nan nan nan nan
3.577080512988670762e+02 3.497293883058926411e+00 3.523844740789264733e+02 1.446346038228452713e+01 nan nan nan nan
3.579080512988670648e+02 3.372718445087326433e+00 3.525844740789264051e+02 1.400980456378599470e+01 nan nan nan nan
3.581080512988670534e+02 3.252441531451898182e+00 3.527844740789264506e+02 1.356966948989697919e+01 nan nan nan nan
3.583080512988670421e+02 3.136320601427814658e+00 3.529844740789263824e+02 1.314267875684412701e+01 nan nan nan nan
3.585080512988670307e+02 3.024217604257596115e+00 3.531844740789264279e+02 1.272846546225361664e+01 nan nan nan nan
3.587080512988670193e+02 2.915998847262513571e+00 3.533844740789263597e+02 1.232667200075033698e+01 nan nan nan nan
3.589080512988670080e+02 2.811534867448178598e+00 3.535844740789264051e+02 1.193694986266429581e+01 nan nan nan nan
3.591080512988669966e+02 2.710700306526915515e+00 3.537844740789263369e+02 1.155895943585035468e+01 nan nan nan nan
3.593080512988669852e+02 2.613373789280524218e+00 3.539844740789263824e+02 1.119236981061744807e+01 nan nan nan nan
3.595080512988669739e+02 2.519437805187997537e+00 3.541844740789263142e+02 1.083685858776892275e+01 nan nan nan nan
3.597080512988669625e+02 2.428778593244328210e+00 3.543844740789263597e+02 1.049211168974362884e+01 nan nan nan nan
3.599080512988669511e+02 2.341286029897008625e+00 3.545844740789262914e+02 1.015782317485677133e+01 nan nan nan nan
3.601080512988669398e+02 2.256853520028640592e+00 3.547844740789263369e+02 9.833695054626041099e+00 nan nan nan nan
3.603080512988669284e+02 2.175377890914784729e+00 3.549844740789262687e+02 9.519437114176522385e+00 nan nan nan nan
3.605080512988669170e+02 2.096759289087603673e+00 3.551844740789263142e+02 9.214766735707360823e+00 nan nan nan nan
3.607080512988669057e+02 2.020901080036664688e+00 3.553844740789262460e+02 8.919408725010178784e+00 nan nan nan nan
3.609080512988668943e+02 1.947709750680023388e+00 3.555844740789262914e+02 8.633095141017916418e+00 nan nan nan nan
3.611080512988668829e+02 1.877094814539037815e+00 3.557844740789262232e+02 8.355565128371656769e+00 nan nan nan nan
3.613080512988668715e+02 1.808968719552341398e+00 3.559844740789262687e+02 8.086564752980628157e+00 nan nan nan nan
3.615080512988668602e+02 1.743246758464979340e+00 3.561844740789262005e+02 7.825846840560195083e+00 nan nan nan nan
3.617080512988668488e+02 1.679846981730301447e+00 3.563844740789262460e+02 7.573170818120638081e+00 nan nan nan nan
3.619080512988668374e+02 1.618690112862696040e+00 3.565844740789261778e+02 7.328302558388245735e+00 nan nan nan nan
3.621080512988668261e+02 1.559699466181404981e+00 3.567844740789262232e+02 7.091014227129684322e+00 nan nan nan nan
3.623080512988668147e+02 1.502800866885698250e+00 3.569844740789261550e+02 6.861084133358754222e+00 nan nan nan nan
3.625080512988668033e+02 1.447922573403672031e+00 3.571844740789262005e+02 6.638296582394393575e+00 nan nan nan nan
3.627080512988667920e+02 1.394995201957521802e+00 3.573844740789261323e+02 6.422441731746746818e+00 nan nan nan nan
3.629080512988667806e+02 1.343951653289524817e+00 3.575844740789261778e+02 6.213315449799396539e+00 nan nan nan nan
3.631080512988667692e+02 1.294727041494079023e+00 3.577844740789261095e+02 6.010719177261204749e+00 nan nan nan nan
3.633080512988667579e+02 1.247258624901912416e+00 3.579844740789261550e+02 5.814459791355429452e+00 nan nan nan nan
3.635080512988667465e+02 1.201485738964299443e+00 3.581844740789260868e+02 5.624349472718210841e+00 nan nan nan nan
3.637080512988667351e+02 1.157349731085411060e+00 3.583844740789261323e+02 5.440205574971792579e+00 nan nan nan nan
nan nan 3.585844740789260641e+02 5.261850496944445510e+00 nan nan nan nan
nan nan 3.587844740789261095e+02 5.089111557500472394e+00 nan nan nan nan
nan nan 3.589844740789260413e+02 4.921820872951537140e+00 nan nan nan nan
nan nan 3.591844740789260868e+02 4.759815237012196221e+00 nan nan nan nan
nan nan 3.593844740789260186e+02 4.602936003269228138e+00 nan nan nan nan
nan nan 3.595844740789260641e+02 4.451028970127649309e+00 nan nan nan nan
nan nan 3.597844740789259959e+02 4.303944268202155143e+00 nan nan nan nan
nan nan 3.599844740789260413e+02 4.161536250116035340e+00 nan nan nan nan
nan nan 3.601844740789259731e+02 4.023663382676068601e+00 nan nan nan nan
nan nan 3.603844740789260186e+02 3.890188141385378717e+00 nan nan nan nan
nan nan 3.605844740789259504e+02 3.760976907261739388e+00 nan nan nan nan
nan nan 3.607844740789259959e+02 3.635899865923749363e+00 nan nan nan nan
nan nan 3.609844740789259276e+02 3.514830908911581897e+00 nan nan nan nan
nan nan 3.611844740789259731e+02 3.397647537205233270e+00 nan nan nan nan
nan nan 3.613844740789259049e+02 3.284230766906506283e+00 nan nan nan nan
nan nan 3.615844740789259504e+02 3.174465037047762284e+00 nan nan nan nan
nan nan 3.617844740789258822e+02 3.068238119493903238e+00 nan nan nan nan
nan nan 3.619844740789259276e+02 2.965441030900578312e+00 nan nan nan nan
nan nan 3.621844740789258594e+02 2.865967946695294533e+00 nan nan nan nan
nan nan 3.623844740789259049e+02 2.769716117044724424e+00 nan nan nan nan
nan nan 3.625844740789258367e+02 2.676585784775011856e+00 nan nan nan nan
nan nan 3.627844740789258822e+02 2.586480105209091551e+00 nan nan nan nan
nan nan 3.629844740789258140e+02 2.499305067887604537e+00 nan nan nan nan
nan nan 3.631844740789258594e+02 2.414969420138141754e+00 nan nan nan nan
nan nan 3.633844740789257912e+02 2.333384592459956330e+00 nan nan nan nan
nan nan 3.635844740789258367e+02 2.254464625689200474e+00 nan nan nan nan
nan nan 3.637844740789257685e+02 2.178126099912299996e+00 nan nan nan nan
nan nan 3.639844740789258140e+02 2.104288065092985605e+00 nan nan nan nan
nan nan 3.641844740789257457e+02 2.032871973381464414e+00 nan nan nan nan
nan nan 3.643844740789257912e+02 1.963801613071657126e+00 nan nan nan nan
nan nan 3.645844740789257230e+02 1.897003044175505027e+00 nan nan nan nan
nan nan 3.647844740789257685e+02 1.832404535581067639e+00 nan nan nan nan
nan nan 3.649844740789257003e+02 1.769936503763999136e+00 nan nan nan nan
nan nan 3.651844740789257457e+02 1.709531453019985214e+00 nan nan nan nan
nan nan 3.653844740789256775e+02 1.651123917188048296e+00 nan nan nan nan
nan nan 3.655844740789257230e+02 1.594650402833468483e+00 nan nan nan nan
nan nan 3.657844740789256548e+02 1.540049333860705527e+00 nan nan nan nan
nan nan 3.659844740789257003e+02 1.487260997525766459e+00 nan nan nan nan
nan nan 3.661844740789256321e+02 1.436227491819379809e+00 nan nan nan nan
nan nan 3.663844740789256775e+02 1.386892674191062991e+00 nan nan nan nan
nan nan 3.665844740789256093e+02 1.339202111586288657e+00 nan nan nan nan
nan nan 3.667844740789256548e+02 1.293103031767435018e+00 nan nan nan nan
nan nan 3.669844740789255866e+02 1.248544275891810162e+00 nan nan nan nan
nan nan 3.671844740789256321e+02 1.205476252318147923e+00 nan nan nan nan
nan nan 3.673844740789255638e+02 1.163850891615528571e+00 nan nan nan nan
nan nan 3.675844740789256093e+02 1.123621602747095105e+00 nan nan nan nan
nan nan 3.677844740789255411e+02 1.084743230403309555e+00 nan nan nan nan
nan nan 3.679844740789255866e+02 1.047172013457947193e+00 nan nan nan nan
nan nan 3.681844740789255184e+02 1.010865544522357773e+00 nan nan nan nan
nan nan 3.683844740789255638e+02 9.757827305720329081e-01 nan nan nan nan
nan nan 3.685844740789254956e+02 9.418837546218405965e-01 nan nan nan nan
nan nan 3.687844740789255411e+02 9.091300384249099142e-01 nan nan nan nan
nan nan 3.689844740789254729e+02 8.774842061720580233e-01 nan nan nan nan
nan nan 3.691844740789255184e+02 8.469100491678892562e-01 nan nan nan nan
nan nan 3.693844740789254502e+02 8.173724914611304460e-01 nan nan nan nan
nan nan 3.695844740789254956e+02 7.888375564061010925e-01 nan nan nan nan
nan nan 3.697844740789254274e+02 7.612723341337847005e-01 nan nan nan nan
nan nan 3.699844740789254729e+02 7.346449499102184477e-01 nan nan nan nan
nan nan 3.701844740789254047e+02 7.089245333614185851e-01 nan nan nan nan
nan nan 3.703844740789254502e+02 6.840811885433677464e-01 nan nan nan nan
nan nan 3.705844740789253819e+02 6.600859648371055766e-01 nan nan nan nan
nan nan 3.707844740789254274e+02 6.369108286482340064e-01 nan nan nan nan
nan nan 3.709844740789253592e+02 6.145286358916407510e-01 nan nan nan nan
nan nan 3.711844740789254047e+02 5.929131052415596015e-01 nan nan nan nan
nan nan 3.713844740789253365e+02 5.720387921284905142e-01 nan nan nan nan
nan nan 3.715844740789253819e+02 5.518810634639226276e-01 nan nan nan nan
