# Supplementary material for: OMNI-P2x universal neural network potential for excited-state simulations
Source: Nat Commun. 2026 Apr 7;17:4949. doi: 10.1038/s41467-026-71380-5 (PMC13233842; doi:10.1038/s41467-026-71380-5)
Supplement: Supplementary file 3 — Source Data [file 41467_2026_71380_MOESM3_ESM.zip › source_data/Fig5/fig_5_b.txt]

# wl_ML/nm eps_ML/M-1cm-1 wl_DFT/nm eps_DFT/M-1cm-1 EE_ML/Hartree f_ML EE_DFT/Hartree f_DFT
1.837983430446670070e+02 1.131545884863595641e-01 1.817265542276409178e+02 1.698881363094323360e-01 1.817484510442000101e-01 1.165371538028120088e-02 1.865297087107364860e-01 1.397100000000000078e-02
1.839983430446669956e+02 1.315477448471022992e-01 1.819265542276409064e+02 1.979011050930958859e-01 1.901002749800682068e-01 1.927382276281713533e-02 1.899780548272929082e-01 1.048499999999999953e-02
1.841983430446669843e+02 1.527073314929612291e-01 1.821265542276408951e+02 2.301797573616741754e-01 1.949289937814455698e-01 2.637829269170760202e-02 1.979450628346057783e-01 8.930000000000000221e-04
1.843983430446669729e+02 1.770131789149733958e-01 1.823265542276408837e+02 2.673153741932240424e-01 1.984636386235933969e-01 1.707268656119703340e-02 1.996914139382397479e-01 2.114500000000000060e-02
1.845983430446669615e+02 2.048917702052975021e-01 1.825265542276408723e+02 3.099722250840537541e-01 2.018494022389631937e-01 1.478811642974614191e-02 2.040818584301860028e-01 1.807200000000000126e-02
1.847983430446669502e+02 2.368211972963172318e-01 1.827265542276408610e+02 3.588952967875221334e-01 2.050951259831208517e-01 1.676422553956507730e-02 2.047116267192450323e-01 1.929300000000000112e-02
1.849983430446669388e+02 2.733365432101620973e-01 1.829265542276408496e+02 4.149186717279635950e-01 2.078930139541625977e-01 1.827239907234906244e-02 2.111986774098113528e-01 5.328000000000000271e-03
1.851983430446669274e+02 3.150357148661387940e-01 1.831265542276408382e+02 4.789745899359594272e-01 2.102465058366078665e-01 1.767140450775622415e-02 2.136169112015977589e-01 3.082999999999999977e-02
1.853983430446669161e+02 3.625857510203121525e-01 1.833265542276408269e+02 5.521032277606663374e-01 2.124406881630420685e-01 1.507019587680696535e-02 2.145684908291514148e-01 9.742999999999999924e-03
1.855983430446669047e+02 4.167296297499262225e-01 1.835265542276408155e+02 6.354632255562300269e-01 2.148240419725198080e-01 1.150314240604638147e-02 2.176502285282140292e-01 2.070299999999999918e-02
1.857983430446668933e+02 4.782935995257892037e-01 1.837265542276408041e+02 7.303429950778290713e-01 nan nan nan nan
1.859983430446668820e+02 5.481950573172762464e-01 1.839265542276407928e+02 8.381728354258662916e-01 nan nan nan nan
1.861983430446668706e+02 6.274509963275296531e-01 1.841265542276407814e+02 9.605378840115865735e-01 nan nan nan nan
1.863983430446668592e+02 7.171870448398247611e-01 1.843265542276407700e+02 1.099191926152768950e+00 nan nan nan nan
1.865983430446668478e+02 8.186471162511461674e-01 1.845265542276407587e+02 1.256072083514922388e+00 nan nan nan nan
1.867983430446668365e+02 9.332036886565607814e-01 1.847265542276407473e+02 1.433314397665493845e+00 nan nan nan nan
1.869983430446668251e+02 1.062368730309956710e+00 1.849265542276407359e+02 1.633270320480254112e+00 nan nan nan nan
1.871983430446668137e+02 1.207805284907509158e+00 1.851265542276407245e+02 1.858524118015622006e+00 nan nan nan nan
1.873983430446668024e+02 1.371339727904334893e+00 1.853265542276407132e+02 2.111911188717292998e+00 nan nan nan nan
1.875983430446667910e+02 1.554974701969233708e+00 1.855265542276407018e+02 2.396537290468541581e+00 nan nan nan nan
1.877983430446667796e+02 1.760902736198301621e+00 1.857265542276406904e+02 2.715798663979331007e+00 nan nan nan nan
1.879983430446667683e+02 1.991520549834361331e+00 1.859265542276406791e+02 3.073403032385520817e+00 nan nan nan nan
1.881983430446667569e+02 2.249444036975149608e+00 1.861265542276406677e+02 3.473391448668287307e+00 nan nan nan nan
1.883983430446667455e+02 2.537523924092295324e+00 1.863265542276406563e+02 3.920160953633176959e+00 nan nan nan nan
1.885983430446667342e+02 2.858862087131003982e+00 1.865265542276406450e+02 4.418487997727695848e+00 nan nan nan nan
1.887983430446667228e+02 3.216828509521608481e+00 1.867265542276406336e+02 4.973552569954553526e+00 nan nan nan nan
1.889983430446667114e+02 3.615078856615713043e+00 1.869265542276406222e+02 5.590962966590884875e+00 nan nan nan nan
1.891983430446667001e+02 4.057572635881426137e+00 1.871265542276406109e+02 6.276781121403229413e+00 nan nan nan nan
1.893983430446666887e+02 4.548591905666370394e+00 1.873265542276405995e+02 7.037548407602540301e+00 nan nan nan nan
1.895983430446666773e+02 5.092760488492325877e+00 1.875265542276405881e+02 7.880311809985658833e+00 nan nan nan nan
1.897983430446666659e+02 5.695063637704765647e+00 1.877265542276405768e+02 8.812650353622817789e+00 nan nan nan nan
1.899983430446666546e+02 6.360868098905239520e+00 1.879265542276405654e+02 9.842701663172000792e+00 nan nan nan nan
1.901983430446666432e+02 7.095942499971588546e+00 1.881265542276405540e+02 1.097918851450690880e+01 nan nan nan nan
1.903983430446666318e+02 7.906477995674619841e+00 1.883265542276405426e+02 1.223144522794786582e+01 nan nan nan nan
1.905983430446666205e+02 8.799109084971897587e+00 1.885265542276405313e+02 1.360944374008998992e+01 nan nan nan nan
1.907983430446666091e+02 9.780934511054438119e+00 1.887265542276405199e+02 1.512381917914287222e+01 nan nan nan nan
1.909983430446665977e+02 1.085953814619802671e+01 1.889265542276405085e+02 1.678589475695951094e+01 nan nan nan nan
1.911983430446665864e+02 1.204300975549083930e+01 1.891265542276404972e+02 1.860770577967056738e+01 nan nan nan nan
1.913983430446665750e+02 1.333996552563867333e+01 1.893265542276404858e+02 2.060202256818021027e+01 nan nan nan nan
1.915983430446665636e+02 1.475956823735520373e+01 1.895265542276404744e+02 2.278237206986874952e+01 nan nan nan nan
1.917983430446665523e+02 1.631154695240844177e+01 1.897265542276404631e+02 2.516305793382936784e+01 nan nan nan nan
1.919983430446665409e+02 1.800621607928513157e+01 1.899265542276404517e+02 2.775917881397393927e+01 nan nan nan nan
1.921983430446665295e+02 1.985449367472752868e+01 1.901265542276404403e+02 3.058664465753464157e+01 nan nan nan nan
1.923983430446665182e+02 2.186791883219120791e+01 1.903265542276404290e+02 3.366219073100004522e+01 nan nan nan nan
1.925983430446665068e+02 2.405866800261704697e+01 1.905265542276404176e+02 3.700338913149641940e+01 nan nan nan nan
1.927983430446664954e+02 2.643957008792085261e+01 1.907265542276404062e+02 4.062865752919532270e+01 nan nan nan nan
1.929983430446664840e+02 2.902412014333379631e+01 1.909265542276403949e+02 4.455726488563456655e+01 nan nan nan nan
1.931983430446664727e+02 3.182649152127407177e+01 1.911265542276403835e+02 4.880933389397790734e+01 nan nan nan nan
1.933983430446664613e+02 3.486154628685972767e+01 1.913265542276403721e+02 5.340583989036535684e+01 nan nan nan nan
1.935983430446664499e+02 3.814484373356871316e+01 1.915265542276403608e+02 5.836860599067900068e+01 nan nan nan nan
1.937983430446664386e+02 4.169264682696933733e+01 1.917265542276403494e+02 6.372029421437073182e+01 nan nan nan nan
1.939983430446664272e+02 4.552192640498036269e+01 1.919265542276403380e+02 6.948439236657321771e+01 nan nan nan nan
1.941983430446664158e+02 4.965036296479042477e+01 1.921265542276403266e+02 7.568519646153620783e+01 nan nan nan nan
1.943983430446664045e+02 5.409634586946373247e+01 1.923265542276403153e+02 8.234778848459293954e+01 nan nan nan nan
1.945983430446663931e+02 5.887896981141273045e+01 1.925265542276403039e+02 8.949800930638340901e+01 nan nan nan nan
1.947983430446663817e+02 6.401802837535879576e+01 1.927265542276402925e+02 9.716242658187215397e+01 nan nan nan nan
1.949983430446663704e+02 6.953400455019081505e+01 1.929265542276402812e+02 1.053682974878906293e+02 nan nan nan nan
1.951983430446663590e+02 7.544805804723944220e+01 1.931265542276402698e+02 1.141435261763499085e+02 nan nan nan nan
1.953983430446663476e+02 8.178200929197420521e+01 1.933265542276402584e+02 1.235166158459259123e+02 nan nan nan nan
1.955983430446663363e+02 8.855831996696070973e+01 1.935265542276402471e+02 1.335166153627720291e+02 nan nan nan nan
1.957983430446663249e+02 9.580006999609764762e+01 1.937265542276402357e+02 1.441730603905824069e+02 nan nan nan nan
1.959983430446663135e+02 1.035309308736656959e+02 1.939265542276402243e+02 1.555159090219250970e+02 nan nan nan nan
1.961983430446663021e+02 1.117751352564916090e+02 1.941265542276402130e+02 1.675754719361487446e+02 nan nan nan nan
1.963983430446662908e+02 1.205574427535972575e+02 1.943265542276402016e+02 1.803823371439028733e+02 nan nan nan nan
1.965983430446662794e+02 1.299031018648754525e+02 1.945265542276401902e+02 1.939672894145786586e+02 nan nan nan nan
1.967983430446662680e+02 1.398378080387147406e+02 1.947265542276401789e+02 2.083612245200890243e+02 nan nan nan nan
1.969983430446662567e+02 1.503876578378082058e+02 1.949265542276401675e+02 2.235950584665451117e+02 nan nan nan nan
1.971983430446662453e+02 1.615790992227091181e+02 1.951265542276401561e+02 2.396996319239626132e+02 nan nan nan nan
1.973983430446662339e+02 1.734388779838271262e+02 1.953265542276401447e+02 2.567056101030718764e+02 nan nan nan nan
1.975983430446662226e+02 1.859939803743804703e+02 1.955265542276401334e+02 2.746433783671494666e+02 nan nan nan nan
1.977983430446662112e+02 1.992715720193017432e+02 1.957265542276401220e+02 2.935429339054589946e+02 nan nan nan nan
1.979983430446661998e+02 2.132989331979706833e+02 1.959265542276401106e+02 3.134337738327086527e+02 nan nan nan nan
1.981983430446661885e+02 2.281033906218871437e+02 1.961265542276400993e+02 3.343447801160275503e+02 nan nan nan nan
1.983983430446661771e+02 2.437122458517702057e+02 1.963265542276400879e+02 3.563041017665800609e+02 nan nan nan nan
1.985983430446661657e+02 2.601527005220160618e+02 1.965265542276400765e+02 3.793390347670657547e+02 nan nan nan nan
1.987983430446661544e+02 2.774517785636570011e+02 1.967265542276400652e+02 4.034759002384842006e+02 nan nan nan nan
1.989983430446661430e+02 2.956362456399551206e+02 1.969265542276400538e+02 4.287399213794078605e+02 nan nan nan nan
1.991983430446661316e+02 3.147325260312408659e+02 1.971265542276400424e+02 4.551550997383890262e+02 nan nan nan nan
1.993983430446661202e+02 3.347666172274022074e+02 1.973265542276400311e+02 4.827440914045022851e+02 nan nan nan nan
1.995983430446661089e+02 3.557640025075184553e+02 1.975265542276400197e+02 5.115280837224267998e+02 nan nan nan nan
1.997983430446660975e+02 3.777495618061110463e+02 1.977265542276400083e+02 5.415266731562866198e+02 nan nan nan nan
1.999983430446660861e+02 4.007474811844411988e+02 1.979265542276399970e+02 5.727577449407522181e+02 nan nan nan nan
2.001983430446660748e+02 4.247811612428793069e+02 1.981265542276399856e+02 6.052373551683260757e+02 nan nan nan nan
2.003983430446660634e+02 4.498731248265274871e+02 1.983265542276399742e+02 6.389796159679200400e+02 nan nan nan nan
2.005983430446660520e+02 4.760449243908592507e+02 1.985265542276399628e+02 6.739965844320835231e+02 nan nan nan nan
2.007983430446660407e+02 5.033170494069651113e+02 1.987265542276399515e+02 7.102981559477991595e+02 nan nan nan nan
2.009983430446660293e+02 5.317088341969745215e+02 1.989265542276399401e+02 7.478919625791726276e+02 nan nan nan nan
2.011983430446660179e+02 5.612383665992354054e+02 1.991265542276399287e+02 7.867832771390560538e+02 nan nan nan nan
2.013983430446660066e+02 5.919223978697605162e+02 1.993265542276399174e+02 8.269749235708125070e+02 nan nan nan nan
2.015983430446659952e+02 6.237762542312007099e+02 1.995265542276399060e+02 8.684671942412201133e+02 nan nan nan nan
2.017983430446659838e+02 6.568137504831430533e+02 1.997265542276398946e+02 9.112577747206432832e+02 nan nan nan nan
2.019983430446659725e+02 6.910471060876971023e+02 1.999265542276398833e+02 9.553416765974532154e+02 nan nan nan nan
2.021983430446659611e+02 7.264868641422891642e+02 2.001265542276398719e+02 1.000711178840285015e+03 nan nan nan nan
2.023983430446659497e+02 7.631418136469533238e+02 2.003265542276398605e+02 1.047355778184077508e+03 nan nan nan nan
2.025983430446659384e+02 8.010189154665307569e+02 2.005265542276398492e+02 1.095262148974516549e+03 nan nan nan nan
2.027983430446659270e+02 8.401232323789540715e+02 2.007265542276398378e+02 1.144414112860333262e+03 nan nan nan nan
2.029983430446659156e+02 8.804578635890331952e+02 2.009265542276398264e+02 1.194792618674451205e+03 nan nan nan nan
2.031983430446659042e+02 9.220238840731542496e+02 2.011265542276398151e+02 1.246375732793415409e+03 nan nan nan nan
2.033983430446658929e+02 9.648202891041337352e+02 2.013265542276398037e+02 1.299138640210194808e+03 nan nan nan nan
2.035983430446658815e+02 1.008843944286835836e+03 2.015265542276397923e+02 1.353053656498761029e+03 nan nan nan nan
2.037983430446658701e+02 1.054089541414620726e+03 2.017265542276397809e+02 1.408090250790030268e+03 nan nan nan nan
2.039983430446658588e+02 1.100549560434148589e+03 2.019265542276397696e+02 1.464215079818541199e+03 nan nan nan nan
2.041983430446658474e+02 1.148214237781424572e+03 2.021265542276397582e+02 1.521392033037700457e+03 nan nan nan nan
2.043983430446658360e+02 1.197071541325694625e+03 2.023265542276397468e+02 1.579582288739066826e+03 nan nan nan nan
2.045983430446658247e+02 1.247107152130102349e+03 2.025265542276397355e+02 1.638744381048673404e+03 nan nan nan nan
2.047983430446658133e+02 1.298304453208273571e+03 2.027265542276397241e+02 1.698834277611003927e+03 nan nan nan nan
2.049983430446658019e+02 1.350644525425778284e+03 2.029265542276397127e+02 1.759805467709408049e+03 nan nan nan nan
2.051983430446657906e+02 1.404106150663286144e+03 2.031265542276397014e+02 1.821609060510960262e+03 nan nan nan nan
2.053983430446657792e+02 1.458665822325685212e+03 2.033265542276396900e+02 1.884193893064714757e+03 nan nan nan nan
2.055983430446657678e+02 1.514297763248015372e+03 2.035265542276396786e+02 1.947506647624803691e+03 nan nan nan nan
2.057983430446657565e+02 1.570973951014995919e+03 2.037265542276396673e+02 2.011491977815244582e+03 nan nan nan nan
2.059983430446657451e+02 1.628664150676569534e+03 2.039265542276396559e+02 2.076092643100992973e+03 nan nan nan nan
2.061983430446657337e+02 1.687335954807653252e+03 2.041265542276396445e+02 2.141249650980983461e+03 nan nan nan nan
2.063983430446657223e+02 1.746954830825616455e+03 2.043265542276396332e+02 2.206902406273571614e+03 nan nan nan nan
2.065983430446657110e+02 1.807484175445001938e+03 2.045265542276396218e+02 2.272988866823122862e+03 nan nan nan nan
2.067983430446656996e+02 1.868885376115641293e+03 2.047265542276396104e+02 2.339445704919467971e+03 nan nan nan nan
2.069983430446656882e+02 1.931117879256864626e+03 2.049265542276395990e+02 2.406208473688864615e+03 nan nan nan nan
2.071983430446656769e+02 1.994139265068969053e+03 2.051265542276395877e+02 2.473211777687149151e+03 nan nan nan nan
2.073983430446656655e+02 2.057905328671763527e+03 2.053265542276395763e+02 2.540389446902350301e+03 nan nan nan nan
2.075983430446656541e+02 2.122370167290500376e+03 2.055265542276395649e+02 2.607674713356055690e+03 nan nan nan nan
2.077983430446656428e+02 2.187486273181026263e+03 2.057265542276395536e+02 2.675000389479759633e+03 nan nan nan nan
2.079983430446656314e+02 2.253204631959299604e+03 2.059265542276395422e+02 2.742299047434561089e+03 nan nan nan nan
2.081983430446656200e+02 2.319474825975574731e+03 2.061265542276395308e+02 2.809503198540568519e+03 nan nan nan nan
2.083983430446656087e+02 2.386245142350142487e+03 2.063265542276395195e+02 2.876545471984797132e+03 nan nan nan nan
2.085983430446655973e+02 2.453462685266847529e+03 2.065265542276395081e+02 2.943358791984901472e+03 nan nan nan nan
2.087983430446655859e+02 2.521073492101006195e+03 2.067265542276394967e+02 3.009876552599222578e+03 nan nan nan nan
2.089983430446655746e+02 2.589022652942288460e+03 2.069265542276394854e+02 3.076032789392255836e+03 nan nan nan nan
2.091983430446655632e+02 2.657254433058057202e+03 2.071265542276394740e+02 3.141762347187563137e+03 nan nan nan nan
2.093983430446655518e+02 2.725712397830895952e+03 2.073265542276394626e+02 3.207001043168783781e+03 nan nan nan nan
2.095983430446655404e+02 2.794339539694270115e+03 2.075265542276394513e+02 3.271685824621265965e+03 nan nan nan nan
2.097983430446655291e+02 2.863078406583122160e+03 2.077265542276394399e+02 3.335754920643891637e+03 nan nan nan nan
2.099983430446655177e+02 2.931871231411332701e+03 2.079265542276394285e+02 3.399147987201159594e+03 nan nan nan nan
2.101983430446655063e+02 3.000660062085971276e+03 2.081265542276394171e+02 3.461806244929705372e+03 nan nan nan nan
2.103983430446654950e+02 3.069386891568256033e+03 2.083265542276394058e+02 3.523672609160961656e+03 nan nan nan nan
2.105983430446654836e+02 3.137993787494061962e+03 2.085265542276393944e+02 3.584691811671722462e+03 nan nan nan nan
2.107983430446654722e+02 3.206423020871817698e+03 2.087265542276393830e+02 3.644810513727368289e+03 nan nan nan nan
2.109983430446654609e+02 3.274617193383092854e+03 2.089265542276393717e+02 3.703977410037107347e+03 nan nan nan nan
2.111983430446654495e+02 3.342519362821150025e+03 2.091265542276393603e+02 3.762143323297242205e+03 nan nan nan nan
2.113983430446654381e+02 3.410073166214468984e+03 2.093265542276393489e+02 3.819261289056099031e+03 nan nan nan nan
2.115983430446654268e+02 3.477222940196576474e+03 2.095265542276393376e+02 3.875286630692902690e+03 nan nan nan nan
2.117983430446654154e+02 3.543913838199689053e+03 2.097265542276393262e+02 3.930177024361721124e+03 nan nan nan nan
2.119983430446654040e+02 3.610091944067467011e+03 2.099265542276393148e+02 3.983892553810750542e+03 nan nan nan nan
2.121983430446653927e+02 3.675704381702310002e+03 2.101265542276393035e+02 4.036395755045584792e+03 nan nan nan nan
2.123983430446653813e+02 3.740699420384071345e+03 2.103265542276392921e+02 4.087651650862775114e+03 nan nan nan nan
2.125983430446653699e+02 3.805026575419731671e+03 2.105265542276392807e+02 4.137627775336672130e+03 nan nan nan nan
2.127983430446653585e+02 3.868636703808480434e+03 2.107265542276392694e+02 4.186294188397171638e+03 nan nan nan nan
2.129983430446653472e+02 3.931482094631709515e+03 2.109265542276392580e+02 4.233623480689040662e+03 nan nan nan nan
2.131983430446653358e+02 3.993516553904296416e+03 2.111265542276392466e+02 4.279590768954240048e+03 nan nan nan nan
2.133983430446653244e+02 4.054695483651092673e+03 2.113265542276392353e+02 4.324173682226502933e+03 nan nan nan nan
2.135983430446653131e+02 4.114975955000557406e+03 2.115265542276392239e+02 4.367352339172799475e+03 nan nan nan nan
2.137983430446653017e+02 4.174316775116581084e+03 2.117265542276392125e+02 4.409109316958240925e+03 nan nan nan nan
2.139983430446652903e+02 4.232678547818373772e+03 2.119265542276392011e+02 4.449429612049841126e+03 nan nan nan nan
2.141983430446652790e+02 4.290023727768159006e+03 2.121265542276391898e+02 4.488300593409432622e+03 nan nan nan nan
2.143983430446652676e+02 4.346316668135563305e+03 2.123265542276391784e+02 4.525711948557627693e+03 nan nan nan nan
2.145983430446652562e+02 4.401523661677342716e+03 2.125265542276391670e+02 4.561655623018264123e+03 nan nan nan nan
2.147983430446652449e+02 4.455612975200010624e+03 2.127265542276391557e+02 4.596125753676172280e+03 nan nan nan nan
2.149983430446652335e+02 4.508554877402048078e+03 2.129265542276391443e+02 4.629118596600865203e+03 nan nan nan nan
2.151983430446652221e+02 4.560321660120508568e+03 2.131265542276391329e+02 4.660632449904052919e+03 nan nan nan nan
2.153983430446652108e+02 4.610887653034511459e+03 2.133265542276391216e+02 4.690667572210311846e+03 nan nan nan nan
2.155983430446651994e+02 4.660229231905032975e+03 2.135265542276391102e+02 4.719226097327617936e+03 nan nan nan nan
2.157983430446651880e+02 4.708324820456220550e+03 2.137265542276390988e+02 4.746311945707625455e+03 nan nan nan nan
2.159983430446651766e+02 4.755154886028555666e+03 2.139265542276390875e+02 4.771930733285091264e+03 nan nan nan nan
2.161983430446651653e+02 4.800701929157765335e+03 2.141265542276390761e+02 4.796089678281303350e+03 nan nan nan nan
2.163983430446651539e+02 4.844950467256062439e+03 2.143265542276390647e+02 4.818797506548275123e+03 nan nan nan nan
2.165983430446651425e+02 4.887887012593466352e+03 2.145265542276390534e+02 4.840064356018838225e+03 nan nan nan nan
2.167983430446651312e+02 4.929500044796676775e+03 2.147265542276390420e+02 4.859901680812649829e+03 nan nan nan nan
2.169983430446651198e+02 4.969779978101622874e+03 2.149265542276390306e+02 4.878322155530114287e+03 nan nan nan nan
2.171983430446651084e+02 5.008719123612212570e+03 2.151265542276390192e+02 4.895339580244989520e+03 nan nan nan nan
2.173983430446650971e+02 5.046311646833404666e+03 2.153265542276390079e+02 4.910968786682708014e+03 nan nan nan nan
2.175983430446650857e+02 5.082553520760198808e+03 2.155265542276389965e+02 4.925225546045207011e+03 nan nan nan nan
2.177983430446650743e+02 5.117442474816153663e+03 2.157265542276389851e+02 4.938126478914523432e+03 nan nan nan nan
2.179983430446650630e+02 5.150977939945312755e+03 2.159265542276389738e+02 4.949688967637134738e+03 nan nan nan nan
2.181983430446650516e+02 5.183160990170285004e+03 2.161265542276389624e+02 4.959931071558869917e+03 nan nan nan nan
2.183983430446650402e+02 5.213994280935804454e+03 2.163265542276389510e+02 4.968871445446847247e+03 nan nan nan nan
2.185983430446650289e+02 5.243481984562939942e+03 2.165265542276389397e+02 4.976529261400326504e+03 nan nan nan nan
2.187983430446650175e+02 5.271629723142221337e+03 2.167265542276389283e+02 4.982924134517002130e+03 nan nan nan nan
2.189983430446650061e+02 5.298444499196535617e+03 2.169265542276389169e+02 4.988076052545307903e+03 nan nan nan nan
2.191983430446649947e+02 5.323934624444656038e+03 2.171265542276389056e+02 4.992005309717149430e+03 nan nan nan nan
2.193983430446649834e+02 5.348109646995497314e+03 2.173265542276388942e+02 4.994732444919180125e+03 nan nan nan nan
2.195983430446649720e+02 5.370980277300433045e+03 2.175265542276388828e+02 4.996278184324774884e+03 nan nan nan nan
2.197983430446649606e+02 5.392558313187075328e+03 2.177265542276388715e+02 4.996663388573336306e+03 nan nan nan nan
2.199983430446649493e+02 5.412856564292440453e+03 2.179265542276388601e+02 4.995909004548738267e+03 nan nan nan nan
2.201983430446649379e+02 5.431888776206746115e+03 2.181265542276388487e+02 4.994036021774864821e+03 nan nan nan nan
2.203983430446649265e+02 5.449669554631153005e+03 2.183265542276388373e+02 4.991065433413467872e+03 nan nan nan nan
2.205983430446649152e+02 5.466214289843483130e+03 2.185265542276388260e+02 4.987018201818122179e+03 nan nan nan nan
2.207983430446649038e+02 5.481539081755933694e+03 2.187265542276388146e+02 4.981915228568263046e+03 nan nan nan nan
2.209983430446648924e+02 5.495660665837404849e+03 2.189265542276388032e+02 4.975777328878933986e+03 nan nan nan nan
2.211983430446648811e+02 5.508596340160940599e+03 2.191265542276387919e+02 4.968625210255598176e+03 nan nan nan nan
2.213983430446648697e+02 5.520363893823887338e+03 2.193265542276387805e+02 4.960479455238736591e+03 nan nan nan nan
2.215983430446648583e+02 5.530981536974515620e+03 2.195265542276387691e+02 4.951360508060610300e+03 nan nan nan nan
2.217983430446648470e+02 5.540467832664545313e+03 2.197265542276387578e+02 4.941288665016177220e+03 nan nan nan nan
2.219983430446648356e+02 5.548841630732053090e+03 2.199265542276387464e+02 4.930284068331984599e+03 nan nan nan nan
2.221983430446648242e+02 5.556122003903751647e+03 2.201265542276387350e+02 4.918366703301014240e+03 nan nan nan nan
2.223983430446648129e+02 5.562328186289926634e+03 2.203265542276387237e+02 4.905556398437747703e+03 nan nan nan nan
2.225983430446648015e+02 5.567479514429103801e+03 2.205265542276387123e+02 4.891872828396377372e+03 nan nan nan nan
2.227983430446647901e+02 5.571595371023277949e+03 2.207265542276387009e+02 4.877335519386051601e+03 nan nan nan nan
2.229983430446647787e+02 5.574695131488043444e+03 2.209265542276386896e+02 4.861963856810150901e+03 nan nan nan nan
2.231983430446647674e+02 5.576798113425541487e+03 2.211265542276386782e+02 4.845777094852043774e+03 nan nan nan nan
2.233983430446647560e+02 5.577923529111629250e+03 2.213265542276386668e+02 4.828794367727364261e+03 nan nan nan nan
2.235983430446647446e+02 5.578090441072456088e+03 2.215265542276386554e+02 4.811034702322500380e+03 nan nan nan nan
2.237983430446647333e+02 5.577317720809401180e+03 2.217265542276386441e+02 4.792517031940768902e+03 nan nan nan nan
2.239983430446647219e+02 5.575624010715539953e+03 2.219265542276386327e+02 4.773260210881435341e+03 nan nan nan nan
2.241983430446647105e+02 5.573027689211254255e+03 2.221265542276386213e+02 4.753283029582237759e+03 nan nan nan nan
2.243983430446646992e+02 5.569546839111462759e+03 2.223265542276386100e+02 4.732604230063380783e+03 nan nan nan nan
2.245983430446646878e+02 5.565199219222274223e+03 2.225265542276385986e+02 4.711242521419923833e+03 nan nan nan nan
2.247983430446646764e+02 5.560002239150680907e+03 2.227265542276385872e+02 4.689216595119837621e+03 nan nan nan nan
2.249983430446646651e+02 5.553972937297317912e+03 2.229265542276385759e+02 4.666545139876844587e+03 nan nan nan nan
2.251983430446646537e+02 5.547127961989306641e+03 2.231265542276385645e+02 4.643246855880222029e+03 nan nan nan nan
2.253983430446646423e+02 5.539483555697813244e+03 2.233265542276385531e+02 4.619340468177808361e+03 nan nan nan nan
2.255983430446646310e+02 5.531055542273261381e+03 2.235265542276385418e+02 4.594844739023737930e+03 nan nan nan nan
2.257983430446646196e+02 5.521859317120276501e+03 2.237265542276385304e+02 4.569778479018158578e+03 nan nan nan nan
2.259983430446646082e+02 5.511909840224052459e+03 2.239265542276385190e+02 4.544160556883010031e+03 nan nan nan nan
2.261983430446645968e+02 5.501221631930504373e+03 2.241265542276385077e+02 4.518009907734974149e+03 nan nan nan nan
2.263983430446645855e+02 5.489808771373822310e+03 2.243265542276384963e+02 4.491345539734388694e+03 nan nan nan nan
2.265983430446645741e+02 5.477684897437193285e+03 2.245265542276384849e+02 4.464186539006621388e+03 nan nan nan nan
2.267983430446645627e+02 5.464863212125347673e+03 2.247265542276384735e+02 4.436552072750562729e+03 nan nan nan nan
2.269983430446645514e+02 5.451356486221341584e+03 2.249265542276384622e+02 4.408461390466679404e+03 nan nan nan nan
2.271983430446645400e+02 5.437177067094503400e+03 2.251265542276384508e+02 4.379933823255067182e+03 nan nan nan nan
2.273983430446645286e+02 5.422336888521844230e+03 2.253265542276384394e+02 4.350988781151509102e+03 nan nan nan nan
2.275983430446645173e+02 5.406847482381342161e+03 2.255265542276384281e+02 4.321645748486797856e+03 nan nan nan nan
2.277983430446645059e+02 5.390719992072505192e+03 2.257265542276384167e+02 4.291924277271460596e+03 nan nan nan nan
2.279983430446644945e+02 5.373965187517224877e+03 2.259265542276384053e+02 4.261843978624211559e+03 nan nan nan nan
2.281983430446644832e+02 5.356593481592488388e+03 2.261265542276383940e+02 4.231424512278113070e+03 nan nan nan nan
2.283983430446644718e+02 5.338614947845730057e+03 2.263265542276383826e+02 4.200685574213293876e+03 nan nan nan nan
2.285983430446644604e+02 5.320039339343385109e+03 2.265265542276383712e+02 4.169646882479202759e+03 nan nan nan nan
2.287983430446644491e+02 5.300876108503990508e+03 2.267265542276383599e+02 4.138328161282532164e+03 nan nan nan nan
2.289983430446644377e+02 5.281134427768301975e+03 2.269265542276383485e+02 4.106749123429219253e+03 nan nan nan nan
2.291983430446644263e+02 5.260823210960863435e+03 2.271265542276383371e+02 4.074929451220371448e+03 nan nan nan nan
2.293983430446644149e+02 5.239951135199948112e+03 2.273265542276383258e+02 4.042888775912118035e+03 nan nan nan nan
2.295983430446644036e+02 5.218526663215792723e+03 2.275265542276383144e+02 4.010646655858634404e+03 nan nan nan nan
2.297983430446643922e+02 5.196558065940695087e+03 2.277265542276383030e+02 3.978222553465924193e+03 nan nan nan nan
2.299983430446643808e+02 5.174053445238639142e+03 2.279265542276382916e+02 3.945635811090755851e+03 nan nan nan nan
2.301983430446643695e+02 5.151020756646465998e+03 2.281265542276382803e+02 3.912905626025411493e+03 nan nan nan nan
2.303983430446643581e+02 5.127467832003853800e+03 2.283265542276382689e+02 3.880051024713469360e+03 nan nan nan nan
2.305983430446643467e+02 5.103402401854398704e+03 2.285265542276382575e+02 3.847090836345986645e+03 nan nan nan nan
2.307983430446643354e+02 5.078832117505962742e+03 2.287265542276382462e+02 3.814043665989730471e+03 nan nan nan nan
2.309983430446643240e+02 5.053764572644298823e+03 2.289265542276382348e+02 3.780927867401111598e+03 nan nan nan nan
2.311983430446643126e+02 5.028207324400261314e+03 2.291265542276382234e+02 3.747761515679828335e+03 nan nan nan nan
2.313983430446643013e+02 5.002167913777304420e+03 2.293265542276382121e+02 3.714562379915908878e+03 nan nan nan nan
2.315983430446642899e+02 4.975653885352677207e+03 2.295265542276382007e+02 3.681347895982412410e+03 nan nan nan nan
2.317983430446642785e+02 4.948672806172404307e+03 2.297265542276381893e+02 3.648135139623854684e+03 nan nan nan nan
2.319983430446642672e+02 4.921232283767087210e+03 2.299265542276381780e+02 3.614940799986986349e+03 nan nan nan nan
2.321983430446642558e+02 4.893339983222625051e+03 2.301265542276381666e+02 3.581781153736824763e+03 nan nan nan nan
2.323983430446642444e+02 4.865003643246684987e+03 2.303265542276381552e+02 3.548672039895725902e+03 nan nan nan nan
2.325983430446642330e+02 4.836231091179089162e+03 2.305265542276381439e+02 3.515628835538021121e+03 nan nan nan nan
2.327983430446642217e+02 4.807030256900987297e+03 2.307265542276381325e+02 3.482666432466296556e+03 nan nan nan nan
2.329983430446642103e+02 4.777409185604787126e+03 2.309265542276381211e+02 3.449799214988729091e+03 nan nan nan nan
2.331983430446641989e+02 4.747376049393599715e+03 2.311265542276381098e+02 3.417041038909436338e+03 nan nan nan nan
2.333983430446641876e+02 4.716939157685545069e+03 2.313265542276380984e+02 3.384405211836046419e+03 nan nan nan nan
2.335983430446641762e+02 4.686106966405101048e+03 2.315265542276380870e+02 3.351904474900290097e+03 nan nan nan nan
2.337983430446641648e+02 4.654888085949824017e+03 2.317265542276380756e+02 3.319550985978866265e+03 nan nan nan nan
2.339983430446641535e+02 4.623291287927087978e+03 2.319265542276380643e+02 3.287356304492911477e+03 nan nan nan nan
2.341983430446641421e+02 4.591325510661623412e+03 2.321265542276380529e+02 3.255331377855175560e+03 nan nan nan nan
2.343983430446641307e+02 4.558999863480066779e+03 2.323265542276380415e+02 3.223486529624708055e+03 nan nan nan nan
2.345983430446641194e+02 4.526323629784730656e+03 2.325265542276380302e+02 3.191831449419384626e+03 nan nan nan nan
2.347983430446641080e+02 4.493306268933564752e+03 2.327265542276380188e+02 3.160375184627125691e+03 nan nan nan nan
2.349983430446640966e+02 4.459957416948656828e+03 2.329265542276380074e+02 3.129126133947071139e+03 nan nan nan nan
2.351983430446640853e+02 4.426286886080109070e+03 2.331265542276379961e+02 3.098092042782628596e+03 nan nan nan nan
2.353983430446640739e+02 4.392304663256570166e+03 2.333265542276379847e+02 3.067280000498897152e+03 nan nan nan nan
2.355983430446640625e+02 4.358020907457756948e+03 2.335265542276379733e+02 3.036696439547693899e+03 nan nan nan nan
2.357983430446640511e+02 4.323445946048107544e+03 2.337265542276379620e+02 3.006347136454681277e+03 nan nan nan nan
2.359983430446640398e+02 4.288590270114183113e+03 2.339265542276379506e+02 2.976237214653970568e+03 nan nan nan nan
2.361983430446640284e+02 4.253464528851455725e+03 2.341265542276379392e+02 2.946371149147463257e+03 nan nan nan nan
2.363983430446640170e+02 4.218079523048962983e+03 2.343265542276379279e+02 2.916752772957889647e+03 nan nan nan nan
2.365983430446640057e+02 4.182446197722881152e+03 2.345265542276379165e+02 2.887385285336625202e+03 nan nan nan nan
2.367983430446639943e+02 4.146575633952055796e+03 2.347265542276379051e+02 2.858271261680226871e+03 nan nan nan nan
2.369983430446639829e+02 4.110479039970507984e+03 2.349265542276378937e+02 2.829412665102483516e+03 nan nan nan nan
2.371983430446639716e+02 4.074167741573265630e+03 2.351265542276378824e+02 2.800810859602163418e+03 nan nan nan nan
2.373983430446639602e+02 4.037653171893343824e+03 2.353265542276378710e+02 2.772466624760768809e+03 nan nan nan nan
2.375983430446639488e+02 4.000946860608280076e+03 2.355265542276378596e+02 2.744380171898906610e+03 nan nan nan nan
2.377983430446639375e+02 3.964060422635485338e+03 2.357265542276378483e+02 2.716551161614622742e+03 nan nan nan nan
2.379983430446639261e+02 3.927005546375854919e+03 2.359265542276378369e+02 2.688978722622726309e+03 nan nan nan nan
2.381983430446639147e+02 3.889793981565138438e+03 2.361265542276378255e+02 2.661661471809800332e+03 nan nan nan nan
2.383983430446639034e+02 3.852437526792379686e+03 2.363265542276378142e+02 2.634597535416074606e+03 nan nan nan nan
2.385983430446638920e+02 3.814948016744221150e+03 2.365265542276378028e+02 2.607784571252248043e+03 nan nan nan nan
2.387983430446638806e+02 3.777337309233132601e+03 2.367265542276377914e+02 2.581219791856863139e+03 nan nan nan nan
2.389983430446638693e+02 3.739617272066662281e+03 2.369265542276377801e+02 2.554899988497675622e+03 nan nan nan nan
2.391983430446638579e+02 3.701799769813686453e+03 2.371265542276377687e+02 2.528821555918927061e+03 nan nan nan nan
2.393983430446638465e+02 3.663896650522223808e+03 2.373265542276377573e+02 2.502980517735492413e+03 nan nan nan nan
2.395983430446638351e+02 3.625919732441734595e+03 2.375265542276377460e+02 2.477372552374131828e+03 nan nan nan nan
2.397983430446638238e+02 3.587880790801244075e+03 2.377265542276377346e+02 2.451993019462102893e+03 nan nan nan nan
2.399983430446638124e+02 3.549791544692628577e+03 2.379265542276377232e+02 2.426836986563707342e+03 nan nan nan nan
2.401983430446638010e+02 3.511663644106344236e+03 2.381265542276377118e+02 2.401899256166061605e+03 nan nan nan nan
2.403983430446637897e+02 3.473508657164781653e+03 2.383265542276377005e+02 2.377174392816767522e+03 nan nan nan nan
2.405983430446637783e+02 3.435338057596020462e+03 2.385265542276376891e+02 2.352656750317553360e+03 nan nan nan nan
2.407983430446637669e+02 3.397163212488612771e+03 2.387265542276376777e+02 2.328340498880106679e+03 nan nan nan nan
2.409983430446637556e+02 3.358995370365173130e+03 2.389265542276376664e+02 2.304219652152596609e+03 nan nan nan nan
2.411983430446637442e+02 3.320845649610362671e+03 2.391265542276376550e+02 2.280288094028063369e+03 nan nan nan nan
2.413983430446637328e+02 3.282725027286139266e+03 2.393265542276376436e+02 2.256539605148818737e+03 nan nan nan nan
2.415983430446637215e+02 3.244644328364300236e+03 2.395265542276376323e+02 2.232967889024349461e+03 nan nan nan nan
2.417983430446637101e+02 3.206614215404062634e+03 2.397265542276376209e+02 2.209566597683603504e+03 nan nan nan nan
2.419983430446636987e+02 3.168645178699386634e+03 2.399265542276376095e+02 2.186329356786432982e+03 nan nan nan nan
2.421983430446636874e+02 3.130747526918174572e+03 2.401265542276375982e+02 2.163249790122866671e+03 nan nan nan nan
2.423983430446636760e+02 3.092931378252919785e+03 2.403265542276375868e+02 2.140321543433039096e+03 nan nan nan nan
2.425983430446636646e+02 3.055206652099481289e+03 2.405265542276375754e+02 2.117538307484898723e+03 nan nan nan nan
2.427983430446636532e+02 3.017583061278195601e+03 2.407265542276375641e+02 2.094893840351315703e+03 nan nan nan nan
2.429983430446636419e+02 2.980070104808885844e+03 2.409265542276375527e+02 2.072381988832667048e+03 nan nan nan nan
2.431983430446636305e+02 2.942677061248760765e+03 2.411265542276375413e+02 2.049996708975656475e+03 nan nan nan nan
2.433983430446636191e+02 2.905412982599790212e+03 2.413265542276375299e+02 2.027732085643854134e+03 nan nan nan nan
2.435983430446636078e+02 2.868286688789591608e+03 2.415265542276375186e+02 2.005582351100011238e+03 nan nan nan nan
2.437983430446635964e+02 2.831306762727694149e+03 2.417265542276375072e+02 1.983541902565144710e+03 nan nan nan nan
2.439983430446635850e+02 2.794481545936644579e+03 2.419265542276374958e+02 1.961605318723937216e+03 nan nan nan nan
2.441983430446635737e+02 2.757819134755329287e+03 2.421265542276374845e+02 1.939767375150824137e+03 nan nan nan nan
2.443983430446635623e+02 2.721327377109752888e+03 2.423265542276374731e+02 1.918023058635665620e+03 nan nan nan nan
2.445983430446635509e+02 2.685013869844678538e+03 2.425265542276374617e+02 1.896367580392642594e+03 nan nan nan nan
2.447983430446635396e+02 2.648885956607445678e+03 2.427265542276374504e+02 1.874796388140361842e+03 nan nan nan nan
2.449983430446635282e+02 2.612950726273777491e+03 2.429265542276374390e+02 1.853305177045642949e+03 nan nan nan nan
2.451983430446635168e+02 2.577215011903460436e+03 2.431265542276374276e+02 1.831889899527728858e+03 nan nan nan nan
2.453983430446635055e+02 2.541685390212589937e+03 2.433265542276374163e+02 1.810546773923823821e+03 nan nan nan nan
2.455983430446634941e+02 2.506368181547311451e+03 2.435265542276374049e+02 1.789272292020795476e+03 nan nan nan nan
2.457983430446634827e+02 2.471269450342895198e+03 2.437265542276373935e+02 1.768063225461900856e+03 nan nan nan nan
2.459983430446634713e+02 2.436395006050830943e+03 2.439265542276373822e+02 1.746916631040893890e+03 nan nan nan nan
2.461983430446634600e+02 2.401750404515316404e+03 2.441265542276373708e+02 1.725829854899555357e+03 nan nan nan nan
2.463983430446634486e+02 2.367340949779944822e+03 2.443265542276373594e+02 1.704800535647893867e+03 nan nan nan nan
2.465983430446634372e+02 2.333171696304218585e+03 2.445265542276373480e+02 1.683826606429511230e+03 nan nan nan nan
2.467983430446634259e+02 2.299247451568960059e+03 2.447265542276373367e+02 1.662906295957534667e+03 nan nan nan nan
2.469983430446634145e+02 2.265572779049195105e+03 2.449265542276373253e+02 1.642038128549219437e+03 nan nan nan nan
2.471983430446634031e+02 2.232152001532326722e+03 2.451265542276373139e+02 1.621220923190031272e+03 nan nan nan nan
2.473983430446633918e+02 2.198989204759293898e+03 2.453265542276373026e+02 1.600453791660137767e+03 nan nan nan nan
2.475983430446633804e+02 2.166088241366041075e+03 2.455265542276372912e+02 1.579736135758568935e+03 nan nan nan nan
2.477983430446633690e+02 2.133452735102383031e+03 2.457265542276372798e+02 1.559067643662147702e+03 nan nan nan nan
2.479983430446633577e+02 2.101086085305401866e+03 2.459265542276372685e+02 1.538448285457980546e+03 nan nan nan nan
2.481983430446633463e+02 2.068991471604427716e+03 2.461265542276372571e+02 1.517878307889891403e+03 nan nan nan nan
2.483983430446633349e+02 2.037171858834887416e+03 2.463265542276372457e+02 1.497358228360400290e+03 nan nan nan nan
2.485983430446633236e+02 2.005630002138378813e+03 2.465265542276372344e+02 1.476888828231090883e+03 nan nan nan nan
2.487983430446633122e+02 1.974368452226661702e+03 2.467265542276372230e+02 1.456471145464893198e+03 nan nan nan nan
2.489983430446633008e+02 1.943389560787649316e+03 2.469265542276372116e+02 1.436106466654794303e+03 nan nan nan nan
2.491983430446632894e+02 1.912695486011883531e+03 2.471265542276372003e+02 1.415796318483805408e+03 nan nan nan nan
2.493983430446632781e+02 1.882288198218438993e+03 2.473265542276371889e+02 1.395542458661454930e+03 nan nan nan nan
2.495983430446632667e+02 1.852169485559813893e+03 2.475265542276371775e+02 1.375346866382212738e+03 nan nan nan nan
2.497983430446632553e+02 1.822340959785929726e+03 2.477265542276371662e+02 1.355211732351284354e+03 nan nan nan nan
2.499983430446632440e+02 1.792804062048143805e+03 2.479265542276371548e+02 1.335139448422987016e+03 nan nan nan nan
2.501983430446632326e+02 1.763560068724695157e+03 2.481265542276371434e+02 1.315132596896651421e+03 nan nan nan nan
2.503983430446632212e+02 1.734610097249919818e+03 2.483265542276371320e+02 1.295193939514463409e+03 nan nan nan nan
2.505983430446632099e+02 1.705955111930352814e+03 2.485265542276371207e+02 1.275326406205170315e+03 nan nan nan nan
2.507983430446631985e+02 1.677595929731510296e+03 2.487265542276371093e+02 1.255533083616614249e+03 nan nan nan nan
2.509983430446631871e+02 1.649533226020264465e+03 2.489265542276370979e+02 1.235817203479438149e+03 nan nan nan nan
2.511983430446631758e+02 1.621767540248242085e+03 2.491265542276370866e+02 1.216182130843174264e+03 nan nan nan nan
2.513983430446631644e+02 1.594299281562924307e+03 2.493265542276370752e+02 1.196631352224806506e+03 nan nan nan nan
2.515983430446631530e+02 1.567128734333750344e+03 2.495265542276370638e+02 1.177168463708906074e+03 nan nan nan nan
2.517983430446631417e+02 1.540256063581580747e+03 2.497265542276370525e+02 1.157797159036890889e+03 nan nan nan nan
2.519983430446631303e+02 1.513681320300826201e+03 2.499265542276370411e+02 1.138521217721865469e+03 nan nan nan nan
2.521983430446631189e+02 1.487404446664228772e+03 2.501265542276370297e+02 1.119344493223884456e+03 nan nan nan nan
2.523983430446631075e+02 1.461425281101529208e+03 2.503265542276370184e+02 1.100270901219068946e+03 nan nan nan nan
2.525983430446630962e+02 1.435743563243890094e+03 2.505265542276370070e+02 1.081304407994452731e+03 nan nan nan nan
2.527983430446630848e+02 1.410358938726947144e+03 2.507265542276369956e+02 1.062449018998865995e+03 nan nan nan nan
2.529983430446630734e+02 1.385270963846247014e+03 2.509265542276369843e+02 1.043708767578404604e+03 nan nan nan nan
2.531983430446630621e+02 1.360479110059623736e+03 2.511265542276369729e+02 1.025087703923605204e+03 nan nan nan nan
2.533983430446630507e+02 1.335982768332026126e+03 2.513265542276369615e+02 1.006589884253496734e+03 nan nan nan nan
2.535983430446630393e+02 1.311781253319002190e+03 2.515265542276369501e+02 9.882193602601718112e+02 nan nan nan nan
2.537983430446630280e+02 1.287873807385888995e+03 2.517265542276369388e+02 9.699801688357376861e+02 nan nan nan nan
2.539983430446630166e+02 1.264259604460589799e+03 2.519265542276369274e+02 9.518763221018466538e+02 nan nan nan nan
2.541983430446630052e+02 1.240937753718469594e+03 2.521265542276369160e+02 9.339117977601565599e+02 nan nan nan nan
2.543983430446629939e+02 1.217907303098593502e+03 2.523265542276369047e+02 9.160905297805701366e+02 nan nan nan nan
2.545983430446629825e+02 1.195167242651391234e+03 2.525265542276368933e+02 8.984163994422319774e+02 nan nan nan nan
2.547983430446629711e+02 1.172716507718196681e+03 2.527265542276368819e+02 8.808932267407097925e+02 nan nan nan nan
2.549983430446629598e+02 1.150553981943994586e+03 2.529265542276368706e+02 8.635247621730820811e+02 nan nan nan nan
2.551983430446629484e+02 1.128678500125050050e+03 2.531265542276368592e+02 8.463146789111015096e+02 nan nan nan nan
2.553983430446629370e+02 1.107088850893838526e+03 2.533265542276368478e+02 8.292665653709374283e+02 nan nan nan nan
2.555983430446629256e+02 1.085783779244034577e+03 2.535265542276368365e+02 8.123839181866183026e+02 nan nan nan nan
2.557983430446629143e+02 1.064761988898899290e+03 2.537265542276368251e+02 7.956701355925813459e+02 nan nan nan nan
2.559983430446629029e+02 1.044022144526725015e+03 2.539265542276368137e+02 7.791285112195303100e+02 nan nan nan nan
2.561983430446629200e+02 1.023562873807546111e+03 2.541265542276368024e+02 7.627622283062306678e+02 nan nan nan nan
2.563983430446628518e+02 1.003382769355505957e+03 2.543265542276367910e+02 7.465743543285627766e+02 nan nan nan nan
2.565983430446628972e+02 9.834803905016530052e+02 2.545265542276367796e+02 7.305678360459568239e+02 nan nan nan nan
2.567983430446628290e+02 9.638542649424250612e+02 2.547265542276367682e+02 7.147454949639470669e+02 nan nan nan nan
2.569983430446628745e+02 9.445028902588226174e+02 2.549265542276367569e+02 6.991100232105131909e+02 nan nan nan nan
2.571983430446628063e+02 9.254247353122032109e+02 2.551265542276367455e+02 6.836639798227358824e+02 nan nan nan nan
2.573983430446628518e+02 9.066182415220058601e+02 2.553265542276367341e+02 6.684097874391919731e+02 nan nan nan nan
2.575983430446627835e+02 8.880818240316950778e+02 2.555265542276367228e+02 6.533497293925888698e+02 nan nan nan nan
2.577983430446628290e+02 8.698138727685044387e+02 2.557265542276367114e+02 6.384859471961220834e+02 nan nan nan nan
2.579983430446627608e+02 8.518127534034038035e+02 2.559265542276367000e+02 6.238204384162407905e+02 nan nan nan nan
2.581983430446628063e+02 8.340768082171369997e+02 2.561265542276366887e+02 6.093550549236330198e+02 nan nan nan nan
2.583983430446627381e+02 8.166043568787439426e+02 2.563265542276366773e+02 5.950915015135527710e+02 nan nan nan nan
2.585983430446627835e+02 7.993936971424195690e+02 2.565265542276366659e+02 5.810313348858600193e+02 nan nan nan nan
2.587983430446627153e+02 7.824431054692342968e+02 2.567265542276366546e+02 5.671759629745730535e+02 nan nan nan nan
2.589983430446627608e+02 7.657508375793573805e+02 2.569265542276366432e+02 5.535266446161037948e+02 nan nan nan nan
2.591983430446626926e+02 7.493151289412379583e+02 2.571265542276366318e+02 5.400844895449373553e+02 nan nan nan nan
2.593983430446627381e+02 7.331341952032801146e+02 2.573265542276366205e+02 5.268504587049548036e+02 nan nan nan nan
2.595983430446626699e+02 7.172062325741587756e+02 2.575265542276366091e+02 5.138253648642599956e+02 nan nan nan nan
2.597983430446627153e+02 7.015294181571302943e+02 2.577265542276365977e+02 5.010098735210550558e+02 nan nan nan nan
2.599983430446626471e+02 6.861019102442103303e+02 2.579265542276365863e+02 4.884045040877916222e+02 nan nan nan nan
2.601983430446626926e+02 6.709218485752650167e+02 2.581265542276365750e+02 4.760096313405757087e+02 nan nan nan nan
2.603983430446626244e+02 6.559873545675042124e+02 2.583265542276365636e+02 4.638254871206685834e+02 nan nan nan nan
2.605983430446626699e+02 6.412965315200865462e+02 2.585265542276365522e+02 4.518521622747715014e+02 nan nan nan nan
2.607983430446626016e+02 6.268474647989512505e+02 2.587265542276365409e+02 4.400896088206761760e+02 nan nan nan nan
2.609983430446626471e+02 6.126382220061822181e+02 2.589265542276365295e+02 4.285376423248494575e+02 nan nan nan nan
2.611983430446625789e+02 5.986668531385186043e+02 2.591265542276365181e+02 4.171959444785023834e+02 nan nan nan nan
2.613983430446626244e+02 5.849313907389529277e+02 2.593265542276365068e+02 4.060640658587257690e+02 nan nan nan nan
2.615983430446625562e+02 5.714298500455470275e+02 2.595265542276364954e+02 3.951414288613988219e+02 nan nan nan nan
2.617983430446626016e+02 5.581602291409354848e+02 2.597265542276364840e+02 3.844273307925946597e+02 nan nan nan nan
2.619983430446625334e+02 5.451205091061802932e+02 2.599265542276364727e+02 3.739209471054882670e+02 nan nan nan nan
2.621983430446625789e+02 5.323086541819520789e+02 2.601265542276364613e+02 3.636213347698128473e+02 nan nan nan nan
2.623983430446625107e+02 5.197226119402259883e+02 2.603265542276364499e+02 3.535274357612149174e+02 nan nan nan nan
2.625983430446625562e+02 5.073603134690102365e+02 2.605265542276364386e+02 3.436380806580580725e+02 nan nan nan nan
2.627983430446624880e+02 4.952196735727552550e+02 2.607265542276364272e+02 3.339519923334920577e+02 nan nan nan nan
2.629983430446625334e+02 4.832985909905410722e+02 2.609265542276364158e+02 3.244677897308619663e+02 nan nan nan nan
2.631983430446624652e+02 4.715949486341718284e+02 2.611265542276364044e+02 3.151839917108918598e+02 nan nan nan nan
2.633983430446625107e+02 4.601066138478208245e+02 2.613265542276363931e+02 3.060990209593504687e+02 nan nan nan nan
2.635983430446624425e+02 4.488314386909190148e+02 2.615265542276363817e+02 2.972112079442480308e+02 nan nan nan nan
2.637983430446624880e+02 4.377672602454196067e+02 2.617265542276363703e+02 2.885187949120276585e+02 nan nan nan nan
2.639983430446624197e+02 4.269119009487510539e+02 2.619265542276363590e+02 2.800199399124815614e+02 nan nan nan nan
2.641983430446624652e+02 4.162631689531390862e+02 2.621265542276363476e+02 2.717127208426219340e+02 nan nan nan nan
2.643983430446623970e+02 4.058188585121665710e+02 2.623265542276363362e+02 2.635951394999963213e+02 nan nan nan nan
2.645983430446624425e+02 3.955767503949098227e+02 2.625265542276363249e+02 2.556651256364555422e+02 nan nan nan nan
2.647983430446623743e+02 3.855346123280953066e+02 2.627265542276363135e+02 2.479205410037047272e+02 nan nan nan nan
2.649983430446624197e+02 3.756901994662206334e+02 2.629265542276363021e+02 2.403591833823892898e+02 nan nan nan nan
2.651983430446623515e+02 3.660412548898025307e+02 2.631265542276362908e+02 2.329787905869109750e+02 nan nan nan nan
2.653983430446623970e+02 3.565855101312940860e+02 2.633265542276362794e+02 2.257770444385395479e+02 nan nan nan nan
2.655983430446623288e+02 3.473206857285397291e+02 2.635265542276362680e+02 2.187515746998276143e+02 nan nan nan nan
2.657983430446623743e+02 3.382444918050181286e+02 2.637265542276362567e+02 2.118999629637262387e+02 nan nan nan nan
2.659983430446623061e+02 3.293546286764298543e+02 2.639265542276362453e+02 2.052197464912335647e+02 nan nan nan nan
2.661983430446623515e+02 3.206487874826641473e+02 2.641265542276362339e+02 1.987084219917693702e+02 nan nan nan nan
2.663983430446622833e+02 3.121246508443986158e+02 2.643265542276362225e+02 1.923634493409321919e+02 nan nan nan nan
2.665983430446623288e+02 3.037798935431827090e+02 2.645265542276362112e+02 1.861822552306286411e+02 nan nan nan nan
2.667983430446622606e+02 2.956121832240295362e+02 2.647265542276361998e+02 1.801622367470081940e+02 nan nan nan nan
2.669983430446623061e+02 2.876191811191919214e+02 2.649265542276361884e+02 1.743007648719716087e+02 nan nan nan nan
2.671983430446622378e+02 2.797985427919608696e+02 2.651265542276361771e+02 1.685951879044265524e+02 nan nan nan nan
2.673983430446622833e+02 2.721479188990061289e+02 2.653265542276361657e+02 1.630428347978370880e+02 nan nan nan nan
2.675983430446622151e+02 2.646649559699965835e+02 2.655265542276361543e+02 1.576410184109225838e+02 nan nan nan nan
2.677983430446622606e+02 2.573472972028584422e+02 2.657265542276361430e+02 1.523870386687727319e+02 nan nan nan nan
2.679983430446621924e+02 2.501925832733132324e+02 2.659265542276361316e+02 1.472781856319346900e+02 nan nan nan nan
2.681983430446622378e+02 2.431984531570151660e+02 2.661265542276361202e+02 1.423117424713661023e+02 nan nan nan nan
2.683983430446621696e+02 2.363625449628103468e+02 2.663265542276361089e+02 1.374849883474838350e+02 nan nan nan nan
2.685983430446622151e+02 2.296824967753841804e+02 2.665265542276360975e+02 1.327952011918033577e+02 nan nan nan nan
2.687983430446621469e+02 2.231559475058344901e+02 2.667265542276360861e+02 1.282396603900012906e+02 nan nan nan nan
2.689983430446621924e+02 2.167805377483541349e+02 2.669265542276360748e+02 1.238156493654627752e+02 nan nan nan nan
2.691983430446621242e+02 2.105539106415757260e+02 2.671265542276360634e+02 1.195204580626995750e+02 nan nan nan nan
2.693983430446621696e+02 2.044737127327823316e+02 2.673265542276360520e+02 1.153513853302220866e+02 nan nan nan nan
2.695983430446621014e+02 1.985375948435015232e+02 2.675265542276360407e+02 1.113057412027489903e+02 nan nan nan nan
2.697983430446621469e+02 1.927432129347803880e+02 2.677265542276360293e+02 1.073808490828135973e+02 nan nan nan nan
2.699983430446620787e+02 1.870882289706489132e+02 2.679265542276360179e+02 1.035740478221055128e+02 nan nan nan nan
2.701983430446621242e+02 1.815703117781310141e+02 2.681265542276360065e+02 9.988269370303228811e+01 nan nan nan nan
2.703983430446620559e+02 1.761871379023681357e+02 2.683265542276359952e+02 9.630416232122743736e+01 nan nan nan nan
2.705983430446621014e+02 1.709363924553013305e+02 2.685265542276359838e+02 9.283585036988945660e+01 nan nan nan nan
2.707983430446620332e+02 1.658157699565271344e+02 2.687265542276359724e+02 8.947517732702023352e+01 nan nan nan nan
2.709983430446620787e+02 1.608229751648677563e+02 2.689265542276359611e+02 8.621958704677270191e+01 nan nan nan nan
2.711983430446620105e+02 1.559557238993572810e+02 2.691265542276359497e+02 8.306654925629541708e+01 nan nan nan nan
2.713983430446620559e+02 1.512117438482918033e+02 2.693265542276359383e+02 8.001356095956475656e+01 nan nan nan nan
2.715983430446619877e+02 1.465887753651503260e+02 2.695265542276359270e+02 7.705814774984824567e+01 nan nan nan nan
2.717983430446620332e+02 1.420845722501089767e+02 2.697265542276359156e+02 7.419786503254204035e+01 nan nan nan nan
2.719983430446619650e+02 1.376969025161110380e+02 2.699265542276359042e+02 7.143029916023469639e+01 nan nan nan nan
2.721983430446620105e+02 1.334235491383127226e+02 2.701265542276358929e+02 6.875306848194495046e+01 nan nan nan nan
2.723983430446619423e+02 1.292623107859761546e+02 2.703265542276358815e+02 6.616382430856805286e+01 nan nan nan nan
2.725983430446619877e+02 1.252110025357709588e+02 2.705265542276358701e+02 6.366025179663466815e+01 nan nan nan nan
2.727983430446619195e+02 1.212674565656646593e+02 2.707265542276358588e+02 6.124007075255226340e+01 nan nan nan nan
2.729983430446619650e+02 1.174295228285000121e+02 2.709265542276358474e+02 5.890103635956860018e+01 nan nan nan nan
2.731983430446618968e+02 1.136950697045524379e+02 2.711265542276358360e+02 5.664093982972749330e+01 nan nan nan nan
2.733983430446619423e+02 1.100619846323151023e+02 2.713265542276358246e+02 5.445760898314028964e+01 nan nan nan nan
2.735983430446618740e+02 1.065281747169083530e+02 2.715265542276358133e+02 5.234890875692897083e+01 nan nan nan nan
2.737983430446619195e+02 1.030915673154965475e+02 2.717265542276358019e+02 5.031274164621188305e+01 nan nan nan nan
2.739983430446618513e+02 9.975011059924757717e+01 2.719265542276357905e+02 4.834704807953612260e+01 nan nan nan nan
2.741983430446618968e+02 9.650177409132638218e+01 2.721265542276357792e+02 4.644980673116479153e+01 nan nan nan nan
2.743983430446618286e+02 9.334454918058365536e+01 2.723265542276357678e+02 4.461903477262369222e+01 nan nan nan nan
2.745983430446618740e+02 9.027644961056313377e+01 2.725265542276357564e+02 4.285278806594006085e+01 nan nan nan nan
2.747983430446618058e+02 8.729551194360618638e+01 2.727265542276357451e+02 4.114916130095750191e+01 nan nan nan nan
2.749983430446618513e+02 8.439979599977716873e+01 2.729265542276357337e+02 3.950628807914679186e+01 nan nan nan nan
2.751983430446617831e+02 8.158738527052831557e+01 2.731265542276357223e+02 3.792234094627384877e+01 nan nan nan nan
2.753983430446618286e+02 7.885638730692357967e+01 2.733265542276357110e+02 3.639553137629400226e+01 nan nan nan nan
2.755983430446617604e+02 7.620493408244456646e+01 2.735265542276356996e+02 3.492410970880463594e+01 nan nan nan nan
2.757983430446618058e+02 7.363118233032510318e+01 2.737265542276356882e+02 3.350636504235865942e+01 nan nan nan nan
2.759983430446617376e+02 7.113331385550927166e+01 2.739265542276356769e+02 3.214062508590973266e+01 nan nan nan nan
2.761983430446617831e+02 6.870953582130262305e+01 2.741265542276356655e+02 3.082525597062977596e+01 nan nan nan nan
2.763983430446617149e+02 6.635808101089418187e+01 2.743265542276356541e+02 2.955866202428851608e+01 nan nan nan nan
2.765983430446617604e+02 6.407720806390008761e+01 2.745265542276356427e+02 2.833928551035167231e+01 nan nan nan nan
2.767983430446616921e+02 6.186520168821453325e+01 2.747265542276356314e+02 2.716560633390844259e+01 nan nan nan nan
2.769983430446617376e+02 5.972037284738546248e+01 2.749265542276356200e+02 2.603614171648655429e+01 nan nan nan nan
2.771983430446616694e+02 5.764105892387391350e+01 2.751265542276356086e+02 2.494944584177340374e+01 nan nan nan nan
2.773983430446617149e+02 5.562562385850399238e+01 2.753265542276355973e+02 2.390410947420234322e+01 nan nan nan nan
2.775983430446616467e+02 5.367245826652035845e+01 2.755265542276355859e+02 2.289875955231356741e+01 nan nan nan nan
2.777983430446616921e+02 5.177997953062326530e+01 2.757265542276355745e+02 2.193205875875254307e+01 nan nan nan nan
2.779983430446616239e+02 4.994663187146756655e+01 2.759265542276355632e+02 2.100270506870313270e+01 nan nan nan nan
2.781983430446616694e+02 4.817088639604978795e+01 2.761265542276355518e+02 2.010943127850340417e+01 nan nan nan nan
2.783983430446616012e+02 4.645124112451063070e+01 2.763265542276355404e+02 1.925100451613772989e+01 nan nan nan nan
2.785983430446616467e+02 4.478622099584255523e+01 2.765265542276355291e+02 1.842622573523679108e+01 nan nan nan nan
2.787983430446615785e+02 4.317437785306264431e+01 2.767265542276355177e+02 1.763392919416543236e+01 nan nan nan nan
2.789983430446616239e+02 4.161429040838130078e+01 2.769265542276355063e+02 1.687298192171432376e+01 nan nan nan nan
2.791983430446615557e+02 4.010456418896510655e+01 2.771265542276354950e+02 1.614228317086487507e+01 nan nan nan nan
2.793983430446616012e+02 3.864383146385630141e+01 2.773265542276354836e+02 1.544076386202708484e+01 nan nan nan nan
2.795983430446615330e+02 3.723075115267513979e+01 2.775265542276354722e+02 1.476738601710387400e+01 nan nan nan nan
2.797983430446615785e+02 3.586400871668968193e+01 2.777265542276354608e+02 1.412114218567296220e+01 nan nan nan nan
2.799983430446615102e+02 3.454231603290325125e+01 2.779265542276354495e+02 1.350105486452267733e+01 nan nan nan nan
2.801983430446615557e+02 3.326441125176197033e+01 2.781265542276354381e+02 1.290617591172569512e+01 nan nan nan nan
2.803983430446614875e+02 3.202905863914016038e+01 2.783265542276354267e+02 1.233558595637352440e+01 nan nan nan nan
2.805983430446615330e+02 3.083504840322611074e+01 2.785265542276354154e+02 1.178839380504955869e+01 nan nan nan nan
2.807983430446614648e+02 2.968119650696840495e+01 2.787265542276354040e+02 1.126373584605690326e+01 nan nan nan nan
2.809983430446615102e+02 2.856634446670647165e+01 2.789265542276353926e+02 1.076077545237147071e+01 nan nan nan nan
2.811983430446614420e+02 2.748935913765495442e+01 2.791265542276353813e+02 1.027870238423542126e+01 nan nan nan nan
2.813983430446614875e+02 2.644913248686053819e+01 2.793265542276353699e+02 9.816732192260685608e+00 nan nan nan nan
2.815983430446614193e+02 2.544458135429290735e+01 2.795265542276353585e+02 9.374105621857895088e+00 nan nan nan nan
2.817983430446614648e+02 2.447464720269170968e+01 2.797265542276353472e+02 8.950088019763381197e+00 nan nan nan nan
2.819983430446613966e+02 2.353829585681401682e+01 2.799265542276353358e+02 8.543968743387448939e+00 nan nan nan nan
2.821983430446614420e+02 2.263451723269685445e+01 2.801265542276353244e+02 8.155060573663117651e+00 nan nan nan nan
2.823983430446613738e+02 2.176232505756688340e+01 2.803265542276353131e+02 7.782699132030909794e+00 nan nan nan nan
2.825983430446614193e+02 2.092075658099480151e+01 2.805265542276353017e+02 7.426242302150443564e+00 nan nan nan nan
2.827983430446613511e+02 2.010887227791343435e+01 2.807265542276352903e+02 7.085069656892291512e+00 nan nan nan nan
2.829983430446613966e+02 1.932575554407231522e+01 2.809265542276352789e+02 6.758581891119275653e+00 nan nan nan nan
2.831983430446613283e+02 1.857051238453378517e+01 2.811265542276352676e+02 6.446200260730308607e+00 nan nan nan nan
2.833983430446613738e+02 1.784227109576025683e+01 2.813265542276352562e+02 6.147366028402676541e+00 nan nan nan nan
2.835983430446613056e+02 1.714018194187087474e+01 2.815265542276352448e+02 5.861539916430904995e+00 nan nan nan nan
2.837983430446613511e+02 1.646341682559891950e+01 2.817265542276352335e+02 5.588201567027728522e+00 nan nan nan nan
2.839983430446612829e+02 1.581116895449913073e+01 2.819265542276352221e+02 5.326849010417958219e+00 nan nan nan nan
2.841983430446613283e+02 1.518265250291162261e+01 2.821265542276352107e+02 5.076998141025712563e+00 nan nan nan nan
2.843983430446612601e+02 1.457710227020239913e+01 2.823265542276351994e+02 4.838182202022903056e+00 nan nan nan nan
2.845983430446613056e+02 1.399377333576198623e+01 2.825265542276351880e+02 4.609951278479521797e+00 nan nan nan nan
2.847983430446612374e+02 1.343194071125251554e+01 2.827265542276351766e+02 4.391871799326840353e+00 nan nan nan nan
2.849983430446612829e+02 1.289089899055454147e+01 2.829265542276351653e+02 4.183526048318785051e+00 nan nan nan nan
2.851983430446612147e+02 1.236996199787496664e+01 2.831265542276351539e+02 3.984511684151282651e+00 nan nan nan nan
2.853983430446612601e+02 1.186846243443838489e+01 2.833265542276351425e+02 3.794441269874372580e+00 nan nan nan nan
2.855983430446611919e+02 1.138575152419083736e+01 2.835265542276351312e+02 3.612941811709575735e+00 nan nan nan nan
2.857983430446612374e+02 1.092119865890904151e+01 2.837265542276351198e+02 3.439654307363600783e+00 nan nan nan nan
2.859983430446611692e+02 1.047419104311313376e+01 2.839265542276351084e+02 3.274233303907381210e+00 nan nan nan nan
2.861983430446612147e+02 1.004413333914463635e+01 2.841265542276350970e+02 3.116346465270898314e+00 nan nan nan nan
2.863983430446611465e+02 9.630447312777032920e+00 2.843265542276350857e+02 2.965674149386317904e+00 nan nan nan nan
2.865983430446611919e+02 9.232571479690900418e+00 2.845265542276350743e+02 2.821908994992903263e+00 nan nan nan nan
2.867983430446611237e+02 8.849960753148598869e+00 2.847265542276350629e+02 2.684755518102557303e+00 nan nan nan nan
2.869983430446611692e+02 8.482086093171970376e+00 2.849265542276350516e+02 2.553929718108468805e+00 nan nan nan nan
2.871983430446611010e+02 8.128434157525346038e+00 2.851265542276350402e+02 2.429158693505302224e+00 nan nan nan nan
2.873983430446611465e+02 7.788506954780564762e+00 2.853265542276350288e+02 2.310180267176099811e+00 nan nan nan nan
2.875983430446610782e+02 7.461821499734418772e+00 2.855265542276350175e+02 2.196742621188411348e+00 nan nan nan nan
2.877983430446611237e+02 7.147909471426399541e+00 2.857265542276350061e+02 2.088603941030330979e+00 nan nan nan nan
2.879983430446610555e+02 6.846316874000335062e+00 2.859265542276349947e+02 1.985532069207008199e+00 nan nan nan nan
2.881983430446611010e+02 6.556603700626575382e+00 2.861265542276349834e+02 1.887304168107648561e+00 nan nan nan nan
2.883983430446610328e+02 6.278343600702824823e+00 2.863265542276349720e+02 1.793706392043918019e+00 nan nan nan nan
2.885983430446610782e+02 6.011123550523233661e+00 2.865265542276349606e+02 1.704533568352699202e+00 nan nan nan nan
2.887983430446610100e+02 5.754543527605610720e+00 2.867265542276349493e+02 1.619588887448021097e+00 nan nan nan nan
2.889983430446610555e+02 5.508216188841463357e+00 2.869265542276349379e+02 1.538683601700101766e+00 nan nan nan nan
2.891983430446609873e+02 5.271766552633613045e+00 2.871265542276349265e+02 1.461636733013202072e+00 nan nan nan nan
2.893983430446610328e+02 5.044831685161024204e+00 2.873265542276349152e+02 1.388274788968548501e+00 nan nan nan nan
2.895983430446609646e+02 4.827060390911105614e+00 2.875265542276349038e+02 1.318431487392506041e+00 nan nan nan nan
2.897983430446610100e+02 4.618112907596731986e+00 2.877265542276348924e+02 1.251947489207107855e+00 nan nan nan nan
2.899983430446609418e+02 4.417660605574575072e+00 2.879265542276348810e+02 1.188670139414854887e+00 nan nan nan nan
2.901983430446609873e+02 4.225385691860714665e+00 2.881265542276348697e+02 1.128453216066940712e+00 nan nan nan nan
2.903983430446609191e+02 4.040980918838648073e+00 2.883265542276348583e+02 1.071156687060601298e+00 nan nan nan nan
2.905983430446609646e+02 3.864149297734872146e+00 2.885265542276348469e+02 1.016646474609471440e+00 nan nan nan nan
2.907983430446608963e+02 3.694603816937463758e+00 2.887265542276348356e+02 9.647942272279137477e-01 nan nan nan nan
2.909983430446609418e+02 3.532067165214177962e+00 2.889265542276348242e+02 9.154770990694214294e-01 nan nan nan nan
2.911983430446608736e+02 3.376271459885998638e+00 2.891265542276348128e+02 8.685775364574481738e-01 nan nan nan nan
2.913983430446609191e+02 3.226957979996190939e+00 2.893265542276348015e+02 8.239830714462665906e-01 nan nan nan nan
2.915983430446608509e+02 3.083876904512849126e+00 2.895265542276347901e+02 7.815861222490445570e-01 nan nan nan nan
2.917983430446608963e+02 2.946787055589494830e+00 2.897265542276347787e+02 7.412838003699734335e-01 nan nan nan nan
2.919983430446608281e+02 2.815455646905364429e+00 2.899265542276347674e+02 7.029777242773169732e-01 nan nan nan nan
2.921983430446608736e+02 2.689658037096030352e+00 2.901265542276347560e+02 6.665738394548408330e-01 nan nan nan nan
2.923983430446608054e+02 2.569177488280909305e+00 2.903265542276347446e+02 6.319822446694256524e-01 nan nan nan nan
2.925983430446608509e+02 2.453804929685199809e+00 2.905265542276347333e+02 5.991170242937969848e-01 nan nan nan nan
2.927983430446607827e+02 2.343338726350447931e+00 2.907265542276347219e+02 5.678960865241694522e-01 nan nan nan nan
2.929983430446608281e+02 2.237584452917969813e+00 2.909265542276347105e+02 5.382410073341176160e-01 nan nan nan nan
2.931983430446607599e+02 2.136354672468922633e+00 2.911265542276346991e+02 5.100768800073348652e-01 nan nan nan nan
2.933983430446608054e+02 2.039468720394021162e+00 2.913265542276346878e+02 4.833321700936636933e-01 nan nan nan nan
2.935983430446607372e+02 1.946752493266000084e+00 2.915265542276346764e+02 4.579385756345499825e-01 nan nan nan nan
2.937983430446607827e+02 1.858038242678592411e+00 2.917265542276346650e+02 4.338308925062611121e-01 nan nan nan nan
2.939983430446607144e+02 1.773164374015985478e+00 2.919265542276346537e+02 4.109468847309777351e-01 nan nan nan nan
2.941983430446607599e+02 1.691975250108029627e+00 2.921265542276346423e+02 3.892271596084027063e-01 nan nan nan nan
2.943983430446606917e+02 1.614320999726964523e+00 2.923265542276346309e+02 3.686150475226791512e-01 nan nan nan nan
2.945983430446607372e+02 1.540057330873843888e+00 2.925265542276346196e+02 3.490564862819173775e-01 nan nan nan nan
2.947983430446606690e+02 1.469045348803482254e+00 2.927265542276346082e+02 3.304999098501527066e-01 nan nan nan nan
2.949983430446607144e+02 1.401151378729614594e+00 2.929265542276345968e+02 3.128961413340566877e-01 nan nan nan nan
2.951983430446606462e+02 1.336246793153186285e+00 2.931265542276345855e+02 2.961982900894844506e-01 nan nan nan nan
2.953983430446606917e+02 1.274207843750460256e+00 2.933265542276345741e+02 2.803616528155015164e-01 nan nan nan nan
2.955983430446606235e+02 1.214915497758471519e+00 2.935265542276345627e+02 2.653436185065015662e-01 nan nan nan nan
2.957983430446606690e+02 1.158255278790200515e+00 2.937265542276345514e+02 2.511035771355017987e-01 nan nan nan nan
2.959983430446606008e+02 1.104117112012955593e+00 2.939265542276345400e+02 2.376028319448162396e-01 nan nan nan nan
2.961983430446606462e+02 1.052395173618866142e+00 2.941265542276345286e+02 2.248045152229140586e-01 nan nan nan nan
2.963983430446605780e+02 1.002987744517254143e+00 2.943265542276345172e+02 2.126735074492510646e-01 nan nan nan nan
2.965983430446606235e+02 9.557970681754225373e-01 2.945265542276345059e+02 2.011763596916533725e-01 nan nan nan nan
2.967983430446605553e+02 9.107292125348025458e-01 2.947265542276344945e+02 1.902812191436622502e-01 nan nan nan nan
2.969983430446606008e+02 8.676939359269317809e-01 2.949265542276344831e+02 1.799577576922189170e-01 nan nan nan nan
2.971983430446605325e+02 8.266045569143860572e-01 2.951265542276344718e+02 1.701771034087348200e-01 nan nan nan nan
2.973983430446605780e+02 7.873778279796269652e-01 2.953265542276344604e+02 1.609117748595638164e-01 nan nan nan nan
2.975983430446605098e+02 7.499338129856568669e-01 2.955265542276344490e+02 1.521356181346494307e-01 nan nan nan nan
2.977983430446605553e+02 7.141957683304249738e-01 2.957265542276344377e+02 1.438237464958909972e-01 nan nan nan nan
2.979983430446604871e+02 6.800900277183499210e-01 2.959265542276344263e+02 1.359524825495423417e-01 nan nan nan nan
2.981983430446605325e+02 6.475458904705492236e-01 2.961265542276344149e+02 1.284993028497238288e-01 nan nan nan nan
2.983983430446604643e+02 6.164955132966882800e-01 2.963265542276344036e+02 1.214427848427804685e-01 nan nan nan nan
2.985983430446605098e+02 5.868738054504940571e-01 2.965265542276343922e+02 1.147625560648912191e-01 nan nan nan nan
2.987983430446604416e+02 5.586183271918200299e-01 2.967265542276343808e+02 1.084392455079949830e-01 nan nan nan nan
2.989983430446604871e+02 5.316691914779315686e-01 nan nan nan nan nan nan
2.991983430446604189e+02 5.059689688076649539e-01 nan nan nan nan nan nan
2.993983430446604643e+02 4.814625951417779715e-01 nan nan nan nan nan nan
2.995983430446603961e+02 4.580972828243256578e-01 nan nan nan nan nan nan
2.997983430446604416e+02 4.358224344295466568e-01 nan nan nan nan nan nan
2.999983430446603734e+02 4.145895594603621337e-01 nan nan nan nan nan nan
3.001983430446604189e+02 3.943521938244782254e-01 nan nan nan nan nan nan
3.003983430446603506e+02 3.750658220157312428e-01 nan nan nan nan nan nan
3.005983430446603961e+02 3.566878019284651091e-01 nan nan nan nan nan nan
3.007983430446603279e+02 3.391772922342508045e-01 nan nan nan nan nan nan
3.009983430446603734e+02 3.224951822507319821e-01 nan nan nan nan nan nan
3.011983430446603052e+02 3.066040242338540778e-01 nan nan nan nan nan nan
3.013983430446603506e+02 2.914679680253133842e-01 nan nan nan nan nan nan
3.015983430446602824e+02 2.770526979886543395e-01 nan nan nan nan nan nan
3.017983430446603279e+02 2.633253721680244852e-01 nan nan nan nan nan nan
3.019983430446602597e+02 2.502545636052662115e-01 nan nan nan nan nan nan
3.021983430446603052e+02 2.378102037516292289e-01 nan nan nan nan nan nan
3.023983430446602370e+02 2.259635279121849916e-01 nan nan nan nan nan nan
3.025983430446602824e+02 2.146870226615888444e-01 nan nan nan nan nan nan
3.027983430446602142e+02 2.039543751716153264e-01 nan nan nan nan nan nan
3.029983430446602597e+02 1.937404243916262259e-01 nan nan nan nan nan nan
3.031983430446601915e+02 1.840211140248145527e-01 nan nan nan nan nan nan
3.033983430446602370e+02 1.747734472438304543e-01 nan nan nan nan nan nan
3.035983430446601687e+02 1.659754430911151157e-01 nan nan nan nan nan nan
3.037983430446602142e+02 1.576060945100855315e-01 nan nan nan nan nan nan
3.039983430446601460e+02 1.496453279548656257e-01 nan nan nan nan nan nan
3.041983430446601915e+02 1.420739645272690310e-01 nan nan nan nan nan nan
3.043983430446601233e+02 1.348736825911618364e-01 nan nan nan nan nan nan
3.045983430446601687e+02 1.280269818153693118e-01 nan nan nan nan nan nan
3.047983430446601005e+02 1.215171485977102478e-01 nan nan nan nan nan nan
3.049983430446601460e+02 1.153282228237342277e-01 nan nan nan nan nan nan
3.051983430446600778e+02 1.094449659151560811e-01 nan nan nan nan nan nan
3.053983430446601233e+02 1.038528301239594193e-01 nan nan nan nan nan nan
3.055983430446600551e+02 9.853792902950572752e-02 nan nan nan nan nan nan
3.057983430446601005e+02 9.348700919696641132e-02 nan nan nan nan nan nan
3.059983430446600323e+02 8.868742295671688813e-02 nan nan nan nan nan nan
3.061983430446600778e+02 8.412710226528537227e-02 nan nan nan nan nan nan
3.063983430446600096e+02 7.979453360972371678e-02 nan nan nan nan nan nan
