# Supplementary material for: OMNI-P2x universal neural network potential for excited-state simulations
Source: Nat Commun. 2026 Apr 7;17:4949. doi: 10.1038/s41467-026-71380-5 (PMC13233842; doi:10.1038/s41467-026-71380-5)
Supplement: Supplementary file 3 — Source Data [file 41467_2026_71380_MOESM3_ESM.zip › source_data/Fig5/fig_5_a.txt]

# wl_ML/nm eps_ML/M-1cm-1 wl_DFT/nm eps_DFT/M-1cm-1 EE_ML/Hartree f_ML EE_DFT/Hartree f_DFT
1.931957758089840240e+02 4.885076274294649634e-01 1.905495827812302707e+02 1.155999868655647744e-01 1.389300487935543060e-01 1.061019947588443674e-01 1.340100394770615821e-01 5.328000000000000097e-02
1.933957758089840127e+02 5.599725016417675949e-01 1.907495827812302593e+02 1.325431714863807009e-01 1.537212543189525604e-01 4.513057729452847611e-02 1.460335167057564831e-01 9.191299999999999470e-02
1.935957758089840013e+02 6.411187955893057344e-01 1.909495827812302480e+02 1.517739572430699124e-01 1.660790021221600909e-01 3.332917893528937470e-02 1.618655541357156835e-01 2.671000000000000197e-03
1.937957758089839899e+02 7.331450877126792776e-01 1.911495827812302366e+02 1.735725779557320547e-01 1.760293692350387573e-01 0.000000000000000000e+00 1.762924185444489922e-01 4.843000000000000083e-03
1.939957758089839785e+02 8.373829201749096729e-01 1.913495827812302252e+02 1.982497072340637656e-01 1.833379666011296649e-01 7.182029018402098786e-02 1.864501102912754504e-01 2.805999999999999901e-03
1.941957758089839672e+02 9.553095948031924411e-01 1.915495827812302139e+02 2.261492790498871031e-01 1.889380520831309695e-01 1.818397207021713036e-01 1.916857091924839551e-01 3.634189999999999920e-01
1.943957758089839558e+02 1.088561971990656296e+00 1.917495827812302025e+02 2.576515145047152955e-01 1.933445588996391962e-01 1.550711555242538231e-01 1.924225274333366542e-01 3.369240000000000013e-01
1.945957758089839444e+02 1.238951326531704034e+00 1.919495827812301911e+02 2.931761642442828886e-01 1.968696508556604385e-01 1.194860948085784830e-01 1.988350510719101294e-01 1.747999999999999901e-02
1.947957758089839331e+02 1.408479314743524835e+00 1.921495827812301798e+02 3.331859758884295197e-01 1.998935683320723911e-01 9.260211641192435394e-02 2.020004295848139009e-01 2.247999999999999998e-03
1.949957758089839217e+02 1.599355107313420898e+00 1.923495827812301684e+02 3.781903957105628433e-01 2.027657628059387207e-01 5.113700440376996170e-02 2.060409129741174183e-01 1.684300000000000033e-02
1.951957758089839103e+02 1.814013742076769908e+00 1.925495827812301570e+02 4.287495136151867614e-01 nan nan nan nan
1.953957758089838990e+02 2.055135750343452194e+00 1.927495827812301457e+02 4.854782602235241940e-01 nan nan nan nan
1.955957758089838876e+02 2.325668109418774332e+00 1.929495827812301343e+02 5.490508645869396354e-01 nan nan nan nan
1.957957758089838762e+02 2.628846572581804875e+00 1.931495827812301229e+02 6.202055807055930625e-01 nan nan nan nan
1.959957758089838649e+02 2.968219425954790935e+00 1.933495827812301116e+02 6.997496906378094517e-01 nan nan nan nan
1.961957758089838535e+02 3.347672719396982188e+00 1.935495827812301002e+02 7.885647915466555968e-01 nan nan nan nan
1.963957758089838421e+02 3.771457015751186415e+00 1.937495827812300888e+02 8.876123735470846654e-01 nan nan nan nan
1.965957758089838308e+02 4.244215699441958201e+00 1.939495827812300774e+02 9.979396946951721858e-01 nan nan nan nan
1.967957758089838194e+02 4.771014881534624941e+00 1.941495827812300661e+02 1.120685958905465851e+00 nan nan nan nan
1.969957758089838080e+02 5.357374933903349401e+00 1.943495827812300547e+02 1.257088802000699612e+00 nan nan nan nan
1.971957758089837967e+02 6.009303680090198441e+00 1.945495827812300433e+02 1.408491090497510978e+00 nan nan nan nan
1.973957758089837853e+02 6.733331264758806611e+00 1.947495827812300320e+02 1.576348037122112355e+00 nan nan nan nan
1.975957758089837739e+02 7.536546717331239265e+00 1.949495827812300206e+02 1.762234636441015523e+00 nan nan nan nan
1.977957758089837625e+02 8.426636218441023729e+00 1.951495827812300092e+02 1.967853423396047408e+00 nan nan nan nan
1.979957758089837512e+02 9.411923070223107146e+00 1.953495827812299979e+02 2.195042556962289559e+00 nan nan nan nan
1.981957758089837398e+02 1.050140936319875351e+01 1.955495827812299865e+02 2.445784230615958510e+00 nan nan nan nan
1.983957758089837284e+02 1.170481932359018984e+01 1.957495827812299751e+02 2.722213410822420521e+00 nan nan nan nan
1.985957758089837171e+02 1.303264431533155943e+01 1.959495827812299638e+02 3.026626904347542002e+00 nan nan nan nan
1.987957758089837057e+02 1.449618946083371185e+01 1.961495827812299524e+02 3.361492754874869426e+00 nan nan nan nan
1.989957758089836943e+02 1.610762183373143586e+01 1.963495827812299410e+02 3.729459969195230595e+00 nan nan nan nan
1.991957758089836830e+02 1.788002016541162931e+01 1.965495827812299297e+02 4.133368573141513735e+00 nan nan nan nan
1.993957758089836716e+02 1.982742599511941251e+01 1.967495827812299183e+02 4.576259997487403197e+00 nan nan nan nan
1.995957758089836602e+02 2.196489618090391005e+01 1.969495827812299069e+02 5.061387794235249871e+00 nan nan nan nan
1.997957758089836489e+02 2.430855667562644840e+01 1.971495827812298955e+02 5.592228684098979663e+00 nan nan nan nan
1.999957758089836375e+02 2.687565745877450141e+01 1.973495827812298842e+02 6.172493936569318329e+00 nan nan nan nan
2.001957758089836261e+02 2.968462850094202565e+01 1.975495827812298728e+02 6.806141084737108216e+00 nan nan nan nan
2.003957758089836148e+02 3.275513662361443323e+01 1.977495827812298614e+02 7.497385978072738766e+00 nan nan nan nan
2.005957758089836034e+02 3.610814310242244574e+01 1.979495827812298501e+02 8.250715177626075203e+00 nan nan nan nan
2.007957758089835920e+02 3.976596184732011352e+01 1.981495827812298387e+02 9.070898699635410622e+00 nan nan nan nan
2.009957758089835806e+02 4.375231797835753866e+01 1.983495827812298273e+02 9.963003115330440806e+00 nan nan nan nan
2.011957758089835693e+02 4.809240660085436048e+01 1.985495827812298160e+02 1.093240501679114196e+01 nan nan nan nan
2.013957758089835579e+02 5.281295156900232257e+01 1.987495827812298046e+02 1.198480486109002285e+01 nan nan nan nan
2.015957758089835465e+02 5.794226401226760004e+01 1.989495827812297932e+02 1.312624120760158775e+01 nan nan nan nan
2.017957758089835352e+02 6.351030038456351434e+01 1.991495827812297819e+02 1.436310536631511070e+01 nan nan nan nan
2.019957758089835238e+02 6.954871978211443206e+01 1.993495827812297705e+02 1.570215647822867489e+01 nan nan nan nan
2.021957758089835124e+02 7.609094026233093189e+01 1.995495827812297591e+02 1.715053705242800675e+01 nan nan nan nan
2.023957758089835011e+02 8.317219388295335136e+01 1.997495827812297478e+02 1.871578898825529080e+01 nan nan nan nan
2.025957758089834897e+02 9.082958016839796755e+01 1.999495827812297364e+02 2.040587011502821113e+01 nan nan nan nan
2.027957758089834783e+02 9.910211769861194853e+01 2.001495827812297250e+02 2.222917128607189952e+01 nan nan nan nan
2.029957758089834670e+02 1.080307935051008030e+02 2.003495827812297136e+02 2.419453406832246145e+01 nan nan nan nan
2.031957758089834556e+02 1.176586099490768902e+02 2.005495827812297023e+02 2.631126907346464705e+01 nan nan nan nan
2.033957758089834442e+02 1.280306287481818970e+02 2.007495827812296909e+02 2.858917498138785618e+01 nan nan nan nan
2.035957758089834329e+02 1.391940118108614968e+02 2.009495827812296795e+02 3.103855831169197899e+01 nan nan nan nan
2.037957758089834215e+02 1.511980585315402550e+02 2.011495827812296682e+02 3.367025400395672108e+01 nan nan nan nan
2.039957758089834101e+02 1.640942391951750210e+02 2.013495827812296568e+02 3.649564687249633010e+01 nan nan nan nan
2.041957758089833987e+02 1.779362241367798561e+02 2.015495827812296454e+02 3.952669400624068174e+01 nan nan nan nan
2.043957758089833874e+02 1.927799083001671079e+02 2.017495827812296341e+02 4.277594818922394637e+01 nan nan nan nan
2.045957758089833760e+02 2.086834308404482101e+02 2.019495827812296227e+02 4.625658242175691726e+01 nan nan nan nan
2.047957758089833646e+02 2.257071894170811106e+02 2.021495827812296113e+02 4.998241562674301974e+01 nan nan nan nan
2.049957758089833533e+02 2.439138488281413117e+02 2.023495827812296000e+02 5.396793962959675639e+01 nan nan nan nan
2.051957758089833419e+02 2.633683436425678792e+02 2.025495827812295886e+02 5.822834750379624325e+01 nan nan nan nan
2.053957758089833305e+02 2.841378744949395809e+02 2.027495827812295772e+02 6.277956337718711666e+01 nan nan nan nan
2.055957758089833192e+02 3.062918977173500252e+02 2.029495827812295659e+02 6.763827379657865890e+01 nan nan nan nan
2.057957758089833078e+02 3.299021079948832380e+02 2.031495827812295545e+02 7.282196074994587320e+01 nan nan nan nan
2.059957758089832964e+02 3.550424137452987452e+02 2.033495827812295431e+02 7.834893644649029909e+01 nan nan nan nan
2.061957758089832851e+02 3.817889049395250822e+02 2.035495827812295317e+02 8.423837995486233865e+01 nan nan nan nan
2.063957758089832737e+02 4.102198130978933364e+02 2.037495827812295204e+02 9.051037579892549445e+01 nan nan nan nan
2.065957758089832623e+02 4.404154632170503874e+02 2.039495827812295090e+02 9.718595460839395628e+01 nan nan nan nan
2.067957758089832510e+02 4.724582174048823049e+02 2.041495827812294976e+02 1.042871359184731119e+02 nan nan nan nan
2.069957758089832396e+02 5.064324100247557112e+02 2.043495827812294863e+02 1.118369732081520169e+02 nan nan nan nan
2.071957758089832282e+02 5.424242741765173150e+02 2.045495827812294749e+02 1.198596012609375663e+02 nan nan nan nan
2.073957758089832168e+02 5.805218593694669380e+02 2.047495827812294635e+02 1.283802859245017771e+02 nan nan nan nan
2.075957758089832055e+02 6.208149402721171555e+02 2.049495827812294522e+02 1.374254763369493162e+02 nan nan nan nan
2.077957758089831941e+02 6.633949164546463635e+02 2.051495827812294408e+02 1.470228596769225646e+02 nan nan nan nan
2.079957758089831827e+02 7.083547030726657567e+02 2.053495827812294294e+02 1.572014184827538372e+02 nan nan nan nan
2.081957758089831714e+02 7.557886124748802104e+02 2.055495827812294181e+02 1.679914905720602860e+02 nan nan nan nan
2.083957758089831600e+02 8.057922267524588733e+02 2.057495827812294067e+02 1.794248315776910658e+02 nan nan nan nan
2.085957758089831486e+02 8.584622612842456419e+02 2.059495827812293953e+02 1.915346800985993241e+02 nan nan nan nan
2.087957758089831373e+02 9.138964193691626861e+02 2.061495827812293840e+02 2.043558254451525613e+02 nan nan nan nan
2.089957758089831259e+02 9.721932380749452705e+02 2.063495827812293726e+02 2.179246779375390588e+02 nan nan nan nan
2.091957758089831145e+02 1.033451925471051027e+03 2.065495827812293612e+02 2.322793416932073569e+02 nan nan nan nan
2.093957758089831032e+02 1.097772189452151224e+03 2.067495827812293498e+02 2.474596898149540607e+02 nan nan nan nan
2.095957758089830918e+02 1.165254058397831386e+03 2.069495827812293385e+02 2.635074418651254859e+02 nan nan nan nan
2.097957758089830804e+02 1.235997693952917189e+03 2.071495827812293271e+02 2.804662434836658349e+02 nan nan nan nan
2.099957758089830691e+02 1.310103196251646295e+03 2.073495827812293157e+02 2.983817479784658531e+02 nan nan nan nan
2.101957758089830577e+02 1.387670401947081700e+03 2.075495827812293044e+02 3.173016996857314780e+02 nan nan nan nan
2.103957758089830463e+02 1.468798675444870241e+03 2.077495827812292930e+02 3.372760188659765959e+02 nan nan nan nan
2.105957758089830349e+02 1.553586693776994480e+03 2.079495827812292816e+02 3.583568878680172247e+02 nan nan nan nan
2.107957758089830236e+02 1.642132225587119592e+03 2.081495827812292703e+02 3.805988382590005585e+02 nan nan nan nan
2.109957758089830122e+02 1.734531904733026067e+03 2.083495827812292589e+02 4.040588385833772804e+02 nan nan nan nan
2.111957758089830008e+02 1.830880999045279623e+03 2.085495827812292475e+02 4.287963823778297296e+02 nan nan nan nan
2.113957758089829895e+02 1.931273174811464287e+03 2.087495827812292362e+02 4.548735760329637969e+02 nan nan nan nan
2.115957758089829781e+02 2.035800257585832469e+03 2.089495827812292248e+02 4.823552260559818023e+02 nan nan nan nan
2.117957758089829667e+02 2.144551989950688039e+03 2.091495827812292134e+02 5.113089252521481853e+02 nan nan nan nan
2.119957758089829554e+02 2.257615786881241547e+03 2.093495827812292021e+02 5.418051373066172118e+02 nan nan nan nan
2.121957758089829440e+02 2.375076489388660320e+03 2.095495827812291907e+02 5.739172792125955311e+02 nan nan nan nan
2.123957758089829326e+02 2.497016117135996410e+03 2.097495827812291793e+02 6.077218009569304513e+02 nan nan nan nan
2.125957758089829213e+02 2.623513620739259750e+03 2.099495827812291679e+02 6.432982618407825157e+02 nan nan nan nan
2.127957758089829099e+02 2.754644634481303456e+03 2.101495827812291566e+02 6.807294027806181020e+02 nan nan nan nan
2.129957758089828985e+02 2.890481230177361795e+03 2.103495827812291452e+02 7.201012139045017193e+02 nan nan nan nan
2.131957758089828872e+02 3.031091672940915487e+03 2.105495827812291338e+02 7.615029967303621561e+02 nan nan nan nan
2.133957758089828758e+02 3.176540179603945944e+03 2.107495827812291225e+02 8.050274201868664932e+02 nan nan nan nan
2.135957758089828644e+02 3.326886680549200719e+03 2.109495827812291111e+02 8.507705697145192971e+02 nan nan nan nan
2.137957758089828531e+02 3.482186585711196585e+03 2.111495827812290997e+02 8.988319886643607788e+02 nan nan nan nan
2.139957758089828417e+02 3.642490555500119171e+03 2.113495827812290884e+02 9.493147111949882628e+02 nan nan nan nan
2.141957758089828303e+02 3.807844277395657627e+03 2.115495827812290770e+02 1.002325285855460038e+03 nan nan nan nan
2.143957758089828189e+02 3.978288248948652836e+03 2.117495827812290656e+02 1.057973789032668719e+03 nan nan nan nan
2.145957758089828076e+02 4.153857567915635627e+03 2.119495827812290543e+02 1.116373827436742658e+03 nan nan nan nan
2.147957758089827962e+02 4.334581730235136092e+03 2.121495827812290429e+02 1.177642528797985960e+03 nan nan nan nan
2.149957758089827848e+02 4.520484436536760768e+03 2.123495827812290315e+02 1.241900519953004732e+03 nan nan nan nan
2.151957758089827735e+02 4.711583407851614538e+03 2.125495827812290202e+02 1.309271891507497685e+03 nan nan nan nan
2.153957758089827621e+02 4.907890211168332826e+03 2.127495827812290088e+02 1.379884148277540589e+03 nan nan nan nan
2.155957758089827507e+02 5.109410095452116366e+03 2.129495827812289974e+02 1.453868144731569373e+03 nan nan nan nan
2.157957758089827394e+02 5.316141838714054757e+03 2.131495827812289861e+02 1.531358004680482736e+03 nan nan nan nan
2.159957758089827280e+02 5.528077606686028957e+03 2.133495827812289747e+02 1.612491024495098600e+03 nan nan nan nan
2.161957758089827166e+02 5.745202823622032156e+03 2.135495827812289633e+02 1.697407559166665578e+03 nan nan nan nan
2.163957758089827053e+02 5.967496055709693792e+03 2.137495827812289519e+02 1.786250890569324383e+03 nan nan nan nan
2.165957758089826939e+02 6.194928907538329440e+03 2.139495827812289406e+02 1.879167077331788732e+03 nan nan nan nan
2.167957758089826825e+02 6.427465932028087082e+03 2.141495827812289292e+02 1.976304785780066595e+03 nan nan nan nan
2.169957758089826712e+02 6.665064554184183180e+03 2.143495827812289178e+02 2.077815101473173854e+03 nan nan nan nan
2.171957758089826598e+02 6.907675008996175166e+03 2.145495827812289065e+02 2.183851320919320642e+03 nan nan nan nan
2.173957758089826484e+02 7.155240293758200096e+03 2.147495827812288951e+02 2.294568723131571460e+03 nan nan nan nan
2.175957758089826370e+02 7.407696135040628178e+03 2.149495827812288837e+02 2.410124320758142858e+03 nan nan nan nan
2.177957758089826257e+02 7.664970970497331109e+03 2.151495827812288724e+02 2.530676590604438388e+03 nan nan nan nan
2.179957758089826143e+02 7.926985945646451000e+03 2.153495827812288610e+02 2.656385183449828219e+03 nan nan nan nan
2.181957758089826029e+02 8.193654925715234640e+03 2.155495827812288496e+02 2.787410613153114355e+03 nan nan nan nan
2.183957758089825916e+02 8.464884522592819849e+03 2.157495827812288383e+02 2.923913925136030230e+03 nan nan nan nan
2.185957758089825802e+02 8.740574136887244094e+03 2.159495827812288269e+02 3.066056344431777688e+03 nan nan nan nan
2.187957758089825688e+02 9.020616015037328907e+03 2.161495827812288155e+02 3.213998903588625126e+03 nan nan nan nan
2.189957758089825575e+02 9.304895321382879047e+03 2.163495827812288042e+02 3.367902050822478941e+03 nan nan nan nan
2.191957758089825461e+02 9.593290225051725429e+03 2.165495827812287928e+02 3.527925238920357515e+03 nan nan nan nan
2.193957758089825347e+02 9.885672001477982121e+03 2.167495827812287814e+02 3.694226495504650302e+03 nan nan nan nan
2.195957758089825234e+02 1.018190514832122608e+04 2.169495827812287700e+02 3.866961975379194882e+03 nan nan nan nan
2.197957758089825120e+02 1.048184751551608861e+04 2.171495827812287587e+02 4.046285495788348271e+03 nan nan nan nan
2.199957758089825006e+02 1.078535044913837919e+04 2.173495827812287473e+02 4.232348055531714635e+03 nan nan nan nan
2.201957758089824893e+02 1.109225894873786092e+04 2.175495827812287359e+02 4.425297338987184048e+03 nan nan nan nan
2.203957758089824779e+02 1.140241183774653655e+04 2.177495827812287246e+02 4.625277206204519644e+03 nan nan nan nan
2.205957758089824665e+02 1.171564194653991217e+04 2.179495827812287132e+02 4.832427170338781252e+03 nan nan nan nan
2.207957758089824551e+02 1.203177630769102325e+04 2.181495827812287018e+02 5.046881863797877486e+03 nan nan nan nan
2.209957758089824438e+02 1.235063636292855153e+04 2.183495827812286905e+02 5.268770494580377090e+03 nan nan nan nan
2.211957758089824324e+02 1.267203818127904742e+04 2.185495827812286791e+02 5.498216294377873055e+03 nan nan nan nan
2.213957758089824210e+02 1.299579268784712622e+04 2.187495827812286677e+02 5.735335960108678591e+03 nan nan nan nan
2.215957758089824097e+02 1.332170590266221370e+04 2.189495827812286564e+02 5.980239090639793176e+03 nan nan nan nan
2.217957758089823983e+02 1.364957918899782271e+04 2.191495827812286450e+02 6.233027620534768175e+03 nan nan nan nan
2.219957758089823869e+02 1.397920951055045589e+04 2.193495827812286336e+02 6.493795252743393576e+03 nan nan nan nan
2.221957758089823756e+02 1.431038969684531185e+04 2.195495827812286223e+02 6.762626892216829219e+03 nan nan nan nan
2.223957758089823642e+02 1.464290871622408486e+04 2.197495827812286109e+02 7.039598082495871495e+03 nan nan nan nan
2.225957758089823528e+02 1.497655195575407015e+04 2.199495827812285995e+02 7.324774447371514725e+03 nan nan nan nan
2.227957758089823415e+02 1.531110150739003984e+04 2.201495827812285881e+02 7.618211139765805456e+03 nan nan nan nan
2.229957758089823301e+02 1.564633645971173792e+04 2.203495827812285768e+02 7.919952300014469074e+03 nan nan nan nan
2.231957758089823187e+02 1.598203319455444580e+04 2.205495827812285654e+02 8.230030525762784237e+03 nan nan nan nan
2.233957758089823074e+02 1.631796568784657211e+04 2.207495827812285540e+02 8.548466355702290457e+03 nan nan nan nan
2.235957758089822960e+02 1.665390581396899506e+04 2.209495827812285427e+02 8.875267769385078282e+03 nan nan nan nan
2.237957758089822846e+02 1.698962365295060954e+04 2.211495827812285313e+02 9.210429705348526113e+03 nan nan nan nan
2.239957758089822732e+02 1.732488779981974221e+04 2.213495827812285199e+02 9.553933599772220987e+03 nan nan nan nan
2.241957758089822619e+02 1.765946567543614219e+04 2.215495827812285086e+02 9.905746947863572132e+03 nan nan nan nan
2.243957758089822505e+02 1.799312383813616179e+04 2.217495827812284972e+02 1.026582289013713125e+04 nan nan nan nan
2.245957758089822391e+02 1.832562829553348274e+04 2.219495827812284858e+02 1.063409982570497232e+04 nan nan nan nan
2.247957758089822278e+02 1.865674481583024317e+04 2.221495827812284745e+02 1.101050105464300213e+04 nan nan nan nan
2.249957758089822164e+02 1.898623923800461489e+04 2.223495827812284631e+02 1.139493445143034114e+04 nan nan nan nan
2.251957758089822050e+02 1.931387778025815351e+04 2.225495827812284517e+02 1.178729217138415515e+04 nan nan nan nan
2.253957758089821937e+02 1.963942734612109780e+04 2.227495827812284404e+02 1.218745039192421791e+04 nan nan nan nan
2.255957758089821823e+02 1.996265582763191924e+04 2.229495827812284290e+02 1.259526909040812825e+04 nan nan nan nan
2.257957758089821709e+02 2.028333240502670378e+04 2.231495827812284176e+02 1.301059186016870990e+04 nan nan nan nan
2.259957758089821596e+02 2.060122784239433167e+04 2.233495827812284062e+02 1.343324576627398346e+04 nan nan nan nan
2.261957758089821482e+02 2.091611477877329889e+04 2.235495827812283949e+02 1.386304124240313831e+04 nan nan nan nan
2.263957758089821368e+02 2.122776801419045660e+04 2.237495827812283835e+02 1.429977203010313133e+04 nan nan nan nan
2.265957758089821255e+02 2.153596479016238300e+04 2.239495827812283721e+02 1.474321516154895289e+04 nan nan nan nan
2.267957758089821141e+02 2.184048506420581180e+04 2.241495827812283608e+02 1.519313098678520146e+04 nan nan nan nan
2.269957758089821027e+02 2.214111177792613307e+04 2.243495827812283494e+02 1.564926324627339636e+04 nan nan nan nan
2.271957758089820913e+02 2.243763111827880493e+04 2.245495827812283380e+02 1.611133918941104457e+04 nan nan nan nan
2.273957758089820800e+02 2.272983277162253580e+04 2.247495827812283267e+02 1.657906973952494445e+04 nan nan nan nan
2.275957758089820686e+02 2.301751017020912695e+04 2.249495827812283153e+02 1.705214970567264390e+04 nan nan nan nan
2.277957758089820572e+02 2.330046073077943220e+04 2.251495827812283039e+02 1.753025804141622575e+04 nan nan nan nan
2.279957758089820459e+02 2.357848608496144516e+04 2.253495827812282926e+02 1.801305815055645144e+04 nan nan nan nan
2.281957758089820345e+02 2.385139230119021522e+04 2.255495827812282812e+02 1.850019823964128955e+04 nan nan nan nan
2.283957758089820231e+02 2.411899009789649426e+04 2.257495827812282698e+02 1.899131171688568429e+04 nan nan nan nan
2.285957758089820118e+02 2.438109504773433946e+04 2.259495827812282585e+02 1.948601763696034686e+04 nan nan nan nan
2.287957758089820004e+02 2.463752777264378892e+04 2.261495827812282471e+02 1.998392119093478323e+04 nan nan nan nan
2.289957758089819890e+02 2.488811412956836284e+04 2.263495827812282357e+02 2.048461424048081244e+04 nan nan nan nan
2.291957758089819777e+02 2.513268538667160465e+04 2.265495827812282243e+02 2.098767589527366727e+04 nan nan nan nan
2.293957758089819663e+02 2.537107838992038160e+04 2.267495827812282130e+02 2.149267313235553229e+04 nan nan nan nan
2.295957758089819549e+02 2.560313571992444849e+04 2.269495827812282016e+02 2.199916145606442296e+04 nan nan nan nan
2.297957758089819436e+02 2.582870583894645097e+04 2.271495827812281902e+02 2.250668559696689408e+04 nan nan nan nan
2.299957758089819322e+02 2.604764322801543676e+04 2.273495827812281789e+02 2.301478024808142436e+04 nan nan nan nan
2.301957758089819208e+02 2.625980851410043033e+04 2.275495827812281675e+02 2.352297083652870788e+04 nan nan nan nan
2.303957758089819094e+02 2.646506858731911780e+04 2.277495827812281561e+02 2.403077432860405315e+04 nan nan nan nan
2.305957758089818981e+02 2.666329670817779697e+04 2.279495827812281448e+02 2.453770006613309670e+04 nan nan nan nan
2.307957758089818867e+02 2.685437260485638399e+04 2.281495827812281334e+02 2.504325063184613100e+04 nan nan nan nan
2.309957758089818753e+02 2.703818256057118197e+04 2.283495827812281220e+02 2.554692274138944776e+04 nan nan nan nan
2.311957758089818640e+02 2.721461949106490647e+04 2.285495827812281107e+02 2.604820815948539894e+04 nan nan nan nan
2.313957758089818526e+02 2.738358301229013159e+04 2.287495827812280993e+02 2.654659463765441251e+04 nan nan nan nan
2.315957758089818412e+02 2.754497949836854968e+04 2.289495827812280879e+02 2.704156687082589633e+04 nan nan nan nan
2.317957758089818299e+02 2.769872212992210189e+04 2.291495827812280766e+02 2.753260747008764156e+04 nan nan nan nan
2.319957758089818185e+02 2.784473093288751261e+04 2.293495827812280652e+02 2.801919794875881780e+04 nan nan nan nan
2.321957758089818071e+02 2.798293280793819940e+04 2.295495827812280538e+02 2.850081971891762805e+04 nan nan nan nan
2.323957758089817958e+02 2.811326155065044441e+04 2.297495827812280424e+02 2.897695509547119218e+04 nan nan nan nan
2.325957758089817844e+02 2.823565786256232968e+04 2.299495827812280311e+02 2.944708830482481062e+04 nan nan nan nan
2.327957758089817730e+02 2.835006935328508916e+04 2.301495827812280197e+02 2.991070649519057770e+04 nan nan nan nan
2.329957758089817617e+02 2.845645053383648337e+04 2.303495827812280083e+02 3.036730074556325053e+04 nan nan nan nan
2.331957758089817503e+02 2.855476280137577851e+04 2.305495827812279970e+02 3.081636707040195688e+04 nan nan nan nan
2.333957758089817389e+02 2.864497441552842429e+04 2.307495827812279856e+02 3.125740741706674817e+04 nan nan nan nan
2.335957758089817276e+02 2.872706046649662312e+04 2.309495827812279742e+02 3.168993065309149461e+04 nan nan nan nan
2.337957758089817162e+02 2.880100283515993215e+04 2.311495827812279629e+02 3.211345354040872917e+04 nan nan nan nan
2.339957758089817048e+02 2.886679014537602052e+04 2.313495827812279515e+02 3.252750169369767173e+04 nan nan nan nan
2.341957758089816934e+02 2.892441770869888933e+04 2.315495827812279401e+02 3.293161052008194383e+04 nan nan nan nan
2.343957758089816821e+02 2.897388746173677646e+04 2.317495827812279288e+02 3.332532613747975120e+04 nan nan nan nan
2.345957758089816707e+02 2.901520789637724738e+04 2.319495827812279174e+02 3.370820626898667979e+04 nan nan nan nan
2.347957758089816593e+02 2.904839398311152036e+04 2.321495827812279060e+02 3.407982111076501315e+04 nan nan nan nan
2.349957758089816480e+02 2.907346708769391989e+04 2.323495827812278947e+02 3.443975417101119092e+04 nan nan nan nan
2.351957758089816366e+02 2.909045488137596476e+04 2.325495827812278833e+02 3.478760307768443454e+04 nan nan nan nan
2.353957758089816252e+02 2.909939124495731448e+04 2.327495827812278719e+02 3.512298035279183387e+04 nan nan nan nan
2.355957758089816139e+02 2.910031616689873044e+04 2.329495827812278606e+02 3.544551415115475538e+04 nan nan nan nan
2.357957758089816025e+02 2.909327563574376836e+04 2.331495827812278492e+02 3.575484896170660795e+04 nan nan nan nan
2.359957758089815911e+02 2.907832152709816000e+04 2.333495827812278378e+02 3.605064626951328682e+04 nan nan nan nan
2.361957758089815798e+02 2.905551148541660223e+04 2.335495827812278264e+02 3.633258517684797698e+04 nan nan nan nan
2.363957758089815684e+02 2.902490880084796663e+04 2.337495827812278151e+02 3.660036298179896403e+04 nan nan nan nan
2.365957758089815570e+02 2.898658228139019047e+04 2.339495827812278037e+02 3.685369571304261626e+04 nan nan nan nan
2.367957758089815457e+02 2.894060612060656786e+04 2.341495827812277923e+02 3.709231861956603825e+04 nan nan nan nan
2.369957758089815343e+02 2.888705976115476733e+04 2.343495827812277810e+02 3.731598661428361811e+04 nan nan nan nan
2.371957758089815229e+02 2.882602775437980017e+04 2.345495827812277696e+02 3.752447467064976809e+04 nan nan nan nan
2.373957758089815115e+02 2.875759961622104311e+04 2.347495827812277582e+02 3.771757817153239739e+04 nan nan nan nan
2.375957758089815002e+02 2.868186967968285171e+04 2.349495827812277469e+02 3.789511320977229479e+04 nan nan nan nan
2.377957758089814888e+02 2.859893694411657634e+04 2.351495827812277355e+02 3.805691684001596877e+04 nan nan nan nan
2.379957758089814774e+02 2.850890492156079927e+04 2.353495827812277241e+02 3.820284728156992787e+04 nan nan nan nan
2.381957758089814661e+02 2.841188148038428335e+04 2.355495827812277128e+02 3.833278407218387292e+04 nan nan nan nan
2.383957758089814547e+02 2.830797868647458381e+04 2.357495827812277014e+02 3.844662817282804463e+04 nan nan nan nan
2.385957758089814433e+02 2.819731264221260426e+04 2.359495827812276900e+02 3.854430202368495520e+04 nan nan nan nan
2.387957758089814320e+02 2.808000332347173753e+04 2.361495827812276787e+02 3.862574955172681075e+04 nan nan nan nan
2.389957758089814206e+02 2.795617441487635006e+04 2.363495827812276673e+02 3.869093613039860065e+04 nan nan nan nan
2.391957758089814092e+02 2.782595314355276423e+04 2.365495827812276559e+02 3.873984849206988292e+04 nan nan nan nan
2.393957758089813979e+02 2.768947011160218608e+04 2.367495827812276445e+02 3.877249459405751259e+04 nan nan nan nan
2.395957758089813865e+02 2.754685912752180229e+04 2.369495827812276332e+02 3.878890343915470294e+04 nan nan nan nan
2.397957758089813751e+02 2.739825703679724757e+04 2.371495827812276218e+02 3.878912485173001915e+04 nan nan nan nan
2.399957758089813638e+02 2.724380355188563044e+04 2.373495827812276104e+02 3.877322921058136126e+04 nan nan nan nan
2.401957758089813524e+02 2.708364108180520270e+04 2.375495827812275991e+02 3.874130713984512113e+04 nan nan nan nan
2.403957758089813410e+02 2.691791456154270054e+04 2.377495827812275877e+02 3.869346915936966980e+04 nan nan nan nan
2.405957758089813296e+02 2.674677128148713746e+04 2.379495827812275763e+02 3.862984529606298747e+04 nan nan nan nan
2.407957758089813183e+02 2.657036071709240059e+04 2.381495827812275650e+02 3.855058465781866107e+04 nan nan nan nan
2.409957758089813069e+02 2.638883435896905576e+04 2.383495827812275536e+02 3.845585497171111638e+04 nan nan nan nan
2.411957758089812955e+02 2.620234554359891990e+04 2.385495827812275422e+02 3.834584208822890650e+04 nan nan nan nan
2.413957758089812842e+02 2.601104928486334029e+04 2.387495827812275309e+02 3.822074945338699763e+04 nan nan nan nan
2.415957758089812728e+02 2.581510210656987329e+04 2.389495827812275195e+02 3.808079755062070035e+04 nan nan nan nan
2.417957758089812614e+02 2.561466187615851595e+04 2.391495827812275081e+02 3.792622331441973802e+04 nan nan nan nan
2.419957758089812501e+02 2.540988763976197515e+04 2.393495827812274968e+02 3.775727951770740765e+04 nan nan nan nan
2.421957758089812387e+02 2.520093945879117746e+04 2.395495827812274854e+02 3.757423413500885363e+04 nan nan nan nan
2.423957758089812273e+02 2.498797824821071845e+04 2.397495827812274740e+02 3.737736968348359369e+04 nan nan nan nan
2.425957758089812160e+02 2.477116561666403140e+04 2.399495827812274626e+02 3.716698254392012313e+04 nan nan nan nan
2.427957758089812046e+02 2.455066370860270763e+04 2.401495827812274513e+02 3.694338226380609558e+04 nan nan nan nan
2.429957758089811932e+02 2.432663504856893269e+04 2.403495827812274399e+02 3.670689084459532751e+04 nan nan nan nan
2.431957758089811819e+02 2.409924238777422943e+04 2.405495827812274285e+02 3.645784201529275742e+04 nan nan nan nan
2.433957758089811705e+02 2.386864855311168503e+04 2.407495827812274172e+02 3.619658049447206577e+04 nan nan nan nan
2.435957758089811591e+02 2.363501629873462662e+04 2.409495827812274058e+02 3.592346124282577512e+04 nan nan nan nan
2.437957758089811477e+02 2.339850816032643706e+04 2.411495827812273944e+02 3.563884870832844172e+04 nan nan nan nan
2.439957758089811364e+02 2.315928631218275405e+04 2.413495827812273831e+02 3.534311606606415444e+04 nan nan nan nan
2.441957758089811250e+02 2.291751242722000097e+04 2.415495827812273717e+02 3.503664445473837259e+04 nan nan nan nan
2.443957758089811136e+02 2.267334754001827605e+04 2.417495827812273603e+02 3.471982221185295930e+04 nan nan nan nan
2.445957758089811023e+02 2.242695191300207443e+04 2.419495827812273490e+02 3.439304410947923316e+04 nan nan nan nan
2.447957758089810909e+02 2.217848490585344189e+04 2.421495827812273376e+02 3.405671059251330007e+04 nan nan nan nan
2.449957758089810795e+02 2.192810484825024105e+04 2.423495827812273262e+02 3.371122702124303032e+04 nan nan nan nan
2.451957758089810682e+02 2.167596891601198149e+04 2.425495827812273149e+02 3.335700291999714682e+04 nan nan nan nan
2.453957758089810568e+02 2.142223301073233961e+04 2.427495827812273035e+02 3.299445123358019191e+04 nan nan nan nan
2.455957758089810454e+02 2.116705164297125884e+04 2.429495827812272921e+02 3.262398759313424671e+04 nan nan nan nan
2.457957758089810341e+02 2.091057781907225944e+04 2.431495827812272807e+02 3.224602959299248687e+04 nan nan nan nan
2.459957758089810227e+02 2.065296293166533360e+04 2.433495827812272694e+02 3.186099608001843080e+04 nan nan nan nan
2.461957758089810113e+02 2.039435665391111979e+04 2.435495827812272580e+02 3.146930645684722185e+04 nan nan nan nan
2.463957758089810000e+02 2.013490683753320627e+04 2.437495827812272466e+02 3.107138000036570884e+04 nan nan nan nan
2.465957758089809886e+02 1.987475941468347082e+04 2.439495827812272353e+02 3.066763519668642402e+04 nan nan nan nan
2.467957758089809772e+02 1.961405830367537055e+04 2.441495827812272239e+02 3.025848909379093311e+04 nan nan nan nan
2.469957758089809658e+02 1.935294531861846554e+04 2.443495827812272125e+02 2.984435667292909056e+04 nan nan nan nan
2.471957758089809545e+02 1.909156008297890730e+04 2.445495827812272012e+02 2.942565023978055979e+04 nan nan nan nan
2.473957758089809431e+02 1.883003994708583923e+04 2.447495827812271898e+02 2.900277883629751159e+04 nan nan nan nan
2.475957758089809317e+02 1.856851990959990871e+04 2.449495827812271784e+02 2.857614767406053215e+04 nan nan nan nan
2.477957758089809204e+02 1.830713254295140359e+04 2.451495827812271671e+02 2.814615758989847018e+04 nan nan nan nan
2.479957758089809090e+02 1.804600792275384447e+04 2.453495827812271557e+02 2.771320452443229442e+04 nan nan nan nan
2.481957758089808976e+02 1.778527356119136675e+04 2.455495827812271443e+02 2.727767902412372132e+04 nan nan nan nan
2.483957758089808863e+02 1.752505434437368967e+04 2.457495827812271330e+02 2.683996576732335598e+04 nan nan nan nan
2.485957758089808749e+02 1.726547247364819850e+04 2.459495827812271216e+02 2.640044311473091875e+04 nan nan nan nan
2.487957758089808635e+02 1.700664741085382775e+04 2.461495827812271102e+02 2.595948268460018880e+04 nan nan nan nan
2.489957758089808522e+02 1.674869582749528126e+04 2.463495827812270988e+02 2.551744895294315575e+04 nan nan nan nan
2.491957758089808408e+02 1.649173155781409514e+04 2.465495827812270875e+02 2.507469887890909376e+04 nan nan nan nan
2.493957758089808294e+02 1.623586555572696307e+04 2.467495827812270761e+02 2.463158155544004330e+04 nan nan nan nan
2.495957758089808181e+02 1.598120585559724896e+04 2.469495827812270647e+02 2.418843788523345211e+04 nan nan nan nan
2.497957758089808067e+02 1.572785753680332527e+04 2.471495827812270534e+02 2.374560028196973872e+04 nan nan nan nan
2.499957758089807953e+02 1.547592269206164565e+04 2.473495827812270420e+02 2.330339239669765084e+04 nan nan nan nan
2.501957758089807839e+02 1.522550039945982826e+04 2.475495827812270306e+02 2.286212886920468372e+04 nan nan nan nan
2.503957758089807726e+02 1.497668669815022440e+04 2.477495827812270193e+02 2.242211510413832002e+04 nan nan nan nan
2.505957758089807612e+02 1.472957456765315692e+04 2.479495827812270079e+02 2.198364707158529563e+04 nan nan nan nan
2.507957758089807498e+02 1.448425391071243394e+04 2.481495827812269965e+02 2.154701113176015861e+04 nan nan nan nan
2.509957758089807385e+02 1.424081153964620535e+04 2.483495827812269852e+02 2.111248388340302336e+04 nan nan nan nan
2.511957758089807271e+02 1.399933116613027960e+04 2.485495827812269738e+02 2.068033203543598574e+04 nan nan nan nan
2.513957758089807157e+02 1.375989339434990325e+04 2.487495827812269624e+02 2.025081230138245883e+04 nan nan nan nan
2.515957758089807044e+02 1.352257571745297719e+04 2.489495827812269511e+02 1.982417131601142319e+04 nan nan nan nan
2.517957758089806930e+02 1.328745251723463662e+04 2.491495827812269397e+02 1.940064557362825144e+04 nan nan nan nan
2.519957758089806816e+02 1.305459506698129189e+04 2.493495827812269283e+02 1.898046138739820162e+04 nan nan nan nan
2.521957758089806703e+02 1.282407153740015565e+04 2.495495827812269169e+02 1.856383486905707832e+04 nan nan nan nan
2.523957758089806589e+02 1.259594700555776581e+04 2.497495827812269056e+02 1.815097192833168083e+04 nan nan nan nan
2.525957758089806475e+02 1.237028346674918066e+04 2.499495827812268942e+02 1.774206829136845772e+04 nan nan nan nan
2.527957758089806362e+02 1.214713984921851988e+04 2.501495827812268828e+02 1.733730953744524959e+04 nan nan nan nan
2.529957758089806248e+02 1.192657203164897510e+04 2.503495827812268715e+02 1.693687115321986130e+04 nan nan nan nan
2.531957758089806134e+02 1.170863286333938595e+04 2.505495827812268601e+02 1.654091860375414035e+04 nan nan nan nan
2.533957758089806021e+02 1.149337218698342258e+04 2.507495827812268487e+02 1.614960741953717297e+04 nan nan nan nan
2.535957758089805907e+02 1.128083686396613302e+04 2.509495827812268374e+02 1.576308329871938804e+04 nan nan nan nan
2.537957758089805793e+02 1.107107080209105698e+04 2.511495827812268260e+02 1.538148222376384911e+04 nan nan nan nan
2.539957758089805679e+02 1.086411498565136935e+04 2.513495827812268146e+02 1.500493059171216555e+04 nan nan nan nan
2.541957758089805566e+02 1.066000750775683082e+04 2.515495827812268033e+02 1.463354535726163340e+04 nan nan nan nan
2.543957758089805452e+02 1.045878360482777134e+04 2.517495827812267919e+02 1.426743418784927962e+04 nan nan nan nan
2.545957758089805338e+02 1.026047569316771660e+04 2.519495827812267805e+02 1.390669562994087937e+04 nan nan nan nan
2.547957758089805225e+02 1.006511340752494471e+04 2.521495827812267692e+02 1.355141928572564211e+04 nan nan nan nan
2.549957758089805111e+02 9.872723641553342532e+03 2.523495827812267578e+02 1.320168599942586661e+04 nan nan nan nan
2.551957758089804997e+02 9.683330590083483912e+03 2.525495827812267464e+02 1.285756805243756025e+04 nan nan nan nan
2.553957758089804884e+02 9.496955793113369509e+03 2.527495827812267351e+02 1.251912936652973622e+04 nan nan nan nan
2.555957758089804770e+02 9.313618181430172626e+03 2.529495827812267237e+02 1.218642571434068850e+04 nan nan nan nan
2.557957758089804656e+02 9.133334123772994644e+03 2.531495827812267123e+02 1.185950493642522815e+04 nan nan nan nan
2.559957758089804543e+02 8.956117475448363621e+03 2.533495827812267009e+02 1.153840716411991161e+04 nan nan nan nan
2.561957758089804429e+02 8.781979628308903557e+03 2.535495827812266896e+02 1.122316504751321918e+04 nan nan nan nan
2.563957758089804315e+02 8.610929562008132052e+03 2.537495827812266782e+02 1.091380398782217890e+04 nan nan nan nan
2.565957758089804202e+02 8.442973896443374542e+03 2.539495827812266668e+02 1.061034237349864270e+04 nan nan nan nan
2.567957758089804088e+02 8.278116945300213047e+03 2.541495827812266555e+02 1.031279181940862691e+04 nan nan nan nan
2.569957758089803974e+02 8.116360770612299348e+03 2.543495827812266441e+02 1.002115740844779793e+04 nan nan nan nan
2.571957758089803860e+02 7.957705238251922310e+03 2.545495827812266327e+02 9.735437934979921920e+03 nan nan nan nan
2.573957758089803747e+02 7.802148074266678123e+03 2.547495827812266214e+02 9.455626149507377704e+03 nan nan nan nan
2.575957758089803633e+02 7.649684921979333922e+03 2.549495827812266100e+02 9.181709004005748284e+03 nan nan nan nan
2.577957758089803519e+02 7.500309399768785624e+03 2.551495827812265986e+02 8.913667897380024442e+03 nan nan nan nan
2.579957758089803406e+02 7.354013159451304091e+03 2.553495827812265873e+02 8.651478920521241889e+03 nan nan nan nan
2.581957758089803292e+02 7.210785945182267824e+03 2.555495827812265759e+02 8.395113100471862708e+03 nan nan nan nan
2.583957758089803178e+02 7.070615652800064709e+03 2.557495827812265645e+02 8.144536643226982960e+03 nan nan nan nan
2.585957758089803065e+02 6.933488389535104034e+03 2.559495827812265532e+02 7.899711174729874074e+03 nan nan nan nan
2.587957758089802951e+02 6.799388534008241550e+03 2.561495827812265134e+02 7.660593979639470490e+03 nan nan nan nan
2.589957758089802837e+02 6.668298796444432810e+03 2.563495827812265588e+02 7.427138237477209259e+03 nan nan nan nan
2.591957758089802724e+02 6.540200279029034391e+03 2.565495827812264906e+02 7.199293255782685264e+03 nan nan nan nan
2.593957758089802610e+02 6.415072536335375844e+03 2.567495827812265361e+02 6.977004699931952018e+03 nan nan nan nan
2.595957758089802496e+02 6.292893635754026036e+03 2.569495827812264679e+02 6.760214819300644194e+03 nan nan nan nan
2.597957758089802383e+02 6.173640217856087475e+03 2.571495827812265134e+02 6.548862669471664958e+03 nan nan nan nan
2.599957758089802269e+02 6.057287556624080935e+03 2.573495827812264451e+02 6.342884330218294963e+03 nan nan nan nan
2.601957758089802155e+02 5.943809619485608891e+03 2.575495827812264906e+02 6.142213119009576076e+03 nan nan nan nan
2.603957758089802041e+02 5.833179127087526467e+03 2.577495827812264224e+02 5.946779799814836224e+03 nan nan nan nan
2.605957758089801928e+02 5.725367612748997090e+03 2.579495827812264679e+02 5.756512786999261152e+03 nan nan nan nan
2.607957758089801814e+02 5.620345481534632199e+03 2.581495827812263997e+02 5.571338344130937912e+03 nan nan nan nan
2.609957758089801700e+02 5.518082068890033042e+03 2.583495827812264451e+02 5.391180777534654226e+03 nan nan nan nan
2.611957758089801587e+02 5.418545698784343585e+03 2.585495827812263769e+02 5.215962624454436991e+03 nan nan nan nan
2.613957758089801473e+02 5.321703741305940639e+03 2.587495827812264224e+02 5.045604835699432442e+03 nan nan nan nan
2.615957758089801359e+02 5.227522669659730127e+03 2.589495827812263542e+02 4.880026952674907079e+03 nan nan nan nan
2.617957758089801246e+02 5.135968116515960901e+03 2.591495827812263997e+02 4.719147278710267528e+03 nan nan nan nan
2.619957758089801132e+02 5.047004929662839459e+03 2.593495827812263315e+02 4.562883044621381487e+03 nan nan nan nan
2.621957758089801018e+02 4.960597226916779618e+03 2.595495827812263769e+02 4.411150568453942469e+03 nan nan nan nan
2.623957758089800905e+02 4.876708450246371285e+03 2.597495827812263087e+02 4.263865409378108779e+03 nan nan nan nan
2.625957758089800791e+02 4.795301419067982351e+03 2.599495827812263542e+02 4.120942515712915338e+03 nan nan nan nan
2.627957758089800677e+02 4.716338382673090564e+03 2.601495827812262860e+02 3.982296367080049095e+03 nan nan nan nan
2.629957758089800564e+02 4.639781071748996510e+03 2.603495827812263315e+02 3.847841110694296276e+03 nan nan nan nan
2.631957758089800450e+02 4.565590748957015421e+03 2.605495827812262633e+02 3.717490691816817616e+03 nan nan nan nan
2.633957758089800336e+02 4.493728258534104498e+03 2.607495827812263087e+02 3.591158978404497248e+03 nan nan nan nan
2.635957758089800222e+02 4.424154074885666887e+03 2.609495827812262405e+02 3.468759880004331990e+03 nan nan nan nan
2.637957758089800109e+02 4.356828350139599934e+03 2.611495827812262860e+02 3.350207460949160577e+03 nan nan nan nan
2.639957758089799995e+02 4.291710960633249670e+03 2.613495827812262178e+02 3.235416047924192299e+03 nan nan nan nan
2.641957758089799881e+02 4.228761552307586499e+03 2.615495827812262633e+02 3.124300331979632119e+03 nan nan nan nan
2.643957758089799768e+02 4.167939584983858367e+03 2.617495827812261950e+02 3.016775465077294939e+03 nan nan nan nan
2.645957758089799654e+02 4.109204375501053619e+03 2.619495827812262405e+02 2.912757151262549996e+03 nan nan nan nan
2.647957758089799540e+02 4.052515139693792662e+03 2.621495827812261723e+02 2.812161732564260092e+03 nan nan nan nan
2.649957758089799427e+02 3.997831033192191171e+03 2.623495827812262178e+02 2.714906269728239749e+03 nan nan nan nan
2.651957758089799313e+02 3.945111191027664972e+03 2.625495827812261496e+02 2.620908617899087403e+03 nan nan nan nan
2.653957758089799199e+02 3.894314766030080136e+03 2.627495827812261950e+02 2.530087497366789648e+03 nan nan nan nan
2.655957758089799086e+02 3.845400966003699978e+03 2.629495827812261268e+02 2.442362559502689692e+03 nan nan nan nan
2.657957758089798972e+02 3.798329089671396559e+03 2.631495827812261723e+02 2.357654448010533997e+03 nan nan nan nan
2.659957758089798858e+02 3.753058561378240483e+03 2.633495827812261041e+02 2.275884855623819021e+03 nan nan nan nan
2.661957758089798745e+02 3.709548964547485866e+03 2.635495827812261496e+02 2.196976576381912764e+03 nan nan nan nan
2.663957758089798631e+02 3.667760073883894165e+03 2.637495827812260814e+02 2.120853553621760966e+03 nan nan nan nan
2.665957758089798517e+02 3.627651886320917129e+03 2.639495827812261268e+02 2.047440923821273827e+03 nan nan nan nan
2.667957758089798403e+02 3.589184650710129063e+03 2.641495827812260586e+02 1.976665056435215092e+03 nan nan nan nan
2.669957758089798290e+02 3.552318896252956165e+03 2.643495827812261041e+02 1.908453589861700948e+03 nan nan nan nan
2.671957758089798176e+02 3.517015459676562841e+03 2.645495827812260359e+02 1.842735463681713100e+03 nan nan nan nan
2.673957758089798062e+02 3.483235511157163273e+03 2.647495827812260814e+02 1.779440947310685033e+03 nan nan nan nan
2.675957758089797949e+02 3.450940578995882788e+03 2.649495827812260131e+02 1.718501665204162009e+03 nan nan nan nan
2.677957758089797835e+02 3.420092573053706474e+03 2.651495827812260586e+02 1.659850618756145877e+03 nan nan nan nan
2.679957758089797721e+02 3.390653806953685489e+03 2.653495827812259904e+02 1.603422205030278974e+03 nan nan nan nan
2.681957758089797608e+02 3.362587019059989416e+03 2.655495827812260359e+02 1.549152232460764026e+03 nan nan nan nan
2.683957758089797494e+02 3.335855392244859559e+03 2.657495827812259677e+02 1.496977933660239387e+03 nan nan nan nan
2.685957758089797380e+02 3.310422572455979662e+03 2.659495827812260131e+02 1.446837975468243258e+03 nan nan nan nan
2.687957758089797267e+02 3.286252686098102913e+03 2.661495827812259449e+02 1.398672466373761154e+03 nan nan nan nan
2.689957758089797153e+02 3.263310356244041486e+03 2.663495827812259904e+02 1.352422961441347979e+03 nan nan nan nan
2.691957758089797039e+02 3.241560717691429545e+03 2.665495827812259222e+02 1.308032464869616888e+03 nan nan nan nan
2.693957758089796926e+02 3.220969430882989400e+03 2.667495827812259677e+02 1.265445430306523349e+03 nan nan nan nan
2.695957758089796812e+02 3.201502694708937724e+03 2.669495827812258995e+02 1.224607759044860586e+03 nan nan nan nan
2.697957758089796698e+02 3.183127258211586650e+03 2.671495827812259449e+02 1.185466796216803459e+03 nan nan nan nan
2.699957758089796584e+02 3.165810431213003994e+03 2.673495827812258767e+02 1.147971325104900870e+03 nan nan nan nan
2.701957758089796471e+02 3.149520093887762869e+03 2.675495827812259222e+02 1.112071559682159659e+03 nan nan nan nan
2.703957758089796357e+02 3.134224705303680821e+03 2.677495827812258540e+02 1.077719135492201076e+03 nan nan nan nan
2.705957758089796243e+02 3.119893310954410026e+03 2.679495827812258995e+02 1.044867098975756335e+03 nan nan nan nan
2.707957758089796130e+02 3.106495549308460340e+03 2.681495827812258312e+02 1.013469895347440797e+03 nan nan nan nan
2.709957758089796016e+02 3.094001657400213389e+03 2.683495827812258767e+02 9.834833551225644896e+02 nan nan nan nan
2.711957758089795902e+02 3.082382475489005174e+03 2.685495827812258085e+02 9.548646793908509380e+02 nan nan nan nan
2.713957758089795789e+02 3.071609450813205967e+03 2.687495827812258540e+02 9.275724239298800740e+02 nan nan nan nan
2.715957758089795675e+02 3.061654640466669662e+03 2.689495827812257858e+02 9.015664822482115142e+02 nan nan nan nan
2.717957758089795561e+02 3.052490713425656850e+03 2.691495827812258312e+02 8.768080676437788270e+02 nan nan nan nan
2.719957758089795448e+02 3.044090951754662456e+03 2.693495827812257630e+02 8.532596943607361482e+02 nan nan nan nan
2.721957758089795334e+02 3.036429251020151696e+03 2.695495827812258085e+02 8.308851579233124767e+02 nan nan nan nan
2.723957758089795220e+02 3.029480119941496469e+03 2.697495827812257403e+02 8.096495147227574307e+02 nan nan nan nan
2.725957758089795107e+02 3.023218679308788978e+03 2.699495827812257858e+02 7.895190609292732233e+02 nan nan nan nan
2.727957758089794993e+02 3.017620660197432244e+03 2.701495827812257176e+02 7.704613107981572284e+02 nan nan nan nan
2.729957758089794879e+02 3.012662401509640858e+03 2.703495827812257630e+02 7.524449744353298684e+02 nan nan nan nan
2.731957758089794766e+02 3.008320846873142727e+03 2.705495827812256948e+02 7.354399350849043913e+02 nan nan nan nan
2.733957758089794652e+02 3.004573540927431168e+03 2.707495827812257403e+02 7.194172259975811130e+02 nan nan nan nan
2.735957758089794538e+02 3.001398625027998150e+03 2.709495827812256721e+02 7.043490069360917687e+02 nan nan nan nan
2.737957758089794424e+02 2.998774832398970375e+03 2.711495827812257176e+02 6.902085403703764541e+02 nan nan nan nan
2.739957758089794311e+02 2.996681482764446628e+03 2.713495827812256493e+02 6.769701674126592934e+02 nan nan nan nan
2.741957758089794197e+02 2.995098476488791221e+03 2.715495827812256948e+02 6.646092835392331608e+02 nan nan nan nan
2.743957758089794083e+02 2.994006288255905929e+03 2.717495827812256266e+02 6.531023141434225181e+02 nan nan nan nan
2.745957758089793970e+02 2.993385960317338231e+03 2.719495827812256721e+02 6.424266899610172459e+02 nan nan nan nan
2.747957758089793856e+02 2.993219095338754414e+03 2.721495827812256039e+02 6.325608224072647090e+02 nan nan nan nan
2.749957758089793742e+02 2.993487848874038264e+03 2.723495827812256493e+02 6.234840788615928204e+02 nan nan nan nan
2.751957758089793629e+02 2.994174921495908166e+03 2.725495827812255811e+02 6.151767579341136525e+02 nan nan nan nan
2.753957758089793515e+02 2.995263550611489336e+03 2.727495827812256266e+02 6.076200647453167676e+02 nan nan nan nan
2.755957758089793401e+02 2.996737501990909550e+03 2.729495827812255584e+02 6.007960862484061408e+02 nan nan nan nan
2.757957758089793288e+02 2.998581061036411484e+03 2.731495827812256039e+02 5.946877666212582199e+02 nan nan nan nan
2.759957758089793174e+02 3.000779023819010945e+03 2.733495827812255357e+02 5.892788827532231153e+02 nan nan nan nan
2.761957758089793060e+02 3.003316687909114535e+03 2.735495827812255811e+02 5.845540198497469646e+02 nan nan nan nan
2.763957758089792947e+02 3.006179843026929120e+03 2.737495827812255129e+02 5.804985471761676763e+02 nan nan nan nan
2.765957758089792833e+02 3.009354761537847025e+03 2.739495827812255584e+02 5.770985939600354868e+02 nan nan nan nan
2.767957758089792719e+02 3.012828188817333285e+03 2.741495827812254902e+02 5.743410254698264907e+02 nan nan nan nan
2.769957758089792605e+02 3.016587333509100517e+03 2.743495827812255357e+02 5.722134192861301472e+02 nan nan nan nan
2.771957758089792492e+02 3.020619857699683962e+03 2.745495827812254674e+02 5.707040417800816385e+02 nan nan nan nan
2.773957758089792378e+02 3.024913867031722930e+03 2.747495827812255129e+02 5.698018248122169780e+02 nan nan nan nan
2.775957758089792264e+02 3.029457900777493705e+03 2.749495827812254447e+02 5.694963426637415296e+02 nan nan nan nan
2.777957758089792151e+02 3.034240921893446739e+03 2.751495827812254902e+02 5.697777892108672404e+02 nan nan nan nan
2.779957758089792037e+02 3.039252307075640147e+03 2.753495827812254220e+02 5.706369553517689610e+02 nan nan nan nan
2.781957758089791923e+02 3.044481836835187551e+03 2.755495827812254674e+02 5.720652066946028071e+02 nan nan nan nan
2.783957758089791810e+02 3.049919685611888326e+03 2.757495827812253992e+02 5.740544615140297537e+02 nan nan nan nan
2.785957758089791696e+02 3.055556411943423882e+03 2.759495827812254447e+02 5.765971689827871387e+02 nan nan nan nan
2.787957758089791582e+02 3.061382948706594561e+03 2.761495827812253765e+02 5.796862876839505816e+02 nan nan nan nan
2.789957758089791469e+02 3.067390593446118146e+03 2.763495827812254220e+02 5.833152644088082752e+02 nan nan nan nan
2.791957758089791355e+02 3.073570998805734689e+03 2.765495827812253538e+02 5.874780132444815308e+02 nan nan nan nan
2.793957758089791241e+02 3.079916163075340592e+03 2.767495827812253992e+02 5.921688949548627079e+02 nan nan nan nan
2.795957758089791128e+02 3.086418420867026725e+03 2.769495827812253310e+02 5.973826966577469193e+02 nan nan nan nan
2.797957758089791014e+02 3.093070433931996831e+03 2.771495827812253765e+02 6.031146118006321331e+02 nan nan nan nan
2.799957758089790900e+02 3.099865182129381083e+03 2.773495827812253083e+02 6.093602204370538402e+02 nan nan nan nan
2.801957758089790786e+02 3.106795954557119330e+03 2.775495827812253538e+02 6.161154698050376055e+02 nan nan nan nan
2.803957758089790673e+02 3.113856340854127211e+03 2.777495827812252855e+02 6.233766552087473656e+02 nan nan nan nan
2.805957758089790559e+02 3.121040222682118838e+03 2.779495827812253310e+02 6.311404012042489740e+02 nan nan nan nan
2.807957758089790445e+02 3.128341765394538470e+03 2.781495827812252628e+02 6.394036430898181607e+02 nan nan nan nan
2.809957758089790332e+02 3.135755409899209553e+03 2.783495827812253083e+02 6.481636087012832377e+02 nan nan nan nan
2.811957758089790218e+02 3.143275864720379559e+03 2.785495827812252401e+02 6.574178005123351340e+02 nan nan nan nan
2.813957758089790104e+02 3.150898098265106455e+03 2.787495827812252855e+02 6.671639780399877964e+02 nan nan nan nan
2.815957758089789991e+02 3.158617331297991768e+03 2.789495827812252173e+02 6.774001405548297043e+02 nan nan nan nan
2.817957758089789877e+02 3.166429029627490763e+03 2.791495827812252628e+02 6.881245100960529726e+02 nan nan nan nan
2.819957758089789763e+02 3.174328897006244460e+03 2.793495827812251946e+02 6.993355147907362834e+02 nan nan nan nan
2.821957758089789650e+02 3.182312868247083316e+03 2.795495827812252401e+02 7.110317724772534120e+02 nan nan nan nan
2.823957758089789536e+02 3.190377102555586589e+03 2.797495827812251719e+02 7.232120746322985951e+02 nan nan nan nan
2.825957758089789422e+02 3.198517977079378852e+03 2.799495827812252173e+02 7.358753706013427518e+02 nan nan nan nan
2.827957758089789309e+02 3.206732080673598830e+03 2.801495827812251491e+02 7.490207521320699016e+02 nan nan nan nan
2.829957758089789195e+02 3.215016207881309583e+03 2.803495827812251946e+02 7.626474382107090833e+02 nan nan nan nan
2.831957758089789081e+02 3.223367353126958733e+03 2.805495827812251264e+02 7.767547602008856984e+02 nan nan nan nan
2.833957758089788967e+02 3.231782705120350784e+03 2.807495827812251719e+02 7.913421472850981218e+02 nan nan nan nan
2.835957758089788854e+02 3.240259641468005157e+03 2.809495827812251036e+02 8.064091122085052348e+02 nan nan nan nan
2.837957758089788740e+02 3.248795723488184649e+03 2.811495827812251491e+02 8.219552373254216491e+02 nan nan nan nan
2.839957758089788626e+02 3.257388691225327875e+03 2.813495827812250809e+02 8.379801609483695302e+02 nan nan nan nan
2.841957758089788513e+02 3.266036458659117670e+03 2.815495827812251264e+02 8.544835640002439732e+02 nan nan nan nan
2.843957758089788399e+02 3.274737109102909471e+03 2.817495827812250582e+02 8.714651569696856086e+02 nan nan nan nan
2.845957758089788285e+02 3.283488890785798503e+03 2.819495827812251036e+02 8.889246671704743221e+02 nan nan nan nan
2.847957758089788172e+02 3.292290212612183495e+03 2.821495827812250354e+02 9.068618263052404700e+02 nan nan nan nan
2.849957758089788058e+02 3.301139640092267200e+03 2.823495827812250809e+02 9.252763583344725475e+02 nan nan nan nan
2.851957758089787944e+02 3.310035891436599286e+03 2.825495827812250127e+02 9.441679676514362427e+02 nan nan nan nan
2.853957758089787831e+02 3.318977833807429761e+03 2.827495827812250582e+02 9.635363275641527707e+02 nan nan nan nan
2.855957758089787717e+02 3.327964479719315023e+03 2.829495827812249900e+02 9.833810690851787513e+02 nan nan nan nan
2.857957758089787603e+02 3.336994983581205815e+03 2.831495827812250354e+02 1.003701770030689318e+03 nan nan nan nan
2.859957758089787490e+02 3.346068638371948509e+03 2.833495827812249672e+02 1.024497944429657309e+03 nan nan nan nan
2.861957758089787376e+02 3.355184872440987419e+03 2.835495827812250127e+02 1.045769032244828168e+03 nan nan nan nan
2.863957758089787262e+02 3.364343246425844882e+03 2.837495827812249445e+02 1.067514389406458349e+03 nan nan nan nan
2.865957758089787148e+02 3.373543450277810280e+03 2.839495827812249900e+02 1.089733278160605323e+03 nan nan nan nan
2.867957758089787035e+02 3.382785300387236475e+03 2.841495827812249217e+02 1.112424857733080898e+03 nan nan nan nan
2.869957758089786921e+02 3.392068736799613816e+03 2.843495827812249672e+02 1.135588175310939732e+03 nan nan nan nan
2.871957758089786807e+02 3.401393820513739684e+03 2.845495827812248990e+02 1.159222157342625451e+03 nan nan nan nan
2.873957758089786694e+02 3.410760730853073255e+03 2.847495827812249445e+02 1.183325601158777545e+03 nan nan nan nan
2.875957758089786580e+02 3.420169762901555714e+03 2.849495827812248763e+02 1.207897166914771333e+03 nan nan nan nan
2.877957758089786466e+02 3.429621324995095620e+03 2.851495827812249217e+02 1.232935369856993248e+03 nan nan nan nan
2.879957758089786353e+02 3.439115936260028775e+03 2.853495827812248535e+02 1.258438572913912139e+03 nan nan nan nan
2.881957758089786239e+02 3.448654224189948764e+03 2.855495827812248990e+02 1.284404979613856767e+03 nan nan nan nan
2.883957758089786125e+02 3.458236922252418481e+03 2.857495827812248308e+02 1.310832627330525611e+03 nan nan nan nan
2.885957758089786012e+02 3.467864867517233506e+03 2.859495827812248763e+02 1.337719380857992519e+03 nan nan nan nan
2.887957758089785898e+02 3.477538998298003207e+03 2.861495827812248081e+02 1.365062926316017183e+03 nan nan nan nan
2.889957758089785784e+02 3.487260351799121963e+03 2.863495827812248535e+02 1.392860765387398942e+03 nan nan nan nan
2.891957758089785671e+02 3.497030061760291574e+03 2.865495827812247853e+02 1.421110209887912333e+03 nan nan nan nan
2.893957758089785557e+02 3.506849356091072423e+03 2.867495827812248308e+02 1.449808376670310054e+03 nan nan nan nan
2.895957758089785443e+02 3.516719554488155154e+03 2.869495827812247626e+02 1.478952182862749851e+03 nan nan nan nan
2.897957758089785330e+02 3.526642066028308363e+03 2.871495827812248081e+02 1.508538341442840419e+03 nan nan nan nan
2.899957758089785216e+02 3.536618386730266138e+03 2.873495827812247398e+02 1.538563357147256966e+03 nan nan nan nan
2.901957758089785102e+02 3.546650097079133502e+03 2.875495827812247853e+02 1.569023522718031700e+03 nan nan nan nan
2.903957758089784988e+02 3.556738859507141115e+03 2.877495827812247171e+02 1.599914915484927633e+03 nan nan nan nan
2.905957758089784875e+02 3.566886415824999858e+03 2.879495827812247626e+02 1.631233394284605993e+03 nan nan nan nan
2.907957758089784761e+02 3.577094584598391066e+03 2.881495827812246944e+02 1.662974596715802363e+03 nan nan nan nan
2.909957758089784647e+02 3.587365258464545150e+03 2.883495827812247398e+02 1.695133936730656160e+03 nan nan nan nan
2.911957758089784534e+02 3.597700401384107408e+03 2.885495827812246716e+02 1.727706602561004274e+03 nan nan nan nan
2.913957758089784420e+02 3.608102045824076868e+03 2.887495827812247171e+02 1.760687554979320566e+03 nan nan nan nan
2.915957758089784306e+02 3.618572289867744985e+03 2.889495827812246489e+02 1.794071525892718910e+03 nan nan nan nan
2.917957758089784193e+02 3.629113294248180864e+03 2.891495827812246944e+02 1.827853017269135762e+03 nan nan nan nan
2.919957758089784079e+02 3.639727279302011993e+03 2.893495827812246262e+02 1.862026300393581323e+03 nan nan nan nan
2.921957758089783965e+02 3.650416521840834321e+03 2.895495827812246716e+02 1.896585415453246469e+03 nan nan nan nan
2.923957758089783852e+02 3.661183351937847419e+03 2.897495827812246034e+02 1.931524171448557581e+03 nan nan nan nan
2.925957758089783738e+02 3.672030149627815717e+03 2.899495827812246489e+02 1.966836146428644724e+03 nan nan nan nan
2.927957758089783624e+02 3.682959341518793281e+03 2.901495827812245807e+02 2.002514688047686150e+03 nan nan nan nan
2.929957758089783511e+02 3.693973397314562135e+03 2.903495827812246262e+02 2.038552914440029099e+03 nan nan nan nan
2.931957758089783397e+02 3.705074826247023793e+03 2.905495827812245579e+02 2.074943715409956440e+03 nan nan nan nan
2.933957758089783283e+02 3.716266173418312974e+03 2.907495827812246034e+02 2.111679753933563461e+03 nan nan nan nan
2.935957758089783169e+02 3.727550016052683532e+03 2.909495827812245352e+02 2.148753467967895176e+03 nan nan nan nan
2.937957758089783056e+02 3.738928959658762778e+03 2.911495827812245807e+02 2.186157072564245482e+03 nan nan nan nan
2.939957758089782942e+02 3.750405634103045031e+03 2.913495827812245125e+02 2.223882562280363800e+03 nan nan nan nan
2.941957758089782828e+02 3.761982689595910415e+03 2.915495827812245579e+02 2.261921713887627448e+03 nan nan nan nan
2.943957758089782715e+02 3.773662792591947891e+03 2.917495827812244897e+02 2.300266089367528821e+03 nan nan nan nan
2.945957758089782601e+02 3.785448621606564302e+03 2.919495827812245352e+02 2.338907039192974025e+03 nan nan nan nan
2.947957758089782487e+02 3.797342862951383722e+03 2.921495827812244670e+02 2.377835705888078792e+03 nan nan nan nan
2.949957758089782374e+02 3.809348206391189706e+03 2.923495827812245125e+02 2.417043027861442624e+03 nan nan nan nan
2.951957758089782260e+02 3.821467340725598206e+03 2.925495827812244443e+02 2.456519743506004033e+03 nan nan nan nan
2.953957758089782146e+02 3.833702949298919521e+03 2.927495827812244897e+02 2.496256395559959856e+03 nan nan nan nan
2.955957758089782033e+02 3.846057705442069164e+03 2.929495827812244215e+02 2.536243335721391759e+03 nan nan nan nan
2.957957758089781919e+02 3.858534267850585366e+03 2.931495827812244670e+02 2.576470729510258934e+03 nan nan nan nan
2.959957758089781805e+02 3.871135275903238380e+03 2.933495827812243988e+02 2.616928561370261832e+03 nan nan nan nan
2.961957758089781692e+02 3.883863344925970068e+03 2.935495827812244443e+02 2.657606640003548819e+03 nan nan nan nan
2.963957758089781578e+02 3.896721061406082299e+03 2.937495827812243760e+02 2.698494603930148060e+03 nan nan nan nan
2.965957758089781464e+02 3.909710978162016545e+03 2.939495827812244215e+02 2.739581927265032846e+03 nan nan nan nan
2.967957758089781350e+02 3.922835609474135708e+03 2.941495827812243533e+02 2.780857925703852743e+03 nan nan nan nan
2.969957758089781237e+02 3.936097426182361687e+03 2.943495827812243988e+02 2.822311762709937739e+03 nan nan nan nan
2.971957758089781123e+02 3.949498850756443062e+03 2.945495827812243306e+02 2.863932455893331280e+03 nan nan nan nan
2.973957758089781009e+02 3.963042252345208908e+03 2.947495827812243760e+02 2.905708883573946878e+03 nan nan nan nan
2.975957758089780896e+02 3.976729941810911441e+03 2.949495827812243078e+02 2.947629791519121682e+03 nan nan nan nan
2.977957758089780782e+02 3.990564166755349561e+03 2.951495827812243533e+02 2.989683799847523915e+03 nan nan nan nan
2.979957758089780668e+02 4.004547106544272538e+03 2.953495827812242851e+02 3.031859410089350604e+03 nan nan nan nan
2.981957758089780555e+02 4.018680867336920528e+03 2.955495827812243306e+02 3.074145012394271816e+03 nan nan nan nan
2.983957758089780441e+02 4.032967477127560869e+03 2.957495827812242624e+02 3.116528892876867758e+03 nan nan nan nan
2.985957758089780327e+02 4.047408880806017805e+03 2.959495827812243078e+02 3.158999241090948544e+03 nan nan nan nan
2.987957758089780214e+02 4.062006935244251054e+03 2.961495827812242396e+02 3.201544157622034618e+03 nan nan nan nan
2.989957758089780100e+02 4.076763404416175945e+03 2.963495827812242851e+02 3.244151661789215268e+03 nan nan nan nan
2.991957758089779986e+02 4.091679954557825567e+03 2.965495827812242169e+02 3.286809699445625483e+03 nan nan nan nan
2.993957758089779873e+02 4.106758149375126777e+03 2.967495827812242624e+02 3.329506150868533041e+03 nan nan nan nan
2.995957758089779759e+02 4.121999445306548296e+03 2.969495827812241942e+02 3.372228838728029586e+03 nan nan nan nan
2.997957758089779645e+02 4.137405186847737241e+03 2.971495827812242396e+02 3.414965536125485869e+03 nan nan nan nan
2.999957758089779531e+02 4.152976601945508264e+03 2.973495827812241714e+02 3.457703974690440646e+03 nan nan nan nan
3.001957758089779418e+02 4.168714797468236611e+03 2.975495827812242169e+02 3.500431852727196201e+03 nan nan nan nan
3.003957758089779304e+02 4.184620754759810552e+03 2.977495827812241487e+02 3.543136843399769532e+03 nan nan nan nan
3.005957758089779190e+02 4.200695325284280443e+03 2.979495827812241942e+02 3.585806602946248404e+03 nan nan nan nan
3.007957758089779077e+02 4.216939226368054733e+03 2.981495827812241259e+02 3.628428778911758400e+03 nan nan nan nan
3.009957758089778963e+02 4.233353037046646932e+03 2.983495827812241714e+02 3.670991018390640420e+03 nan nan nan nan
3.011957758089778849e+02 4.249937194022626500e+03 2.985495827812241032e+02 3.713480976267307597e+03 nan nan nan nan
3.013957758089778736e+02 4.266691987741568482e+03 2.987495827812241487e+02 3.755886323446665301e+03 nan nan nan nan
3.015957758089778622e+02 4.283617558592351088e+03 2.989495827812240805e+02 3.798194755063515004e+03 nan nan nan nan
3.017957758089778508e+02 4.300713893238263154e+03 2.991495827812241259e+02 3.840393998662163540e+03 nan nan nan nan
3.019957758089778395e+02 4.317980821085098796e+03 2.993495827812240577e+02 3.882471822335616707e+03 nan nan nan nan
3.021957758089778281e+02 4.335418010892219172e+03 2.995495827812241032e+02 3.924416042816127629e+03 nan nan nan nan
3.023957758089778167e+02 4.353024967532440314e+03 2.997495827812240350e+02 3.966214533506506541e+03 nan nan nan nan
3.025957758089778054e+02 4.370801028906334977e+03 2.999495827812240805e+02 4.007855232444229841e+03 nan nan nan nan
3.027957758089777940e+02 4.388745363016435476e+03 3.001495827812240123e+02 4.049326150188307565e+03 nan nan nan nan
3.029957758089777826e+02 4.406856965206451605e+03 3.003495827812240577e+02 4.090615377620925301e+03 nan nan nan nan
3.031957758089777712e+02 4.425134655570504947e+03 3.005495827812239895e+02 4.131711093654462275e+03 nan nan nan nan
3.033957758089777599e+02 4.443577076537117136e+03 3.007495827812240350e+02 4.172601572836078958e+03 nan nan nan nan
3.035957758089777485e+02 4.462182690632401318e+03 3.009495827812239668e+02 4.213275192841000717e+03 nan nan nan nan
3.037957758089777371e+02 4.480949778426685043e+03 3.011495827812240123e+02 4.253720441846994618e+03 nan nan nan nan
3.039957758089777258e+02 4.499876436668517272e+03 3.013495827812239440e+02 4.293925925781715705e+03 nan nan nan nan
3.041957758089777144e+02 4.518960576609735654e+03 3.015495827812239895e+02 4.333880375435734095e+03 nan nan nan nan
3.043957758089777030e+02 4.538199922525066540e+03 3.017495827812239213e+02 4.373572653433493542e+03 nan nan nan nan
3.045957758089776917e+02 4.557592010429268157e+03 3.019495827812239668e+02 4.412991761055548523e+03 nan nan nan nan
3.047957758089776803e+02 4.577134186994743686e+03 3.021495827812238986e+02 4.452126844904640166e+03 nan nan nan nan
3.049957758089776689e+02 4.596823608672169030e+03 3.023495827812239440e+02 4.490967203409640206e+03 nan nan nan nan
3.051957758089776576e+02 4.616657241016353510e+03 3.025495827812238758e+02 4.529502293160431691e+03 nan nan nan nan
3.053957758089776462e+02 4.636631858219310743e+03 3.027495827812239213e+02 4.567721735068322232e+03 nan nan nan nan
3.055957758089776348e+02 4.656744042852185885e+03 3.029495827812238531e+02 4.605615320345451437e+03 nan nan nan nan
3.057957758089776235e+02 4.676990185817408928e+03 3.031495827812238986e+02 4.643173016298617767e+03 nan nan nan nan
3.059957758089776121e+02 4.697366486512089978e+03 3.033495827812238304e+02 4.680384971931452128e+03 nan nan nan nan
3.061957758089776007e+02 4.717868953203481396e+03 3.035495827812238758e+02 4.717241523350766329e+03 nan nan nan nan
3.063957758089775893e+02 4.738493403616810610e+03 3.037495827812238076e+02 4.753733198972037826e+03 nan nan nan nan
3.065957758089775780e+02 4.759235465735790967e+03 3.039495827812238531e+02 4.789850724520048061e+03 nan nan nan nan
3.067957758089775666e+02 4.780090578815505069e+03 3.041495827812237849e+02 4.825585027820403411e+03 nan nan nan nan
3.069957758089775552e+02 4.801053994607244931e+03 3.043495827812238304e+02 4.860927243378706407e+03 nan nan nan nan
3.071957758089775439e+02 4.822120778794601392e+03 3.045495827812237621e+02 4.895868716743539153e+03 nan nan nan nan
3.073957758089775325e+02 4.843285812639642245e+03 3.047495827812238076e+02 4.930401008650693257e+03 nan nan nan nan
3.075957758089775211e+02 4.864543794837868518e+03 3.049495827812237394e+02 4.964515898945564913e+03 nan nan nan nan
3.077957758089775098e+02 4.885889243580341827e+03 3.051495827812237849e+02 4.998205390281603286e+03 nan nan nan nan
3.079957758089774984e+02 4.907316498821001915e+03 3.053495827812237167e+02 5.031461711592441134e+03 nan nan nan nan
3.081957758089774870e+02 4.928819724746945212e+03 3.055495827812237621e+02 5.064277321336394380e+03 nan nan nan nan
3.083957758089774757e+02 4.950392912449285177e+03 3.057495827812236939e+02 5.096644910511182388e+03 nan nan nan nan
3.085957758089774643e+02 4.972029882791676755e+03 3.059495827812237394e+02 5.128557405438556088e+03 nan nan nan nan
3.087957758089774529e+02 4.993724289473641875e+03 3.061495827812236712e+02 5.160007970317248692e+03 nan nan nan nan
3.089957758089774416e+02 5.015469622285318110e+03 3.063495827812237167e+02 5.190990009544327222e+03 nan nan nan nan
3.091957758089774302e+02 5.037259210550099851e+03 3.065495827812236485e+02 5.221497169804189980e+03 nan nan nan nan
3.093957758089774188e+02 5.059086226751453978e+03 3.067495827812236939e+02 5.251523341925902059e+03 nan nan nan nan
3.095957758089774075e+02 5.080943690339839122e+03 3.069495827812236257e+02 5.281062662508536050e+03 nan nan nan nan
3.097957758089773961e+02 5.102824471715518484e+03 3.071495827812236712e+02 5.310109515315976751e+03 nan nan nan nan
3.099957758089773847e+02 5.124721296382783294e+03 3.073495827812236030e+02 5.338658532441319039e+03 nan nan nan nan
3.101957758089773733e+02 5.146626749270905748e+03 3.075495827812236485e+02 5.366704595242983487e+03 nan nan nan nan
3.103957758089773620e+02 5.168533279216949268e+03 3.077495827812235802e+02 5.394242835053179078e+03 nan nan nan nan
3.105957758089773506e+02 5.190433203605371091e+03 3.079495827812236257e+02 5.421268633661380591e+03 nan nan nan nan
3.107957758089773392e+02 5.212318713159081199e+03 3.081495827812235575e+02 5.447777623574102108e+03 nan nan nan nan
3.109957758089773279e+02 5.234181876876607021e+03 3.083495827812236030e+02 5.473765688053907979e+03 nan nan nan nan
3.111957758089773165e+02 5.256014647109689577e+03 3.085495827812235348e+02 5.499228960939781246e+03 nan nan nan nan
3.113957758089773051e+02 5.277808864775515758e+03 3.087495827812235802e+02 5.524163826252050058e+03 nan nan nan nan
3.115957758089772938e+02 5.299556264697773258e+03 3.089495827812235120e+02 5.548566917584532348e+03 nan nan nan nan
3.117957758089772824e+02 5.321248481070309936e+03 3.091495827812235575e+02 5.572435117287644061e+03 nan nan nan nan
3.119957758089772710e+02 5.342877053037352198e+03 3.093495827812234893e+02 5.595765555445500468e+03 nan nan nan nan
3.121957758089772597e+02 5.364433430383866835e+03 3.095495827812235348e+02 5.618555608651178773e+03 nan nan nan nan
3.123957758089772483e+02 5.385908979329712565e+03 3.097495827812234666e+02 5.640802898583723618e+03 nan nan nan nan
3.125957758089772369e+02 5.407294988421007474e+03 3.099495827812235120e+02 5.662505290391318340e+03 nan nan nan nan
3.127957758089772256e+02 5.428582674512156700e+03 3.101495827812234438e+02 5.683660890884647415e+03 nan nan nan nan
3.129957758089772142e+02 5.449763188831791012e+03 3.103495827812234893e+02 5.704268046545288598e+03 nan nan nan nan
3.131957758089772028e+02 5.470827623125925129e+03 3.105495827812234211e+02 5.724325341353433032e+03 nan nan nan nan
3.133957758089771914e+02 5.491767015871472722e+03 3.107495827812234666e+02 5.743831594440140179e+03 nan nan nan nan
3.135957758089771801e+02 5.512572358553238701e+03 3.109495827812233983e+02 5.762785857568785104e+03 nan nan nan nan
3.137957758089771687e+02 5.533234601997548452e+03 3.111495827812234438e+02 5.781187412451105047e+03 nan nan nan nan
3.139957758089771573e+02 5.553744662755538229e+03 3.113495827812233756e+02 5.799035767902854786e+03 nan nan nan nan
3.141957758089771460e+02 5.574093429529136301e+03 3.115495827812234211e+02 5.816330656844743316e+03 nan nan nan nan
3.143957758089771346e+02 5.594271769632827272e+03 3.117495827812233529e+02 5.833072033153835037e+03 nan nan nan nan
3.145957758089771232e+02 5.614270535484196444e+03 3.119495827812233983e+02 5.849260068371351736e+03 nan nan nan nan
3.147957758089771119e+02 5.634080571116336614e+03 3.121495827812233301e+02 5.864895148272283222e+03 nan nan nan nan
3.149957758089771005e+02 5.653692718705139669e+03 3.123495827812233756e+02 5.879977869302858380e+03 nan nan nan nan
3.151957758089770891e+02 5.673097825104646290e+03 3.125495827812233074e+02 5.894509034891543706e+03 nan nan nan nan
3.153957758089770778e+02 5.692286748383514350e+03 3.127495827812233529e+02 5.908489651639640215e+03 nan nan nan nan
3.155957758089770664e+02 5.711250364355851161e+03 3.129495827812232847e+02 5.921920925397399515e+03 nan nan nan nan
3.157957758089770550e+02 5.729979573099587469e+03 3.131495827812233301e+02 5.934804257231767224e+03 nan nan nan nan
3.159957758089770437e+02 5.748465305455765701e+03 3.133495827812232619e+02 5.947141239291728198e+03 nan nan nan nan
3.161957758089770323e+02 5.766698529502066776e+03 3.135495827812233074e+02 5.958933650577554545e+03 nan nan nan nan
3.163957758089770209e+02 5.784670256994038027e+03 3.137495827812232392e+02 5.970183452619856325e+03 nan nan nan nan
3.165957758089770095e+02 5.802371549767596662e+03 3.139495827812232847e+02 5.980892785074823223e+03 nan nan nan nan
3.167957758089769982e+02 5.819793526096417736e+03 3.141495827812232164e+02 5.991063961241589823e+03 nan nan nan nan
3.169957758089769868e+02 5.836927366997956597e+03 3.143495827812232619e+02 6.000699463508083682e+03 nan nan nan nan
3.171957758089769754e+02 5.853764322481963063e+03 3.145495827812231937e+02 6.009801938731276095e+03 nan nan nan nan
3.173957758089769641e+02 5.870295717735450125e+03 3.147495827812232392e+02 6.018374193558162006e+03 nan nan nan nan
3.175957758089769527e+02 5.886512959238229996e+03 3.149495827812231710e+02 6.026419189693352564e+03 nan nan nan nan
3.177957758089769413e+02 5.902407540803218581e+03 3.151495827812232164e+02 6.033940039119503126e+03 nan nan nan nan
3.179957758089769300e+02 5.917971049535858583e+03 3.153495827812231482e+02 6.040939999276439266e+03 nan nan nan nan
3.181957758089769186e+02 5.933195171707190639e+03 3.155495827812231937e+02 6.047422468205005316e+03 nan nan nan nan
3.183957758089769072e+02 5.948071698535210089e+03 3.157495827812231255e+02 6.053390979661490746e+03 nan nan nan nan
3.185957758089768959e+02 5.962592531869294362e+03 3.159495827812231710e+02 6.058849198208498819e+03 nan nan nan nan
3.187957758089768845e+02 5.976749689772645979e+03 3.161495827812231028e+02 6.063800914287898195e+03 nan nan nan nan
3.189957758089768731e+02 5.990535311997912686e+03 3.163495827812231482e+02 6.068250039281684622e+03 nan nan nan nan
3.191957758089768618e+02 6.003941665351220763e+03 3.165495827812230800e+02 6.072200600566150570e+03 nan nan nan nan
3.193957758089768504e+02 6.016961148940097701e+03 3.167495827812231255e+02 6.075656736565011670e+03 nan nan nan nan
3.195957758089768390e+02 6.029586299300889550e+03 3.169495827812230573e+02 6.078622691806739567e+03 nan nan nan nan
3.197957758089768276e+02 6.041809795401484735e+03 3.171495827812231028e+02 6.081102811991495400e+03 nan nan nan nan
3.199957758089768163e+02 6.053624463515336174e+03 3.173495827812230345e+02 6.083101539072749802e+03 nan nan nan nan
3.201957758089768049e+02 6.065023281962895453e+03 3.175495827812230800e+02 6.084623406358694410e+03 nan nan nan nan
3.203957758089767935e+02 6.075999385716875622e+03 3.177495827812230118e+02 6.085673033638363449e+03 nan nan nan nan
3.205957758089767822e+02 6.086546070867812887e+03 3.179495827812230573e+02 6.086255122337291141e+03 nan nan nan nan
3.207957758089767708e+02 6.096656798946663912e+03 3.181495827812229891e+02 6.086374450707369760e+03 nan nan nan nan
3.209957758089767594e+02 6.106325201101376479e+03 3.183495827812230345e+02 6.086035869055478543e+03 nan nan nan nan
3.211957758089767481e+02 6.115545082124509463e+03 3.185495827812229663e+02 6.085244295015298121e+03 nan nan nan nan
3.213957758089767367e+02 6.124310424329191846e+03 3.187495827812230118e+02 6.084004708866559668e+03 nan nan nan nan
3.215957758089767253e+02 6.132615391270914188e+03 3.189495827812229436e+02 6.082322148905916947e+03 nan nan nan nan
3.217957758089767140e+02 6.140454331312859722e+03 3.191495827812229891e+02 6.080201706873357580e+03 nan nan nan nan
3.219957758089767026e+02 6.147821781032598665e+03 3.193495827812229209e+02 6.077648523438077063e+03 nan nan nan nan
3.221957758089766912e+02 6.154712468468256702e+03 3.195495827812229663e+02 6.074667783747426256e+03 nan nan nan nan
3.223957758089766799e+02 6.161121316202375056e+03 3.197495827812228981e+02 6.071264713042522999e+03 nan nan nan nan
3.225957758089766685e+02 6.167043444281979646e+03 3.199495827812229436e+02 6.067444572343881191e+03 nan nan nan nan
3.227957758089766571e+02 6.172474172973421446e+03 3.201495827812228754e+02 6.063212654210326946e+03 nan nan nan nan
3.229957758089766457e+02 6.177409025350889351e+03 3.203495827812229209e+02 6.058574278574196796e+03 nan nan nan nan
3.231957758089766344e+02 6.181843729717588758e+03 3.205495827812228526e+02 6.053534788655831107e+03 nan nan nan nan
3.233957758089766230e+02 6.185774221858802775e+03 3.207495827812228981e+02 6.048099546960009320e+03 nan nan nan nan
3.235957758089766116e+02 6.189196647126224889e+03 3.209495827812228299e+02 6.042273931357040055e+03 nan nan nan nan
3.237957758089766003e+02 6.192107362353169265e+03 3.211495827812228754e+02 6.036063331250802548e+03 nan nan nan nan
3.239957758089765889e+02 6.194502937600388577e+03 3.213495827812228072e+02 6.029473143836175041e+03 nan nan nan nan
3.241957758089765775e+02 6.196380157732462976e+03 3.215495827812228526e+02 6.022508770447806455e+03 nan nan nan nan
3.243957758089765662e+02 6.197736023824875701e+03 3.217495827812227844e+02 6.015175613002337741e+03 nan nan nan nan
3.245957758089765548e+02 6.198567754402049104e+03 3.219495827812228299e+02 6.007479070535752726e+03 nan nan nan nan
3.247957758089765434e+02 6.198872786506842203e+03 3.221495827812227617e+02 5.999424535837587428e+03 nan nan nan nan
3.249957758089765321e+02 6.198648776602085491e+03 3.223495827812228072e+02 5.991017392183421180e+03 nan nan nan nan
3.251957758089765207e+02 6.197893601305011543e+03 3.225495827812227390e+02 5.982263010167062930e+03 nan nan nan nan
3.253957758089765093e+02 6.196605357955471845e+03 3.227495827812227844e+02 5.973166744633494091e+03 nan nan nan nan
3.255957758089764980e+02 6.194782365019115787e+03 3.229495827812227162e+02 5.963733931713747552e+03 nan nan nan nan
3.257957758089764866e+02 6.192423162326733291e+03 3.231495827812227617e+02 5.953969885962441367e+03 nan nan nan nan
3.259957758089764752e+02 6.189526511151254454e+03 3.233495827812226935e+02 5.943879897598841126e+03 nan nan nan nan
3.261957758089764638e+02 6.186091394123877762e+03 3.235495827812227390e+02 5.933469229851926684e+03 nan nan nan nan
3.263957758089764525e+02 6.182117014991130418e+03 3.237495827812226707e+02 5.922743116409998947e+03 nan nan nan nan
3.265957758089764411e+02 6.177602798214594259e+03 3.239495827812227162e+02 5.911706758975024968e+03 nan nan nan nan
3.267957758089764297e+02 6.172548388415387308e+03 3.241495827812226480e+02 5.900365324922026048e+03 nan nan nan nan
3.269957758089764184e+02 6.166953649665391822e+03 3.243495827812226935e+02 5.888723945063367864e+03 nan nan nan nan
3.271957758089764070e+02 6.160818664627547150e+03 3.245495827812226253e+02 5.876787711518034484e+03 nan nan nan nan
3.273957758089763956e+02 6.154143733547503871e+03 3.247495827812226707e+02 5.864561675685473347e+03 nan nan nan nan
3.275957758089763843e+02 6.146929373099109398e+03 3.249495827812226025e+02 5.852050846323849328e+03 nan nan nan nan
3.277957758089763729e+02 6.139176315086318027e+03 3.251495827812226480e+02 5.839260187732013947e+03 nan nan nan nan
3.279957758089763615e+02 6.130885505004185688e+03 3.253495827812225798e+02 5.826194618034819541e+03 nan nan nan nan
3.281957758089763502e+02 6.122058100461733375e+03 3.255495827812226253e+02 5.812859007570852555e+03 nan nan nan nan
3.283957758089763388e+02 6.112695469469551426e+03 3.257495827812225571e+02 5.799258177381952919e+03 nan nan nan nan
3.285957758089763274e+02 6.102799188595144187e+03 3.259495827812226025e+02 5.785396897803404499e+03 nan nan nan nan
3.287957758089763161e+02 6.092371040989007270e+03 3.261495827812225343e+02 5.771279887153968048e+03 nan nan nan nan
3.289957758089763047e+02 6.081413014284651581e+03 3.263495827812225798e+02 5.756911810524361499e+03 nan nan nan nan
3.291957758089762933e+02 6.069927298375709142e+03 3.265495827812225116e+02 5.742297278663257202e+03 nan nan nan nan
3.293957758089762820e+02 6.057916283073483100e+03 3.267495827812225571e+02 5.727440846959158080e+03 nan nan nan nan
3.295957758089762706e+02 6.045382555648223388e+03 3.269495827812224888e+02 5.712347014517021307e+03 nan nan nan nan
3.297957758089762592e+02 6.032328898257593210e+03 3.271495827812225343e+02 5.697020223327880558e+03 nan nan nan nan
3.299957758089762478e+02 6.018758285265780614e+03 3.273495827812224661e+02 5.681464857530107111e+03 nan nan nan nan
3.301957758089762365e+02 6.004673880456802181e+03 3.275495827812225116e+02 5.665685242760442634e+03 nan nan nan nan
3.303957758089762251e+02 5.990079034145513106e+03 3.277495827812224434e+02 5.649685645593306617e+03 nan nan nan nan
3.305957758089762137e+02 5.974977280190018064e+03 3.279495827812224888e+02 5.633470273066282971e+03 nan nan nan nan
3.307957758089762024e+02 5.959372332909092620e+03 3.281495827812224206e+02 5.617043272290263303e+03 nan nan nan nan
3.309957758089761910e+02 5.943268083908328663e+03 3.283495827812224661e+02 5.600408730141990418e+03 nan nan nan nan
3.311957758089761796e+02 5.926668598818680948e+03 3.285495827812223979e+02 5.583570673037307643e+03 nan nan nan nan
3.313957758089761683e+02 5.909578113951231899e+03 3.287495827812224434e+02 5.566533066782823880e+03 nan nan nan nan
3.315957758089761569e+02 5.892001032871868119e+03 3.289495827812223752e+02 5.549299816504155388e+03 nan nan nan nan
3.317957758089761455e+02 5.873941922899700330e+03 3.291495827812224206e+02 5.531874766648370496e+03 nan nan nan nan
3.319957758089761342e+02 5.855405511532986566e+03 3.293495827812223524e+02 5.514261701058725521e+03 nan nan nan nan
3.321957758089761228e+02 5.836396682806402168e+03 3.295495827812223979e+02 5.496464343119207115e+03 nan nan nan nan
3.323957758089761114e+02 5.816920473583397325e+03 3.297495827812223297e+02 5.478486355966954761e+03 nan nan nan nan
3.325957758089761001e+02 5.796982069787516593e+03 3.299495827812223752e+02 5.460331342769934054e+03 nan nan nan nan
3.327957758089760887e+02 5.776586802576424816e+03 3.301495827812223069e+02 5.442002847067979928e+03 nan nan nan nan
3.329957758089760773e+02 5.755740144462467470e+03 3.303495827812223524e+02 5.423504353174446805e+03 nan nan nan nan
3.331957758089760659e+02 5.734447705383530774e+03 3.305495827812222842e+02 5.404839286636574798e+03 nan nan nan nan
3.333957758089760546e+02 5.712715228727936847e+03 3.307495827812223297e+02 5.386011014751828952e+03 nan nan nan nan
3.335957758089760432e+02 5.690548587317187412e+03 3.309495827812222615e+02 5.367022847138182442e+03 nan nan nan nan
3.337957758089760318e+02 5.667953779350188597e+03 3.311495827812223069e+02 5.347878036355670702e+03 nan nan nan nan
3.339957758089760205e+02 5.644936924312721203e+03 3.313495827812222387e+02 5.328579778577173784e+03 nan nan nan nan
3.341957758089760091e+02 5.621504258855782609e+03 3.315495827812222842e+02 5.309131214305689355e+03 nan nan nan nan
3.343957758089759977e+02 5.597662132646449209e+03 3.317495827812222160e+02 5.289535429136103630e+03 nan nan nan nan
3.345957758089759864e+02 5.573417004194814581e+03 3.319495827812222615e+02 5.269795454558711754e+03 nan nan nan nan
3.347957758089759750e+02 5.548775436660648666e+03 3.321495827812221933e+02 5.249914268802534934e+03 nan nan nan nan
3.349957758089759636e+02 5.523744093643152155e+03 3.323495827812222387e+02 5.229894797715630375e+03 nan nan nan nan
3.351957758089759523e+02 5.498329734957436813e+03 3.325495827812221705e+02 5.209739915680561353e+03 nan nan nan nan
3.353957758089759409e+02 5.472539212400979522e+03 3.327495827812222160e+02 5.189452446562210753e+03 nan nan nan nan
3.355957758089759295e+02 5.446379465513593459e+03 3.329495827812221478e+02 5.169035164686107237e+03 nan nan nan nan
3.357957758089759182e+02 5.419857517334100521e+03 3.331495827812221933e+02 5.148490795844557397e+03 nan nan nan nan
3.359957758089759068e+02 5.392980470157021955e+03 3.333495827812221250e+02 5.127822018328747617e+03 nan nan nan nan
3.361957758089758954e+02 5.365755501292501322e+03 3.335495827812221705e+02 5.107031463984158108e+03 nan nan nan nan
3.363957758089758840e+02 5.338189858832594837e+03 3.337495827812221023e+02 5.086121719287582891e+03 nan nan nan nan
3.365957758089758727e+02 5.310290857426997718e+03 3.339495827812221478e+02 5.065095326443042723e+03 nan nan nan nan
3.367957758089758613e+02 5.282065874071282451e+03 3.341495827812220796e+02 5.043954784495015701e+03 nan nan nan nan
3.369957758089758499e+02 5.253522343910512973e+03 3.343495827812221250e+02 5.022702550456387144e+03 nan nan nan nan
3.371957758089758386e+02 5.224667756061246109e+03 3.345495827812220568e+02 5.001341040449504362e+03 nan nan nan nan
3.373957758089758272e+02 5.195509649454642386e+03 3.347495827812221023e+02 4.979872630857876175e+03 nan nan nan nan
3.375957758089758158e+02 5.166055608703503822e+03 3.349495827812220341e+02 4.958299659487017379e+03 nan nan nan nan
3.377957758089758045e+02 5.136313259995877161e+03 3.351495827812220796e+02 4.936624426731994390e+03 nan nan nan nan
3.379957758089757931e+02 5.106290267017891892e+03 3.353495827812220114e+02 4.914849196750240480e+03 nan nan nan nan
3.381957758089757817e+02 5.075994326908297808e+03 3.355495827812220568e+02 4.892976198637427842e+03 nan nan nan nan
3.383957758089757704e+02 5.045433166247230474e+03 3.357495827812219886e+02 4.871007627604875779e+03 nan nan nan nan
3.385957758089757590e+02 5.014614537081572053e+03 3.359495827812220341e+02 4.848945646156459588e+03 nan nan nan nan
3.387957758089757476e+02 4.983546212989214837e+03 3.361495827812219659e+02 4.826792385263643155e+03 nan nan nan nan
3.389957758089757363e+02 4.952235985184476704e+03 3.363495827812220114e+02 4.804549945536609812e+03 nan nan nan nan
3.391957758089757249e+02 4.920691658666821240e+03 3.365495827812219432e+02 4.782220398390237278e+03 nan nan nan nan
3.393957758089757135e+02 4.888921048414977122e+03 3.367495827812219886e+02 4.759805787203026739e+03 nan nan nan nan
3.395957758089757021e+02 4.856931975628467626e+03 3.369495827812219204e+02 4.737308128467838287e+03 nan nan nan nan
3.397957758089756908e+02 4.824732264018412934e+03 3.371495827812219659e+02 4.714729412932550986e+03 nan nan nan nan
3.399957758089756794e+02 4.792329736149614291e+03 3.373495827812218977e+02 4.692071606729756240e+03 nan nan nan nan
3.401957758089756680e+02 4.759732209835487083e+03 3.375495827812219432e+02 4.669336652493572728e+03 nan nan nan nan
3.403957758089756567e+02 4.726947494587695473e+03 3.377495827812218749e+02 4.646526470462878933e+03 nan nan nan nan
3.405957758089756453e+02 4.693983388122023825e+03 3.379495827812219204e+02 4.623642959569132472e+03 nan nan nan nan
3.407957758089756339e+02 4.660847672922038328e+03 3.381495827812218522e+02 4.600687998508174132e+03 nan nan nan nan
3.409957758089756226e+02 4.627548112862016751e+03 3.383495827812218977e+02 4.577663446794324045e+03 nan nan nan nan
3.411957758089756112e+02 4.594092449890542412e+03 3.385495827812218295e+02 4.554571145796217934e+03 nan nan nan nan
3.413957758089755998e+02 4.560488400775924674e+03 3.387495827812218749e+02 4.531412919752890957e+03 nan nan nan nan
3.415957758089755885e+02 4.526743653914923925e+03 3.389495827812218067e+02 4.508190576769558902e+03 nan nan nan nan
3.417957758089755771e+02 4.492865866205715975e+03 3.391495827812218522e+02 4.484905909791810700e+03 nan nan nan nan
3.419957758089755657e+02 4.458862659986241852e+03 3.393495827812217840e+02 4.461560697557686581e+03 nan nan nan nan
3.421957758089755544e+02 4.424741620038975270e+03 3.395495827812218295e+02 4.438156705526505903e+03 nan nan nan nan
3.423957758089755430e+02 4.390510290662978150e+03 3.397495827812217613e+02 4.414695686784065401e+03 nan nan nan nan
3.425957758089755316e+02 4.356176172814157326e+03 3.399495827812218067e+02 4.391179382923086450e+03 nan nan nan nan
3.427957758089755202e+02 4.321746721314434581e+03 3.401495827812217385e+02 4.367609524898678501e+03 nan nan nan nan
3.429957758089755089e+02 4.287229342130568511e+03 3.403495827812217840e+02 4.343987833857861915e+03 nan nan nan nan
3.431957758089754975e+02 4.252631389723293069e+03 3.405495827812217158e+02 4.320316021942889165e+03 nan nan nan nan
3.433957758089754861e+02 4.217960164467252980e+03 3.407495827812217613e+02 4.296595793067637715e+03 nan nan nan nan
3.435957758089754748e+02 4.183222910142362707e+03 3.409495827812216930e+02 4.272828843666851753e+03 nan nan nan nan
3.437957758089754634e+02 4.148426811496887240e+03 3.411495827812217385e+02 4.249016863417599779e+03 nan nan nan nan
3.439957758089754520e+02 4.113578991882683113e+03 3.413495827812216703e+02 4.225161535932827064e+03 nan nan nan nan
3.441957758089754407e+02 4.078686510962880675e+03 3.415495827812217158e+02 4.201264539426487318e+03 nan nan nan nan
3.443957758089754293e+02 4.043756362492231801e+03 3.417495827812216476e+02 4.177327547350234454e+03 nan nan nan nan
3.445957758089754179e+02 4.008795472170294488e+03 3.419495827812216930e+02 4.153352229001176056e+03 nan nan nan nan
3.447957758089754066e+02 3.973810695567588482e+03 3.421495827812216248e+02 4.129340250100861340e+03 nan nan nan nan
3.449957758089753952e+02 3.938808816124729219e+03 3.423495827812216703e+02 4.105293273344987028e+03 nan nan nan nan
3.451957758089753838e+02 3.903796543224525976e+03 3.425495827812216021e+02 4.081212958924204031e+03 nan nan nan nan
3.453957758089753725e+02 3.868780510337062424e+03 3.427495827812216476e+02 4.057100965015491511e+03 nan nan nan nan
3.455957758089753611e+02 3.833767273237477184e+03 3.429495827812215794e+02 4.032958948244570365e+03 nan nan nan nan
3.457957758089753497e+02 3.798763308296433479e+03 3.431495827812216248e+02 4.008788564118964587e+03 nan nan nan nan
3.459957758089753384e+02 3.763775010842929078e+03 3.433495827812215566e+02 3.984591467432215723e+03 nan nan nan nan
3.461957758089753270e+02 3.728808693599173239e+03 3.435495827812216021e+02 3.960369312638938936e+03 nan nan nan nan
3.463957758089753156e+02 3.693870585187291454e+03 3.437495827812215339e+02 3.936123754201295469e+03 nan nan nan nan
3.465957758089753042e+02 3.658966828707314562e+03 3.439495827812215794e+02 3.911856446906650945e+03 nan nan nan nan
3.467957758089752929e+02 3.624103480386153024e+03 3.441495827812215111e+02 3.887569046157057528e+03 nan nan nan nan
3.469957758089752815e+02 3.589286508297018372e+03 3.443495827812215566e+02 3.863263208230416240e+03 nan nan nan nan
3.471957758089752701e+02 3.554521791148779812e+03 3.445495827812214884e+02 3.838940590513947882e+03 nan nan nan nan
3.473957758089752588e+02 3.519815117144681608e+03 3.447495827812215339e+02 3.814602851710005325e+03 nan nan nan nan
3.475957758089752474e+02 3.485172182909842377e+03 3.449495827812214657e+02 3.790251652014834235e+03 nan nan nan nan
3.477957758089752360e+02 3.450598592486803682e+03 3.451495827812215111e+02 3.765888653270329996e+03 nan nan nan nan
3.479957758089752247e+02 3.416099856398619522e+03 3.453495827812214429e+02 3.741515519089606187e+03 nan nan nan nan
3.481957758089752133e+02 3.381681390778498553e+03 3.455495827812214884e+02 3.717133914956309127e+03 nan nan nan nan
3.483957758089752019e+02 3.347348516565561567e+03 3.457495827812214202e+02 3.692745508298637560e+03 nan nan nan nan
3.485957758089751906e+02 3.313106458765593288e+03 3.459495827812214657e+02 3.668351968538035635e+03 nan nan nan nan
3.487957758089751792e+02 3.278960345776236863e+03 3.461495827812213975e+02 3.643954967113492785e+03 nan nan nan nan
3.489957758089751678e+02 3.244915208775600149e+03 3.463495827812214429e+02 3.619556177481580107e+03 nan nan nan nan
3.491957758089751565e+02 3.210975981173472974e+03 3.465495827812213747e+02 3.595157275093126827e+03 nan nan nan nan
3.493957758089751451e+02 3.177147498124239064e+03 3.467495827812214202e+02 3.570759937346669176e+03 nan nan nan nan
3.495957758089751337e+02 3.143434496100497199e+03 3.469495827812213520e+02 3.546365843519671671e+03 nan nan nan nan
3.497957758089751223e+02 3.109841612526457538e+03 3.471495827812213975e+02 3.521976674677670871e+03 nan nan nan nan
3.499957758089751110e+02 3.076373385470172252e+03 3.473495827812213292e+02 3.497594113562366147e+03 nan nan nan nan
3.501957758089750996e+02 3.043034253393469044e+03 3.475495827812213747e+02 3.473219844458822081e+03 nan nan nan nan
3.503957758089750882e+02 3.009828554958723998e+03 3.477495827812213065e+02 3.448855553042825704e+03 nan nan nan nan
3.505957758089750769e+02 2.976760528891273225e+03 3.479495827812213520e+02 3.424502926208655936e+03 nan nan nan nan
3.507957758089750655e+02 2.943834313896463755e+03 3.481495827812212838e+02 3.400163651878254313e+03 nan nan nan nan
3.509957758089750541e+02 2.911053948630313698e+03 3.483495827812213292e+02 3.375839418792041670e+03 nan nan nan nan
3.511957758089750428e+02 2.878423371722541106e+03 3.485495827812212610e+02 3.351531916282532165e+03 nan nan nan nan
3.513957758089750314e+02 2.845946421851025661e+03 3.487495827812213065e+02 3.327242834030878839e+03 nan nan nan nan
3.515957758089750200e+02 2.813626837866407641e+03 3.489495827812212383e+02 3.302973861807492085e+03 nan nan nan nan
3.517957758089750087e+02 2.781468258965842324e+03 3.491495827812212838e+02 3.278726689197020733e+03 nan nan nan nan
3.519957758089749973e+02 2.749474224914634306e+03 3.493495827812212156e+02 3.254503005308722095e+03 nan nan nan nan
3.521957758089749859e+02 2.717648176314707143e+03 3.495495827812212610e+02 3.230304498472521118e+03 nan nan nan nan
3.523957758089749746e+02 2.685993454918641874e+03 3.497495827812211928e+02 3.206132855921865030e+03 nan nan nan nan
3.525957758089749632e+02 2.654513303988213465e+03 3.499495827812212383e+02 3.181989763463618601e+03 nan nan nan nan
3.527957758089749518e+02 2.623210868696184662e+03 3.501495827812211701e+02 3.157876905136127334e+03 nan nan nan nan
3.529957758089749404e+02 2.592089196570228069e+03 3.503495827812212156e+02 3.133795962855665493e+03 nan nan nan nan
3.531957758089749291e+02 2.561151237977730034e+03 3.505495827812211473e+02 3.109748616052433135e+03 nan nan nan nan
3.533957758089749177e+02 2.530399846650370819e+03 3.507495827812211928e+02 3.085736541296329506e+03 nan nan nan nan
3.535957758089749063e+02 2.499837780247245064e+03 3.509495827812211246e+02 3.061761411913565098e+03 nan nan nan nan
3.537957758089748950e+02 2.469467700955363398e+03 3.511495827812211701e+02 3.037824897594434333e+03 nan nan nan nan
3.539957758089748836e+02 2.439292176126355571e+03 3.513495827812211019e+02 3.013928663993293867e+03 nan nan nan nan
3.541957758089748722e+02 2.409313678948140023e+03 3.515495827812211473e+02 2.990074372320983912e+03 nan nan nan nan
3.543957758089748609e+02 2.379534589150480770e+03 3.517495827812210791e+02 2.966263678930788046e+03 nan nan nan nan
3.545957758089748495e+02 2.349957193743191965e+03 3.519495827812211246e+02 2.942498234898185729e+03 nan nan nan nan
3.547957758089748381e+02 2.320583687785806433e+03 3.521495827812210564e+02 2.918779685595352930e+03 nan nan nan nan
3.549957758089748268e+02 2.291416175187607223e+03 3.523495827812211019e+02 2.895109670260803341e+03 nan nan nan nan
3.551957758089748154e+02 2.262456669536804384e+03 3.525495827812210337e+02 2.871489821565048260e+03 nan nan nan nan
3.553957758089748040e+02 2.233707094957757818e+03 3.527495827812210791e+02 2.847921765172540290e+03 nan nan nan nan
3.555957758089747927e+02 2.205169286995088896e+03 3.529495827812210109e+02 2.824407119301000421e+03 nan nan nan nan
3.557957758089747813e+02 2.176844993523471658e+03 3.531495827812210564e+02 2.800947494278150771e+03 nan nan nan nan
3.559957758089747699e+02 2.148735875682163169e+03 3.533495827812209882e+02 2.777544492097009424e+03 nan nan nan nan
3.561957758089747585e+02 2.120843508832934731e+03 3.535495827812210337e+02 2.754199705969829665e+03 nan nan nan nan
3.563957758089747472e+02 2.093169383540484432e+03 3.537495827812209654e+02 2.730914719881669953e+03 nan nan nan nan
3.565957758089747358e+02 2.065714906574136876e+03 3.539495827812210109e+02 2.707691108143779729e+03 nan nan nan nan
3.567957758089747244e+02 2.038481401929770755e+03 3.541495827812209427e+02 2.684530434947680533e+03 nan nan nan nan
3.569957758089747131e+02 2.011470111870946766e+03 3.543495827812209882e+02 2.661434253920173887e+03 nan nan nan nan
3.571957758089747017e+02 1.984682197988129019e+03 3.545495827812209200e+02 2.638404107680064953e+03 nan nan nan nan
3.573957758089746903e+02 1.958118742274988108e+03 3.547495827812209654e+02 2.615441527396835681e+03 nan nan nan nan
3.575957758089746790e+02 1.931780748220724490e+03 3.549495827812208972e+02 2.592548032352061909e+03 nan nan nan nan
3.577957758089746676e+02 1.905669141917489924e+03 3.551495827812209427e+02 2.569725129503716289e+03 nan nan nan nan
3.579957758089746562e+02 1.879784773181783976e+03 3.553495827812208745e+02 2.546974313054207414e+03 nan nan nan nan
3.581957758089746449e+02 1.854128416688909738e+03 3.555495827812209200e+02 2.524297064022157883e+03 nan nan nan nan
3.583957758089746335e+02 1.828700773119575388e+03 3.557495827812208518e+02 2.501694849818856710e+03 nan nan nan nan
3.585957758089746221e+02 1.803502470317561347e+03 3.559495827812208972e+02 2.479169123829311047e+03 nan nan nan nan
3.587957758089746108e+02 1.778534064457619934e+03 3.561495827812208290e+02 2.456721324998783984e+03 nan nan nan nan
3.589957758089745994e+02 1.753796041222663462e+03 3.563495827812208745e+02 2.434352877424768394e+03 nan nan nan nan
3.591957758089745880e+02 1.729288816989323323e+03 3.565495827812208063e+02 2.412065189955187179e+03 nan nan nan nan
3.593957758089745766e+02 1.705012740020991032e+03 3.567495827812208518e+02 2.389859655792801732e+03 nan nan nan nan
3.595957758089745653e+02 1.680968091667547014e+03 3.569495827812207835e+02 2.367737652106561654e+03 nan nan nan nan
3.597957758089745539e+02 1.657155087570785554e+03 3.571495827812208290e+02 2.345700539649863003e+03 nan nan nan nan
3.599957758089745425e+02 1.633573878874857655e+03 3.573495827812207608e+02 2.323749662386395812e+03 nan nan nan nan
3.601957758089745312e+02 1.610224553440809586e+03 3.575495827812208063e+02 2.301886347123524047e+03 nan nan nan nan
3.603957758089745198e+02 1.587107137064479048e+03 3.577495827812207381e+02 2.280111903153899675e+03 nan nan nan nan
3.605957758089745084e+02 1.564221594696959755e+03 3.579495827812207835e+02 2.258427621905130763e+03 nan nan nan nan
3.607957758089744971e+02 1.541567831666822940e+03 3.581495827812207153e+02 2.236834776598247117e+03 nan nan nan nan
3.609957758089744857e+02 1.519145694903461390e+03 3.583495827812207608e+02 2.215334621914780655e+03 nan nan nan nan
3.611957758089744743e+02 1.496954974160726579e+03 3.585495827812206926e+02 2.193928393673059418e+03 nan nan nan nan
3.613957758089744630e+02 1.474995403240217001e+03 3.587495827812207381e+02 2.172617308513642001e+03 nan nan nan nan
3.615957758089744516e+02 1.453266661213511043e+03 3.589495827812206699e+02 2.151402563594338972e+03 nan nan nan nan
3.617957758089744402e+02 1.431768373642677034e+03 3.591495827812207153e+02 2.130285336294825811e+03 nan nan nan nan
3.619957758089744289e+02 1.410500113798424309e+03 3.593495827812206471e+02 2.109266783931193004e+03 nan nan nan nan
3.621957758089744175e+02 1.389461403875239967e+03 3.595495827812206926e+02 2.088348043480449633e+03 nan nan nan nan
3.623957758089744061e+02 1.368651716202948592e+03 3.597495827812206244e+02 2.067530231315285619e+03 nan nan nan nan
3.625957758089743947e+02 1.348070474454020996e+03 3.599495827812206699e+02 2.046814442949040995e+03 nan nan nan nan
3.627957758089743834e+02 1.327717054846137671e+03 3.601495827812206016e+02 2.026201752791293529e+03 nan nan nan nan
3.629957758089743720e+02 1.307590787339417147e+03 3.603495827812206471e+02 2.005693213913796399e+03 nan nan nan nan
3.631957758089743606e+02 1.287690956827757645e+03 3.605495827812205789e+02 1.985289857827304331e+03 nan nan nan nan
3.633957758089743493e+02 1.268016804323794986e+03 3.607495827812206244e+02 1.964992694268946934e+03 nan nan nan nan
3.635957758089743379e+02 1.248567528136943338e+03 3.609495827812205562e+02 1.944802711000630552e+03 nan nan nan nan
3.637957758089743265e+02 1.229342285044091341e+03 3.611495827812206016e+02 1.924720873618128053e+03 nan nan nan nan
3.639957758089743152e+02 1.210340191452424733e+03 3.613495827812205334e+02 1.904748125371343122e+03 nan nan nan nan
3.641957758089743038e+02 1.191560324553952114e+03 3.615495827812205789e+02 1.884885386995349108e+03 nan nan nan nan
3.643957758089742924e+02 1.173001723471311834e+03 3.617495827812205107e+02 1.865133556552628534e+03 nan nan nan nan
3.645957758089742811e+02 1.154663390394428689e+03 3.619495827812205562e+02 1.845493509286223343e+03 nan nan nan nan
3.647957758089742697e+02 1.136544291707627281e+03 3.621495827812204880e+02 1.825966097484030115e+03 nan nan nan nan
3.649957758089742583e+02 1.118643359106827347e+03 3.623495827812205334e+02 1.806552150354041032e+03 nan nan nan nan
3.651957758089742470e+02 1.100959490706460656e+03 3.625495827812204652e+02 1.787252473910765048e+03 nan nan nan nan
3.653957758089742356e+02 1.083491552135732491e+03 3.627495827812205107e+02 1.768067850872458848e+03 nan nan nan nan
3.655957758089742242e+02 1.066238377623926453e+03 3.629495827812204425e+02 1.748999040569543922e+03 nan nan nan nan
3.657957758089742129e+02 1.049198771074439492e+03 3.631495827812204880e+02 1.730046778863784766e+03 nan nan nan nan
3.659957758089742015e+02 1.032371507127226778e+03 3.633495827812204197e+02 1.711211778078507450e+03 nan nan nan nan
3.661957758089741901e+02 1.015755332209362905e+03 3.635495827812204652e+02 1.692494726939468137e+03 nan nan nan nan
3.663957758089741787e+02 9.993489655735155566e+02 3.637495827812203970e+02 1.673896290526675557e+03 nan nan nan nan
3.665957758089741674e+02 9.831511003239686488e+02 3.639495827812204425e+02 1.655417110236674716e+03 nan nan nan nan
3.667957758089741560e+02 9.671604044300809164e+02 3.641495827812203743e+02 1.637057803755635859e+03 nan nan nan nan
3.669957758089741446e+02 9.513755217268497972e+02 3.643495827812204197e+02 1.618818965042753234e+03 nan nan nan nan
3.671957758089741333e+02 9.357950729024234988e+02 3.645495827812203515e+02 1.600701164324183082e+03 nan nan nan nan
3.673957758089741219e+02 9.204176564723711635e+02 3.647495827812203970e+02 1.582704948097169336e+03 nan nan nan nan
3.675957758089741105e+02 9.052418497404952404e+02 3.649495827812203288e+02 1.564830839144420679e+03 nan nan nan nan
3.677957758089740992e+02 8.902662097460497534e+02 3.651495827812203743e+02 1.547079336558454543e+03 nan nan nan nan
3.679957758089740878e+02 8.754892741971744954e+02 3.653495827812203061e+02 1.529450915775978956e+03 nan nan nan nan
3.681957758089740764e+02 8.609095623904356671e+02 3.655495827812203515e+02 1.511946028621905725e+03 nan nan nan nan
3.683957758089740651e+02 8.465255761163402894e+02 3.657495827812202833e+02 1.494565103363179787e+03 nan nan nan nan
3.685957758089740537e+02 8.323358005506777317e+02 3.659495827812203288e+02 1.477308544771967490e+03 nan nan nan nan
3.687957758089740423e+02 8.183387051315996814e+02 3.661495827812202606e+02 1.460176734198300437e+03 nan nan nan nan
3.689957758089740310e+02 8.045327444223726161e+02 3.663495827812203061e+02 1.443170029651816549e+03 nan nan nan nan
3.691957758089740196e+02 7.909163589596632846e+02 3.665495827812202378e+02 1.426288765892651554e+03 nan nan nan nan
3.693957758089740082e+02 7.774879760873467376e+02 3.667495827812202833e+02 1.409533254531049351e+03 nan nan nan nan
3.695957758089739968e+02 7.642460107757159449e+02 3.669495827812202151e+02 1.392903784135831074e+03 nan nan nan nan
3.697957758089739855e+02 7.511888664261197164e+02 3.671495827812202606e+02 1.376400620351222187e+03 nan nan nan nan
3.699957758089739741e+02 7.383149356609101233e+02 3.673495827812201924e+02 1.360024006022188132e+03 nan nan nan nan
3.701957758089739627e+02 7.256226010987231803e+02 3.675495827812202378e+02 1.343774161327778529e+03 nan nan nan nan
3.703957758089739514e+02 7.131102361150611841e+02 3.677495827812201696e+02 1.327651283922607490e+03 nan nan nan nan
3.705957758089739400e+02 7.007762055881594279e+02 3.679495827812202151e+02 1.311655549085961184e+03 nan nan nan nan
3.707957758089739286e+02 6.886188666301557078e+02 3.681495827812201469e+02 1.295787109878677484e+03 nan nan nan nan
3.709957758089739173e+02 6.766365693035440927e+02 3.683495827812201924e+02 1.280046097307271793e+03 nan nan nan nan
3.711957758089739059e+02 6.648276573229608175e+02 3.685495827812201242e+02 1.264432620495452284e+03 nan nan nan nan
3.713957758089738945e+02 6.531904687423101450e+02 3.687495827812201696e+02 1.248946766862481127e+03 nan nan nan nan
3.715957758089738832e+02 6.417233366272649846e+02 3.689495827812201014e+02 1.233588602308514510e+03 nan nan nan nan
3.717957758089738718e+02 6.304245897132026357e+02 3.691495827812201469e+02 1.218358171406426891e+03 nan nan nan nan
3.719957758089738604e+02 6.192925530485988475e+02 3.693495827812200787e+02 1.203255497600194531e+03 nan nan nan nan
3.721957758089738491e+02 6.083255486239708034e+02 3.695495827812201242e+02 1.188280583409366045e+03 nan nan nan nan
3.723957758089738377e+02 5.975218959863905184e+02 3.697495827812200559e+02 1.173433410639660906e+03 nan nan nan nan
3.725957758089738263e+02 5.868799128396877904e+02 3.699495827812201014e+02 1.158713940599285024e+03 nan nan nan nan
3.727957758089738149e+02 5.763979156303845457e+02 3.701495827812200332e+02 1.144122114320962964e+03 nan nan nan nan
3.729957758089738036e+02 5.660742201194813106e+02 3.703495827812200787e+02 1.129657852789241815e+03 nan nan nan nan
3.731957758089737922e+02 5.559071419401191179e+02 3.705495827812200105e+02 1.115321057173143117e+03 nan nan nan nan
3.733957758089737808e+02 5.458949971413176172e+02 3.707495827812200559e+02 1.101111609063657397e+03 nan nan nan nan
3.735957758089737695e+02 5.360361027177830238e+02 3.709495827812199877e+02 1.087029370716182484e+03 nan nan nan nan
3.737957758089737581e+02 5.263287771259800820e+02 3.711495827812200332e+02 1.073074185297408121e+03 nan nan nan nan
3.739957758089737467e+02 5.167713407865069257e+02 3.713495827812199650e+02 1.059245877136703484e+03 nan nan nan nan
3.741957758089737354e+02 5.073621165729740596e+02 3.715495827812200105e+02 1.045544251981579009e+03 nan nan nan nan
3.743957758089737240e+02 4.980994302874171922e+02 3.717495827812199423e+02 1.031969097257244812e+03 nan nan nan nan
3.745957758089737126e+02 4.889816111224462247e+02 3.719495827812199877e+02 1.018520182329820386e+03 nan nan nan nan
3.747957758089737013e+02 4.800069921102240755e+02 3.721495827812199195e+02 1.005197258773242424e+03 nan nan nan nan
3.749957758089736899e+02 4.711739105584137519e+02 3.723495827812199650e+02 9.920000606394618217e+02 nan nan nan nan
3.751957758089736785e+02 4.624807084732402700e+02 3.725495827812198968e+02 9.789283047319089519e+02 nan nan nan nan
3.753957758089736672e+02 4.539257329698077683e+02 3.727495827812199423e+02 9.659816908818582988e+02 nan nan nan nan
3.755957758089736558e+02 4.455073366698148334e+02 3.729495827812198741e+02 9.531599022276870983e+02 nan nan nan nan
3.757957758089736444e+02 4.372238780868125900e+02 3.731495827812199195e+02 9.404626054966523725e+02 nan nan nan nan
3.759957758089736330e+02 4.290737219991647180e+02 3.733495827812198513e+02 9.278894512891657769e+02 nan nan nan nan
3.761957758089736217e+02 4.210552398108730472e+02 3.735495827812198968e+02 9.154400743652120127e+02 nan nan nan nan
3.763957758089736103e+02 4.131668099003945827e+02 3.737495827812198286e+02 9.031140939329089861e+02 nan nan nan nan
3.765957758089735989e+02 4.054068179576424882e+02 3.739495827812198741e+02 8.909111139388281799e+02 nan nan nan nan
3.767957758089735876e+02 3.977736573093175707e+02 3.741495827812198058e+02 8.788307233601003645e+02 nan nan nan nan
3.769957758089735762e+02 3.902657292327295409e+02 3.743495827812198513e+02 8.668724964979118113e+02 nan nan nan nan
3.771957758089735648e+02 3.828814432582943255e+02 3.745495827812197831e+02 8.550359932724552436e+02 nan nan nan nan
3.773957758089735535e+02 3.756192174608350456e+02 3.747495827812198286e+02 8.433207595189142012e+02 nan nan nan nan
3.775957758089735421e+02 3.684774787399104525e+02 3.749495827812197604e+02 8.317263272845240181e+02 nan nan nan nan
3.777957758089735307e+02 3.614546630892884878e+02 3.751495827812198058e+02 8.202522151263951855e+02 nan nan nan nan
3.779957758089735194e+02 3.545492158557668745e+02 3.753495827812197376e+02 8.088979284100360019e+02 nan nan nan nan
3.781957758089735080e+02 3.477595919875053596e+02 3.755495827812197831e+02 7.976629596083027991e+02 nan nan nan nan
3.783957758089734966e+02 3.410842562720470141e+02 3.757495827812197149e+02 7.865467886007781999e+02 nan nan nan nan
3.785957758089734853e+02 3.345216835641822399e+02 3.759495827812197604e+02 7.755488829732197473e+02 nan nan nan nan
3.787957758089734739e+02 3.280703590038669404e+02 3.761495827812196922e+02 7.646686983171346128e+02 nan nan nan nan
3.789957758089734625e+02 3.217287782243383845e+02 3.763495827812197376e+02 7.539056785291438700e+02 nan nan nan nan
3.791957758089734511e+02 3.154954475506106633e+02 3.765495827812196694e+02 7.432592561101633919e+02 nan nan nan nan
3.793957758089734398e+02 3.093688841885363559e+02 3.767495827812197149e+02 7.327288524640749756e+02 nan nan nan nan
3.795957758089734284e+02 3.033476164046079475e+02 3.769495827812196467e+02 7.223138781959485186e+02 nan nan nan nan
3.797957758089734170e+02 2.974301836966580481e+02 3.771495827812196922e+02 7.120137334094778225e+02 nan nan nan nan
3.799957758089734057e+02 2.916151369556608302e+02 3.773495827812196239e+02 7.018278080036855044e+02 nan nan nan nan
3.801957758089733943e+02 2.859010386187841277e+02 3.775495827812196694e+02 6.917554819685802840e+02 nan nan nan nan
3.803957758089733829e+02 2.802864628138887610e+02 3.777495827812196012e+02 6.817961256798348586e+02 nan nan nan nan
3.805957758089733716e+02 2.747699954956284500e+02 3.779495827812196467e+02 6.719491001921736597e+02 nan nan nan nan
3.807957758089733602e+02 2.693502345733563743e+02 3.781495827812195785e+02 6.622137575315111917e+02 nan nan nan nan
3.809957758089733488e+02 2.640257900309661636e+02 3.783495827812196239e+02 6.525894409855799267e+02 nan nan nan nan
3.811957758089733375e+02 2.587952840388852565e+02 3.785495827812195557e+02 6.430754853930867512e+02 nan nan nan nan
3.813957758089733261e+02 2.536573510583703808e+02 3.787495827812196012e+02 6.336712174311231820e+02 nan nan nan nan
3.815957758089733147e+02 2.486106379382632952e+02 3.789495827812195330e+02 6.243759559008921087e+02 nan nan nan nan
3.817957758089733034e+02 2.436538040044176796e+02 3.791495827812195785e+02 6.151890120114785532e+02 nan nan nan nan
3.819957758089732920e+02 2.387855211419141028e+02 3.793495827812195103e+02 6.061096896617295897e+02 nan nan nan nan
3.821957758089732806e+02 2.340044738702818279e+02 3.795495827812195557e+02 5.971372857199901318e+02 nan nan nan nan
3.823957758089732692e+02 2.293093594118512613e+02 3.797495827812194875e+02 5.882710903017540431e+02 nan nan nan nan
3.825957758089732579e+02 2.246988877534301139e+02 3.799495827812195330e+02 5.795103870449881924e+02 nan nan nan nan
3.827957758089732465e+02 2.201717817014553873e+02 3.801495827812194648e+02 5.708544533831869785e+02 nan nan nan nan
3.829957758089732351e+02 2.157267769307907486e+02 3.803495827812195103e+02 5.623025608159493913e+02 nan nan nan nan
3.831957758089732238e+02 2.113626220273173146e+02 3.805495827812194420e+02 5.538539751771052124e+02 nan nan nan nan
3.833957758089732124e+02 2.070780785244948845e+02 3.807495827812194875e+02 5.455079569002149356e+02 nan nan nan nan
3.835957758089732010e+02 2.028719209340390535e+02 3.809495827812194193e+02 5.372637612814693284e+02 nan nan nan nan
3.837957758089731897e+02 1.987429367708734276e+02 3.811495827812194648e+02 5.291206387398071911e+02 nan nan nan nan
3.839957758089731783e+02 1.946899265725146790e+02 3.813495827812193966e+02 5.210778350743105420e+02 nan nan nan nan
3.841957758089731669e+02 1.907117039130408784e+02 3.815495827812194420e+02 5.131345917186870338e+02 nan nan nan nan
3.843957758089731556e+02 1.868070954117987696e+02 3.817495827812193738e+02 5.052901459928805821e+02 nan nan nan nan
3.845957758089731442e+02 1.829749407369863263e+02 3.819495827812194193e+02 4.975437313516756035e+02 nan nan nan nan
3.847957758089731328e+02 1.792140926042755780e+02 3.821495827812193511e+02 4.898945776303150410e+02 nan nan nan nan
3.849957758089731215e+02 1.755234167706115045e+02 3.823495827812193966e+02 4.823419112869795526e+02 nan nan nan nan
3.851957758089731101e+02 1.719017920233352470e+02 3.825495827812193284e+02 4.748849556422086380e+02 nan nan nan nan
3.853957758089730987e+02 1.683481101647620619e+02 3.827495827812193738e+02 4.675229311150769149e+02 nan nan nan nan
3.855957758089730874e+02 1.648612759923724980e+02 3.829495827812193056e+02 4.602550554562143930e+02 nan nan nan nan
3.857957758089730760e+02 1.614402072747461716e+02 3.831495827812193511e+02 4.530805439775078867e+02 nan nan nan nan
3.859957758089730646e+02 1.580838347233622585e+02 3.833495827812192829e+02 4.459986097785687207e+02 nan nan nan nan
3.861957758089730532e+02 1.547911019604255785e+02 3.835495827812193284e+02 4.390084639697978446e+02 nan nan nan nan
3.863957758089730419e+02 1.515609654828267878e+02 3.837495827812192601e+02 4.321093158921605095e+02 nan nan nan nan
3.865957758089730305e+02 1.483923946223815733e+02 3.839495827812193056e+02 4.253003733334946901e+02 nan nan nan nan
3.867957758089730191e+02 1.452843715024717426e+02 3.841495827812192374e+02 4.185808427414641528e+02 nan nan nan nan
3.869957758089730078e+02 1.422358909912063609e+02 3.843495827812192829e+02 4.119499294330082648e+02 nan nan nan nan
3.871957758089729964e+02 1.392459606512488506e+02 3.845495827812192147e+02 4.054068378003660769e+02 nan nan nan nan
3.873957758089729850e+02 1.363136006864012018e+02 3.847495827812192601e+02 3.989507715135808894e+02 nan nan nan nan
3.875957758089729737e+02 1.334378438850922635e+02 3.849495827812191919e+02 3.925809337195299236e+02 nan nan nan nan
3.877957758089729623e+02 1.306177355608685389e+02 3.851495827812192374e+02 3.862965272373911603e+02 nan nan nan nan
3.879957758089729509e+02 1.278523334900191770e+02 3.853495827812191692e+02 3.800967547506350570e+02 nan nan nan nan
3.881957758089729396e+02 1.251407078464272189e+02 3.855495827812192147e+02 3.739808189954023874e+02 nan nan nan nan
3.883957758089729282e+02 1.224819411337835930e+02 3.857495827812191465e+02 3.679479229454029792e+02 nan nan nan nan
3.885957758089729168e+02 1.198751281152511297e+02 3.859495827812191919e+02 3.619972699931901730e+02 nan nan nan nan
3.887957758089729055e+02 1.173193757406980069e+02 3.861495827812191237e+02 3.561280641279217321e+02 nan nan nan nan
3.889957758089728941e+02 1.148138030716009155e+02 3.863495827812191692e+02 3.503395101095202335e+02 nan nan nan nan
3.891957758089728827e+02 1.123575412037227323e+02 3.865495827812191010e+02 3.446308136393078598e+02 nan nan nan nan
3.893957758089728713e+02 1.099497331876638810e+02 3.867495827812191465e+02 3.390011815270303828e+02 nan nan nan nan
3.895957758089728600e+02 1.075895339473863856e+02 3.869495827812190782e+02 3.334498218543687926e+02 nan nan nan nan
3.897957758089728486e+02 1.052761101968050070e+02 3.871495827812191237e+02 3.279759441348575137e+02 nan nan nan nan
3.899957758089728372e+02 1.030086403545498683e+02 3.873495827812190555e+02 3.225787594702982801e+02 nan nan nan nan
3.901957758089728259e+02 1.007863144569750062e+02 3.875495827812191010e+02 3.172574807035842923e+02 nan nan nan nan
3.903957758089728145e+02 9.860833406952139057e+01 3.877495827812190328e+02 3.120113225680555047e+02 nan nan nan nan
3.905957758089728031e+02 9.647391219651271399e+01 3.879495827812190782e+02 3.068395018332906261e+02 nan nan nan nan
3.907957758089727918e+02 9.438227318947218691e+01 3.881495827812190100e+02 3.017412374474383228e+02 nan nan nan nan
3.909957758089727804e+02 9.233265265404813249e+01 3.883495827812190555e+02 2.967157506760218553e+02 nan nan nan nan
3.911957758089727690e+02 9.032429735562274686e+01 3.885495827812189873e+02 2.917622652373278243e+02 nan nan nan nan
3.913957758089727577e+02 8.835646512369795857e+01 3.887495827812190328e+02 2.868800074342901212e+02 nan nan nan nan
3.915957758089727463e+02 8.642842475511987743e+01 3.889495827812189646e+02 2.820682062829939696e+02 nan nan nan nan
3.917957758089727349e+02 8.453945591623609346e+01 3.891495827812190100e+02 2.773260936377277517e+02 nan nan nan nan
3.919957758089727236e+02 8.268884904404615099e+01 3.893495827812189418e+02 2.726529043126869851e+02 nan nan nan nan
3.921957758089727122e+02 8.087590524642641299e+01 3.895495827812189873e+02 2.680478762002815643e+02 nan nan nan nan
3.923957758089727008e+02 7.909993620149872129e+01 3.897495827812189191e+02 2.635102503861375567e+02 nan nan nan nan
3.925957758089726894e+02 7.736026405620874868e+01 3.899495827812189646e+02 2.590392712607514341e+02 nan nan nan nan
3.927957758089726781e+02 7.565622132418732804e+01 3.901495827812188963e+02 2.546341866278946497e+02 nan nan nan nan
3.929957758089726667e+02 7.398715078295249725e+01 3.903495827812189418e+02 2.502942478097258459e+02 nan nan nan nan
3.931957758089726553e+02 7.235240537052698073e+01 3.905495827812188736e+02 2.460187097487105063e+02 nan nan nan nan
3.933957758089726440e+02 7.075134808151794630e+01 3.907495827812189191e+02 2.418068311063043723e+02 nan nan nan nan
3.935957758089726326e+02 6.918335186273876047e+01 3.909495827812188509e+02 2.376578743585081384e+02 nan nan nan nan
3.937957758089726212e+02 6.764779950841042933e+01 3.911495827812188963e+02 2.335711058882436362e+02 nan nan nan nan
3.939957758089726099e+02 6.614408355501608128e+01 3.913495827812188281e+02 2.295457960746760477e+02 nan nan nan nan
3.941957758089725985e+02 6.467160617585746252e+01 3.915495827812188736e+02 2.255812193794084806e+02 nan nan nan nan
3.943957758089725871e+02 6.322977907536405695e+01 3.917495827812188054e+02 2.216766544296993686e+02 nan nan nan nan
3.945957758089725758e+02 6.181802338321249835e+01 3.919495827812188509e+02 2.178313840986262733e+02 nan nan nan nan
3.947957758089725644e+02 6.043576954830415815e+01 3.921495827812187827e+02 2.140446955823245503e+02 nan nan nan nan
3.949957758089725530e+02 5.908245723264975879e+01 3.923495827812188281e+02 2.103158804742616326e+02 nan nan nan nan
3.951957758089725417e+02 5.775753520520692774e+01 3.925495827812187599e+02 2.066442348366516910e+02 nan nan nan nan
3.953957758089725303e+02 5.646046123572070030e+01 3.927495827812188054e+02 2.030290592689763969e+02 nan nan nan nan
3.955957758089725189e+02 5.519070198860688237e+01 3.929495827812187372e+02 1.994696589737277463e+02 nan nan nan nan
3.957957758089725075e+02 5.394773291692412442e+01 3.931495827812187827e+02 1.959653438193283534e+02 nan nan nan nan
3.959957758089724962e+02 5.273103815647435511e+01 3.933495827812187144e+02 1.925154284003468490e+02 nan nan nan nan
3.961957758089724848e+02 5.154011042007149968e+01 3.935495827812187599e+02 1.891192320949781731e+02 nan nan nan nan
3.963957758089724734e+02 5.037445089202187631e+01 3.937495827812186917e+02 1.857760791198885499e+02 nan nan nan nan
3.965957758089724621e+02 4.923356912284324949e+01 3.939495827812187372e+02 1.824852985824083191e+02 nan nan nan nan
3.967957758089724507e+02 4.811698292427060153e+01 3.941495827812186690e+02 1.792462245301658754e+02 nan nan nan nan
3.969957758089724393e+02 4.702421826457538145e+01 3.943495827812187144e+02 1.760581959981528257e+02 nan nan nan nan
3.971957758089724280e+02 4.595480916423240103e+01 3.945495827812186462e+02 1.729205570533093805e+02 nan nan nan nan
3.973957758089724166e+02 4.490829759197039550e+01 3.947495827812186917e+02 1.698326568366206573e+02 nan nan nan nan
3.975957758089724052e+02 4.388423336123290852e+01 3.949495827812186235e+02 1.667938496028158397e+02 nan nan nan nan
3.977957758089723939e+02 4.288217402708134784e+01 3.951495827812186690e+02 1.638034947576643674e+02 nan nan nan nan
3.979957758089723825e+02 4.190168478356834214e+01 3.953495827812186008e+02 1.608609568929457510e+02 nan nan nan nan
3.981957758089723711e+02 4.094233836160746876e+01 3.955495827812186462e+02 1.579656058191084753e+02 nan nan nan nan
3.983957758089723598e+02 4.000371492736800860e+01 3.957495827812185780e+02 1.551168165956847815e+02 nan nan nan nan
3.985957758089723484e+02 3.908540198121836085e+01 3.959495827812186235e+02 1.523139695594676368e+02 nan nan nan nan
3.987957758089723370e+02 3.818699425723926311e+01 3.961495827812185553e+02 1.495564503505380571e+02 nan nan nan nan
3.989957758089723256e+02 3.730809362333729240e+01 3.963495827812186008e+02 1.468436499361296796e+02 nan nan nan nan
3.991957758089723143e+02 3.644830898197128022e+01 3.965495827812185325e+02 1.441749646324257412e+02 nan nan nan nan
3.993957758089723029e+02 3.560725617151970823e+01 3.967495827812185780e+02 1.415497961242783163e+02 nan nan nan nan
3.995957758089722915e+02 3.478455786830453889e+01 3.969495827812185098e+02 1.389675514829451117e+02 nan nan nan nan
3.997957758089722802e+02 3.397984348929458065e+01 3.971495827812185553e+02 1.364276431818244362e+02 nan nan nan nan
3.999957758089722688e+02 3.319274909549961450e+01 3.973495827812184871e+02 1.339294891102913141e+02 nan nan nan nan
4.001957758089722574e+02 3.242291729608090378e+01 3.975495827812185325e+02 1.314725125856159593e+02 nan nan nan nan
4.003957758089722461e+02 3.166999715318658559e+01 3.977495827812184643e+02 1.290561423630620368e+02 nan nan nan nan
4.005957758089722347e+02 3.093364408753253159e+01 3.979495827812185098e+02 1.266798126441493650e+02 nan nan nan nan
4.007957758089722233e+02 3.021351978473822086e+01 3.981495827812184416e+02 1.243429630831761870e+02 nan nan nan nan
4.009957758089722120e+02 2.950929210243753076e+01 3.983495827812184871e+02 1.220450387919871815e+02 nan nan nan nan
4.011957758089722006e+02 2.882063497816988829e+01 3.985495827812184189e+02 1.197854903430782372e+02 nan nan nan nan
4.013957758089721892e+02 2.814722833806883528e+01 3.987495827812184643e+02 1.175637737710323592e+02 nan nan nan nan
4.015957758089721779e+02 2.748875800635867961e+01 3.989495827812183961e+02 1.153793505723604795e+02 nan nan nan nan
4.017957758089721665e+02 2.684491561566621343e+01 3.991495827812184416e+02 1.132316877037617218e+02 nan nan nan nan
4.019957758089721551e+02 2.621539851816197597e+01 3.993495827812183734e+02 1.111202575788623932e+02 nan nan nan nan
4.021957758089721437e+02 2.559990969753536305e+01 3.995495827812184189e+02 1.090445380634483286e+02 nan nan nan nan
4.023957758089721324e+02 2.499815768181580466e+01 3.997495827812183506e+02 1.070040124692583419e+02 nan nan nan nan
4.025957758089721210e+02 2.440985645704541795e+01 3.999495827812183961e+02 1.049981695463421971e+02 nan nan nan nan
4.027957758089721096e+02 2.383472538180997446e+01 4.001495827812183279e+02 1.030265034740552750e+02 nan nan nan nan
4.029957758089720983e+02 2.327248910263606518e+01 4.003495827812183734e+02 1.010885138506956054e+02 nan nan nan nan
4.031957758089720869e+02 2.272287747025839977e+01 4.005495827812183052e+02 9.918370568184697333e+01 nan nan nan nan
4.033957758089720755e+02 2.218562545676348563e+01 4.007495827812183506e+02 9.731158936743963750e+01 nan nan nan nan
4.035957758089720642e+02 2.166047307361415974e+01 4.009495827812182824e+02 9.547168068758927006e+01 nan nan nan nan
4.037957758089720528e+02 2.114716529055868222e+01 4.011495827812183279e+02 9.366350078722422268e+01 nan nan nan nan
4.039957758089720414e+02 2.064545195542653744e+01 4.013495827812182597e+02 9.188657615956167035e+01 nan nan nan nan
4.041957758089720301e+02 2.015508771481737327e+01 4.015495827812183052e+02 9.014043862844265220e+01 nan nan nan nan
4.043957758089720187e+02 1.967583193568120592e+01 4.017495827812182370e+02 8.842462532958508348e+01 nan nan nan nan
4.045957758089720073e+02 1.920744862779489992e+01 4.019495827812182824e+02 8.673867869076225645e+01 nan nan nan nan
4.047957758089719960e+02 1.874970636713463890e+01 4.021495827812182142e+02 8.508214641096893160e+01 nan nan nan nan
4.049957758089719846e+02 1.830237822014692739e+01 4.023495827812182597e+02 8.345458143857777600e+01 nan nan nan nan
4.051957758089719732e+02 1.786524166891593168e+01 4.025495827812181915e+02 8.185554194854951504e+01 nan nan nan nan
4.053957758089719619e+02 1.743807853723112089e+01 4.027495827812182370e+02 8.028459131869773557e+01 nan nan nan nan
4.055957758089719505e+02 1.702067491755142470e+01 4.029495827812181687e+02 7.874129810507317018e+01 nan nan nan nan
4.057957758089719391e+02 1.661282109886593261e+01 4.031495827812182142e+02 7.722523601646291525e+01 nan nan nan nan
4.059957758089719277e+02 1.621431149545291461e+01 4.033495827812181460e+02 7.573598388807349124e+01 nan nan nan nan
4.061957758089719164e+02 1.582494457653046815e+01 4.035495827812181915e+02 7.427312565438811021e+01 nan nan nan nan
4.063957758089719050e+02 1.544452279680222873e+01 4.037495827812181233e+02 7.283625032126771259e+01 nan nan nan nan
4.065957758089718936e+02 1.507285252789225893e+01 4.039495827812181687e+02 7.142495193729089920e+01 nan nan nan nan
4.067957758089718823e+02 1.470974399066862937e+01 4.041495827812181005e+02 7.003882956438783935e+01 nan nan nan nan
4.069957758089718709e+02 1.435501118845117929e+01 4.043495827812181460e+02 6.867748724777497671e+01 nan nan nan nan
4.071957758089718595e+02 1.400847184110251753e+01 4.045495827812180778e+02 6.734053398524156364e+01 nan nan nan nan
4.073957758089718482e+02 1.366994731999711199e+01 4.047495827812181233e+02 6.602758369578964448e+01 nan nan nan nan
4.075957758089718368e+02 1.333926258386483354e+01 4.049495827812180551e+02 6.473825518768246923e+01 nan nan nan nan
4.077957758089718254e+02 1.301624611550596988e+01 4.051495827812181005e+02 6.347217212589784197e+01 nan nan nan nan
4.079957758089718141e+02 1.270072985937287768e+01 4.053495827812180323e+02 6.222896299904525108e+01 nan nan nan nan
4.081957758089718027e+02 1.239254916001329399e+01 4.055495827812180778e+02 6.100826108573924245e+01 nan nan nan nan
4.083957758089717913e+02 1.209154270137196363e+01 4.057495827812180096e+02 5.980970442048413105e+01 nan nan nan nan
4.085957758089717800e+02 1.179755244694420924e+01 4.059495827812180551e+02 5.863293575907007948e+01 nan nan nan nan
4.087957758089717686e+02 1.151042358077685890e+01 4.061495827812179868e+02 5.747760254352713361e+01 nan nan nan nan
4.089957758089717572e+02 1.123000444931177633e+01 4.063495827812180323e+02 5.634335686663678899e+01 nan nan nan nan
4.091957758089717458e+02 1.095614650406518287e+01 4.065495827812179641e+02 5.522985543605152259e+01 nan nan nan nan
4.093957758089717345e+02 1.068870424513819550e+01 4.067495827812180096e+02 5.413675953801725882e+01 nan nan nan nan
4.095957758089717231e+02 1.042753516555210602e+01 4.069495827812179414e+02 5.306373500074776928e+01 nan nan nan nan
4.097957758089717117e+02 1.017249969640238305e+01 4.071495827812179868e+02 5.201045215744832717e+01 nan nan nan nan
4.099957758089717004e+02 9.923461152825359122e+00 4.073495827812179186e+02 5.097658580903373604e+01 nan nan nan nan
4.101957758089716890e+02 9.680285680770779777e+00 4.075495827812179641e+02 4.996181518653738607e+01 nan nan nan nan
4.103957758089716776e+02 9.442842204574622755e+00 4.077495827812178959e+02 4.896582391325734562e+01 nan nan nan nan
4.105957758089716663e+02 9.211002375324191860e+00 4.079495827812179414e+02 4.798829996663568664e+01 nan nan nan nan
4.107957758089716549e+02 8.984640520010103160e+00 4.081495827812178732e+02 4.702893563990976133e+01 nan nan nan nan
4.109957758089716435e+02 8.763633591457429262e+00 4.083495827812179186e+02 4.608742750354043238e+01 nan nan nan nan
4.111957758089716322e+02 8.547861119029054322e+00 4.085495827812178504e+02 4.516347636645012642e+01 nan nan nan nan
4.113957758089716208e+02 8.337205160094658396e+00 4.087495827812178959e+02 4.425678723707098072e+01 nan nan nan nan
4.115957758089716094e+02 8.131550252257804701e+00 4.089495827812178277e+02 4.336706928424234064e+01 nan nan nan nan
4.117957758089715981e+02 7.930783366333419515e+00 4.091495827812178732e+02 4.249403579795360741e+01 nan nan nan nan
4.119957758089715867e+02 7.734793860069578919e+00 4.093495827812178049e+02 4.163740414997008799e+01 nan nan nan nan
4.121957758089715753e+02 7.543473432604740125e+00 4.095495827812178504e+02 4.079689575433832971e+01 nan nan nan nan
4.123957758089715639e+02 7.356716079654197493e+00 4.097495827812177822e+02 3.997223602780736940e+01 nan nan nan nan
4.125957758089715526e+02 7.174418049416799725e+00 4.099495827812178277e+02 3.916315435016115742e+01 nan nan nan nan
4.127957758089715412e+02 6.996477799196293645e+00 4.101495827812177595e+02 3.836938402449806773e+01 nan nan nan nan
4.129957758089715298e+02 6.822795952727439328e+00 4.103495827812178049e+02 3.759066223745343649e+01 nan nan nan nan
4.131957758089715185e+02 6.653275258200956443e+00 4.105495827812177367e+02 3.682673001939686941e+01 nan nan nan nan
4.133957758089715071e+02 6.487820546978821490e+00 4.107495827812177822e+02 3.607733220460192314e+01 nan nan nan nan
4.135957758089714957e+02 6.326338692992056423e+00 4.109495827812177140e+02 3.534221739141915464e+01 nan nan nan nan
4.137957758089714844e+02 6.168738572813693644e+00 4.111495827812177595e+02 3.462113790244928424e+01 nan nan nan nan
4.139957758089714730e+02 6.014931026398619984e+00 4.113495827812176913e+02 3.391384974474391356e+01 nan nan nan nan
4.141957758089714616e+02 5.864828818482806128e+00 4.115495827812177367e+02 3.322011257003501328e+01 nan nan nan nan
4.143957758089714503e+02 5.718346600634147237e+00 4.117495827812176685e+02 3.253968963501461076e+01 nan nan nan nan
4.145957758089714389e+02 5.575400873946630753e+00 4.119495827812177140e+02 3.187234776166913619e+01 nan nan nan nan
4.147957758089714275e+02 5.435909952370565179e+00 4.121495827812176458e+02 3.121785729768636841e+01 nan nan nan nan
4.149957758089714162e+02 5.299793926670574251e+00 4.123495827812176913e+02 3.057599207693991872e+01 nan nan nan nan
4.151957758089714048e+02 5.166974629003503239e+00 4.125495827812176231e+02 2.994652938006992571e+01 nan nan nan nan
4.153957758089713934e+02 5.037375598109085750e+00 4.127495827812176685e+02 2.932924989516065040e+01 nan nan nan nan
4.155957758089713820e+02 4.910922045104449296e+00 4.129495827812176003e+02 2.872393767853596813e+01 nan nan nan nan
4.157957758089713707e+02 4.787540819875657938e+00 4.131495827812176458e+02 2.813038011567217112e+01 nan nan nan nan
4.159957758089713593e+02 4.667160378057701564e+00 4.133495827812175776e+02 2.754836788224727329e+01 nan nan nan nan
4.161957758089713479e+02 4.549710748595983567e+00 4.135495827812176231e+02 2.697769490532712311e+01 nan nan nan nan
4.163957758089713366e+02 4.435123501880540609e+00 4.137495827812175548e+02 2.641815832470541281e+01 nan nan nan nan
4.165957758089713252e+02 4.323331718446437044e+00 4.139495827812176003e+02 2.586955845439828039e+01 nan nan nan nan
4.167957758089713138e+02 4.214269958231507296e+00 4.141495827812175321e+02 2.533169874431031943e+01 nan nan nan nan
4.169957758089713025e+02 4.107874230384607195e+00 4.143495827812175776e+02 2.480438574206970870e+01 nan nan nan nan
4.171957758089712911e+02 4.004081963616480166e+00 4.145495827812175094e+02 2.428742905505193406e+01 nan nan nan nan
4.173957758089712797e+02 3.902831977085465365e+00 4.147495827812175548e+02 2.378064131258767588e+01 nan nan nan nan
4.175957758089712684e+02 3.804064451810712733e+00 4.149495827812174866e+02 2.328383812837248712e+01 nan nan nan nan
4.177957758089712570e+02 3.707720902605473157e+00 4.151495827812175321e+02 2.279683806307587446e+01 nan nan nan nan
4.179957758089712456e+02 3.613744150522659737e+00 4.153495827812174639e+02 2.231946258716464726e+01 nan nan nan nan
4.181957758089712343e+02 3.522078295805751047e+00 4.155495827812175094e+02 2.185153604393908466e+01 nan nan nan nan
4.183957758089712229e+02 3.432668691337096956e+00 4.157495827812174412e+02 2.139288561279516543e+01 nan nan nan nan
4.185957758089712115e+02 3.345461916576911499e+00 4.159495827812174866e+02 2.094334127271134349e+01 nan nan nan nan
4.187957758089712001e+02 3.260405751985059553e+00 4.161495827812174184e+02 2.050273576597334113e+01 nan nan nan nan
4.189957758089711888e+02 3.177449153919018610e+00 4.163495827812174639e+02 2.007090456213340346e+01 nan nan nan nan
4.191957758089711774e+02 3.096542230000523421e+00 4.165495827812173957e+02 1.964768582221796933e+01 nan nan nan nan
4.193957758089711660e+02 3.017636214943713036e+00 4.167495827812174412e+02 1.923292036317980447e+01 nan nan nan nan
4.195957758089711547e+02 2.940683446837907500e+00 4.169495827812173729e+02 1.882645162260791594e+01 nan nan nan nan
4.197957758089711433e+02 2.865637343878245424e+00 4.171495827812174184e+02 1.842812562369002194e+01 nan nan nan nan
4.199957758089711319e+02 2.792452381536620010e+00 4.173495827812173502e+02 1.803779094044197251e+01 nan nan nan nan
4.201957758089711206e+02 2.721084070166615465e+00 4.175495827812173957e+02 1.765529866319754149e+01 nan nan nan nan
4.203957758089711092e+02 2.651488933035522244e+00 4.177495827812173275e+02 1.728050236437212206e+01 nan nan nan nan
4.205957758089710978e+02 2.583624484776390062e+00 4.179495827812173729e+02 1.691325806449395586e+01 nan nan nan nan
4.207957758089710865e+02 2.517449210253888126e+00 4.181495827812173047e+02 1.655342419851667302e+01 nan nan nan nan
4.209957758089710751e+02 2.452922543837087410e+00 4.183495827812173502e+02 1.620086158240482632e+01 nan nan nan nan
4.211957758089710637e+02 2.390004849072431714e+00 4.185495827812172820e+02 1.585543338000659119e+01 nan nan nan nan
4.213957758089710524e+02 2.328657398751096341e+00 4.187495827812173275e+02 1.551700507020564856e+01 nan nan nan nan
4.215957758089710410e+02 2.268842355363387409e+00 4.189495827812172593e+02 1.518544441436406878e+01 nan nan nan nan
4.217957758089710296e+02 2.210522751934739016e+00 4.191495827812173047e+02 1.486062142405075548e+01 nan nan nan nan
4.219957758089710183e+02 2.153662473236317432e+00 4.193495827812172365e+02 1.454240832906396541e+01 nan nan nan nan
4.221957758089710069e+02 2.098226237364473334e+00 4.195495827812172820e+02 1.423067954574323402e+01 nan nan nan nan
4.223957758089709955e+02 2.044179577682701421e+00 4.197495827812172138e+02 1.392531164558015533e+01 nan nan nan nan
4.225957758089709841e+02 1.991488825120035777e+00 4.199495827812172593e+02 1.362618332412188948e+01 nan nan nan nan
4.227957758089709728e+02 1.940121090820014826e+00 4.201495827812171910e+02 1.333317537017481946e+01 nan nan nan nan
4.229957758089709614e+02 1.890044249134094079e+00 4.203495827812172365e+02 1.304617063530555399e+01 nan nan nan nan
4.231957758089709500e+02 1.841226920953795254e+00 4.205495827812171683e+02 1.276505400364394305e+01 nan nan nan nan
4.233957758089709387e+02 1.793638457375703821e+00 4.207495827812172138e+02 1.248971236198477541e+01 nan nan nan nan
4.235957758089709273e+02 1.747248923693675016e+00 4.209495827812171456e+02 1.222003457019430606e+01 nan nan nan nan
4.237957758089709159e+02 1.702029083712452762e+00 4.211495827812171910e+02 1.195591143191660954e+01 nan nan nan nan
4.239957758089709046e+02 1.657950384377384179e+00 4.213495827812171228e+02 1.169723566558566041e+01 nan nan nan nan
4.241957758089708932e+02 1.614984940714372819e+00 4.215495827812171683e+02 1.144390187573925388e+01 nan nan nan nan
4.243957758089708818e+02 1.573105521074918967e+00 4.217495827812171001e+02 1.119580652463809045e+01 nan nan nan nan
4.245957758089708705e+02 1.532285532680756512e+00 4.219495827812171456e+02 1.095284790418820720e+01 nan nan nan nan
4.247957758089708591e+02 1.492499007462725125e+00 4.221495827812170774e+02 1.071492610816845215e+01 nan nan nan nan
4.249957758089708477e+02 1.453720588188817331e+00 4.223495827812171228e+02 1.048194300476097673e+01 nan nan nan nan
4.251957758089708364e+02 1.415925514876071434e+00 4.225495827812170546e+02 1.025380220938762221e+01 nan nan nan nan
4.253957758089708250e+02 1.379089611481278510e+00 4.227495827812171001e+02 1.003040905784774139e+01 nan nan nan nan
4.255957758089708136e+02 1.343189272865596529e+00 4.229495827812170319e+02 9.811670579761541333e+00 nan nan nan nan
4.257957758089708022e+02 1.308201452027870415e+00 4.231495827812170774e+02 9.597495472314683695e+00 nan nan nan nan
4.259957758089707909e+02 1.274103647602024436e+00 4.233495827812170091e+02 9.387794074306684777e+00 nan nan nan nan
4.261957758089707795e+02 1.240873891613602176e+00 4.235495827812170546e+02 9.182478340499498515e+00 nan nan nan nan
4.263957758089707681e+02 1.208490737490650613e+00 4.237495827812169864e+02 8.981461816268712539e+00 nan nan nan nan
4.265957758089707568e+02 1.176933248324391945e+00 4.239495827812170319e+02 8.784659612552767172e+00 nan nan nan nan
4.267957758089707454e+02 1.146180985375043315e+00 4.241495827812169637e+02 8.591988381103668360e+00 nan nan nan nan
4.269957758089707340e+02 1.116213996818106402e+00 4.243495827812170091e+02 8.403366290033519093e+00 nan nan nan nan
4.271957758089707227e+02 1.087012806726884273e+00 4.245495827812169409e+02 8.218712999660098717e+00 nan nan nan nan
4.273957758089707113e+02 1.058558404286619403e+00 4.247495827812169864e+02 8.037949638646693984e+00 nan nan nan nan
4.275957758089706999e+02 1.030832233235980722e+00 4.249495827812169182e+02 7.860998780437886246e+00 nan nan nan nan
4.277957758089706886e+02 1.003816181531653751e+00 4.251495827812169637e+02 7.687784419987549356e+00 nan nan nan nan
4.279957758089706772e+02 9.774925712317522608e-01 4.253495827812168955e+02 7.518231950779683537e+00 nan nan nan nan
4.281957758089706658e+02 9.518441485940035696e-01 4.255495827812169409e+02 7.352268142139138263e+00 nan nan nan nan
4.283957758089706545e+02 9.268540743844538854e-01 4.257495827812168727e+02 7.189821116831717873e+00 nan nan nan nan
4.285957758089706431e+02 9.025059143928647609e-01 4.259495827812169182e+02 7.030820328951339349e+00 nan nan nan nan
4.287957758089706317e+02 8.787836301507208070e-01 4.261495827812168500e+02 6.875196542093592100e+00 nan nan nan nan
4.289957758089706203e+02 8.556715698479578913e-01 4.263495827812168955e+02 6.722881807812685295e+00 nan nan nan nan
4.291957758089706090e+02 8.331544594446856911e-01 4.265495827812168272e+02 6.573809444361480736e+00 nan nan nan nan
4.293957758089705976e+02 8.112173939739429906e-01 4.267495827812168727e+02 6.427914015711399642e+00 nan nan nan nan
4.295957758089705862e+02 7.898458290319564368e-01 4.269495827812168045e+02 6.285131310852425379e+00 nan nan nan nan
4.297957758089705749e+02 7.690255724521435354e-01 4.271495827812168500e+02 6.145398323368060467e+00 nan nan nan nan
4.299957758089705635e+02 7.487427761593249409e-01 4.273495827812167818e+02 6.008653231287530261e+00 nan nan nan nan
4.301957758089705521e+02 7.289839282005337040e-01 4.275495827812168272e+02 5.874835377208984966e+00 nan nan nan nan
4.303957758089705408e+02 7.097358449490396293e-01 4.277495827812167590e+02 5.743885248695577594e+00 nan nan nan nan
nan nan 4.279495827812168045e+02 5.615744458939062156e+00 nan nan nan nan
nan nan 4.281495827812167363e+02 5.490355727691517806e+00 nan nan nan nan
nan nan 4.283495827812167818e+02 5.367662862461086704e+00 nan nan nan nan
nan nan 4.285495827812167136e+02 5.247610739971182880e+00 nan nan nan nan
nan nan 4.287495827812167590e+02 5.130145287879655847e+00 nan nan nan nan
nan nan 4.289495827812166908e+02 5.015213466756983429e+00 nan nan nan nan
nan nan 4.291495827812167363e+02 4.902763252319910947e+00 nan nan nan nan
nan nan 4.293495827812166681e+02 4.792743617920161014e+00 nan nan nan nan
nan nan 4.295495827812167136e+02 4.685104517283322778e+00 nan nan nan nan
nan nan 4.297495827812166453e+02 4.579796867498972190e+00 nan nan nan nan
nan nan 4.299495827812166908e+02 4.476772532256167558e+00 nan nan nan nan
nan nan 4.301495827812166226e+02 4.375984305325427037e+00 nan nan nan nan
nan nan 4.303495827812166681e+02 4.277385894281744427e+00 nan nan nan nan
nan nan 4.305495827812165999e+02 4.180931904469011862e+00 nan nan nan nan
nan nan 4.307495827812166453e+02 4.086577823201234416e+00 nan nan nan nan
nan nan 4.309495827812165771e+02 3.994280004200181367e+00 nan nan nan nan
nan nan 4.311495827812166226e+02 3.903995652265102922e+00 nan nan nan nan
nan nan 4.313495827812165544e+02 3.815682808174208240e+00 nan nan nan nan
nan nan 4.315495827812165999e+02 3.729300333813418522e+00 nan nan nan nan
nan nan 4.317495827812165317e+02 3.644807897531974650e+00 nan nan nan nan
nan nan 4.319495827812165771e+02 3.562165959720665409e+00 nan nan nan nan
nan nan 4.321495827812165089e+02 3.481335758612140285e+00 nan nan nan nan
nan nan 4.323495827812165544e+02 3.402279296298890365e+00 nan nan nan nan
nan nan 4.325495827812164862e+02 3.324959324968509211e+00 nan nan nan nan
nan nan 4.327495827812165317e+02 3.249339333351958459e+00 nan nan nan nan
nan nan 4.329495827812164634e+02 3.175383533384031676e+00 nan nan nan nan
nan nan 4.331495827812165089e+02 3.103056847072326985e+00 nan nan nan nan
nan nan 4.333495827812164407e+02 3.032324893573349556e+00 nan nan nan nan
nan nan 4.335495827812164862e+02 2.963153976472376439e+00 nan nan nan nan
nan nan 4.337495827812164180e+02 2.895511071265726599e+00 nan nan nan nan
nan nan 4.339495827812164634e+02 2.829363813041907871e+00 nan nan nan nan
nan nan 4.341495827812163952e+02 2.764680484360435564e+00 nan nan nan nan
nan nan 4.343495827812164407e+02 2.701430003324722051e+00 nan nan nan nan
nan nan 4.345495827812163725e+02 2.639581911847937779e+00 nan nan nan nan
nan nan 4.347495827812164180e+02 2.579106364108156857e+00 nan nan nan nan
nan nan 4.349495827812163498e+02 2.519974115191726316e+00 nan nan nan nan
nan nan 4.351495827812163952e+02 2.462156509921197944e+00 nan nan nan nan
nan nan 4.353495827812163270e+02 2.405625471866994936e+00 nan nan nan nan
nan nan 4.355495827812163725e+02 2.350353492538673539e+00 nan nan nan nan
nan nan 4.357495827812163043e+02 2.296313620755443985e+00 nan nan nan nan
nan nan 4.359495827812163498e+02 2.243479452191655898e+00 nan nan nan nan
nan nan 4.361495827812162815e+02 2.191825119096884489e+00 nan nan nan nan
nan nan 4.363495827812163270e+02 2.141325280186495483e+00 nan nan nan nan
nan nan 4.365495827812162588e+02 2.091955110702092835e+00 nan nan nan nan
nan nan 4.367495827812163043e+02 2.043690292638200123e+00 nan nan nan nan
nan nan 4.369495827812162361e+02 1.996507005133984158e+00 nan nan nan nan
nan nan 4.371495827812162815e+02 1.950381915027030511e+00 nan nan nan nan
nan nan 4.373495827812162133e+02 1.905292167567610884e+00 nan nan nan nan
nan nan 4.375495827812162588e+02 1.861215377290542428e+00 nan nan nan nan
nan nan 4.377495827812161906e+02 1.818129619043263201e+00 nan nan nan nan
nan nan 4.379495827812162361e+02 1.776013419167123741e+00 nan nan nan nan
nan nan 4.381495827812161679e+02 1.734845746830533830e+00 nan nan nan nan
nan nan 4.383495827812162133e+02 1.694606005511117175e+00 nan nan nan nan
nan nan 4.385495827812161451e+02 1.655274024625421170e+00 nan nan nan nan
nan nan 4.387495827812161906e+02 1.616830051303447924e+00 nan nan nan nan
nan nan 4.389495827812161224e+02 1.579254742306572812e+00 nan nan nan nan
nan nan 4.391495827812161679e+02 1.542529156086084097e+00 nan nan nan nan
nan nan 4.393495827812160996e+02 1.506634744981109941e+00 nan nan nan nan
nan nan 4.395495827812161451e+02 1.471553347553026025e+00 nan nan nan nan
nan nan 4.397495827812160769e+02 1.437267181055190246e+00 nan nan nan nan
nan nan 4.399495827812161224e+02 1.403758834035238490e+00 nan nan nan nan
nan nan 4.401495827812160542e+02 1.371011259068641408e+00 nan nan nan nan
nan nan 4.403495827812160996e+02 1.339007765621050394e+00 nan nan nan nan
nan nan 4.405495827812160314e+02 1.307732013037928187e+00 nan nan nan nan
nan nan 4.407495827812160769e+02 1.277168003659053808e+00 nan nan nan nan
nan nan 4.409495827812160087e+02 1.247300076056638618e+00 nan nan nan nan
nan nan 4.411495827812160542e+02 1.218112898394512200e+00 nan nan nan nan
nan nan 4.413495827812159860e+02 1.189591461907113068e+00 nan nan nan nan
nan nan 4.415495827812160314e+02 1.161721074495937644e+00 nan nan nan nan
nan nan 4.417495827812159632e+02 1.134487354442111240e+00 nan nan nan nan
nan nan 4.419495827812160087e+02 1.107876224232824836e+00 nan nan nan nan
nan nan 4.421495827812159405e+02 1.081873904500235684e+00 nan nan nan nan
nan nan 4.423495827812159860e+02 1.056466908070835098e+00 nan nan nan nan
nan nan 4.425495827812159177e+02 1.031642034123705365e+00 nan nan nan nan
nan nan 4.427495827812159632e+02 1.007386362455704232e+00 nan nan nan nan
nan nan 4.429495827812158950e+02 9.836872478523245311e-01 nan nan nan nan
nan nan 4.431495827812159405e+02 9.605323145619399927e-01 nan nan nan nan
nan nan 4.433495827812158723e+02 9.379094508723968548e-01 nan nan nan nan
nan nan 4.435495827812159177e+02 9.158068037877825640e-01 nan nan nan nan
nan nan 4.437495827812158495e+02 8.942127738042044971e-01 nan nan nan nan
nan nan 4.439495827812158950e+02 8.731160097825412247e-01 nan nan nan nan
nan nan 4.441495827812158268e+02 8.525054039170543163e-01 nan nan nan nan
nan nan 4.443495827812158723e+02 8.323700867977783524e-01 nan nan nan nan
nan nan 4.445495827812158041e+02 8.126994225656645199e-01 nan nan nan nan
nan nan 4.447495827812158495e+02 7.934830041585181348e-01 nan nan nan nan
nan nan 4.449495827812157813e+02 7.747106486465867858e-01 nan nan nan nan
nan nan 4.451495827812158268e+02 7.563723926559531296e-01 nan nan nan nan
nan nan 4.453495827812157586e+02 7.384584878786752959e-01 nan nan nan nan
nan nan 4.455495827812158041e+02 7.209593966677727561e-01 nan nan nan nan
nan nan 4.457495827812157358e+02 7.038657877161250687e-01 nan nan nan nan
nan nan 4.459495827812157813e+02 6.871685318173560431e-01 nan nan nan nan
nan nan 4.461495827812157131e+02 6.708586977078391245e-01 nan nan nan nan
nan nan 4.463495827812157586e+02 6.549275479879248518e-01 nan nan nan nan
nan nan 4.465495827812156904e+02 6.393665351215405135e-01 nan nan nan nan
nan nan 4.467495827812157358e+02 6.241672975123927491e-01 nan nan nan nan
nan nan 4.469495827812156676e+02 6.093216556558399555e-01 nan nan nan nan
nan nan 4.471495827812157131e+02 5.948216083647414054e-01 nan nan nan nan
nan nan 4.473495827812156449e+02 5.806593290684153308e-01 nan nan nan nan
nan nan 4.475495827812156904e+02 5.668271621830954787e-01 nan nan nan nan
nan nan 4.477495827812156222e+02 5.533176195528602959e-01 nan nan nan nan
nan nan 4.479495827812156676e+02 5.401233769596931467e-01 nan nan nan nan
nan nan 4.481495827812155994e+02 5.272372707015612336e-01 nan nan nan nan
nan nan 4.483495827812156449e+02 5.146522942371792864e-01 nan nan nan nan
nan nan 4.485495827812155767e+02 5.023615948964961220e-01 nan nan nan nan
nan nan 4.487495827812156222e+02 4.903584706554754979e-01 nan nan nan nan
nan nan 4.489495827812155540e+02 4.786363669743187721e-01 nan nan nan nan
nan nan 4.491495827812155994e+02 4.671888736977326539e-01 nan nan nan nan
nan nan 4.493495827812155312e+02 4.560097220164016640e-01 nan nan nan nan
nan nan 4.495495827812155767e+02 4.450927814883011147e-01 nan nan nan nan
nan nan 4.497495827812155085e+02 4.344320571190575797e-01 nan nan nan nan
nan nan 4.499495827812155540e+02 4.240216865000153712e-01 nan nan nan nan
nan nan 4.501495827812154857e+02 4.138559370032419693e-01 nan nan nan nan
nan nan 4.503495827812155312e+02 4.039292030321938176e-01 nan nan nan nan
nan nan 4.505495827812154630e+02 3.942360033272720998e-01 nan nan nan nan
nan nan 4.507495827812155085e+02 3.847709783250174986e-01 nan nan nan nan
nan nan 4.509495827812154403e+02 3.755288875702488816e-01 nan nan nan nan
nan nan 4.511495827812154857e+02 3.665046071798999661e-01 nan nan nan nan
nan nan 4.513495827812154175e+02 3.576931273578393133e-01 nan nan nan nan
