# Supplementary material for: OMNI-P2x universal neural network potential for excited-state simulations
Source: Nat Commun. 2026 Apr 7;17:4949. doi: 10.1038/s41467-026-71380-5 (PMC13233842; doi:10.1038/s41467-026-71380-5)
Supplement: Supplementary file 3 — Source Data [file 41467_2026_71380_MOESM3_ESM.zip › source_data/Fig5/fig_5_d.txt]

# wl_ML/nm eps_ML/M-1cm-1 wl_DFT/nm eps_DFT/M-1cm-1 EE_ML/Hartree f_ML EE_DFT/Hartree f_DFT
1.787393378592198872e+02 1.280843656540140152e-01 1.782009902881641494e+02 1.215110548835694401e-02 1.514790107805765729e-01 1.047007349371909951e-01 1.486628002311363161e-01 4.976000000000000388e-03
1.789393378592198758e+02 1.498515102912983399e-01 1.784009902881641381e+02 1.428915457415923934e-02 1.695795009533185294e-01 3.438586277008056635e-01 1.493739308936028465e-01 2.925360000000000182e-01
1.791393378592198644e+02 1.750309177521790494e-01 1.786009902881641267e+02 1.677863699918409959e-02 1.828449318805951407e-01 0.000000000000000000e+00 1.614964467835307005e-01 1.522800000000000022e-02
1.793393378592198530e+02 2.041087769335744873e-01 1.788009902881641153e+02 1.967311455518125016e-02 1.931759926179665854e-01 3.077593641877172936e-02 1.939079603569098254e-01 3.933199999999999891e-02
1.795393378592198417e+02 2.376328375168280660e-01 1.790009902881641040e+02 2.303364923125646516e-02 2.009994337955731680e-01 5.391669376343487252e-02 2.021791034146644961e-01 3.676000000000000014e-03
1.797393378592198303e+02 2.762190744820738342e-01 1.792009902881640926e+02 2.692975710187966651e-02 2.069876206417120557e-01 3.735429896563290109e-02 2.089481662339949253e-01 4.052599999999999952e-02
1.799393378592198189e+02 3.205589216278851294e-01 1.794009902881640812e+02 3.144047076367687682e-02 2.116715268541611294e-01 2.673193263411520471e-02 2.097219540086143752e-01 2.900000000000000017e-04
1.801393378592198076e+02 3.714271036613952526e-01 1.796009902881640699e+02 3.665552114235662295e-02 2.154894924411792090e-01 1.667078408002851952e-02 2.123170609272619913e-01 9.200200000000000045e-02
1.803393378592197962e+02 4.296900956547769490e-01 1.798009902881640585e+02 4.267665040262891979e-02 2.187842112034559250e-01 1.406492861509321679e-02 2.164516218575727180e-01 6.569000000000000186e-03
1.805393378592197848e+02 4.963152375456094667e-01 1.800009902881640471e+02 4.961906866452903825e-02 2.218405126283187201e-01 1.634018691778181542e-02 2.226106138730301609e-01 1.508999999999999925e-03
1.807393378592197735e+02 5.723805298621198467e-01 1.802009902881640357e+02 5.761306826094504674e-02 nan nan nan nan
1.809393378592197621e+02 6.590851349503951129e-01 1.804009902881640244e+02 6.680581036470162326e-02 nan nan nan nan
1.811393378592197507e+02 7.577606056424395220e-01 1.806009902881640130e+02 7.736329997037465211e-02 nan nan nan nan
1.813393378592197394e+02 8.698828605060260344e-01 1.808009902881640016e+02 8.947256643654068198e-02 nan nan nan nan
1.815393378592197280e+02 9.970849215367351137e-01 1.810009902881639903e+02 1.033440680786235216e-01 nan nan nan nan
1.817393378592197166e+02 1.141170426369929825e+00 1.812009902881639789e+02 1.192143406499550362e-01 nan nan nan nan
1.819393378592197053e+02 1.304127922788977045e+00 1.814009902881639675e+02 1.373489109580258438e-01 nan nan nan nan
1.821393378592196939e+02 1.488145948474208780e+00 1.816009902881639562e+02 1.580454983315909001e-01 nan nan nan nan
1.823393378592196825e+02 1.695628893567409978e+00 1.818009902881639448e+02 1.816375281791560159e-01 nan nan nan nan
1.825393378592196711e+02 1.929213637716857832e+00 1.820009902881639334e+02 2.084979834559675116e-01 nan nan nan nan
1.827393378592196598e+02 2.191786946822130488e+00 1.822009902881639221e+02 2.390436214790085390e-01 nan nan nan nan
1.829393378592196484e+02 2.486503607725573772e+00 1.824009902881639107e+02 2.737395851906916366e-01 nan nan nan nan
1.831393378592196370e+02 2.816805271615953288e+00 1.826009902881638993e+02 3.131044396630482951e-01 nan nan nan nan
1.833393378592196257e+02 3.186439968942416989e+00 1.828009902881638880e+02 3.577156663445527629e-01 nan nan nan nan
1.835393378592196143e+02 3.599482250215980006e+00 1.830009902881638766e+02 4.082156492692138317e-01 nan nan nan nan
1.837393378592196029e+02 4.060353898238951764e+00 1.832009902881638652e+02 4.653181891571818163e-01 nan nan nan nan
1.839393378592195916e+02 4.573845148099378477e+00 1.834009902881638538e+02 5.298155830217911033e-01 nan nan nan nan
1.841393378592195802e+02 5.145136341750445652e+00 1.836009902881638425e+02 6.025863085399394414e-01 nan nan nan nan
1.843393378592195688e+02 5.779819934228615175e+00 1.838009902881638311e+02 6.846033540203817491e-01 nan nan nan nan
1.845393378592195575e+02 6.483922758620606075e+00 1.840009902881638197e+02 7.769432362929327152e-01 nan nan nan nan
1.847393378592195461e+02 7.263928446845467235e+00 1.842009902881638084e+02 8.807957502147172324e-01 nan nan nan nan
1.849393378592195347e+02 8.126799893261729579e+00 1.844009902881637970e+02 9.974744947179178256e-01 nan nan nan nan
1.851393378592195234e+02 9.080001638134730158e+00 1.846009902881637856e+02 1.128428221374916829e+00 nan nan nan nan
1.853393378592195120e+02 1.013152203820112618e+01 1.848009902881637743e+02 1.275253052295945988e+00 nan nan nan nan
1.855393378592195006e+02 1.128989508206049663e+01 1.850009902881637629e+02 1.439705614765020458e+00 nan nan nan nan
1.857393378592194892e+02 1.256422169900652186e+01 1.852009902881637515e+02 1.623717140320758645e+00 nan nan nan nan
1.859393378592194779e+02 1.396419040130555089e+01 1.854009902881637402e+02 1.829408575957791161e+00 nan nan nan nan
1.861393378592194665e+02 1.550009709195146179e+01 1.856009902881637288e+02 2.059106754717525245e+00 nan nan nan nan
1.863393378592194551e+02 1.718286386269149446e+01 1.858009902881637174e+02 2.315361672105157531e+00 nan nan nan nan
1.865393378592194438e+02 1.902405660074483507e+01 1.860009902881637061e+02 2.600964913468672535e+00 nan nan nan nan
1.867393378592194324e+02 2.103590121725060413e+01 1.862009902881636947e+02 2.918969275650336037e+00 nan nan nan nan
1.869393378592194210e+02 2.323129830618251646e+01 1.864009902881636833e+02 3.272709623824598069e+00 nan nan nan nan
1.871393378592194097e+02 2.562383603938722132e+01 1.866009902881636719e+02 3.665825021416967644e+00 nan nan nan nan
1.873393378592193983e+02 2.822780110163699163e+01 1.868009902881636606e+02 4.102282167303684446e+00 nan nan nan nan
1.875393378592193869e+02 3.105818746921810458e+01 1.870009902881636492e+02 4.586400170072545635e+00 nan nan nan nan
1.877393378592193756e+02 3.413070283674416316e+01 1.872009902881636378e+02 5.122876683934848074e+00 nan nan nan nan
1.879393378592193642e+02 3.746177249959835365e+01 1.874009902881636265e+02 5.716815424864627460e+00 nan nan nan nan
1.881393378592193528e+02 4.106854050381674170e+01 1.876009902881636151e+02 6.373755078668595253e+00 nan nan nan nan
1.883393378592193415e+02 4.496886788131249091e+01 1.878009902881636037e+02 7.099699604912864004e+00 nan nan nan nan
1.885393378592193301e+02 4.918132779620643902e+01 1.880009902881635924e+02 7.901149931917622382e+00 nan nan nan nan
1.887393378592193187e+02 5.372519743766589784e+01 1.882009902881635810e+02 8.785137028352917099e+00 nan nan nan nan
1.889393378592193073e+02 5.862044650609534813e+01 1.884009902881635696e+02 9.759256326299855289e+00 nan nan nan nan
1.891393378592192960e+02 6.388772215272456378e+01 1.886009902881635583e+02 1.083170345897153553e+01 nan nan nan nan
1.893393378592192846e+02 6.954833024765306959e+01 1.888009902881635469e+02 1.201131126360947654e+01 nan nan nan nan
1.895393378592192732e+02 7.562421286808432797e+01 1.890009902881635355e+02 1.330758798639108420e+01 nan nan nan nan
1.897393378592192619e+02 8.213792191688285982e+01 1.892009902881635242e+02 1.473075661150770976e+01 nan nan nan nan
1.899393378592192505e+02 8.911258880149893002e+01 1.894009902881635128e+02 1.629179522093948407e+01 nan nan nan nan
1.901393378592192391e+02 9.657189012475831191e+01 1.896009902881635014e+02 1.800247827489380015e+01 nan nan nan nan
1.903393378592192278e+02 1.045400093617806334e+02 1.898009902881634900e+02 1.987541868543631551e+01 nan nan nan nan
1.905393378592192164e+02 1.130415945213119073e+02 1.900009902881634787e+02 2.192411053760411832e+01 nan nan nan nan
1.907393378592192050e+02 1.221017118148413658e+02 1.902009902881634673e+02 2.416297229331520313e+01 nan nan nan nan
1.909393378592191937e+02 1.317457953828460688e+02 1.904009902881634559e+02 2.660739029379641352e+01 nan nan nan nan
1.911393378592191823e+02 1.419995931542236178e+02 1.906009902881634446e+02 2.927376235610380917e+01 nan nan nan nan
1.913393378592191709e+02 1.528891089421827587e+02 1.908009902881634332e+02 3.217954123880780060e+01 nan nan nan nan
1.915393378592191596e+02 1.644405409073849000e+02 1.910009902881634218e+02 3.534327773111290583e+01 nan nan nan nan
1.917393378592191482e+02 1.766802165467796044e+02 1.912009902881634105e+02 3.878466309880634810e+01 nan nan nan nan
1.919393378592191368e+02 1.896345243939823888e+02 1.914009902881633991e+02 4.252457059961579233e+01 nan nan nan nan
1.921393378592191254e+02 2.033298426442154891e+02 1.916009902881633877e+02 4.658509575998438379e+01 nan nan nan nan
1.923393378592191141e+02 2.177924649432628144e+02 1.918009902881633764e+02 5.098959508516903583e+01 nan nan nan nan
1.925393378592191027e+02 2.330485236055290557e+02 1.920009902881633650e+02 5.576272285511907967e+01 nan nan nan nan
1.927393378592190913e+02 2.491239105508495584e+02 1.922009902881633536e+02 6.093046564001660670e+01 nan nan nan nan
1.929393378592190800e+02 2.660441962728712042e+02 1.924009902881633423e+02 6.652017415191541261e+01 nan nan nan nan
1.931393378592190686e+02 2.838345471734808143e+02 1.926009902881633309e+02 7.256059203282410408e+01 nan nan nan nan
1.933393378592190572e+02 3.025196416176933099e+02 1.928009902881633195e+02 7.908188116504445020e+01 nan nan nan nan
1.935393378592190459e+02 3.221235850811705177e+02 1.930009902881633082e+02 8.611564307696693277e+01 nan nan nan nan
1.937393378592190345e+02 3.426698247784376008e+02 1.932009902881632968e+02 9.369493600691068025e+01 nan nan nan nan
1.939393378592190231e+02 3.641810641730150451e+02 1.934009902881632854e+02 1.018542871794191598e+02 nan nan nan nan
1.941393378592190118e+02 3.866791777817358025e+02 1.936009902881632740e+02 1.106296998427670673e+02 nan nan nan nan
1.943393378592190004e+02 4.101851266934597788e+02 1.938009902881632627e+02 1.200586546136335357e+02 nan nan nan nan
1.945393378592189890e+02 4.347188752280387689e+02 1.940009902881632513e+02 1.301801046751619424e+02 nan nan nan nan
1.947393378592189777e+02 4.602993091637089265e+02 1.942009902881632399e+02 1.410344643781397735e+02 nan nan nan nan
1.949393378592189663e+02 4.869441559607323597e+02 1.944009902881632286e+02 1.526635908020376178e+02 nan nan nan nan
1.951393378592189549e+02 5.146699074057803500e+02 1.946009902881632172e+02 1.651107578433058052e+02 nan nan nan nan
1.953393378592189435e+02 5.434917450949044451e+02 1.948009902881632058e+02 1.784206224127874236e+02 nan nan nan nan
1.955393378592189322e+02 5.734234691637389005e+02 1.950009902881631945e+02 1.926391823425963423e+02 nan nan nan nan
1.957393378592189208e+02 6.044774306609731411e+02 1.952009902881631831e+02 2.078137256252124416e+02 nan nan nan nan
1.959393378592189094e+02 6.366644679459186591e+02 1.954009902881631717e+02 2.239927706343154341e+02 nan nan nan nan
1.961393378592188981e+02 6.699938474727973698e+02 1.956009902881631604e+02 2.412259970076434570e+02 nan nan nan nan
1.963393378592188867e+02 7.044732093034543823e+02 1.958009902881631490e+02 2.595641669072310833e+02 nan nan nan nan
1.965393378592188753e+02 7.401085176669180328e+02 1.960009902881631376e+02 2.790590364116966384e+02 nan nan nan nan
1.967393378592188640e+02 7.769040168581580019e+02 1.962009902881631263e+02 2.997632568385232616e+02 nan nan nan nan
1.969393378592188526e+02 8.148621927404641383e+02 1.964009902881631149e+02 3.217302658417808061e+02 nan nan nan nan
1.971393378592188412e+02 8.539837400856511067e+02 1.966009902881631035e+02 3.450141681819491737e+02 nan nan nan nan
1.973393378592188299e+02 8.942675359544609819e+02 1.968009902881630921e+02 3.696696061195622747e+02 nan nan nan nan
1.975393378592188185e+02 9.357106192859457678e+02 1.970009902881630808e+02 3.957516194428007452e+02 nan nan nan nan
1.977393378592188071e+02 9.783081768298463885e+02 1.972009902881630694e+02 4.233154952009028307e+02 nan nan nan nan
1.979393378592187958e+02 1.022053535520176069e+03 1.974009902881630580e+02 4.524166072798241203e+02 nan nan nan nan
1.981393378592187844e+02 1.066938161351487452e+03 1.976009902881630467e+02 4.831102460237333389e+02 nan nan nan nan
1.983393378592187730e+02 1.112951664782250646e+03 1.978009902881630353e+02 5.154514381752592271e+02 nan nan nan nan
1.985393378592187617e+02 1.160081812652395911e+03 1.980009902881630239e+02 5.494947574784747530e+02 nan nan nan nan
1.987393378592187503e+02 1.208314546564740567e+03 1.982009902881630126e+02 5.852941263610046008e+02 nan nan nan nan
1.989393378592187389e+02 1.257634007643241148e+03 1.984009902881630012e+02 6.229026091847406406e+02 nan nan nan nan
1.991393378592187275e+02 1.308022567544502635e+03 1.986009902881629898e+02 6.623721976282830610e+02 nan nan nan nan
1.993393378592187162e+02 1.359460865563838979e+03 1.988009902881629785e+02 7.037535888372874524e+02 nan nan nan nan
1.995393378592187048e+02 1.411927851642707992e+03 1.990009902881629671e+02 7.470959570514053212e+02 nan nan nan nan
1.997393378592186934e+02 1.465400835051699232e+03 1.992009902881629557e+02 7.924467194876605163e+02 nan nan nan nan
1.999393378592186821e+02 1.519855538492026881e+03 1.994009902881629444e+02 8.398512973289957699e+02 nan nan nan nan
2.001393378592186707e+02 1.575266157329192993e+03 1.996009902881629330e+02 8.893528727334162340e+02 nan nan nan nan
2.003393378592186593e+02 1.631605423645265091e+03 1.998009902881629216e+02 9.409921428425353724e+02 nan nan nan nan
2.005393378592186480e+02 1.688844674771321934e+03 2.000009902881629102e+02 9.948070718279233233e+02 nan nan nan nan
2.007393378592186366e+02 1.746953925938947577e+03 2.002009902881628989e+02 1.050832642069139411e+03 nan nan nan nan
2.009393378592186252e+02 1.805901946669813015e+03 2.004009902881628875e+02 1.109100605607633042e+03 nan nan nan nan
2.011393378592186139e+02 1.865656340505105618e+03 2.006009902881628761e+02 1.169639237066037367e+03 nan nan nan nan
2.013393378592186025e+02 1.926183627661811897e+03 2.008009902881628648e+02 1.232473089261213545e+03 nan nan nan nan
2.015393378592185911e+02 1.987449330191595891e+03 2.010009902881628534e+02 1.297622752772454305e+03 nan nan nan nan
2.017393378592185798e+02 2.049418059208705017e+03 2.012009902881628420e+02 1.365104620751990979e+03 nan nan nan nan
2.019393378592185684e+02 2.112053603748041496e+03 2.014009902881628307e+02 1.434930660283560883e+03 nan nan nan nan
2.021393378592185570e+02 2.175319020811074097e+03 2.016009902881628193e+02 1.507108191605939282e+03 nan nan nan nan
2.023393378592185456e+02 2.239176726157438679e+03 2.018009902881628079e+02 1.581639676521403544e+03 nan nan nan nan
2.025393378592185343e+02 2.303588585402862918e+03 2.020009902881627966e+02 1.658522517304001212e+03 nan nan nan nan
2.027393378592185229e+02 2.368516004989480280e+03 2.022009902881627852e+02 1.737748867409226250e+03 nan nan nan nan
2.029393378592185115e+02 2.433920022602760582e+03 2.024009902881627738e+02 1.819305455264465763e+03 nan nan nan nan
2.031393378592185002e+02 2.499761396620302094e+03 2.026009902881627625e+02 1.903173422389759935e+03 nan nan nan nan
2.033393378592184888e+02 2.566000694190636295e+03 2.028009902881627511e+02 1.989328177058481970e+03 nan nan nan nan
2.035393378592184774e+02 2.632598377555959814e+03 2.030009902881627397e+02 2.077739264660973731e+03 nan nan nan nan
2.037393378592184661e+02 2.699514888250329477e+03 2.032009902881627283e+02 2.168370255877404361e+03 nan nan nan nan
2.039393378592184547e+02 2.766710728824343732e+03 2.034009902881627170e+02 2.261178653702806514e+03 nan nan nan nan
2.041393378592184433e+02 2.834146541768958741e+03 2.036009902881627056e+02 2.356115820294478453e+03 nan nan nan nan
2.043393378592184320e+02 2.901783185334069913e+03 2.038009902881626942e+02 2.453126924533056808e+03 nan nan nan nan
2.045393378592184206e+02 2.969581805961765895e+03 2.040009902881626829e+02 2.552150911101377460e+03 nan nan nan nan
2.047393378592184092e+02 3.037503907080007593e+03 2.042009902881626715e+02 2.653120491791756649e+03 nan nan nan nan
2.049393378592183979e+02 3.105511414029115713e+03 2.044009902881626601e+02 2.755962159652660375e+03 nan nan nan nan
2.051393378592183865e+02 3.173566734920494127e+03 2.046009902881626488e+02 2.860596226480476616e+03 nan nan nan nan
2.053393378592183751e+02 3.241632817255661394e+03 2.048009902881626374e+02 2.966936884051078778e+03 nan nan nan nan
2.055393378592183637e+02 3.309673200161312252e+03 2.050009902881626260e+02 3.074892289371753122e+03 nan nan nan nan
2.057393378592183524e+02 3.377652062125334396e+03 2.052009902881626147e+02 3.184364674114870013e+03 nan nan nan nan
2.059393378592183410e+02 3.445534264146620444e+03 2.054009902881626033e+02 3.295250478273689168e+03 nan nan nan nan
2.061393378592183296e+02 3.513285388240326483e+03 2.056009902881625919e+02 3.407440507956388046e+03 nan nan nan nan
2.063393378592183183e+02 3.580871771267691656e+03 2.058009902881625806e+02 3.520820117110087722e+03 nan nan nan nan
2.065393378592183069e+02 3.648260534087205997e+03 2.060009902881625692e+02 3.635269412840291807e+03 nan nan nan nan
2.067393378592182955e+02 3.715419606050274069e+03 2.062009902881625578e+02 3.750663483866011120e+03 nan nan nan nan
2.069393378592182842e+02 3.782317744890289759e+03 2.064009902881625464e+02 3.866872651526423397e+03 nan nan nan nan
2.071393378592182728e+02 3.848924552078708075e+03 2.066009902881625351e+02 3.983762742632459322e+03 nan nan nan nan
2.073393378592182614e+02 3.915210483745179317e+03 2.068009902881625237e+02 4.101195383336496889e+03 nan nan nan nan
2.075393378592182501e+02 3.981146857281078155e+03 2.070009902881625123e+02 4.219028313077410530e+03 nan nan nan nan
2.077393378592182387e+02 4.046705853766589826e+03 2.072009902881625010e+02 4.337115717545789266e+03 nan nan nan nan
2.079393378592182273e+02 4.111860516380851550e+03 2.074009902881624896e+02 4.455308579507091963e+03 nan nan nan nan
2.081393378592182160e+02 4.176584744972558838e+03 2.076009902881624782e+02 4.573455046219129144e+03 nan nan nan nan
2.083393378592182046e+02 4.240853286984666738e+03 2.078009902881624669e+02 4.691400812084919380e+03 nan nan nan nan
2.085393378592181932e+02 4.304641724941347093e+03 2.080009902881624555e+02 4.808989515094446688e+03 nan nan nan nan
2.087393378592181818e+02 4.367926460718274029e+03 2.082009902881624441e+02 4.926063145527732559e+03 nan nan nan nan
2.089393378592181705e+02 4.430684696828638153e+03 2.084009902881624328e+02 5.042462465319925286e+03 nan nan nan nan
2.091393378592181591e+02 4.492894414966392105e+03 2.086009902881624214e+02 5.158027436424725238e+03 nan nan nan nan
2.093393378592181477e+02 4.554534352056419266e+03 2.088009902881624100e+02 5.272597656458323399e+03 nan nan nan nan
2.095393378592181364e+02 4.615583974066996234e+03 2.090009902881623987e+02 5.386012799860149244e+03 nan nan nan nan
2.097393378592181250e+02 4.676023447844402654e+03 2.092009902881623873e+02 5.498113062770908982e+03 nan nan nan nan
2.099393378592181136e+02 4.735833611232298608e+03 2.094009902881623759e+02 5.608739609802881205e+03 nan nan nan nan
2.101393378592181023e+02 4.794995941739493901e+03 2.096009902881623645e+02 5.717735020860943223e+03 nan nan nan nan
2.103393378592180909e+02 4.853492524019189659e+03 2.098009902881623532e+02 5.824943736166906092e+03 nan nan nan nan
2.105393378592180795e+02 4.911306016421133791e+03 2.100009902881623418e+02 5.930212497644366522e+03 nan nan nan nan
2.107393378592180682e+02 4.968419616874275562e+03 2.102009902881623304e+02 6.033390784834486112e+03 nan nan nan nan
2.109393378592180568e+02 5.024817028353268142e+03 2.104009902881623191e+02 6.134331243538195849e+03 nan nan nan nan
2.111393378592180454e+02 5.080482424175727829e+03 2.106009902881623077e+02 6.232890105412820049e+03 nan nan nan nan
2.113393378592180341e+02 5.135400413370192837e+03 2.108009902881622963e+02 6.328927596795270802e+03 nan nan nan nan
2.115393378592180227e+02 5.189556006346352660e+03 2.110009902881622850e+02 6.422308335075294053e+03 nan nan nan nan
2.117393378592180113e+02 5.242934581089614767e+03 2.112009902881622736e+02 6.512901711003754826e+03 nan nan nan nan
2.119393378592179999e+02 5.295521850092110071e+03 2.114009902881622622e+02 6.600582255389712373e+03 nan nan nan nan
2.121393378592179886e+02 5.347303828220726245e+03 2.116009902881622509e+02 6.685229988717524066e+03 nan nan nan nan
2.123393378592179772e+02 5.398266801711302833e+03 2.118009902881622395e+02 6.766730752299123196e+03 nan nan nan nan
2.125393378592179658e+02 5.448397298465264612e+03 2.120009902881622281e+02 6.844976519667904540e+03 nan nan nan nan
2.127393378592179545e+02 5.497682059812200350e+03 2.122009902881622168e+02 6.919865687017924756e+03 nan nan nan nan
2.129393378592179431e+02 5.546108013888089772e+03 2.124009902881622054e+02 6.991303341594558333e+03 nan nan nan nan
2.131393378592179317e+02 5.593662250765291901e+03 2.126009902881621940e+02 7.059201507050641339e+03 nan nan nan nan
2.133393378592179204e+02 5.640331999455933328e+03 2.128009902881621827e+02 7.123479364893442835e+03 nan nan nan nan
2.135393378592179090e+02 5.686104606896222322e+03 2.130009902881621713e+02 7.184063451263353272e+03 nan nan nan nan
2.137393378592178976e+02 5.730967519004598216e+03 2.132009902881621599e+02 7.240887828402792366e+03 nan nan nan nan
2.139393378592178863e+02 5.774908263892116338e+03 2.134009902881621485e+02 7.293894230293918554e+03 nan nan nan nan
2.141393378592178749e+02 5.817914437289179659e+03 2.136009902881621372e+02 7.343032182065111556e+03 nan nan nan nan
2.143393378592178635e+02 5.859973690238250128e+03 2.138009902881621258e+02 7.388259092887805309e+03 nan nan nan nan
2.145393378592178522e+02 5.901073719088135476e+03 2.140009902881621144e+02 7.429540322207424651e+03 nan nan nan nan
2.147393378592178408e+02 5.941202257811646632e+03 2.142009902881621031e+02 7.466849219272899063e+03 nan nan nan nan
2.149393378592178294e+02 5.980347072654815747e+03 2.144009902881620917e+02 7.500167136049071814e+03 nan nan nan nan
2.151393378592178180e+02 6.018495959112896344e+03 2.146009902881620803e+02 7.529483413713694063e+03 nan nan nan nan
2.153393378592178067e+02 6.055636741215541406e+03 2.148009902881620690e+02 7.554795343055546255e+03 nan nan nan nan
2.155393378592177953e+02 6.091757273091520801e+03 2.150009902881620576e+02 7.576108099201775076e+03 nan nan nan nan
2.157393378592177839e+02 6.126845442771669696e+03 2.152009902881620462e+02 7.593434651210156517e+03 nan nan nan nan
2.159393378592177726e+02 6.160889178177763824e+03 2.154009902881620349e+02 7.606795647165312403e+03 nan nan nan nan
2.161393378592177612e+02 6.193876455234542846e+03 2.156009902881620235e+02 7.616219275516276866e+03 nan nan nan nan
2.163393378592177498e+02 6.225795308032456887e+03 2.158009902881620121e+02 7.621741103486002430e+03 nan nan nan nan
2.165393378592177385e+02 6.256633840959603731e+03 2.160009902881620008e+02 7.623403893470805087e+03 nan nan nan nan
2.167393378592177271e+02 6.286380242712998552e+03 2.162009902881619894e+02 7.621257398429075693e+03 nan nan nan nan
2.169393378592177157e+02 6.315022802091680205e+03 2.164009902881619780e+02 7.615358137333646482e+03 nan nan nan nan
2.171393378592177044e+02 6.342549925467371395e+03 2.166009902881619666e+02 7.605769151830528244e+03 nan nan nan nan
2.173393378592176930e+02 6.368950155822184570e+03 2.168009902881619553e+02 7.592559745308284619e+03 nan nan nan nan
2.175393378592176816e+02 6.394212193237714928e+03 2.170009902881619439e+02 7.575805205636792380e+03 nan nan nan nan
2.177393378592176703e+02 6.418324916715100699e+03 2.172009902881619325e+02 7.555586512881474846e+03 nan nan nan nan
2.179393378592176589e+02 6.441277407202004724e+03 2.174009902881619212e+02 7.531990033339240654e+03 nan nan nan nan
2.181393378592176475e+02 6.463058971699338144e+03 2.176009902881619098e+02 7.505107201275198349e+03 nan nan nan nan
2.183393378592176362e+02 6.483659168318370575e+03 2.178009902881618984e+02 7.475034189764746770e+03 nan nan nan nan
2.185393378592176248e+02 6.503067832157295015e+03 2.180009902881618871e+02 7.441871572064153952e+03 nan nan nan nan
2.187393378592176134e+02 6.521275101865568104e+03 2.182009902881618757e+02 7.405723974943781286e+03 nan nan nan nan
2.189393378592176020e+02 6.538271446764293614e+03 2.184009902881618643e+02 7.366699725422582560e+03 nan nan nan nan
2.191393378592175907e+02 6.554047694391504592e+03 2.186009902881618530e+02 7.324910492339731718e+03 nan nan nan nan
2.193393378592175793e+02 6.568595058342613811e+03 2.188009902881618416e+02 7.280470924190112783e+03 nan nan nan nan
2.195393378592175679e+02 6.581905166278105753e+03 2.190009902881618302e+02 7.233498284634742049e+03 nan nan nan nan
2.197393378592175566e+02 6.593970087973299087e+03 2.192009902881618189e+02 7.184112087075416639e+03 nan nan nan nan
2.199393378592175452e+02 6.604782363288011766e+03 2.194009902881618075e+02 7.132433729655143907e+03 nan nan nan nan
2.201393378592175338e+02 6.614335029937808031e+03 2.196009902881617961e+02 7.078586132012804228e+03 nan nan nan nan
2.203393378592175225e+02 6.622621650952683012e+03 2.198009902881617847e+02 7.022693375081973500e+03 nan nan nan nan
2.205393378592175111e+02 6.629636341713759975e+03 2.200009902881617734e+02 6.964880345180469703e+03 nan nan nan nan
2.207393378592174997e+02 6.635373796463836698e+03 2.202009902881617620e+02 6.905272383589367564e+03 nan nan nan nan
2.209393378592174884e+02 6.639829314193076243e+03 2.204009902881617506e+02 6.843994942768164947e+03 nan nan nan nan
2.211393378592174770e+02 6.642998823807192821e+03 2.206009902881617393e+02 6.781173250297046252e+03 nan nan nan nan
2.213393378592174656e+02 6.644878908491695256e+03 2.208009902881617279e+02 6.716931981577947226e+03 nan nan nan nan
2.215393378592174543e+02 6.645466829192336263e+03 2.210009902881617165e+02 6.651394942264131714e+03 nan nan nan nan
2.217393378592174429e+02 6.644760547138702350e+03 2.212009902881617052e+02 6.584684761323078419e+03 nan nan nan nan
2.219393378592174315e+02 6.642758745344884119e+03 2.214009902881616938e+02 6.516922595570838894e+03 nan nan nan nan
2.221393378592174201e+02 6.639460849028316261e+03 2.216009902881616824e+02 6.448227846447126467e+03 nan nan nan nan
2.223393378592174088e+02 6.634867044895121580e+03 2.218009902881616711e+02 6.378717889730407478e+03 nan nan nan nan
2.225393378592173974e+02 6.628978299247674840e+03 2.220009902881616597e+02 6.308507818821412911e+03 nan nan nan nan
2.227393378592173860e+02 6.621796374877409107e+03 2.222009902881616483e+02 6.237710202151336489e+03 nan nan nan nan
2.229393378592173747e+02 6.613323846713262355e+03 2.224009902881616370e+02 6.166434855199618141e+03 nan nan nan nan
2.231393378592173633e+02 6.603564116203471713e+03 2.226009902881616256e+02 6.094788627533748695e+03 nan nan nan nan
2.233393378592173519e+02 6.592521424415598631e+03 2.228009902881616142e+02 6.022875205212621040e+03 nan nan nan nan
2.235393378592173406e+02 6.580200863846757784e+03 2.230009902881616028e+02 5.950794928823867849e+03 nan nan nan nan
2.237393378592173292e+02 6.566608388942933743e+03 2.232009902881615915e+02 5.878644627356333331e+03 nan nan nan nan
2.239393378592173178e+02 6.551750825332937893e+03 2.234009902881615801e+02 5.806517468040337008e+03 nan nan nan nan
2.241393378592173065e+02 6.535635877789140068e+03 2.236009902881615687e+02 5.734502822221816132e+03 nan nan nan nan
2.243393378592172951e+02 6.518272136933152069e+03 2.238009902881615574e+02 5.662686147271845584e+03 nan nan nan nan
2.245393378592172837e+02 6.499669084710710194e+03 2.240009902881615460e+02 5.591148884470064331e+03 nan nan nan nan
2.247393378592172724e+02 6.479837098665513622e+03 2.242009902881615346e+02 5.519968372740696395e+03 nan nan nan nan
2.249393378592172610e+02 6.458787455047075127e+03 2.244009902881615233e+02 5.449217778061532954e+03 nan nan nan nan
2.251393378592172496e+02 6.436532330792472749e+03 2.246009902881615119e+02 5.378966038311794364e+03 nan nan nan nan
2.253393378592172382e+02 6.413084804426453957e+03 2.248009902881615005e+02 5.309277823271960187e+03 nan nan nan nan
2.255393378592172269e+02 6.388458855928391131e+03 2.250009902881614892e+02 5.240213509439903646e+03 nan nan nan nan
2.257393378592172155e+02 6.362669365618303345e+03 2.252009902881614778e+02 5.171829169281347276e+03 nan nan nan nan
2.259393378592172041e+02 6.335732112117354518e+03 2.254009902881614664e+02 5.104176574489638369e+03 nan nan nan nan
2.261393378592171928e+02 6.307663769441122895e+03 2.256009902881614551e+02 5.037303212790448015e+03 nan nan nan nan
2.263393378592171814e+02 6.278481903286205124e+03 2.258009902881614437e+02 4.971252317790417692e+03 nan nan nan nan
2.265393378592171700e+02 6.248204966572716330e+03 2.260009902881614323e+02 4.906062911335992794e+03 nan nan nan nan
2.267393378592171587e+02 6.216852294306625481e+03 2.262009902881614209e+02 4.841769857818986566e+03 nan nan nan nan
2.269393378592171473e+02 6.184444097826903089e+03 2.264009902881614096e+02 4.778403929839229022e+03 nan nan nan nan
2.271393378592171359e+02 6.151001458502990317e+03 2.266009902881613982e+02 4.715991884612036301e+03 nan nan nan nan
2.273393378592171246e+02 6.116546320948213179e+03 2.268009902881613868e+02 4.654556550488335233e+03 nan nan nan nan
2.275393378592171132e+02 6.081101485814347143e+03 2.270009902881613755e+02 4.594116922939606411e+03 nan nan nan nan
2.277393378592171018e+02 6.044690602231930825e+03 2.272009902881613641e+02 4.534688269346436755e+03 nan nan nan nan
2.279393378592170905e+02 6.007338159959526820e+03 2.274009902881613527e+02 4.476282241919875560e+03 nan nan nan nan
2.281393378592170791e+02 5.969069481303620705e+03 2.276009902881613414e+02 4.418906998078202378e+03 nan nan nan nan
2.283393378592170677e+02 5.929910712868968403e+03 2.278009902881613300e+02 4.362567327597791518e+03 nan nan nan nan
2.285393378592170563e+02 5.889888817196533637e+03 2.280009902881613186e+02 4.307264785856164053e+03 nan nan nan nan
2.287393378592170450e+02 5.849031564343760692e+03 2.282009902881613073e+02 4.252997832487098094e+03 nan nan nan nan
2.289393378592170336e+02 5.807367523458598953e+03 2.284009902881612959e+02 4.199761974772536632e+03 nan nan nan nan
2.291393378592170222e+02 5.764926054395486062e+03 2.286009902881612845e+02 4.147549915102987143e+03 nan nan nan nan
2.293393378592170109e+02 5.721737299417643044e+03 2.288009902881612732e+02 4.096351701847760523e+03 nan nan nan nan
2.295393378592169995e+02 5.677832175026249388e+03 2.290009902881612618e+02 4.046154882988243116e+03 nan nan nan nan
2.297393378592169881e+02 5.633242363952700543e+03 2.292009902881612504e+02 3.996944661881297179e+03 nan nan nan nan
2.299393378592169768e+02 5.588000307345887450e+03 2.294009902881612391e+02 3.948704054535794967e+03 nan nan nan nan
2.301393378592169654e+02 5.542139197181512827e+03 2.296009902881612277e+02 3.901414047803110861e+03 nan nan nan nan
2.303393378592169540e+02 5.495692968916046993e+03 2.298009902881612163e+02 3.855053757901624067e+03 nan nan nan nan
2.305393378592169427e+02 5.448696294402651802e+03 2.300009902881612049e+02 3.809600588716484253e+03 nan nan nan nan
2.307393378592169313e+02 5.401184575081353614e+03 2.302009902881611936e+02 3.765030389337945053e+03 nan nan nan nan
2.309393378592169199e+02 5.353193935450789468e+03 2.304009902881611822e+02 3.721317610325246733e+03 nan nan nan nan
2.311393378592169086e+02 5.304761216823318136e+03 2.306009902881611708e+02 3.678435458207567535e+03 nan nan nan nan
2.313393378592168972e+02 5.255923971360193718e+03 2.308009902881611595e+02 3.636356047759154080e+03 nan nan nan nan
2.315393378592168858e+02 5.206720456378063318e+03 2.310009902881611481e+02 3.595050551611898754e+03 nan nan nan nan
2.317393378592168744e+02 5.157189628912858097e+03 2.312009902881611367e+02 3.554489346795785877e+03 nan nan nan nan
2.319393378592168631e+02 5.107371140521784582e+03 2.314009902881611254e+02 3.514642157824886908e+03 nan nan nan nan
2.321393378592168517e+02 5.057305332298916255e+03 2.316009902881611140e+02 3.475478195974437767e+03 nan nan nan nan
2.323393378592168403e+02 5.007033230074871426e+03 2.318009902881611026e+02 3.436966294422655210e+03 nan nan nan nan
2.325393378592168290e+02 4.956596539765832858e+03 2.320009902881610913e+02 3.399075038959001631e+03 nan nan nan nan
2.327393378592168176e+02 4.906037642832473466e+03 2.322009902881610799e+02 3.361772893988782471e+03 nan nan nan nan
2.329393378592168062e+02 4.855399591804428383e+03 2.324009902881610685e+02 3.325028323592045126e+03 nan nan nan nan
2.331393378592167949e+02 4.804726105821555393e+03 2.326009902881610572e+02 3.288809907422355991e+03 nan nan nan nan
2.333393378592167835e+02 4.754061566138666421e+03 2.328009902881610458e+02 3.253086451258743182e+03 nan nan nan nan
2.335393378592167721e+02 4.703451011536354599e+03 2.330009902881610344e+02 3.217827092050840747e+03 nan nan nan nan
2.337393378592167608e+02 4.652940133576506014e+03 2.332009902881610230e+02 3.183001397324017944e+03 nan nan nan nan
2.339393378592167494e+02 4.602575271637576407e+03 2.334009902881610117e+02 3.148579458836885806e+03 nan nan nan nan
2.341393378592167380e+02 4.552403407660997800e+03 2.336009902881610003e+02 3.114531980409104563e+03 nan nan nan nan
2.343393378592167267e+02 4.502472160537178752e+03 2.338009902881609889e+02 3.080830359861509351e+03 nan nan nan nan
2.345393378592167153e+02 4.452829780056557865e+03 2.340009902881609776e+02 3.047446765034533200e+03 nan nan nan nan
2.347393378592167039e+02 4.403525140348709101e+03 2.342009902881609662e+02 3.014354203873338520e+03 nan nan nan nan
2.349393378592166926e+02 4.354607732730206408e+03 2.344009902881609548e+02 2.981526588590173560e+03 nan nan nan nan
2.351393378592166812e+02 4.306127657880020706e+03 2.346009902881609435e+02 2.948938793935024023e+03 nan nan nan nan
2.353393378592166698e+02 4.258135617259858009e+03 2.348009902881609321e+02 2.916566709625686599e+03 nan nan nan nan
2.355393378592166584e+02 4.210682903695382265e+03 2.350009902881609207e+02 2.884387287006994484e+03 nan nan nan nan
2.357393378592166471e+02 4.163821391033572581e+03 2.352009902881609094e+02 2.852378580026673262e+03 nan nan nan nan
2.359393378592166357e+02 4.117603522790951502e+03 2.354009902881608980e+02 2.820519780631891990e+03 nan nan nan nan
2.361393378592166243e+02 4.072082299707392849e+03 2.356009902881608866e+02 2.788791248706063925e+03 nan nan nan nan
2.363393378592166130e+02 4.027311266120243545e+03 2.358009902881608753e+02 2.757174536679646280e+03 nan nan nan nan
2.365393378592166016e+02 3.983344495074380575e+03 2.360009902881608639e+02 2.725652408962165737e+03 nan nan nan nan
2.367393378592165902e+02 3.940236572084853378e+03 2.362009902881608525e+02 2.694208856354465297e+03 nan nan nan nan
2.369393378592165789e+02 3.898042577469861953e+03 2.364009902881608411e+02 2.662829105611358500e+03 nan nan nan nan
2.371393378592165675e+02 3.856818067174083808e+03 2.366009902881608298e+02 2.631499624334499458e+03 nan nan nan nan
2.373393378592165561e+02 3.816619052004080913e+03 2.368009902881608184e+02 2.600208121384148853e+03 nan nan nan nan
2.375393378592165448e+02 3.777501975200441393e+03 2.370009902881608070e+02 2.568943543005989341e+03 nan nan nan nan
2.377393378592165334e+02 3.739523688273985044e+03 2.372009902881607957e+02 2.537696064875819957e+03 nan nan nan nan
2.379393378592165220e+02 3.702741425036834244e+03 2.374009902881607843e+02 2.506457080270354254e+03 nan nan nan nan
2.381393378592165107e+02 3.667212773762735196e+03 2.376009902881607729e+02 2.475219184576812040e+03 nan nan nan nan
2.383393378592164993e+02 3.632995647415050826e+03 2.378009902881607616e+02 2.443976156357628042e+03 nan nan nan nan
2.385393378592164879e+02 3.600148251885344052e+03 2.380009902881607502e+02 2.412722935188901829e+03 nan nan nan nan
2.387393378592164765e+02 3.568729052190008133e+03 2.382009902881607388e+02 2.381455596492997302e+03 nan nan nan nan
2.389393378592164652e+02 3.538796736577737647e+03 2.384009902881607275e+02 2.350171323586268045e+03 nan nan nan nan
2.391393378592164538e+02 3.510410178505648673e+03 2.386009902881607161e+02 2.318868377162853449e+03 nan nan nan nan
2.393393378592164424e+02 3.483628396448043532e+03 2.388009902881607047e+02 2.287546062434534633e+03 nan nan nan nan
2.395393378592164311e+02 3.458510511507327919e+03 2.390009902881606934e+02 2.256204694144768382e+03 nan nan nan nan
2.397393378592164197e+02 3.435115702803220756e+03 2.392009902881606820e+02 2.224845559672849959e+03 nan nan nan nan
2.399393378592164083e+02 3.413503160622836276e+03 2.394009902881606706e+02 2.193470880440793280e+03 nan nan nan nan
2.401393378592163970e+02 3.393732037320950894e+03 2.396009902881606592e+02 2.162083771831872127e+03 nan nan nan nan
2.403393378592163856e+02 3.375861395966926011e+03 2.398009902881606479e+02 2.130688201825482338e+03 nan nan nan nan
2.405393378592163742e+02 3.359950156741954743e+03 2.400009902881606365e+02 2.099288948547901782e+03 nan nan nan nan
2.407393378592163629e+02 3.346057041097785259e+03 2.402009902881606251e+02 2.067891556933375796e+03 nan nan nan nan
2.409393378592163515e+02 3.334240513695648588e+03 2.404009902881606138e+02 2.036502294683951959e+03 nan nan nan nan
2.411393378592163401e+02 3.324558722151964503e+03 2.406009902881606024e+02 2.005128107710210770e+03 nan nan nan nan
2.413393378592163288e+02 3.317069434625319445e+03 2.408009902881605910e+02 1.973776575228597494e+03 nan nan nan nan
2.415393378592163174e+02 3.311829975287173966e+03 2.410009902881605797e+02 1.942455864683873187e+03 nan nan nan nan
2.417393378592163060e+02 3.308897157726939895e+03 2.412009902881605683e+02 1.911174686658169549e+03 nan nan nan nan
2.419393378592162946e+02 3.308327216350224717e+03 2.414009902881605569e+02 1.879942249920558197e+03 nan nan nan nan
2.421393378592162833e+02 3.310175735837234697e+03 2.416009902881605456e+02 1.848768216763378177e+03 nan nan nan nan
2.423393378592162719e+02 3.314497578736577452e+03 2.418009902881605342e+02 1.817662658763848640e+03 nan nan nan nan
2.425393378592162605e+02 3.321346811277908728e+03 2.420009902881605228e+02 1.786636013101296612e+03 nan nan nan nan
2.427393378592162492e+02 3.330776627494999957e+03 2.422009902881605115e+02 1.755699039552653630e+03 nan nan nan nan
2.429393378592162378e+02 3.342839271758972700e+03 2.424009902881605001e+02 1.724862778280425118e+03 nan nan nan nan
2.431393378592162264e+02 3.357585959829356852e+03 2.426009902881604887e+02 1.694138508519413108e+03 nan nan nan nan
2.433393378592162151e+02 3.375066798538562125e+03 2.428009902881604773e+02 1.663537708260477302e+03 nan nan nan nan
2.435393378592162037e+02 3.395330704233058441e+03 2.430009902881604660e+02 1.633072015021269635e+03 nan nan nan nan
2.437393378592161923e+02 3.418425320102090154e+03 2.432009902881604546e+02 1.602753187786251374e+03 nan nan nan nan
2.439393378592161810e+02 3.444396932532076335e+03 2.434009902881604432e+02 1.572593070190139315e+03 nan nan nan nan
2.441393378592161696e+02 3.473290386631971614e+03 2.436009902881604319e+02 1.542603555011413846e+03 nan nan nan nan
2.443393378592161582e+02 3.505149001081643291e+03 2.438009902881604205e+02 1.512796550034697930e+03 nan nan nan nan
2.445393378592161469e+02 3.540014482461888292e+03 2.440009902881604091e+02 1.483183945333552174e+03 nan nan nan nan
2.447393378592161355e+02 3.577926839230955011e+03 2.442009902881603978e+02 1.453777582017972236e+03 nan nan nan nan
2.449393378592161241e+02 3.618924295518245799e+03 2.444009902881603864e+02 1.424589222483678896e+03 nan nan nan nan
2.451393378592161127e+02 3.663043204911398789e+03 2.446009902881603750e+02 1.395630522193675461e+03 nan nan nan nan
2.453393378592161014e+02 3.710317964418142310e+03 2.448009902881603637e+02 1.366913003015914910e+03 nan nan nan nan
2.455393378592160900e+02 3.760780928788840811e+03 2.450009902881603523e+02 1.338448028134461993e+03 nan nan nan nan
2.457393378592160786e+02 3.814462325390089063e+03 2.452009902881603409e+02 1.310246778545625830e+03 nan nan nan nan
2.459393378592160673e+02 3.871390169823340784e+03 2.454009902881603296e+02 1.282320231144763056e+03 nan nan nan nan
2.461393378592160559e+02 3.931590182485863352e+03 2.456009902881603182e+02 1.254679138403704883e+03 nan nan nan nan
2.463393378592160445e+02 3.995085706274393942e+03 2.458009902881603068e+02 1.227334009633838150e+03 nan nan nan nan
2.465393378592160332e+02 4.061897625633549069e+03 2.460009902881602954e+02 1.200295093824627202e+03 nan nan nan nan
2.467393378592160218e+02 4.132044287153600635e+03 2.462009902881602841e+02 1.173572364043029211e+03 nan nan nan nan
2.469393378592160104e+02 4.205541421922488553e+03 2.464009902881602727e+02 1.147175503374548725e+03 nan nan nan nan
2.471393378592159991e+02 4.282402069838554780e+03 2.466009902881602613e+02 1.121113892382916220e+03 nan nan nan nan
2.473393378592159877e+02 4.362636506089456816e+03 2.468009902881602500e+02 1.095396598061500299e+03 nan nan nan nan
2.475393378592159763e+02 4.446252170003276660e+03 2.470009902881602386e+02 1.070032364245976851e+03 nan nan nan nan
2.477393378592159650e+02 4.533253596475790800e+03 2.472009902881602272e+02 1.045029603454822791e+03 nan nan nan nan
2.479393378592159536e+02 4.623642350176619402e+03 2.474009902881602159e+02 1.020396390121113200e+03 nan nan nan nan
2.481393378592159422e+02 4.717416962734616391e+03 2.476009902881602045e+02 9.961404551766789837e+02 nan nan nan nan
2.483393378592159308e+02 4.814572873099543358e+03 2.478009902881601931e+02 9.722691819470613837e+02 nan nan nan nan
2.485393378592159195e+02 4.915102371274174402e+03 2.480009902881601818e+02 9.487896033140580130e+02 nan nan nan nan
2.487393378592159081e+02 5.018994545606011343e+03 2.482009902881601704e+02 9.257084001004244556e+02 nan nan nan nan
2.489393378592158967e+02 5.126235233823758790e+03 2.484009902881601590e+02 9.030319006300341016e+02 nan nan nan nan
2.491393378592158854e+02 5.236806977997847753e+03 2.486009902881601477e+02 8.807660814154953641e+02 nan nan nan nan
2.493393378592158740e+02 5.350688983598714003e+03 2.488009902881601363e+02 8.589165689239428048e+02 nan nan nan nan
2.495393378592158626e+02 5.467857082819767129e+03 2.490009902881601249e+02 8.374886423712329133e+02 nan nan nan nan
2.497393378592158513e+02 5.588283702324957630e+03 2.492009902881601136e+02 8.164872374938790927e+02 nan nan nan nan
2.499393378592158399e+02 5.711937835573446137e+03 2.494009902881601022e+02 7.959169512478106299e+02 nan nan nan nan
2.501393378592158285e+02 5.838785019865471440e+03 2.496009902881600908e+02 7.757820473829000321e+02 nan nan nan nan
2.503393378592158172e+02 5.968787318244737435e+03 2.498009902881600794e+02 7.560864628419824385e+02 nan nan nan nan
2.505393378592158058e+02 6.101903306384269854e+03 2.500009902881600681e+02 7.368338149335573917e+02 nan nan nan nan
2.507393378592157944e+02 6.238088064571654286e+03 2.502009902881600567e+02 7.180274092274228224e+02 nan nan nan nan
2.509393378592157831e+02 6.377293174901175007e+03 2.504009902881600453e+02 6.996702481232218815e+02 nan nan nan nan
2.511393378592157717e+02 6.519466723768319753e+03 2.506009902881600340e+02 6.817650400423403880e+02 nan nan nan nan
2.513393378592157603e+02 6.664553309752560381e+03 2.508009902881600226e+02 6.643142091945330776e+02 nan nan nan nan
2.515393378592157489e+02 6.812494056961885690e+03 2.510009902881600112e+02 6.473199058713889826e+02 nan nan nan nan
2.517393378592157376e+02 6.963226633902203503e+03 2.512009902881599999e+02 6.307840172199473727e+02 nan nan nan nan
2.519393378592157262e+02 7.116685277921679699e+03 2.514009902881599885e+02 6.147081784507100792e+02 nan nan nan nan
2.521393378592157148e+02 7.272800825268793233e+03 2.516009902881599771e+02 5.990937844356404867e+02 nan nan nan nan
2.523393378592157035e+02 7.431500746790204175e+03 2.518009902881599658e+02 5.839420016529364830e+02 nan nan nan nan
2.525393378592156921e+02 7.592709189281856197e+03 2.520009902881599544e+02 5.692537804367896115e+02 nan nan nan nan
2.527393378592156807e+02 7.756347022494172052e+03 2.522009902881599430e+02 5.550298674917253265e+02 nan nan nan nan
2.529393378592156694e+02 7.922331891779427679e+03 2.524009902881599317e+02 5.412708186325658062e+02 nan nan nan nan
2.531393378592156580e+02 8.090578276355987327e+03 2.526009902881599203e+02 5.279770117126663536e+02 nan nan nan nan
2.533393378592156466e+02 8.260997553151748434e+03 2.528009902881599089e+02 5.151486597044973905e+02 nan nan nan nan
2.535393378592156353e+02 8.433498066175649001e+03 2.530009902881598975e+02 5.027858238983208707e+02 nan nan nan nan
2.537393378592156239e+02 8.607985201353461889e+03 2.532009902881598862e+02 4.908884271862580704e+02 nan nan nan nan
2.539393378592156125e+02 8.784361466750442560e+03 2.534009902881598748e+02 4.794562674005995291e+02 nan nan nan nan
2.541393378592156012e+02 8.962526578091932606e+03 2.536009902881598634e+02 4.684890306769203789e+02 nan nan nan nan
2.543393378592155898e+02 9.142377549479044319e+03 2.538009902881598521e+02 4.579863048140315414e+02 nan nan nan nan
2.545393378592155784e+02 9.323808789184628040e+03 2.540009902881598407e+02 4.479475926044697758e+02 nan nan nan nan
2.547393378592155671e+02 9.506712200402635062e+03 2.542009902881598293e+02 4.383723251107569467e+02 nan nan nan nan
2.549393378592155557e+02 9.690977286811470549e+03 2.544009902881598180e+02 4.292598748641995030e+02 nan nan nan nan
2.551393378592155443e+02 9.876491262800691402e+03 2.546009902881598066e+02 4.206095689645039783e+02 nan nan nan nan
2.553393378592155329e+02 1.006313916819860242e+04 2.548009902881597952e+02 4.124207020599943121e+02 nan nan nan nan
2.555393378592155216e+02 1.025080398732766844e+04 2.550009902881597839e+02 4.046925491896115545e+02 nan nan nan nan
2.557393378592155102e+02 1.043936677220326055e+04 2.552009902881597725e+02 3.974243784692654913e+02 nan nan nan nan
2.559393378592154988e+02 1.062870676968213775e+04 2.554009902881597611e+02 3.906154636065271006e+02 nan nan nan nan
2.561393378592155159e+02 1.081870155235620950e+04 2.556009902881597498e+02 3.842650962288406049e+02 nan nan nan nan
2.563393378592154477e+02 1.100922715297806462e+04 2.558009902881597384e+02 3.783725980117594077e+02 nan nan nan nan
2.565393378592154932e+02 1.120015820219712805e+04 2.560009902881597554e+02 3.729373325948484421e+02 nan nan nan nan
2.567393378592154249e+02 1.139136806937410256e+04 2.562009902881596872e+02 3.679587172740639289e+02 nan nan nan nan
2.569393378592154704e+02 1.158272900623822352e+04 2.564009902881597327e+02 3.634362344604252826e+02 nan nan nan nan
2.571393378592154022e+02 1.177411229313891999e+04 2.566009902881596645e+02 3.593694428958935418e+02 nan nan nan nan
2.573393378592154477e+02 1.196538838764333013e+04 2.568009902881597100e+02 3.557579886182030009e+02 nan nan nan nan
2.575393378592153795e+02 1.215642707521837110e+04 2.570009902881596418e+02 3.526016156673887849e+02 nan nan nan nan
2.577393378592154249e+02 1.234709762173828858e+04 2.572009902881596872e+02 3.499001765274446711e+02 nan nan nan nan
2.579393378592153567e+02 1.253726892754537221e+04 2.574009902881596190e+02 3.476536422974335778e+02 nan nan nan nan
2.581393378592154022e+02 1.272680968279708395e+04 2.576009902881596645e+02 3.458621125869177035e+02 nan nan nan nan
2.583393378592153340e+02 1.291558852381931501e+04 2.578009902881595963e+02 3.445258251313271103e+02 nan nan nan nan
2.585393378592153795e+02 1.310347419019323206e+04 2.580009902881596418e+02 3.436451651233462030e+02 nan nan nan nan
2.587393378592153113e+02 1.329033568229100274e+04 2.582009902881595735e+02 3.432206742569643438e+02 nan nan nan nan
2.589393378592153567e+02 1.347604241898382861e+04 2.584009902881596190e+02 3.432530594812263303e+02 nan nan nan nan
2.591393378592152885e+02 1.366046439523698791e+04 2.586009902881595508e+02 3.437432014611293880e+02 nan nan nan nan
2.593393378592153340e+02 1.384347233931298797e+04 2.588009902881595963e+02 3.446921627434120978e+02 nan nan nan nan
2.595393378592152658e+02 1.402493786929994167e+04 2.590009902881595281e+02 3.461011956252463619e+02 nan nan nan nan
2.597393378592153113e+02 1.420473364868770659e+04 2.592009902881595735e+02 3.479717497240729358e+02 nan nan nan nan
2.599393378592152430e+02 1.438273354071196263e+04 2.594009902881595053e+02 3.503054792469329755e+02 nan nan nan nan
2.601393378592152885e+02 1.455881276119486756e+04 2.596009902881595508e+02 3.531042499578198886e+02 nan nan nan nan
2.603393378592152203e+02 1.473284802960732122e+04 2.598009902881594826e+02 3.563701458415623620e+02 nan nan nan nan
2.605393378592152658e+02 1.490471771808922313e+04 2.600009902881595281e+02 3.601054754628389105e+02 nan nan nan nan
2.607393378592151976e+02 1.507430199816240020e+04 2.602009902881594599e+02 3.643127780188283964e+02 nan nan nan nan
2.609393378592152430e+02 1.524148298488093860e+04 2.604009902881595053e+02 3.689948290840053460e+02 nan nan nan nan
2.611393378592151748e+02 1.540614487816580549e+04 2.606009902881594371e+02 3.741546460454101748e+02 nan nan nan nan
2.613393378592152203e+02 1.556817410108031800e+04 2.608009902881594826e+02 3.797954932266950436e+02 nan nan nan nan
2.615393378592151521e+02 1.572745943480672213e+04 2.610009902881594144e+02 3.859208866989345097e+02 nan nan nan nan
2.617393378592151976e+02 1.588389215009515647e+04 2.612009902881594599e+02 3.925345987761976971e+02 nan nan nan nan
2.619393378592151294e+02 1.603736613496000791e+04 2.614009902881593916e+02 3.996406621934339682e+02 nan nan nan nan
2.621393378592151748e+02 1.618777801841218024e+04 2.616009902881594371e+02 4.072433739642337400e+02 nan nan nan nan
2.623393378592151066e+02 1.633502729001916123e+04 2.618009902881593689e+02 4.153472989155301320e+02 nan nan nan nan
2.625393378592151521e+02 1.647901641509962064e+04 2.620009902881594144e+02 4.239572728963004238e+02 nan nan nan nan
2.627393378592150839e+02 1.661965094536353718e+04 2.622009902881593462e+02 4.330784056567683251e+02 nan nan nan nan
2.629393378592151294e+02 1.675683962482460993e+04 2.624009902881593916e+02 4.427160833946394973e+02 nan nan nan nan
2.631393378592150611e+02 1.689049449081579951e+04 2.626009902881593234e+02 4.528759709642862390e+02 nan nan nan nan
2.633393378592151066e+02 1.702053096995642773e+04 2.628009902881593689e+02 4.635640137448524456e+02 nan nan nan nan
2.635393378592150384e+02 1.714686796892348502e+04 2.630009902881593007e+02 4.747864391625859071e+02 nan nan nan nan
2.637393378592150839e+02 1.726942795989690785e+04 2.632009902881593462e+02 4.865497578628891802e+02 nan nan nan nan
2.639393378592150157e+02 1.738813706055518924e+04 2.634009902881592780e+02 4.988607645267589419e+02 nan nan nan nan
2.641393378592150611e+02 1.750292510851368570e+04 2.636009902881593234e+02 5.117265383266104095e+02 nan nan nan nan
2.643393378592149929e+02 1.761372573010487758e+04 2.638009902881592552e+02 5.251544430156778844e+02 nan nan nan nan
2.645393378592150384e+02 1.772047640341745137e+04 2.640009902881593007e+02 5.391521266454686838e+02 nan nan nan nan
2.647393378592149702e+02 1.782311851551686050e+04 2.642009902881592325e+02 5.537275209050429794e+02 nan nan nan nan
2.649393378592150157e+02 1.792159741378801846e+04 2.644009902881592780e+02 5.688888400762288029e+02 nan nan nan nan
2.651393378592149475e+02 1.801586245134720593e+04 2.646009902881592097e+02 5.846445795981420588e+02 nan nan nan nan
2.653393378592149929e+02 1.810586702648761275e+04 2.648009902881592552e+02 6.010035142348550607e+02 nan nan nan nan
2.655393378592149247e+02 1.819156861612991634e+04 2.650009902881591870e+02 6.179746958393485556e+02 nan nan nan nan
2.657393378592149702e+02 1.827292880326560771e+04 2.652009902881592325e+02 6.355674507073907762e+02 nan nan nan nan
2.659393378592149020e+02 1.834991329838908496e+04 2.654009902881591643e+02 6.537913765143491673e+02 nan nan nan nan
2.661393378592149475e+02 1.842249195492889339e+04 2.656009902881592097e+02 6.726563388285477458e+02 nan nan nan nan
2.663393378592148792e+02 1.849063877869792486e+04 2.658009902881591415e+02 6.921724671941835823e+02 nan nan nan nan
2.665393378592149247e+02 1.855433193139541254e+04 2.660009902881591870e+02 7.123501507775371238e+02 nan nan nan nan
2.667393378592148565e+02 1.861355372820341290e+04 2.662009902881591188e+02 7.332000335695631748e+02 nan nan nan nan
2.669393378592149020e+02 1.866829062953252287e+04 2.664009902881591643e+02 7.547330091389879954e+02 nan nan nan nan
2.671393378592148338e+02 1.871853322698096599e+04 2.666009902881590961e+02 7.769602149291971500e+02 nan nan nan nan
2.673393378592148792e+02 1.876427622358308145e+04 2.668009902881591415e+02 7.998930260935055685e+02 nan nan nan nan
2.675393378592148110e+02 1.880551840843174432e+04 2.670009902881590733e+02 8.235430488626274155e+02 nan nan nan nan
2.677393378592148565e+02 1.884226262577047237e+04 2.672009902881591188e+02 8.479221134394254022e+02 nan nan nan nan
2.679393378592147883e+02 1.887451573865924365e+04 2.674009902881590506e+02 8.730422664155079246e+02 nan nan nan nan
2.681393378592148338e+02 1.890228858732801382e+04 2.676009902881590961e+02 8.989157627054196382e+02 nan nan nan nan
2.683393378592147656e+02 1.892559594233987809e+04 2.678009902881590278e+02 9.255550569939387060e+02 nan nan nan nan
2.685393378592148110e+02 1.894445645269498709e+04 2.680009902881590733e+02 9.529727946930469216e+02 nan nan nan nan
2.687393378592147428e+02 1.895889258901327412e+04 2.682009902881590051e+02 9.811818024051426619e+02 nan nan nan nan
2.689393378592147883e+02 1.896893058194256810e+04 2.684009902881590506e+02 1.010195077890179391e+03 nan nan nan nan
2.691393378592147201e+02 1.897460035594483634e+04 2.686009902881589824e+02 1.040025779534379353e+03 nan nan nan nan
2.693393378592147656e+02 1.897593545862084284e+04 2.688009902881590278e+02 1.070687215319606366e+03 nan nan nan nan
2.695393378592146973e+02 1.897297298573892112e+04 2.690009902881589596e+02 1.102192831292272331e+03 nan nan nan nan
2.697393378592147428e+02 1.896575350213991987e+04 2.692009902881590051e+02 1.134556199532288701e+03 nan nan nan nan
2.699393378592146746e+02 1.895432095869546902e+04 2.694009902881589369e+02 1.167791005622458897e+03 nan nan nan nan
2.701393378592147201e+02 1.893872260550153078e+04 2.696009902881589824e+02 1.201911035620409393e+03 nan nan nan nan
2.703393378592146519e+02 1.891900890149376210e+04 2.698009902881589142e+02 1.236930162534988540e+03 nan nan nan nan
2.705393378592146973e+02 1.889523342067503108e+04 2.700009902881589596e+02 1.272862332311008458e+03 nan nan nan nan
2.707393378592146291e+02 1.886745275514906098e+04 2.702009902881588914e+02 1.309721549326010972e+03 nan nan nan nan
2.709393378592146746e+02 1.883572641515686701e+04 2.704009902881589369e+02 1.347521861404710307e+03 nan nan nan nan
2.711393378592146064e+02 1.880011672631583497e+04 2.706009902881588687e+02 1.386277344356622052e+03 nan nan nan nan
2.713393378592146519e+02 1.876068872426255984e+04 2.708009902881589142e+02 1.426002086044604084e+03 nan nan nan nan
2.715393378592145837e+02 1.871751004690315676e+04 2.710009902881588459e+02 1.466710169991637940e+03 nan nan nan nan
2.717393378592146291e+02 1.867065082447488385e+04 2.712009902881588914e+02 1.508415658535553348e+03 nan nan nan nan
2.719393378592145609e+02 1.862018356762507028e+04 2.714009902881588232e+02 1.551132575541206279e+03 nan nan nan nan
2.721393378592146064e+02 1.856618305371194219e+04 2.716009902881588687e+02 1.594874888681754783e+03 nan nan nan nan
2.723393378592145382e+02 1.850872621153376531e+04 2.718009902881588005e+02 1.639656491300676407e+03 nan nan nan nan
2.725393378592145837e+02 1.844789200469030766e+04 2.720009902881588459e+02 1.685491183868281496e+03 nan nan nan nan
2.727393378592145154e+02 1.838376131378156788e+04 2.722009902881587777e+02 1.732392655046408890e+03 nan nan nan nan
2.729393378592145609e+02 1.831641681764551686e+04 2.724009902881588232e+02 1.780374462377397776e+03 nan nan nan nan
2.731393378592144927e+02 1.824594287383694245e+04 2.726009902881587550e+02 1.829450012612810269e+03 nan nan nan nan
2.733393378592145382e+02 1.817242539854523056e+04 2.728009902881588005e+02 1.879632541700469346e+03 nan nan nan nan
2.735393378592144700e+02 1.809595174614862481e+04 2.730009902881587323e+02 1.930935094447156871e+03 nan nan nan nan
2.737393378592145154e+02 1.801661058859793411e+04 2.732009902881587777e+02 1.983370503877667488e+03 nan nan nan nan
2.739393378592144472e+02 1.793449179482111140e+04 2.734009902881587095e+02 2.036951370309858248e+03 nan nan nan nan
2.741393378592144927e+02 1.784968631033493875e+04 2.736009902881587550e+02 2.091690040168070482e+03 nan nan nan nan
2.743393378592144245e+02 1.776228603724858840e+04 2.738009902881586868e+02 2.147598584556774313e+03 nan nan nan nan
2.745393378592144700e+02 1.767238371483725496e+04 2.740009902881587323e+02 2.204688777618877793e+03 nan nan nan nan
2.747393378592144018e+02 1.758007280086229730e+04 2.742009902881586640e+02 2.262972074702267946e+03 nan nan nan nan
2.749393378592144472e+02 1.748544735380748170e+04 2.744009902881587095e+02 2.322459590360861057e+03 nan nan nan nan
2.751393378592143790e+02 1.738860191619826946e+04 2.746009902881586413e+02 2.383162076215857724e+03 nan nan nan nan
2.753393378592144245e+02 1.728963139916394357e+04 2.748009902881586868e+02 2.445089898704912230e+03 nan nan nan nan
2.755393378592143563e+02 1.718863096839942227e+04 2.750009902881586186e+02 2.508253016746566118e+03 nan nan nan nan
2.757393378592144018e+02 1.708569593167581115e+04 2.752009902881586640e+02 2.572660959349623226e+03 nan nan nan nan
2.759393378592143335e+02 1.698092162804572945e+04 2.754009902881585958e+02 2.638322803195809684e+03 nan nan nan nan
2.761393378592143790e+02 1.687440331888083165e+04 2.756009902881586413e+02 2.705247150227171460e+03 nan nan nan nan
2.763393378592143108e+02 1.676623608087632965e+04 2.758009902881585731e+02 2.773442105267984971e+03 nan nan nan nan
2.765393378592143563e+02 1.665651470114762196e+04 2.760009902881586186e+02 2.842915253713464153e+03 nan nan nan nan
2.767393378592142881e+02 1.654533357454204815e+04 2.762009902881585504e+02 2.913673639316429671e+03 nan nan nan nan
2.769393378592143335e+02 1.643278660327838224e+04 2.764009902881585958e+02 2.985723742105464680e+03 nan nan nan nan
2.771393378592142653e+02 1.631896709902457224e+04 2.766009902881585276e+02 3.059071456466221207e+03 nan nan nan nan
2.773393378592143108e+02 1.620396768751357740e+04 2.768009902881585731e+02 3.133722069420469779e+03 nan nan nan nan
2.775393378592142426e+02 1.608788021579534870e+04 2.770009902881585049e+02 3.209680239135219381e+03 nan nan nan nan
2.777393378592142881e+02 1.597079566221150890e+04 2.772009902881585504e+02 3.286949973697150654e+03 nan nan nan nan
2.779393378592142199e+02 1.585280404917829583e+04 2.774009902881584821e+02 3.365534610185070960e+03 nan nan nan nan
2.781393378592142653e+02 1.573399435885130697e+04 2.776009902881585276e+02 3.445436794075746093e+03 nan nan nan nan
2.783393378592141971e+02 1.561445445174402266e+04 2.778009902881584594e+02 3.526658459016534835e+03 nan nan nan nan
2.785393378592142426e+02 1.549427098836178266e+04 2.780009902881585049e+02 3.609200806999826909e+03 nan nan nan nan
2.787393378592141744e+02 1.537352935390981474e+04 2.782009902881584367e+02 3.693064288972752820e+03 nan nan nan nan
2.789393378592142199e+02 1.525231358612386248e+04 2.784009902881584821e+02 3.778248585917093351e+03 nan nan nan nan
2.791393378592141516e+02 1.513070630627008359e+04 2.786009902881584139e+02 3.864752590432481156e+03 nan nan nan nan
2.793393378592141971e+02 1.500878865334981492e+04 2.788009902881584594e+02 3.952574388857206486e+03 nan nan nan nan
2.795393378592141289e+02 1.488664022154322811e+04 2.790009902881583912e+02 4.041711243959433432e+03 nan nan nan nan
2.797393378592141744e+02 1.476433900091578653e+04 2.792009902881584367e+02 4.132159578232144668e+03 nan nan nan nan
2.799393378592141062e+02 1.464196132140943701e+04 2.794009902881583685e+02 4.223914957823733857e+03 nan nan nan nan
2.801393378592141516e+02 1.451958180013009041e+04 2.796009902881584139e+02 4.316972077137058477e+03 nan nan nan nan
2.803393378592140834e+02 1.439727329194226695e+04 2.798009902881583457e+02 4.411324744126893165e+03 nan nan nan nan
2.805393378592141289e+02 1.427510684337105158e+04 2.800009902881583912e+02 4.506965866328127049e+03 nan nan nan nan
2.807393378592140607e+02 1.415315164981092676e+04 2.802009902881583230e+02 4.603887437642841178e+03 nan nan nan nan
2.809393378592141062e+02 1.403147501603093951e+04 2.804009902881583685e+02 4.702080525917166597e+03 nan nan nan nan
2.811393378592140380e+02 1.391014231996545459e+04 2.806009902881583002e+02 4.801535261334335701e+03 nan nan nan nan
2.813393378592140834e+02 1.378921697976948417e+04 2.808009902881583457e+02 4.902240825653325373e+03 nan nan nan nan
2.815393378592140152e+02 1.366876042411784874e+04 2.810009902881582775e+02 5.004185442317224442e+03 nan nan nan nan
2.817393378592140607e+02 1.354883206571813571e+04 2.812009902881583230e+02 5.107356367458914065e+03 nan nan nan nan
2.819393378592139925e+02 1.342948927800695128e+04 2.814009902881582548e+02 5.211739881826117198e+03 nan nan nan nan
2.821393378592140380e+02 1.331078737499067938e+04 2.816009902881583002e+02 5.317321283651211161e+03 nan nan nan nan
2.823393378592139698e+02 1.319277959419185026e+04 2.818009902881582320e+02 5.424084882485022717e+03 nan nan nan nan
2.825393378592140152e+02 1.307551708265422712e+04 2.820009902881582775e+02 5.532013994018176163e+03 nan nan nan nan
2.827393378592139470e+02 1.295904888595959164e+04 2.822009902881582093e+02 5.641090935906517188e+03 nan nan nan nan
2.829393378592139925e+02 1.284342194020190982e+04 2.824009902881582548e+02 5.751297024621076162e+03 nan nan nan nan
2.831393378592139243e+02 1.272868106686544161e+04 2.826009902881581866e+02 5.862612573336960850e+03 nan nan nan nan
2.833393378592139698e+02 1.261486897054508518e+04 2.828009902881582320e+02 5.975016890878398044e+03 nan nan nan nan
2.835393378592139015e+02 1.250202623944917468e+04 2.830009902881581638e+02 6.088488281731834832e+03 nan nan nan nan
2.837393378592139470e+02 1.239019134861786370e+04 2.832009902881582093e+02 6.203004047140718285e+03 nan nan nan nan
2.839393378592138788e+02 1.227940066579089034e+04 2.834009902881581411e+02 6.318540487291532372e+03 nan nan nan nan
2.841393378592139243e+02 1.216968845985322514e+04 2.836009902881581866e+02 6.435072904601298433e+03 nan nan nan nan
2.843393378592138561e+02 1.206108691178754270e+04 2.838009902881581183e+02 6.552575608112514601e+03 nan nan nan nan
2.845393378592139015e+02 1.195362612805727622e+04 2.840009902881581638e+02 6.671021919003485891e+03 nan nan nan nan
2.847393378592138333e+02 1.184733415634569064e+04 2.842009902881580956e+02 6.790384177216020362e+03 nan nan nan nan
2.849393378592138788e+02 1.174223700357042253e+04 2.844009902881581411e+02 6.910633749205430831e+03 nan nan nan nan
2.851393378592138106e+02 1.163835865609614666e+04 2.846009902881580729e+02 7.031741036811453341e+03 nan nan nan nan
2.853393378592138561e+02 1.153572110206185243e+04 2.848009902881581183e+02 7.153675487251687628e+03 nan nan nan nan
2.855393378592137879e+02 1.143434435574233066e+04 2.850009902881580501e+02 7.276405604233100348e+03 nan nan nan nan
2.857393378592138333e+02 1.133424648385848195e+04 2.852009902881580956e+02 7.399898960179024471e+03 nan nan nan nan
2.859393378592137651e+02 1.123544363375412649e+04 2.854009902881580274e+02 7.524122209564902732e+03 nan nan nan nan
2.861393378592138106e+02 1.113795006335247672e+04 2.856009902881580729e+02 7.649041103356224994e+03 nan nan nan nan
2.863393378592137424e+02 1.104177817280812451e+04 2.858009902881580047e+02 7.774620504538148452e+03 nan nan nan nan
2.865393378592137879e+02 1.094693853776771175e+04 2.860009902881580501e+02 7.900824404728201444e+03 nan nan nan nan
2.867393378592137196e+02 1.085343994415377529e+04 2.862009902881579819e+02 8.027615941856759491e+03 nan nan nan nan
2.869393378592137651e+02 1.076128942438482954e+04 2.864009902881580274e+02 8.154957418904521546e+03 nan nan nan nan
2.871393378592136969e+02 1.067049229494660904e+04 2.866009902881579592e+02 8.282810323677787892e+03 nan nan nan nan
2.873393378592137424e+02 1.058105219522706830e+04 2.868009902881580047e+02 8.411135349607839089e+03 nan nan nan nan
2.875393378592136742e+02 1.049297112753140209e+04 2.870009902881579364e+02 8.539892417551918697e+03 nan nan nan nan
2.877393378592137196e+02 1.040624949818987807e+04 2.872009902881579819e+02 8.669040698579210584e+03 nan nan nan nan
2.879393378592136514e+02 1.032088615967608530e+04 2.874009902881579137e+02 8.798538637716099402e+03 nan nan nan nan
2.881393378592136969e+02 1.023687845365007524e+04 2.876009902881579592e+02 8.928343978630879064e+03 nan nan nan nan
2.883393378592136287e+02 1.015422225484484807e+04 2.878009902881578910e+02 9.058413789230056864e+03 nan nan nan nan
2.885393378592136742e+02 1.007291201571307283e+04 2.880009902881579364e+02 9.188704488142659102e+03 nan nan nan nan
2.887393378592136060e+02 9.992940811754291644e+03 2.882009902881578682e+02 9.319171872062546754e+03 nan nan nan nan
2.889393378592136514e+02 9.914300387441684506e+03 2.884009902881579137e+02 9.449771143922302144e+03 nan nan nan nan
2.891393378592135832e+02 9.836981202671098799e+03 2.886009902881578455e+02 9.580456941866101261e+03 nan nan nan nan
2.893393378592136287e+02 9.760972479654014023e+03 2.888009902881578910e+02 9.711183368992727992e+03 nan nan nan nan
2.895393378592135605e+02 9.686262250180192495e+03 2.890009902881578228e+02 9.841904023833481915e+03 nan nan nan nan
2.897393378592136060e+02 9.612837403174136853e+03 2.892009902881578682e+02 9.972572031534304188e+03 nan nan nan nan
2.899393378592135377e+02 9.540683732474572025e+03 2.894009902881578000e+02 1.010314007570467766e+04 nan nan nan nan
2.901393378592135832e+02 9.469785984764293971e+03 2.896009902881578455e+02 1.023356043089992090e+04 nan nan nan nan
2.903393378592135150e+02 9.400127907582873377e+03 2.898009902881577773e+02 1.036378499569845007e+04 nan nan nan nan
2.905393378592135605e+02 9.331692297353192771e+03 2.900009902881578228e+02 1.049376532633795432e+04 nan nan nan nan
2.907393378592134923e+02 9.264461047357664938e+03 2.902009902881577545e+02 1.062345267087114189e+04 nan nan nan nan
2.909393378592135377e+02 9.198415195599205617e+03 2.904009902881578000e+02 1.075279800380293455e+04 nan nan nan nan
2.911393378592134695e+02 9.133534972486484548e+03 2.906009902881577318e+02 1.088175206116810659e+04 nan nan nan nan
2.913393378592135150e+02 9.069799848282213134e+03 2.908009902881577773e+02 1.101026537601076416e+04 nan nan nan nan
2.915393378592134468e+02 9.007188580258321963e+03 2.910009902881577091e+02 1.113828831422280564e+04 nan nan nan nan
2.917393378592134923e+02 8.945679259500671833e+03 2.912009902881577545e+02 1.126577111070197861e+04 nan nan nan nan
2.919393378592134241e+02 8.885249357311105996e+03 2.914009902881576863e+02 1.139266390578542268e+04 nan nan nan nan
2.921393378592134695e+02 8.825875771154054746e+03 2.916009902881577318e+02 1.151891678191907704e+04 nan nan nan nan
2.923393378592134013e+02 8.767534870099267209e+03 2.918009902881576636e+02 1.164447980051800369e+04 nan nan nan nan
2.925393378592134468e+02 8.710202539712361613e+03 2.920009902881577091e+02 1.176930303897724662e+04 nan nan nan nan
2.927393378592133786e+02 8.653854226348834345e+03 2.922009902881576409e+02 1.189333662778809230e+04 nan nan nan nan
2.929393378592134241e+02 8.598464980807799293e+03 2.924009902881576863e+02 1.201653078771924447e+04 nan nan nan nan
2.931393378592133558e+02 8.544009501305066806e+03 2.926009902881576181e+02 1.213883586701735294e+04 nan nan nan nan
2.933393378592134013e+02 8.490462175726144778e+03 2.928009902881576636e+02 1.226020237858700602e+04 nan nan nan nan
2.935393378592133331e+02 8.437797123123218626e+03 2.930009902881575954e+02 1.238058103710420437e+04 nan nan nan nan
2.937393378592133786e+02 8.385988234420834488e+03 2.932009902881576409e+02 1.249992279602389499e+04 nan nan nan nan
2.939393378592133104e+02 8.335009212298615239e+03 2.934009902881575726e+02 1.261817888443638549e+04 nan nan nan nan
2.941393378592133558e+02 8.284833610219830007e+03 2.936009902881576181e+02 1.273530084373318095e+04 nan nan nan nan
2.943393378592132876e+02 8.235434870578490518e+03 2.938009902881575499e+02 1.285124056403847317e+04 nan nan nan nan
2.945393378592133331e+02 8.186786361937935908e+03 2.940009902881575954e+02 1.296595032036683551e+04 nan nan nan nan
2.947393378592132649e+02 8.138861415337478320e+03 2.942009902881575272e+02 1.307938280846499765e+04 nan nan nan nan
2.949393378592133104e+02 8.091633359644291886e+03 2.944009902881575726e+02 1.319149118029893907e+04 nan nan nan nan
2.951393378592132422e+02 8.045075555931220151e+03 2.946009902881575044e+02 1.330222907914539064e+04 nan nan nan nan
2.953393378592132876e+02 7.999161430861288864e+03 2.948009902881575499e+02 1.341155067425054222e+04 nan nan nan nan
2.955393378592132194e+02 7.953864509063726473e+03 2.950009902881574817e+02 1.351941069501607672e+04 nan nan nan nan
2.957393378592132649e+02 7.909158444486169174e+03 2.952009902881575272e+02 1.362576446467693131e+04 nan nan nan nan
2.959393378592131967e+02 7.865017050711224329e+03 2.954009902881574590e+02 1.373056793343294703e+04 nan nan nan nan
2.961393378592132422e+02 7.821414330226123639e+03 2.956009902881575044e+02 1.383377771100005157e+04 nan nan nan nan
2.963393378592131739e+02 7.778324502637082333e+03 2.958009902881574362e+02 1.393535109854479197e+04 nan nan nan nan
2.965393378592132194e+02 7.735722031820425400e+03 2.960009902881574817e+02 1.403524611997072316e+04 nan nan nan nan
2.967393378592131512e+02 7.693581652005845172e+03 2.962009902881574135e+02 1.413342155252134580e+04 nan nan nan nan
2.969393378592131967e+02 7.651878392786948098e+03 2.964009902881574590e+02 1.422983695667067150e+04 nan nan nan nan
2.971393378592131285e+02 7.610587603057705564e+03 2.966009902881573908e+02 1.432445270526874447e+04 nan nan nan nan
2.973393378592131739e+02 7.569684973873349918e+03 2.968009902881574362e+02 1.441723001191444928e+04 nan nan nan nan
2.975393378592131057e+02 7.529146560237073572e+03 2.970009902881573680e+02 1.450813095852600964e+04 nan nan nan nan
2.977393378592131512e+02 7.488948801814259241e+03 2.972009902881574135e+02 1.459711852208374694e+04 nan nan nan nan
2.979393378592130830e+02 7.449068542578408596e+03 2.974009902881573453e+02 1.468415660051770647e+04 nan nan nan nan
2.981393378592131285e+02 7.409483049393210422e+03 2.976009902881573908e+02 1.476921003771737196e+04 nan nan nan nan
2.983393378592130603e+02 7.370170029537735900e+03 2.978009902881573225e+02 1.485224464763864125e+04 nan nan nan nan
2.985393378592131057e+02 7.331107647181573157e+03 2.980009902881573680e+02 1.493322723748789394e+04 nan nan nan nan
2.987393378592130375e+02 7.292274538819540794e+03 2.982009902881572998e+02 1.501212562996098313e+04 nan nan nan nan
2.989393378592130830e+02 7.253649827675091728e+03 2.984009902881573453e+02 1.508890868451945971e+04 nan nan nan nan
2.991393378592130148e+02 7.215213137084247137e+03 2.986009902881572771e+02 1.516354631768485888e+04 nan nan nan nan
2.993393378592130603e+02 7.176944602871508323e+03 2.988009902881573225e+02 1.523600952233584576e+04 nan nan nan nan
2.995393378592129920e+02 7.138824884731496240e+03 2.990009902881572543e+02 1.530627038599202933e+04 nan nan nan nan
2.997393378592130375e+02 7.100835176629777379e+03 2.992009902881572998e+02 1.537430210807193362e+04 nan nan nan nan
2.999393378592129693e+02 7.062957216238598448e+03 2.994009902881572316e+02 1.544007901611166562e+04 nan nan nan nan
3.001393378592130148e+02 7.025173293422546521e+03 2.996009902881572771e+02 1.550357658093452301e+04 nan nan nan nan
3.003393378592129466e+02 6.987466257791700627e+03 2.998009902881572089e+02 1.556477143076126595e+04 nan nan nan nan
3.005393378592129920e+02 6.949819525338816675e+03 3.000009902881572543e+02 1.562364136425362267e+04 nan nan nan nan
3.007393378592129238e+02 6.912217084179510493e+03 3.002009902881571861e+02 1.568016536248371085e+04 nan nan nan nan
3.009393378592129693e+02 6.874643499413374229e+03 3.004009902881572316e+02 1.573432359982494745e+04 nan nan nan nan
3.011393378592129011e+02 6.837083917126348751e+03 3.006009902881571634e+02 1.578609745375974853e+04 nan nan nan nan
3.013393378592129466e+02 6.799524067553412351e+03 3.008009902881572089e+02 1.583546951360221101e+04 nan nan nan nan
3.015393378592128784e+02 6.761950267422935212e+03 3.010009902881571406e+02 1.588242358813395185e+04 nan nan nan nan
3.017393378592129238e+02 6.724349421502828591e+03 3.012009902881571861e+02 1.592694471215423255e+04 nan nan nan nan
3.019393378592128556e+02 6.686709023370689465e+03 3.014009902881571179e+02 1.596901915194472167e+04 nan nan nan nan
3.021393378592129011e+02 6.649017155429080049e+03 3.016009902881571634e+02 1.600863440965306108e+04 nan nan nan nan
3.023393378592128329e+02 6.611262488188461248e+03 3.018009902881570952e+02 1.604577922659820251e+04 nan nan nan nan
3.025393378592128784e+02 6.573434278839957187e+03 3.020009902881571406e+02 1.608044358550384095e+04 nan nan nan nan
3.027393378592128101e+02 6.535522369140924638e+03 3.022009902881570724e+02 1.611261871166599667e+04 nan nan nan nan
3.029393378592128556e+02 6.497517182635843710e+03 3.024009902881571179e+02 1.614229707306306591e+04 nan nan nan nan
3.031393378592127874e+02 6.459409721236043879e+03 3.026009902881570497e+02 1.616947237941707681e+04 nan nan nan nan
3.033393378592128329e+02 6.421191561180995450e+03 3.028009902881570952e+02 1.619413958021675717e+04 nan nan nan nan
3.035393378592127647e+02 6.382854848405218945e+03 3.030009902881570270e+02 1.621629486171348981e+04 nan nan nan nan
3.037393378592128101e+02 6.344392293333183261e+03 3.032009902881570724e+02 1.623593564290289032e+04 nan nan nan nan
3.039393378592127419e+02 6.305797165126839900e+03 3.034009902881570042e+02 1.625306057050541131e+04 nan nan nan nan
3.041393378592127874e+02 6.267063285408094089e+03 3.036009902881570497e+02 1.626766951296081606e+04 nan nan nan nan
3.043393378592127192e+02 6.228185021480471733e+03 3.038009902881569815e+02 1.627976355345180855e+04 nan nan nan nan
3.045393378592127647e+02 6.189157279072741403e+03 3.040009902881570270e+02 1.628934498197380344e+04 nan nan nan nan
3.047393378592126965e+02 6.149975494628259185e+03 3.042009902881569587e+02 1.629641728646808951e+04 nan nan nan nan
3.049393378592127419e+02 6.110635627162489072e+03 3.044009902881570042e+02 1.630098514303691627e+04 nan nan nan nan
3.051393378592126737e+02 6.071134149712477665e+03 3.046009902881569360e+02 1.630305440525980157e+04 nan nan nan nan
3.053393378592127192e+02 6.031468040400276550e+03 3.048009902881569815e+02 1.630263209263116005e+04 nan nan nan nan
3.055393378592126510e+02 5.991634773133679118e+03 3.050009902881569133e+02 1.629972637814017435e+04 nan nan nan nan
3.057393378592126965e+02 5.951632307965795007e+03 3.052009902881569587e+02 1.629434657501442962e+04 nan nan nan nan
3.059393378592126282e+02 5.911459081136425993e+03 3.054009902881568905e+02 1.628650312264984677e+04 nan nan nan nan
3.061393378592126737e+02 5.871113994816376362e+03 3.056009902881569360e+02 1.627620757174968458e+04 nan nan nan nan
3.063393378592126055e+02 5.830596406576795744e+03 3.058009902881568678e+02 1.626347256869645389e+04 nan nan nan nan
3.065393378592126510e+02 5.789906118604197218e+03 3.060009902881569133e+02 1.624831183918068018e+04 nan nan nan nan
3.067393378592125828e+02 5.749043366682735723e+03 3.062009902881568451e+02 1.623074017111157264e+04 nan nan nan nan
3.069393378592126282e+02 5.708008808963570118e+03 3.064009902881568905e+02 1.621077339683441278e+04 nan nan nan nan
3.071393378592125600e+02 5.666803514542193625e+03 3.066009902881568223e+02 1.618842837468083235e+04 nan nan nan nan
3.073393378592126055e+02 5.625428951862758367e+03 3.068009902881568678e+02 1.616372296987752998e+04 nan nan nan nan
3.075393378592125373e+02 5.583886976969636635e+03 3.070009902881567996e+02 1.613667603484039500e+04 nan nan nan nan
3.077393378592125828e+02 5.542179821624366923e+03 3.072009902881568451e+02 1.610730738888043561e+04 nan nan nan nan
3.079393378592125146e+02 5.500310081307221481e+03 3.074009902881567768e+02 1.607563779734893069e+04 nan nan nan nan
3.081393378592125600e+02 5.458280703121028637e+03 3.076009902881568223e+02 1.604168895024867561e+04 nan nan nan nan
3.083393378592124918e+02 5.416094973615356139e+03 3.078009902881567541e+02 1.600548344033950889e+04 nan nan nan nan
3.085393378592125373e+02 5.373756506547754725e+03 3.080009902881567996e+02 1.596704474076505358e+04 nan nan nan nan
3.087393378592124691e+02 5.331269230599505136e+03 3.082009902881567314e+02 1.592639718222929332e+04 nan nan nan nan
3.089393378592125146e+02 5.288637377061359075e+03 3.084009902881567768e+02 1.588356592975009517e+04 nan nan nan nan
3.091393378592124463e+02 5.245865467506029745e+03 3.086009902881567086e+02 1.583857695901853003e+04 nan nan nan nan
3.093393378592124918e+02 5.202958301461605515e+03 3.088009902881567541e+02 1.579145703239104660e+04 nan nan nan nan
3.095393378592124236e+02 5.159920944102073008e+03 3.090009902881566859e+02 1.574223367454340587e+04 nan nan nan nan
3.097393378592124691e+02 5.116758713968008124e+03 3.092009902881567314e+02 1.569093514781329031e+04 nan nan nan nan
3.099393378592124009e+02 5.073477170732308878e+03 3.094009902881566632e+02 1.563759042726056214e+04 nan nan nan nan
3.101393378592124463e+02 5.030082103023656600e+03 3.096009902881567086e+02 1.558222917547152065e+04 nan nan nan nan
3.103393378592123781e+02 4.986579516321098708e+03 3.098009902881566404e+02 1.552488171713609154e+04 nan nan nan nan
3.105393378592124236e+02 4.942975620931544654e+03 3.100009902881566859e+02 1.546557901342385776e+04 nan nan nan nan
3.107393378592123554e+02 4.899276820062713341e+03 3.102009902881566177e+02 1.540435263618752651e+04 nan nan nan nan
3.109393378592124009e+02 4.855489698002239493e+03 3.104009902881566632e+02 1.534123474201912722e+04 nan nan nan nan
3.111393378592123327e+02 4.811621008414461357e+03 3.106009902881565949e+02 1.527625804618705115e+04 nan nan nan nan
3.113393378592123781e+02 4.767677662764598608e+03 3.108009902881566404e+02 1.520945579647874183e+04 nan nan nan nan
3.115393378592123099e+02 4.723666718880927874e+03 3.110009902881565722e+02 1.514086174697628849e+04 nan nan nan nan
3.117393378592123554e+02 4.679595369663681595e+03 3.112009902881566177e+02 1.507051013178914218e+04 nan nan nan nan
3.119393378592122872e+02 4.635470931950168051e+03 3.114009902881565495e+02 1.499843563877049564e+04 nan nan nan nan
3.121393378592123327e+02 4.591300835544067922e+03 3.116009902881565949e+02 1.492467338324060984e+04 nan nan nan nan
3.123393378592122644e+02 4.547092612417369310e+03 3.118009902881565267e+02 1.484925888174287866e+04 nan nan nan nan
3.125393378592123099e+02 4.502853886091814275e+03 3.120009902881565722e+02 1.477222802585482896e+04 nan nan nan nan
3.127393378592122417e+02 4.458592361207668546e+03 3.122009902881565040e+02 1.469361705607923614e+04 nan nan nan nan
3.129393378592122872e+02 4.414315813285522381e+03 3.124009902881565495e+02 1.461346253583624821e+04 nan nan nan nan
3.131393378592122190e+02 4.370032078688142974e+03 3.126009902881564813e+02 1.453180132558076366e+04 nan nan nan nan
3.133393378592122644e+02 4.325749044787152343e+03 3.128009902881565267e+02 1.444867055706498832e+04 nan nan nan nan
3.135393378592121962e+02 4.281474640340685255e+03 3.130009902881564585e+02 1.436410760776920142e+04 nan nan nan nan
3.137393378592122417e+02 4.237216826085958928e+03 3.132009902881565040e+02 1.427815007551967028e+04 nan nan nan nan
3.139393378592121735e+02 4.192983585551966826e+03 3.134009902881564358e+02 1.419083575331537759e+04 nan nan nan nan
3.141393378592122190e+02 4.148782916095574365e+03 3.136009902881564813e+02 1.410220260438150399e+04 nan nan nan nan
3.143393378592121508e+02 4.104622820165225676e+03 3.138009902881564130e+02 1.401228873747008947e+04 nan nan nan nan
3.145393378592121962e+02 4.060511296794816190e+03 3.140009902881564585e+02 1.392113238242450279e+04 nan nan nan nan
3.147393378592121280e+02 4.016456333331218048e+03 3.142009902881563903e+02 1.382877186602694201e+04 nan nan nan nan
3.149393378592121735e+02 3.972465897397159097e+03 3.144009902881564358e+02 1.373524558814435477e+04 nan nan nan nan
3.151393378592121053e+02 3.928547929092314462e+03 3.146009902881563676e+02 1.364059199819079549e+04 nan nan nan nan
3.153393378592121508e+02 3.884710333433397409e+03 3.148009902881564130e+02 1.354484957191998365e+04 nan nan nan nan
3.155393378592120825e+02 3.840960973035604184e+03 3.150009902881563448e+02 1.344805678856517443e+04 nan nan nan nan
3.157393378592121280e+02 3.797307661035506499e+03 3.152009902881563903e+02 1.335025210833857273e+04 nan nan nan nan
3.159393378592120598e+02 3.753758154256862326e+03 3.154009902881563221e+02 1.325147395030611005e+04 nan nan nan nan
3.161393378592121053e+02 3.710320146619041680e+03 3.156009902881563676e+02 1.315176067064850758e+04 nan nan nan nan
3.163393378592120371e+02 3.667001262788869553e+03 3.158009902881562994e+02 1.305115054132300429e+04 nan nan nan nan
3.165393378592120825e+02 3.623809052074854662e+03 3.160009902881563448e+02 1.294968172913560011e+04 nan nan nan nan
3.167393378592120143e+02 3.580750982564133210e+03 3.162009902881562766e+02 1.284739227523656336e+04 nan nan nan nan
3.169393378592120598e+02 3.537834435500550626e+03 3.164009902881563221e+02 1.274432007504777357e+04 nan nan nan nan
3.171393378592119916e+02 3.495066699903592053e+03 3.166009902881562539e+02 1.264050285863362660e+04 nan nan nan nan
3.173393378592120371e+02 3.452454967426120220e+03 3.168009902881562994e+02 1.253597817152226708e+04 nan nan nan nan
3.175393378592119689e+02 3.410006327450162644e+03 3.170009902881562311e+02 1.243078335598791455e+04 nan nan nan nan
3.177393378592120143e+02 3.367727762418151542e+03 3.172009902881562766e+02 1.232495553279968590e+04 nan nan nan nan
3.179393378592119461e+02 3.325626143398417298e+03 3.174009902881562084e+02 1.221853158344621625e+04 nan nan nan nan
3.181393378592119916e+02 3.283708225881997805e+03 3.176009902881562539e+02 1.211154813284038210e+04 nan nan nan nan
3.183393378592119234e+02 3.241980645809052021e+03 3.178009902881561857e+02 1.200404153251196112e+04 nan nan nan nan
3.185393378592119689e+02 3.200449915821538980e+03 3.180009902881562311e+02 1.189604784429162646e+04 nan nan nan nan
3.187393378592119006e+02 3.159122421740168193e+03 3.182009902881561629e+02 1.178760282449254737e+04 nan nan nan nan
3.189393378592119461e+02 3.118004419261840667e+03 3.184009902881562084e+02 1.167874190859166629e+04 nan nan nan nan
3.191393378592118779e+02 3.077102030875249511e+03 3.186009902881561402e+02 1.156950019641620383e+04 nan nan nan nan
3.193393378592119234e+02 3.036421242990658357e+03 3.188009902881561857e+02 1.145991243783587743e+04 nan nan nan nan
3.195393378592118552e+02 2.995967903281058625e+03 3.190009902881561175e+02 1.135001301896529549e+04 nan nan nan nan
3.197393378592119006e+02 2.955747718230576538e+03 3.192009902881561629e+02 1.123983594887604522e+04 nan nan nan nan
3.199393378592118324e+02 2.915766250887018487e+03 3.194009902881560947e+02 1.112941484682153532e+04 nan nan nan nan
3.201393378592118779e+02 2.876028918814184635e+03 3.196009902881561402e+02 1.101878292997321478e+04 nan nan nan nan
3.203393378592118097e+02 2.836540992240633841e+03 3.198009902881560720e+02 1.090797300167016874e+04 nan nan nan nan
3.205393378592118552e+02 2.797307592400301928e+03 3.200009902881561175e+02 1.079701744017954297e+04 nan nan nan nan
3.207393378592117870e+02 2.758333690061481775e+03 3.202009902881560492e+02 1.068594818796887193e+04 nan nan nan nan
3.209393378592118324e+02 2.719624104239368080e+03 3.204009902881560947e+02 1.057479674148676713e+04 nan nan nan nan
3.211393378592117642e+02 2.681183501088554749e+03 3.206009902881560265e+02 1.046359414145195842e+04 nan nan nan nan
3.213393378592118097e+02 2.643016392970550896e+03 3.208009902881560720e+02 1.035237096364632816e+04 nan nan nan nan
3.215393378592117415e+02 2.605127137692550605e+03 3.210009902881560038e+02 1.024115731021109241e+04 nan nan nan nan
3.217393378592117870e+02 2.567519937912378737e+03 3.212009902881560492e+02 1.012998280144065939e+04 nan nan nan nan
3.219393378592117188e+02 2.530198840705807470e+03 3.214009902881559810e+02 1.001887656807262283e+04 nan nan nan nan
3.221393378592117642e+02 2.493167737291145386e+03 3.216009902881560265e+02 9.907867244067581851e+03 nan nan nan nan
3.223393378592116960e+02 2.456430362907074141e+03 3.218009902881559583e+02 9.796982959876477253e+03 nan nan nan nan
3.225393378592117415e+02 2.419990296838671384e+03 3.220009902881560038e+02 9.686251336188193818e+03 nan nan nan nan
3.227393378592116733e+02 2.383850962587572667e+03 3.222009902881559356e+02 9.575699478154687313e+03 nan nan nan nan
3.229393378592117188e+02 2.348015628181128704e+03 3.224009902881559810e+02 9.465353970085496258e+03 nan nan nan nan
3.231393378592116505e+02 2.312487406616543012e+03 3.226009902881559128e+02 9.355240870608113255e+03 nan nan nan nan
3.233393378592116960e+02 2.277269256434818544e+03 3.228009902881559583e+02 9.245385708285686633e+03 nan nan nan nan
3.235393378592116278e+02 2.242363982420469256e+03 3.230009902881558901e+02 9.135813477687739578e+03 nan nan nan nan
3.237393378592116733e+02 2.207774236421930709e+03 3.232009902881559356e+02 9.026548635904995535e+03 nan nan nan nan
3.239393378592116051e+02 2.173502518288604278e+03 3.234009902881558673e+02 8.917615099503114834e+03 nan nan nan nan
3.241393378592116505e+02 2.139551176919470436e+03 3.236009902881559128e+02 8.809036241906065698e+03 nan nan nan nan
3.243393378592115823e+02 2.105922411419358923e+03 3.238009902881558446e+02 8.700834891203781808e+03 nan nan nan nan
3.245393378592116278e+02 2.072618272357714432e+03 3.240009902881558901e+02 8.593033328373816403e+03 nan nan nan nan
3.247393378592115596e+02 2.039640663126195477e+03 3.242009902881558219e+02 8.485653285911368584e+03 nan nan nan nan
3.249393378592116051e+02 2.006991341389904846e+03 3.244009902881558673e+02 8.378715946857304516e+03 nan nan nan nan
3.251393378592115369e+02 1.974671920628652742e+03 3.246009902881557991e+02 8.272241944217927085e+03 nan nan nan nan
3.253393378592115823e+02 1.942683871763220168e+03 3.248009902881558446e+02 8.166251360765631034e+03 nan nan nan nan
3.255393378592115141e+02 1.911028524863093935e+03 3.250009902881557764e+02 8.060763729214063460e+03 nan nan nan nan
3.257393378592115596e+02 1.879707070930748159e+03 3.252009902881558219e+02 7.955798032756782050e+03 nan nan nan nan
3.259393378592114914e+02 1.848720563758994103e+03 3.254009902881557537e+02 7.851372705962452528e+03 nan nan nan nan
3.261393378592115369e+02 1.818069921856706742e+03 3.256009902881557991e+02 7.747505636015468554e+03 nan nan nan nan
3.263393378592114686e+02 1.787755930439443091e+03 3.258009902881557309e+02 7.644214164294894545e+03 nan nan nan nan
3.265393378592115141e+02 1.757779243480521245e+03 3.260009902881557764e+02 7.541515088280372765e+03 nan nan nan nan
3.267393378592114459e+02 1.728140385819126095e+03 3.262009902881557082e+02 7.439424663777705064e+03 nan nan nan nan
3.269393378592114914e+02 1.698839755321110715e+03 3.264009902881557537e+02 7.337958607452744218e+03 nan nan nan nan
3.271393378592114232e+02 1.669877625089319281e+03 3.266009902881556854e+02 7.237132099665867827e+03 nan nan nan nan
3.273393378592114686e+02 1.641254145719145981e+03 3.268009902881557309e+02 7.136959787596114438e+03 nan nan nan nan
3.275393378592114004e+02 1.612969347596362695e+03 3.270009902881556627e+02 7.037455788646692781e+03 nan nan nan nan
3.277393378592114459e+02 1.585023143233062001e+03 3.272009902881557082e+02 6.938633694121048393e+03 nan nan nan nan
3.279393378592113777e+02 1.557415329638851517e+03 3.274009902881556400e+02 6.840506573161515917e+03 nan nan nan nan
3.281393378592114232e+02 1.530145590723437181e+03 3.276009902881556854e+02 6.743086976939110173e+03 nan nan nan nan
3.283393378592113550e+02 1.503213499727754197e+03 3.278009902881556172e+02 6.646386943087040891e+03 nan nan nan nan
3.285393378592114004e+02 1.476618521680024742e+03 3.280009902881556627e+02 6.550418000366386877e+03 nan nan nan nan
3.287393378592113322e+02 1.450360015874019609e+03 3.282009902881555945e+02 6.455191173556367175e+03 nan nan nan nan
3.289393378592113777e+02 1.424437238366094334e+03 3.284009902881556400e+02 6.360716988558078810e+03 nan nan nan nan
3.291393378592113095e+02 1.398849344488500492e+03 3.286009902881555718e+02 6.267005477703996803e+03 nan nan nan nan
3.293393378592113550e+02 1.373595391375556801e+03 3.288009902881556172e+02 6.174066185262276122e+03 nan nan nan nan
3.295393378592112867e+02 1.348674340500492235e+03 3.290009902881555490e+02 6.081908173128243106e+03 nan nan nan nan
3.297393378592113322e+02 1.324085060219681736e+03 3.292009902881555945e+02 5.990540026692354331e+03 nan nan nan nan
3.299393378592112640e+02 1.299826328322180188e+03 3.294009902881555263e+02 5.899969860877174142e+03 nan nan nan nan
3.301393378592113095e+02 1.275896834581574240e+03 3.296009902881555718e+02 5.810205326332744335e+03 nan nan nan nan
3.303393378592112413e+02 1.252295183308097194e+03 3.298009902881555035e+02 5.721253615783003625e+03 nan nan nan nan
3.305393378592112867e+02 1.229019895898274854e+03 3.300009902881555490e+02 5.633121470513139684e+03 nan nan nan nan
3.307393378592112185e+02 1.206069413380205560e+03 3.302009902881554808e+02 5.545815186990479560e+03 nan nan nan nan
3.309393378592112640e+02 1.183442098951863727e+03 3.304009902881555263e+02 5.459340623609083195e+03 nan nan nan nan
3.311393378592111958e+02 1.161136240510743619e+03 3.306009902881554581e+02 5.373703207550951447e+03 nan nan nan nan
3.313393378592112413e+02 1.139150053172419575e+03 3.308009902881555035e+02 5.288907941754190688e+03 nan nan nan nan
3.315393378592111731e+02 1.117481681776402411e+03 3.310009902881554353e+02 5.204959411981435551e+03 nan nan nan nan
3.317393378592112185e+02 1.096129203377117392e+03 3.312009902881554808e+02 5.121861793978951027e+03 nan nan nan nan
3.319393378592111503e+02 1.075090629718550872e+03 3.314009902881554126e+02 5.039618860720099292e+03 nan nan nan nan
3.321393378592111958e+02 1.054363909690474429e+03 3.316009902881554581e+02 4.958233989723957166e+03 nan nan nan nan
3.323393378592111276e+02 1.033946931765011641e+03 3.318009902881553899e+02 4.877710170442867820e+03 nan nan nan nan
3.325393378592111731e+02 1.013837526411606518e+03 3.320009902881554353e+02 4.798050011710258332e+03 nan nan nan nan
3.327393378592111048e+02 9.940334684892824271e+02 3.322009902881553671e+02 4.719255749242562160e+03 nan nan nan nan
3.329393378592111503e+02 9.745324796144138872e+02 3.324009902881554126e+02 4.641329253187066570e+03 nan nan nan nan
3.331393378592110821e+02 9.553322305030684447e+02 3.326009902881553444e+02 4.564272035709878764e+03 nan nan nan nan
3.333393378592111276e+02 9.364303432862640193e+02 3.328009902881553899e+02 4.488085258615866223e+03 nan nan nan nan
3.335393378592110594e+02 9.178243937973177253e+02 3.330009902881553217e+02 4.412769740995436223e+03 nan nan nan nan
3.337393378592111048e+02 8.995119138298559847e+02 3.332009902881553671e+02 4.338325966890287418e+03 nan nan nan nan
3.339393378592110366e+02 8.814903933657247990e+02 3.334009902881552989e+02 4.264754092973060324e+03 nan nan nan nan
3.341393378592110821e+02 8.637572827714865298e+02 3.336009902881553444e+02 4.192053956233641657e+03 nan nan nan nan
3.343393378592110139e+02 8.463099949629688581e+02 3.338009902881552762e+02 4.120225081667298582e+03 nan nan nan nan
3.345393378592110594e+02 8.291459075366152547e+02 3.340009902881553217e+02 4.049266689957690687e+03 nan nan nan nan
3.347393378592109912e+02 8.122623648672026775e+02 3.342009902881552534e+02 3.979177705150481415e+03 nan nan nan nan
3.349393378592110366e+02 7.956566801709070660e+02 3.344009902881552989e+02 3.909956762310525392e+03 nan nan nan nan
3.351393378592109684e+02 7.793261375332747320e+02 3.346009902881552307e+02 3.841602215159194202e+03 nan nan nan nan
3.353393378592110139e+02 7.632679939012791692e+02 3.348009902881552762e+02 3.774112143684823423e+03 nan nan nan nan
3.355393378592109457e+02 7.474794810391318833e+02 3.350009902881552080e+02 3.707484361723284110e+03 nan nan nan nan
3.357393378592109912e+02 7.319578074470932734e+02 3.352009902881552534e+02 3.641716424502087193e+03 nan nan nan nan
3.359393378592109229e+02 7.167001602431184892e+02 3.354009902881551852e+02 3.576805636145215431e+03 nan nan nan nan
3.361393378592109684e+02 7.017037070066378419e+02 3.356009902881552307e+02 3.512749057132602502e+03 nan nan nan nan
3.363393378592109002e+02 6.869655975844490285e+02 3.358009902881551625e+02 3.449543511711519386e+03 nan nan nan nan
3.365393378592109457e+02 6.724829658581069225e+02 3.360009902881552080e+02 3.387185595254617056e+03 nan nan nan nan
3.367393378592108775e+02 6.582529314728629970e+02 3.362009902881551398e+02 3.325671681561662808e+03 nan nan nan nan
3.369393378592109229e+02 6.442726015276750786e+02 3.364009902881551852e+02 3.264997930100330905e+03 nan nan nan nan
3.371393378592108547e+02 6.305390722264029364e+02 3.366009902881551170e+02 3.205160293183530030e+03 nan nan nan nan
3.373393378592109002e+02 6.170494304898038536e+02 3.368009902881551625e+02 3.146154523078657348e+03 nan nan nan nan
3.375393378592108320e+02 6.038007555285147419e+02 3.370009902881550943e+02 3.087976179046859215e+03 nan nan nan nan
3.377393378592108775e+02 5.907901203767534071e+02 3.372009902881551398e+02 3.030620634307814726e+03 nan nan nan nan
3.379393378592108093e+02 5.780145933869624741e+02 3.374009902881550715e+02 2.974083082928475051e+03 nan nan nan nan
3.381393378592108547e+02 5.654712396852349912e+02 3.376009902881551170e+02 2.918358546631815898e+03 nan nan nan nan
3.383393378592107865e+02 5.531571225877935376e+02 3.378009902881550488e+02 2.863441881523899610e+03 nan nan nan nan
3.385393378592108320e+02 5.410693049784522373e+02 3.380009902881550943e+02 2.809327784735952264e+03 nan nan nan nan
3.387393378592107638e+02 5.292048506473893212e+02 3.382009902881550261e+02 2.756010800980086060e+03 nan nan nan nan
3.389393378592108093e+02 5.175608255912227378e+02 3.384009902881550715e+02 2.703485329015338721e+03 nan nan nan nan
3.391393378592107410e+02 5.061342992747897256e+02 3.386009902881550033e+02 2.651745628023185873e+03 nan nan nan nan
3.393393378592107865e+02 4.949223458546605343e+02 3.388009902881550488e+02 2.600785823889539188e+03 nan nan nan nan
3.395393378592107183e+02 4.839220453648750322e+02 3.390009902881549806e+02 2.550599915392474486e+03 nan nan nan nan
3.397393378592107638e+02 4.731304848649413088e+02 3.392009902881550261e+02 2.501181780293012253e+03 nan nan nan nan
3.399393378592106956e+02 4.625447595506790321e+02 3.394009902881549579e+02 2.452525181328582221e+03 nan nan nan nan
3.401393378592107410e+02 4.521619738279746343e+02 3.396009902881550033e+02 2.404623772106725937e+03 nan nan nan nan
3.403393378592106728e+02 4.419792423500708196e+02 3.398009902881549351e+02 2.357471102898718982e+03 nan nan nan nan
3.405393378592107183e+02 4.319936910185173247e+02 3.400009902881549806e+02 2.311060626331160620e+03 nan nan nan nan
3.407393378592106501e+02 4.222024579484235574e+02 3.402009902881549124e+02 2.265385702975410823e+03 nan nan nan nan
3.409393378592106956e+02 4.126026943982116109e+02 3.404009902881549579e+02 2.220439606833062498e+03 nan nan nan nan
3.411393378592106274e+02 4.031915656645036279e+02 3.406009902881548896e+02 2.176215530717522597e+03 nan nan nan nan
3.413393378592106728e+02 3.939662519424187508e+02 3.408009902881549351e+02 2.132706591530383321e+03 nan nan nan nan
3.415393378592106046e+02 3.849239491519159628e+02 3.410009902881548669e+02 2.089905835432571166e+03 nan nan nan nan
3.417393378592106501e+02 3.760618697304919351e+02 3.412009902881549124e+02 2.047806242909262664e+03 nan nan nan nan
3.419393378592105819e+02 3.673772433929115664e+02 3.414009902881548442e+02 2.006400733728873092e+03 nan nan nan nan
3.421393378592106274e+02 3.588673178582878904e+02 3.416009902881548896e+02 1.965682171795195472e+03 nan nan nan nan
3.423393378592105591e+02 3.505293595452212116e+02 3.418009902881548214e+02 1.925643369893179397e+03 nan nan nan nan
3.425393378592106046e+02 3.423606542353459190e+02 3.420009902881548669e+02 1.886277094327656641e+03 nan nan nan nan
3.427393378592105364e+02 3.343585077059836976e+02 3.422009902881547987e+02 1.847576069455683637e+03 nan nan nan nan
3.429393378592105819e+02 3.265202463322974040e+02 3.424009902881548442e+02 1.809532982112019909e+03 nan nan nan nan
3.431393378592105137e+02 3.188432176596554655e+02 3.426009902881547760e+02 1.772140485928438693e+03 nan nan nan nan
3.433393378592105591e+02 3.113247909466049919e+02 3.428009902881548214e+02 1.735391205546744231e+03 nan nan nan nan
3.435393378592104909e+02 3.039623576791765913e+02 3.430009902881547532e+02 1.699277740726202410e+03 nan nan nan nan
3.437393378592105364e+02 2.967533320569464763e+02 3.432009902881547987e+02 1.663792670345462966e+03 nan nan nan nan
3.439393378592104682e+02 2.896951514515592976e+02 3.434009902881547305e+02 1.628928556299876163e+03 nan nan nan nan
3.441393378592105137e+02 2.827852768381742408e+02 3.436009902881547760e+02 1.594677947294282376e+03 nan nan nan nan
3.443393378592104455e+02 2.760211932005310587e+02 3.438009902881547077e+02 1.561033382532483301e+03 nan nan nan nan
3.445393378592104909e+02 2.694004099101003362e+02 3.440009902881547532e+02 1.527987395303480753e+03 nan nan nan nan
3.447393378592104227e+02 2.629204610800137516e+02 3.442009902881546850e+02 1.495532516465824756e+03 nan nan nan nan
3.449393378592104682e+02 2.565789058942568772e+02 3.444009902881547305e+02 1.463661277830350173e+03 nan nan nan nan
3.451393378592104000e+02 2.503733289128202841e+02 3.446009902881546623e+02 1.432366215442671091e+03 nan nan nan nan
3.453393378592104455e+02 2.443013403532650045e+02 3.448009902881547077e+02 1.401639872765856580e+03 nan nan nan nan
3.455393378592103772e+02 2.383605763494249459e+02 3.450009902881546395e+02 1.371474803764760509e+03 nan nan nan nan
3.457393378592104227e+02 2.325486991876950071e+02 3.452009902881546850e+02 1.341863575892496783e+03 nan nan nan nan
3.459393378592103545e+02 2.268633975216101248e+02 3.454009902881546168e+02 1.312798772980658669e+03 nan nan nan nan
3.461393378592104000e+02 2.213023865651724407e+02 3.456009902881546623e+02 1.284272998033836757e+03 nan nan nan nan
3.463393378592103318e+02 2.158634082656157318e+02 3.458009902881545941e+02 1.256278875930126560e+03 nan nan nan nan
3.465393378592103772e+02 2.105442314560778243e+02 3.460009902881546395e+02 1.228809056028232817e+03 nan nan nan nan
3.467393378592103090e+02 2.053426519888325856e+02 3.462009902881545713e+02 1.201856214682939708e+03 nan nan nan nan
3.469393378592103545e+02 2.002564928495721688e+02 3.464009902881546168e+02 1.175413057669671844e+03 nan nan nan nan
3.471393378592102863e+02 1.952836042533651266e+02 3.466009902881545486e+02 1.149472322519900217e+03 nan nan nan nan
3.473393378592103318e+02 1.904218637227751856e+02 3.468009902881545941e+02 1.124026780768204389e+03 nan nan nan nan
3.475393378592102636e+02 1.856691761487643078e+02 3.470009902881545258e+02 1.099069240112803527e+03 nan nan nan nan
3.477393378592103090e+02 1.810234738348377732e+02 3.472009902881545713e+02 1.074592546490449195e+03 nan nan nan nan
3.479393378592102408e+02 1.764827165250574978e+02 3.474009902881545031e+02 1.050589586067449545e+03 nan nan nan nan
3.481393378592102863e+02 1.720448914163660277e+02 3.476009902881545486e+02 1.027053287147834681e+03 nan nan nan nan
3.483393378592102181e+02 1.677080131558243465e+02 3.478009902881544804e+02 1.003976622000456246e+03 nan nan nan nan
3.485393378592102636e+02 1.634701238232118214e+02 3.480009902881545258e+02 9.813526086060361422e+02 nan nan nan nan
3.487393378592101953e+02 1.593292928995547868e+02 3.482009902881544576e+02 9.591743123259878985e+02 nan nan nan nan
3.489393378592102408e+02 1.552836172220347066e+02 3.484009902881545031e+02 9.374348474941194809e+02 nan nan nan nan
3.491393378592101726e+02 1.513312209258297401e+02 3.486009902881544349e+02 9.161273789329454758e+02 nan nan nan nan
3.493393378592102181e+02 1.474702553733066281e+02 3.488009902881544804e+02 8.952451233958377088e+02 nan nan nan nan
3.495393378592101499e+02 1.436988990711188592e+02 3.490009902881544122e+02 8.747813509367200595e+02 nan nan nan nan
3.497393378592101953e+02 1.400153575756110342e+02 3.492009902881544576e+02 8.547293862085045930e+02 nan nan nan nan
3.499393378592101271e+02 1.364178633870556325e+02 3.494009902881543894e+02 8.350826096921107364e+02 nan nan nan nan
3.501393378592101726e+02 1.329046758331246281e+02 3.496009902881544349e+02 8.158344588570994347e+02 nan nan nan nan
3.503393378592101044e+02 1.294740809420931100e+02 3.498009902881543667e+02 7.969784292558912284e+02 nan nan nan nan
3.505393378592101499e+02 1.261243913061662596e+02 3.500009902881544122e+02 7.785080755526070106e+02 nan nan nan nan
3.507393378592100817e+02 1.228539459354041696e+02 3.502009902881543439e+02 7.604170124883808057e+02 nan nan nan nan
3.509393378592101271e+02 1.196611101026246757e+02 3.504009902881543894e+02 7.426989157842957638e+02 nan nan nan nan
3.511393378592100589e+02 1.165442751797479417e+02 3.506009902881543212e+02 7.253475229837479219e+02 nan nan nan nan
3.513393378592101044e+02 1.135018584659244709e+02 3.508009902881543667e+02 7.083566342353763048e+02 nan nan nan nan
3.515393378592100362e+02 1.105323030079130007e+02 3.510009902881542985e+02 6.917201130183185569e+02 nan nan nan nan
3.517393378592100817e+02 1.076340774130338218e+02 3.512009902881543439e+02 6.754318868109904770e+02 nan nan nan nan
3.519393378592100134e+02 1.048056756551256257e+02 3.514009902881542757e+02 6.594859477050802070e+02 nan nan nan nan
3.521393378592100589e+02 1.020456168738335947e+02 3.516009902881543212e+02 6.438763529659387359e+02 nan nan nan nan
3.523393378592099907e+02 9.935244516763765432e+01 3.518009902881542530e+02 6.285972255410803200e+02 nan nan nan nan
3.525393378592100362e+02 9.672472938092231232e+01 3.520009902881542985e+02 6.136427545178846685e+02 nan nan nan nan
3.527393378592099680e+02 9.416106288548196801e+01 3.522009902881542303e+02 5.990071955322456461e+02 nan nan nan nan
3.529393378592100134e+02 9.166006335675859873e+01 3.524009902881542757e+02 5.846848711292338976e+02 nan nan nan nan
3.531393378592099452e+02 8.922037254516779115e+01 3.526009902881542075e+02 5.706701710774544836e+02 nan nan nan nan
3.533393378592099907e+02 8.684065604280964124e+01 3.528009902881542530e+02 5.569575526381864847e+02 nan nan nan nan
3.535393378592099225e+02 8.451960304589738371e+01 3.530009902881541848e+02 5.435415407908877796e+02 nan nan nan nan
3.537393378592099680e+02 8.225592611317985359e+01 3.532009902881542303e+02 5.304167284162118676e+02 nan nan nan nan
3.539393378592098998e+02 8.004836092068477171e+01 3.534009902881541620e+02 5.175777764380284225e+02 nan nan nan nan
3.541393378592099452e+02 7.789566601302746562e+01 3.536009902881542075e+02 5.050194139255537493e+02 nan nan nan nan
3.543393378592098770e+02 7.579662255160987172e+01 3.538009902881541393e+02 4.927364381571071590e+02 nan nan nan nan
3.545393378592099225e+02 7.375003405992832484e+01 3.540009902881541848e+02 4.807237146465135993e+02 nan nan nan nan
3.547393378592098543e+02 7.175472616630226241e+01 3.542009902881541166e+02 4.689761771336396805e+02 nan nan nan nan
3.549393378592098998e+02 6.980954634422985805e+01 3.544009902881541620e+02 4.574888275400751922e+02 nan nan nan nan
3.551393378592098315e+02 6.791336365065903635e+01 3.546009902881540938e+02 4.462567358913916564e+02 nan nan nan nan
3.553393378592098770e+02 6.606506846237311947e+01 3.548009902881541393e+02 4.352750402069406732e+02 nan nan nan nan
3.555393378592098088e+02 6.426357221075575410e+01 3.550009902881540711e+02 4.245389463586060970e+02 nan nan nan nan
3.557393378592098543e+02 6.250780711512757648e+01 3.552009902881541166e+02 4.140437278994315307e+02 nan nan nan nan
3.559393378592097861e+02 6.079672591489754296e+01 3.554009902881540484e+02 4.037847258634899958e+02 nan nan nan nan
3.561393378592098315e+02 5.912930160070914098e+01 3.556009902881540938e+02 3.937573485378767941e+02 nan nan nan nan
3.563393378592097633e+02 5.750452714481379246e+01 3.558009902881540256e+02 3.839570712081606416e+02 nan nan nan nan
3.565393378592098088e+02 5.592141523082786847e+01 3.560009902881540711e+02 3.743794358781307778e+02 nan nan nan nan
3.567393378592097406e+02 5.437899798310144917e+01 3.562009902881540029e+02 3.650200509651313041e+02 nan nan nan nan
3.569393378592097861e+02 5.287632669583826583e+01 3.564009902881540484e+02 3.558745909717767404e+02 nan nan nan nan
3.571393378592097179e+02 5.141247156217499992e+01 3.566009902881539801e+02 3.469387961353152150e+02 nan nan nan nan
3.573393378592097633e+02 4.998652140335952510e+01 3.568009902881540256e+02 3.382084720553780812e+02 nan nan nan nan
3.575393378592096951e+02 4.859758339820889006e+01 3.570009902881539574e+02 3.296794893013215528e+02 nan nan nan nan
3.577393378592097406e+02 4.724478281298127058e+01 3.572009902881540029e+02 3.213477829999241067e+02 nan nan nan nan
3.579393378592096724e+02 4.592726273183380670e+01 3.574009902881539347e+02 3.132093524045150161e+02 nan nan nan nan
3.581393378592097179e+02 4.464418378797826392e+01 3.576009902881539801e+02 3.052602604463324383e+02 nan nan nan nan
3.583393378592096497e+02 4.339472389570046573e+01 3.578009902881539119e+02 2.974966332690970034e+02 nan nan nan nan
3.585393378592096951e+02 4.217807798334536784e+01 3.580009902881539574e+02 2.899146597475739782e+02 nan nan nan nan
3.587393378592096269e+02 4.099345772741758509e+01 3.582009902881538892e+02 2.825105909910807895e+02 nan nan nan nan
3.589393378592096724e+02 3.984009128789015364e+01 3.584009902881539347e+02 2.752807398326631869e+02 nan nan nan nan
3.591393378592096042e+02 3.871722304486158350e+01 3.586009902881538665e+02 2.682214803048364047e+02 nan nan nan nan
3.593393378592096497e+02 3.762411333663955304e+01 3.588009902881539119e+02 2.613292471025993109e+02 nan nan nan nan
3.595393378592095814e+02 3.656003819938391075e+01 3.590009902881538437e+02 2.546005350345804459e+02 nan nan nan nan
3.597393378592096269e+02 3.552428910837791420e+01 3.592009902881538892e+02 2.480318984629658701e+02 nan nan nan nan
3.599393378592095587e+02 3.451617272104503087e+01 3.594009902881538210e+02 2.416199507330288441e+02 nan nan nan nan
3.601393378592096042e+02 3.353501062177746661e+01 3.596009902881538665e+02 2.353613635928903136e+02 nan nan nan nan
3.603393378592095360e+02 3.258013906867854814e+01 3.598009902881537982e+02 2.292528666042718726e+02 nan nan nan nan
3.605393378592095814e+02 3.165090874227909268e+01 3.600009902881538437e+02 2.232912465448439150e+02 nan nan nan nan
3.607393378592095132e+02 3.074668449631919032e+01 3.602009902881537755e+02 2.174733468028895231e+02 nan nan nan nan
3.609393378592095587e+02 2.986684511064774483e+01 3.604009902881538210e+02 2.117960667648389688e+02 nan nan nan nan
3.611393378592094905e+02 2.901078304632280336e+01 3.606009902881537528e+02 2.062563611963749679e+02 nan nan nan nan
3.613393378592095360e+02 2.817790420295602161e+01 3.608009902881537982e+02 2.008512396176136576e+02 nan nan nan nan
3.615393378592094678e+02 2.736762767837500832e+01 3.610009902881537300e+02 1.955777656730336673e+02 nan nan nan nan
3.617393378592095132e+02 2.657938553064286324e+01 3.612009902881537755e+02 1.904330564966138866e+02 nan nan nan nan
3.619393378592094450e+02 2.581262254249739740e+01 3.614009902881537073e+02 1.854142820728235961e+02 nan nan nan nan
3.621393378592094905e+02 2.506679598824266009e+01 3.616009902881537528e+02 1.805186645938875643e+02 nan nan nan nan
3.623393378592094223e+02 2.434137540315032311e+01 3.618009902881536846e+02 1.757434778139327420e+02 nan nan nan nan
3.625393378592094678e+02 2.363584235539457268e+01 3.620009902881537300e+02 1.710860464004119024e+02 nan nan nan nan
3.627393378592093995e+02 2.294969022057096097e+01 3.622009902881536618e+02 1.665437452833771204e+02 nan nan nan nan
3.629393378592094450e+02 2.228242395881779458e+01 3.624009902881537073e+02 1.621139990029556373e+02 nan nan nan nan
3.631393378592093768e+02 2.163355989458413120e+01 3.626009902881536391e+02 1.577942810555729807e+02 nan nan nan nan
3.633393378592094223e+02 2.100262549905664500e+01 3.628009902881536846e+02 1.535821132392609059e+02 nan nan nan nan
3.635393378592093541e+02 2.038915917528183996e+01 3.630009902881536163e+02 1.494750649985322184e+02 nan nan nan nan
3.637393378592093995e+02 1.979271004599327455e+01 3.632009902881536618e+02 1.454707527691573148e+02 nan nan nan nan
3.639393378592093313e+02 1.921283774417387491e+01 3.634009902881535936e+02 1.415668393232792823e+02 nan nan nan nan
3.641393378592093768e+02 1.864911220635539735e+01 3.636009902881536391e+02 1.377610331151825278e+02 nan nan nan nan
3.643393378592093086e+02 1.810111346868228921e+01 3.638009902881535709e+02 1.340510876281117305e+02 nan nan nan nan
3.645393378592093541e+02 1.756843146573843129e+01 3.640009902881536163e+02 1.304348007224322998e+02 nan nan nan nan
3.647393378592092859e+02 1.705066583215568343e+01 3.642009902881535481e+02 1.269100139855130038e+02 nan nan nan nan
3.649393378592093313e+02 1.654742570700079796e+01 3.644009902881535936e+02 1.234746120835771421e+02 nan nan nan nan
3.651393378592092631e+02 1.605832954095450660e+01 3.646009902881535254e+02 1.201265221158802206e+02 nan nan nan nan
3.653393378592093086e+02 1.558300490627521562e+01 3.648009902881535709e+02 1.168637129714476401e+02 nan nan nan nan
3.655393378592092404e+02 1.512108830955755678e+01 3.650009902881535027e+02 1.136841946886892885e+02 nan nan nan nan
3.657393378592092859e+02 1.467222500727325496e+01 3.652009902881535481e+02 1.105860178181060434e+02 nan nan nan nan
3.659393378592092176e+02 1.423606882410233432e+01 3.654009902881534799e+02 1.075672727883825388e+02 nan nan nan nan
3.661393378592092631e+02 1.381228197403798852e+01 3.656009902881535254e+02 1.046260892760559784e+02 nan nan nan nan
3.663393378592091949e+02 1.340053488426827677e+01 3.658009902881534572e+02 1.017606355790267258e+02 nan nan nan nan
3.665393378592092404e+02 1.300050602181805104e+01 3.660009902881535027e+02 9.896911799409009802e+01 nan nan nan nan
3.667393378592091722e+02 1.261188172294850141e+01 3.662009902881534344e+02 9.624978019872229140e+01 nan nan nan nan
3.669393378592092176e+02 1.223435602529553812e+01 3.664009902881534799e+02 9.360090263728012872e+01 nan nan nan nan
3.671393378592091494e+02 1.186763050274140774e+01 3.666009902881534117e+02 9.102080191183236479e+01 nan nan nan nan
3.673393378592091949e+02 1.151141410299957712e+01 3.668009902881534572e+02 8.850783017775556516e+01 nan nan nan nan
3.675393378592091267e+02 1.116542298790245091e+01 3.670009902881533890e+02 8.606037454429740308e+01 nan nan nan nan
3.677393378592091722e+02 1.082938037637115514e+01 3.672009902881534344e+02 8.367685648021858924e+01 nan nan nan nan
3.679393378592091040e+02 1.050301639005476062e+01 3.674009902881533662e+02 8.135573122469239138e+01 nan nan nan nan
3.681393378592091494e+02 1.018606790161447684e+01 3.676009902881534117e+02 7.909548720356858098e+01 nan nan nan nan
3.683393378592090812e+02 9.878278385640109960e+00 3.678009902881533435e+02 7.689464545115015426e+01 nan nan nan nan
3.685393378592091267e+02 9.579397772171432734e+00 3.680009902881533890e+02 7.475175903757558160e+01 nan nan nan nan
3.687393378592090585e+02 9.289182302809688707e+00 3.682009902881533208e+02 7.266541250194423185e+01 nan nan nan nan
3.689393378592091040e+02 9.007394389390665168e+00 3.684009902881533662e+02 7.063422129125252980e+01 nan nan nan nan
3.691393378592090357e+02 8.733802475203219728e+00 3.686009902881532980e+02 6.865683120526975358e+01 nan nan nan nan
3.693393378592090812e+02 8.468180898722827976e+00 3.688009902881533435e+02 6.673191784740586741e+01 nan nan nan nan
3.695393378592090130e+02 8.210309759841756261e+00 3.690009902881532753e+02 6.485818608167778621e+01 nan nan nan nan
3.697393378592090585e+02 7.959974788566380077e+00 3.692009902881533208e+02 6.303436949581917048e+01 nan nan nan nan
3.699393378592089903e+02 7.716967216160067089e+00 3.694009902881532525e+02 6.125922987062946135e+01 nan nan nan nan
3.701393378592090357e+02 7.481083648701463140e+00 3.696009902881532980e+02 5.953155665558616505e+01 nan nan nan nan
3.703393378592089675e+02 7.252125943036396016e+00 3.698009902881532298e+02 5.785016645080447262e+01 nan nan nan nan
3.705393378592090130e+02 7.029901085091489144e+00 3.700009902881532753e+02 5.621390249535865280e+01 nan nan nan nan
3.707393378592089448e+02 6.814221070526707891e+00 3.702009902881532071e+02 5.462163416204080590e+01 nan nan nan nan
3.709393378592089903e+02 6.604902787694964417e+00 3.704009902881532525e+02 5.307225645855138652e+01 nan nan nan nan
3.711393378592089221e+02 6.401767902884703432e+00 3.706009902881531843e+02 5.156468953518936615e+01 nan nan nan nan
3.713393378592089675e+02 6.204642747812981085e+00 3.708009902881532298e+02 5.009787819902936690e+01 nan nan nan nan
3.715393378592088993e+02 6.013358209344331406e+00 3.710009902881531616e+02 4.867079143463817559e+01 nan nan nan nan
3.717393378592089448e+02 5.827749621403080837e+00 3.712009902881532071e+02 4.728242193131172399e+01 nan nan nan nan
3.719393378592088766e+02 5.647656659053184924e+00 3.714009902881531389e+02 4.593178561687231110e+01 nan nan nan nan
3.721393378592089221e+02 5.472923234712688156e+00 3.716009902881531843e+02 4.461792119800007583e+01 nan nan nan nan
3.723393378592088538e+02 5.303397396477806502e+00 3.718009902881531161e+02 4.333988970712990607e+01 nan nan nan nan
3.725393378592088993e+02 5.138931228522520378e+00 3.720009902881531616e+02 4.209677405587648025e+01 nan nan nan nan
3.727393378592088311e+02 4.979380753548078964e+00 3.722009902881530934e+02 4.088767859501446367e+01 nan nan nan nan
3.729393378592088766e+02 4.824605837249381857e+00 3.724009902881531389e+02 3.971172868096623176e+01 nan nan nan nan
3.731393378592088084e+02 4.674470094771402628e+00 3.726009902881530707e+02 3.856807024881510415e+01 nan nan nan nan
3.733393378592088538e+02 4.528840799123398320e+00 3.728009902881531161e+02 3.745586939179610653e+01 nan nan nan nan
3.735393378592087856e+02 4.387588791523320708e+00 3.730009902881530479e+02 3.637431194726610784e+01 nan nan nan nan
3.737393378592088311e+02 4.250588393640780893e+00 3.732009902881530934e+02 3.532260308910642266e+01 nan nan nan nan
3.739393378592087629e+02 4.117717321710935963e+00 3.734009902881530252e+02 3.429996692654893309e+01 nan nan nan nan
3.741393378592088084e+02 3.988856602487283354e+00 3.736009902881530707e+02 3.330564610937577896e+01 nan nan nan nan
3.743393378592087402e+02 3.863890491006626515e+00 3.738009902881530024e+02 3.233890143947779450e+01 nan nan nan nan
3.745393378592087856e+02 3.742706390133939021e+00 3.740009902881530479e+02 3.139901148871317815e+01 nan nan nan nan
3.747393378592087174e+02 3.625194771860651866e+00 3.742009902881529797e+02 3.048527222304942086e+01 nan nan nan nan
3.749393378592087629e+02 3.511249100324395744e+00 3.744009902881530252e+02 2.959699663292733973e+01 nan nan nan nan
3.751393378592086947e+02 3.400765756523922434e+00 3.746009902881529570e+02 2.873351436981901941e+01 nan nan nan nan
3.753393378592087402e+02 3.293643964697977378e+00 3.748009902881530024e+02 2.789417138892104120e+01 nan nan nan nan
3.755393378592086719e+02 3.189785720341339559e+00 3.750009902881529342e+02 2.707832959794727401e+01 nan nan nan nan
3.757393378592087174e+02 3.089095719828074849e+00 3.752009902881529797e+02 2.628536651195746643e+01 nan nan nan nan
3.759393378592086492e+02 2.991481291615139426e+00 3.754009902881529115e+02 2.551467491418715028e+01 nan nan nan nan
3.761393378592086947e+02 2.896852328996639692e+00 3.756009902881529570e+02 2.476566252280740343e+01 nan nan nan nan
3.763393378592086265e+02 2.805121224382878253e+00 3.758009902881528888e+02 2.403775166357782211e+01 nan nan nan nan
3.765393378592086719e+02 2.716202805074464877e+00 3.760009902881529342e+02 2.333037894831956294e+01 nan nan nan nan
3.767393378592086037e+02 2.630014270506213059e+00 3.762009902881528660e+02 2.264299495916701233e+01 nan nan nan nan
3.769393378592086492e+02 2.546475130931789010e+00 3.764009902881529115e+02 2.197506393852581041e+01 nan nan nan nan
3.771393378592085810e+02 2.465507147524102827e+00 3.766009902881528433e+02 2.132606348468872781e+01 nan nan nan nan
3.773393378592086265e+02 2.387034273863162248e+00 3.768009902881528888e+02 2.069548425303867489e+01 nan nan nan nan
3.775393378592085583e+02 2.310982598786566644e+00 3.770009902881528205e+02 2.008282966278673598e+01 nan nan nan nan
3.777393378592086037e+02 2.237280290575466069e+00 3.772009902881528660e+02 1.948761560917342095e+01 nan nan nan nan
3.779393378592085355e+02 2.165857542451249618e+00 3.774009902881527978e+02 1.890937018107844736e+01 nan nan nan nan
3.781393378592085810e+02 2.096646519356510030e+00 3.776009902881528433e+02 1.834763338396569310e+01 nan nan nan nan
3.783393378592085128e+02 2.029581305996185137e+00 3.778009902881527751e+02 1.780195686810926858e+01 nan nan nan nan
3.785393378592085583e+02 1.964597856113179386e+00 3.780009902881528205e+02 1.727190366202323801e+01 nan nan nan nan
3.787393378592084900e+02 1.901633942974591207e+00 3.782009902881527523e+02 1.675704791104149294e+01 nan nan nan nan
3.789393378592085355e+02 1.840629111043753596e+00 3.784009902881527978e+02 1.625697462096954737e+01 nan nan nan nan
3.791393378592084673e+02 1.781524628814855848e+00 3.786009902881527296e+02 1.577127940675331530e+01 nan nan nan nan
3.793393378592085128e+02 1.724263442785693323e+00 3.788009902881527751e+02 1.529956824608673571e+01 nan nan nan nan
3.795393378592084446e+02 1.668790132546377869e+00 3.790009902881527069e+02 1.484145723790014593e+01 nan nan nan nan
3.797393378592084900e+02 1.615050866959847342e+00 3.792009902881527523e+02 1.439657236565539122e+01 nan nan nan nan
3.799393378592084218e+02 1.562993361412688964e+00 3.794009902881526841e+02 1.396454926538534913e+01 nan nan nan nan
3.801393378592084673e+02 1.512566836113010682e+00 3.796009902881527296e+02 1.354503299840469666e+01 nan nan nan nan
3.803393378592083991e+02 1.463721975414242982e+00 3.798009902881526614e+02 1.313767782863044964e+01 nan nan nan nan
3.805393378592084446e+02 1.416410888142384694e+00 3.800009902881527069e+02 1.274214700443813264e+01 nan nan nan nan
3.807393378592083764e+02 1.370587068906250927e+00 3.802009902881526386e+02 1.235811254499228617e+01 nan nan nan nan
3.809393378592084218e+02 1.326205360368784225e+00 3.804009902881526841e+02 1.198525503097744860e+01 nan nan nan nan
3.811393378592083536e+02 1.283221916459718059e+00 3.806009902881526159e+02 1.162326339966859656e+01 nan nan nan nan
3.813393378592083991e+02 1.241594166508407149e+00 3.808009902881526614e+02 1.127183474426717780e+01 nan nan nan nan
3.815393378592083309e+02 1.201280780277448557e+00 3.810009902881525932e+02 1.093067411744311457e+01 nan nan nan nan
3.817393378592083764e+02 1.162241633876886393e+00 3.812009902881526386e+02 1.059949433900807669e+01 nan nan nan nan
3.819393378592083081e+02 1.124437776540181844e+00 3.814009902881525704e+02 1.027801580766137945e+01 nan nan nan nan
3.821393378592083536e+02 1.087831398242268710e+00 3.816009902881526159e+02 9.965966316735164199e+00 nan nan nan nan
3.823393378592082854e+02 1.052385798141580953e+00 3.818009902881525477e+02 9.663080873879945187e+00 nan nan nan nan
3.825393378592083309e+02 1.018065353827169117e+00 3.820009902881525932e+02 9.369101524618434595e+00 nan nan nan nan
3.827393378592082627e+02 9.848354913531823795e-01 3.822009902881525250e+02 9.083777179708931726e+00 nan nan nan nan
3.829393378592083081e+02 9.526626560425959234e-01 3.824009902881525704e+02 8.806863446248296867e+00 nan nan nan nan
3.831393378592082399e+02 9.215142840431467253e-01 3.826009902881525022e+02 8.538122462455035588e+00 nan nan nan nan
3.833393378592082854e+02 8.913587746178323057e-01 3.828009902881525477e+02 8.277322736065015008e+00 nan nan nan nan
3.835393378592082172e+02 8.621654631536656010e-01 3.830009902881524795e+02 8.024238986279963015e+00 nan nan nan nan
3.837393378592082627e+02 8.339045948716450329e-01 3.832009902881525250e+02 7.778651989203257067e+00 nan nan nan nan
3.839393378592081945e+02 8.065472992222215698e-01 3.834009902881524567e+02 7.540348426704281515e+00 nan nan nan nan
3.841393378592082399e+02 7.800655649498380306e-01 3.836009902881525022e+02 7.309120738645806803e+00 nan nan nan nan
3.843393378592081717e+02 7.544322158113846433e-01 3.838009902881524340e+02 7.084766978418310934e+00 nan nan nan nan
3.845393378592082172e+02 7.296208869328228985e-01 3.840009902881524795e+02 6.867090671716059802e+00 nan nan nan nan
3.847393378592081490e+02 7.056060017893491798e-01 3.842009902881524113e+02 6.655900678500183076e+00 nan nan nan nan
nan nan 3.844009902881524567e+02 6.451011058084547223e+00 nan nan nan nan
nan nan 3.846009902881523885e+02 6.252240937291331235e+00 nan nan nan nan
nan nan 3.848009902881524340e+02 6.059414381614026013e+00 nan nan nan nan
nan nan 3.850009902881523658e+02 5.872360269334080840e+00 nan nan nan nan
nan nan 3.852009902881524113e+02 5.690912168532192617e+00 nan nan nan nan
nan nan 3.854009902881523431e+02 5.514908216941239338e+00 nan nan nan nan
nan nan 3.856009902881523885e+02 5.344191004582562243e+00 nan nan nan nan
nan nan 3.858009902881523203e+02 5.178607459134997093e+00 nan nan nan nan
nan nan 3.860009902881523658e+02 5.018008733978826186e+00 nan nan nan nan
nan nan 3.862009902881522976e+02 4.862250098866089942e+00 nan nan nan nan
nan nan 3.864009902881523431e+02 4.711190833160725511e+00 nan nan nan nan
nan nan 3.866009902881522748e+02 4.564694121600839871e+00 nan nan nan nan
nan nan 3.868009902881523203e+02 4.422626952529122413e+00 nan nan nan nan
nan nan 3.870009902881522521e+02 4.284860018543851012e+00 nan nan nan nan
nan nan 3.872009902881522976e+02 4.151267619518784535e+00 nan nan nan nan
nan nan 3.874009902881522294e+02 4.021727567945788451e+00 nan nan nan nan
nan nan 3.876009902881522748e+02 3.896121096549458596e+00 nan nan nan nan
nan nan 3.878009902881522066e+02 3.774332768129203597e+00 nan nan nan nan
nan nan 3.880009902881522521e+02 3.656250387580183059e+00 nan nan nan nan
nan nan 3.882009902881521839e+02 3.541764916048708134e+00 nan nan nan nan
nan nan 3.884009902881522294e+02 3.430770387175908098e+00 nan nan nan nan
nan nan 3.886009902881521612e+02 3.323163825386762138e+00 nan nan nan nan
nan nan 3.888009902881522066e+02 3.218845166178802675e+00 nan nan nan nan
nan nan 3.890009902881521384e+02 3.117717178369893816e+00 nan nan nan nan
nan nan 3.892009902881521839e+02 3.019685388260727077e+00 nan nan nan nan
nan nan 3.894009902881521157e+02 2.924658005672230665e+00 nan nan nan nan
nan nan 3.896009902881521612e+02 2.832545851815581717e+00 nan nan nan nan
nan nan 3.898009902881520929e+02 2.743262288956123562e+00 nan nan nan nan
nan nan 3.900009902881521384e+02 2.656723151830280738e+00 nan nan nan nan
nan nan 3.902009902881520702e+02 2.572846680778258399e+00 nan nan nan nan
nan nan 3.904009902881521157e+02 2.491553456552788592e+00 nan nan nan nan
nan nan 3.906009902881520475e+02 2.412766336768218611e+00 nan nan nan nan
nan nan 3.908009902881520929e+02 2.336410393951623199e+00 nan nan nan nan
nan nan 3.910009902881520247e+02 2.262412855161224812e+00 nan nan nan nan
nan nan 3.912009902881520702e+02 2.190703043135552530e+00 nan nan nan nan
nan nan 3.914009902881520020e+02 2.121212318939718955e+00 nan nan nan nan
nan nan 3.916009902881520475e+02 2.053874026073390535e+00 nan nan nan nan
nan nan 3.918009902881519793e+02 1.988623436008367440e+00 nan nan nan nan
nan nan 3.920009902881520247e+02 1.925397695121674246e+00 nan nan nan nan
nan nan 3.922009902881519565e+02 1.864135772992904228e+00 nan nan nan nan
nan nan 3.924009902881520020e+02 1.804778412033466006e+00 nan nan nan nan
nan nan 3.926009902881519338e+02 1.747268078417445469e+00 nan nan nan nan
nan nan 3.928009902881519793e+02 1.691548914282775096e+00 nan nan nan nan
nan nan 3.930009902881519110e+02 1.637566691174049405e+00 nan nan nan nan
nan nan 3.932009902881519565e+02 1.585268764696591282e+00 nan nan nan nan
nan nan 3.934009902881518883e+02 1.534604030354256521e+00 nan nan nan nan
nan nan 3.936009902881519338e+02 1.485522880541783275e+00 nan nan nan nan
nan nan 3.938009902881518656e+02 1.437977162665386999e+00 nan nan nan nan
nan nan 3.940009902881519110e+02 1.391920138363483161e+00 nan nan nan nan
