# Supplementary material for: OMNI-P2x universal neural network potential for excited-state simulations
Source: Nat Commun. 2026 Apr 7;17:4949. doi: 10.1038/s41467-026-71380-5 (PMC13233842; doi:10.1038/s41467-026-71380-5)
Supplement: Supplementary file 3 — Source Data [file 41467_2026_71380_MOESM3_ESM.zip › source_data/Suppl_Fig9/fig_S9.txt]

# state error/kcal_mol
1       6.0202
1       8.0583
1      -3.1911
1      14.1517
1       6.9056
1       6.0828
1      19.0445
1       9.4205
1      10.1806
1      30.2300
1      15.3777
1      -1.0083
1      14.3857
1      10.4825
1      -5.8128
1      -0.5436
1       9.6813
1      13.0312
1      11.3537
1       3.2866
1      18.5826
1      16.7952
1      12.7804
1      11.8223
1      22.7385
1      14.8858
1      10.5104
1      -3.0568
1      -4.9480
1      19.9720
1      19.2087
1       6.4481
1      12.6823
1      15.6811
1      18.2957
1      -0.6060
1      13.3907
1       2.7001
1      19.0581
1      14.0265
1      -6.7808
1       9.8649
1      20.7150
1      17.6205
1      13.7939
1       9.8637
1       3.0967
1      -5.0591
1      16.0196
1       5.1653
1       6.6056
1       1.8641
1      13.1487
1      12.6629
1      15.4020
1       9.3336
1       6.3031
1      23.1728
1      20.7495
1      24.3543
1       0.3238
1      10.9434
1      21.3469
1       4.2373
1      24.7840
1      17.3647
1       2.0900
1      21.4181
1      21.5637
1      19.8245
1      23.1134
1      13.4143
1      14.7845
1      20.5639
1       2.2358
1     -13.2940
1       5.7108
1      12.2472
1      16.8624
1      16.1128
1      17.2681
1       3.9907
1      22.3235
1      14.5281
1       9.1434
1       2.3261
1      -0.5113
1      16.6934
1       0.7623
1       4.8682
1      11.7386
1      17.2113
1      17.4806
1      23.9100
1      23.1230
1      21.7099
1      14.6102
1      17.3696
1       6.4184
1      15.2305
1      18.1391
1      10.1401
1      -4.5863
1       6.4466
1      13.8540
1       0.5308
1      17.2126
1      10.1074
1      19.0163
1      15.7142
1      -5.5707
1       5.6974
1      12.6610
1      -4.2697
1      -2.7163
1       2.9270
1      -2.1981
1      15.1599
1       7.6636
1      16.5164
1      -8.8605
1       9.6369
1       7.6196
1      11.4760
1      15.9519
1      -6.1540
1      10.5641
1      23.3514
1      13.3955
1      26.7615
1       1.9609
1      11.6959
1      17.4355
1      22.0178
1      16.9312
1      15.0288
1       8.8492
1       2.1853
1      19.4780
1      13.7750
1       7.6161
1      22.6381
1       3.1308
1      16.5025
1       4.2679
1      10.9260
1       5.5314
1       0.8156
1      16.5695
1       3.9286
1       6.5121
1      13.7929
1      16.8945
1       7.2231
1      20.9900
1       6.9655
1      16.8979
1      17.3889
1       6.1269
1       5.1920
1      18.0174
1      16.9337
1      23.8035
1      11.6313
1       7.3043
1       0.5717
1      13.2170
1      23.5685
1      26.5611
1       7.5589
1      -1.9174
1      11.9209
1      17.5403
1      23.3071
1      13.3144
1      24.5186
1      19.6029
1      16.0633
1       7.7844
1       9.1346
1       7.5379
1      11.9683
1      16.2540
1      12.3596
1      16.3006
1      13.0623
1       4.5115
1      13.5525
1      24.3618
1      -0.4087
1      25.3102
1       9.8221
1       8.8908
1      -3.1212
1      18.4579
1       3.5309
1       3.7606
1      17.1099
1      15.4992
1      17.0855
2      10.9126
2      11.1758
2       3.9110
2      19.7831
2      14.6303
2      11.9045
2      22.0004
2      10.3615
2      18.9154
2      30.8141
2      22.3256
2       7.5038
2      20.4239
2      17.6951
2       2.8693
2       5.5965
2      18.7207
2      23.3475
2      17.3953
2      12.5184
2      21.3575
2      24.1256
2      18.4659
2      17.6664
2      22.0951
2      20.9055
2      16.0977
2       4.6307
2       4.0124
2      26.0022
2      20.8704
2      12.0080
2      19.2547
2      18.9880
2      24.0846
2       7.1474
2      13.8904
2       8.7290
2      25.1730
2      20.6020
2       4.1770
2      15.7177
2      27.9600
2      25.1815
2      20.2578
2      17.4713
2       8.6861
2       3.3750
2      21.0773
2      15.0469
2      14.3205
2      10.7088
2      17.8831
2      18.8580
2      21.6775
2      15.9218
2      14.2015
2      24.5346
2      26.0486
2      28.3606
2       9.6968
2      18.9413
2      25.7664
2       9.7511
2      26.0423
2      20.9537
2       8.3231
2      26.5882
2      28.9807
2      21.7072
2      29.5049
2      20.2292
2      20.9252
2      27.3251
2      11.4311
2      -2.4726
2      14.3119
2      19.1213
2      24.8350
2      19.9571
2      21.8143
2       5.4811
2      27.6110
2      23.2618
2      16.8811
2      11.2950
2       5.9023
2      25.2198
2       7.5567
2      12.0245
2      14.7842
2      25.1773
2      21.9283
2      29.1724
2      29.1812
2      23.3871
2      17.1432
2      25.8133
2      13.5767
2      14.5179
2      23.5190
2      17.3157
2       4.3161
2      15.1387
2      20.8672
2      10.0699
2      24.9067
2      17.5894
2      24.4848
2      21.9167
2       6.5027
2      15.0316
2      13.0693
2       4.4463
2       8.8376
2       9.6082
2       5.6630
2      20.0454
2      16.0955
2      19.7487
2       1.0043
2      16.6084
2      12.9250
2      16.9353
2      19.9796
2       3.6246
2      17.8500
2      27.9006
2      13.5497
2      30.7237
2       5.2411
2      20.0476
2      21.1784
2      24.8971
2      24.1843
2      21.7853
2      17.3230
2      11.1267
2      25.7763
2      21.2485
2      12.8645
2      26.0356
2       9.3109
2      21.9379
2       4.6054
2      17.7360
2       8.6034
2      11.2052
2      18.3609
2      12.6044
2      15.6255
2      18.3202
2      24.5614
2      16.9862
2      28.8921
2      14.9796
2      23.7251
2      21.8785
2      14.3476
2      12.4172
2      24.6072
2      23.1826
2      30.4808
2      21.4917
2      15.0936
2       9.7964
2      13.6660
2      23.5412
2      29.9242
2      14.1862
2       6.3060
2      18.0323
2      24.9804
2      31.6256
2      18.1758
2      28.8201
2      27.6690
2      23.0545
2      15.6131
2      14.2641
2      16.0147
2      22.0234
2      21.4264
2      19.1906
2      22.3390
2      17.6132
2      10.3256
2      13.9342
2      29.0128
2       9.4071
2      33.0477
2      14.4911
2      18.5243
2       7.9969
2      27.2928
2      10.9906
2      11.0673
2      18.7078
2      24.1767
2      25.6864
3      15.9813
3      15.0560
3       8.3347
3      19.0936
3      15.3253
3      14.4610
3      19.6848
3      14.1375
3      20.1515
3      27.6491
3      17.3749
3       8.1186
3      19.7124
3      17.1516
3       2.0794
3       8.0384
3      19.7918
3      23.8466
3      19.3653
3      14.1851
3      21.9267
3      23.2561
3      21.7333
3      18.4927
3      24.4832
3      22.5149
3      19.0930
3       7.1135
3       3.8390
3      26.7765
3      16.2486
3      15.7188
3      19.2437
3      21.9766
3      27.7956
3       3.7649
3      16.6697
3      13.9362
3      24.6857
3      20.7395
3       7.4101
3      17.4102
3      31.6305
3      24.3068
3      20.9012
3      20.1331
3      11.7518
3       3.6458
3      19.2413
3      16.1934
3      15.6952
3      11.5728
3      20.4156
3      18.0700
3      17.9979
3      11.6540
3      14.3811
3      26.8366
3      25.5948
3      31.5562
3       8.9010
3      17.6768
3      29.7552
3      12.3896
3      22.8058
3      23.8612
3      13.1983
3      28.4119
3      30.6211
3      18.7492
3      29.3872
3      22.1552
3      20.5277
3      29.2591
3      16.2103
3      -0.0494
3      12.8225
3      21.1336
3      19.9970
3      20.5306
3      23.4398
3       4.4643
3      29.1271
3      21.1743
3      15.6612
3      12.3859
3       8.8679
3      24.2679
3       9.7606
3      15.9141
3      17.3859
3      23.2560
3      20.6794
3      26.9919
3      32.1442
3      26.6994
3      15.7430
3      25.2895
3      15.9845
3      17.6528
3      27.3693
3      18.7014
3       3.3783
3      11.7187
3      16.7896
3      11.0056
3      23.3924
3      13.7111
3      25.9034
3      21.6421
3       9.6959
3      12.0127
3      15.3408
3      10.1199
3       9.2579
3      12.0279
3       7.5702
3      20.8771
3      18.1471
3      23.4235
3       7.8087
3      16.8849
3      12.2734
3      17.4395
3      21.7460
3       4.9389
3      11.2935
3      23.8816
3      16.3065
3      32.2368
3       9.1462
3      24.2638
3      22.6044
3      27.7419
3      23.3876
3      19.6360
3      20.2556
3      16.8993
3      25.1921
3      19.3748
3      14.6930
3      31.0424
3      13.7467
3      18.1838
3       4.5636
3      17.0814
3      11.4807
3       9.9189
3      18.6627
3       9.6246
3      17.9246
3      20.8169
3      24.6474
3      19.4612
3      27.1972
3      17.4836
3      24.7670
3      22.8397
3      15.9048
3      16.0317
3      27.8769
3      20.8512
3      32.8167
3      23.8472
3      16.9655
3       9.5693
3      18.2632
3      25.2717
3      34.7714
3      15.9632
3       4.7478
3      15.9773
3      25.3025
3      28.2450
3      17.7864
3      32.0205
3      28.1748
3      22.4395
3      12.1776
3      16.3895
3      21.3135
3      24.4654
3      19.0801
3      17.5359
3      21.0161
3      17.0507
3      15.4327
3      16.2399
3      32.1418
3      13.2525
3      30.4489
3      17.7945
3      20.3231
3       8.0030
3      27.5884
3       9.0753
3       8.5225
3      19.5038
3      24.3250
3      26.9938
4       3.8672
4       1.2060
4      -2.6627
4       9.7105
4       2.4153
4       1.0167
4       8.9466
4      -0.1787
4       3.7496
4      14.5865
4       5.3273
4      -1.2461
4       7.6463
4       6.8704
4      -6.5871
4       0.0772
4       6.9807
4       3.5735
4       4.6857
4       3.6472
4       7.6977
4       8.2319
4       7.5305
4       4.3772
4      13.9275
4       7.8025
4       3.8053
4      -2.2060
4      -5.0023
4       8.8275
4       7.2225
4       1.8022
4       4.4893
4       7.1350
4      10.0923
4       0.2893
4       9.3385
4       0.9869
4      12.7682
4       2.6201
4      -6.4740
4       4.2044
4       8.0811
4       8.7638
4       6.7469
4       3.5262
4       4.2451
4      -4.8071
4       9.3447
4       1.9339
4       3.0514
4       2.5168
4       5.1877
4       8.8684
4       5.6319
4       0.4241
4       0.8176
4      10.8555
4      11.8374
4      16.7685
4      -0.9145
4      10.6679
4       8.0627
4       5.0396
4      13.9207
4       7.3124
4       0.6298
4      11.1275
4      13.4215
4       6.8479
4      10.6521
4       8.3692
4       6.5678
4      10.1119
4       3.2883
4      -8.6458
4       5.6690
4       9.5745
4       7.7201
4       6.0872
4       6.1668
4      -3.7352
4      11.3824
4       7.6553
4       0.6684
4       3.4816
4       0.0683
4       7.1787
4      -3.4963
4       4.2102
4       9.1151
4      10.7053
4       8.5135
4      12.8982
4      10.0519
4       9.9652
4       3.5167
4       7.7545
4       3.5532
4       8.2542
4       9.4205
4       7.5284
4      -4.9783
4       6.0873
4       5.9975
4      -1.4092
4      11.1256
4       2.7333
4       8.7487
4       6.8674
4      -4.4406
4       0.7229
4       7.5429
4      -0.1690
4      -4.1963
4       0.1542
4      -1.6824
4       7.5639
4       5.9560
4       5.9141
4      -2.6143
4       6.4206
4      -0.9073
4       5.5636
4       8.1534
4      -4.1638
4       5.8311
4       6.0639
4       7.7878
4       8.7665
4      -1.1951
4       6.6193
4       7.9180
4      12.9451
4       8.7679
4       6.1555
4       7.1967
4       2.0338
4      12.4190
4       6.5487
4       7.1057
4      10.4912
4       1.1417
4       4.8560
4      -4.0915
4       6.7353
4      -2.4445
4      -0.3359
4       7.7029
4       4.1987
4       6.7965
4       9.9244
4      12.0878
4       4.0127
4       8.6835
4       5.3879
4       7.0991
4      12.7844
4       4.0829
4       4.2044
4      11.0055
4       7.0584
4      15.0161
4       3.4971
4       3.5203
4      -2.2122
4       5.8546
4      14.5102
4      14.4166
4       9.5439
4      -4.4937
4       5.0939
4       9.0234
4      12.5524
4      10.5536
4      16.2935
4      14.6571
4       8.9632
4       2.9155
4       8.0531
4       4.3246
4       3.9293
4       7.1777
4      10.3544
4       8.2571
4       7.7163
4       1.7856
4       8.3960
4      15.5326
4      -1.6439
4      15.4991
4       6.3220
4       6.7680
4      -0.5984
4      13.4550
4      -0.8059
4      -2.0957
4       8.5190
4       6.3558
4      12.7762
5       1.8149
5       3.3216
5       0.7707
5      12.6075
5       1.6190
5       4.8216
5       7.8814
5      -3.3291
5       3.4049
5      17.1508
5       3.9470
5       0.1061
5       8.7112
5       8.9780
5      -3.0624
5       4.0109
5       4.4630
5       5.7818
5       2.2051
5       1.6683
5      10.4050
5      10.2793
5       4.5247
5       7.4441
5      10.5761
5       4.2052
5       5.0554
5      -1.8620
5      -2.5591
5       9.3024
5       8.1856
5       0.2054
5       3.9470
5      10.1047
5       8.5429
5       1.4858
5       6.9997
5      -0.0663
5       8.0237
5       3.5745
5      -4.8877
5       3.2665
5      10.5062
5       9.7309
5       5.8208
5       1.2949
5      -0.4492
5      -1.1346
5      10.1564
5       5.2670
5       1.7592
5       1.5521
5       7.0892
5      11.8048
5       6.7868
5      -0.3534
5       1.6970
5      11.6807
5      12.0456
5      15.0283
5       0.2458
5      10.8175
5      11.4555
5      -0.7080
5      14.6847
5       5.7173
5      -0.5823
5      10.5940
5      12.2177
5       9.9942
5      12.0547
5       7.4830
5      10.6821
5       9.3504
5       1.7526
5     -10.4684
5      10.8568
5       8.3481
5      11.1025
5       5.8717
5       2.3238
5       0.2045
5      11.1027
5      10.2846
5       0.6110
5       1.8622
5       3.7063
5       8.3673
5       0.3430
5      -1.2083
5      10.6560
5      11.5018
5       9.1968
5      12.5885
5       7.4615
5       8.4883
5       4.2975
5       9.2967
5       2.9838
5       6.0375
5       7.9317
5       5.8172
5      -2.4158
5       9.1705
5       8.7993
5       1.3697
5      12.8892
5       5.0280
5       7.5529
5      10.6446
5      -4.3723
5       0.2645
5       5.9393
5       3.1435
5      -7.7790
5       2.8116
5      -0.8754
5      10.6316
5       6.0967
5       4.9470
5       0.9834
5       5.8799
5       1.2413
5       8.8648
5      10.3380
5      -1.1507
5       7.4516
5       9.2956
5       5.4025
5      11.2556
5      -0.0201
5       7.5323
5       8.0577
5      14.9793
5       4.4367
5       9.3761
5       6.5188
5       2.1920
5      11.3398
5       4.9583
5       0.5977
5      12.9750
5       3.2328
5       7.4812
5      -1.9835
5       4.7502
5      -4.8513
5       0.7892
5       6.6534
5       7.9188
5       3.8972
5       8.9773
5       6.6931
5       7.8523
5       6.0394
5       4.2691
5       8.7748
5      14.3894
5       5.9764
5      -1.1184
5      11.1575
5       7.8600
5      13.9381
5       3.5900
5       3.6962
5      -3.1548
5       3.0333
5      11.4766
5      16.1632
5      10.9140
5      -1.5061
5       6.0323
5      10.8816
5      12.2379
5       8.0545
5      14.3397
5      13.6705
5       8.4646
5       2.7999
5      11.5733
5       5.3213
5       4.1566
5       6.7082
5      10.5629
5       8.2213
5       4.1147
5       0.1874
5       6.2192
5      13.4802
5      -3.6020
5      13.7105
5       2.2382
5       0.5454
5       0.4689
5      11.6119
5       1.1718
5      -1.8405
5       6.3150
5       8.3523
5      10.5754
6       1.4370
6      -1.3812
6      -2.8158
6       6.9150
6       4.6991
6       4.7208
6       8.7394
6      -1.6772
6       2.5969
6      12.5340
6       5.8014
6      -0.0858
6      10.0446
6       6.6746
6      -6.3956
6       0.1585
6       2.5980
6       8.6713
6       1.2840
6      -1.1610
6       6.0035
6      10.1078
6       6.6811
6       5.9632
6      11.1378
6       5.9322
6       6.0792
6      -2.4538
6      -5.4590
6       9.4771
6       6.9275
6       1.5406
6       3.2035
6       5.8845
6       7.2169
6      -1.1692
6       7.0234
6      -2.1004
6      10.7085
6       6.5781
6      -8.0882
6       2.4633
6       8.3657
6      11.2647
6       6.3084
6       1.1735
6       0.0650
6      -6.3065
6       5.8349
6       3.4112
6       4.7036
6      -0.1253
6       7.8438
6       5.9957
6       7.3315
6       1.6370
6      -0.4206
6      11.5889
6       7.7645
6      10.6500
6      -0.3194
6       6.5307
6      11.4323
6       0.8077
6      11.4701
6       6.9012
6      -2.3214
6      11.7819
6      11.7195
6       6.4102
6      13.8620
6       6.4525
6       7.0892
6      11.6572
6      -0.9358
6     -11.3899
6       6.9346
6       5.2563
6       8.6967
6       7.2832
6       3.0165
6      -1.8243
6      12.8455
6       9.8677
6       0.6767
6       0.5605
6      -1.5012
6      10.3538
6      -5.4422
6       1.2657
6       4.7373
6       9.4323
6       7.7614
6      12.4475
6       9.4993
6       9.2884
6       3.0893
6      11.2090
6       1.0087
6       5.5466
6       7.1283
6       4.4124
6      -5.0883
6       7.0685
6       3.6744
6      -1.9689
6      10.7449
6       5.9875
6       7.3601
6       7.8238
6      -3.9659
6       0.3820
6       6.2219
6      -4.7041
6      -4.5459
6       0.4965
6      -1.1174
6       6.9355
6       3.6007
6       5.9390
6      -5.1721
6       1.7069
6       0.8620
6       4.4693
6       7.8240
6      -2.9647
6       5.4628
6      12.0736
6       7.8361
6      11.9893
6      -2.5081
6       3.2993
6       5.4500
6      10.6749
6       6.6339
6       6.7706
6       3.1193
6      -2.5790
6      10.3105
6       4.3053
6       2.8644
6      13.2877
6      -1.1109
6       9.8970
6      -3.4484
6       1.6629
6      -5.0842
6      -1.0344
6       5.5269
6       2.0272
6       3.0139
6       8.0635
6       8.8168
6       5.2494
6       8.0433
6       3.2457
6       9.4048
6       8.7519
6       4.3325
6       2.2983
6       8.0442
6       9.7956
6      11.5890
6       6.3749
6       2.5489
6      -3.2879
6       4.8489
6      11.6329
6      16.0289
6       2.8677
6      -3.9796
6       4.4170
6       8.8791
6      14.5494
6       5.1437
6      10.1770
6      10.9947
6       4.7613
6       4.5599
6       3.5256
6       0.2268
6       6.6413
6       8.5540
6       6.4854
6       4.5516
6       6.1386
6      -0.8125
6       6.5631
6       9.8292
6      -0.2520
6      14.5705
6       1.9231
6       3.8210
6      -0.0308
6       6.8649
6      -0.5974
6       0.1342
6       6.4765
6      10.0794
6       5.9141
7       0.5391
7       0.9864
7      -2.6127
7       6.4885
7       5.5696
7       4.1164
7       8.7344
7      -0.0549
7       4.5663
7      14.2298
7       7.2703
7      -1.1222
7       9.0801
7       3.9997
7      -5.8990
7       1.4736
7       3.8584
7       7.0362
7       1.0945
7       0.6791
7       7.4668
7       9.2195
7       6.9485
7       4.8917
7      10.8176
7       6.1831
7       3.6325
7      -2.6678
7      -2.7176
7       8.9544
7       8.6163
7       3.2934
7       4.2057
7       7.4689
7       8.0484
7       0.5031
7       8.9925
7       0.0911
7       9.4213
7       5.2037
7      -7.6356
7       2.5901
7       9.8744
7      10.4827
7       5.8132
7       2.7916
7       0.9431
7      -4.0017
7       6.2956
7       2.5415
7       5.6045
7       1.1352
7       4.4061
7       7.5974
7       9.3765
7       2.2728
7      -0.7220
7      10.9734
7       8.8855
7       9.9128
7      -0.6968
7       7.0005
7      11.4411
7       1.5814
7      12.7046
7       7.4134
7      -0.4933
7      12.4484
7      12.0040
7       7.6679
7      12.6990
7       7.5446
7       7.6384
7       8.2368
7      -0.3416
7      -9.6908
7       5.6690
7       5.4427
7      10.0532
7       7.9931
7       3.8247
7      -0.2990
7      13.0585
7       9.3986
7       0.2704
7       1.9556
7       0.9087
7       8.0721
7      -3.5021
7       0.9922
7       5.3625
7      10.4648
7       9.0121
7      13.7694
7      11.4480
7      10.8766
7       5.2040
7       8.6420
7       1.1421
7       6.0009
7       7.5192
7       5.0464
7      -1.9723
7       5.6782
7       5.3547
7      -1.8499
7      11.2238
7       6.9650
7       7.6152
7       9.2416
7      -3.6380
7       2.1461
7       7.6745
7      -1.7588
7      -3.6440
7       0.7914
7      -1.8669
7       7.1501
7       4.7226
7       4.9699
7      -4.5667
7       3.7320
7       2.1783
7       4.0374
7       9.5166
7      -3.0084
7       6.1111
7      12.8448
7       7.5684
7       9.9737
7      -2.1734
7       5.0977
7       7.1573
7      10.5598
7       7.1146
7       7.0154
7       5.4418
7      -0.7498
7      11.6672
7       5.7616
7       4.2959
7       8.2533
7      -0.2456
7      10.6338
7      -1.7751
7       3.4230
7      -2.6684
7       0.0725
7       7.3296
7       4.4718
7       2.7214
7       6.5481
7       7.9616
7       3.8809
7       9.0215
7       3.4375
7       8.8953
7       7.9623
7       1.5967
7       1.1303
7       8.6195
7       8.7190
7      11.2232
7       4.9813
7       2.5140
7      -1.8656
7       5.2505
7      11.0611
7      10.9910
7       4.8760
7      -3.8801
7       5.3012
7       8.3791
7      12.1539
7       6.3969
7      10.7355
7      12.9316
7       6.5703
7       6.3023
7       4.7995
7       2.2576
7       5.4028
7       8.2650
7       5.3207
7       5.7656
7       7.0710
7       0.0158
7       8.0252
7      11.1187
7       0.7856
7      16.0321
7       4.3440
7       4.2986
7      -0.2996
7       8.3719
7      -0.6063
7      -0.1951
7       7.5940
7       8.1573
7       7.0396
8       2.5693
8       2.4121
8      -0.8938
8       4.2726
8       5.7665
8       4.1060
8       9.4166
8       0.3750
8       4.3233
8      15.4968
8       5.8500
8      -0.0334
8       9.6319
8       4.9018
8      -4.2029
8       1.3816
8       4.5401
8       6.6557
8       1.5207
8       1.3406
8       6.1152
8      10.0836
8       7.7347
8       4.4320
8      12.0657
8       5.9161
8       3.6081
8      -1.7225
8      -0.5950
8       6.8659
8       7.7625
8       2.3639
8       3.7474
8       8.4091
8       9.1990
8       1.5519
8       8.3196
8       0.9990
8      10.8985
8       4.5298
8      -7.8620
8       3.6750
8       5.6616
8      10.1469
8       5.9560
8       2.8581
8      -0.4451
8      -3.4218
8       7.2645
8       4.0949
8       5.8169
8       1.8854
8       4.7112
8       8.1241
8       7.8700
8       3.2412
8       1.4554
8      10.1431
8      10.1247
8      10.1525
8       0.6483
8       8.2330
8       5.7841
8       0.0865
8      13.1048
8       7.6885
8       0.7514
8      10.8432
8      10.6096
8       7.5666
8      11.9538
8       8.1997
8       7.8012
8       8.8510
8       1.6085
8      -7.9949
8       4.2770
8       6.4524
8      11.2261
8       8.5746
8       3.8123
8      -0.4099
8      11.3015
8      10.8320
8       2.1381
8       2.1279
8       1.4499
8       8.6923
8      -2.2511
8       0.6461
8       4.9810
8      10.8820
8       8.7774
8      14.1993
8       8.7334
8       9.5602
8       5.1483
8       9.3336
8       1.9640
8       7.0807
8       8.8492
8       4.6958
8      -0.0606
8       5.6981
8       5.7266
8      -1.3035
8      10.1466
8       5.8372
8       8.2221
8       9.1558
8      -1.1999
8       3.1723
8       8.3192
8       0.3627
8      -2.9616
8       0.4595
8      -0.8982
8       7.9240
8       5.3690
8       6.4045
8      -2.8864
8       3.4410
8       2.0486
8       5.5326
8       7.7246
8      -0.9681
8       3.4734
8      10.3373
8       7.7717
8       7.7456
8      -0.3144
8       6.3999
8       7.2874
8      12.2696
8       7.6706
8       9.1517
8       4.4844
8       1.3143
8      11.7589
8       6.1603
8       2.5969
8       6.8563
8       1.1688
8       9.1589
8      -0.8683
8       4.9043
8      -1.5313
8       1.3316
8       5.2922
8       5.1359
8       4.2425
8       7.9174
8       9.1733
8       5.3630
8       7.8153
8       4.2976
8       8.3216
8       6.1592
8       3.5517
8       0.8252
8      10.2806
8       8.9957
8       9.6977
8       6.2058
8       3.1719
8      -0.7848
8       4.1880
8      12.2002
8      10.4410
8       4.1312
8      -3.0148
8       5.3914
8       9.0961
8      11.9115
8       8.2304
8       9.4430
8      11.6758
8       6.7861
8       7.2404
8       4.1789
8       3.0346
8       6.5796
8       9.0530
8       6.6354
8       6.9947
8       7.2004
8       1.3076
8       8.9772
8       9.0546
8       0.1321
8      16.9452
8       4.8697
8       5.7504
8       1.2947
8       9.9386
8      -0.0667
8      -0.1668
8       5.3002
8       8.3789
8       9.0476
9       3.9398
9       2.0402
9       0.4253
9       5.9014
9       4.0625
9       5.7089
9       7.1750
9      -1.0167
9       4.2665
9      14.1947
9       6.6465
9      -0.2067
9       9.3243
9       5.5923
9      -2.9487
9       2.8418
9       5.5599
9       5.3932
9       2.7245
9       3.0015
9       6.7487
9      10.0190
9       3.9951
9       5.5184
9      12.0933
9       6.9503
9       0.5143
9      -3.4452
9      -1.2093
9       6.4157
9       8.4783
9      -1.8644
9       5.0071
9       7.8907
9       7.4451
9       0.5583
9       9.0616
9       1.5312
9       7.9892
9       3.5044
9      -5.9674
9       4.3693
9       6.7278
9       9.8172
9       6.3330
9       2.3956
9       0.4761
9      -2.5889
9       7.8440
9       4.4218
9       4.1943
9       0.5859
9       1.4732
9       7.8259
9       6.6357
9       2.1639
9       2.4697
9       7.4635
9      10.6493
9       9.1303
9       1.5132
9       9.2604
9       5.6042
9       0.5626
9      13.1914
9       5.7948
9       0.4382
9       9.4653
9       9.0603
9       8.0689
9       9.8780
9       6.5402
9       8.7590
9       4.7434
9       2.6608
9      -7.3353
9       4.5637
9       6.6606
9      12.0310
9       7.4357
9       2.4859
9      -0.2787
9       9.7944
9      10.5382
9       3.3254
9       1.6478
9       1.6416
9       4.2656
9      -1.0668
9       0.6886
9       5.6359
9      10.1552
9       8.2018
9      12.0576
9       7.4519
9       7.0757
9       4.9426
9       4.7642
9       2.4228
9       8.2343
9       6.8692
9       4.7143
9      -0.8615
9       5.1269
9       6.0979
9      -0.6122
9      10.0092
9       7.1666
9       6.9148
9      10.5712
9       0.3200
9       3.9902
9       7.6757
9       1.6203
9      -4.8335
9       2.0700
9      -2.1952
9       7.1580
9       6.4532
9       3.9375
9      -0.9459
9       4.8887
9       2.9411
9       4.3620
9       9.3065
9      -2.7464
9       4.9903
9       8.4152
9       8.5061
9       4.6613
9       0.3974
9       5.2107
9       9.0414
9      11.5236
9       7.9069
9       9.5769
9       6.0424
9       1.8055
9       9.7051
9       5.6523
9       2.1440
9       4.9571
9       2.3347
9       7.1940
9       0.5349
9       6.5428
9      -1.9602
9       1.7836
9       6.7489
9       4.4707
9       2.9471
9       5.8492
9       6.6509
9       6.0825
9       5.0086
9       5.0771
9       7.6249
9       7.3500
9       3.2919
9       1.9973
9       9.0151
9       6.7078
9      11.1650
9       3.7400
9       4.1936
9      -2.6748
9       3.1955
9      12.5056
9       7.3288
9       5.4221
9      -3.0948
9       6.0713
9       9.6963
9      11.6017
9       8.1069
9       9.8207
9      13.1217
9       8.3797
9       5.3566
9       5.4470
9       4.5364
9       3.9349
9       5.8137
9       7.7460
9       8.3809
9       4.9029
9       3.1420
9       8.4269
9       9.7741
9       0.0702
9      14.1844
9       3.7463
9       2.7832
9      -0.3289
9      11.4617
9       1.0991
9      -0.4221
9       6.7011
9       8.0403
9      10.4985
10       4.6081
10       3.7446
10       1.6822
10       5.4374
10       0.3531
10       4.7181
10       6.3493
10      -0.0406
10       2.3920
10      14.7498
10       4.0743
10       0.3193
10      10.5139
10       6.1918
10      -3.7201
10       3.3269
10       2.9382
10       4.9362
10       2.8142
10       3.0648
10       6.2937
10       6.7416
10       4.6113
10       5.1381
10      12.9174
10       6.3059
10       1.1672
10      -1.6371
10       0.5516
10       4.5426
10       9.0088
10      -0.1438
10       4.4987
10       8.7315
10       8.5974
10       1.9560
10      10.1110
10       3.3397
10       7.2294
10       1.9975
10      -4.6914
10       2.3677
10       6.6740
10       6.4214
10       3.4384
10       3.5841
10       1.1740
10      -2.2690
10       8.6992
10       4.1893
10       1.0512
10       2.3594
10       2.7905
10       7.9519
10       4.1258
10       1.8555
10       2.4405
10       7.4929
10       9.0999
10      10.2302
10       2.5992
10       8.0619
10       6.0640
10       1.1481
10      13.2181
10       6.2734
10       2.4162
10       9.5352
10       7.0182
10       8.3899
10       8.0531
10       5.8254
10       6.2217
10       6.0273
10       2.2900
10      -7.9956
10       5.5325
10       7.3091
10       8.8635
10       5.0089
10       2.6142
10       1.1808
10       9.5277
10      11.6236
10       1.3015
10       2.3122
10       3.4118
10       3.8007
10      -0.4527
10       2.1170
10       6.6784
10       8.5566
10       6.7386
10      10.3590
10       7.6266
10       5.8647
10       4.8769
10       4.2711
10       3.0563
10       8.6603
10       8.0911
10       5.6963
10       1.2025
10       6.9751
10       7.3064
10       0.8790
10       9.1474
10       5.6191
10       4.5049
10      11.3802
10      -2.5325
10       4.4774
10       7.8882
10      -0.2703
10      -5.8487
10       1.5162
10      -0.8482
10       7.4889
10       7.9985
10       4.7792
10      -1.5152
10       5.4245
10      -0.2383
10       5.5396
10       9.8971
10      -3.5305
10       4.0915
10       6.2995
10       8.6887
10       4.9101
10       1.4119
10       6.5281
10       8.6317
10      12.5831
10       5.9655
10       6.8833
10       6.9701
10       2.3880
10       9.1752
10       6.6269
10       2.2057
10       5.1936
10       2.9300
10       4.5734
10       1.2487
10       3.7213
10      -1.1349
10       0.3004
10       7.8501
10       5.0129
10       4.5780
10       6.7593
10       7.5217
10       6.7190
10       5.4234
10       6.8102
10       5.2039
10       7.5480
10       4.3033
10       2.3853
10       9.1497
10       4.5505
10      11.7832
10       2.8062
10       2.3084
10      -4.1457
10       4.6327
10      13.7322
10       8.1067
10       6.0311
10      -1.5001
10       3.5362
10       9.3484
10       7.7127
10       7.1631
10       9.8763
10      11.2861
10       8.7084
10       2.8536
10       4.5129
10       4.8023
10       3.5647
10       3.4121
10       8.4033
10       8.6784
10       2.5472
10       3.4069
10       8.4539
10       9.3356
10      -1.1115
10      10.7208
10       2.6495
10       1.2024
10       1.2960
10       9.5644
10      -0.1876
10       0.7385
10       7.9360
10       7.8730
10       8.9108
