# Supplementary material for: OMNI-P2x universal neural network potential for excited-state simulations
Source: Nat Commun. 2026 Apr 7;17:4949. doi: 10.1038/s41467-026-71380-5 (PMC13233842; doi:10.1038/s41467-026-71380-5)
Supplement: Supplementary file 3 — Source Data [file 41467_2026_71380_MOESM3_ESM.zip › source_data/Suppl_Fig7/fig_S7.txt]

# state error/kcal_mol
1       4.7056
1      12.6807
1       1.6317
1      15.0719
1       3.3154
1      11.5644
1       3.3688
1      13.5814
1      11.9884
1       5.3738
1      12.3045
1       3.4934
1      15.8906
1       4.3891
1      10.9374
1      -1.0202
1       3.6727
1      -5.7464
1       4.5960
1       8.3252
1       2.8309
1       9.0276
1       3.6342
1      16.7313
1       4.5700
1       2.3253
1      11.6476
1       5.7634
1      12.9550
1       1.8635
1      12.2814
1      -0.7106
1      -0.1659
1      14.2189
1       1.1784
1       7.1419
1       1.9910
1      10.9848
1      10.5573
1      13.5501
1      10.8436
1      -3.5587
1      -4.1448
1      13.2205
1      -4.6893
1      -1.4739
1       1.2937
1      16.0121
1       2.1501
1      12.7842
1       6.7326
1       8.3321
1       5.9694
1       2.0839
1       5.0649
1      10.0971
1       5.2743
1      14.6437
1       5.6094
1       7.8266
1      -2.7373
1      -0.8441
1      12.0450
1      -1.1346
1       6.7476
1       3.5044
1       9.2161
1       9.5576
1       1.7430
1       6.1358
1      -1.4950
1      11.2144
1       8.3652
1      10.4943
1      -2.5027
1       2.3432
1       7.0742
1       2.3828
1       0.1980
1      10.4141
1       9.7627
1       8.0530
1      10.3960
1       8.3055
1       8.3844
1      12.8748
1       0.4271
1       4.6089
1      -1.8938
1      -1.8993
1       7.4208
1      -5.1310
1       9.6484
1       2.7418
1      12.7062
1      10.5791
1       1.6990
1      12.8334
1      -5.0831
1       9.1351
1       7.4265
1      11.9637
1       3.3052
1      11.9230
1      11.2557
1      12.7465
1      14.5986
1      17.0820
1       6.3628
1       2.3110
1      10.6924
1       4.5810
1      -0.1472
1       8.1589
1       8.1814
1       0.8491
1       3.7628
1      10.9638
1       1.2745
1      -1.0180
1       0.5436
1       1.8344
1      12.4284
1      12.6021
1       1.6502
1      10.3150
1       6.6478
1      -3.7081
1       8.7948
1      12.7313
1       7.9149
1       7.7425
1      14.6741
1       9.3478
1       8.2688
1      -1.1219
1       9.1239
1      15.6584
1       5.0046
1      14.4522
1       9.4002
1      10.9680
1       0.4791
1      12.1934
1       4.6312
1       8.0434
1      13.3828
1      15.1914
1      10.4257
1      -0.1557
1      -4.1602
1       7.1807
1      10.1212
1      10.2203
1       9.0920
1      -2.7373
1      10.5003
1       8.1883
1       8.7706
1       4.8278
1       4.2909
1       2.6451
1      15.2343
1       6.7469
1       9.8592
1      10.0426
1       0.5680
1      13.9995
1      -2.7440
1       0.4296
1       6.1842
1      14.0199
1       8.1889
1       5.8134
1       4.4505
1       2.0243
1      15.0242
1       8.2436
1       6.6501
1       9.7905
1       9.3206
1       1.9461
1       6.2377
1       7.5993
1      16.4358
1      -3.9849
1       2.5853
1      -2.1566
1      10.1961
1      -0.9888
1      16.0847
1       1.5375
1      14.0878
1       4.5077
1       7.4696
1      13.4506
1      10.9357
1       3.9003
1       2.1238
1       8.7130
2       4.1812
2      10.2997
2       3.8055
2      15.7315
2       5.0536
2      12.2332
2       3.8067
2      13.2496
2      12.0396
2       5.0350
2      12.5924
2       2.3028
2      14.6923
2       2.7739
2       8.0100
2      -0.7858
2       4.6323
2      -4.1433
2       3.9041
2       6.5240
2       1.2601
2      10.9215
2       3.0475
2      16.4968
2       4.0780
2       1.8986
2       9.5688
2       6.5330
2      13.1086
2       2.5034
2      10.6024
2      -0.2517
2       2.4490
2      16.1766
2       1.5816
2       8.4915
2       3.4172
2      12.1585
2       9.3490
2      13.7397
2      12.0407
2      -1.4573
2      -3.7670
2      11.7129
2      -4.8136
2      -1.9709
2       0.3991
2      16.3502
2       1.7026
2      10.4370
2       7.0250
2       4.5988
2       4.7262
2      -0.7771
2       3.2203
2       8.9186
2       6.7765
2      13.4720
2       4.1510
2       5.2907
2      -3.2289
2      -2.9059
2      12.7362
2      -0.5050
2       5.2450
2       3.4174
2       8.1009
2      10.8742
2      -0.2207
2       6.7847
2      -0.1119
2      12.2921
2       9.6256
2      10.0048
2      -4.0232
2       1.6953
2       3.3330
2       3.4902
2       1.4633
2       9.0569
2      10.1264
2       7.2745
2      11.8112
2       8.5623
2      10.9697
2      12.4546
2       2.1116
2       2.8728
2      -1.2764
2      -0.2700
2       8.6693
2      -3.2947
2       9.7489
2       3.4699
2      10.1442
2       8.3246
2      -0.8171
2      12.7219
2      -5.2193
2       9.4146
2       6.2033
2      13.5089
2       1.8785
2      10.6874
2      10.0162
2      12.0406
2      16.0342
2      15.5087
2       8.6724
2       0.6537
2      11.5068
2       3.8373
2       0.9682
2       8.3471
2       6.8505
2       1.1104
2       3.1397
2      10.3077
2       1.3539
2       2.4043
2       2.9329
2       1.7136
2      12.3455
2      10.4413
2       1.2528
2      11.6345
2       7.6544
2      -4.7397
2       8.5146
2      11.4623
2       7.4960
2       5.5299
2      12.3619
2       7.0371
2       6.2699
2       0.7477
2       8.6585
2      14.5809
2       4.6063
2      15.2981
2       8.5188
2      11.2857
2       0.6917
2      11.2970
2       3.3123
2       9.5654
2      13.2545
2      13.0747
2      12.2568
2       1.0200
2      -4.9524
2       5.3590
2       9.0459
2      10.1439
2      10.9464
2      -0.8889
2      10.2467
2       8.2435
2       7.3928
2       5.5043
2       2.9213
2       0.0898
2      16.0624
2       7.2673
2       7.3056
2       9.6678
2       0.3858
2      13.4470
2      -3.3212
2       4.5032
2       4.0350
2      15.1273
2       7.1122
2       7.1759
2       4.4129
2       0.6446
2      14.2452
2       4.5198
2       8.2202
2       9.2518
2       9.0646
2      -0.0575
2       7.9616
2       6.1850
2      13.1189
2      -3.9719
2       1.2753
2      -2.3293
2       8.9543
2       2.7482
2      15.9391
2       0.6098
2      13.5804
2       2.6691
2       8.0889
2      14.0335
2       9.6015
2       4.9326
2       2.4404
2      10.7700
3       4.5838
3       6.5545
3       2.4523
3      12.8124
3       2.6384
3      11.2526
3       3.5678
3      10.6313
3      10.9023
3       4.3648
3      10.9826
3       1.3762
3      11.8162
3       2.3695
3       6.8435
3       0.0295
3       2.6579
3      -3.9331
3       2.3197
3       3.1786
3      -0.0896
3       9.2901
3       1.9740
3      12.6741
3       0.4916
3      -0.1542
3       4.3862
3       5.5752
3      10.5415
3       1.3502
3       9.4830
3      -0.3823
3       1.0926
3      12.5005
3       0.8213
3       6.9476
3       1.1367
3       9.4233
3       8.7081
3      12.6140
3      11.1196
3      -1.2582
3      -3.6602
3       9.9443
3      -4.1484
3      -1.5558
3      -2.4742
3      13.3089
3      -0.0799
3       8.9268
3       5.0557
3       4.1600
3       3.6350
3      -0.1837
3       0.4389
3       3.6706
3       5.5558
3      12.8708
3       4.4695
3       2.0386
3      -4.3727
3      -3.6646
3      12.4164
3      -1.6500
3       4.8958
3       3.3164
3       4.8834
3       9.1077
3      -2.5523
3       5.5527
3      -0.7111
3       9.9928
3       7.9169
3       7.6137
3      -3.5785
3      -1.1834
3       1.8650
3       3.3172
3       1.0078
3       6.3410
3       7.8728
3       6.0339
3      10.4458
3       7.0672
3      10.1317
3       9.8071
3       1.4259
3       2.8581
3      -1.5040
3      -1.0140
3       5.0954
3      -2.5799
3       8.8908
3       0.8974
3       6.4158
3       6.5265
3      -0.8549
3      11.4608
3      -4.8001
3       6.9756
3       3.2200
3      11.0226
3       0.5384
3       7.6035
3       8.1096
3       9.2562
3      11.5534
3      11.8534
3       7.9008
3      -0.9810
3       9.4580
3       3.1125
3       0.6211
3       5.5206
3       4.2088
3       2.1809
3       3.1492
3       7.4842
3       0.6069
3       1.6747
3       1.0885
3      -0.1382
3       9.4549
3       7.2636
3       1.0771
3      10.7185
3       6.2950
3      -6.5773
3       6.6056
3       9.0384
3       5.5650
3       3.9182
3       8.5855
3       4.1063
3       3.6796
3       0.5988
3       7.8699
3      10.6322
3       2.4361
3      13.0420
3       6.7617
3       8.4792
3       0.7091
3      11.3880
3       3.7691
3       4.7547
3       9.0910
3      11.3422
3      10.4391
3       0.7535
3      -6.6834
3       2.8199
3       6.4431
3       8.4551
3       8.3316
3       0.6250
3       5.2520
3       4.9422
3       4.8206
3       4.3284
3       0.1852
3      -0.0167
3      12.4264
3       5.8800
3       3.9213
3       6.8812
3      -0.0339
3      10.0088
3      -4.6303
3       2.7709
3       3.8481
3      11.8532
3       4.2619
3       4.7841
3       3.9806
3      -0.9590
3      10.9218
3       3.6710
3       6.0897
3       6.4887
3       6.9577
3      -0.0557
3       8.1367
3       3.7784
3      11.9294
3      -4.7085
3      -1.7121
3      -3.1664
3       8.2336
3       0.9590
3      11.9096
3       1.5282
3      10.6754
3       0.0667
3       5.5135
3      10.8153
3       8.6366
3       2.0284
3       2.9708
3       9.4790
4       3.2398
4       7.3686
4       2.7228
4      13.6376
4       3.5598
4      12.7258
4       1.8655
4      11.0637
4      12.7457
4       4.8522
4      10.6363
4      -0.1169
4      11.4188
4      -0.7351
4       6.4070
4      -0.4734
4       2.6916
4      -4.1632
4       3.0253
4       3.8557
4       0.1889
4       8.0656
4       2.5308
4      12.5243
4       1.4211
4       1.2043
4       4.5113
4       6.0140
4      11.0852
4       2.6056
4       8.4313
4      -0.8259
4       1.3392
4      13.3751
4       1.0322
4       7.2117
4       2.1804
4       9.5525
4       7.9517
4      13.1746
4      12.2206
4       0.7411
4      -2.3761
4       9.3265
4      -2.5916
4      -3.2007
4      -2.1991
4      13.5194
4       1.0095
4       8.5200
4       5.9473
4       4.2829
4       3.5257
4      -1.3476
4       1.2464
4       3.9503
4       4.7570
4      13.6176
4       3.6189
4       2.8000
4      -3.0797
4      -2.8592
4      10.9873
4      -0.8166
4       5.2959
4       2.6252
4       5.3989
4       9.9418
4      -2.8593
4       5.4648
4       1.5893
4      10.2190
4       6.6801
4       8.2350
4      -4.1899
4      -0.6553
4       1.7720
4       3.3480
4       1.9270
4       6.2115
4       7.0974
4       7.0735
4       9.6654
4       6.9401
4       9.9689
4      10.1337
4       0.7966
4      -0.0920
4      -0.8898
4      -1.3378
4       5.2708
4      -0.8666
4       9.6272
4       0.9012
4       7.0928
4       6.3788
4      -0.2644
4      11.5293
4      -3.0989
4       6.5167
4       3.6480
4      11.5125
4       1.9650
4       8.4066
4       7.7601
4       9.7650
4      12.6798
4      10.0123
4       8.9625
4       0.7166
4       9.3142
4       2.3142
4       1.4454
4       6.5681
4       4.9349
4       1.7331
4       3.4354
4       7.6873
4       0.8917
4       1.9035
4       1.5326
4       0.3319
4      10.0529
4       7.5909
4       0.3150
4      12.0470
4       6.8175
4      -5.4162
4       6.0065
4       9.7260
4       5.9275
4       4.1389
4       8.6357
4       3.7950
4       4.0792
4       0.4236
4       8.2662
4      11.1227
4       2.6350
4      13.8314
4       7.5517
4       9.5235
4       1.2740
4      10.3794
4       3.0187
4       5.4619
4       9.6527
4      10.7215
4      11.3852
4       0.3191
4      -5.6344
4       3.5072
4       6.8206
4       8.3127
4       7.5931
4      -0.3434
4       4.4623
4       5.4012
4       5.6355
4       3.7134
4       1.4965
4       0.4601
4      12.8073
4       5.9243
4       4.8699
4       6.5538
4      -0.6716
4       9.9236
4      -3.1481
4       3.3612
4       4.3448
4      12.9510
4       5.1681
4       4.6588
4       4.4594
4      -1.1213
4      10.3295
4       2.9669
4       6.9194
4       6.9303
4       6.3571
4      -0.5222
4       7.3513
4       4.5465
4      10.9920
4      -3.8833
4      -0.9096
4      -2.9271
4       7.4346
4       2.2656
4      11.0146
4       1.0092
4      10.3515
4       0.7778
4       5.3354
4      12.1329
4       7.2510
4       3.1850
4       2.9022
4      10.7310
5       2.2132
5       5.8243
5       0.7196
5      11.3924
5       2.2299
5      12.1069
5       2.5651
5       9.2774
5      11.7176
5       6.6492
5       9.6344
5       0.4782
5       9.6278
5       0.2941
5       5.5051
5      -2.3452
5       0.4813
5      -5.3872
5       1.4810
5       2.0035
5       0.4756
5       8.9845
5       2.1003
5      13.0980
5      -0.6704
5      -1.0906
5       2.0185
5       6.7399
5       9.6851
5       1.5212
5       8.1606
5       0.8661
5       2.3979
5      10.5374
5       0.6847
5       5.3215
5       2.5746
5       8.0212
5       5.4613
5      14.9835
5      11.9925
5       2.2411
5      -2.0710
5       8.7089
5      -3.3055
5      -3.8121
5      -3.4545
5      11.3755
5       1.8414
5       5.2692
5       2.7477
5       2.7703
5      -0.8932
5      -5.3985
5      -0.4493
5       3.4725
5       2.9227
5      10.3998
5       1.0796
5       0.7903
5      -1.8976
5      -1.8737
5       8.9688
5      -1.5193
5       4.9459
5       3.1063
5       3.5415
5       8.4752
5      -3.2573
5       6.4874
5       3.2577
5      10.0042
5       7.2043
5       5.5319
5      -4.2394
5      -2.8839
5      -1.6128
5       1.2670
5      -0.1933
5       4.5805
5       5.4225
5       3.5511
5       7.2188
5       5.8477
5      11.0060
5       8.2949
5      -0.2538
5       0.3923
5       0.6644
5      -2.9071
5       6.3039
5      -0.6727
5       6.2172
5       1.9332
5       5.7059
5       3.2920
5      -0.1111
5       8.7533
5      -2.8789
5       4.8869
5       1.8158
5      10.6120
5       2.8021
5       7.5539
5       4.4736
5       8.6886
5      12.8383
5       9.5286
5       7.2967
5       1.6713
5       7.0969
5      -0.5827
5       0.8281
5       4.9166
5       1.8939
5      -1.0677
5       5.3433
5       5.7700
5       0.3486
5       3.6811
5       2.3701
5       1.2771
5       8.2924
5       5.7235
5      -2.4690
5       8.7628
5       5.3135
5      -4.2463
5       2.1506
5       5.8010
5       3.5277
5       0.9013
5       7.6413
5      -0.5047
5       0.8618
5      -1.6445
5       4.9329
5       8.4066
5       2.7422
5      13.0989
5       5.1916
5       6.8544
5       2.4204
5       7.4833
5       0.2963
5       6.8540
5       7.3101
5       7.1216
5      10.4675
5      -0.9340
5      -4.4409
5       4.4411
5       3.6809
5       8.3764
5       8.4247
5      -1.8965
5       2.8957
5       1.3218
5       5.2698
5       2.3601
5       1.4201
5       0.9734
5       9.8941
5       6.5157
5       2.2970
5       3.0208
5      -0.7207
5       9.2813
5      -2.4433
5       3.4375
5       0.3598
5      10.0823
5       4.0462
5       1.7150
5       6.4124
5      -1.9703
5       9.1076
5      -0.9250
5       3.5975
5       4.6314
5       2.6553
5       0.6937
5       5.0493
5       2.9102
5       7.3863
5      -2.0918
5      -3.1082
5      -5.7182
5       4.9204
5       1.4577
5      11.5527
5      -0.7217
5       9.8001
5      -0.7811
5       3.7339
5       9.2148
5       6.4351
5       3.4916
5       2.0915
5       8.6818
6       2.4607
6       5.6855
6      -0.3509
6       9.4212
6      -0.4967
6      11.9859
6       0.8264
6      10.0305
6      11.7640
6       4.1897
6       9.2287
6      -1.4965
6       9.4915
6       1.6859
6       4.5832
6      -3.4029
6       0.4437
6      -4.0621
6       0.5727
6      -0.4228
6      -2.4975
6       8.8072
6       0.6158
6      11.7240
6      -2.1159
6       0.0274
6       3.5120
6       7.2742
6      10.9495
6       2.7717
6       7.6224
6      -0.8678
6       2.1684
6       9.1117
6       1.4988
6       4.8051
6       2.5600
6       9.1083
6       5.1736
6      13.5175
6      11.6916
6      -0.0620
6      -4.2744
6       9.3724
6      -4.6170
6      -5.2413
6      -3.2522
6      11.0447
6      -0.5577
6       4.7136
6       3.3230
6       2.8282
6       0.6177
6      -5.3398
6      -1.3110
6       2.9451
6       4.9499
6       9.8974
6       2.3944
6      -1.7955
6      -4.0288
6      -4.7075
6       5.5178
6      -1.6042
6       4.3925
6       1.1755
6       3.7210
6       9.4800
6      -3.0737
6       6.2310
6       1.8050
6       9.9175
6       6.6800
6       4.3469
6      -3.4265
6      -1.8754
6      -0.1028
6       1.3288
6       1.6410
6       4.3436
6       6.3980
6       2.1386
6       6.8921
6       6.7870
6      11.2841
6       8.5109
6       1.5572
6       1.9101
6      -1.3835
6      -1.8219
6       6.0676
6      -0.7986
6       6.0552
6       0.5508
6       5.4315
6       5.1584
6      -1.9326
6       7.5847
6      -5.2459
6       6.1294
6       1.7423
6       8.2045
6      -0.0544
6       4.9327
6       5.7370
6       8.0679
6      11.6513
6       9.2039
6       8.3680
6      -0.8758
6       7.2561
6      -1.9363
6       0.9839
6       6.7682
6       2.9511
6       0.7535
6       3.2519
6       3.8213
6       0.8779
6       3.1349
6       2.0563
6      -0.7186
6       8.9390
6       4.0128
6      -3.9923
6       7.4162
6       5.2510
6      -7.7704
6       2.8550
6       5.3502
6       5.2964
6       0.9616
6       4.6360
6       0.9311
6       2.1043
6       0.2726
6       5.4347
6       9.0410
6       3.1441
6      13.5568
6       6.1422
6       4.7490
6       1.2050
6       4.8529
6       2.0476
6       4.7039
6       7.8722
6       7.0863
6      10.7804
6       0.9276
6      -8.1500
6       2.1976
6       5.4050
6       6.9276
6       8.0783
6      -0.5133
6       1.9478
6       2.5778
6       3.9053
6       3.7049
6       0.6723
6      -0.7835
6       8.7107
6       6.4818
6       2.1328
6       3.6659
6      -1.9124
6       5.1829
6      -4.5406
6       4.0986
6      -0.1644
6       8.4079
6       3.3907
6       1.8320
6       3.9939
6      -3.1772
6      10.5258
6      -1.2276
6       4.7488
6       5.6406
6       3.2773
6      -1.8843
6       4.2394
6       3.6919
6       8.5374
6      -4.2793
6      -3.2761
6      -4.3039
6       4.9432
6       1.7962
6       9.7289
6       0.8338
6       9.7494
6      -1.7875
6       1.7058
6       7.2956
6       6.4825
6       3.4211
6       1.6520
6      10.3214
7       1.6657
7       5.6871
7      -1.2850
7       9.7700
7       0.2156
7      11.0260
7       1.5765
7       8.3900
7      10.6673
7       5.4551
7       9.1700
7      -0.1202
7       7.2620
7       1.0340
7       4.8112
7      -5.0375
7      -1.0744
7      -5.8342
7       0.1102
7       0.2450
7      -1.3160
7      10.0289
7       1.0467
7      11.9560
7      -3.4770
7      -1.6254
7       1.8733
7       6.8157
7       8.2866
7       1.6032
7       7.6902
7       0.0521
7       3.0721
7       8.8683
7       0.7221
7       4.4872
7       4.1765
7       7.4243
7       5.8576
7      14.7821
7      10.8960
7       1.3489
7      -3.4313
7       7.9269
7      -3.9901
7      -4.0109
7      -3.7503
7      10.2980
7       1.1514
7       4.4033
7       2.8201
7       1.8059
7      -1.6139
7      -5.1292
7      -1.8229
7       1.9647
7       2.8392
7      10.9169
7       0.1497
7      -0.9230
7      -3.3071
7      -3.2483
7       6.6612
7      -0.4569
7       3.1757
7       2.5235
7       3.3536
7       7.9948
7      -4.5700
7       6.3937
7       2.6339
7      10.2427
7       7.9332
7       4.4690
7      -5.3543
7      -3.2464
7      -1.4829
7       0.8331
7       0.2619
7       3.5869
7       4.5333
7       2.9207
7       6.2112
7       4.7453
7      11.6578
7       6.9630
7      -0.2321
7       1.6548
7       0.5005
7      -5.0713
7       6.3845
7      -1.1525
7       6.6668
7       1.2917
7       5.4864
7       2.6942
7      -0.1437
7       8.3507
7      -3.8180
7       4.3418
7       0.9735
7       8.4050
7       1.3158
7       6.3379
7       4.4261
7       7.2704
7      12.1778
7       8.2680
7       6.7199
7      -0.2179
7       5.2388
7      -2.6529
7      -0.7798
7       4.9114
7       0.3339
7      -2.1637
7       4.4761
7       4.0403
7      -1.5116
7       4.4642
7       3.0499
7      -0.3942
7       6.2755
7       3.8087
7      -4.7627
7       8.9308
7       4.1209
7      -6.5914
7       1.0362
7       5.3002
7       3.0832
7       0.7567
7       3.5271
7      -0.3083
7       0.1065
7      -2.6211
7       5.6819
7       7.5419
7       1.9525
7      13.6248
7       3.6741
7       5.0552
7       1.3737
7       5.5401
7      -0.2486
7       4.1096
7       5.6994
7       6.2823
7      10.3290
7      -1.1814
7      -6.5443
7       1.7887
7       1.7601
7       8.4581
7       9.5485
7      -1.6061
7       0.8811
7       1.4571
7       5.0130
7       1.7983
7       0.6929
7       0.6549
7       9.0606
7       6.2700
7       1.8770
7       2.4224
7      -0.7077
7       5.0933
7      -4.4025
7       4.2409
7      -0.2568
7       8.0226
7       3.2421
7       0.3279
7       5.2617
7      -2.6007
7       7.9077
7      -0.8935
7       2.9291
7       3.0689
7       1.5406
7      -0.2372
7       3.8596
7       1.6752
7       6.4231
7      -3.8920
7      -5.5514
7      -6.0685
7       5.4095
7       3.4095
7      10.3294
7      -1.0668
7       8.8330
7      -2.0527
7       1.4346
7       6.8975
7       5.3572
7       4.6738
7       0.1432
7       7.5391
8      -0.7685
8       6.4441
8      -0.7601
8       8.9056
8      -1.3843
8      10.4911
8      -0.5440
8       9.0983
8      10.3447
8       4.7057
8       6.4172
8      -2.3783
8       7.4163
8       1.3220
8       2.2646
8      -4.7042
8      -0.0168
8      -5.2124
8       0.3432
8      -2.2898
8      -3.7666
8       9.1322
8       0.0248
8      11.1284
8      -3.4475
8      -0.5235
8       0.8578
8       7.0154
8       9.2679
8       2.4053
8       6.7340
8      -1.0743
8       2.0702
8       9.0418
8       1.8031
8       3.4181
8       4.3362
8       8.1925
8       3.3755
8      13.2441
8      10.1472
8      -0.1740
8      -4.5362
8       8.6045
8      -4.3800
8      -6.0202
8      -3.6213
8      10.7174
8      -0.6450
8       4.4844
8       2.0033
8       1.3151
8      -1.5297
8      -5.5335
8      -2.0762
8       2.1357
8       3.8592
8       9.2189
8       0.4016
8      -3.4925
8      -4.9114
8      -4.1343
8       5.4612
8      -0.5590
8       4.0350
8      -0.2173
8       3.9707
8       8.8161
8      -4.3704
8       5.7356
8       0.9635
8       9.0283
8       6.5442
8       3.4190
8      -4.0735
8      -1.9785
8      -0.2457
8       0.0118
8       0.6839
8       3.1823
8       5.5763
8       2.5909
8       4.4884
8       5.5425
8      11.6343
8       7.8098
8       0.4006
8       1.9098
8      -0.8514
8      -3.6691
8       6.9794
8      -0.5993
8       4.5087
8      -0.5043
8       5.9436
8       3.8694
8       0.4388
8       6.2703
8      -4.9537
8       5.4062
8       1.7189
8       8.4589
8      -0.0241
8       4.8815
8       2.5999
8       6.1165
8      12.2571
8       8.4591
8       6.9875
8      -1.1412
8       6.4040
8      -3.8992
8      -1.3417
8       6.0689
8       1.4537
8      -1.7764
8       2.1328
8       3.0162
8      -1.5752
8       3.6446
8       1.7123
8      -2.1692
8       7.1133
8       2.8925
8      -5.9026
8       6.9808
8       4.7181
8      -6.4762
8       1.0565
8       4.1901
8       3.8181
8       0.7082
8       3.1489
8      -0.7988
8       0.8888
8      -1.5190
8       3.5874
8       8.6074
8       1.8273
8      12.4851
8       3.7647
8       4.7295
8       0.1202
8       3.7706
8      -0.3056
8       4.7733
8       6.8428
8       5.9115
8      10.4741
8      -0.2657
8      -6.4298
8       1.5624
8       2.9565
8       6.8269
8       8.2948
8      -1.7329
8       0.1875
8       2.4124
8       5.2168
8       2.6414
8       0.1136
8       1.5572
8       8.1331
8       5.7050
8       1.3945
8       3.5114
8      -2.5752
8       4.4729
8      -5.4295
8       4.0660
8      -1.7484
8       8.4765
8       4.1470
8       0.6002
8       4.3623
8      -3.8815
8       8.8975
8      -3.4093
8       3.7600
8       3.4413
8       2.0679
8      -3.3098
8       2.5280
8       2.6281
8       6.9596
8      -4.8648
8      -4.5233
8      -5.0804
8       2.8503
8       2.0044
8       9.7889
8      -1.5199
8       9.0578
8      -2.5773
8       1.5869
8       7.3796
8       6.1753
8       5.6506
8       0.7186
8       8.5832
9       0.4857
9       6.1656
9      -0.2011
9       9.7729
9      -1.8477
9       9.9346
9      -0.6832
9       6.7371
9       9.3576
9       4.6323
9       7.1776
9      -2.0292
9       8.3862
9       1.8024
9       1.9987
9      -5.1677
9      -0.2988
9      -6.0793
9      -0.5234
9      -1.3998
9      -2.9314
9       8.5114
9      -0.8046
9      10.9553
9      -2.3568
9      -1.4016
9       1.2165
9       7.1695
9       7.6385
9       1.2175
9       5.7552
9       0.3461
9       1.2805
9       7.5834
9       1.8298
9       3.1126
9       4.4573
9       9.5606
9       4.2525
9      14.3258
9       9.9745
9      -0.1593
9      -3.5080
9       7.0439
9      -4.3795
9      -5.4102
9      -4.8512
9      10.9548
9      -0.0223
9       4.4219
9       2.1088
9       0.6638
9      -1.9343
9      -6.8475
9      -1.4581
9       2.3434
9       2.8209
9      10.2007
9      -0.9742
9      -2.7296
9      -4.2817
9      -3.6488
9       4.4554
9      -1.0255
9       3.5901
9       0.9252
9       4.2742
9       7.3801
9      -3.4768
9       5.5372
9       1.4980
9       7.4442
9       6.3881
9       3.2266
9      -4.0940
9      -2.7925
9      -1.8152
9       1.2655
9       0.3852
9       2.3403
9       4.3133
9       1.1267
9       5.3481
9       6.1189
9      11.1171
9       5.1255
9       0.1127
9       1.9486
9      -0.0668
9      -4.0524
9       6.4250
9      -0.6061
9       5.9198
9      -0.6381
9       5.8350
9       3.8035
9       0.4465
9       7.5332
9      -4.5226
9       4.1736
9       2.1577
9       8.5426
9       1.0158
9       4.5486
9       2.4422
9       6.5563
9      12.6231
9       9.2026
9       6.3776
9      -0.1730
9       5.8712
9      -3.7887
9      -1.3759
9       4.7241
9       0.4186
9      -2.2295
9       2.9577
9       1.9849
9      -1.8629
9       2.7381
9       1.2250
9      -0.8282
9       5.6321
9       2.5333
9      -5.3447
9       7.7363
9       4.2668
9      -6.6412
9       2.0495
9       4.3581
9       2.9930
9       0.0211
9       2.4718
9      -1.8287
9      -0.9486
9      -2.4311
9       4.8794
9      10.0161
9       1.3949
9      11.1520
9       3.0492
9       4.0909
9       1.0412
9       3.8034
9      -1.6248
9       5.3829
9       8.0270
9       5.2988
9       9.0038
9      -0.9270
9      -6.8788
9       2.2715
9       1.4905
9       6.1586
9       8.1267
9      -1.7492
9       1.2565
9       2.4596
9       4.2203
9       1.2534
9      -0.5440
9       1.2833
9       7.0227
9       5.4946
9       1.5397
9       3.4512
9      -2.0256
9       4.8608
9      -4.9661
9       2.7505
9      -0.4507
9       7.0201
9       2.6466
9       1.1520
9       4.4836
9      -3.2804
9       7.3878
9      -2.3133
9       2.5551
9       2.0074
9       2.6229
9      -2.0738
9       2.7922
9       1.1682
9       5.5948
9      -4.0900
9      -4.2444
9      -4.5331
9       3.9882
9       1.1996
9       9.8971
9      -0.6638
9       7.0393
9      -2.2634
9       2.2728
9       5.9593
9       5.4198
9       5.0417
9      -0.1876
9       7.5971
10       0.3914
10       6.7589
10      -0.3336
10      10.7816
10      -1.6660
10      10.0736
10       0.6867
10       7.4724
10      10.0180
10       5.5127
10       7.0848
10      -0.8968
10       7.6514
10       2.3281
10       2.5605
10      -4.6567
10       0.4154
10      -5.4970
10      -0.0117
10      -1.7094
10      -1.7442
10       9.4344
10       0.4902
10      10.0304
10      -1.4780
10      -0.9616
10       2.0016
10       6.4887
10       8.9457
10       2.3789
10       6.2544
10      -0.1621
10       2.3285
10       8.0931
10       2.3531
10       3.8370
10       3.9048
10       9.2911
10       3.9895
10      15.6821
10       9.6338
10       0.3959
10      -3.2846
10       8.0525
10      -3.4910
10      -5.2995
10      -3.7785
10      11.0634
10       0.4236
10       5.2077
10       1.3915
10       1.2318
10      -1.8221
10      -7.7936
10      -1.2344
10       2.7767
10       3.3994
10       8.9904
10      -0.5269
10      -2.6816
10      -2.7898
10      -2.9689
10       5.2268
10      -0.1523
10       4.2909
10       1.8194
10       3.9423
10       8.7553
10      -3.3847
10       5.8407
10       2.8713
10       7.8583
10       6.2111
10       3.3445
10      -3.8936
10      -2.5855
10      -0.9170
10      -0.0671
10       1.3646
10       3.4232
10       4.1846
10       1.8500
10       5.5521
10       5.9024
10      11.8737
10       6.3016
10       0.1361
10       2.3912
10       0.0135
10      -4.0400
10       7.1617
10      -0.5822
10       4.8729
10       0.4029
10       6.3736
10       3.4909
10       0.2588
10       7.5879
10      -3.1939
10       3.9631
10       1.4584
10       8.9097
10       1.8500
10       5.6748
10       3.5612
10       6.7911
10      11.6640
10       8.5770
10       6.8961
10       0.5692
10       5.9166
10      -3.5578
10      -1.0579
10       4.8075
10       0.2642
10      -1.2488
10       3.8710
10       1.9254
10      -1.7803
10       4.2399
10       2.0669
10      -0.0049
10       6.7192
10       2.9210
10      -5.4997
10       8.2938
10       3.6963
10      -5.3508
10       2.3136
10       3.3534
10       4.0541
10       1.0831
10       3.7147
10      -0.6045
10      -0.3991
10      -1.7062
10       3.6179
10       8.7524
10       1.9602
10      11.6971
10       3.8887
10       5.1838
10       2.1674
10       3.8309
10      -1.1971
10       4.6835
10       7.1768
10       4.5136
10      10.7166
10      -0.2156
10      -5.5655
10       3.6430
10       2.8307
10       7.7355
10       8.6373
10      -2.0238
10       1.5201
10       1.8028
10       5.5673
10       1.8588
10      -0.3008
10       1.4473
10       8.2007
10       5.7884
10       2.2222
10       3.3281
10      -1.8606
10       5.3396
10      -3.7456
10       3.2613
10      -0.9728
10       7.1587
10       3.8012
10       1.0438
10       5.2765
10      -3.1587
10       8.1182
10      -3.0999
10       2.7086
10       2.7377
10       2.8363
10      -1.1244
10       2.9495
10       2.6108
10       4.6795
10      -4.4172
10      -4.0794
10      -5.5674
10       3.2483
10       1.1585
10      10.3729
10      -1.2706
10       7.6164
10      -1.5859
10       1.5807
10       6.2512
10       6.0545
10       5.6737
10       0.9066
10       8.5646
