# Supplementary material for: OMNI-P2x universal neural network potential for excited-state simulations
Source: Nat Commun. 2026 Apr 7;17:4949. doi: 10.1038/s41467-026-71380-5 (PMC13233842; doi:10.1038/s41467-026-71380-5)
Supplement: Supplementary file 3 — Source Data [file 41467_2026_71380_MOESM3_ESM.zip › source_data/Fig3/fig3_b.txt]

# size_PubChem
3.200000000000000000e+01 2.700000000000000000e+01 2.400000000000000000e+01 2.400000000000000000e+01 3.500000000000000000e+01 2.800000000000000000e+01 2.800000000000000000e+01 2.300000000000000000e+01 4.900000000000000000e+01 2.200000000000000000e+01 3.400000000000000000e+01 2.600000000000000000e+01 3.600000000000000000e+01 2.000000000000000000e+01 3.300000000000000000e+01 2.200000000000000000e+01 3.000000000000000000e+01 2.800000000000000000e+01 3.200000000000000000e+01 1.900000000000000000e+01 3.400000000000000000e+01 3.400000000000000000e+01 3.700000000000000000e+01 3.700000000000000000e+01 3.100000000000000000e+01 1.900000000000000000e+01 2.600000000000000000e+01 2.700000000000000000e+01 2.300000000000000000e+01 2.500000000000000000e+01 3.900000000000000000e+01 3.000000000000000000e+01 4.000000000000000000e+01 1.600000000000000000e+01 3.200000000000000000e+01 3.000000000000000000e+01 3.500000000000000000e+01 3.300000000000000000e+01 2.900000000000000000e+01 3.400000000000000000e+01 2.700000000000000000e+01 3.100000000000000000e+01 4.200000000000000000e+01 3.400000000000000000e+01 2.700000000000000000e+01 2.800000000000000000e+01 3.500000000000000000e+01 2.900000000000000000e+01 2.800000000000000000e+01 3.400000000000000000e+01 2.600000000000000000e+01 3.400000000000000000e+01 2.900000000000000000e+01 2.800000000000000000e+01 2.300000000000000000e+01 3.400000000000000000e+01 2.400000000000000000e+01 3.100000000000000000e+01 2.600000000000000000e+01 4.100000000000000000e+01 1.400000000000000000e+01 3.200000000000000000e+01 1.600000000000000000e+01 3.000000000000000000e+01 3.300000000000000000e+01 2.700000000000000000e+01 3.100000000000000000e+01 3.200000000000000000e+01 2.000000000000000000e+01 3.000000000000000000e+01 3.300000000000000000e+01 3.000000000000000000e+01 3.600000000000000000e+01 2.600000000000000000e+01 3.000000000000000000e+01 2.800000000000000000e+01 3.000000000000000000e+01 1.600000000000000000e+01 2.400000000000000000e+01 2.400000000000000000e+01 4.200000000000000000e+01 4.300000000000000000e+01 2.800000000000000000e+01 1.700000000000000000e+01 3.500000000000000000e+01 3.900000000000000000e+01 1.700000000000000000e+01 3.800000000000000000e+01 2.400000000000000000e+01 2.300000000000000000e+01 3.300000000000000000e+01 3.800000000000000000e+01 3.400000000000000000e+01 3.200000000000000000e+01 3.300000000000000000e+01 2.500000000000000000e+01 3.300000000000000000e+01 2.700000000000000000e+01 3.600000000000000000e+01 4.400000000000000000e+01 3.400000000000000000e+01 2.200000000000000000e+01 3.700000000000000000e+01 3.000000000000000000e+01 2.800000000000000000e+01 4.600000000000000000e+01 2.500000000000000000e+01 2.700000000000000000e+01 3.900000000000000000e+01 1.500000000000000000e+01 3.800000000000000000e+01 3.700000000000000000e+01 2.800000000000000000e+01 4.100000000000000000e+01 2.800000000000000000e+01 3.300000000000000000e+01 2.600000000000000000e+01 2.600000000000000000e+01 2.600000000000000000e+01 3.100000000000000000e+01 2.900000000000000000e+01 2.000000000000000000e+01 3.100000000000000000e+01 3.500000000000000000e+01 3.600000000000000000e+01 2.400000000000000000e+01 4.400000000000000000e+01 2.900000000000000000e+01 2.500000000000000000e+01 2.700000000000000000e+01 2.800000000000000000e+01 3.200000000000000000e+01 2.100000000000000000e+01 2.900000000000000000e+01 3.000000000000000000e+01 1.600000000000000000e+01 3.400000000000000000e+01 2.200000000000000000e+01 3.200000000000000000e+01 2.200000000000000000e+01 3.300000000000000000e+01 2.500000000000000000e+01 3.700000000000000000e+01 2.100000000000000000e+01 3.800000000000000000e+01 2.200000000000000000e+01 2.900000000000000000e+01 1.600000000000000000e+01 2.000000000000000000e+01 3.700000000000000000e+01 2.800000000000000000e+01 2.900000000000000000e+01 3.800000000000000000e+01 1.700000000000000000e+01 1.600000000000000000e+01 1.700000000000000000e+01 2.700000000000000000e+01 4.000000000000000000e+01 3.500000000000000000e+01 3.700000000000000000e+01 2.500000000000000000e+01 3.500000000000000000e+01 2.600000000000000000e+01 2.200000000000000000e+01 3.800000000000000000e+01 4.000000000000000000e+01 2.200000000000000000e+01 2.000000000000000000e+01 2.800000000000000000e+01 4.300000000000000000e+01 3.500000000000000000e+01 2.700000000000000000e+01 2.400000000000000000e+01 1.900000000000000000e+01 3.600000000000000000e+01 4.300000000000000000e+01 3.200000000000000000e+01 2.700000000000000000e+01 3.400000000000000000e+01 2.000000000000000000e+01 3.800000000000000000e+01 3.500000000000000000e+01 3.100000000000000000e+01 2.300000000000000000e+01 2.200000000000000000e+01 3.500000000000000000e+01 2.700000000000000000e+01 3.800000000000000000e+01 2.800000000000000000e+01 3.300000000000000000e+01 3.600000000000000000e+01 2.900000000000000000e+01 3.400000000000000000e+01 4.000000000000000000e+01 2.900000000000000000e+01 2.500000000000000000e+01 3.500000000000000000e+01 1.400000000000000000e+01 2.900000000000000000e+01 2.100000000000000000e+01 2.900000000000000000e+01 2.800000000000000000e+01 4.200000000000000000e+01 1.800000000000000000e+01 2.500000000000000000e+01 3.600000000000000000e+01 2.300000000000000000e+01 1.700000000000000000e+01 2.000000000000000000e+01 2.400000000000000000e+01 3.300000000000000000e+01 4.100000000000000000e+01 3.300000000000000000e+01 2.400000000000000000e+01 4.000000000000000000e+01 3.500000000000000000e+01 4.200000000000000000e+01 3.100000000000000000e+01 2.600000000000000000e+01 2.300000000000000000e+01 2.400000000000000000e+01 2.300000000000000000e+01 3.000000000000000000e+01 2.800000000000000000e+01 1.900000000000000000e+01 1.500000000000000000e+01 2.200000000000000000e+01 3.100000000000000000e+01 2.900000000000000000e+01 2.300000000000000000e+01 1.800000000000000000e+01 3.100000000000000000e+01 3.200000000000000000e+01 3.100000000000000000e+01 3.000000000000000000e+01 3.600000000000000000e+01 3.500000000000000000e+01 3.600000000000000000e+01 3.200000000000000000e+01 2.500000000000000000e+01 2.900000000000000000e+01 3.400000000000000000e+01 4.000000000000000000e+01 3.000000000000000000e+01 2.800000000000000000e+01 3.400000000000000000e+01 4.200000000000000000e+01 3.000000000000000000e+01 2.100000000000000000e+01 2.800000000000000000e+01 2.800000000000000000e+01 2.900000000000000000e+01 2.000000000000000000e+01 2.900000000000000000e+01 2.900000000000000000e+01 3.800000000000000000e+01 2.000000000000000000e+01 2.400000000000000000e+01 2.400000000000000000e+01 2.900000000000000000e+01 3.600000000000000000e+01 3.400000000000000000e+01 2.200000000000000000e+01 3.000000000000000000e+01 2.900000000000000000e+01 2.800000000000000000e+01 2.600000000000000000e+01 2.500000000000000000e+01 2.700000000000000000e+01 4.000000000000000000e+01 1.900000000000000000e+01 1.400000000000000000e+01 2.900000000000000000e+01 2.000000000000000000e+01 2.000000000000000000e+01 2.300000000000000000e+01 2.400000000000000000e+01 2.000000000000000000e+01 2.600000000000000000e+01 3.000000000000000000e+01 2.600000000000000000e+01 2.600000000000000000e+01 1.800000000000000000e+01 3.100000000000000000e+01 3.100000000000000000e+01 3.200000000000000000e+01 1.800000000000000000e+01 3.600000000000000000e+01 2.600000000000000000e+01 2.800000000000000000e+01 2.200000000000000000e+01 2.900000000000000000e+01 2.700000000000000000e+01 3.500000000000000000e+01 3.600000000000000000e+01 3.100000000000000000e+01 3.900000000000000000e+01 2.900000000000000000e+01 3.500000000000000000e+01 3.300000000000000000e+01 3.400000000000000000e+01 2.200000000000000000e+01 2.800000000000000000e+01 2.900000000000000000e+01 3.400000000000000000e+01 2.900000000000000000e+01 2.600000000000000000e+01 2.800000000000000000e+01 3.400000000000000000e+01 2.700000000000000000e+01 2.700000000000000000e+01 2.700000000000000000e+01 3.500000000000000000e+01 2.300000000000000000e+01 3.200000000000000000e+01 1.800000000000000000e+01 4.700000000000000000e+01 3.800000000000000000e+01 2.900000000000000000e+01 2.200000000000000000e+01 3.300000000000000000e+01 2.300000000000000000e+01 3.000000000000000000e+01 2.300000000000000000e+01 2.600000000000000000e+01 3.900000000000000000e+01 4.000000000000000000e+01 2.500000000000000000e+01 3.800000000000000000e+01 3.700000000000000000e+01 3.200000000000000000e+01 3.700000000000000000e+01 3.500000000000000000e+01 2.600000000000000000e+01 2.700000000000000000e+01 2.900000000000000000e+01 3.500000000000000000e+01 1.700000000000000000e+01 4.200000000000000000e+01 2.600000000000000000e+01 2.400000000000000000e+01 3.300000000000000000e+01 3.500000000000000000e+01 2.900000000000000000e+01 2.300000000000000000e+01 3.900000000000000000e+01 1.100000000000000000e+01 1.800000000000000000e+01 2.400000000000000000e+01 1.900000000000000000e+01 1.700000000000000000e+01 2.500000000000000000e+01 2.900000000000000000e+01 2.500000000000000000e+01 3.900000000000000000e+01 2.900000000000000000e+01 3.500000000000000000e+01 3.100000000000000000e+01 2.500000000000000000e+01 2.200000000000000000e+01 1.800000000000000000e+01 3.000000000000000000e+01 4.200000000000000000e+01 3.500000000000000000e+01 3.400000000000000000e+01 2.900000000000000000e+01 3.200000000000000000e+01 3.400000000000000000e+01 3.700000000000000000e+01 3.700000000000000000e+01 3.400000000000000000e+01 1.500000000000000000e+01 2.800000000000000000e+01 2.000000000000000000e+01 3.200000000000000000e+01 3.500000000000000000e+01 4.300000000000000000e+01 4.900000000000000000e+01 3.400000000000000000e+01 2.300000000000000000e+01 3.100000000000000000e+01 1.200000000000000000e+01 4.200000000000000000e+01 2.400000000000000000e+01 2.400000000000000000e+01 2.400000000000000000e+01 2.600000000000000000e+01 3.000000000000000000e+01 3.600000000000000000e+01 3.500000000000000000e+01 2.600000000000000000e+01 2.300000000000000000e+01 3.000000000000000000e+01 3.400000000000000000e+01 2.200000000000000000e+01 1.900000000000000000e+01 2.200000000000000000e+01 3.300000000000000000e+01 3.200000000000000000e+01 2.600000000000000000e+01 1.600000000000000000e+01 2.600000000000000000e+01 3.100000000000000000e+01 3.000000000000000000e+01 3.200000000000000000e+01 3.100000000000000000e+01 2.500000000000000000e+01 2.600000000000000000e+01 3.400000000000000000e+01 1.600000000000000000e+01 2.800000000000000000e+01 3.200000000000000000e+01 3.600000000000000000e+01 4.200000000000000000e+01 2.900000000000000000e+01 4.300000000000000000e+01 3.400000000000000000e+01 3.300000000000000000e+01 2.100000000000000000e+01 2.700000000000000000e+01 2.200000000000000000e+01 3.900000000000000000e+01 1.700000000000000000e+01 3.000000000000000000e+01 2.200000000000000000e+01 3.400000000000000000e+01 2.400000000000000000e+01 2.100000000000000000e+01 3.600000000000000000e+01 3.600000000000000000e+01 2.800000000000000000e+01 4.300000000000000000e+01 1.900000000000000000e+01 2.700000000000000000e+01 3.400000000000000000e+01 2.300000000000000000e+01 2.600000000000000000e+01 2.900000000000000000e+01 3.100000000000000000e+01 3.500000000000000000e+01 2.800000000000000000e+01 2.300000000000000000e+01 2.500000000000000000e+01 3.300000000000000000e+01 3.100000000000000000e+01 3.600000000000000000e+01 3.100000000000000000e+01 4.200000000000000000e+01 1.900000000000000000e+01 2.200000000000000000e+01 2.300000000000000000e+01 2.300000000000000000e+01 3.000000000000000000e+01 1.900000000000000000e+01 2.400000000000000000e+01 3.300000000000000000e+01 2.800000000000000000e+01 3.200000000000000000e+01 4.100000000000000000e+01 3.400000000000000000e+01 2.300000000000000000e+01 2.900000000000000000e+01 3.400000000000000000e+01 3.000000000000000000e+01 2.700000000000000000e+01 3.100000000000000000e+01 2.400000000000000000e+01 2.200000000000000000e+01 2.700000000000000000e+01 2.800000000000000000e+01 3.200000000000000000e+01 4.500000000000000000e+01 2.600000000000000000e+01 2.200000000000000000e+01 2.000000000000000000e+01 3.200000000000000000e+01 3.500000000000000000e+01 2.300000000000000000e+01 3.900000000000000000e+01 3.100000000000000000e+01 2.400000000000000000e+01 3.000000000000000000e+01 2.600000000000000000e+01 2.800000000000000000e+01 2.600000000000000000e+01 2.700000000000000000e+01 3.100000000000000000e+01 3.400000000000000000e+01 3.300000000000000000e+01 4.400000000000000000e+01 3.400000000000000000e+01 3.600000000000000000e+01 3.800000000000000000e+01 1.700000000000000000e+01 2.400000000000000000e+01 3.400000000000000000e+01 2.400000000000000000e+01 3.800000000000000000e+01 2.600000000000000000e+01 2.800000000000000000e+01 3.500000000000000000e+01 2.900000000000000000e+01 2.800000000000000000e+01 2.600000000000000000e+01 3.100000000000000000e+01 1.600000000000000000e+01 2.300000000000000000e+01 2.700000000000000000e+01 4.100000000000000000e+01 2.300000000000000000e+01 2.000000000000000000e+01 2.300000000000000000e+01 3.100000000000000000e+01 1.500000000000000000e+01 2.900000000000000000e+01 3.100000000000000000e+01 3.700000000000000000e+01 1.300000000000000000e+01 4.500000000000000000e+01 3.200000000000000000e+01 2.300000000000000000e+01 1.400000000000000000e+01 3.700000000000000000e+01 2.800000000000000000e+01 3.400000000000000000e+01 3.800000000000000000e+01 2.100000000000000000e+01 3.700000000000000000e+01 2.900000000000000000e+01 2.900000000000000000e+01 1.800000000000000000e+01 3.500000000000000000e+01 3.400000000000000000e+01 2.500000000000000000e+01 2.200000000000000000e+01 4.000000000000000000e+01 3.300000000000000000e+01 3.000000000000000000e+01 2.900000000000000000e+01 3.000000000000000000e+01 1.200000000000000000e+01 2.400000000000000000e+01 3.600000000000000000e+01 2.400000000000000000e+01 3.100000000000000000e+01 2.500000000000000000e+01 2.000000000000000000e+01 2.200000000000000000e+01 2.900000000000000000e+01 2.500000000000000000e+01 3.200000000000000000e+01 3.300000000000000000e+01 3.400000000000000000e+01 1.200000000000000000e+01 4.000000000000000000e+01 3.700000000000000000e+01 3.900000000000000000e+01 1.700000000000000000e+01 3.400000000000000000e+01 2.100000000000000000e+01 2.700000000000000000e+01 3.200000000000000000e+01 2.100000000000000000e+01 2.600000000000000000e+01 3.100000000000000000e+01 3.900000000000000000e+01 3.100000000000000000e+01 2.700000000000000000e+01 2.900000000000000000e+01 2.300000000000000000e+01 3.500000000000000000e+01 4.000000000000000000e+01 3.500000000000000000e+01 2.900000000000000000e+01 2.600000000000000000e+01 3.700000000000000000e+01 1.600000000000000000e+01 2.300000000000000000e+01 1.400000000000000000e+01 2.400000000000000000e+01 2.200000000000000000e+01 3.100000000000000000e+01 2.300000000000000000e+01 1.600000000000000000e+01 3.400000000000000000e+01 1.500000000000000000e+01 3.000000000000000000e+01 2.900000000000000000e+01 4.500000000000000000e+01 2.500000000000000000e+01 2.900000000000000000e+01 3.600000000000000000e+01 3.600000000000000000e+01 3.600000000000000000e+01 2.900000000000000000e+01 3.100000000000000000e+01 3.700000000000000000e+01 3.100000000000000000e+01 3.700000000000000000e+01 2.800000000000000000e+01 3.200000000000000000e+01 3.100000000000000000e+01 3.900000000000000000e+01 3.200000000000000000e+01 2.200000000000000000e+01 2.600000000000000000e+01 3.500000000000000000e+01 2.600000000000000000e+01 3.100000000000000000e+01 2.800000000000000000e+01 2.500000000000000000e+01 2.900000000000000000e+01 2.900000000000000000e+01 3.100000000000000000e+01 4.100000000000000000e+01 2.600000000000000000e+01 2.900000000000000000e+01 2.300000000000000000e+01 3.400000000000000000e+01 1.700000000000000000e+01 3.900000000000000000e+01 1.300000000000000000e+01 3.800000000000000000e+01 1.600000000000000000e+01 1.700000000000000000e+01 1.900000000000000000e+01 3.300000000000000000e+01 3.000000000000000000e+01 3.900000000000000000e+01 3.300000000000000000e+01 3.200000000000000000e+01 2.600000000000000000e+01 1.900000000000000000e+01 4.400000000000000000e+01 2.500000000000000000e+01 3.100000000000000000e+01 3.400000000000000000e+01 9.000000000000000000e+00 2.700000000000000000e+01 2.700000000000000000e+01 2.700000000000000000e+01 2.100000000000000000e+01 8.000000000000000000e+00 3.700000000000000000e+01 3.900000000000000000e+01 4.500000000000000000e+01 3.000000000000000000e+01 2.200000000000000000e+01 3.700000000000000000e+01 2.500000000000000000e+01 2.800000000000000000e+01 3.900000000000000000e+01 3.900000000000000000e+01 2.500000000000000000e+01 3.600000000000000000e+01 2.400000000000000000e+01 3.400000000000000000e+01 3.700000000000000000e+01 3.500000000000000000e+01 1.700000000000000000e+01 4.100000000000000000e+01 1.800000000000000000e+01 4.300000000000000000e+01 3.200000000000000000e+01 3.400000000000000000e+01 2.600000000000000000e+01 3.100000000000000000e+01 3.400000000000000000e+01 3.000000000000000000e+01 2.300000000000000000e+01 2.200000000000000000e+01 3.500000000000000000e+01 3.100000000000000000e+01 3.400000000000000000e+01 2.600000000000000000e+01 2.300000000000000000e+01 2.600000000000000000e+01 3.200000000000000000e+01 2.900000000000000000e+01 2.600000000000000000e+01 2.400000000000000000e+01 2.000000000000000000e+01 2.600000000000000000e+01 3.300000000000000000e+01 3.500000000000000000e+01 4.000000000000000000e+01 2.900000000000000000e+01 2.700000000000000000e+01 2.600000000000000000e+01 2.300000000000000000e+01 3.500000000000000000e+01 3.800000000000000000e+01 1.700000000000000000e+01 2.800000000000000000e+01 1.800000000000000000e+01 3.000000000000000000e+01 3.600000000000000000e+01 3.200000000000000000e+01 2.700000000000000000e+01 3.200000000000000000e+01 3.600000000000000000e+01 2.900000000000000000e+01 3.100000000000000000e+01 2.200000000000000000e+01 1.800000000000000000e+01 3.000000000000000000e+01 2.800000000000000000e+01 1.300000000000000000e+01 3.700000000000000000e+01 2.800000000000000000e+01 3.100000000000000000e+01 4.000000000000000000e+01 3.500000000000000000e+01 3.300000000000000000e+01 2.500000000000000000e+01 1.500000000000000000e+01 3.700000000000000000e+01 3.400000000000000000e+01 2.600000000000000000e+01 3.700000000000000000e+01 4.600000000000000000e+01 3.700000000000000000e+01 3.700000000000000000e+01 3.000000000000000000e+01 3.600000000000000000e+01 3.400000000000000000e+01 2.100000000000000000e+01 2.600000000000000000e+01 2.000000000000000000e+01 3.300000000000000000e+01 2.900000000000000000e+01 2.900000000000000000e+01 2.800000000000000000e+01 2.700000000000000000e+01 2.100000000000000000e+01 3.500000000000000000e+01 3.500000000000000000e+01 3.200000000000000000e+01 1.800000000000000000e+01 2.600000000000000000e+01 2.500000000000000000e+01 2.300000000000000000e+01 2.800000000000000000e+01 2.000000000000000000e+01 2.300000000000000000e+01 3.000000000000000000e+01 3.000000000000000000e+01 1.800000000000000000e+01 2.600000000000000000e+01 1.700000000000000000e+01 2.300000000000000000e+01 3.400000000000000000e+01 2.400000000000000000e+01 3.300000000000000000e+01 2.900000000000000000e+01 2.000000000000000000e+01 2.900000000000000000e+01 3.600000000000000000e+01 3.700000000000000000e+01 2.600000000000000000e+01 2.700000000000000000e+01 1.800000000000000000e+01 4.300000000000000000e+01 4.200000000000000000e+01 1.900000000000000000e+01 2.700000000000000000e+01 3.500000000000000000e+01 3.200000000000000000e+01 2.200000000000000000e+01 2.900000000000000000e+01 2.500000000000000000e+01 2.700000000000000000e+01 3.400000000000000000e+01 2.700000000000000000e+01 2.800000000000000000e+01 1.800000000000000000e+01 2.800000000000000000e+01 2.200000000000000000e+01 4.100000000000000000e+01 2.200000000000000000e+01 3.600000000000000000e+01 3.000000000000000000e+01 3.700000000000000000e+01 2.900000000000000000e+01 3.000000000000000000e+01 3.000000000000000000e+01 3.200000000000000000e+01 4.300000000000000000e+01 3.700000000000000000e+01 1.900000000000000000e+01 2.900000000000000000e+01 2.300000000000000000e+01 3.000000000000000000e+01 2.000000000000000000e+01 3.600000000000000000e+01 2.500000000000000000e+01 3.300000000000000000e+01 3.000000000000000000e+01 2.700000000000000000e+01 3.000000000000000000e+01 2.800000000000000000e+01 2.500000000000000000e+01 2.500000000000000000e+01 2.400000000000000000e+01 3.200000000000000000e+01 3.500000000000000000e+01 3.400000000000000000e+01 2.500000000000000000e+01 2.700000000000000000e+01 3.000000000000000000e+01 2.300000000000000000e+01 2.100000000000000000e+01 3.800000000000000000e+01 2.900000000000000000e+01 2.500000000000000000e+01 3.700000000000000000e+01 3.400000000000000000e+01 2.900000000000000000e+01 3.700000000000000000e+01 2.600000000000000000e+01 3.200000000000000000e+01 3.100000000000000000e+01 2.600000000000000000e+01 3.800000000000000000e+01 4.000000000000000000e+01 3.200000000000000000e+01 2.400000000000000000e+01 3.300000000000000000e+01 2.900000000000000000e+01 3.700000000000000000e+01 4.300000000000000000e+01 3.000000000000000000e+01 4.200000000000000000e+01 2.300000000000000000e+01 3.500000000000000000e+01 3.600000000000000000e+01 3.100000000000000000e+01 2.600000000000000000e+01 2.100000000000000000e+01 2.800000000000000000e+01 2.400000000000000000e+01 2.500000000000000000e+01 3.500000000000000000e+01 3.700000000000000000e+01 2.300000000000000000e+01 3.900000000000000000e+01 2.500000000000000000e+01 1.800000000000000000e+01 2.000000000000000000e+01 3.000000000000000000e+01 3.900000000000000000e+01 2.200000000000000000e+01 1.900000000000000000e+01 3.700000000000000000e+01 3.200000000000000000e+01 4.400000000000000000e+01 2.300000000000000000e+01 3.000000000000000000e+01 2.000000000000000000e+01 2.600000000000000000e+01 4.000000000000000000e+01 3.300000000000000000e+01 1.700000000000000000e+01 2.400000000000000000e+01 3.400000000000000000e+01 2.200000000000000000e+01 2.700000000000000000e+01 3.400000000000000000e+01 2.600000000000000000e+01 1.200000000000000000e+01 3.200000000000000000e+01 2.800000000000000000e+01 2.200000000000000000e+01 9.000000000000000000e+00 3.000000000000000000e+01 3.400000000000000000e+01 3.500000000000000000e+01 3.200000000000000000e+01 3.100000000000000000e+01 3.300000000000000000e+01 2.900000000000000000e+01 2.700000000000000000e+01 2.200000000000000000e+01 3.300000000000000000e+01 2.600000000000000000e+01 2.700000000000000000e+01 2.800000000000000000e+01 2.600000000000000000e+01 3.600000000000000000e+01 2.800000000000000000e+01 2.300000000000000000e+01 2.200000000000000000e+01 2.700000000000000000e+01 2.000000000000000000e+01 2.500000000000000000e+01 2.800000000000000000e+01 2.100000000000000000e+01 1.800000000000000000e+01 3.000000000000000000e+01 3.000000000000000000e+01 2.500000000000000000e+01 1.900000000000000000e+01 2.900000000000000000e+01 4.100000000000000000e+01 2.800000000000000000e+01 3.400000000000000000e+01 2.000000000000000000e+01 3.000000000000000000e+01 1.800000000000000000e+01 2.100000000000000000e+01 3.200000000000000000e+01 3.700000000000000000e+01 2.500000000000000000e+01 2.900000000000000000e+01 2.100000000000000000e+01 3.100000000000000000e+01 2.900000000000000000e+01 3.200000000000000000e+01 2.900000000000000000e+01 3.300000000000000000e+01 3.300000000000000000e+01 1.800000000000000000e+01 2.200000000000000000e+01 2.600000000000000000e+01 3.100000000000000000e+01 3.500000000000000000e+01 3.200000000000000000e+01 2.500000000000000000e+01 1.800000000000000000e+01 3.200000000000000000e+01 4.500000000000000000e+01 3.000000000000000000e+01 2.200000000000000000e+01 3.100000000000000000e+01 2.500000000000000000e+01 2.000000000000000000e+01 2.700000000000000000e+01 1.700000000000000000e+01 2.300000000000000000e+01 2.300000000000000000e+01 2.300000000000000000e+01 2.900000000000000000e+01 4.300000000000000000e+01 3.200000000000000000e+01 3.200000000000000000e+01 1.700000000000000000e+01 2.600000000000000000e+01 3.500000000000000000e+01 2.000000000000000000e+01 2.600000000000000000e+01 2.800000000000000000e+01 2.100000000000000000e+01 3.100000000000000000e+01 2.700000000000000000e+01 2.300000000000000000e+01 1.500000000000000000e+01 2.400000000000000000e+01 3.500000000000000000e+01 3.200000000000000000e+01 2.800000000000000000e+01 2.500000000000000000e+01 3.100000000000000000e+01 3.100000000000000000e+01 3.000000000000000000e+01 3.300000000000000000e+01 2.600000000000000000e+01 2.400000000000000000e+01 1.900000000000000000e+01 3.400000000000000000e+01 3.200000000000000000e+01 3.100000000000000000e+01 2.400000000000000000e+01 2.100000000000000000e+01 3.300000000000000000e+01 2.800000000000000000e+01 3.200000000000000000e+01 2.500000000000000000e+01 2.100000000000000000e+01 2.700000000000000000e+01 2.600000000000000000e+01 3.200000000000000000e+01 3.000000000000000000e+01 3.400000000000000000e+01 2.800000000000000000e+01 4.100000000000000000e+01 2.900000000000000000e+01 3.000000000000000000e+01 3.100000000000000000e+01 3.400000000000000000e+01 2.700000000000000000e+01 1.900000000000000000e+01 2.000000000000000000e+01 3.100000000000000000e+01 3.300000000000000000e+01 3.700000000000000000e+01 3.700000000000000000e+01 3.900000000000000000e+01 3.300000000000000000e+01 3.400000000000000000e+01 2.800000000000000000e+01 3.400000000000000000e+01 2.400000000000000000e+01 9.000000000000000000e+00 2.900000000000000000e+01 3.900000000000000000e+01 3.300000000000000000e+01 3.700000000000000000e+01 3.000000000000000000e+01 2.800000000000000000e+01 3.700000000000000000e+01 2.400000000000000000e+01 3.200000000000000000e+01 2.500000000000000000e+01 2.700000000000000000e+01 1.800000000000000000e+01 2.600000000000000000e+01 2.700000000000000000e+01 2.100000000000000000e+01 2.000000000000000000e+01 3.500000000000000000e+01 4.000000000000000000e+01 4.600000000000000000e+01 3.200000000000000000e+01 3.100000000000000000e+01 2.400000000000000000e+01 3.000000000000000000e+01 3.000000000000000000e+01 2.300000000000000000e+01 3.200000000000000000e+01 2.300000000000000000e+01 4.100000000000000000e+01 3.600000000000000000e+01 3.100000000000000000e+01 2.300000000000000000e+01 2.600000000000000000e+01 2.700000000000000000e+01 2.400000000000000000e+01 3.000000000000000000e+01 2.000000000000000000e+01 2.700000000000000000e+01 3.400000000000000000e+01 2.300000000000000000e+01 3.000000000000000000e+01 3.200000000000000000e+01 2.600000000000000000e+01 1.900000000000000000e+01 3.900000000000000000e+01 2.300000000000000000e+01 3.000000000000000000e+01 3.500000000000000000e+01 2.400000000000000000e+01 3.300000000000000000e+01 3.200000000000000000e+01 3.000000000000000000e+01 2.500000000000000000e+01 3.100000000000000000e+01 3.800000000000000000e+01 3.000000000000000000e+01 3.700000000000000000e+01 2.500000000000000000e+01 3.400000000000000000e+01 3.400000000000000000e+01 2.000000000000000000e+01 3.100000000000000000e+01 2.500000000000000000e+01 2.500000000000000000e+01 3.700000000000000000e+01 3.400000000000000000e+01 3.600000000000000000e+01 2.500000000000000000e+01 3.400000000000000000e+01 3.100000000000000000e+01 2.800000000000000000e+01 2.700000000000000000e+01 3.900000000000000000e+01 1.800000000000000000e+01 3.000000000000000000e+01 2.600000000000000000e+01 4.100000000000000000e+01 4.500000000000000000e+01 2.900000000000000000e+01 1.600000000000000000e+01 3.300000000000000000e+01 3.000000000000000000e+01 3.000000000000000000e+01 2.800000000000000000e+01 2.100000000000000000e+01 2.800000000000000000e+01 3.000000000000000000e+01 2.300000000000000000e+01 2.800000000000000000e+01 2.300000000000000000e+01 2.900000000000000000e+01 4.500000000000000000e+01 2.700000000000000000e+01 2.700000000000000000e+01 3.400000000000000000e+01 2.200000000000000000e+01 2.300000000000000000e+01 2.100000000000000000e+01 1.400000000000000000e+01 1.700000000000000000e+01 2.400000000000000000e+01 3.100000000000000000e+01 2.700000000000000000e+01 4.100000000000000000e+01 4.100000000000000000e+01 2.300000000000000000e+01 2.200000000000000000e+01 2.800000000000000000e+01 2.700000000000000000e+01 2.200000000000000000e+01 2.100000000000000000e+01 3.500000000000000000e+01 2.400000000000000000e+01 2.500000000000000000e+01 3.300000000000000000e+01 1.900000000000000000e+01 2.700000000000000000e+01 2.800000000000000000e+01 3.400000000000000000e+01 3.200000000000000000e+01 2.000000000000000000e+01 2.800000000000000000e+01 2.600000000000000000e+01 2.400000000000000000e+01 3.300000000000000000e+01 3.200000000000000000e+01 2.800000000000000000e+01 2.900000000000000000e+01 2.300000000000000000e+01 2.800000000000000000e+01 3.000000000000000000e+01 2.400000000000000000e+01 3.600000000000000000e+01 1.600000000000000000e+01 2.500000000000000000e+01 3.000000000000000000e+01 2.800000000000000000e+01 3.200000000000000000e+01 3.500000000000000000e+01 2.800000000000000000e+01 3.200000000000000000e+01 2.800000000000000000e+01 2.300000000000000000e+01 2.800000000000000000e+01 3.100000000000000000e+01 2.800000000000000000e+01 2.900000000000000000e+01 3.500000000000000000e+01 3.200000000000000000e+01 3.100000000000000000e+01 3.000000000000000000e+01 2.700000000000000000e+01 2.400000000000000000e+01 4.300000000000000000e+01 2.600000000000000000e+01 3.600000000000000000e+01 2.600000000000000000e+01 4.000000000000000000e+01 4.600000000000000000e+01 2.400000000000000000e+01 2.500000000000000000e+01 3.400000000000000000e+01 3.600000000000000000e+01 2.000000000000000000e+01 2.600000000000000000e+01 4.200000000000000000e+01 4.300000000000000000e+01 3.700000000000000000e+01 2.900000000000000000e+01 2.300000000000000000e+01 1.200000000000000000e+01 3.900000000000000000e+01 1.400000000000000000e+01 3.300000000000000000e+01 2.800000000000000000e+01 2.100000000000000000e+01 3.000000000000000000e+01 5.600000000000000000e+01 2.700000000000000000e+01 1.700000000000000000e+01 2.900000000000000000e+01 2.200000000000000000e+01 3.500000000000000000e+01 3.400000000000000000e+01 2.100000000000000000e+01 2.600000000000000000e+01 3.800000000000000000e+01 3.100000000000000000e+01 2.700000000000000000e+01 3.500000000000000000e+01 3.100000000000000000e+01 2.400000000000000000e+01 2.900000000000000000e+01 2.500000000000000000e+01 2.400000000000000000e+01 2.100000000000000000e+01 2.100000000000000000e+01 2.600000000000000000e+01 1.800000000000000000e+01 2.400000000000000000e+01 3.600000000000000000e+01 3.100000000000000000e+01 2.000000000000000000e+01 1.400000000000000000e+01 3.700000000000000000e+01 3.400000000000000000e+01 3.700000000000000000e+01 3.300000000000000000e+01 3.800000000000000000e+01 3.500000000000000000e+01 3.300000000000000000e+01 2.100000000000000000e+01 2.600000000000000000e+01 3.100000000000000000e+01 3.900000000000000000e+01 3.300000000000000000e+01 2.600000000000000000e+01 3.000000000000000000e+01 2.900000000000000000e+01 3.100000000000000000e+01 3.100000000000000000e+01 3.000000000000000000e+01 4.100000000000000000e+01 3.400000000000000000e+01 2.600000000000000000e+01 4.500000000000000000e+01 3.000000000000000000e+01 2.500000000000000000e+01 3.100000000000000000e+01 2.200000000000000000e+01 3.500000000000000000e+01 3.800000000000000000e+01 3.000000000000000000e+01 3.400000000000000000e+01 3.100000000000000000e+01 3.100000000000000000e+01 3.700000000000000000e+01 1.800000000000000000e+01 3.400000000000000000e+01 2.300000000000000000e+01 2.800000000000000000e+01 2.200000000000000000e+01 2.000000000000000000e+01 2.200000000000000000e+01 2.200000000000000000e+01 3.800000000000000000e+01 2.300000000000000000e+01 2.800000000000000000e+01 4.600000000000000000e+01 2.300000000000000000e+01 2.500000000000000000e+01 2.600000000000000000e+01 2.700000000000000000e+01 2.400000000000000000e+01 3.000000000000000000e+01 2.900000000000000000e+01 1.800000000000000000e+01 3.200000000000000000e+01 3.300000000000000000e+01 2.500000000000000000e+01 1.900000000000000000e+01 3.700000000000000000e+01 3.000000000000000000e+01 3.200000000000000000e+01 3.000000000000000000e+01 2.500000000000000000e+01 3.400000000000000000e+01 3.000000000000000000e+01 2.900000000000000000e+01 3.500000000000000000e+01 3.100000000000000000e+01 3.500000000000000000e+01 2.700000000000000000e+01 3.500000000000000000e+01 2.300000000000000000e+01 2.900000000000000000e+01 2.300000000000000000e+01 3.000000000000000000e+01 4.300000000000000000e+01 3.900000000000000000e+01 2.900000000000000000e+01 2.800000000000000000e+01 3.500000000000000000e+01 2.100000000000000000e+01 3.000000000000000000e+01 3.000000000000000000e+01 2.800000000000000000e+01 2.000000000000000000e+01 2.900000000000000000e+01 3.800000000000000000e+01 1.900000000000000000e+01 2.700000000000000000e+01 2.400000000000000000e+01 1.700000000000000000e+01 3.800000000000000000e+01 2.500000000000000000e+01 3.000000000000000000e+01 3.700000000000000000e+01 4.100000000000000000e+01 3.000000000000000000e+01 3.000000000000000000e+01 2.100000000000000000e+01 3.300000000000000000e+01 2.500000000000000000e+01 1.800000000000000000e+01 1.800000000000000000e+01 2.900000000000000000e+01 3.500000000000000000e+01 2.900000000000000000e+01 3.400000000000000000e+01 2.300000000000000000e+01 2.900000000000000000e+01 3.500000000000000000e+01 3.900000000000000000e+01 2.500000000000000000e+01 3.400000000000000000e+01 3.100000000000000000e+01 3.100000000000000000e+01 3.700000000000000000e+01 3.200000000000000000e+01 1.900000000000000000e+01 2.800000000000000000e+01 2.900000000000000000e+01 2.900000000000000000e+01 3.400000000000000000e+01 2.100000000000000000e+01 3.500000000000000000e+01 1.600000000000000000e+01 2.900000000000000000e+01 3.100000000000000000e+01 3.200000000000000000e+01 2.300000000000000000e+01 2.500000000000000000e+01 4.700000000000000000e+01 2.500000000000000000e+01 2.900000000000000000e+01 3.500000000000000000e+01 1.700000000000000000e+01 4.000000000000000000e+01 3.400000000000000000e+01 2.600000000000000000e+01 3.100000000000000000e+01 3.400000000000000000e+01 3.100000000000000000e+01 2.900000000000000000e+01 2.900000000000000000e+01 3.900000000000000000e+01 2.500000000000000000e+01 2.700000000000000000e+01 4.100000000000000000e+01 2.100000000000000000e+01 2.800000000000000000e+01 3.500000000000000000e+01 2.800000000000000000e+01 3.500000000000000000e+01 1.700000000000000000e+01 3.500000000000000000e+01 2.400000000000000000e+01 2.600000000000000000e+01 2.900000000000000000e+01 1.600000000000000000e+01 1.500000000000000000e+01 2.500000000000000000e+01 2.600000000000000000e+01 2.300000000000000000e+01 2.200000000000000000e+01 3.100000000000000000e+01 2.400000000000000000e+01 2.400000000000000000e+01 2.700000000000000000e+01 2.600000000000000000e+01 2.500000000000000000e+01 2.700000000000000000e+01 3.500000000000000000e+01 3.000000000000000000e+01 2.000000000000000000e+01 3.400000000000000000e+01 2.300000000000000000e+01 3.500000000000000000e+01 3.600000000000000000e+01 2.000000000000000000e+01 1.800000000000000000e+01 2.600000000000000000e+01 3.100000000000000000e+01 1.900000000000000000e+01 2.100000000000000000e+01 1.900000000000000000e+01 3.200000000000000000e+01 2.600000000000000000e+01 3.900000000000000000e+01 2.700000000000000000e+01 3.100000000000000000e+01 3.500000000000000000e+01 1.500000000000000000e+01 2.400000000000000000e+01 3.700000000000000000e+01 2.600000000000000000e+01 3.500000000000000000e+01 2.700000000000000000e+01 3.700000000000000000e+01 3.600000000000000000e+01 1.600000000000000000e+01 3.600000000000000000e+01 4.300000000000000000e+01 3.800000000000000000e+01 2.400000000000000000e+01 3.900000000000000000e+01 2.000000000000000000e+01 3.400000000000000000e+01 2.000000000000000000e+01 3.700000000000000000e+01 2.700000000000000000e+01 1.500000000000000000e+01 2.800000000000000000e+01 3.900000000000000000e+01 1.400000000000000000e+01 2.100000000000000000e+01 2.000000000000000000e+01 2.500000000000000000e+01 3.000000000000000000e+01 2.400000000000000000e+01 2.200000000000000000e+01 2.900000000000000000e+01 2.600000000000000000e+01 2.900000000000000000e+01 3.400000000000000000e+01 2.200000000000000000e+01 4.000000000000000000e+01 3.700000000000000000e+01 2.500000000000000000e+01 3.200000000000000000e+01 3.200000000000000000e+01 3.000000000000000000e+01 2.500000000000000000e+01 2.600000000000000000e+01 3.900000000000000000e+01 3.000000000000000000e+01 1.900000000000000000e+01 4.000000000000000000e+01 3.100000000000000000e+01 2.800000000000000000e+01 2.800000000000000000e+01 2.700000000000000000e+01 3.300000000000000000e+01 2.900000000000000000e+01 2.600000000000000000e+01 2.600000000000000000e+01 2.400000000000000000e+01 3.500000000000000000e+01 1.500000000000000000e+01 1.600000000000000000e+01 2.600000000000000000e+01 3.200000000000000000e+01 1.900000000000000000e+01 3.800000000000000000e+01 2.900000000000000000e+01 2.400000000000000000e+01 3.400000000000000000e+01 2.300000000000000000e+01 2.500000000000000000e+01 2.000000000000000000e+01 3.000000000000000000e+01 4.100000000000000000e+01 3.500000000000000000e+01 3.600000000000000000e+01 2.300000000000000000e+01 3.600000000000000000e+01 2.100000000000000000e+01 2.900000000000000000e+01 2.900000000000000000e+01 2.900000000000000000e+01 2.800000000000000000e+01 2.500000000000000000e+01 3.400000000000000000e+01 2.900000000000000000e+01 2.400000000000000000e+01 3.400000000000000000e+01 2.900000000000000000e+01 2.100000000000000000e+01 2.400000000000000000e+01 3.600000000000000000e+01 3.600000000000000000e+01 2.600000000000000000e+01 1.800000000000000000e+01 3.200000000000000000e+01 2.600000000000000000e+01 2.400000000000000000e+01 2.600000000000000000e+01 2.900000000000000000e+01 2.600000000000000000e+01 1.600000000000000000e+01 2.600000000000000000e+01 2.400000000000000000e+01 2.800000000000000000e+01 2.600000000000000000e+01 2.400000000000000000e+01 2.100000000000000000e+01 1.700000000000000000e+01 2.500000000000000000e+01 2.900000000000000000e+01 3.000000000000000000e+01 3.600000000000000000e+01 3.000000000000000000e+01 3.700000000000000000e+01 3.900000000000000000e+01 2.700000000000000000e+01 2.300000000000000000e+01 3.300000000000000000e+01 2.300000000000000000e+01 2.600000000000000000e+01 3.900000000000000000e+01 3.000000000000000000e+01 4.300000000000000000e+01 1.800000000000000000e+01 1.300000000000000000e+01 2.100000000000000000e+01 3.700000000000000000e+01 2.100000000000000000e+01 2.500000000000000000e+01 2.700000000000000000e+01 2.400000000000000000e+01 3.300000000000000000e+01 1.600000000000000000e+01 2.300000000000000000e+01 3.200000000000000000e+01 2.700000000000000000e+01 4.500000000000000000e+01 3.400000000000000000e+01 2.800000000000000000e+01 2.100000000000000000e+01 2.900000000000000000e+01 4.100000000000000000e+01 2.600000000000000000e+01 2.100000000000000000e+01 2.400000000000000000e+01 2.500000000000000000e+01 2.300000000000000000e+01 2.800000000000000000e+01 1.900000000000000000e+01 3.600000000000000000e+01 3.400000000000000000e+01 2.100000000000000000e+01 2.400000000000000000e+01 2.800000000000000000e+01 3.400000000000000000e+01 2.200000000000000000e+01 1.800000000000000000e+01 1.400000000000000000e+01 3.300000000000000000e+01 2.300000000000000000e+01 2.500000000000000000e+01 2.000000000000000000e+01 2.200000000000000000e+01 3.700000000000000000e+01 2.000000000000000000e+01 3.100000000000000000e+01 2.500000000000000000e+01 2.800000000000000000e+01 1.700000000000000000e+01 2.000000000000000000e+01 1.900000000000000000e+01 3.900000000000000000e+01 2.100000000000000000e+01 2.500000000000000000e+01 3.200000000000000000e+01 1.800000000000000000e+01 2.900000000000000000e+01 2.400000000000000000e+01 2.600000000000000000e+01 3.500000000000000000e+01 3.100000000000000000e+01 3.100000000000000000e+01 3.400000000000000000e+01 1.200000000000000000e+01 2.800000000000000000e+01 3.100000000000000000e+01 2.300000000000000000e+01 3.000000000000000000e+01 3.400000000000000000e+01 4.000000000000000000e+01 2.600000000000000000e+01 4.600000000000000000e+01 1.900000000000000000e+01 3.400000000000000000e+01 2.600000000000000000e+01 2.000000000000000000e+01 2.400000000000000000e+01 2.500000000000000000e+01 2.800000000000000000e+01 3.000000000000000000e+01 2.800000000000000000e+01 2.600000000000000000e+01 3.700000000000000000e+01 2.800000000000000000e+01 3.300000000000000000e+01 1.200000000000000000e+01 2.300000000000000000e+01 3.100000000000000000e+01 1.900000000000000000e+01 3.700000000000000000e+01 2.100000000000000000e+01 3.100000000000000000e+01 3.500000000000000000e+01 2.300000000000000000e+01 3.300000000000000000e+01 2.500000000000000000e+01 3.200000000000000000e+01 4.600000000000000000e+01 2.500000000000000000e+01 3.000000000000000000e+01 4.300000000000000000e+01 3.500000000000000000e+01 2.500000000000000000e+01 2.900000000000000000e+01 3.300000000000000000e+01 2.400000000000000000e+01 3.200000000000000000e+01 2.700000000000000000e+01 2.100000000000000000e+01 3.600000000000000000e+01 3.200000000000000000e+01 3.100000000000000000e+01 2.500000000000000000e+01 2.900000000000000000e+01 2.500000000000000000e+01 1.300000000000000000e+01 2.000000000000000000e+01 2.200000000000000000e+01 2.600000000000000000e+01 3.200000000000000000e+01 2.400000000000000000e+01 2.200000000000000000e+01 4.600000000000000000e+01 4.400000000000000000e+01 3.100000000000000000e+01 3.000000000000000000e+01 3.800000000000000000e+01 2.000000000000000000e+01 2.600000000000000000e+01 3.300000000000000000e+01 3.400000000000000000e+01 2.000000000000000000e+01 1.900000000000000000e+01 2.800000000000000000e+01 3.600000000000000000e+01 2.800000000000000000e+01 2.600000000000000000e+01 3.100000000000000000e+01 1.600000000000000000e+01 2.600000000000000000e+01 3.400000000000000000e+01 2.500000000000000000e+01 2.700000000000000000e+01 1.300000000000000000e+01 2.800000000000000000e+01 1.000000000000000000e+01 2.500000000000000000e+01 2.100000000000000000e+01 3.300000000000000000e+01 3.100000000000000000e+01 2.400000000000000000e+01 2.100000000000000000e+01 3.000000000000000000e+01 3.200000000000000000e+01 1.900000000000000000e+01 2.900000000000000000e+01 4.000000000000000000e+01 2.200000000000000000e+01 3.800000000000000000e+01 2.700000000000000000e+01 2.400000000000000000e+01 3.300000000000000000e+01 3.800000000000000000e+01 3.300000000000000000e+01 2.600000000000000000e+01 3.500000000000000000e+01 3.700000000000000000e+01 2.100000000000000000e+01 2.900000000000000000e+01 2.400000000000000000e+01 2.900000000000000000e+01 3.800000000000000000e+01 2.100000000000000000e+01 2.700000000000000000e+01 2.800000000000000000e+01 2.900000000000000000e+01 2.300000000000000000e+01 3.600000000000000000e+01 3.500000000000000000e+01 3.500000000000000000e+01 2.700000000000000000e+01 2.700000000000000000e+01 2.400000000000000000e+01 1.600000000000000000e+01 2.800000000000000000e+01 3.500000000000000000e+01 3.100000000000000000e+01 2.400000000000000000e+01 3.400000000000000000e+01 1.900000000000000000e+01 2.300000000000000000e+01 3.800000000000000000e+01 2.400000000000000000e+01 3.500000000000000000e+01 2.300000000000000000e+01 1.500000000000000000e+01 2.600000000000000000e+01 1.900000000000000000e+01 2.300000000000000000e+01 4.700000000000000000e+01 3.500000000000000000e+01 2.700000000000000000e+01 2.700000000000000000e+01 2.200000000000000000e+01 4.900000000000000000e+01 2.200000000000000000e+01 2.500000000000000000e+01 3.100000000000000000e+01 2.500000000000000000e+01 2.900000000000000000e+01 3.500000000000000000e+01 2.400000000000000000e+01 3.800000000000000000e+01 3.600000000000000000e+01 2.200000000000000000e+01 2.600000000000000000e+01 2.900000000000000000e+01 2.100000000000000000e+01 3.800000000000000000e+01 3.400000000000000000e+01 2.900000000000000000e+01 3.400000000000000000e+01 1.500000000000000000e+01 3.400000000000000000e+01 3.800000000000000000e+01 3.100000000000000000e+01 2.800000000000000000e+01 3.700000000000000000e+01 3.400000000000000000e+01 2.500000000000000000e+01 1.600000000000000000e+01 3.200000000000000000e+01 3.100000000000000000e+01 2.800000000000000000e+01 3.700000000000000000e+01 3.100000000000000000e+01 3.100000000000000000e+01 2.500000000000000000e+01 2.300000000000000000e+01 3.900000000000000000e+01 2.100000000000000000e+01 3.200000000000000000e+01 2.900000000000000000e+01 3.400000000000000000e+01 1.300000000000000000e+01 2.600000000000000000e+01 3.100000000000000000e+01 3.000000000000000000e+01 2.600000000000000000e+01 3.800000000000000000e+01 2.900000000000000000e+01 2.300000000000000000e+01 2.800000000000000000e+01 3.500000000000000000e+01 2.900000000000000000e+01 2.600000000000000000e+01 3.400000000000000000e+01 3.000000000000000000e+01 2.500000000000000000e+01 3.200000000000000000e+01 2.600000000000000000e+01 2.500000000000000000e+01 1.400000000000000000e+01 3.900000000000000000e+01 2.200000000000000000e+01 1.700000000000000000e+01 1.500000000000000000e+01 1.800000000000000000e+01 3.300000000000000000e+01 3.500000000000000000e+01 3.000000000000000000e+01 3.900000000000000000e+01 4.300000000000000000e+01 2.100000000000000000e+01 2.500000000000000000e+01 4.500000000000000000e+01 3.300000000000000000e+01 1.800000000000000000e+01 2.600000000000000000e+01 1.900000000000000000e+01 2.200000000000000000e+01 2.600000000000000000e+01 1.800000000000000000e+01 2.300000000000000000e+01 3.700000000000000000e+01 2.900000000000000000e+01 2.800000000000000000e+01 1.200000000000000000e+01 2.500000000000000000e+01 2.600000000000000000e+01 2.800000000000000000e+01 3.000000000000000000e+01 2.900000000000000000e+01 2.800000000000000000e+01 2.500000000000000000e+01 3.300000000000000000e+01 3.700000000000000000e+01 4.500000000000000000e+01 1.800000000000000000e+01 4.200000000000000000e+01 3.100000000000000000e+01 1.900000000000000000e+01 2.700000000000000000e+01 2.800000000000000000e+01 3.300000000000000000e+01 4.000000000000000000e+01 3.300000000000000000e+01 2.100000000000000000e+01 2.400000000000000000e+01 2.000000000000000000e+01 1.600000000000000000e+01 3.900000000000000000e+01 2.200000000000000000e+01 2.500000000000000000e+01 3.100000000000000000e+01 3.300000000000000000e+01 2.400000000000000000e+01 1.900000000000000000e+01 2.900000000000000000e+01 3.000000000000000000e+01 3.000000000000000000e+01 1.800000000000000000e+01 3.200000000000000000e+01 3.800000000000000000e+01 3.100000000000000000e+01 4.100000000000000000e+01 3.000000000000000000e+01 1.200000000000000000e+01 2.900000000000000000e+01 2.900000000000000000e+01 2.300000000000000000e+01 2.100000000000000000e+01 3.100000000000000000e+01 3.200000000000000000e+01 2.800000000000000000e+01 3.300000000000000000e+01 3.200000000000000000e+01 2.000000000000000000e+01 1.800000000000000000e+01 2.800000000000000000e+01 2.600000000000000000e+01 3.300000000000000000e+01 3.000000000000000000e+01 2.800000000000000000e+01 3.200000000000000000e+01 2.200000000000000000e+01 2.700000000000000000e+01 2.500000000000000000e+01 2.000000000000000000e+01 3.600000000000000000e+01 3.100000000000000000e+01 3.300000000000000000e+01 4.300000000000000000e+01 1.900000000000000000e+01 4.700000000000000000e+01 1.600000000000000000e+01 2.900000000000000000e+01 3.200000000000000000e+01 4.600000000000000000e+01 2.100000000000000000e+01 5.000000000000000000e+01 2.700000000000000000e+01 2.300000000000000000e+01 4.200000000000000000e+01 3.500000000000000000e+01 2.600000000000000000e+01 3.100000000000000000e+01 2.500000000000000000e+01 3.200000000000000000e+01 2.700000000000000000e+01 3.700000000000000000e+01 2.700000000000000000e+01 4.000000000000000000e+01 2.800000000000000000e+01 1.300000000000000000e+01 3.100000000000000000e+01 2.800000000000000000e+01 1.400000000000000000e+01 3.800000000000000000e+01 2.500000000000000000e+01 4.300000000000000000e+01 4.200000000000000000e+01 3.400000000000000000e+01 1.900000000000000000e+01 3.700000000000000000e+01 2.700000000000000000e+01 3.600000000000000000e+01 2.600000000000000000e+01 3.000000000000000000e+01 2.600000000000000000e+01 3.700000000000000000e+01 3.000000000000000000e+01 2.700000000000000000e+01 2.400000000000000000e+01 3.000000000000000000e+01 3.100000000000000000e+01 2.700000000000000000e+01 3.600000000000000000e+01 2.200000000000000000e+01 1.900000000000000000e+01 3.000000000000000000e+01 3.800000000000000000e+01 1.700000000000000000e+01 3.300000000000000000e+01 3.200000000000000000e+01 2.300000000000000000e+01 3.900000000000000000e+01 3.500000000000000000e+01 3.100000000000000000e+01 1.800000000000000000e+01 3.000000000000000000e+01 3.400000000000000000e+01 3.800000000000000000e+01 1.500000000000000000e+01 4.200000000000000000e+01 1.200000000000000000e+01 2.500000000000000000e+01 2.300000000000000000e+01 3.500000000000000000e+01 3.100000000000000000e+01 3.600000000000000000e+01 3.000000000000000000e+01 2.600000000000000000e+01 2.900000000000000000e+01 2.700000000000000000e+01 3.200000000000000000e+01 3.200000000000000000e+01 2.900000000000000000e+01 3.300000000000000000e+01 3.300000000000000000e+01 1.700000000000000000e+01 2.500000000000000000e+01 2.100000000000000000e+01 3.200000000000000000e+01 2.700000000000000000e+01 1.900000000000000000e+01 4.400000000000000000e+01 2.900000000000000000e+01 3.200000000000000000e+01 3.900000000000000000e+01 2.500000000000000000e+01 2.500000000000000000e+01 1.900000000000000000e+01 2.800000000000000000e+01 3.200000000000000000e+01 3.400000000000000000e+01 3.400000000000000000e+01 2.900000000000000000e+01 4.100000000000000000e+01 2.800000000000000000e+01 2.800000000000000000e+01 2.700000000000000000e+01 2.900000000000000000e+01 2.800000000000000000e+01 3.200000000000000000e+01 3.400000000000000000e+01 1.300000000000000000e+01 4.200000000000000000e+01 1.800000000000000000e+01 2.700000000000000000e+01 4.100000000000000000e+01 2.900000000000000000e+01 7.000000000000000000e+00 3.200000000000000000e+01 3.200000000000000000e+01 1.600000000000000000e+01 2.800000000000000000e+01 1.900000000000000000e+01 3.800000000000000000e+01 3.400000000000000000e+01 1.900000000000000000e+01 2.400000000000000000e+01 3.200000000000000000e+01 2.300000000000000000e+01 2.900000000000000000e+01 1.900000000000000000e+01 3.500000000000000000e+01 2.500000000000000000e+01 1.800000000000000000e+01 3.300000000000000000e+01 2.900000000000000000e+01 2.100000000000000000e+01 3.300000000000000000e+01 3.800000000000000000e+01 3.500000000000000000e+01 2.200000000000000000e+01 2.200000000000000000e+01 2.800000000000000000e+01 2.600000000000000000e+01 3.800000000000000000e+01 2.500000000000000000e+01 4.200000000000000000e+01 2.400000000000000000e+01 3.800000000000000000e+01 3.100000000000000000e+01 2.800000000000000000e+01 3.500000000000000000e+01 3.100000000000000000e+01 2.300000000000000000e+01 2.500000000000000000e+01 2.100000000000000000e+01 4.000000000000000000e+01 2.300000000000000000e+01 2.500000000000000000e+01 2.300000000000000000e+01 1.900000000000000000e+01 3.900000000000000000e+01 1.900000000000000000e+01 3.200000000000000000e+01 2.200000000000000000e+01 3.400000000000000000e+01 2.000000000000000000e+01 3.300000000000000000e+01 3.200000000000000000e+01 3.000000000000000000e+01 3.500000000000000000e+01 3.000000000000000000e+01 2.600000000000000000e+01 3.200000000000000000e+01 2.700000000000000000e+01 3.700000000000000000e+01 3.700000000000000000e+01 2.800000000000000000e+01 2.900000000000000000e+01 2.500000000000000000e+01 2.300000000000000000e+01 2.100000000000000000e+01 2.600000000000000000e+01 2.300000000000000000e+01 2.200000000000000000e+01 1.800000000000000000e+01 2.300000000000000000e+01 3.200000000000000000e+01 2.000000000000000000e+01 2.400000000000000000e+01 3.000000000000000000e+01 3.700000000000000000e+01 2.900000000000000000e+01 2.400000000000000000e+01 3.000000000000000000e+01 3.200000000000000000e+01 2.500000000000000000e+01 2.600000000000000000e+01 3.200000000000000000e+01 2.500000000000000000e+01 2.100000000000000000e+01 3.000000000000000000e+01 3.700000000000000000e+01 2.600000000000000000e+01 2.700000000000000000e+01 3.000000000000000000e+01 2.200000000000000000e+01 2.500000000000000000e+01 2.500000000000000000e+01 3.000000000000000000e+01 3.000000000000000000e+01 2.500000000000000000e+01 2.500000000000000000e+01 2.900000000000000000e+01 2.500000000000000000e+01 2.700000000000000000e+01 2.500000000000000000e+01 2.500000000000000000e+01 3.900000000000000000e+01 2.200000000000000000e+01 3.300000000000000000e+01 2.500000000000000000e+01 2.900000000000000000e+01 3.000000000000000000e+01 3.000000000000000000e+01 1.900000000000000000e+01 3.100000000000000000e+01 2.800000000000000000e+01 3.900000000000000000e+01 1.700000000000000000e+01 2.600000000000000000e+01 3.100000000000000000e+01 2.200000000000000000e+01 3.900000000000000000e+01 2.900000000000000000e+01 2.700000000000000000e+01 2.400000000000000000e+01 3.600000000000000000e+01 3.000000000000000000e+01 2.800000000000000000e+01 3.800000000000000000e+01 2.400000000000000000e+01 2.900000000000000000e+01 2.400000000000000000e+01 2.900000000000000000e+01 3.500000000000000000e+01 2.800000000000000000e+01 2.900000000000000000e+01 9.000000000000000000e+00 2.800000000000000000e+01 2.900000000000000000e+01 3.100000000000000000e+01 2.600000000000000000e+01 2.600000000000000000e+01 2.500000000000000000e+01 3.100000000000000000e+01 3.800000000000000000e+01 2.400000000000000000e+01 3.200000000000000000e+01 1.700000000000000000e+01 3.700000000000000000e+01 3.300000000000000000e+01 2.700000000000000000e+01 2.800000000000000000e+01 2.400000000000000000e+01 3.000000000000000000e+01 3.100000000000000000e+01 4.500000000000000000e+01 3.600000000000000000e+01 4.300000000000000000e+01 2.900000000000000000e+01 2.200000000000000000e+01 3.300000000000000000e+01 2.900000000000000000e+01 2.300000000000000000e+01 1.900000000000000000e+01 2.700000000000000000e+01 3.200000000000000000e+01 3.300000000000000000e+01 3.700000000000000000e+01 1.400000000000000000e+01 2.700000000000000000e+01 2.000000000000000000e+01 3.100000000000000000e+01 2.500000000000000000e+01 2.900000000000000000e+01 3.400000000000000000e+01 2.500000000000000000e+01 1.600000000000000000e+01 4.600000000000000000e+01 2.700000000000000000e+01 2.000000000000000000e+01 3.500000000000000000e+01 2.900000000000000000e+01 1.800000000000000000e+01 3.400000000000000000e+01 2.700000000000000000e+01 2.700000000000000000e+01 3.600000000000000000e+01 3.000000000000000000e+01 2.400000000000000000e+01 3.500000000000000000e+01 1.500000000000000000e+01 3.400000000000000000e+01 2.900000000000000000e+01 3.900000000000000000e+01 3.500000000000000000e+01 3.700000000000000000e+01 3.200000000000000000e+01 3.400000000000000000e+01 3.900000000000000000e+01 3.200000000000000000e+01 3.700000000000000000e+01 3.200000000000000000e+01 1.700000000000000000e+01 2.200000000000000000e+01 2.600000000000000000e+01 3.400000000000000000e+01 3.300000000000000000e+01 2.600000000000000000e+01 3.400000000000000000e+01 2.700000000000000000e+01 3.600000000000000000e+01 2.800000000000000000e+01 2.500000000000000000e+01 2.200000000000000000e+01 2.000000000000000000e+01 2.800000000000000000e+01 3.000000000000000000e+01 3.900000000000000000e+01 3.700000000000000000e+01 2.400000000000000000e+01 3.900000000000000000e+01 2.700000000000000000e+01 2.000000000000000000e+01 1.800000000000000000e+01 2.700000000000000000e+01 3.100000000000000000e+01 2.800000000000000000e+01 2.500000000000000000e+01 3.100000000000000000e+01 2.200000000000000000e+01 2.300000000000000000e+01 1.000000000000000000e+01 1.300000000000000000e+01 2.800000000000000000e+01 3.500000000000000000e+01 4.200000000000000000e+01 1.300000000000000000e+01 2.500000000000000000e+01 4.400000000000000000e+01 3.000000000000000000e+01 3.800000000000000000e+01 1.500000000000000000e+01 5.200000000000000000e+01 3.200000000000000000e+01 2.700000000000000000e+01 2.500000000000000000e+01 3.200000000000000000e+01 2.700000000000000000e+01 2.300000000000000000e+01 2.100000000000000000e+01 3.800000000000000000e+01 3.000000000000000000e+01 3.000000000000000000e+01 3.300000000000000000e+01 3.700000000000000000e+01 3.200000000000000000e+01 2.100000000000000000e+01 3.700000000000000000e+01 3.400000000000000000e+01 3.500000000000000000e+01 3.600000000000000000e+01 2.400000000000000000e+01 2.900000000000000000e+01 1.900000000000000000e+01 3.200000000000000000e+01 3.000000000000000000e+01 2.300000000000000000e+01 2.900000000000000000e+01 2.500000000000000000e+01 3.100000000000000000e+01 3.200000000000000000e+01 3.300000000000000000e+01 1.900000000000000000e+01 2.600000000000000000e+01 3.200000000000000000e+01 4.500000000000000000e+01 2.800000000000000000e+01 6.100000000000000000e+01 2.800000000000000000e+01 1.800000000000000000e+01 1.100000000000000000e+01 3.600000000000000000e+01 3.100000000000000000e+01 3.100000000000000000e+01 2.600000000000000000e+01 3.000000000000000000e+01 3.000000000000000000e+01 2.100000000000000000e+01 3.300000000000000000e+01 2.700000000000000000e+01 2.700000000000000000e+01 3.500000000000000000e+01 2.100000000000000000e+01 1.500000000000000000e+01 3.200000000000000000e+01 2.300000000000000000e+01 4.100000000000000000e+01 1.800000000000000000e+01 3.200000000000000000e+01 2.200000000000000000e+01 2.100000000000000000e+01 3.000000000000000000e+01 2.500000000000000000e+01 4.300000000000000000e+01 3.200000000000000000e+01 2.900000000000000000e+01 3.300000000000000000e+01 3.300000000000000000e+01 2.700000000000000000e+01 4.200000000000000000e+01 4.300000000000000000e+01 3.200000000000000000e+01 2.100000000000000000e+01 2.700000000000000000e+01 2.800000000000000000e+01 2.600000000000000000e+01 3.500000000000000000e+01 4.900000000000000000e+01 3.500000000000000000e+01 3.300000000000000000e+01 3.800000000000000000e+01 3.700000000000000000e+01 1.800000000000000000e+01 3.300000000000000000e+01 2.600000000000000000e+01 2.000000000000000000e+01 3.000000000000000000e+01 3.500000000000000000e+01 3.400000000000000000e+01 2.200000000000000000e+01 2.200000000000000000e+01 2.800000000000000000e+01 3.400000000000000000e+01 4.000000000000000000e+01 2.800000000000000000e+01 2.700000000000000000e+01 2.700000000000000000e+01 3.400000000000000000e+01 1.800000000000000000e+01 3.100000000000000000e+01 3.300000000000000000e+01 1.900000000000000000e+01 3.500000000000000000e+01 3.500000000000000000e+01 4.600000000000000000e+01 2.500000000000000000e+01 2.100000000000000000e+01 4.600000000000000000e+01 3.100000000000000000e+01 2.700000000000000000e+01 2.400000000000000000e+01 3.300000000000000000e+01 2.600000000000000000e+01 3.200000000000000000e+01 3.000000000000000000e+01 3.300000000000000000e+01 3.400000000000000000e+01 1.400000000000000000e+01 1.100000000000000000e+01 3.300000000000000000e+01 3.400000000000000000e+01 3.900000000000000000e+01 2.700000000000000000e+01 3.000000000000000000e+01 2.800000000000000000e+01 3.600000000000000000e+01 2.300000000000000000e+01 2.800000000000000000e+01 2.700000000000000000e+01 2.800000000000000000e+01 2.700000000000000000e+01 3.500000000000000000e+01 2.800000000000000000e+01 3.400000000000000000e+01 3.100000000000000000e+01 2.700000000000000000e+01 3.800000000000000000e+01 2.300000000000000000e+01 3.900000000000000000e+01 4.100000000000000000e+01 2.000000000000000000e+01 3.600000000000000000e+01 3.500000000000000000e+01 4.200000000000000000e+01 2.500000000000000000e+01 2.100000000000000000e+01 2.800000000000000000e+01 3.900000000000000000e+01 3.100000000000000000e+01 3.200000000000000000e+01 2.600000000000000000e+01 4.100000000000000000e+01 3.000000000000000000e+01 3.000000000000000000e+01 3.200000000000000000e+01 3.700000000000000000e+01 3.600000000000000000e+01 2.300000000000000000e+01 3.200000000000000000e+01 3.300000000000000000e+01 3.700000000000000000e+01 3.300000000000000000e+01 3.100000000000000000e+01 2.000000000000000000e+01 3.600000000000000000e+01 4.000000000000000000e+01 3.600000000000000000e+01 2.300000000000000000e+01 2.600000000000000000e+01 3.100000000000000000e+01 2.300000000000000000e+01 2.900000000000000000e+01 2.500000000000000000e+01 3.200000000000000000e+01 2.000000000000000000e+01 3.000000000000000000e+01 2.700000000000000000e+01 3.600000000000000000e+01 2.100000000000000000e+01 2.400000000000000000e+01 3.200000000000000000e+01 3.200000000000000000e+01 3.300000000000000000e+01 1.600000000000000000e+01 2.500000000000000000e+01 3.400000000000000000e+01 2.300000000000000000e+01 2.600000000000000000e+01 3.600000000000000000e+01 1.700000000000000000e+01 2.200000000000000000e+01 2.300000000000000000e+01 3.400000000000000000e+01 2.500000000000000000e+01 1.900000000000000000e+01 3.300000000000000000e+01 3.700000000000000000e+01 1.600000000000000000e+01 2.800000000000000000e+01 3.900000000000000000e+01 1.900000000000000000e+01 3.100000000000000000e+01 3.000000000000000000e+01 2.700000000000000000e+01 3.500000000000000000e+01 2.600000000000000000e+01 2.400000000000000000e+01 3.900000000000000000e+01 2.800000000000000000e+01 3.800000000000000000e+01 2.600000000000000000e+01 2.600000000000000000e+01 3.800000000000000000e+01 2.200000000000000000e+01 1.900000000000000000e+01 4.500000000000000000e+01 3.500000000000000000e+01 2.700000000000000000e+01 3.200000000000000000e+01 1.600000000000000000e+01 2.100000000000000000e+01 2.600000000000000000e+01 3.700000000000000000e+01 2.800000000000000000e+01 3.300000000000000000e+01 3.000000000000000000e+01 2.900000000000000000e+01 4.100000000000000000e+01 3.000000000000000000e+01 2.300000000000000000e+01 3.900000000000000000e+01 1.500000000000000000e+01 2.700000000000000000e+01 3.000000000000000000e+01 2.700000000000000000e+01 3.300000000000000000e+01 3.100000000000000000e+01 2.900000000000000000e+01 2.900000000000000000e+01 2.400000000000000000e+01 3.100000000000000000e+01 2.300000000000000000e+01 2.300000000000000000e+01 3.300000000000000000e+01 1.000000000000000000e+01 2.900000000000000000e+01 1.100000000000000000e+01 3.100000000000000000e+01 3.700000000000000000e+01 1.700000000000000000e+01 2.300000000000000000e+01 2.300000000000000000e+01 3.200000000000000000e+01 1.300000000000000000e+01 3.200000000000000000e+01 2.700000000000000000e+01 2.600000000000000000e+01 2.300000000000000000e+01 2.700000000000000000e+01 3.200000000000000000e+01 3.500000000000000000e+01 3.700000000000000000e+01 2.700000000000000000e+01 2.700000000000000000e+01 4.100000000000000000e+01 2.600000000000000000e+01 3.600000000000000000e+01 1.900000000000000000e+01 2.700000000000000000e+01 4.500000000000000000e+01 4.100000000000000000e+01 4.300000000000000000e+01 2.800000000000000000e+01 2.900000000000000000e+01 2.100000000000000000e+01 2.000000000000000000e+01 2.800000000000000000e+01 2.100000000000000000e+01 2.200000000000000000e+01 3.300000000000000000e+01 2.900000000000000000e+01 2.800000000000000000e+01 1.900000000000000000e+01 3.000000000000000000e+01 2.800000000000000000e+01 3.500000000000000000e+01 3.100000000000000000e+01 2.000000000000000000e+01 2.500000000000000000e+01 3.500000000000000000e+01 1.900000000000000000e+01 3.000000000000000000e+01 2.300000000000000000e+01 3.200000000000000000e+01 3.800000000000000000e+01 2.600000000000000000e+01 2.700000000000000000e+01 2.600000000000000000e+01 2.300000000000000000e+01 1.500000000000000000e+01 2.600000000000000000e+01 3.800000000000000000e+01 2.500000000000000000e+01 2.600000000000000000e+01 2.500000000000000000e+01 2.500000000000000000e+01 2.900000000000000000e+01 3.300000000000000000e+01 4.900000000000000000e+01 2.800000000000000000e+01 2.800000000000000000e+01 3.400000000000000000e+01 1.900000000000000000e+01 3.200000000000000000e+01 4.600000000000000000e+01 2.600000000000000000e+01 3.500000000000000000e+01 2.400000000000000000e+01 2.200000000000000000e+01 4.300000000000000000e+01 3.200000000000000000e+01 3.700000000000000000e+01 2.000000000000000000e+01 2.400000000000000000e+01 4.100000000000000000e+01 2.800000000000000000e+01 2.000000000000000000e+01 3.700000000000000000e+01 3.600000000000000000e+01 3.400000000000000000e+01 2.000000000000000000e+01 3.400000000000000000e+01 2.900000000000000000e+01 3.000000000000000000e+01 3.500000000000000000e+01 2.300000000000000000e+01 2.600000000000000000e+01 2.600000000000000000e+01 3.200000000000000000e+01 3.000000000000000000e+01 2.600000000000000000e+01 3.500000000000000000e+01 2.100000000000000000e+01 3.200000000000000000e+01 3.700000000000000000e+01 3.800000000000000000e+01 3.500000000000000000e+01 2.600000000000000000e+01 3.100000000000000000e+01 3.000000000000000000e+01 3.000000000000000000e+01 2.300000000000000000e+01 3.800000000000000000e+01 3.100000000000000000e+01 2.800000000000000000e+01 3.900000000000000000e+01 3.000000000000000000e+01 3.100000000000000000e+01 3.800000000000000000e+01 3.000000000000000000e+01 1.100000000000000000e+01 3.300000000000000000e+01 4.000000000000000000e+01 3.900000000000000000e+01 2.500000000000000000e+01 3.500000000000000000e+01 4.000000000000000000e+01 3.100000000000000000e+01 2.500000000000000000e+01 2.700000000000000000e+01 2.300000000000000000e+01 2.300000000000000000e+01 1.900000000000000000e+01 3.100000000000000000e+01 2.800000000000000000e+01 3.500000000000000000e+01 2.700000000000000000e+01 3.200000000000000000e+01 2.700000000000000000e+01 2.200000000000000000e+01 1.600000000000000000e+01 4.000000000000000000e+01 3.300000000000000000e+01 2.500000000000000000e+01 2.800000000000000000e+01 1.300000000000000000e+01 3.300000000000000000e+01 2.600000000000000000e+01 3.100000000000000000e+01 2.400000000000000000e+01 1.500000000000000000e+01 2.900000000000000000e+01 2.000000000000000000e+01 2.100000000000000000e+01 3.200000000000000000e+01 2.400000000000000000e+01 2.800000000000000000e+01 1.900000000000000000e+01 3.500000000000000000e+01 3.100000000000000000e+01 1.400000000000000000e+01 2.200000000000000000e+01 1.000000000000000000e+01 4.000000000000000000e+01 2.300000000000000000e+01 2.800000000000000000e+01 2.900000000000000000e+01 3.100000000000000000e+01 3.500000000000000000e+01 3.100000000000000000e+01 3.600000000000000000e+01 2.200000000000000000e+01 2.900000000000000000e+01 3.100000000000000000e+01 3.300000000000000000e+01 4.200000000000000000e+01 3.500000000000000000e+01 2.300000000000000000e+01 1.400000000000000000e+01 2.800000000000000000e+01 3.500000000000000000e+01 2.500000000000000000e+01 2.400000000000000000e+01 3.100000000000000000e+01 3.300000000000000000e+01 3.400000000000000000e+01 3.800000000000000000e+01 3.700000000000000000e+01 3.300000000000000000e+01 1.300000000000000000e+01 2.900000000000000000e+01 2.800000000000000000e+01 2.800000000000000000e+01 3.100000000000000000e+01 2.400000000000000000e+01 3.000000000000000000e+01 2.600000000000000000e+01 3.500000000000000000e+01 3.600000000000000000e+01 3.000000000000000000e+01 2.300000000000000000e+01 2.800000000000000000e+01 4.300000000000000000e+01 3.200000000000000000e+01 1.800000000000000000e+01 3.000000000000000000e+01 2.400000000000000000e+01 3.000000000000000000e+01 2.800000000000000000e+01 3.400000000000000000e+01 2.700000000000000000e+01 2.100000000000000000e+01 2.600000000000000000e+01 2.200000000000000000e+01 3.600000000000000000e+01 2.300000000000000000e+01 2.100000000000000000e+01 4.200000000000000000e+01 2.700000000000000000e+01 2.100000000000000000e+01 2.200000000000000000e+01 2.500000000000000000e+01 3.200000000000000000e+01 3.600000000000000000e+01 4.000000000000000000e+01 3.400000000000000000e+01 3.500000000000000000e+01 3.500000000000000000e+01 2.200000000000000000e+01 2.400000000000000000e+01 3.200000000000000000e+01 2.300000000000000000e+01 3.900000000000000000e+01 4.500000000000000000e+01 3.600000000000000000e+01 3.100000000000000000e+01 2.900000000000000000e+01 3.100000000000000000e+01 3.200000000000000000e+01 2.100000000000000000e+01 3.000000000000000000e+01 1.500000000000000000e+01 2.300000000000000000e+01 3.400000000000000000e+01 3.100000000000000000e+01 3.600000000000000000e+01 3.000000000000000000e+01 4.400000000000000000e+01 2.200000000000000000e+01 3.200000000000000000e+01 2.900000000000000000e+01 3.200000000000000000e+01 2.600000000000000000e+01 1.600000000000000000e+01 3.600000000000000000e+01 2.500000000000000000e+01 2.800000000000000000e+01 2.500000000000000000e+01 2.100000000000000000e+01 3.300000000000000000e+01 3.000000000000000000e+01 3.400000000000000000e+01 2.000000000000000000e+01 2.200000000000000000e+01 3.200000000000000000e+01 3.800000000000000000e+01 3.800000000000000000e+01 3.600000000000000000e+01 3.500000000000000000e+01 2.900000000000000000e+01 3.100000000000000000e+01 3.800000000000000000e+01 3.000000000000000000e+01 3.400000000000000000e+01 2.200000000000000000e+01 2.300000000000000000e+01 3.500000000000000000e+01 4.200000000000000000e+01 2.600000000000000000e+01 2.800000000000000000e+01 1.800000000000000000e+01 2.400000000000000000e+01 2.500000000000000000e+01 3.200000000000000000e+01 2.700000000000000000e+01 2.200000000000000000e+01 2.900000000000000000e+01 3.500000000000000000e+01 1.700000000000000000e+01 1.500000000000000000e+01 3.900000000000000000e+01 3.000000000000000000e+01 3.200000000000000000e+01 2.100000000000000000e+01 3.500000000000000000e+01 2.700000000000000000e+01 2.400000000000000000e+01 1.600000000000000000e+01 2.500000000000000000e+01 2.100000000000000000e+01 3.000000000000000000e+01 3.000000000000000000e+01 2.800000000000000000e+01 2.300000000000000000e+01 2.500000000000000000e+01 3.000000000000000000e+01 2.000000000000000000e+01 3.100000000000000000e+01 2.700000000000000000e+01 2.500000000000000000e+01 2.300000000000000000e+01 1.700000000000000000e+01 2.900000000000000000e+01 3.700000000000000000e+01 3.300000000000000000e+01 1.800000000000000000e+01 3.200000000000000000e+01 2.200000000000000000e+01 2.200000000000000000e+01 2.000000000000000000e+01 2.900000000000000000e+01 3.100000000000000000e+01 3.400000000000000000e+01 2.900000000000000000e+01 2.800000000000000000e+01 3.900000000000000000e+01 4.500000000000000000e+01 3.000000000000000000e+01 2.000000000000000000e+01 3.100000000000000000e+01 2.400000000000000000e+01 3.100000000000000000e+01 4.500000000000000000e+01 2.600000000000000000e+01 2.600000000000000000e+01 3.100000000000000000e+01 2.300000000000000000e+01 3.400000000000000000e+01 4.500000000000000000e+01 2.300000000000000000e+01 3.900000000000000000e+01 3.300000000000000000e+01 2.500000000000000000e+01 2.400000000000000000e+01 3.100000000000000000e+01 2.800000000000000000e+01 4.000000000000000000e+01 3.900000000000000000e+01 2.700000000000000000e+01 3.400000000000000000e+01 3.300000000000000000e+01 2.600000000000000000e+01 3.400000000000000000e+01 1.000000000000000000e+01 3.600000000000000000e+01 2.400000000000000000e+01 1.900000000000000000e+01 2.300000000000000000e+01 3.000000000000000000e+01 3.000000000000000000e+01 2.500000000000000000e+01 3.100000000000000000e+01 2.400000000000000000e+01 3.600000000000000000e+01 2.600000000000000000e+01 3.200000000000000000e+01 4.100000000000000000e+01 2.700000000000000000e+01 1.500000000000000000e+01 4.800000000000000000e+01 2.800000000000000000e+01 2.400000000000000000e+01 3.400000000000000000e+01 3.700000000000000000e+01 2.900000000000000000e+01 4.300000000000000000e+01 2.700000000000000000e+01 2.700000000000000000e+01 1.400000000000000000e+01 3.700000000000000000e+01 3.100000000000000000e+01 2.900000000000000000e+01 3.000000000000000000e+01 3.500000000000000000e+01 2.700000000000000000e+01 2.700000000000000000e+01 1.600000000000000000e+01 3.700000000000000000e+01 1.200000000000000000e+01 1.800000000000000000e+01 9.000000000000000000e+00 2.700000000000000000e+01 2.000000000000000000e+01 3.900000000000000000e+01 3.500000000000000000e+01 3.100000000000000000e+01 2.400000000000000000e+01 2.300000000000000000e+01 2.800000000000000000e+01 2.400000000000000000e+01 2.800000000000000000e+01 3.200000000000000000e+01 2.300000000000000000e+01 2.100000000000000000e+01 4.100000000000000000e+01 3.500000000000000000e+01 3.600000000000000000e+01 2.300000000000000000e+01 2.700000000000000000e+01 2.700000000000000000e+01 3.100000000000000000e+01 3.400000000000000000e+01 3.800000000000000000e+01 2.600000000000000000e+01 3.200000000000000000e+01 2.500000000000000000e+01 2.500000000000000000e+01 3.200000000000000000e+01 4.400000000000000000e+01 3.000000000000000000e+01 3.500000000000000000e+01 2.100000000000000000e+01 2.600000000000000000e+01 2.900000000000000000e+01 2.200000000000000000e+01 2.200000000000000000e+01 4.000000000000000000e+01 3.000000000000000000e+01 3.300000000000000000e+01 2.800000000000000000e+01 1.900000000000000000e+01 3.800000000000000000e+01 2.500000000000000000e+01 2.700000000000000000e+01 4.200000000000000000e+01 3.400000000000000000e+01 2.500000000000000000e+01 3.200000000000000000e+01 3.600000000000000000e+01 4.300000000000000000e+01 2.400000000000000000e+01 3.800000000000000000e+01 3.400000000000000000e+01 2.200000000000000000e+01 2.300000000000000000e+01 3.300000000000000000e+01 2.600000000000000000e+01 2.600000000000000000e+01 2.600000000000000000e+01 3.300000000000000000e+01 3.000000000000000000e+01 2.900000000000000000e+01 3.600000000000000000e+01 3.600000000000000000e+01 2.900000000000000000e+01 6.000000000000000000e+01 3.200000000000000000e+01 2.000000000000000000e+01 2.000000000000000000e+01 2.000000000000000000e+01 3.000000000000000000e+01 2.900000000000000000e+01 2.100000000000000000e+01 2.300000000000000000e+01 2.700000000000000000e+01 2.900000000000000000e+01 2.900000000000000000e+01 2.500000000000000000e+01 2.500000000000000000e+01 2.600000000000000000e+01 1.900000000000000000e+01 3.200000000000000000e+01 2.100000000000000000e+01 3.800000000000000000e+01 3.200000000000000000e+01 3.300000000000000000e+01 4.200000000000000000e+01 2.300000000000000000e+01 3.500000000000000000e+01 2.000000000000000000e+01 4.300000000000000000e+01 2.700000000000000000e+01 2.100000000000000000e+01 2.500000000000000000e+01 2.300000000000000000e+01 2.600000000000000000e+01 2.500000000000000000e+01 2.600000000000000000e+01 2.500000000000000000e+01 2.800000000000000000e+01 2.900000000000000000e+01 3.100000000000000000e+01 4.200000000000000000e+01 3.700000000000000000e+01 3.300000000000000000e+01 2.800000000000000000e+01 3.000000000000000000e+01 3.100000000000000000e+01 3.500000000000000000e+01 3.100000000000000000e+01 1.700000000000000000e+01 2.700000000000000000e+01 2.700000000000000000e+01 3.300000000000000000e+01 3.300000000000000000e+01 2.500000000000000000e+01 2.700000000000000000e+01 3.100000000000000000e+01 1.700000000000000000e+01 2.800000000000000000e+01 2.700000000000000000e+01 1.800000000000000000e+01 2.100000000000000000e+01 3.000000000000000000e+01 1.900000000000000000e+01 4.500000000000000000e+01 3.700000000000000000e+01 2.800000000000000000e+01 3.300000000000000000e+01 2.500000000000000000e+01 3.000000000000000000e+01 3.500000000000000000e+01 3.000000000000000000e+01 3.000000000000000000e+01 3.900000000000000000e+01 2.100000000000000000e+01 2.800000000000000000e+01 3.000000000000000000e+01 3.600000000000000000e+01 1.100000000000000000e+01 3.300000000000000000e+01 2.800000000000000000e+01 2.800000000000000000e+01 1.300000000000000000e+01 2.700000000000000000e+01 2.600000000000000000e+01 3.500000000000000000e+01 2.900000000000000000e+01 2.300000000000000000e+01 3.400000000000000000e+01 2.300000000000000000e+01 3.800000000000000000e+01 3.100000000000000000e+01 1.800000000000000000e+01 2.600000000000000000e+01 4.200000000000000000e+01 3.100000000000000000e+01 1.500000000000000000e+01 3.400000000000000000e+01 1.500000000000000000e+01 2.200000000000000000e+01 3.300000000000000000e+01 1.700000000000000000e+01 3.900000000000000000e+01 2.500000000000000000e+01 3.200000000000000000e+01 3.100000000000000000e+01 3.700000000000000000e+01 2.800000000000000000e+01 4.400000000000000000e+01 3.600000000000000000e+01 2.400000000000000000e+01 2.800000000000000000e+01 2.800000000000000000e+01 3.800000000000000000e+01 3.100000000000000000e+01 1.500000000000000000e+01 3.600000000000000000e+01 3.100000000000000000e+01 3.300000000000000000e+01 2.500000000000000000e+01 2.700000000000000000e+01 3.500000000000000000e+01 1.500000000000000000e+01 2.600000000000000000e+01 2.800000000000000000e+01 2.200000000000000000e+01 5.400000000000000000e+01 3.000000000000000000e+01 3.400000000000000000e+01 1.100000000000000000e+01 3.400000000000000000e+01 3.100000000000000000e+01 2.300000000000000000e+01 3.500000000000000000e+01 2.200000000000000000e+01 1.700000000000000000e+01 3.100000000000000000e+01 2.200000000000000000e+01 3.200000000000000000e+01 3.000000000000000000e+01 3.200000000000000000e+01 2.000000000000000000e+01 2.500000000000000000e+01 2.500000000000000000e+01 3.100000000000000000e+01 2.200000000000000000e+01 2.900000000000000000e+01 2.000000000000000000e+01 3.200000000000000000e+01 3.800000000000000000e+01 3.000000000000000000e+01 2.700000000000000000e+01 3.200000000000000000e+01 3.800000000000000000e+01 2.000000000000000000e+01 2.600000000000000000e+01 2.600000000000000000e+01 3.600000000000000000e+01 2.100000000000000000e+01 3.000000000000000000e+01 3.500000000000000000e+01 3.200000000000000000e+01 2.700000000000000000e+01 3.900000000000000000e+01 3.200000000000000000e+01 3.000000000000000000e+01 1.900000000000000000e+01 2.400000000000000000e+01 2.100000000000000000e+01 2.400000000000000000e+01 3.200000000000000000e+01 3.300000000000000000e+01 2.200000000000000000e+01 3.100000000000000000e+01 1.600000000000000000e+01 2.300000000000000000e+01 2.600000000000000000e+01 2.800000000000000000e+01 2.300000000000000000e+01 3.900000000000000000e+01 3.700000000000000000e+01 2.900000000000000000e+01 2.500000000000000000e+01 2.300000000000000000e+01 1.900000000000000000e+01 3.100000000000000000e+01 3.200000000000000000e+01 2.200000000000000000e+01 1.800000000000000000e+01 1.600000000000000000e+01 2.800000000000000000e+01 2.200000000000000000e+01 2.800000000000000000e+01 1.800000000000000000e+01 3.100000000000000000e+01 4.100000000000000000e+01 2.900000000000000000e+01 2.300000000000000000e+01 2.600000000000000000e+01 2.700000000000000000e+01 4.600000000000000000e+01 3.900000000000000000e+01 2.000000000000000000e+01 3.400000000000000000e+01 2.600000000000000000e+01 2.500000000000000000e+01 2.400000000000000000e+01 2.300000000000000000e+01 4.000000000000000000e+01 3.000000000000000000e+01 1.900000000000000000e+01 3.300000000000000000e+01 3.400000000000000000e+01 3.800000000000000000e+01 3.000000000000000000e+01 4.100000000000000000e+01 2.700000000000000000e+01 3.600000000000000000e+01 2.500000000000000000e+01 2.900000000000000000e+01 1.400000000000000000e+01 3.400000000000000000e+01 4.100000000000000000e+01 3.100000000000000000e+01 2.800000000000000000e+01 3.100000000000000000e+01 3.600000000000000000e+01 2.400000000000000000e+01 3.100000000000000000e+01 2.400000000000000000e+01 2.800000000000000000e+01 2.900000000000000000e+01 3.400000000000000000e+01 3.300000000000000000e+01 3.300000000000000000e+01 3.300000000000000000e+01 1.100000000000000000e+01 2.900000000000000000e+01 3.500000000000000000e+01 8.000000000000000000e+00 2.500000000000000000e+01 3.000000000000000000e+01 2.600000000000000000e+01 3.400000000000000000e+01 2.900000000000000000e+01 3.100000000000000000e+01 2.800000000000000000e+01 2.000000000000000000e+01 2.200000000000000000e+01 2.500000000000000000e+01 3.000000000000000000e+01 2.500000000000000000e+01 3.800000000000000000e+01 2.900000000000000000e+01 1.700000000000000000e+01 2.200000000000000000e+01 2.700000000000000000e+01 2.100000000000000000e+01 3.100000000000000000e+01 3.700000000000000000e+01 1.800000000000000000e+01 2.100000000000000000e+01 3.300000000000000000e+01 3.000000000000000000e+01 3.900000000000000000e+01 2.900000000000000000e+01 3.700000000000000000e+01 4.500000000000000000e+01 2.200000000000000000e+01 3.000000000000000000e+01 3.600000000000000000e+01 3.100000000000000000e+01 1.500000000000000000e+01 2.200000000000000000e+01 3.500000000000000000e+01 3.100000000000000000e+01 1.900000000000000000e+01 2.800000000000000000e+01 2.200000000000000000e+01 1.600000000000000000e+01 2.600000000000000000e+01 2.900000000000000000e+01 1.800000000000000000e+01 2.700000000000000000e+01 1.700000000000000000e+01 3.700000000000000000e+01 2.500000000000000000e+01 3.700000000000000000e+01 2.600000000000000000e+01 3.500000000000000000e+01 2.500000000000000000e+01 3.400000000000000000e+01 1.400000000000000000e+01 3.100000000000000000e+01 2.700000000000000000e+01 3.100000000000000000e+01 3.700000000000000000e+01 3.200000000000000000e+01 3.000000000000000000e+01 1.500000000000000000e+01 2.400000000000000000e+01 2.900000000000000000e+01 2.800000000000000000e+01 2.400000000000000000e+01 1.300000000000000000e+01 2.400000000000000000e+01 4.100000000000000000e+01 1.700000000000000000e+01 3.600000000000000000e+01 1.800000000000000000e+01 3.800000000000000000e+01 3.700000000000000000e+01 4.300000000000000000e+01 1.800000000000000000e+01 2.900000000000000000e+01 2.900000000000000000e+01 3.600000000000000000e+01 3.000000000000000000e+01 2.100000000000000000e+01 3.000000000000000000e+01 2.800000000000000000e+01 3.400000000000000000e+01 3.000000000000000000e+01 3.200000000000000000e+01 3.800000000000000000e+01 1.800000000000000000e+01 3.200000000000000000e+01 3.700000000000000000e+01 2.300000000000000000e+01 2.600000000000000000e+01 4.000000000000000000e+01 2.600000000000000000e+01 3.900000000000000000e+01 3.200000000000000000e+01 3.300000000000000000e+01 3.400000000000000000e+01 2.900000000000000000e+01 3.000000000000000000e+01 2.500000000000000000e+01 2.600000000000000000e+01 2.100000000000000000e+01 4.300000000000000000e+01 3.700000000000000000e+01 3.200000000000000000e+01 3.400000000000000000e+01 3.000000000000000000e+01 3.000000000000000000e+01 2.800000000000000000e+01 3.800000000000000000e+01 2.700000000000000000e+01 2.500000000000000000e+01 1.500000000000000000e+01 2.600000000000000000e+01 3.600000000000000000e+01 1.900000000000000000e+01 2.200000000000000000e+01 3.600000000000000000e+01 2.900000000000000000e+01 3.400000000000000000e+01 3.400000000000000000e+01 3.400000000000000000e+01 2.700000000000000000e+01 3.100000000000000000e+01 3.400000000000000000e+01 3.100000000000000000e+01 2.400000000000000000e+01 2.200000000000000000e+01 3.200000000000000000e+01 3.100000000000000000e+01 2.500000000000000000e+01 3.200000000000000000e+01 1.800000000000000000e+01 3.200000000000000000e+01 2.300000000000000000e+01 3.100000000000000000e+01 5.900000000000000000e+01 4.200000000000000000e+01 3.200000000000000000e+01 3.900000000000000000e+01 2.300000000000000000e+01 2.800000000000000000e+01 1.600000000000000000e+01 3.000000000000000000e+01 3.000000000000000000e+01 2.400000000000000000e+01 3.100000000000000000e+01 2.600000000000000000e+01 2.300000000000000000e+01 2.500000000000000000e+01 2.800000000000000000e+01 2.700000000000000000e+01 2.900000000000000000e+01 2.300000000000000000e+01 2.400000000000000000e+01 3.200000000000000000e+01 3.400000000000000000e+01 1.300000000000000000e+01 3.300000000000000000e+01 4.000000000000000000e+01 2.300000000000000000e+01 3.400000000000000000e+01 3.000000000000000000e+01 2.700000000000000000e+01 2.800000000000000000e+01 4.000000000000000000e+01 2.600000000000000000e+01 1.800000000000000000e+01 2.400000000000000000e+01 3.100000000000000000e+01 2.500000000000000000e+01 3.300000000000000000e+01 2.800000000000000000e+01 2.900000000000000000e+01 3.600000000000000000e+01 2.900000000000000000e+01 2.500000000000000000e+01 3.400000000000000000e+01 3.700000000000000000e+01 3.300000000000000000e+01 3.400000000000000000e+01 1.400000000000000000e+01 3.000000000000000000e+01 2.800000000000000000e+01 2.900000000000000000e+01 2.000000000000000000e+01 3.000000000000000000e+01 2.500000000000000000e+01 2.000000000000000000e+01 2.800000000000000000e+01 2.800000000000000000e+01 2.300000000000000000e+01 4.200000000000000000e+01 2.300000000000000000e+01 3.100000000000000000e+01 3.800000000000000000e+01 3.700000000000000000e+01 2.500000000000000000e+01 2.500000000000000000e+01 2.300000000000000000e+01 3.100000000000000000e+01 3.000000000000000000e+01 3.700000000000000000e+01 3.400000000000000000e+01 2.900000000000000000e+01 3.400000000000000000e+01 2.800000000000000000e+01 3.400000000000000000e+01 2.600000000000000000e+01 3.500000000000000000e+01 2.900000000000000000e+01 2.800000000000000000e+01 2.600000000000000000e+01 1.800000000000000000e+01 3.000000000000000000e+01 2.400000000000000000e+01 2.000000000000000000e+01 2.700000000000000000e+01 3.400000000000000000e+01 2.600000000000000000e+01 2.900000000000000000e+01 2.300000000000000000e+01 2.500000000000000000e+01 3.600000000000000000e+01 1.900000000000000000e+01 2.800000000000000000e+01 2.800000000000000000e+01 2.600000000000000000e+01 2.900000000000000000e+01 3.600000000000000000e+01 3.000000000000000000e+01 2.300000000000000000e+01 2.700000000000000000e+01 2.800000000000000000e+01 3.500000000000000000e+01 1.900000000000000000e+01 2.800000000000000000e+01 2.800000000000000000e+01 2.500000000000000000e+01 3.600000000000000000e+01 2.400000000000000000e+01 2.900000000000000000e+01 4.200000000000000000e+01 3.200000000000000000e+01 3.100000000000000000e+01 3.800000000000000000e+01 4.000000000000000000e+01 2.300000000000000000e+01 2.700000000000000000e+01 4.900000000000000000e+01 3.600000000000000000e+01 2.700000000000000000e+01 4.200000000000000000e+01 2.600000000000000000e+01 4.700000000000000000e+01 3.100000000000000000e+01 2.800000000000000000e+01 2.300000000000000000e+01 2.700000000000000000e+01 4.300000000000000000e+01 2.500000000000000000e+01 2.700000000000000000e+01 4.200000000000000000e+01 3.100000000000000000e+01 2.900000000000000000e+01 3.400000000000000000e+01 2.200000000000000000e+01 1.900000000000000000e+01 6.000000000000000000e+00 3.700000000000000000e+01 3.300000000000000000e+01 2.400000000000000000e+01 2.800000000000000000e+01 3.400000000000000000e+01 1.800000000000000000e+01 3.800000000000000000e+01 3.400000000000000000e+01 2.900000000000000000e+01 3.500000000000000000e+01 1.600000000000000000e+01 1.800000000000000000e+01 3.000000000000000000e+01 2.800000000000000000e+01 3.400000000000000000e+01 2.700000000000000000e+01 3.200000000000000000e+01 2.600000000000000000e+01 3.200000000000000000e+01 2.300000000000000000e+01 3.300000000000000000e+01 2.500000000000000000e+01 3.500000000000000000e+01 3.100000000000000000e+01 3.200000000000000000e+01 1.900000000000000000e+01 3.000000000000000000e+01 2.500000000000000000e+01 3.000000000000000000e+01 3.700000000000000000e+01 3.700000000000000000e+01 3.400000000000000000e+01 2.300000000000000000e+01 3.200000000000000000e+01 3.300000000000000000e+01 4.200000000000000000e+01 2.000000000000000000e+01 2.500000000000000000e+01 2.600000000000000000e+01 3.200000000000000000e+01 3.600000000000000000e+01 1.700000000000000000e+01 3.300000000000000000e+01 2.300000000000000000e+01 2.200000000000000000e+01 2.200000000000000000e+01 1.500000000000000000e+01 2.400000000000000000e+01 4.100000000000000000e+01 3.300000000000000000e+01 3.600000000000000000e+01 3.400000000000000000e+01 2.800000000000000000e+01 4.000000000000000000e+01 3.300000000000000000e+01 3.100000000000000000e+01 2.900000000000000000e+01 3.400000000000000000e+01 1.500000000000000000e+01 3.200000000000000000e+01 3.100000000000000000e+01 4.600000000000000000e+01 2.200000000000000000e+01 3.500000000000000000e+01 3.200000000000000000e+01 3.000000000000000000e+01 3.500000000000000000e+01 2.500000000000000000e+01 3.400000000000000000e+01 3.400000000000000000e+01 3.900000000000000000e+01 2.300000000000000000e+01 4.200000000000000000e+01 4.300000000000000000e+01 3.700000000000000000e+01 1.900000000000000000e+01 2.100000000000000000e+01 3.200000000000000000e+01 2.900000000000000000e+01 3.600000000000000000e+01 2.700000000000000000e+01 2.700000000000000000e+01 3.800000000000000000e+01 2.100000000000000000e+01 2.000000000000000000e+01 2.300000000000000000e+01 4.000000000000000000e+01 3.400000000000000000e+01 3.800000000000000000e+01 2.300000000000000000e+01 3.700000000000000000e+01 2.600000000000000000e+01 3.400000000000000000e+01 3.500000000000000000e+01 2.600000000000000000e+01 2.500000000000000000e+01 2.400000000000000000e+01 3.300000000000000000e+01 3.600000000000000000e+01 3.000000000000000000e+01 3.500000000000000000e+01 3.000000000000000000e+01 2.600000000000000000e+01 2.700000000000000000e+01 4.000000000000000000e+01 2.000000000000000000e+01 3.800000000000000000e+01 2.100000000000000000e+01 2.200000000000000000e+01 2.000000000000000000e+01 2.300000000000000000e+01 9.000000000000000000e+00 3.300000000000000000e+01 3.700000000000000000e+01 1.800000000000000000e+01 1.600000000000000000e+01 3.400000000000000000e+01 2.400000000000000000e+01 3.000000000000000000e+01 2.100000000000000000e+01 2.300000000000000000e+01 4.000000000000000000e+01 4.100000000000000000e+01 3.300000000000000000e+01 2.300000000000000000e+01 1.600000000000000000e+01 2.700000000000000000e+01 2.900000000000000000e+01 2.000000000000000000e+01 2.700000000000000000e+01 3.000000000000000000e+01 1.000000000000000000e+01 4.100000000000000000e+01 3.800000000000000000e+01 2.400000000000000000e+01 1.900000000000000000e+01 3.200000000000000000e+01 2.900000000000000000e+01 2.200000000000000000e+01 2.000000000000000000e+01 3.200000000000000000e+01 2.800000000000000000e+01 3.700000000000000000e+01 3.700000000000000000e+01 3.100000000000000000e+01 3.200000000000000000e+01 2.300000000000000000e+01 3.300000000000000000e+01 2.400000000000000000e+01 2.300000000000000000e+01 3.300000000000000000e+01 3.200000000000000000e+01 3.600000000000000000e+01 3.700000000000000000e+01 2.900000000000000000e+01 4.500000000000000000e+01 2.900000000000000000e+01 1.700000000000000000e+01 3.200000000000000000e+01 4.000000000000000000e+01 2.600000000000000000e+01 3.200000000000000000e+01 2.200000000000000000e+01 4.600000000000000000e+01 3.300000000000000000e+01 2.900000000000000000e+01 2.300000000000000000e+01 4.300000000000000000e+01 2.400000000000000000e+01 4.600000000000000000e+01 1.900000000000000000e+01 2.300000000000000000e+01 2.700000000000000000e+01 3.500000000000000000e+01 3.200000000000000000e+01 3.200000000000000000e+01 2.800000000000000000e+01 2.300000000000000000e+01 3.100000000000000000e+01 3.700000000000000000e+01 2.400000000000000000e+01 2.700000000000000000e+01 2.800000000000000000e+01 2.000000000000000000e+01 2.700000000000000000e+01 3.800000000000000000e+01 2.000000000000000000e+01 3.400000000000000000e+01 2.500000000000000000e+01 2.600000000000000000e+01 1.600000000000000000e+01 2.700000000000000000e+01 3.100000000000000000e+01 2.400000000000000000e+01 2.600000000000000000e+01 2.800000000000000000e+01 4.500000000000000000e+01 4.500000000000000000e+01 2.500000000000000000e+01 3.900000000000000000e+01 1.400000000000000000e+01 3.900000000000000000e+01 3.500000000000000000e+01 3.400000000000000000e+01 3.200000000000000000e+01 2.200000000000000000e+01 3.500000000000000000e+01 3.200000000000000000e+01 2.900000000000000000e+01 3.400000000000000000e+01 2.200000000000000000e+01 2.300000000000000000e+01 3.500000000000000000e+01 3.400000000000000000e+01 2.300000000000000000e+01 3.100000000000000000e+01 2.000000000000000000e+01 2.900000000000000000e+01 1.800000000000000000e+01 3.400000000000000000e+01 3.400000000000000000e+01 3.800000000000000000e+01 3.300000000000000000e+01 2.400000000000000000e+01 2.900000000000000000e+01 2.400000000000000000e+01 2.800000000000000000e+01 3.200000000000000000e+01 2.500000000000000000e+01 1.700000000000000000e+01 4.700000000000000000e+01 2.300000000000000000e+01 2.900000000000000000e+01 3.000000000000000000e+01 3.300000000000000000e+01 2.600000000000000000e+01 3.700000000000000000e+01 2.100000000000000000e+01 2.900000000000000000e+01 3.100000000000000000e+01 2.200000000000000000e+01 2.800000000000000000e+01 3.500000000000000000e+01 2.400000000000000000e+01 2.600000000000000000e+01 2.600000000000000000e+01 2.900000000000000000e+01 2.300000000000000000e+01 3.300000000000000000e+01 2.000000000000000000e+01 2.900000000000000000e+01 3.600000000000000000e+01 3.500000000000000000e+01 3.000000000000000000e+01 2.200000000000000000e+01 2.600000000000000000e+01 3.700000000000000000e+01 2.400000000000000000e+01 3.700000000000000000e+01 2.600000000000000000e+01 2.000000000000000000e+01 2.000000000000000000e+01 3.000000000000000000e+01 2.900000000000000000e+01 3.000000000000000000e+01 3.100000000000000000e+01 2.300000000000000000e+01 2.900000000000000000e+01 3.200000000000000000e+01 2.400000000000000000e+01 2.600000000000000000e+01 3.800000000000000000e+01 4.000000000000000000e+01 2.400000000000000000e+01 3.700000000000000000e+01 2.600000000000000000e+01 1.800000000000000000e+01 3.200000000000000000e+01 3.400000000000000000e+01 2.000000000000000000e+01 3.100000000000000000e+01 2.800000000000000000e+01 1.700000000000000000e+01 3.100000000000000000e+01 2.000000000000000000e+01 2.700000000000000000e+01 3.100000000000000000e+01 3.300000000000000000e+01 4.000000000000000000e+01 1.600000000000000000e+01 2.300000000000000000e+01 2.600000000000000000e+01 4.700000000000000000e+01 2.000000000000000000e+01 2.800000000000000000e+01 2.700000000000000000e+01 2.900000000000000000e+01 3.900000000000000000e+01 2.900000000000000000e+01 3.000000000000000000e+01 2.400000000000000000e+01 2.400000000000000000e+01 3.500000000000000000e+01 4.000000000000000000e+01 3.400000000000000000e+01 3.100000000000000000e+01 2.200000000000000000e+01 1.900000000000000000e+01 3.600000000000000000e+01 3.400000000000000000e+01 3.000000000000000000e+01 3.400000000000000000e+01 2.300000000000000000e+01 3.400000000000000000e+01 3.100000000000000000e+01 1.900000000000000000e+01 2.300000000000000000e+01 2.800000000000000000e+01 1.400000000000000000e+01 3.000000000000000000e+01 3.100000000000000000e+01 2.800000000000000000e+01 2.700000000000000000e+01 2.800000000000000000e+01 2.300000000000000000e+01 2.700000000000000000e+01 2.600000000000000000e+01 2.400000000000000000e+01 2.500000000000000000e+01 2.900000000000000000e+01 2.900000000000000000e+01 2.100000000000000000e+01 3.200000000000000000e+01 2.900000000000000000e+01 2.600000000000000000e+01 2.100000000000000000e+01 2.900000000000000000e+01 3.600000000000000000e+01 2.100000000000000000e+01 3.800000000000000000e+01 2.300000000000000000e+01 2.300000000000000000e+01 1.800000000000000000e+01 3.500000000000000000e+01 1.800000000000000000e+01 3.200000000000000000e+01 2.300000000000000000e+01 3.100000000000000000e+01 1.800000000000000000e+01 2.400000000000000000e+01 1.900000000000000000e+01 1.500000000000000000e+01 2.700000000000000000e+01 2.700000000000000000e+01 2.500000000000000000e+01 3.400000000000000000e+01 3.000000000000000000e+01 2.800000000000000000e+01 2.600000000000000000e+01 3.100000000000000000e+01 3.400000000000000000e+01 2.400000000000000000e+01 2.200000000000000000e+01 3.000000000000000000e+01 1.500000000000000000e+01 2.900000000000000000e+01 4.300000000000000000e+01 1.900000000000000000e+01 3.200000000000000000e+01 2.800000000000000000e+01 3.600000000000000000e+01 3.800000000000000000e+01 3.600000000000000000e+01 2.800000000000000000e+01 2.900000000000000000e+01 1.400000000000000000e+01 2.800000000000000000e+01 2.800000000000000000e+01 2.700000000000000000e+01 3.500000000000000000e+01 3.400000000000000000e+01 2.000000000000000000e+01 3.300000000000000000e+01 3.800000000000000000e+01 3.300000000000000000e+01 2.700000000000000000e+01 1.500000000000000000e+01 2.800000000000000000e+01 2.200000000000000000e+01 3.200000000000000000e+01 1.700000000000000000e+01 3.400000000000000000e+01 2.500000000000000000e+01 4.000000000000000000e+01 1.600000000000000000e+01 2.400000000000000000e+01 2.900000000000000000e+01 2.600000000000000000e+01 2.300000000000000000e+01 2.900000000000000000e+01 1.900000000000000000e+01 3.500000000000000000e+01 3.200000000000000000e+01 3.300000000000000000e+01 1.900000000000000000e+01 2.900000000000000000e+01 2.600000000000000000e+01 3.900000000000000000e+01 2.300000000000000000e+01 2.200000000000000000e+01 1.700000000000000000e+01 2.200000000000000000e+01 4.000000000000000000e+01 2.700000000000000000e+01 3.000000000000000000e+01 2.500000000000000000e+01 2.800000000000000000e+01 3.200000000000000000e+01 2.200000000000000000e+01 3.100000000000000000e+01 3.400000000000000000e+01 2.700000000000000000e+01 3.000000000000000000e+01 2.900000000000000000e+01 4.100000000000000000e+01 2.500000000000000000e+01 2.800000000000000000e+01 4.700000000000000000e+01 3.900000000000000000e+01 3.100000000000000000e+01 3.800000000000000000e+01 1.900000000000000000e+01 2.100000000000000000e+01 2.500000000000000000e+01 3.100000000000000000e+01 3.900000000000000000e+01 2.700000000000000000e+01 3.700000000000000000e+01 2.100000000000000000e+01 3.200000000000000000e+01 1.800000000000000000e+01 1.200000000000000000e+01 2.000000000000000000e+01 2.500000000000000000e+01 2.200000000000000000e+01 3.300000000000000000e+01 3.200000000000000000e+01 2.600000000000000000e+01 2.700000000000000000e+01 2.800000000000000000e+01 2.300000000000000000e+01 1.900000000000000000e+01 3.200000000000000000e+01 2.400000000000000000e+01 3.100000000000000000e+01 3.700000000000000000e+01 2.000000000000000000e+01 2.900000000000000000e+01 2.400000000000000000e+01 3.000000000000000000e+01 1.700000000000000000e+01 2.700000000000000000e+01 2.300000000000000000e+01 3.200000000000000000e+01 2.800000000000000000e+01 2.700000000000000000e+01 2.700000000000000000e+01 3.600000000000000000e+01 2.000000000000000000e+01 3.500000000000000000e+01 3.500000000000000000e+01 1.700000000000000000e+01 2.900000000000000000e+01 2.200000000000000000e+01 3.300000000000000000e+01 3.600000000000000000e+01 2.500000000000000000e+01 2.900000000000000000e+01 2.700000000000000000e+01 4.000000000000000000e+01 2.400000000000000000e+01 3.200000000000000000e+01 3.600000000000000000e+01 2.500000000000000000e+01 3.100000000000000000e+01 3.600000000000000000e+01 3.100000000000000000e+01 1.800000000000000000e+01 2.400000000000000000e+01 3.000000000000000000e+01 2.400000000000000000e+01 3.700000000000000000e+01 2.100000000000000000e+01 3.300000000000000000e+01 3.600000000000000000e+01 2.700000000000000000e+01 3.500000000000000000e+01 3.600000000000000000e+01 3.300000000000000000e+01 3.000000000000000000e+01 2.000000000000000000e+01 1.700000000000000000e+01 1.900000000000000000e+01 2.100000000000000000e+01 2.500000000000000000e+01 3.600000000000000000e+01 3.100000000000000000e+01 2.800000000000000000e+01 3.900000000000000000e+01 3.000000000000000000e+01 2.700000000000000000e+01 2.100000000000000000e+01 4.200000000000000000e+01 3.200000000000000000e+01 2.700000000000000000e+01 3.800000000000000000e+01 1.500000000000000000e+01 3.800000000000000000e+01 3.500000000000000000e+01 2.600000000000000000e+01 3.100000000000000000e+01 2.100000000000000000e+01 2.100000000000000000e+01 1.800000000000000000e+01 2.300000000000000000e+01 2.700000000000000000e+01 2.700000000000000000e+01 3.300000000000000000e+01 3.000000000000000000e+01 3.100000000000000000e+01 2.500000000000000000e+01 3.200000000000000000e+01 2.800000000000000000e+01 3.400000000000000000e+01 1.900000000000000000e+01 3.200000000000000000e+01 2.600000000000000000e+01 2.500000000000000000e+01 2.900000000000000000e+01 3.600000000000000000e+01 2.800000000000000000e+01 3.900000000000000000e+01 2.300000000000000000e+01 2.700000000000000000e+01 3.000000000000000000e+01 1.800000000000000000e+01 3.100000000000000000e+01 2.600000000000000000e+01 2.200000000000000000e+01 1.400000000000000000e+01 3.000000000000000000e+01 2.300000000000000000e+01 2.100000000000000000e+01 3.800000000000000000e+01 1.900000000000000000e+01 4.600000000000000000e+01 2.800000000000000000e+01 3.200000000000000000e+01 4.100000000000000000e+01 4.500000000000000000e+01 2.500000000000000000e+01 3.800000000000000000e+01 3.700000000000000000e+01 3.300000000000000000e+01 1.800000000000000000e+01 3.100000000000000000e+01 3.300000000000000000e+01 2.000000000000000000e+01 3.700000000000000000e+01 4.100000000000000000e+01 3.100000000000000000e+01 2.600000000000000000e+01 3.200000000000000000e+01 2.900000000000000000e+01 1.700000000000000000e+01 3.100000000000000000e+01 3.500000000000000000e+01 2.500000000000000000e+01 2.900000000000000000e+01 3.000000000000000000e+01 2.200000000000000000e+01 2.900000000000000000e+01 4.000000000000000000e+01 3.100000000000000000e+01 2.400000000000000000e+01 2.700000000000000000e+01 2.600000000000000000e+01 2.800000000000000000e+01 2.600000000000000000e+01 2.900000000000000000e+01 3.400000000000000000e+01 4.000000000000000000e+01 3.200000000000000000e+01 2.800000000000000000e+01 2.800000000000000000e+01 2.700000000000000000e+01 1.200000000000000000e+01 2.600000000000000000e+01 2.900000000000000000e+01 3.000000000000000000e+01 2.400000000000000000e+01 3.900000000000000000e+01 4.300000000000000000e+01 2.100000000000000000e+01 3.500000000000000000e+01 2.400000000000000000e+01 2.900000000000000000e+01 2.100000000000000000e+01 1.800000000000000000e+01 2.900000000000000000e+01 1.800000000000000000e+01 2.300000000000000000e+01 3.700000000000000000e+01 3.500000000000000000e+01 1.700000000000000000e+01 3.100000000000000000e+01 1.800000000000000000e+01 3.100000000000000000e+01 3.300000000000000000e+01 2.000000000000000000e+01 3.600000000000000000e+01 2.700000000000000000e+01 2.800000000000000000e+01 2.300000000000000000e+01 2.800000000000000000e+01 3.900000000000000000e+01 2.500000000000000000e+01 2.800000000000000000e+01 4.900000000000000000e+01 1.700000000000000000e+01 3.100000000000000000e+01 1.800000000000000000e+01 2.300000000000000000e+01 2.700000000000000000e+01 2.000000000000000000e+01 2.400000000000000000e+01 4.100000000000000000e+01 2.300000000000000000e+01 3.000000000000000000e+01 2.500000000000000000e+01 3.200000000000000000e+01 3.500000000000000000e+01 1.300000000000000000e+01 3.100000000000000000e+01 3.600000000000000000e+01 3.000000000000000000e+01 2.200000000000000000e+01 3.400000000000000000e+01 1.200000000000000000e+01 3.200000000000000000e+01 2.600000000000000000e+01 1.800000000000000000e+01 3.100000000000000000e+01 2.500000000000000000e+01 3.400000000000000000e+01 2.500000000000000000e+01 1.800000000000000000e+01 1.600000000000000000e+01 1.700000000000000000e+01 1.500000000000000000e+01 2.000000000000000000e+01 3.100000000000000000e+01 2.800000000000000000e+01 2.800000000000000000e+01 4.200000000000000000e+01 3.200000000000000000e+01 3.000000000000000000e+01 2.600000000000000000e+01 3.100000000000000000e+01 3.200000000000000000e+01 3.600000000000000000e+01 3.200000000000000000e+01 3.100000000000000000e+01 3.200000000000000000e+01 2.700000000000000000e+01 1.400000000000000000e+01 2.500000000000000000e+01 2.200000000000000000e+01 3.800000000000000000e+01 2.600000000000000000e+01 3.400000000000000000e+01 3.600000000000000000e+01 2.400000000000000000e+01 2.200000000000000000e+01 1.600000000000000000e+01 2.700000000000000000e+01 1.300000000000000000e+01 3.300000000000000000e+01 2.000000000000000000e+01 1.900000000000000000e+01 2.600000000000000000e+01 2.700000000000000000e+01 2.500000000000000000e+01 1.600000000000000000e+01 2.000000000000000000e+01 2.700000000000000000e+01 2.800000000000000000e+01 4.500000000000000000e+01 2.500000000000000000e+01 3.500000000000000000e+01 3.500000000000000000e+01 2.200000000000000000e+01 3.500000000000000000e+01 3.500000000000000000e+01 3.100000000000000000e+01 3.600000000000000000e+01 1.200000000000000000e+01 2.800000000000000000e+01 3.400000000000000000e+01 3.000000000000000000e+01 3.000000000000000000e+01 3.400000000000000000e+01 3.100000000000000000e+01 1.800000000000000000e+01 2.700000000000000000e+01 3.400000000000000000e+01 1.700000000000000000e+01 2.600000000000000000e+01 3.700000000000000000e+01 3.800000000000000000e+01 2.100000000000000000e+01 3.200000000000000000e+01 2.000000000000000000e+01 3.500000000000000000e+01 3.200000000000000000e+01 3.500000000000000000e+01 3.200000000000000000e+01 3.700000000000000000e+01 3.600000000000000000e+01 3.000000000000000000e+01 3.700000000000000000e+01 9.000000000000000000e+00 2.400000000000000000e+01 3.300000000000000000e+01 3.900000000000000000e+01 3.300000000000000000e+01 2.400000000000000000e+01 3.800000000000000000e+01 2.800000000000000000e+01 2.500000000000000000e+01 3.500000000000000000e+01 3.500000000000000000e+01 2.000000000000000000e+01 2.800000000000000000e+01 2.700000000000000000e+01 2.700000000000000000e+01 1.800000000000000000e+01 3.800000000000000000e+01 2.900000000000000000e+01 3.900000000000000000e+01 2.500000000000000000e+01 3.200000000000000000e+01 1.900000000000000000e+01 4.000000000000000000e+01 3.600000000000000000e+01 3.900000000000000000e+01 3.600000000000000000e+01 3.400000000000000000e+01 3.500000000000000000e+01 3.700000000000000000e+01 4.000000000000000000e+01 4.000000000000000000e+01 3.800000000000000000e+01 2.300000000000000000e+01 3.700000000000000000e+01 3.300000000000000000e+01 3.100000000000000000e+01 2.300000000000000000e+01 3.500000000000000000e+01 2.000000000000000000e+01 3.600000000000000000e+01 1.900000000000000000e+01 5.000000000000000000e+01 3.700000000000000000e+01 2.400000000000000000e+01 3.700000000000000000e+01 2.600000000000000000e+01 2.600000000000000000e+01 3.400000000000000000e+01 2.400000000000000000e+01 2.200000000000000000e+01 2.000000000000000000e+01 2.600000000000000000e+01 2.000000000000000000e+01 3.100000000000000000e+01 2.800000000000000000e+01 2.600000000000000000e+01 3.200000000000000000e+01 2.700000000000000000e+01 1.800000000000000000e+01 3.400000000000000000e+01 3.200000000000000000e+01 3.900000000000000000e+01 2.500000000000000000e+01 2.300000000000000000e+01 2.800000000000000000e+01 3.600000000000000000e+01 3.400000000000000000e+01 3.200000000000000000e+01 2.500000000000000000e+01 2.700000000000000000e+01 2.700000000000000000e+01 3.800000000000000000e+01 3.500000000000000000e+01 3.200000000000000000e+01 2.400000000000000000e+01 2.200000000000000000e+01 2.300000000000000000e+01 4.100000000000000000e+01 2.300000000000000000e+01 2.900000000000000000e+01 2.700000000000000000e+01 3.100000000000000000e+01 3.300000000000000000e+01 3.300000000000000000e+01 3.100000000000000000e+01 3.400000000000000000e+01 3.800000000000000000e+01 2.300000000000000000e+01 1.900000000000000000e+01 4.100000000000000000e+01 2.600000000000000000e+01 2.700000000000000000e+01 2.400000000000000000e+01 2.600000000000000000e+01 2.400000000000000000e+01 3.000000000000000000e+01 3.600000000000000000e+01 2.700000000000000000e+01 2.700000000000000000e+01 2.300000000000000000e+01 3.500000000000000000e+01 2.900000000000000000e+01 4.500000000000000000e+01 2.500000000000000000e+01 3.200000000000000000e+01 3.100000000000000000e+01 3.700000000000000000e+01 1.500000000000000000e+01 3.000000000000000000e+01 4.100000000000000000e+01 2.400000000000000000e+01 4.100000000000000000e+01 3.200000000000000000e+01 3.400000000000000000e+01 2.900000000000000000e+01 1.600000000000000000e+01 3.500000000000000000e+01 2.800000000000000000e+01 3.800000000000000000e+01 2.800000000000000000e+01 1.900000000000000000e+01 2.300000000000000000e+01 2.900000000000000000e+01 3.700000000000000000e+01 2.300000000000000000e+01 2.400000000000000000e+01 3.300000000000000000e+01 4.900000000000000000e+01 3.700000000000000000e+01 2.400000000000000000e+01 3.300000000000000000e+01 3.000000000000000000e+01 2.300000000000000000e+01 3.600000000000000000e+01 3.500000000000000000e+01 3.000000000000000000e+01 2.300000000000000000e+01 3.300000000000000000e+01 3.400000000000000000e+01 3.300000000000000000e+01 4.300000000000000000e+01 2.600000000000000000e+01 2.700000000000000000e+01 8.000000000000000000e+00 3.100000000000000000e+01 3.300000000000000000e+01 2.600000000000000000e+01 1.400000000000000000e+01 3.800000000000000000e+01 3.200000000000000000e+01 3.000000000000000000e+01 2.400000000000000000e+01 2.500000000000000000e+01 3.000000000000000000e+01 3.100000000000000000e+01 3.800000000000000000e+01 3.300000000000000000e+01 3.100000000000000000e+01 2.000000000000000000e+01 2.600000000000000000e+01 3.300000000000000000e+01 2.800000000000000000e+01 3.400000000000000000e+01 2.400000000000000000e+01 2.700000000000000000e+01 3.400000000000000000e+01 2.800000000000000000e+01 3.100000000000000000e+01 3.900000000000000000e+01 3.300000000000000000e+01 3.200000000000000000e+01 2.200000000000000000e+01 2.700000000000000000e+01 4.500000000000000000e+01 2.000000000000000000e+01 4.500000000000000000e+01 3.100000000000000000e+01 4.100000000000000000e+01 3.800000000000000000e+01 2.300000000000000000e+01 2.100000000000000000e+01 3.200000000000000000e+01 3.200000000000000000e+01 3.200000000000000000e+01 3.300000000000000000e+01 2.900000000000000000e+01 2.500000000000000000e+01 3.500000000000000000e+01 2.300000000000000000e+01 2.700000000000000000e+01 2.400000000000000000e+01 2.700000000000000000e+01 3.300000000000000000e+01 3.400000000000000000e+01 3.200000000000000000e+01 3.100000000000000000e+01 3.200000000000000000e+01 3.800000000000000000e+01 2.600000000000000000e+01 3.100000000000000000e+01 1.200000000000000000e+01 1.700000000000000000e+01 2.400000000000000000e+01 2.500000000000000000e+01 2.700000000000000000e+01 3.100000000000000000e+01 3.300000000000000000e+01 3.600000000000000000e+01 2.400000000000000000e+01 1.900000000000000000e+01 3.800000000000000000e+01 2.700000000000000000e+01 2.800000000000000000e+01 2.800000000000000000e+01 3.300000000000000000e+01 1.800000000000000000e+01 2.400000000000000000e+01 2.400000000000000000e+01 2.600000000000000000e+01 3.300000000000000000e+01 3.300000000000000000e+01 3.300000000000000000e+01 2.000000000000000000e+01 3.500000000000000000e+01 2.500000000000000000e+01 2.900000000000000000e+01 3.000000000000000000e+01 3.700000000000000000e+01 3.000000000000000000e+01 2.600000000000000000e+01 3.200000000000000000e+01 3.100000000000000000e+01 2.700000000000000000e+01 2.900000000000000000e+01 2.200000000000000000e+01 3.100000000000000000e+01 3.100000000000000000e+01 2.500000000000000000e+01 3.800000000000000000e+01 3.000000000000000000e+01 3.400000000000000000e+01 3.000000000000000000e+01 2.300000000000000000e+01 3.000000000000000000e+01 3.900000000000000000e+01 3.400000000000000000e+01 3.300000000000000000e+01 4.000000000000000000e+01 2.100000000000000000e+01 2.000000000000000000e+01 2.800000000000000000e+01 2.000000000000000000e+01 1.500000000000000000e+01 2.200000000000000000e+01 3.600000000000000000e+01 2.300000000000000000e+01 2.400000000000000000e+01 2.600000000000000000e+01 3.100000000000000000e+01 3.400000000000000000e+01 3.100000000000000000e+01 2.500000000000000000e+01 3.300000000000000000e+01 2.500000000000000000e+01 3.100000000000000000e+01 3.300000000000000000e+01 2.800000000000000000e+01 2.000000000000000000e+01 2.700000000000000000e+01 4.600000000000000000e+01 1.900000000000000000e+01 3.100000000000000000e+01 3.100000000000000000e+01 3.700000000000000000e+01 3.200000000000000000e+01 3.100000000000000000e+01 1.600000000000000000e+01 3.100000000000000000e+01 3.300000000000000000e+01 3.100000000000000000e+01 2.000000000000000000e+01 3.100000000000000000e+01 3.200000000000000000e+01 2.600000000000000000e+01 3.300000000000000000e+01 2.800000000000000000e+01 3.200000000000000000e+01 3.800000000000000000e+01 4.400000000000000000e+01 3.700000000000000000e+01 2.900000000000000000e+01 3.700000000000000000e+01 2.800000000000000000e+01 2.800000000000000000e+01 2.900000000000000000e+01 3.900000000000000000e+01 2.000000000000000000e+01 2.800000000000000000e+01 2.900000000000000000e+01 3.900000000000000000e+01 3.300000000000000000e+01 2.700000000000000000e+01 3.300000000000000000e+01 2.000000000000000000e+01 2.500000000000000000e+01 2.000000000000000000e+01 1.400000000000000000e+01 1.700000000000000000e+01 3.200000000000000000e+01 2.700000000000000000e+01 4.100000000000000000e+01 2.500000000000000000e+01 2.600000000000000000e+01 2.500000000000000000e+01 2.700000000000000000e+01 3.500000000000000000e+01 2.200000000000000000e+01 1.900000000000000000e+01 1.700000000000000000e+01 3.300000000000000000e+01 2.700000000000000000e+01 3.800000000000000000e+01 4.500000000000000000e+01 1.900000000000000000e+01 3.700000000000000000e+01 3.200000000000000000e+01 3.900000000000000000e+01 2.500000000000000000e+01 2.200000000000000000e+01 4.700000000000000000e+01 3.700000000000000000e+01 3.400000000000000000e+01 2.800000000000000000e+01 2.500000000000000000e+01 2.700000000000000000e+01 3.300000000000000000e+01 3.000000000000000000e+01 3.500000000000000000e+01 1.500000000000000000e+01 1.000000000000000000e+01 2.500000000000000000e+01 3.000000000000000000e+01 1.800000000000000000e+01 2.800000000000000000e+01 2.500000000000000000e+01 2.700000000000000000e+01 1.900000000000000000e+01 2.000000000000000000e+01 3.500000000000000000e+01 2.300000000000000000e+01 1.600000000000000000e+01 2.900000000000000000e+01 2.900000000000000000e+01 2.500000000000000000e+01 2.200000000000000000e+01 3.300000000000000000e+01 3.500000000000000000e+01 3.800000000000000000e+01 1.900000000000000000e+01 3.300000000000000000e+01 3.400000000000000000e+01 2.100000000000000000e+01 2.700000000000000000e+01 2.800000000000000000e+01 3.000000000000000000e+01 2.300000000000000000e+01 4.100000000000000000e+01 3.700000000000000000e+01 3.700000000000000000e+01 3.200000000000000000e+01 4.200000000000000000e+01 3.400000000000000000e+01 2.000000000000000000e+01 2.500000000000000000e+01 3.900000000000000000e+01 2.700000000000000000e+01 3.100000000000000000e+01 4.600000000000000000e+01 3.000000000000000000e+01 2.900000000000000000e+01 3.600000000000000000e+01 3.500000000000000000e+01 2.600000000000000000e+01 2.500000000000000000e+01 2.400000000000000000e+01 3.100000000000000000e+01 3.000000000000000000e+01 3.400000000000000000e+01 2.300000000000000000e+01 2.000000000000000000e+01 2.700000000000000000e+01 2.700000000000000000e+01 1.700000000000000000e+01 4.000000000000000000e+01 2.800000000000000000e+01 2.500000000000000000e+01 3.000000000000000000e+01 2.400000000000000000e+01 3.800000000000000000e+01 2.900000000000000000e+01 2.700000000000000000e+01 2.900000000000000000e+01 2.800000000000000000e+01 3.300000000000000000e+01 2.600000000000000000e+01 2.600000000000000000e+01 3.700000000000000000e+01 3.000000000000000000e+01 2.800000000000000000e+01 3.000000000000000000e+01 2.700000000000000000e+01 2.800000000000000000e+01 4.900000000000000000e+01 2.500000000000000000e+01 1.500000000000000000e+01 2.600000000000000000e+01 2.900000000000000000e+01 3.600000000000000000e+01 4.300000000000000000e+01 2.800000000000000000e+01 2.900000000000000000e+01 1.800000000000000000e+01 3.100000000000000000e+01 2.100000000000000000e+01 2.000000000000000000e+01 2.900000000000000000e+01 3.400000000000000000e+01 1.900000000000000000e+01 3.300000000000000000e+01 3.000000000000000000e+01 2.800000000000000000e+01 2.100000000000000000e+01 2.600000000000000000e+01 1.700000000000000000e+01 2.500000000000000000e+01 2.400000000000000000e+01 2.900000000000000000e+01 2.400000000000000000e+01 4.500000000000000000e+01 3.600000000000000000e+01 2.900000000000000000e+01 2.200000000000000000e+01 2.500000000000000000e+01 4.000000000000000000e+01 1.000000000000000000e+01 3.100000000000000000e+01 3.500000000000000000e+01 3.800000000000000000e+01 1.100000000000000000e+01 3.200000000000000000e+01 2.300000000000000000e+01 2.200000000000000000e+01 2.300000000000000000e+01 2.600000000000000000e+01 2.600000000000000000e+01 3.100000000000000000e+01 3.500000000000000000e+01 1.700000000000000000e+01 2.500000000000000000e+01 2.900000000000000000e+01 1.900000000000000000e+01 4.100000000000000000e+01 3.200000000000000000e+01 2.400000000000000000e+01 2.500000000000000000e+01 2.800000000000000000e+01 3.600000000000000000e+01 2.600000000000000000e+01 3.100000000000000000e+01 2.500000000000000000e+01 2.900000000000000000e+01 3.600000000000000000e+01 3.000000000000000000e+01 3.400000000000000000e+01 3.600000000000000000e+01 2.300000000000000000e+01 2.500000000000000000e+01 2.800000000000000000e+01 3.500000000000000000e+01 3.300000000000000000e+01 3.200000000000000000e+01 3.700000000000000000e+01 3.000000000000000000e+01 2.900000000000000000e+01 2.500000000000000000e+01 2.200000000000000000e+01 2.100000000000000000e+01 3.000000000000000000e+01 2.800000000000000000e+01 2.100000000000000000e+01 2.300000000000000000e+01 2.800000000000000000e+01 3.100000000000000000e+01 2.000000000000000000e+01 1.700000000000000000e+01 2.500000000000000000e+01 3.700000000000000000e+01 2.200000000000000000e+01 3.900000000000000000e+01 2.700000000000000000e+01 2.400000000000000000e+01 2.300000000000000000e+01 2.100000000000000000e+01 3.100000000000000000e+01 3.300000000000000000e+01 2.600000000000000000e+01 1.300000000000000000e+01 3.100000000000000000e+01 3.700000000000000000e+01 2.100000000000000000e+01 2.000000000000000000e+01 3.000000000000000000e+01 4.100000000000000000e+01 3.100000000000000000e+01 2.900000000000000000e+01 1.500000000000000000e+01 2.700000000000000000e+01 5.600000000000000000e+01 2.800000000000000000e+01 3.200000000000000000e+01 3.700000000000000000e+01 2.900000000000000000e+01 2.500000000000000000e+01 3.300000000000000000e+01 1.400000000000000000e+01 2.700000000000000000e+01 2.700000000000000000e+01 3.100000000000000000e+01 2.800000000000000000e+01 3.700000000000000000e+01 2.800000000000000000e+01 1.700000000000000000e+01 3.500000000000000000e+01 2.600000000000000000e+01 3.000000000000000000e+01 3.900000000000000000e+01 2.700000000000000000e+01 2.800000000000000000e+01 2.600000000000000000e+01 2.900000000000000000e+01 1.400000000000000000e+01 4.600000000000000000e+01 2.600000000000000000e+01 3.700000000000000000e+01 3.100000000000000000e+01 2.700000000000000000e+01 4.000000000000000000e+01 1.900000000000000000e+01 4.000000000000000000e+01 2.300000000000000000e+01 3.000000000000000000e+01 3.400000000000000000e+01 2.900000000000000000e+01 2.200000000000000000e+01 3.100000000000000000e+01 4.000000000000000000e+01 3.300000000000000000e+01 4.300000000000000000e+01 2.100000000000000000e+01 1.900000000000000000e+01 4.200000000000000000e+01 2.600000000000000000e+01 2.300000000000000000e+01 2.800000000000000000e+01 2.700000000000000000e+01 2.900000000000000000e+01 2.700000000000000000e+01 3.500000000000000000e+01 3.100000000000000000e+01 2.700000000000000000e+01 2.800000000000000000e+01 2.100000000000000000e+01 2.200000000000000000e+01 2.600000000000000000e+01 4.000000000000000000e+01 2.500000000000000000e+01 2.700000000000000000e+01 3.900000000000000000e+01 4.700000000000000000e+01 3.500000000000000000e+01 1.300000000000000000e+01 3.300000000000000000e+01 3.800000000000000000e+01 2.800000000000000000e+01 3.400000000000000000e+01 2.400000000000000000e+01 3.100000000000000000e+01 2.400000000000000000e+01 3.400000000000000000e+01 2.900000000000000000e+01 3.300000000000000000e+01 2.500000000000000000e+01 2.500000000000000000e+01 2.400000000000000000e+01 2.900000000000000000e+01 4.400000000000000000e+01 1.800000000000000000e+01 1.700000000000000000e+01 1.800000000000000000e+01 2.500000000000000000e+01 4.400000000000000000e+01 2.000000000000000000e+01 2.800000000000000000e+01 3.200000000000000000e+01 2.700000000000000000e+01 1.500000000000000000e+01 2.600000000000000000e+01 2.700000000000000000e+01 2.200000000000000000e+01 3.400000000000000000e+01 2.900000000000000000e+01 1.900000000000000000e+01 2.700000000000000000e+01 2.300000000000000000e+01 1.900000000000000000e+01 1.800000000000000000e+01 2.600000000000000000e+01 2.500000000000000000e+01 2.400000000000000000e+01 2.500000000000000000e+01 2.500000000000000000e+01 2.600000000000000000e+01 3.400000000000000000e+01 2.900000000000000000e+01 2.400000000000000000e+01 1.900000000000000000e+01 3.000000000000000000e+01 2.000000000000000000e+01 2.800000000000000000e+01 2.300000000000000000e+01 1.800000000000000000e+01 3.600000000000000000e+01 3.000000000000000000e+01 2.700000000000000000e+01 1.900000000000000000e+01 3.800000000000000000e+01 1.600000000000000000e+01 3.700000000000000000e+01 3.600000000000000000e+01 1.600000000000000000e+01 3.000000000000000000e+01 3.200000000000000000e+01 2.700000000000000000e+01 2.600000000000000000e+01 2.300000000000000000e+01 3.200000000000000000e+01 2.300000000000000000e+01 3.500000000000000000e+01 3.000000000000000000e+01 3.100000000000000000e+01 2.500000000000000000e+01 2.000000000000000000e+01 2.800000000000000000e+01 3.700000000000000000e+01 2.800000000000000000e+01 2.700000000000000000e+01 2.600000000000000000e+01 4.400000000000000000e+01 4.300000000000000000e+01 2.300000000000000000e+01 3.300000000000000000e+01 3.000000000000000000e+01 2.500000000000000000e+01 3.100000000000000000e+01 2.500000000000000000e+01 3.400000000000000000e+01 1.800000000000000000e+01 2.500000000000000000e+01 3.400000000000000000e+01 3.300000000000000000e+01 2.800000000000000000e+01 2.800000000000000000e+01 3.200000000000000000e+01 2.700000000000000000e+01 2.800000000000000000e+01 3.200000000000000000e+01 3.300000000000000000e+01 1.900000000000000000e+01 3.100000000000000000e+01 3.300000000000000000e+01 2.100000000000000000e+01 3.300000000000000000e+01 2.800000000000000000e+01 2.900000000000000000e+01 2.600000000000000000e+01 2.600000000000000000e+01 2.300000000000000000e+01 3.800000000000000000e+01 3.100000000000000000e+01 3.200000000000000000e+01 2.600000000000000000e+01 5.600000000000000000e+01 2.900000000000000000e+01 3.900000000000000000e+01 2.300000000000000000e+01 1.600000000000000000e+01 3.200000000000000000e+01 3.500000000000000000e+01 2.800000000000000000e+01 2.800000000000000000e+01 1.700000000000000000e+01 3.900000000000000000e+01 2.700000000000000000e+01 4.100000000000000000e+01 2.700000000000000000e+01 3.100000000000000000e+01 4.000000000000000000e+01 2.800000000000000000e+01 1.800000000000000000e+01 2.600000000000000000e+01 2.500000000000000000e+01 2.300000000000000000e+01 2.600000000000000000e+01 3.000000000000000000e+01 2.400000000000000000e+01 2.900000000000000000e+01 2.800000000000000000e+01 2.500000000000000000e+01 2.100000000000000000e+01 3.500000000000000000e+01 3.300000000000000000e+01 2.900000000000000000e+01 2.400000000000000000e+01 2.800000000000000000e+01 2.800000000000000000e+01 3.500000000000000000e+01 1.500000000000000000e+01 2.600000000000000000e+01 3.400000000000000000e+01 3.800000000000000000e+01 4.100000000000000000e+01 4.100000000000000000e+01 2.900000000000000000e+01 3.500000000000000000e+01 3.900000000000000000e+01 2.400000000000000000e+01 2.500000000000000000e+01 4.200000000000000000e+01 2.300000000000000000e+01 2.200000000000000000e+01 3.100000000000000000e+01 2.500000000000000000e+01 1.600000000000000000e+01 3.000000000000000000e+01 2.100000000000000000e+01 2.600000000000000000e+01 1.900000000000000000e+01 4.200000000000000000e+01 2.400000000000000000e+01 2.200000000000000000e+01 3.100000000000000000e+01 3.200000000000000000e+01 3.200000000000000000e+01 2.900000000000000000e+01 3.700000000000000000e+01 2.600000000000000000e+01 3.800000000000000000e+01 2.300000000000000000e+01 2.300000000000000000e+01 2.700000000000000000e+01 2.400000000000000000e+01 3.600000000000000000e+01 3.900000000000000000e+01 4.000000000000000000e+01 3.400000000000000000e+01 2.200000000000000000e+01 2.700000000000000000e+01 2.800000000000000000e+01 2.400000000000000000e+01 3.200000000000000000e+01 3.700000000000000000e+01 2.800000000000000000e+01 2.900000000000000000e+01 3.900000000000000000e+01 3.400000000000000000e+01 2.000000000000000000e+01 2.000000000000000000e+01 2.400000000000000000e+01 3.900000000000000000e+01 3.300000000000000000e+01 2.700000000000000000e+01 4.300000000000000000e+01 2.900000000000000000e+01 1.600000000000000000e+01 3.400000000000000000e+01 3.300000000000000000e+01 1.600000000000000000e+01 1.700000000000000000e+01 2.900000000000000000e+01 4.200000000000000000e+01 1.500000000000000000e+01 2.100000000000000000e+01 2.600000000000000000e+01 3.200000000000000000e+01 2.800000000000000000e+01 2.800000000000000000e+01 2.900000000000000000e+01 2.700000000000000000e+01 2.800000000000000000e+01 2.100000000000000000e+01 2.000000000000000000e+01 2.700000000000000000e+01 3.100000000000000000e+01 2.400000000000000000e+01 2.900000000000000000e+01 1.400000000000000000e+01 2.900000000000000000e+01 3.100000000000000000e+01 3.300000000000000000e+01 3.400000000000000000e+01 3.900000000000000000e+01 2.000000000000000000e+01 3.200000000000000000e+01 2.300000000000000000e+01 3.200000000000000000e+01 3.900000000000000000e+01 1.300000000000000000e+01 1.800000000000000000e+01 2.500000000000000000e+01 3.100000000000000000e+01 2.400000000000000000e+01 4.300000000000000000e+01 2.800000000000000000e+01 4.500000000000000000e+01 3.200000000000000000e+01 4.300000000000000000e+01 4.500000000000000000e+01 4.600000000000000000e+01 2.400000000000000000e+01 3.300000000000000000e+01 3.300000000000000000e+01 3.300000000000000000e+01 3.300000000000000000e+01 3.800000000000000000e+01 2.800000000000000000e+01 2.600000000000000000e+01 3.600000000000000000e+01 3.100000000000000000e+01 3.600000000000000000e+01 1.900000000000000000e+01 2.400000000000000000e+01 4.000000000000000000e+01 2.400000000000000000e+01 1.600000000000000000e+01 3.300000000000000000e+01 2.900000000000000000e+01 3.300000000000000000e+01 1.800000000000000000e+01 2.100000000000000000e+01 4.600000000000000000e+01 2.100000000000000000e+01 2.500000000000000000e+01 1.700000000000000000e+01 3.100000000000000000e+01 2.400000000000000000e+01 2.300000000000000000e+01 2.400000000000000000e+01 3.200000000000000000e+01 3.600000000000000000e+01 3.900000000000000000e+01 2.700000000000000000e+01 2.400000000000000000e+01 3.300000000000000000e+01 2.800000000000000000e+01 3.000000000000000000e+01 1.800000000000000000e+01 2.300000000000000000e+01 2.400000000000000000e+01 3.800000000000000000e+01 2.500000000000000000e+01 3.800000000000000000e+01 3.400000000000000000e+01 2.800000000000000000e+01 2.900000000000000000e+01 2.200000000000000000e+01 3.800000000000000000e+01 3.500000000000000000e+01 2.400000000000000000e+01 3.400000000000000000e+01 4.100000000000000000e+01 3.000000000000000000e+01 2.500000000000000000e+01 3.600000000000000000e+01 2.900000000000000000e+01 2.700000000000000000e+01 1.900000000000000000e+01 3.400000000000000000e+01 3.000000000000000000e+01 2.200000000000000000e+01 2.700000000000000000e+01 4.000000000000000000e+01 3.000000000000000000e+01 3.300000000000000000e+01 1.700000000000000000e+01 3.100000000000000000e+01 4.900000000000000000e+01 3.300000000000000000e+01 1.600000000000000000e+01 2.700000000000000000e+01 2.700000000000000000e+01 3.400000000000000000e+01 3.700000000000000000e+01 2.900000000000000000e+01 2.400000000000000000e+01 2.000000000000000000e+01 2.500000000000000000e+01 3.100000000000000000e+01 3.600000000000000000e+01 2.300000000000000000e+01 2.300000000000000000e+01 3.600000000000000000e+01 2.600000000000000000e+01 3.100000000000000000e+01 2.200000000000000000e+01 3.000000000000000000e+01 3.400000000000000000e+01 3.000000000000000000e+01 1.600000000000000000e+01 3.600000000000000000e+01 3.000000000000000000e+01 2.900000000000000000e+01 2.200000000000000000e+01 2.400000000000000000e+01 2.600000000000000000e+01 2.900000000000000000e+01 3.000000000000000000e+01 2.700000000000000000e+01 3.000000000000000000e+01 3.400000000000000000e+01 3.300000000000000000e+01 2.500000000000000000e+01 2.600000000000000000e+01 3.000000000000000000e+01 3.900000000000000000e+01 3.400000000000000000e+01 2.800000000000000000e+01 2.100000000000000000e+01 2.200000000000000000e+01 2.700000000000000000e+01 2.900000000000000000e+01 2.800000000000000000e+01 1.700000000000000000e+01 1.300000000000000000e+01 2.700000000000000000e+01 2.000000000000000000e+01 2.900000000000000000e+01 3.200000000000000000e+01 2.700000000000000000e+01 3.700000000000000000e+01 1.400000000000000000e+01 3.100000000000000000e+01 1.300000000000000000e+01 2.700000000000000000e+01 2.600000000000000000e+01 3.000000000000000000e+01 3.100000000000000000e+01 3.300000000000000000e+01 1.900000000000000000e+01 2.800000000000000000e+01 2.300000000000000000e+01 3.000000000000000000e+01 2.900000000000000000e+01 1.600000000000000000e+01 2.600000000000000000e+01 3.200000000000000000e+01 2.100000000000000000e+01 2.700000000000000000e+01 2.000000000000000000e+01 1.900000000000000000e+01 2.500000000000000000e+01 2.600000000000000000e+01 4.900000000000000000e+01 2.400000000000000000e+01 3.400000000000000000e+01 2.400000000000000000e+01 3.200000000000000000e+01 2.400000000000000000e+01 2.700000000000000000e+01 3.300000000000000000e+01 2.200000000000000000e+01 3.000000000000000000e+01 2.900000000000000000e+01 3.400000000000000000e+01 1.700000000000000000e+01 3.500000000000000000e+01 3.500000000000000000e+01 3.100000000000000000e+01 1.200000000000000000e+01 3.200000000000000000e+01 2.300000000000000000e+01 2.900000000000000000e+01 4.500000000000000000e+01 2.400000000000000000e+01 2.400000000000000000e+01 3.700000000000000000e+01 3.300000000000000000e+01 3.500000000000000000e+01 2.800000000000000000e+01 2.000000000000000000e+01 2.300000000000000000e+01 3.000000000000000000e+01 3.000000000000000000e+01 2.300000000000000000e+01 3.200000000000000000e+01 2.500000000000000000e+01 3.500000000000000000e+01 1.800000000000000000e+01 3.900000000000000000e+01 4.000000000000000000e+01 4.400000000000000000e+01 2.900000000000000000e+01 3.200000000000000000e+01 3.500000000000000000e+01 2.300000000000000000e+01 3.300000000000000000e+01 3.000000000000000000e+01 1.700000000000000000e+01 4.600000000000000000e+01 3.100000000000000000e+01 2.700000000000000000e+01 2.800000000000000000e+01 2.500000000000000000e+01 2.500000000000000000e+01 3.500000000000000000e+01 2.000000000000000000e+01 3.400000000000000000e+01 2.400000000000000000e+01 1.700000000000000000e+01 2.700000000000000000e+01 3.300000000000000000e+01 3.300000000000000000e+01 2.900000000000000000e+01 3.500000000000000000e+01 3.900000000000000000e+01 2.900000000000000000e+01 2.800000000000000000e+01 2.000000000000000000e+01 4.600000000000000000e+01 2.500000000000000000e+01 3.200000000000000000e+01 2.500000000000000000e+01 3.000000000000000000e+01 3.300000000000000000e+01 3.000000000000000000e+01 1.700000000000000000e+01 3.500000000000000000e+01 2.600000000000000000e+01 3.900000000000000000e+01 3.300000000000000000e+01 3.900000000000000000e+01 3.200000000000000000e+01 2.600000000000000000e+01 2.600000000000000000e+01 1.900000000000000000e+01 2.700000000000000000e+01 3.700000000000000000e+01 3.500000000000000000e+01 2.000000000000000000e+01 1.700000000000000000e+01 3.100000000000000000e+01 2.900000000000000000e+01 1.600000000000000000e+01 1.500000000000000000e+01 2.200000000000000000e+01 3.600000000000000000e+01 3.400000000000000000e+01 2.800000000000000000e+01 1.700000000000000000e+01 3.500000000000000000e+01 2.900000000000000000e+01 4.200000000000000000e+01 3.900000000000000000e+01 3.900000000000000000e+01 2.800000000000000000e+01 3.100000000000000000e+01 3.800000000000000000e+01 1.800000000000000000e+01 1.300000000000000000e+01 2.600000000000000000e+01 2.500000000000000000e+01 4.600000000000000000e+01 3.200000000000000000e+01 2.300000000000000000e+01 2.000000000000000000e+01 3.100000000000000000e+01 3.800000000000000000e+01 2.300000000000000000e+01 2.800000000000000000e+01 2.800000000000000000e+01 3.500000000000000000e+01 1.800000000000000000e+01 2.600000000000000000e+01 3.000000000000000000e+01 3.200000000000000000e+01 3.600000000000000000e+01 3.100000000000000000e+01 1.900000000000000000e+01 3.500000000000000000e+01 2.400000000000000000e+01 2.600000000000000000e+01 3.000000000000000000e+01 1.900000000000000000e+01 1.800000000000000000e+01 2.900000000000000000e+01 3.600000000000000000e+01 3.600000000000000000e+01 3.000000000000000000e+01 3.700000000000000000e+01 3.100000000000000000e+01 3.100000000000000000e+01 3.200000000000000000e+01 2.300000000000000000e+01 3.100000000000000000e+01 4.400000000000000000e+01 3.200000000000000000e+01 2.500000000000000000e+01 3.000000000000000000e+01 2.700000000000000000e+01 2.500000000000000000e+01 2.400000000000000000e+01 4.200000000000000000e+01 2.700000000000000000e+01 3.500000000000000000e+01 3.600000000000000000e+01 1.100000000000000000e+01 2.900000000000000000e+01 3.900000000000000000e+01 3.100000000000000000e+01 3.500000000000000000e+01 3.700000000000000000e+01 3.600000000000000000e+01 2.800000000000000000e+01 2.100000000000000000e+01 1.900000000000000000e+01 2.900000000000000000e+01 4.100000000000000000e+01 3.600000000000000000e+01 2.400000000000000000e+01 3.700000000000000000e+01 3.100000000000000000e+01 2.000000000000000000e+01 3.300000000000000000e+01 2.100000000000000000e+01 2.600000000000000000e+01 3.000000000000000000e+01 1.200000000000000000e+01 2.700000000000000000e+01 2.600000000000000000e+01 4.000000000000000000e+01 3.600000000000000000e+01 2.300000000000000000e+01 4.200000000000000000e+01 2.200000000000000000e+01 2.600000000000000000e+01 3.300000000000000000e+01 1.500000000000000000e+01 2.500000000000000000e+01 2.400000000000000000e+01 3.400000000000000000e+01 3.100000000000000000e+01 2.300000000000000000e+01 3.900000000000000000e+01 2.700000000000000000e+01 2.800000000000000000e+01 3.100000000000000000e+01 2.600000000000000000e+01 3.000000000000000000e+01 3.200000000000000000e+01 3.400000000000000000e+01 2.000000000000000000e+01 3.500000000000000000e+01 4.700000000000000000e+01 2.300000000000000000e+01 3.100000000000000000e+01 3.400000000000000000e+01 1.400000000000000000e+01 1.700000000000000000e+01 2.800000000000000000e+01 2.600000000000000000e+01 3.500000000000000000e+01 3.100000000000000000e+01 3.500000000000000000e+01 3.000000000000000000e+01 3.400000000000000000e+01 3.100000000000000000e+01 3.500000000000000000e+01 2.400000000000000000e+01 2.400000000000000000e+01 3.500000000000000000e+01 1.900000000000000000e+01 3.700000000000000000e+01 3.500000000000000000e+01 3.500000000000000000e+01 2.100000000000000000e+01 3.800000000000000000e+01 3.600000000000000000e+01 3.400000000000000000e+01 3.100000000000000000e+01 3.500000000000000000e+01 3.500000000000000000e+01 1.500000000000000000e+01 2.900000000000000000e+01 2.700000000000000000e+01 1.700000000000000000e+01 3.400000000000000000e+01 2.900000000000000000e+01 2.200000000000000000e+01 4.200000000000000000e+01 2.300000000000000000e+01 3.200000000000000000e+01 2.700000000000000000e+01 2.000000000000000000e+01 4.100000000000000000e+01 2.800000000000000000e+01 2.200000000000000000e+01 3.000000000000000000e+01 2.900000000000000000e+01 3.200000000000000000e+01 3.100000000000000000e+01 3.300000000000000000e+01 2.800000000000000000e+01 3.000000000000000000e+01 2.500000000000000000e+01 2.500000000000000000e+01 2.700000000000000000e+01 2.900000000000000000e+01 2.000000000000000000e+01 3.200000000000000000e+01 2.200000000000000000e+01 3.300000000000000000e+01 3.100000000000000000e+01 2.300000000000000000e+01 3.200000000000000000e+01 4.300000000000000000e+01 2.800000000000000000e+01 2.400000000000000000e+01 4.000000000000000000e+01 2.300000000000000000e+01 2.200000000000000000e+01 3.300000000000000000e+01 4.700000000000000000e+01 2.200000000000000000e+01 2.600000000000000000e+01 2.800000000000000000e+01 3.800000000000000000e+01 2.600000000000000000e+01 2.400000000000000000e+01 2.000000000000000000e+01 2.800000000000000000e+01 2.700000000000000000e+01 1.900000000000000000e+01 3.100000000000000000e+01 1.700000000000000000e+01 3.000000000000000000e+01 2.500000000000000000e+01 3.200000000000000000e+01 3.400000000000000000e+01 3.800000000000000000e+01 2.700000000000000000e+01 2.500000000000000000e+01 3.600000000000000000e+01 2.500000000000000000e+01 3.400000000000000000e+01 3.700000000000000000e+01 2.400000000000000000e+01 3.100000000000000000e+01 3.500000000000000000e+01 3.400000000000000000e+01 3.500000000000000000e+01 1.700000000000000000e+01 3.500000000000000000e+01 2.100000000000000000e+01 4.300000000000000000e+01 2.300000000000000000e+01 2.600000000000000000e+01 2.400000000000000000e+01 3.000000000000000000e+01 2.000000000000000000e+01 2.000000000000000000e+01 2.100000000000000000e+01 2.500000000000000000e+01 3.100000000000000000e+01 3.100000000000000000e+01 2.800000000000000000e+01 3.200000000000000000e+01 3.100000000000000000e+01 2.800000000000000000e+01 2.600000000000000000e+01 3.100000000000000000e+01 2.600000000000000000e+01 4.500000000000000000e+01 3.900000000000000000e+01 4.300000000000000000e+01 2.000000000000000000e+01 3.100000000000000000e+01 3.000000000000000000e+01 2.600000000000000000e+01 2.700000000000000000e+01 3.000000000000000000e+01 3.400000000000000000e+01 2.400000000000000000e+01 4.200000000000000000e+01 3.500000000000000000e+01 2.600000000000000000e+01 3.500000000000000000e+01 3.200000000000000000e+01 3.500000000000000000e+01 1.500000000000000000e+01 2.800000000000000000e+01 2.200000000000000000e+01 2.600000000000000000e+01 1.700000000000000000e+01 2.500000000000000000e+01 3.000000000000000000e+01 3.500000000000000000e+01 2.000000000000000000e+01 2.700000000000000000e+01 2.800000000000000000e+01 2.400000000000000000e+01 2.100000000000000000e+01 3.800000000000000000e+01 4.900000000000000000e+01 2.400000000000000000e+01 2.500000000000000000e+01 2.000000000000000000e+01 3.300000000000000000e+01 3.000000000000000000e+01 2.400000000000000000e+01 2.700000000000000000e+01 3.300000000000000000e+01 3.400000000000000000e+01 2.100000000000000000e+01 2.800000000000000000e+01 2.300000000000000000e+01 2.900000000000000000e+01 3.600000000000000000e+01 3.300000000000000000e+01 1.900000000000000000e+01 3.100000000000000000e+01 2.400000000000000000e+01 2.400000000000000000e+01 2.800000000000000000e+01 2.400000000000000000e+01 2.200000000000000000e+01 3.700000000000000000e+01 2.200000000000000000e+01 3.300000000000000000e+01 1.700000000000000000e+01 3.800000000000000000e+01 2.000000000000000000e+01 3.200000000000000000e+01 3.800000000000000000e+01 4.100000000000000000e+01 2.400000000000000000e+01 3.900000000000000000e+01 3.400000000000000000e+01 3.300000000000000000e+01 2.000000000000000000e+01 2.700000000000000000e+01 2.700000000000000000e+01 2.500000000000000000e+01 2.000000000000000000e+01 3.500000000000000000e+01 2.400000000000000000e+01 2.300000000000000000e+01 3.500000000000000000e+01 3.500000000000000000e+01 2.000000000000000000e+01 1.400000000000000000e+01 1.200000000000000000e+01 3.700000000000000000e+01 2.700000000000000000e+01 1.600000000000000000e+01 3.900000000000000000e+01 3.300000000000000000e+01 3.500000000000000000e+01 3.900000000000000000e+01 3.100000000000000000e+01 3.300000000000000000e+01 3.000000000000000000e+01 4.100000000000000000e+01 3.000000000000000000e+01 1.100000000000000000e+01 3.100000000000000000e+01 3.500000000000000000e+01 2.800000000000000000e+01 3.300000000000000000e+01 2.200000000000000000e+01 1.800000000000000000e+01 3.900000000000000000e+01 3.800000000000000000e+01 2.100000000000000000e+01 2.700000000000000000e+01 2.600000000000000000e+01 3.700000000000000000e+01 2.600000000000000000e+01 3.200000000000000000e+01 3.000000000000000000e+01 4.800000000000000000e+01 3.300000000000000000e+01 3.100000000000000000e+01 2.100000000000000000e+01 2.700000000000000000e+01 2.600000000000000000e+01 2.600000000000000000e+01 3.700000000000000000e+01 2.600000000000000000e+01 4.000000000000000000e+01 2.600000000000000000e+01 3.900000000000000000e+01 3.800000000000000000e+01 3.400000000000000000e+01 3.100000000000000000e+01 2.300000000000000000e+01 1.700000000000000000e+01 2.300000000000000000e+01 1.600000000000000000e+01 3.400000000000000000e+01 3.500000000000000000e+01 2.200000000000000000e+01 3.800000000000000000e+01 3.600000000000000000e+01 1.800000000000000000e+01 3.700000000000000000e+01 2.800000000000000000e+01 2.100000000000000000e+01 3.500000000000000000e+01 3.800000000000000000e+01 3.800000000000000000e+01 3.000000000000000000e+01 3.400000000000000000e+01 3.500000000000000000e+01 2.000000000000000000e+01 3.500000000000000000e+01 3.300000000000000000e+01 3.600000000000000000e+01 3.300000000000000000e+01 3.200000000000000000e+01 3.800000000000000000e+01 4.000000000000000000e+01 4.200000000000000000e+01 1.600000000000000000e+01 3.700000000000000000e+01 3.700000000000000000e+01 2.400000000000000000e+01 1.600000000000000000e+01 2.700000000000000000e+01 3.700000000000000000e+01 3.400000000000000000e+01 3.200000000000000000e+01 2.200000000000000000e+01 3.000000000000000000e+01 2.200000000000000000e+01 3.200000000000000000e+01 1.900000000000000000e+01 3.300000000000000000e+01 3.200000000000000000e+01 2.200000000000000000e+01 2.900000000000000000e+01 4.000000000000000000e+01 2.400000000000000000e+01 4.000000000000000000e+01 3.200000000000000000e+01 3.200000000000000000e+01 2.600000000000000000e+01 2.700000000000000000e+01 1.400000000000000000e+01 1.500000000000000000e+01 3.200000000000000000e+01 2.500000000000000000e+01 2.200000000000000000e+01 4.300000000000000000e+01 3.200000000000000000e+01 2.500000000000000000e+01 3.300000000000000000e+01 3.600000000000000000e+01 2.100000000000000000e+01 3.800000000000000000e+01 3.700000000000000000e+01 3.900000000000000000e+01 2.500000000000000000e+01 1.600000000000000000e+01 2.400000000000000000e+01 2.000000000000000000e+01 2.400000000000000000e+01 3.400000000000000000e+01 3.100000000000000000e+01 2.300000000000000000e+01 2.300000000000000000e+01 2.700000000000000000e+01 3.500000000000000000e+01 2.400000000000000000e+01 3.000000000000000000e+01 2.900000000000000000e+01 3.000000000000000000e+01 2.700000000000000000e+01 2.800000000000000000e+01 2.600000000000000000e+01 2.600000000000000000e+01 3.100000000000000000e+01 2.400000000000000000e+01 2.200000000000000000e+01 2.400000000000000000e+01 2.700000000000000000e+01 2.700000000000000000e+01 1.200000000000000000e+01 3.100000000000000000e+01 2.700000000000000000e+01 2.500000000000000000e+01 3.400000000000000000e+01 2.600000000000000000e+01 3.000000000000000000e+01 3.000000000000000000e+01 4.300000000000000000e+01 2.700000000000000000e+01 3.700000000000000000e+01 3.200000000000000000e+01 2.700000000000000000e+01 3.600000000000000000e+01 4.200000000000000000e+01 3.000000000000000000e+01 3.300000000000000000e+01 4.300000000000000000e+01 3.600000000000000000e+01 3.300000000000000000e+01 2.400000000000000000e+01 1.900000000000000000e+01 4.600000000000000000e+01 2.600000000000000000e+01 2.600000000000000000e+01 1.900000000000000000e+01 3.900000000000000000e+01 2.900000000000000000e+01 2.800000000000000000e+01 2.000000000000000000e+01 2.600000000000000000e+01 2.200000000000000000e+01 3.200000000000000000e+01 2.600000000000000000e+01 3.900000000000000000e+01 1.500000000000000000e+01 2.100000000000000000e+01 2.300000000000000000e+01 2.200000000000000000e+01 2.600000000000000000e+01 2.800000000000000000e+01 3.600000000000000000e+01 3.500000000000000000e+01 2.200000000000000000e+01 3.800000000000000000e+01 2.200000000000000000e+01 2.200000000000000000e+01 2.400000000000000000e+01 3.000000000000000000e+01 3.000000000000000000e+01 2.700000000000000000e+01 2.500000000000000000e+01 2.000000000000000000e+01 2.000000000000000000e+01 4.300000000000000000e+01 1.900000000000000000e+01 3.000000000000000000e+01 2.100000000000000000e+01 2.200000000000000000e+01 2.500000000000000000e+01 2.700000000000000000e+01 1.800000000000000000e+01 2.900000000000000000e+01 3.100000000000000000e+01 2.500000000000000000e+01 2.100000000000000000e+01 2.900000000000000000e+01 3.300000000000000000e+01 3.500000000000000000e+01 3.800000000000000000e+01 1.900000000000000000e+01 2.500000000000000000e+01 2.900000000000000000e+01 2.800000000000000000e+01 4.200000000000000000e+01 3.400000000000000000e+01 3.100000000000000000e+01 2.700000000000000000e+01 3.100000000000000000e+01 4.100000000000000000e+01 2.600000000000000000e+01 3.700000000000000000e+01 3.100000000000000000e+01 2.700000000000000000e+01 4.000000000000000000e+01 3.800000000000000000e+01 2.000000000000000000e+01 3.300000000000000000e+01 4.100000000000000000e+01 2.400000000000000000e+01 1.600000000000000000e+01 3.000000000000000000e+01 3.800000000000000000e+01 3.600000000000000000e+01 2.800000000000000000e+01 2.100000000000000000e+01 2.200000000000000000e+01 2.600000000000000000e+01 2.600000000000000000e+01 2.500000000000000000e+01 1.700000000000000000e+01 2.300000000000000000e+01 3.100000000000000000e+01 3.100000000000000000e+01 3.800000000000000000e+01 2.900000000000000000e+01 3.600000000000000000e+01 2.000000000000000000e+01 3.000000000000000000e+01 3.300000000000000000e+01 2.200000000000000000e+01 3.200000000000000000e+01 3.100000000000000000e+01 3.500000000000000000e+01 3.200000000000000000e+01 2.500000000000000000e+01 4.300000000000000000e+01 3.300000000000000000e+01 2.100000000000000000e+01 4.200000000000000000e+01 2.300000000000000000e+01 3.000000000000000000e+01 2.700000000000000000e+01 3.000000000000000000e+01 1.600000000000000000e+01 3.400000000000000000e+01 4.000000000000000000e+01 2.600000000000000000e+01 2.500000000000000000e+01 3.000000000000000000e+01 1.200000000000000000e+01 2.600000000000000000e+01 2.500000000000000000e+01 3.800000000000000000e+01 3.000000000000000000e+01 3.000000000000000000e+01 2.100000000000000000e+01 2.800000000000000000e+01 2.700000000000000000e+01 2.100000000000000000e+01 3.100000000000000000e+01 2.900000000000000000e+01 2.500000000000000000e+01 3.200000000000000000e+01 2.400000000000000000e+01 2.500000000000000000e+01 1.000000000000000000e+01 3.200000000000000000e+01 3.600000000000000000e+01 2.500000000000000000e+01 3.400000000000000000e+01 3.100000000000000000e+01 4.500000000000000000e+01 2.800000000000000000e+01 3.100000000000000000e+01 3.200000000000000000e+01 3.600000000000000000e+01 3.200000000000000000e+01 2.500000000000000000e+01 2.600000000000000000e+01 3.400000000000000000e+01 2.400000000000000000e+01 2.400000000000000000e+01 3.300000000000000000e+01 2.800000000000000000e+01 2.800000000000000000e+01 2.900000000000000000e+01 2.900000000000000000e+01 3.400000000000000000e+01 3.000000000000000000e+01 2.800000000000000000e+01 2.400000000000000000e+01 2.900000000000000000e+01 2.900000000000000000e+01 3.200000000000000000e+01 3.200000000000000000e+01 3.800000000000000000e+01 2.700000000000000000e+01 3.600000000000000000e+01 3.300000000000000000e+01 2.600000000000000000e+01 3.000000000000000000e+01 2.000000000000000000e+01 3.900000000000000000e+01 2.500000000000000000e+01 2.800000000000000000e+01 4.700000000000000000e+01 3.200000000000000000e+01 2.900000000000000000e+01 2.800000000000000000e+01 2.300000000000000000e+01 2.000000000000000000e+01 1.600000000000000000e+01 2.500000000000000000e+01 3.400000000000000000e+01 2.200000000000000000e+01 4.600000000000000000e+01 3.600000000000000000e+01 2.100000000000000000e+01 1.900000000000000000e+01 3.000000000000000000e+01 3.300000000000000000e+01 3.000000000000000000e+01 3.100000000000000000e+01 3.200000000000000000e+01 3.500000000000000000e+01 3.700000000000000000e+01 2.200000000000000000e+01 2.700000000000000000e+01 3.200000000000000000e+01 1.200000000000000000e+01 1.600000000000000000e+01 1.900000000000000000e+01 4.600000000000000000e+01 3.900000000000000000e+01 3.000000000000000000e+01 3.000000000000000000e+01 2.800000000000000000e+01 2.700000000000000000e+01 3.200000000000000000e+01 2.800000000000000000e+01 2.800000000000000000e+01 2.500000000000000000e+01 2.500000000000000000e+01 2.700000000000000000e+01 2.800000000000000000e+01 3.200000000000000000e+01 1.500000000000000000e+01 2.500000000000000000e+01 3.400000000000000000e+01 3.800000000000000000e+01 2.700000000000000000e+01 3.700000000000000000e+01 3.100000000000000000e+01 2.400000000000000000e+01 1.700000000000000000e+01 2.700000000000000000e+01 2.900000000000000000e+01 2.300000000000000000e+01 3.600000000000000000e+01 1.500000000000000000e+01 2.800000000000000000e+01 3.200000000000000000e+01 2.500000000000000000e+01 2.600000000000000000e+01 3.700000000000000000e+01 2.600000000000000000e+01 3.400000000000000000e+01 4.500000000000000000e+01 2.800000000000000000e+01 3.800000000000000000e+01 2.900000000000000000e+01 2.300000000000000000e+01 3.100000000000000000e+01 1.800000000000000000e+01 3.400000000000000000e+01 2.500000000000000000e+01 2.700000000000000000e+01 3.100000000000000000e+01 1.300000000000000000e+01 2.800000000000000000e+01 2.900000000000000000e+01 2.500000000000000000e+01 4.000000000000000000e+01 2.600000000000000000e+01 3.000000000000000000e+01 2.800000000000000000e+01 2.500000000000000000e+01 3.100000000000000000e+01 1.200000000000000000e+01 2.400000000000000000e+01 3.400000000000000000e+01 3.000000000000000000e+01 2.700000000000000000e+01 2.300000000000000000e+01 4.300000000000000000e+01 3.000000000000000000e+01 2.600000000000000000e+01 3.100000000000000000e+01 1.200000000000000000e+01 1.600000000000000000e+01 1.400000000000000000e+01 2.100000000000000000e+01 4.300000000000000000e+01 2.400000000000000000e+01 2.800000000000000000e+01 2.500000000000000000e+01 1.800000000000000000e+01 2.900000000000000000e+01 2.600000000000000000e+01 2.600000000000000000e+01 2.300000000000000000e+01 3.400000000000000000e+01 3.100000000000000000e+01 1.700000000000000000e+01 2.800000000000000000e+01 3.300000000000000000e+01 2.600000000000000000e+01 2.000000000000000000e+01 2.800000000000000000e+01 2.800000000000000000e+01 3.000000000000000000e+01 3.300000000000000000e+01 3.300000000000000000e+01 2.500000000000000000e+01 3.800000000000000000e+01 3.100000000000000000e+01 2.000000000000000000e+01 4.100000000000000000e+01 2.600000000000000000e+01 3.100000000000000000e+01 2.200000000000000000e+01 2.700000000000000000e+01 2.500000000000000000e+01 3.300000000000000000e+01 3.100000000000000000e+01 2.900000000000000000e+01 3.400000000000000000e+01 3.200000000000000000e+01 3.700000000000000000e+01 3.100000000000000000e+01 3.300000000000000000e+01 2.300000000000000000e+01 2.700000000000000000e+01 2.300000000000000000e+01 3.900000000000000000e+01 2.300000000000000000e+01 2.000000000000000000e+01 3.500000000000000000e+01 3.200000000000000000e+01 4.100000000000000000e+01 2.900000000000000000e+01 2.800000000000000000e+01 2.400000000000000000e+01 2.000000000000000000e+01 3.300000000000000000e+01 3.600000000000000000e+01 3.900000000000000000e+01 4.200000000000000000e+01 3.200000000000000000e+01 3.900000000000000000e+01 1.900000000000000000e+01 2.700000000000000000e+01 2.200000000000000000e+01 3.300000000000000000e+01 3.000000000000000000e+01 3.200000000000000000e+01 3.500000000000000000e+01 3.700000000000000000e+01 1.700000000000000000e+01 2.300000000000000000e+01 2.200000000000000000e+01 2.600000000000000000e+01 1.800000000000000000e+01 3.100000000000000000e+01 3.200000000000000000e+01 2.800000000000000000e+01 1.900000000000000000e+01 1.500000000000000000e+01 2.600000000000000000e+01 3.100000000000000000e+01 3.300000000000000000e+01 2.800000000000000000e+01 2.800000000000000000e+01 1.900000000000000000e+01 2.700000000000000000e+01 1.400000000000000000e+01 3.400000000000000000e+01 2.200000000000000000e+01 3.200000000000000000e+01 2.600000000000000000e+01 2.900000000000000000e+01 2.300000000000000000e+01 2.900000000000000000e+01 3.500000000000000000e+01 2.700000000000000000e+01 3.600000000000000000e+01 2.500000000000000000e+01 1.900000000000000000e+01 3.400000000000000000e+01 2.500000000000000000e+01 2.100000000000000000e+01 2.800000000000000000e+01 3.200000000000000000e+01 3.000000000000000000e+01 2.700000000000000000e+01 3.600000000000000000e+01 1.900000000000000000e+01 2.800000000000000000e+01 2.700000000000000000e+01 3.100000000000000000e+01 2.000000000000000000e+01 2.400000000000000000e+01 2.500000000000000000e+01 2.900000000000000000e+01 2.800000000000000000e+01 2.600000000000000000e+01 2.200000000000000000e+01 3.700000000000000000e+01 3.300000000000000000e+01 1.300000000000000000e+01 3.500000000000000000e+01 2.400000000000000000e+01 2.400000000000000000e+01 2.700000000000000000e+01 7.000000000000000000e+00 2.900000000000000000e+01 3.200000000000000000e+01 2.900000000000000000e+01 3.200000000000000000e+01 3.500000000000000000e+01 2.500000000000000000e+01 2.800000000000000000e+01 3.600000000000000000e+01 2.000000000000000000e+01 1.200000000000000000e+01 4.100000000000000000e+01 3.900000000000000000e+01 4.200000000000000000e+01 3.400000000000000000e+01 3.900000000000000000e+01 3.600000000000000000e+01 1.800000000000000000e+01 2.900000000000000000e+01 1.800000000000000000e+01 3.300000000000000000e+01 2.800000000000000000e+01 2.900000000000000000e+01 2.400000000000000000e+01 3.800000000000000000e+01 3.800000000000000000e+01 2.200000000000000000e+01 4.000000000000000000e+01 2.900000000000000000e+01 2.200000000000000000e+01 3.100000000000000000e+01 1.500000000000000000e+01 2.400000000000000000e+01 2.400000000000000000e+01 2.100000000000000000e+01 2.900000000000000000e+01 3.600000000000000000e+01 4.400000000000000000e+01 3.000000000000000000e+01 2.600000000000000000e+01 3.000000000000000000e+01 2.900000000000000000e+01 2.100000000000000000e+01 3.000000000000000000e+01 2.900000000000000000e+01 3.000000000000000000e+01 3.100000000000000000e+01 2.300000000000000000e+01 2.000000000000000000e+01 2.100000000000000000e+01 3.000000000000000000e+01 3.500000000000000000e+01 2.900000000000000000e+01 2.500000000000000000e+01 2.800000000000000000e+01 4.200000000000000000e+01 3.800000000000000000e+01 3.000000000000000000e+01 2.900000000000000000e+01 4.200000000000000000e+01 1.600000000000000000e+01 3.200000000000000000e+01 3.600000000000000000e+01 3.500000000000000000e+01 2.200000000000000000e+01 2.900000000000000000e+01 1.900000000000000000e+01 2.900000000000000000e+01 2.700000000000000000e+01 1.900000000000000000e+01 3.600000000000000000e+01 2.400000000000000000e+01 3.200000000000000000e+01 3.100000000000000000e+01 2.600000000000000000e+01 3.200000000000000000e+01 2.900000000000000000e+01 2.300000000000000000e+01 3.300000000000000000e+01 1.900000000000000000e+01 2.400000000000000000e+01 2.200000000000000000e+01 3.200000000000000000e+01 3.000000000000000000e+01 3.200000000000000000e+01 2.500000000000000000e+01 2.300000000000000000e+01 2.300000000000000000e+01 2.000000000000000000e+01 3.300000000000000000e+01 2.700000000000000000e+01 3.700000000000000000e+01 3.100000000000000000e+01 3.300000000000000000e+01 2.300000000000000000e+01 2.500000000000000000e+01 3.000000000000000000e+01 3.600000000000000000e+01 3.500000000000000000e+01 2.100000000000000000e+01 2.600000000000000000e+01 1.900000000000000000e+01 2.500000000000000000e+01 2.700000000000000000e+01 2.400000000000000000e+01 3.500000000000000000e+01 2.300000000000000000e+01 2.300000000000000000e+01 3.200000000000000000e+01 2.800000000000000000e+01 2.900000000000000000e+01 3.000000000000000000e+01 3.500000000000000000e+01 2.700000000000000000e+01 2.600000000000000000e+01 1.600000000000000000e+01 2.700000000000000000e+01 3.800000000000000000e+01 1.700000000000000000e+01 2.300000000000000000e+01 3.200000000000000000e+01 2.600000000000000000e+01 2.600000000000000000e+01 2.200000000000000000e+01 3.500000000000000000e+01 3.300000000000000000e+01 2.800000000000000000e+01 1.900000000000000000e+01 3.300000000000000000e+01 2.700000000000000000e+01 3.000000000000000000e+01 2.900000000000000000e+01 3.400000000000000000e+01 3.900000000000000000e+01 3.200000000000000000e+01 3.600000000000000000e+01 2.400000000000000000e+01 2.500000000000000000e+01 1.500000000000000000e+01 2.600000000000000000e+01 2.900000000000000000e+01 2.800000000000000000e+01 2.700000000000000000e+01 3.100000000000000000e+01 4.100000000000000000e+01 2.500000000000000000e+01 2.100000000000000000e+01 2.800000000000000000e+01 2.400000000000000000e+01 2.200000000000000000e+01 2.800000000000000000e+01 3.300000000000000000e+01 2.200000000000000000e+01 3.500000000000000000e+01 3.100000000000000000e+01 3.900000000000000000e+01 2.800000000000000000e+01 2.800000000000000000e+01 3.500000000000000000e+01 4.100000000000000000e+01 2.600000000000000000e+01 2.800000000000000000e+01 2.900000000000000000e+01 2.500000000000000000e+01 2.700000000000000000e+01 2.600000000000000000e+01 3.300000000000000000e+01 3.900000000000000000e+01 4.100000000000000000e+01 2.700000000000000000e+01 2.200000000000000000e+01 2.500000000000000000e+01 2.400000000000000000e+01 1.900000000000000000e+01 2.600000000000000000e+01 3.000000000000000000e+01 2.200000000000000000e+01 3.300000000000000000e+01 3.900000000000000000e+01 2.200000000000000000e+01 2.400000000000000000e+01 2.500000000000000000e+01 3.400000000000000000e+01 2.900000000000000000e+01 3.500000000000000000e+01 3.400000000000000000e+01 2.000000000000000000e+01 3.700000000000000000e+01 2.200000000000000000e+01 2.900000000000000000e+01 3.200000000000000000e+01 2.500000000000000000e+01 2.600000000000000000e+01 3.500000000000000000e+01 2.300000000000000000e+01 2.200000000000000000e+01 3.600000000000000000e+01 3.200000000000000000e+01 2.400000000000000000e+01 2.800000000000000000e+01 2.000000000000000000e+01 3.100000000000000000e+01 2.300000000000000000e+01 3.700000000000000000e+01 2.800000000000000000e+01 2.600000000000000000e+01 2.600000000000000000e+01 2.500000000000000000e+01 1.600000000000000000e+01 3.300000000000000000e+01 4.000000000000000000e+01 3.600000000000000000e+01 2.800000000000000000e+01 2.400000000000000000e+01 4.600000000000000000e+01 2.300000000000000000e+01 3.400000000000000000e+01 1.300000000000000000e+01 2.400000000000000000e+01 2.100000000000000000e+01 2.500000000000000000e+01 1.200000000000000000e+01 2.500000000000000000e+01 2.700000000000000000e+01 2.200000000000000000e+01 2.400000000000000000e+01 2.100000000000000000e+01 2.600000000000000000e+01 3.400000000000000000e+01 1.600000000000000000e+01 3.300000000000000000e+01 2.700000000000000000e+01 2.800000000000000000e+01 3.500000000000000000e+01 3.200000000000000000e+01 3.600000000000000000e+01 3.100000000000000000e+01 3.000000000000000000e+01 2.600000000000000000e+01 1.900000000000000000e+01 2.500000000000000000e+01 4.700000000000000000e+01 1.300000000000000000e+01 3.700000000000000000e+01 2.400000000000000000e+01 3.100000000000000000e+01 2.900000000000000000e+01 3.200000000000000000e+01 3.600000000000000000e+01 2.800000000000000000e+01 2.900000000000000000e+01 2.500000000000000000e+01 2.200000000000000000e+01 2.300000000000000000e+01 3.200000000000000000e+01 3.400000000000000000e+01 2.800000000000000000e+01 2.300000000000000000e+01 3.600000000000000000e+01 3.000000000000000000e+01 2.900000000000000000e+01 2.700000000000000000e+01 2.800000000000000000e+01 1.900000000000000000e+01 1.600000000000000000e+01 3.000000000000000000e+01 2.300000000000000000e+01 2.100000000000000000e+01 2.200000000000000000e+01 2.500000000000000000e+01 2.900000000000000000e+01 3.100000000000000000e+01 3.500000000000000000e+01 2.700000000000000000e+01 2.100000000000000000e+01 2.500000000000000000e+01 2.400000000000000000e+01 3.400000000000000000e+01 4.000000000000000000e+01 1.900000000000000000e+01 3.100000000000000000e+01 3.400000000000000000e+01 3.200000000000000000e+01 4.100000000000000000e+01 4.200000000000000000e+01 4.400000000000000000e+01 3.900000000000000000e+01 3.500000000000000000e+01 2.300000000000000000e+01 4.100000000000000000e+01 2.700000000000000000e+01 4.200000000000000000e+01 3.000000000000000000e+01 2.800000000000000000e+01 1.700000000000000000e+01 2.000000000000000000e+01 3.100000000000000000e+01 3.200000000000000000e+01 1.800000000000000000e+01 3.100000000000000000e+01 2.700000000000000000e+01 2.400000000000000000e+01 3.200000000000000000e+01 3.200000000000000000e+01 2.700000000000000000e+01 2.700000000000000000e+01 2.900000000000000000e+01 2.900000000000000000e+01 2.300000000000000000e+01 2.600000000000000000e+01 1.400000000000000000e+01 2.000000000000000000e+01 1.900000000000000000e+01 3.300000000000000000e+01 3.100000000000000000e+01 2.400000000000000000e+01 3.100000000000000000e+01 3.000000000000000000e+01 3.100000000000000000e+01 2.800000000000000000e+01 2.800000000000000000e+01 2.700000000000000000e+01 3.300000000000000000e+01 1.700000000000000000e+01 2.700000000000000000e+01 3.300000000000000000e+01 2.500000000000000000e+01 2.600000000000000000e+01 3.100000000000000000e+01 3.300000000000000000e+01 1.700000000000000000e+01 2.800000000000000000e+01 3.900000000000000000e+01 3.800000000000000000e+01 2.800000000000000000e+01 3.600000000000000000e+01 3.000000000000000000e+01 3.200000000000000000e+01 4.000000000000000000e+01 2.700000000000000000e+01 3.500000000000000000e+01 2.900000000000000000e+01 3.000000000000000000e+01 2.000000000000000000e+01 2.100000000000000000e+01 2.700000000000000000e+01 2.400000000000000000e+01 1.400000000000000000e+01 2.200000000000000000e+01 2.300000000000000000e+01 3.100000000000000000e+01 3.400000000000000000e+01 2.500000000000000000e+01 3.500000000000000000e+01 3.600000000000000000e+01 2.500000000000000000e+01 2.800000000000000000e+01 2.700000000000000000e+01 3.700000000000000000e+01 3.900000000000000000e+01 3.000000000000000000e+01 2.800000000000000000e+01 2.000000000000000000e+01 3.200000000000000000e+01 3.200000000000000000e+01 2.200000000000000000e+01 4.200000000000000000e+01 3.200000000000000000e+01 2.800000000000000000e+01 1.700000000000000000e+01 3.200000000000000000e+01 2.900000000000000000e+01 2.200000000000000000e+01 2.700000000000000000e+01 2.300000000000000000e+01 2.300000000000000000e+01 2.500000000000000000e+01 3.600000000000000000e+01 2.600000000000000000e+01 2.400000000000000000e+01 3.200000000000000000e+01 2.100000000000000000e+01 4.000000000000000000e+01 1.900000000000000000e+01 2.100000000000000000e+01 2.300000000000000000e+01 2.800000000000000000e+01 3.300000000000000000e+01 4.600000000000000000e+01 1.900000000000000000e+01 2.700000000000000000e+01 1.900000000000000000e+01 3.000000000000000000e+01 2.700000000000000000e+01 2.800000000000000000e+01 3.700000000000000000e+01 3.100000000000000000e+01 3.300000000000000000e+01 4.500000000000000000e+01 2.800000000000000000e+01 3.400000000000000000e+01 1.600000000000000000e+01 3.500000000000000000e+01 3.500000000000000000e+01 2.000000000000000000e+01 3.100000000000000000e+01 2.700000000000000000e+01 2.600000000000000000e+01 2.200000000000000000e+01 3.200000000000000000e+01 2.900000000000000000e+01 2.800000000000000000e+01 3.100000000000000000e+01 3.200000000000000000e+01 3.000000000000000000e+01 3.000000000000000000e+01 2.700000000000000000e+01 3.500000000000000000e+01 2.900000000000000000e+01 2.600000000000000000e+01 3.800000000000000000e+01 3.700000000000000000e+01 3.100000000000000000e+01 1.300000000000000000e+01 4.200000000000000000e+01 3.800000000000000000e+01 3.900000000000000000e+01 4.900000000000000000e+01 2.000000000000000000e+01 3.400000000000000000e+01 3.300000000000000000e+01 2.700000000000000000e+01 2.100000000000000000e+01 3.600000000000000000e+01 3.400000000000000000e+01 3.100000000000000000e+01 3.600000000000000000e+01 1.900000000000000000e+01 3.300000000000000000e+01 2.000000000000000000e+01 3.200000000000000000e+01 3.200000000000000000e+01 3.200000000000000000e+01 1.800000000000000000e+01 3.200000000000000000e+01 2.700000000000000000e+01 2.500000000000000000e+01 2.600000000000000000e+01 3.100000000000000000e+01 3.200000000000000000e+01 2.400000000000000000e+01 2.800000000000000000e+01 4.000000000000000000e+01 2.600000000000000000e+01 3.100000000000000000e+01 3.800000000000000000e+01 2.900000000000000000e+01 2.800000000000000000e+01 4.000000000000000000e+01 3.300000000000000000e+01 3.600000000000000000e+01 2.700000000000000000e+01 2.500000000000000000e+01 3.200000000000000000e+01 2.700000000000000000e+01 2.200000000000000000e+01 2.100000000000000000e+01 2.200000000000000000e+01 2.900000000000000000e+01 3.400000000000000000e+01 2.400000000000000000e+01 2.600000000000000000e+01 3.200000000000000000e+01 3.300000000000000000e+01 3.000000000000000000e+01 2.400000000000000000e+01 3.900000000000000000e+01 3.200000000000000000e+01 2.600000000000000000e+01 2.700000000000000000e+01 2.700000000000000000e+01 2.400000000000000000e+01 2.200000000000000000e+01 3.700000000000000000e+01 3.400000000000000000e+01 4.400000000000000000e+01 3.300000000000000000e+01 2.600000000000000000e+01 3.700000000000000000e+01 2.700000000000000000e+01 3.000000000000000000e+01 3.000000000000000000e+01 3.900000000000000000e+01 2.500000000000000000e+01 3.600000000000000000e+01 2.500000000000000000e+01 2.800000000000000000e+01 2.100000000000000000e+01 1.200000000000000000e+01 8.000000000000000000e+00 1.800000000000000000e+01 2.600000000000000000e+01 3.100000000000000000e+01 2.400000000000000000e+01 2.600000000000000000e+01 2.400000000000000000e+01 2.400000000000000000e+01 3.000000000000000000e+01 3.800000000000000000e+01 1.500000000000000000e+01 3.700000000000000000e+01 2.300000000000000000e+01 2.300000000000000000e+01 2.900000000000000000e+01 1.700000000000000000e+01 1.800000000000000000e+01 3.200000000000000000e+01 3.000000000000000000e+01 2.600000000000000000e+01 1.900000000000000000e+01 2.100000000000000000e+01 4.200000000000000000e+01 3.000000000000000000e+01 3.300000000000000000e+01 3.000000000000000000e+01 4.400000000000000000e+01 3.400000000000000000e+01 3.600000000000000000e+01 4.000000000000000000e+01 3.500000000000000000e+01 3.300000000000000000e+01 1.800000000000000000e+01 3.000000000000000000e+01 2.200000000000000000e+01 3.300000000000000000e+01 2.700000000000000000e+01 2.900000000000000000e+01 2.400000000000000000e+01 3.400000000000000000e+01 3.600000000000000000e+01 3.800000000000000000e+01 2.600000000000000000e+01 3.200000000000000000e+01 3.100000000000000000e+01 3.000000000000000000e+01 3.200000000000000000e+01 2.900000000000000000e+01 2.700000000000000000e+01 2.800000000000000000e+01 2.900000000000000000e+01 3.800000000000000000e+01 3.100000000000000000e+01 3.800000000000000000e+01 3.900000000000000000e+01 3.600000000000000000e+01 2.600000000000000000e+01 3.500000000000000000e+01 2.200000000000000000e+01 4.000000000000000000e+01 2.400000000000000000e+01 2.600000000000000000e+01 3.500000000000000000e+01 3.500000000000000000e+01 2.500000000000000000e+01 2.600000000000000000e+01 1.900000000000000000e+01 2.600000000000000000e+01 3.500000000000000000e+01 2.500000000000000000e+01 2.300000000000000000e+01 2.800000000000000000e+01 2.700000000000000000e+01 2.900000000000000000e+01 2.500000000000000000e+01 2.900000000000000000e+01 3.900000000000000000e+01 2.000000000000000000e+01 3.100000000000000000e+01 1.800000000000000000e+01 2.100000000000000000e+01 3.700000000000000000e+01 3.200000000000000000e+01 2.600000000000000000e+01 3.500000000000000000e+01 3.600000000000000000e+01 3.100000000000000000e+01 3.700000000000000000e+01 2.400000000000000000e+01 2.700000000000000000e+01 3.000000000000000000e+01 1.900000000000000000e+01 2.400000000000000000e+01 3.300000000000000000e+01 3.000000000000000000e+01 2.800000000000000000e+01 3.500000000000000000e+01 3.800000000000000000e+01 2.800000000000000000e+01 2.900000000000000000e+01 2.200000000000000000e+01 2.400000000000000000e+01 3.600000000000000000e+01 3.100000000000000000e+01 2.900000000000000000e+01 3.800000000000000000e+01 3.900000000000000000e+01 2.700000000000000000e+01 3.100000000000000000e+01 3.300000000000000000e+01 2.900000000000000000e+01 3.600000000000000000e+01 2.900000000000000000e+01 2.700000000000000000e+01 3.000000000000000000e+01 2.800000000000000000e+01 2.500000000000000000e+01 3.200000000000000000e+01 2.200000000000000000e+01 2.400000000000000000e+01 1.600000000000000000e+01 2.700000000000000000e+01 2.800000000000000000e+01 1.700000000000000000e+01 3.900000000000000000e+01 3.600000000000000000e+01 2.700000000000000000e+01 3.400000000000000000e+01 2.700000000000000000e+01 3.200000000000000000e+01 2.100000000000000000e+01 1.600000000000000000e+01 4.300000000000000000e+01 1.400000000000000000e+01 3.300000000000000000e+01 4.600000000000000000e+01 3.100000000000000000e+01 2.600000000000000000e+01 3.500000000000000000e+01 3.600000000000000000e+01 2.500000000000000000e+01 2.400000000000000000e+01 3.100000000000000000e+01 2.400000000000000000e+01 2.400000000000000000e+01 2.000000000000000000e+01 3.400000000000000000e+01 3.600000000000000000e+01 3.700000000000000000e+01 1.200000000000000000e+01 2.200000000000000000e+01 3.200000000000000000e+01 3.600000000000000000e+01 5.000000000000000000e+01 2.400000000000000000e+01 2.400000000000000000e+01 3.000000000000000000e+01 3.600000000000000000e+01 2.700000000000000000e+01 3.700000000000000000e+01 3.400000000000000000e+01 2.200000000000000000e+01 3.000000000000000000e+01 2.100000000000000000e+01 2.900000000000000000e+01 3.400000000000000000e+01 3.000000000000000000e+01 3.100000000000000000e+01 3.200000000000000000e+01 3.100000000000000000e+01 2.600000000000000000e+01 2.800000000000000000e+01 2.900000000000000000e+01 4.300000000000000000e+01 2.000000000000000000e+01 2.600000000000000000e+01 3.000000000000000000e+01 2.600000000000000000e+01 3.700000000000000000e+01 2.700000000000000000e+01 3.400000000000000000e+01 2.300000000000000000e+01 3.400000000000000000e+01 3.800000000000000000e+01 2.000000000000000000e+01 3.400000000000000000e+01 3.300000000000000000e+01 3.500000000000000000e+01 3.000000000000000000e+01 2.500000000000000000e+01 2.400000000000000000e+01 3.600000000000000000e+01 3.000000000000000000e+01 2.900000000000000000e+01 4.100000000000000000e+01 2.000000000000000000e+01 3.100000000000000000e+01 2.900000000000000000e+01 3.800000000000000000e+01 3.400000000000000000e+01 1.600000000000000000e+01 2.100000000000000000e+01 2.200000000000000000e+01 2.600000000000000000e+01 2.400000000000000000e+01 1.800000000000000000e+01 2.300000000000000000e+01 2.900000000000000000e+01 2.000000000000000000e+01 1.900000000000000000e+01 2.200000000000000000e+01 2.700000000000000000e+01 2.900000000000000000e+01 3.400000000000000000e+01 2.600000000000000000e+01 2.100000000000000000e+01 3.400000000000000000e+01 2.700000000000000000e+01 3.400000000000000000e+01 3.000000000000000000e+01 2.800000000000000000e+01 3.200000000000000000e+01 2.800000000000000000e+01 3.600000000000000000e+01 3.600000000000000000e+01 2.500000000000000000e+01 3.500000000000000000e+01 3.100000000000000000e+01 3.100000000000000000e+01 3.800000000000000000e+01 1.800000000000000000e+01 3.500000000000000000e+01 3.100000000000000000e+01 2.300000000000000000e+01 3.500000000000000000e+01 2.600000000000000000e+01 3.000000000000000000e+01 3.500000000000000000e+01 4.500000000000000000e+01 2.200000000000000000e+01 3.300000000000000000e+01 3.100000000000000000e+01 2.300000000000000000e+01 3.700000000000000000e+01 2.200000000000000000e+01 2.500000000000000000e+01 3.100000000000000000e+01 3.500000000000000000e+01 2.100000000000000000e+01 2.100000000000000000e+01 2.600000000000000000e+01 2.800000000000000000e+01 3.700000000000000000e+01 3.100000000000000000e+01 2.200000000000000000e+01 1.900000000000000000e+01 2.400000000000000000e+01 2.600000000000000000e+01 3.500000000000000000e+01 2.300000000000000000e+01 2.900000000000000000e+01 3.300000000000000000e+01 3.700000000000000000e+01 2.200000000000000000e+01 1.800000000000000000e+01 2.200000000000000000e+01 2.000000000000000000e+01 2.500000000000000000e+01 2.800000000000000000e+01 2.400000000000000000e+01 3.300000000000000000e+01 2.700000000000000000e+01 3.300000000000000000e+01 3.900000000000000000e+01 3.600000000000000000e+01 2.500000000000000000e+01 2.500000000000000000e+01 2.400000000000000000e+01 2.600000000000000000e+01 2.600000000000000000e+01 2.800000000000000000e+01 3.400000000000000000e+01 3.100000000000000000e+01 1.900000000000000000e+01 3.800000000000000000e+01 2.300000000000000000e+01 3.400000000000000000e+01 2.600000000000000000e+01 3.000000000000000000e+01 8.000000000000000000e+00 2.800000000000000000e+01 3.400000000000000000e+01 1.900000000000000000e+01 2.300000000000000000e+01 3.900000000000000000e+01 2.500000000000000000e+01 3.600000000000000000e+01 3.900000000000000000e+01 3.300000000000000000e+01 1.000000000000000000e+01 3.400000000000000000e+01 3.500000000000000000e+01 2.800000000000000000e+01 2.700000000000000000e+01 3.300000000000000000e+01 2.900000000000000000e+01 3.300000000000000000e+01 2.500000000000000000e+01 2.200000000000000000e+01 3.000000000000000000e+01 2.800000000000000000e+01 2.800000000000000000e+01 2.300000000000000000e+01 1.600000000000000000e+01 3.100000000000000000e+01 2.300000000000000000e+01 3.500000000000000000e+01 2.900000000000000000e+01 3.400000000000000000e+01 3.500000000000000000e+01 2.100000000000000000e+01 3.500000000000000000e+01 2.900000000000000000e+01 2.300000000000000000e+01 3.100000000000000000e+01 3.000000000000000000e+01 3.300000000000000000e+01 3.000000000000000000e+01 2.900000000000000000e+01 2.600000000000000000e+01 3.100000000000000000e+01 3.000000000000000000e+01 2.500000000000000000e+01 2.300000000000000000e+01 3.600000000000000000e+01 2.300000000000000000e+01 3.200000000000000000e+01 2.500000000000000000e+01 2.000000000000000000e+01 2.700000000000000000e+01 3.500000000000000000e+01 2.500000000000000000e+01 2.200000000000000000e+01 2.400000000000000000e+01 3.100000000000000000e+01 3.200000000000000000e+01 3.000000000000000000e+01 2.900000000000000000e+01 3.900000000000000000e+01 1.900000000000000000e+01 2.000000000000000000e+01 3.000000000000000000e+01 3.500000000000000000e+01 3.500000000000000000e+01 3.100000000000000000e+01 3.300000000000000000e+01 2.300000000000000000e+01 3.500000000000000000e+01 2.700000000000000000e+01 1.200000000000000000e+01 3.900000000000000000e+01 4.500000000000000000e+01 3.600000000000000000e+01 2.200000000000000000e+01 2.500000000000000000e+01 3.500000000000000000e+01 3.000000000000000000e+01 2.300000000000000000e+01 2.500000000000000000e+01 4.100000000000000000e+01 2.800000000000000000e+01 2.200000000000000000e+01 2.800000000000000000e+01 2.900000000000000000e+01 2.400000000000000000e+01 2.300000000000000000e+01 3.700000000000000000e+01 2.800000000000000000e+01 2.200000000000000000e+01 2.700000000000000000e+01 3.200000000000000000e+01 3.500000000000000000e+01 1.900000000000000000e+01 5.200000000000000000e+01 4.200000000000000000e+01 2.200000000000000000e+01 3.000000000000000000e+01 2.300000000000000000e+01 2.100000000000000000e+01 2.300000000000000000e+01 1.400000000000000000e+01 1.400000000000000000e+01 2.200000000000000000e+01 4.900000000000000000e+01 2.400000000000000000e+01 2.700000000000000000e+01 2.100000000000000000e+01 3.900000000000000000e+01 3.000000000000000000e+01 3.700000000000000000e+01 3.000000000000000000e+01 2.500000000000000000e+01 3.800000000000000000e+01 2.400000000000000000e+01 2.500000000000000000e+01 2.400000000000000000e+01 2.900000000000000000e+01 2.700000000000000000e+01 3.300000000000000000e+01 2.800000000000000000e+01 2.500000000000000000e+01 1.800000000000000000e+01 2.300000000000000000e+01 3.700000000000000000e+01 2.500000000000000000e+01 1.300000000000000000e+01 3.100000000000000000e+01 4.400000000000000000e+01 2.000000000000000000e+01 2.600000000000000000e+01 3.800000000000000000e+01 2.800000000000000000e+01 2.300000000000000000e+01 3.400000000000000000e+01 2.600000000000000000e+01 2.400000000000000000e+01 3.100000000000000000e+01 1.900000000000000000e+01 3.300000000000000000e+01 1.900000000000000000e+01 2.700000000000000000e+01 3.300000000000000000e+01 2.900000000000000000e+01 3.600000000000000000e+01 3.100000000000000000e+01 2.400000000000000000e+01 1.600000000000000000e+01 3.800000000000000000e+01 2.900000000000000000e+01 3.300000000000000000e+01 1.800000000000000000e+01 3.100000000000000000e+01 3.900000000000000000e+01 3.900000000000000000e+01 2.800000000000000000e+01 2.600000000000000000e+01 3.600000000000000000e+01 2.900000000000000000e+01 2.300000000000000000e+01 2.400000000000000000e+01 3.000000000000000000e+01 3.000000000000000000e+01 2.500000000000000000e+01 4.400000000000000000e+01 2.900000000000000000e+01 4.000000000000000000e+01 3.100000000000000000e+01 2.100000000000000000e+01 2.200000000000000000e+01 2.500000000000000000e+01 3.000000000000000000e+01 1.500000000000000000e+01 2.100000000000000000e+01 3.400000000000000000e+01 3.100000000000000000e+01 2.800000000000000000e+01 2.500000000000000000e+01 2.100000000000000000e+01 3.400000000000000000e+01 3.200000000000000000e+01 2.400000000000000000e+01 1.900000000000000000e+01 3.000000000000000000e+01 3.700000000000000000e+01 3.500000000000000000e+01 2.400000000000000000e+01 4.000000000000000000e+01 3.500000000000000000e+01 3.000000000000000000e+01 2.700000000000000000e+01 4.300000000000000000e+01 3.500000000000000000e+01 3.300000000000000000e+01 1.800000000000000000e+01 2.700000000000000000e+01 3.700000000000000000e+01 2.200000000000000000e+01 2.200000000000000000e+01 2.600000000000000000e+01 1.600000000000000000e+01 2.600000000000000000e+01 2.200000000000000000e+01 4.000000000000000000e+01 3.000000000000000000e+01 4.400000000000000000e+01 2.500000000000000000e+01 1.400000000000000000e+01 2.300000000000000000e+01 4.300000000000000000e+01 3.000000000000000000e+01 2.700000000000000000e+01 3.700000000000000000e+01 3.600000000000000000e+01 3.400000000000000000e+01 2.700000000000000000e+01 2.900000000000000000e+01 3.900000000000000000e+01 2.300000000000000000e+01 2.700000000000000000e+01 3.600000000000000000e+01 4.600000000000000000e+01 3.100000000000000000e+01 2.200000000000000000e+01 3.900000000000000000e+01 3.900000000000000000e+01 1.800000000000000000e+01 3.600000000000000000e+01 3.600000000000000000e+01 3.100000000000000000e+01 2.600000000000000000e+01 3.500000000000000000e+01 2.600000000000000000e+01 3.600000000000000000e+01 3.400000000000000000e+01 2.800000000000000000e+01 1.600000000000000000e+01 2.500000000000000000e+01 3.200000000000000000e+01 1.500000000000000000e+01 2.700000000000000000e+01 1.400000000000000000e+01 2.300000000000000000e+01 1.600000000000000000e+01 3.600000000000000000e+01 3.700000000000000000e+01 2.700000000000000000e+01 3.100000000000000000e+01 4.400000000000000000e+01 2.400000000000000000e+01 2.300000000000000000e+01 2.800000000000000000e+01 3.000000000000000000e+01 2.700000000000000000e+01 3.100000000000000000e+01 3.600000000000000000e+01 2.900000000000000000e+01 2.900000000000000000e+01 2.300000000000000000e+01 2.700000000000000000e+01 4.700000000000000000e+01 3.300000000000000000e+01 2.800000000000000000e+01 3.300000000000000000e+01 3.800000000000000000e+01 2.100000000000000000e+01 3.500000000000000000e+01 3.300000000000000000e+01 2.800000000000000000e+01 3.200000000000000000e+01 2.000000000000000000e+01 1.200000000000000000e+01 3.300000000000000000e+01 4.100000000000000000e+01 2.500000000000000000e+01 2.400000000000000000e+01 4.300000000000000000e+01 2.800000000000000000e+01 2.400000000000000000e+01 1.900000000000000000e+01 3.000000000000000000e+01 2.000000000000000000e+01 3.200000000000000000e+01 4.000000000000000000e+01 3.700000000000000000e+01 3.200000000000000000e+01 4.300000000000000000e+01 2.700000000000000000e+01 2.900000000000000000e+01 3.900000000000000000e+01 3.100000000000000000e+01 2.500000000000000000e+01 4.700000000000000000e+01 3.000000000000000000e+01 3.400000000000000000e+01 4.100000000000000000e+01 2.200000000000000000e+01 2.600000000000000000e+01 3.100000000000000000e+01 2.500000000000000000e+01 2.400000000000000000e+01 3.300000000000000000e+01 2.400000000000000000e+01 2.800000000000000000e+01 2.300000000000000000e+01 1.900000000000000000e+01 3.200000000000000000e+01 3.100000000000000000e+01 3.000000000000000000e+01 2.400000000000000000e+01 1.200000000000000000e+01 3.100000000000000000e+01 2.200000000000000000e+01 3.500000000000000000e+01 2.400000000000000000e+01 3.400000000000000000e+01 1.800000000000000000e+01 2.700000000000000000e+01 2.700000000000000000e+01 3.700000000000000000e+01 3.600000000000000000e+01 2.100000000000000000e+01 4.000000000000000000e+01 2.600000000000000000e+01 3.100000000000000000e+01 3.000000000000000000e+01 3.200000000000000000e+01 3.300000000000000000e+01 2.800000000000000000e+01 2.300000000000000000e+01 3.400000000000000000e+01 2.100000000000000000e+01 1.400000000000000000e+01 3.100000000000000000e+01 2.100000000000000000e+01 3.400000000000000000e+01 3.100000000000000000e+01 2.600000000000000000e+01 3.200000000000000000e+01 3.800000000000000000e+01 2.800000000000000000e+01 3.000000000000000000e+01 1.300000000000000000e+01 2.900000000000000000e+01 4.300000000000000000e+01 2.600000000000000000e+01 2.500000000000000000e+01 2.600000000000000000e+01 3.900000000000000000e+01 3.000000000000000000e+01 3.500000000000000000e+01 4.000000000000000000e+01 2.000000000000000000e+01 3.200000000000000000e+01 2.900000000000000000e+01 2.400000000000000000e+01 1.400000000000000000e+01 3.800000000000000000e+01 2.300000000000000000e+01 2.800000000000000000e+01 2.000000000000000000e+01 2.700000000000000000e+01 2.400000000000000000e+01 2.600000000000000000e+01 4.200000000000000000e+01 3.400000000000000000e+01 2.800000000000000000e+01 4.100000000000000000e+01 2.800000000000000000e+01 1.800000000000000000e+01 2.700000000000000000e+01 3.600000000000000000e+01 2.500000000000000000e+01 2.100000000000000000e+01 2.700000000000000000e+01 3.100000000000000000e+01 2.500000000000000000e+01 2.600000000000000000e+01 2.400000000000000000e+01 2.500000000000000000e+01 3.300000000000000000e+01 2.300000000000000000e+01 2.600000000000000000e+01 1.800000000000000000e+01 3.500000000000000000e+01 2.400000000000000000e+01 3.600000000000000000e+01 1.700000000000000000e+01 2.500000000000000000e+01 2.800000000000000000e+01 2.000000000000000000e+01 3.200000000000000000e+01 3.500000000000000000e+01 4.700000000000000000e+01 3.800000000000000000e+01 2.700000000000000000e+01 3.700000000000000000e+01 2.500000000000000000e+01 2.600000000000000000e+01 3.200000000000000000e+01 2.500000000000000000e+01 2.600000000000000000e+01 4.600000000000000000e+01 2.700000000000000000e+01 3.000000000000000000e+01 3.400000000000000000e+01 3.100000000000000000e+01 2.100000000000000000e+01 3.200000000000000000e+01 3.900000000000000000e+01 3.800000000000000000e+01 2.700000000000000000e+01 2.200000000000000000e+01 4.000000000000000000e+01 2.700000000000000000e+01 2.300000000000000000e+01 3.200000000000000000e+01 3.400000000000000000e+01 3.400000000000000000e+01 2.900000000000000000e+01 3.200000000000000000e+01 2.300000000000000000e+01 3.700000000000000000e+01 3.800000000000000000e+01 3.200000000000000000e+01 3.600000000000000000e+01 2.200000000000000000e+01 3.600000000000000000e+01 3.300000000000000000e+01 3.100000000000000000e+01 3.700000000000000000e+01 2.600000000000000000e+01 3.000000000000000000e+01 2.700000000000000000e+01 1.500000000000000000e+01 2.400000000000000000e+01 2.500000000000000000e+01 2.100000000000000000e+01 2.300000000000000000e+01 2.300000000000000000e+01 1.900000000000000000e+01 4.600000000000000000e+01 2.100000000000000000e+01 2.600000000000000000e+01 3.700000000000000000e+01 3.000000000000000000e+01 2.000000000000000000e+01 3.100000000000000000e+01 2.700000000000000000e+01 4.000000000000000000e+01 2.300000000000000000e+01 2.800000000000000000e+01 2.900000000000000000e+01 3.400000000000000000e+01 2.400000000000000000e+01 3.700000000000000000e+01 2.400000000000000000e+01 4.300000000000000000e+01 2.300000000000000000e+01 2.900000000000000000e+01 3.100000000000000000e+01 3.600000000000000000e+01 2.500000000000000000e+01 2.700000000000000000e+01 3.200000000000000000e+01 3.400000000000000000e+01 2.300000000000000000e+01 3.100000000000000000e+01 3.400000000000000000e+01 3.200000000000000000e+01 1.900000000000000000e+01 2.900000000000000000e+01 1.500000000000000000e+01 1.900000000000000000e+01 3.600000000000000000e+01 3.400000000000000000e+01 1.800000000000000000e+01 2.500000000000000000e+01 2.800000000000000000e+01 2.900000000000000000e+01 2.100000000000000000e+01 3.500000000000000000e+01 2.300000000000000000e+01 2.800000000000000000e+01 1.700000000000000000e+01 3.200000000000000000e+01 2.400000000000000000e+01 3.600000000000000000e+01 2.600000000000000000e+01 2.400000000000000000e+01 3.000000000000000000e+01 3.100000000000000000e+01 2.800000000000000000e+01 3.500000000000000000e+01 2.700000000000000000e+01 2.900000000000000000e+01 2.900000000000000000e+01 2.500000000000000000e+01 3.100000000000000000e+01 2.700000000000000000e+01 3.000000000000000000e+01 1.800000000000000000e+01 1.700000000000000000e+01 4.100000000000000000e+01 3.200000000000000000e+01 2.300000000000000000e+01 3.100000000000000000e+01 2.500000000000000000e+01 2.800000000000000000e+01 2.400000000000000000e+01 3.700000000000000000e+01 3.500000000000000000e+01 2.100000000000000000e+01 3.200000000000000000e+01 2.700000000000000000e+01 2.600000000000000000e+01 2.900000000000000000e+01 2.800000000000000000e+01 2.300000000000000000e+01 3.600000000000000000e+01 2.800000000000000000e+01 2.800000000000000000e+01 3.600000000000000000e+01 4.300000000000000000e+01 2.700000000000000000e+01 2.700000000000000000e+01 2.400000000000000000e+01 2.600000000000000000e+01 2.600000000000000000e+01 3.000000000000000000e+01 3.500000000000000000e+01 4.000000000000000000e+01 2.900000000000000000e+01 1.800000000000000000e+01 3.700000000000000000e+01 3.100000000000000000e+01 2.900000000000000000e+01 3.700000000000000000e+01 2.300000000000000000e+01 3.500000000000000000e+01 2.300000000000000000e+01 4.000000000000000000e+01 2.600000000000000000e+01 2.600000000000000000e+01 1.800000000000000000e+01 2.100000000000000000e+01 3.300000000000000000e+01 2.400000000000000000e+01 2.800000000000000000e+01 3.500000000000000000e+01 3.100000000000000000e+01 3.500000000000000000e+01 4.700000000000000000e+01 3.400000000000000000e+01 2.400000000000000000e+01 2.900000000000000000e+01 2.400000000000000000e+01 1.300000000000000000e+01 3.400000000000000000e+01 2.100000000000000000e+01 3.000000000000000000e+01 3.100000000000000000e+01 3.900000000000000000e+01 3.300000000000000000e+01 3.200000000000000000e+01 2.700000000000000000e+01 3.100000000000000000e+01 2.400000000000000000e+01 3.000000000000000000e+01 3.100000000000000000e+01 4.100000000000000000e+01 2.600000000000000000e+01 3.000000000000000000e+01 3.200000000000000000e+01 2.100000000000000000e+01 3.300000000000000000e+01 2.500000000000000000e+01 2.600000000000000000e+01 2.900000000000000000e+01 2.700000000000000000e+01 1.800000000000000000e+01 2.100000000000000000e+01 3.700000000000000000e+01 3.500000000000000000e+01 2.700000000000000000e+01 3.500000000000000000e+01 2.800000000000000000e+01 2.900000000000000000e+01 4.100000000000000000e+01 3.600000000000000000e+01 3.200000000000000000e+01 2.700000000000000000e+01 2.700000000000000000e+01 2.200000000000000000e+01 1.900000000000000000e+01 4.300000000000000000e+01 2.300000000000000000e+01 2.700000000000000000e+01 2.700000000000000000e+01 3.900000000000000000e+01 3.800000000000000000e+01 2.300000000000000000e+01 2.500000000000000000e+01 3.000000000000000000e+01 2.900000000000000000e+01 2.500000000000000000e+01 3.000000000000000000e+01 3.000000000000000000e+01 2.400000000000000000e+01 2.500000000000000000e+01 3.500000000000000000e+01 2.800000000000000000e+01 4.300000000000000000e+01 2.500000000000000000e+01 2.200000000000000000e+01 1.700000000000000000e+01 3.000000000000000000e+01 5.800000000000000000e+01 3.400000000000000000e+01 3.100000000000000000e+01 2.600000000000000000e+01 3.100000000000000000e+01 3.900000000000000000e+01 3.200000000000000000e+01 4.300000000000000000e+01 2.700000000000000000e+01 2.500000000000000000e+01 1.200000000000000000e+01 3.100000000000000000e+01 1.500000000000000000e+01 4.100000000000000000e+01 2.500000000000000000e+01 3.200000000000000000e+01 3.200000000000000000e+01 3.500000000000000000e+01 3.600000000000000000e+01 4.100000000000000000e+01 2.000000000000000000e+01 3.400000000000000000e+01 2.000000000000000000e+01 3.000000000000000000e+01 2.200000000000000000e+01 3.000000000000000000e+01 2.500000000000000000e+01 1.500000000000000000e+01 2.000000000000000000e+01 2.700000000000000000e+01 3.200000000000000000e+01 2.600000000000000000e+01 4.800000000000000000e+01 2.800000000000000000e+01 3.500000000000000000e+01 2.700000000000000000e+01 2.300000000000000000e+01 2.900000000000000000e+01 2.800000000000000000e+01 2.400000000000000000e+01 2.300000000000000000e+01 3.400000000000000000e+01 2.200000000000000000e+01 3.600000000000000000e+01 2.500000000000000000e+01 2.700000000000000000e+01 2.300000000000000000e+01 3.200000000000000000e+01 2.800000000000000000e+01 2.800000000000000000e+01 1.700000000000000000e+01 4.300000000000000000e+01 3.000000000000000000e+01 3.900000000000000000e+01 3.400000000000000000e+01 3.100000000000000000e+01 3.300000000000000000e+01 2.000000000000000000e+01 3.200000000000000000e+01 2.000000000000000000e+01 3.900000000000000000e+01 2.200000000000000000e+01 3.200000000000000000e+01 2.800000000000000000e+01 2.400000000000000000e+01 2.800000000000000000e+01 2.100000000000000000e+01 3.100000000000000000e+01 3.700000000000000000e+01 3.000000000000000000e+01 3.300000000000000000e+01 3.900000000000000000e+01 2.300000000000000000e+01 4.100000000000000000e+01 3.000000000000000000e+01 2.300000000000000000e+01 3.500000000000000000e+01 1.700000000000000000e+01 2.500000000000000000e+01 3.000000000000000000e+01 2.500000000000000000e+01 2.200000000000000000e+01 1.200000000000000000e+01 2.100000000000000000e+01 3.300000000000000000e+01 2.600000000000000000e+01 2.300000000000000000e+01 2.500000000000000000e+01 3.200000000000000000e+01 2.300000000000000000e+01 2.600000000000000000e+01 3.100000000000000000e+01 2.000000000000000000e+01 3.300000000000000000e+01 2.400000000000000000e+01 1.600000000000000000e+01 1.900000000000000000e+01 1.900000000000000000e+01 2.800000000000000000e+01 3.100000000000000000e+01 2.900000000000000000e+01 2.800000000000000000e+01 2.500000000000000000e+01 2.900000000000000000e+01 4.200000000000000000e+01 2.900000000000000000e+01 2.900000000000000000e+01 2.200000000000000000e+01 2.900000000000000000e+01 3.600000000000000000e+01 2.700000000000000000e+01 2.200000000000000000e+01 2.500000000000000000e+01 3.000000000000000000e+01 2.800000000000000000e+01 3.300000000000000000e+01 2.900000000000000000e+01 1.900000000000000000e+01 2.700000000000000000e+01 3.000000000000000000e+01 2.800000000000000000e+01 1.400000000000000000e+01 2.400000000000000000e+01 3.300000000000000000e+01 2.600000000000000000e+01 2.800000000000000000e+01 3.000000000000000000e+01 3.300000000000000000e+01 2.900000000000000000e+01 2.700000000000000000e+01 2.200000000000000000e+01 3.800000000000000000e+01 3.000000000000000000e+01 1.700000000000000000e+01 3.500000000000000000e+01 3.400000000000000000e+01 2.900000000000000000e+01 3.700000000000000000e+01 3.100000000000000000e+01 3.300000000000000000e+01 3.600000000000000000e+01 3.000000000000000000e+01 2.700000000000000000e+01 2.300000000000000000e+01 3.000000000000000000e+01 2.300000000000000000e+01 2.900000000000000000e+01 3.500000000000000000e+01 3.100000000000000000e+01 2.500000000000000000e+01 2.300000000000000000e+01 2.700000000000000000e+01 2.900000000000000000e+01 2.500000000000000000e+01 2.000000000000000000e+01 6.000000000000000000e+00 2.500000000000000000e+01 2.800000000000000000e+01 2.500000000000000000e+01 2.900000000000000000e+01 2.600000000000000000e+01 3.200000000000000000e+01 2.700000000000000000e+01 2.500000000000000000e+01 3.900000000000000000e+01 3.000000000000000000e+01 3.100000000000000000e+01 2.500000000000000000e+01 2.900000000000000000e+01 2.000000000000000000e+01 2.000000000000000000e+01 3.700000000000000000e+01 3.400000000000000000e+01 1.400000000000000000e+01 3.500000000000000000e+01 4.000000000000000000e+01 3.000000000000000000e+01 3.600000000000000000e+01 1.900000000000000000e+01 2.300000000000000000e+01 1.800000000000000000e+01 2.700000000000000000e+01 2.600000000000000000e+01 4.600000000000000000e+01 1.900000000000000000e+01 3.300000000000000000e+01 2.100000000000000000e+01 3.300000000000000000e+01 3.500000000000000000e+01 2.600000000000000000e+01 3.200000000000000000e+01 2.700000000000000000e+01 2.800000000000000000e+01 3.000000000000000000e+01 1.800000000000000000e+01 3.300000000000000000e+01 3.700000000000000000e+01 3.000000000000000000e+01 2.500000000000000000e+01 3.000000000000000000e+01 3.500000000000000000e+01 4.200000000000000000e+01 3.900000000000000000e+01 3.700000000000000000e+01 2.800000000000000000e+01 3.000000000000000000e+01 2.400000000000000000e+01 3.700000000000000000e+01 2.100000000000000000e+01 2.500000000000000000e+01 3.600000000000000000e+01 2.600000000000000000e+01 2.100000000000000000e+01 2.400000000000000000e+01 1.700000000000000000e+01 3.500000000000000000e+01 3.300000000000000000e+01 3.200000000000000000e+01 4.700000000000000000e+01 4.000000000000000000e+01 2.900000000000000000e+01 3.100000000000000000e+01 3.300000000000000000e+01 2.900000000000000000e+01 3.400000000000000000e+01 2.200000000000000000e+01 2.800000000000000000e+01 2.700000000000000000e+01 2.100000000000000000e+01 2.500000000000000000e+01 3.800000000000000000e+01 2.000000000000000000e+01 3.200000000000000000e+01 2.200000000000000000e+01 3.400000000000000000e+01 3.000000000000000000e+01 2.300000000000000000e+01 4.000000000000000000e+01 3.300000000000000000e+01 2.700000000000000000e+01 2.800000000000000000e+01 2.800000000000000000e+01 3.400000000000000000e+01 2.800000000000000000e+01 2.100000000000000000e+01 3.100000000000000000e+01 2.000000000000000000e+01 2.700000000000000000e+01 2.600000000000000000e+01 1.300000000000000000e+01 3.000000000000000000e+01 2.600000000000000000e+01 3.000000000000000000e+01 2.900000000000000000e+01 3.000000000000000000e+01 2.700000000000000000e+01 2.600000000000000000e+01 3.100000000000000000e+01 4.200000000000000000e+01 3.100000000000000000e+01 2.300000000000000000e+01 4.200000000000000000e+01 3.500000000000000000e+01 2.700000000000000000e+01 2.900000000000000000e+01 3.600000000000000000e+01 3.200000000000000000e+01 3.000000000000000000e+01 2.900000000000000000e+01 3.000000000000000000e+01 2.400000000000000000e+01 1.800000000000000000e+01 2.600000000000000000e+01 2.200000000000000000e+01 3.100000000000000000e+01 3.600000000000000000e+01 2.500000000000000000e+01 2.900000000000000000e+01 2.800000000000000000e+01 2.200000000000000000e+01 3.300000000000000000e+01 3.000000000000000000e+01 2.800000000000000000e+01 2.700000000000000000e+01 4.100000000000000000e+01 1.500000000000000000e+01 3.100000000000000000e+01 2.900000000000000000e+01 2.700000000000000000e+01 2.800000000000000000e+01 2.500000000000000000e+01 2.800000000000000000e+01 2.600000000000000000e+01 3.800000000000000000e+01 4.300000000000000000e+01 3.000000000000000000e+01 2.600000000000000000e+01 2.000000000000000000e+01 2.400000000000000000e+01 3.700000000000000000e+01 3.300000000000000000e+01 4.200000000000000000e+01 2.500000000000000000e+01 2.800000000000000000e+01 3.200000000000000000e+01 2.800000000000000000e+01 3.500000000000000000e+01 2.700000000000000000e+01 3.200000000000000000e+01 2.700000000000000000e+01 3.900000000000000000e+01 2.300000000000000000e+01 1.300000000000000000e+01 2.800000000000000000e+01 3.400000000000000000e+01 3.000000000000000000e+01 3.600000000000000000e+01 2.200000000000000000e+01 2.600000000000000000e+01 2.600000000000000000e+01 2.800000000000000000e+01 2.200000000000000000e+01 2.100000000000000000e+01 3.700000000000000000e+01 3.300000000000000000e+01 2.300000000000000000e+01 2.400000000000000000e+01 2.500000000000000000e+01 3.300000000000000000e+01 4.000000000000000000e+01 4.000000000000000000e+01 2.600000000000000000e+01 2.900000000000000000e+01 1.800000000000000000e+01 2.600000000000000000e+01 2.500000000000000000e+01 3.200000000000000000e+01 2.100000000000000000e+01 2.100000000000000000e+01 2.000000000000000000e+01 3.800000000000000000e+01 1.900000000000000000e+01 2.400000000000000000e+01 2.500000000000000000e+01 2.400000000000000000e+01 2.500000000000000000e+01 3.200000000000000000e+01 2.100000000000000000e+01 3.800000000000000000e+01 3.600000000000000000e+01 2.800000000000000000e+01 3.300000000000000000e+01 3.900000000000000000e+01 3.400000000000000000e+01 3.600000000000000000e+01 2.900000000000000000e+01 2.800000000000000000e+01 3.800000000000000000e+01 1.700000000000000000e+01 4.000000000000000000e+01 2.000000000000000000e+01 2.400000000000000000e+01 2.400000000000000000e+01 3.700000000000000000e+01 2.100000000000000000e+01 2.900000000000000000e+01 1.900000000000000000e+01 1.500000000000000000e+01 1.800000000000000000e+01 2.700000000000000000e+01 2.200000000000000000e+01 1.400000000000000000e+01 2.200000000000000000e+01 3.000000000000000000e+01 3.200000000000000000e+01 2.400000000000000000e+01 3.100000000000000000e+01 2.900000000000000000e+01 2.700000000000000000e+01 2.400000000000000000e+01 2.600000000000000000e+01 2.000000000000000000e+01 3.500000000000000000e+01 4.600000000000000000e+01 3.600000000000000000e+01 3.800000000000000000e+01 2.100000000000000000e+01 2.700000000000000000e+01 4.100000000000000000e+01 1.700000000000000000e+01 3.800000000000000000e+01 3.400000000000000000e+01 2.300000000000000000e+01 3.300000000000000000e+01 2.600000000000000000e+01 2.500000000000000000e+01 3.100000000000000000e+01 2.700000000000000000e+01 4.000000000000000000e+01 3.700000000000000000e+01 2.900000000000000000e+01 3.400000000000000000e+01 3.800000000000000000e+01 3.300000000000000000e+01 3.200000000000000000e+01 3.800000000000000000e+01 3.200000000000000000e+01 1.500000000000000000e+01 3.100000000000000000e+01 4.700000000000000000e+01 4.000000000000000000e+01 2.900000000000000000e+01 2.900000000000000000e+01 3.300000000000000000e+01 2.200000000000000000e+01 3.800000000000000000e+01 2.800000000000000000e+01 2.000000000000000000e+01 2.600000000000000000e+01 1.500000000000000000e+01 3.700000000000000000e+01 3.100000000000000000e+01 1.900000000000000000e+01 3.300000000000000000e+01 3.800000000000000000e+01 3.000000000000000000e+01 3.400000000000000000e+01 2.500000000000000000e+01 2.400000000000000000e+01 3.400000000000000000e+01 2.200000000000000000e+01 3.300000000000000000e+01 3.500000000000000000e+01 2.600000000000000000e+01 4.000000000000000000e+01 3.100000000000000000e+01 4.000000000000000000e+01 2.000000000000000000e+01 2.500000000000000000e+01 4.200000000000000000e+01 3.000000000000000000e+01 1.900000000000000000e+01 2.200000000000000000e+01 1.500000000000000000e+01 2.500000000000000000e+01 2.500000000000000000e+01 4.500000000000000000e+01 2.500000000000000000e+01 3.000000000000000000e+01 2.300000000000000000e+01 2.900000000000000000e+01 4.300000000000000000e+01 3.600000000000000000e+01 2.900000000000000000e+01 3.400000000000000000e+01 2.800000000000000000e+01 2.500000000000000000e+01 2.700000000000000000e+01 3.700000000000000000e+01 3.000000000000000000e+01 2.300000000000000000e+01 3.200000000000000000e+01 2.000000000000000000e+01 2.100000000000000000e+01 2.900000000000000000e+01 1.900000000000000000e+01 3.000000000000000000e+01 3.500000000000000000e+01 2.600000000000000000e+01 3.500000000000000000e+01 3.000000000000000000e+01 2.500000000000000000e+01 2.500000000000000000e+01 3.100000000000000000e+01 2.500000000000000000e+01 3.100000000000000000e+01 3.600000000000000000e+01 3.100000000000000000e+01 3.000000000000000000e+01 3.500000000000000000e+01 2.400000000000000000e+01 3.300000000000000000e+01 4.000000000000000000e+01 1.700000000000000000e+01 3.800000000000000000e+01 2.600000000000000000e+01 3.400000000000000000e+01 2.900000000000000000e+01 2.100000000000000000e+01 2.500000000000000000e+01 2.300000000000000000e+01 1.100000000000000000e+01 3.100000000000000000e+01 3.100000000000000000e+01 2.000000000000000000e+01 2.900000000000000000e+01 2.400000000000000000e+01 2.000000000000000000e+01 3.400000000000000000e+01 2.900000000000000000e+01 2.500000000000000000e+01 4.200000000000000000e+01 3.000000000000000000e+01 4.100000000000000000e+01 3.500000000000000000e+01 2.800000000000000000e+01 2.100000000000000000e+01 2.800000000000000000e+01 3.300000000000000000e+01 3.900000000000000000e+01 3.800000000000000000e+01 2.600000000000000000e+01 3.000000000000000000e+01 3.300000000000000000e+01 3.500000000000000000e+01 4.500000000000000000e+01 4.200000000000000000e+01 2.000000000000000000e+01 2.700000000000000000e+01 3.100000000000000000e+01 3.300000000000000000e+01 4.300000000000000000e+01 2.800000000000000000e+01 1.600000000000000000e+01 3.500000000000000000e+01 3.000000000000000000e+01 3.800000000000000000e+01 2.800000000000000000e+01 2.500000000000000000e+01 3.200000000000000000e+01 3.900000000000000000e+01 3.000000000000000000e+01 4.400000000000000000e+01 2.900000000000000000e+01 2.800000000000000000e+01 3.500000000000000000e+01 2.900000000000000000e+01 2.800000000000000000e+01 2.800000000000000000e+01 3.000000000000000000e+01 3.000000000000000000e+01 2.400000000000000000e+01 2.700000000000000000e+01 2.400000000000000000e+01 3.200000000000000000e+01 3.300000000000000000e+01 2.100000000000000000e+01 2.800000000000000000e+01 2.700000000000000000e+01 3.000000000000000000e+01 3.200000000000000000e+01 4.200000000000000000e+01 3.300000000000000000e+01 2.500000000000000000e+01 3.000000000000000000e+01 2.600000000000000000e+01 3.600000000000000000e+01 2.500000000000000000e+01 2.000000000000000000e+01 3.000000000000000000e+01 3.800000000000000000e+01 4.400000000000000000e+01 3.300000000000000000e+01 2.200000000000000000e+01 3.300000000000000000e+01 3.300000000000000000e+01 2.300000000000000000e+01 2.800000000000000000e+01 1.800000000000000000e+01 1.700000000000000000e+01 2.600000000000000000e+01 2.700000000000000000e+01 2.400000000000000000e+01 3.400000000000000000e+01 2.200000000000000000e+01 3.600000000000000000e+01 2.300000000000000000e+01 2.200000000000000000e+01 3.500000000000000000e+01 3.300000000000000000e+01 3.900000000000000000e+01 2.500000000000000000e+01 1.700000000000000000e+01 3.200000000000000000e+01 3.000000000000000000e+01 2.100000000000000000e+01 3.300000000000000000e+01 3.300000000000000000e+01 3.400000000000000000e+01 3.000000000000000000e+01 2.900000000000000000e+01 2.400000000000000000e+01 3.600000000000000000e+01 3.000000000000000000e+01 2.700000000000000000e+01 3.600000000000000000e+01 2.600000000000000000e+01 1.800000000000000000e+01 3.100000000000000000e+01 3.300000000000000000e+01 2.300000000000000000e+01 1.800000000000000000e+01 3.900000000000000000e+01 3.400000000000000000e+01 2.200000000000000000e+01 2.000000000000000000e+01 3.800000000000000000e+01 2.000000000000000000e+01 2.100000000000000000e+01 2.500000000000000000e+01 3.600000000000000000e+01 3.000000000000000000e+01 3.200000000000000000e+01 4.100000000000000000e+01 2.400000000000000000e+01 4.700000000000000000e+01 4.300000000000000000e+01 3.900000000000000000e+01 2.900000000000000000e+01 2.400000000000000000e+01 3.500000000000000000e+01 2.800000000000000000e+01 4.100000000000000000e+01 2.800000000000000000e+01 2.700000000000000000e+01 3.100000000000000000e+01 1.600000000000000000e+01 3.900000000000000000e+01 4.100000000000000000e+01 3.900000000000000000e+01 4.300000000000000000e+01 2.200000000000000000e+01 2.900000000000000000e+01 2.900000000000000000e+01 2.800000000000000000e+01 3.100000000000000000e+01 1.900000000000000000e+01 3.600000000000000000e+01 3.000000000000000000e+01 2.700000000000000000e+01 2.700000000000000000e+01 3.000000000000000000e+01 4.100000000000000000e+01 2.200000000000000000e+01 3.500000000000000000e+01 3.200000000000000000e+01 2.900000000000000000e+01 2.700000000000000000e+01 2.700000000000000000e+01 2.900000000000000000e+01 2.500000000000000000e+01 2.100000000000000000e+01 2.300000000000000000e+01 2.500000000000000000e+01 2.100000000000000000e+01 1.900000000000000000e+01 2.700000000000000000e+01 2.300000000000000000e+01 3.300000000000000000e+01 2.700000000000000000e+01 3.800000000000000000e+01 4.300000000000000000e+01 1.900000000000000000e+01 2.900000000000000000e+01 3.300000000000000000e+01 3.600000000000000000e+01 2.500000000000000000e+01 2.400000000000000000e+01 3.800000000000000000e+01 3.800000000000000000e+01 2.100000000000000000e+01 3.900000000000000000e+01 2.600000000000000000e+01 1.800000000000000000e+01 3.700000000000000000e+01 4.300000000000000000e+01 3.800000000000000000e+01 3.300000000000000000e+01 2.100000000000000000e+01 3.900000000000000000e+01 3.200000000000000000e+01 3.800000000000000000e+01 3.800000000000000000e+01 3.100000000000000000e+01 2.200000000000000000e+01 3.400000000000000000e+01 2.700000000000000000e+01 3.400000000000000000e+01 2.500000000000000000e+01 2.400000000000000000e+01 3.900000000000000000e+01 2.500000000000000000e+01 3.000000000000000000e+01 4.100000000000000000e+01 2.700000000000000000e+01 2.000000000000000000e+01 2.500000000000000000e+01 3.100000000000000000e+01 4.500000000000000000e+01 2.900000000000000000e+01 2.800000000000000000e+01 3.700000000000000000e+01 2.900000000000000000e+01 3.200000000000000000e+01 4.200000000000000000e+01 2.400000000000000000e+01 3.600000000000000000e+01 2.900000000000000000e+01 3.800000000000000000e+01 2.900000000000000000e+01 3.100000000000000000e+01 2.200000000000000000e+01 2.200000000000000000e+01 2.800000000000000000e+01 1.800000000000000000e+01 3.300000000000000000e+01 2.700000000000000000e+01 2.300000000000000000e+01 3.400000000000000000e+01 2.200000000000000000e+01 3.800000000000000000e+01 2.800000000000000000e+01 3.200000000000000000e+01 3.300000000000000000e+01 3.200000000000000000e+01 3.400000000000000000e+01 2.400000000000000000e+01 2.900000000000000000e+01 3.000000000000000000e+01 2.800000000000000000e+01 3.500000000000000000e+01 3.200000000000000000e+01 4.900000000000000000e+01 2.700000000000000000e+01 3.300000000000000000e+01 3.900000000000000000e+01 2.900000000000000000e+01 1.600000000000000000e+01 2.200000000000000000e+01 2.500000000000000000e+01 2.200000000000000000e+01 3.000000000000000000e+01 2.500000000000000000e+01 2.400000000000000000e+01 4.300000000000000000e+01 2.000000000000000000e+01 2.900000000000000000e+01 3.400000000000000000e+01 2.700000000000000000e+01 2.200000000000000000e+01 2.600000000000000000e+01 2.000000000000000000e+01 2.000000000000000000e+01 3.900000000000000000e+01 3.300000000000000000e+01 3.300000000000000000e+01 3.400000000000000000e+01 3.400000000000000000e+01 2.400000000000000000e+01 3.100000000000000000e+01 2.900000000000000000e+01 5.000000000000000000e+01 3.200000000000000000e+01 3.200000000000000000e+01 2.900000000000000000e+01 2.100000000000000000e+01 3.600000000000000000e+01 1.900000000000000000e+01 4.100000000000000000e+01 2.400000000000000000e+01 4.300000000000000000e+01 3.000000000000000000e+01 3.200000000000000000e+01 3.400000000000000000e+01 2.300000000000000000e+01 1.900000000000000000e+01 3.300000000000000000e+01 2.300000000000000000e+01 2.800000000000000000e+01 4.900000000000000000e+01 3.300000000000000000e+01 2.700000000000000000e+01 3.200000000000000000e+01 2.900000000000000000e+01 2.100000000000000000e+01 2.900000000000000000e+01 3.500000000000000000e+01 2.400000000000000000e+01 2.800000000000000000e+01 3.100000000000000000e+01 1.900000000000000000e+01 4.500000000000000000e+01 2.400000000000000000e+01 3.300000000000000000e+01 2.500000000000000000e+01 2.000000000000000000e+01 3.200000000000000000e+01 2.300000000000000000e+01 2.200000000000000000e+01 3.900000000000000000e+01 4.200000000000000000e+01 2.300000000000000000e+01 3.800000000000000000e+01 2.700000000000000000e+01 3.200000000000000000e+01 2.600000000000000000e+01 3.300000000000000000e+01 2.700000000000000000e+01 3.300000000000000000e+01 2.300000000000000000e+01 3.200000000000000000e+01 3.400000000000000000e+01 2.400000000000000000e+01 2.100000000000000000e+01 3.200000000000000000e+01 1.400000000000000000e+01 2.800000000000000000e+01 2.700000000000000000e+01 3.800000000000000000e+01 1.700000000000000000e+01 2.900000000000000000e+01 1.900000000000000000e+01 3.600000000000000000e+01 2.700000000000000000e+01 3.000000000000000000e+01 3.000000000000000000e+01 2.300000000000000000e+01 3.400000000000000000e+01 2.300000000000000000e+01 3.900000000000000000e+01 3.300000000000000000e+01 3.800000000000000000e+01 1.900000000000000000e+01 2.400000000000000000e+01 2.200000000000000000e+01 2.500000000000000000e+01 2.500000000000000000e+01 3.200000000000000000e+01 3.000000000000000000e+01 2.800000000000000000e+01 2.600000000000000000e+01 3.400000000000000000e+01 2.600000000000000000e+01 3.600000000000000000e+01 3.500000000000000000e+01 4.700000000000000000e+01 4.000000000000000000e+01 3.800000000000000000e+01 2.700000000000000000e+01 4.100000000000000000e+01 3.100000000000000000e+01 2.600000000000000000e+01 3.800000000000000000e+01 2.200000000000000000e+01 3.200000000000000000e+01 3.300000000000000000e+01 4.200000000000000000e+01 2.500000000000000000e+01 2.500000000000000000e+01 3.600000000000000000e+01 3.600000000000000000e+01 1.900000000000000000e+01 2.300000000000000000e+01 2.600000000000000000e+01 3.900000000000000000e+01 3.900000000000000000e+01 2.300000000000000000e+01 1.600000000000000000e+01 2.700000000000000000e+01 2.400000000000000000e+01 1.800000000000000000e+01 2.300000000000000000e+01 3.100000000000000000e+01 2.300000000000000000e+01 3.300000000000000000e+01 3.600000000000000000e+01 2.900000000000000000e+01 2.400000000000000000e+01 4.200000000000000000e+01 3.800000000000000000e+01 3.900000000000000000e+01 3.300000000000000000e+01 2.200000000000000000e+01 1.800000000000000000e+01 3.300000000000000000e+01 3.700000000000000000e+01 4.000000000000000000e+01 2.000000000000000000e+01 3.300000000000000000e+01 3.100000000000000000e+01 2.300000000000000000e+01 2.200000000000000000e+01 2.700000000000000000e+01 2.800000000000000000e+01 2.300000000000000000e+01 3.600000000000000000e+01 3.100000000000000000e+01 2.400000000000000000e+01 3.100000000000000000e+01 3.600000000000000000e+01 2.400000000000000000e+01 2.400000000000000000e+01 4.100000000000000000e+01 3.000000000000000000e+01 3.700000000000000000e+01 3.600000000000000000e+01 4.000000000000000000e+01 4.000000000000000000e+01 1.700000000000000000e+01 3.000000000000000000e+01 3.000000000000000000e+01 2.600000000000000000e+01 2.500000000000000000e+01 3.600000000000000000e+01 3.900000000000000000e+01 2.000000000000000000e+01 2.500000000000000000e+01 3.500000000000000000e+01 3.700000000000000000e+01 2.900000000000000000e+01 3.500000000000000000e+01 3.000000000000000000e+01 3.100000000000000000e+01 3.000000000000000000e+01 3.400000000000000000e+01 3.200000000000000000e+01 3.500000000000000000e+01 3.200000000000000000e+01 2.600000000000000000e+01 1.500000000000000000e+01 2.100000000000000000e+01 3.000000000000000000e+01 2.700000000000000000e+01 3.600000000000000000e+01 3.100000000000000000e+01 2.500000000000000000e+01 3.200000000000000000e+01 2.500000000000000000e+01 3.200000000000000000e+01 2.900000000000000000e+01 2.100000000000000000e+01 2.300000000000000000e+01 2.400000000000000000e+01 3.000000000000000000e+01 3.500000000000000000e+01 3.300000000000000000e+01 2.800000000000000000e+01 3.400000000000000000e+01 3.000000000000000000e+01 1.100000000000000000e+01 2.500000000000000000e+01 2.400000000000000000e+01 1.400000000000000000e+01 2.100000000000000000e+01 1.900000000000000000e+01 3.400000000000000000e+01 3.300000000000000000e+01 2.100000000000000000e+01 4.100000000000000000e+01 2.600000000000000000e+01 1.500000000000000000e+01 2.600000000000000000e+01 2.100000000000000000e+01 3.200000000000000000e+01 3.600000000000000000e+01 4.100000000000000000e+01 2.200000000000000000e+01 3.800000000000000000e+01 2.900000000000000000e+01 2.700000000000000000e+01 3.100000000000000000e+01 1.500000000000000000e+01 1.600000000000000000e+01 2.600000000000000000e+01 2.700000000000000000e+01 4.200000000000000000e+01 2.900000000000000000e+01 2.100000000000000000e+01 1.900000000000000000e+01 3.300000000000000000e+01 2.900000000000000000e+01 2.800000000000000000e+01 2.300000000000000000e+01 3.200000000000000000e+01 3.500000000000000000e+01 2.500000000000000000e+01 3.000000000000000000e+01 2.900000000000000000e+01 3.500000000000000000e+01 2.300000000000000000e+01 3.200000000000000000e+01 3.000000000000000000e+01 3.100000000000000000e+01 2.600000000000000000e+01 2.500000000000000000e+01 2.500000000000000000e+01 3.600000000000000000e+01 4.500000000000000000e+01 3.000000000000000000e+01 2.800000000000000000e+01 3.100000000000000000e+01 3.600000000000000000e+01 3.000000000000000000e+01 2.600000000000000000e+01 3.700000000000000000e+01 3.400000000000000000e+01 1.900000000000000000e+01 2.600000000000000000e+01 2.300000000000000000e+01 2.400000000000000000e+01 2.700000000000000000e+01 3.000000000000000000e+01 2.900000000000000000e+01 3.300000000000000000e+01 9.000000000000000000e+00 2.400000000000000000e+01 4.100000000000000000e+01 2.800000000000000000e+01 3.900000000000000000e+01 2.600000000000000000e+01 2.700000000000000000e+01 3.000000000000000000e+01 3.500000000000000000e+01 3.700000000000000000e+01 2.600000000000000000e+01 2.600000000000000000e+01 2.100000000000000000e+01 2.500000000000000000e+01 4.000000000000000000e+01 3.600000000000000000e+01 4.200000000000000000e+01 3.700000000000000000e+01 4.500000000000000000e+01 4.200000000000000000e+01 3.000000000000000000e+01 2.000000000000000000e+01 2.900000000000000000e+01 3.000000000000000000e+01 3.000000000000000000e+01 3.300000000000000000e+01 2.600000000000000000e+01 3.500000000000000000e+01 3.000000000000000000e+01 3.600000000000000000e+01 2.700000000000000000e+01 3.100000000000000000e+01 2.700000000000000000e+01 3.500000000000000000e+01 2.000000000000000000e+01 2.700000000000000000e+01 3.500000000000000000e+01 3.400000000000000000e+01 1.700000000000000000e+01 2.200000000000000000e+01 2.000000000000000000e+01 2.900000000000000000e+01 3.300000000000000000e+01 1.600000000000000000e+01 5.500000000000000000e+01 3.200000000000000000e+01 3.000000000000000000e+01 3.600000000000000000e+01 3.000000000000000000e+01 4.100000000000000000e+01 3.100000000000000000e+01 2.800000000000000000e+01 2.300000000000000000e+01 2.600000000000000000e+01 3.400000000000000000e+01 3.300000000000000000e+01 3.000000000000000000e+01 2.100000000000000000e+01 2.500000000000000000e+01 2.200000000000000000e+01 2.500000000000000000e+01 3.000000000000000000e+01 1.100000000000000000e+01 2.300000000000000000e+01 1.400000000000000000e+01 2.000000000000000000e+01 4.200000000000000000e+01 3.800000000000000000e+01 3.500000000000000000e+01 4.100000000000000000e+01 3.900000000000000000e+01 2.600000000000000000e+01 3.100000000000000000e+01 3.000000000000000000e+01 4.200000000000000000e+01 2.000000000000000000e+01 2.100000000000000000e+01 3.100000000000000000e+01 3.300000000000000000e+01 1.500000000000000000e+01 3.500000000000000000e+01 3.100000000000000000e+01 2.500000000000000000e+01 2.100000000000000000e+01 2.700000000000000000e+01 3.800000000000000000e+01 4.100000000000000000e+01 3.400000000000000000e+01 2.500000000000000000e+01 2.300000000000000000e+01 2.300000000000000000e+01 2.100000000000000000e+01 3.300000000000000000e+01 2.400000000000000000e+01 2.000000000000000000e+01 2.900000000000000000e+01 2.800000000000000000e+01 2.500000000000000000e+01 3.000000000000000000e+01 3.000000000000000000e+01 2.300000000000000000e+01 2.300000000000000000e+01 3.100000000000000000e+01 2.600000000000000000e+01 2.300000000000000000e+01 2.500000000000000000e+01 3.700000000000000000e+01 3.100000000000000000e+01 3.000000000000000000e+01 3.500000000000000000e+01 2.700000000000000000e+01 2.800000000000000000e+01 2.000000000000000000e+01 2.500000000000000000e+01 3.800000000000000000e+01 3.500000000000000000e+01 2.400000000000000000e+01 3.100000000000000000e+01 2.400000000000000000e+01 3.400000000000000000e+01 4.100000000000000000e+01 3.000000000000000000e+01 3.700000000000000000e+01 3.200000000000000000e+01 2.300000000000000000e+01 3.400000000000000000e+01 3.100000000000000000e+01 3.000000000000000000e+01 2.900000000000000000e+01 2.000000000000000000e+01 4.000000000000000000e+01 4.400000000000000000e+01 3.500000000000000000e+01 2.100000000000000000e+01 3.200000000000000000e+01 2.500000000000000000e+01 2.400000000000000000e+01 4.100000000000000000e+01 2.200000000000000000e+01 3.800000000000000000e+01 4.700000000000000000e+01 3.100000000000000000e+01 2.800000000000000000e+01 2.900000000000000000e+01 4.900000000000000000e+01 3.000000000000000000e+01 3.700000000000000000e+01 3.000000000000000000e+01 3.300000000000000000e+01 4.000000000000000000e+01 3.100000000000000000e+01 2.700000000000000000e+01 2.800000000000000000e+01 2.600000000000000000e+01 3.500000000000000000e+01 2.500000000000000000e+01 2.300000000000000000e+01 3.000000000000000000e+01 4.300000000000000000e+01 2.400000000000000000e+01 2.200000000000000000e+01 4.300000000000000000e+01 1.400000000000000000e+01 3.600000000000000000e+01 1.900000000000000000e+01 3.700000000000000000e+01 3.300000000000000000e+01 4.000000000000000000e+01 3.100000000000000000e+01 3.500000000000000000e+01 2.700000000000000000e+01 2.300000000000000000e+01 3.000000000000000000e+01 2.500000000000000000e+01 2.500000000000000000e+01 1.800000000000000000e+01 3.100000000000000000e+01 3.600000000000000000e+01 4.000000000000000000e+01 2.600000000000000000e+01 2.600000000000000000e+01 2.600000000000000000e+01 2.800000000000000000e+01 2.100000000000000000e+01 1.900000000000000000e+01 3.200000000000000000e+01 2.900000000000000000e+01 3.300000000000000000e+01 2.300000000000000000e+01 1.700000000000000000e+01 3.000000000000000000e+01 2.800000000000000000e+01 2.800000000000000000e+01 3.200000000000000000e+01 3.400000000000000000e+01 2.900000000000000000e+01 3.200000000000000000e+01 1.800000000000000000e+01 1.500000000000000000e+01 2.200000000000000000e+01 2.000000000000000000e+01 1.500000000000000000e+01 4.100000000000000000e+01 2.600000000000000000e+01 3.100000000000000000e+01 3.700000000000000000e+01 3.800000000000000000e+01 2.800000000000000000e+01 3.800000000000000000e+01 3.700000000000000000e+01 3.300000000000000000e+01 3.200000000000000000e+01 3.300000000000000000e+01 3.500000000000000000e+01 2.800000000000000000e+01 3.100000000000000000e+01 2.600000000000000000e+01 3.200000000000000000e+01 1.500000000000000000e+01 4.000000000000000000e+01 3.300000000000000000e+01 2.600000000000000000e+01 2.900000000000000000e+01 2.300000000000000000e+01 1.900000000000000000e+01 2.700000000000000000e+01 3.100000000000000000e+01 2.100000000000000000e+01 3.700000000000000000e+01 1.700000000000000000e+01 3.500000000000000000e+01 3.300000000000000000e+01 3.300000000000000000e+01 3.900000000000000000e+01 1.800000000000000000e+01 2.100000000000000000e+01 2.400000000000000000e+01 2.300000000000000000e+01 3.800000000000000000e+01 3.600000000000000000e+01 2.400000000000000000e+01 3.300000000000000000e+01 1.900000000000000000e+01 2.200000000000000000e+01 3.900000000000000000e+01 2.600000000000000000e+01 4.500000000000000000e+01 4.200000000000000000e+01 2.900000000000000000e+01 2.800000000000000000e+01 2.000000000000000000e+01 3.300000000000000000e+01 2.900000000000000000e+01 3.400000000000000000e+01 2.700000000000000000e+01 3.600000000000000000e+01 3.900000000000000000e+01 2.500000000000000000e+01 2.500000000000000000e+01 3.300000000000000000e+01 2.200000000000000000e+01 3.400000000000000000e+01 2.600000000000000000e+01 3.100000000000000000e+01 3.700000000000000000e+01 1.800000000000000000e+01 2.000000000000000000e+01 3.400000000000000000e+01 3.800000000000000000e+01 2.500000000000000000e+01 3.000000000000000000e+01 4.200000000000000000e+01 2.800000000000000000e+01 3.000000000000000000e+01 1.500000000000000000e+01 3.300000000000000000e+01 3.500000000000000000e+01 3.000000000000000000e+01 2.300000000000000000e+01 3.000000000000000000e+01 3.500000000000000000e+01 3.100000000000000000e+01 3.200000000000000000e+01 3.500000000000000000e+01 2.600000000000000000e+01 3.200000000000000000e+01 3.600000000000000000e+01 2.400000000000000000e+01 2.000000000000000000e+01 1.800000000000000000e+01 3.800000000000000000e+01 2.200000000000000000e+01 2.800000000000000000e+01 3.500000000000000000e+01 2.500000000000000000e+01 3.500000000000000000e+01 2.600000000000000000e+01 2.100000000000000000e+01 2.600000000000000000e+01 3.300000000000000000e+01 3.600000000000000000e+01 1.700000000000000000e+01 3.000000000000000000e+01 2.400000000000000000e+01 2.900000000000000000e+01 2.300000000000000000e+01 3.000000000000000000e+01 2.600000000000000000e+01 3.200000000000000000e+01 3.000000000000000000e+01 2.600000000000000000e+01 2.100000000000000000e+01 1.600000000000000000e+01 3.200000000000000000e+01 2.200000000000000000e+01 2.800000000000000000e+01 2.200000000000000000e+01 3.500000000000000000e+01 1.200000000000000000e+01 3.800000000000000000e+01 2.100000000000000000e+01 3.900000000000000000e+01 3.300000000000000000e+01 9.000000000000000000e+00 2.300000000000000000e+01 2.800000000000000000e+01 2.700000000000000000e+01 3.800000000000000000e+01 4.200000000000000000e+01 2.100000000000000000e+01 3.200000000000000000e+01 3.000000000000000000e+01 3.900000000000000000e+01 2.400000000000000000e+01 3.400000000000000000e+01 2.100000000000000000e+01 2.400000000000000000e+01 2.300000000000000000e+01 3.400000000000000000e+01 4.000000000000000000e+01 3.100000000000000000e+01 2.200000000000000000e+01 1.900000000000000000e+01 3.300000000000000000e+01 3.200000000000000000e+01 1.700000000000000000e+01 2.800000000000000000e+01 3.600000000000000000e+01 2.600000000000000000e+01 2.100000000000000000e+01 3.800000000000000000e+01 1.300000000000000000e+01 2.600000000000000000e+01 2.700000000000000000e+01 2.100000000000000000e+01 1.800000000000000000e+01 2.300000000000000000e+01 3.000000000000000000e+01 3.300000000000000000e+01 2.500000000000000000e+01 3.200000000000000000e+01 3.100000000000000000e+01 2.500000000000000000e+01 3.200000000000000000e+01 2.900000000000000000e+01 2.600000000000000000e+01 3.500000000000000000e+01 3.500000000000000000e+01 3.000000000000000000e+01 3.800000000000000000e+01 2.900000000000000000e+01 3.200000000000000000e+01 3.000000000000000000e+01 3.700000000000000000e+01 3.200000000000000000e+01 3.500000000000000000e+01 4.400000000000000000e+01 3.300000000000000000e+01 2.800000000000000000e+01 3.600000000000000000e+01 2.800000000000000000e+01 2.800000000000000000e+01 2.900000000000000000e+01 2.100000000000000000e+01 2.700000000000000000e+01 2.900000000000000000e+01 1.900000000000000000e+01 2.900000000000000000e+01 3.300000000000000000e+01 2.800000000000000000e+01 2.700000000000000000e+01 2.800000000000000000e+01 3.000000000000000000e+01 3.200000000000000000e+01 2.000000000000000000e+01 3.000000000000000000e+01 2.300000000000000000e+01 3.400000000000000000e+01 3.000000000000000000e+01 3.300000000000000000e+01 3.600000000000000000e+01 2.000000000000000000e+01 1.500000000000000000e+01 2.100000000000000000e+01 4.000000000000000000e+01 1.900000000000000000e+01 2.300000000000000000e+01 2.100000000000000000e+01 4.100000000000000000e+01 3.200000000000000000e+01 3.800000000000000000e+01 2.700000000000000000e+01 3.600000000000000000e+01 2.800000000000000000e+01 3.300000000000000000e+01 3.900000000000000000e+01 3.100000000000000000e+01 2.800000000000000000e+01 3.400000000000000000e+01 4.300000000000000000e+01 1.900000000000000000e+01 3.300000000000000000e+01 2.500000000000000000e+01 1.400000000000000000e+01 2.100000000000000000e+01 3.600000000000000000e+01 2.600000000000000000e+01 2.100000000000000000e+01 3.700000000000000000e+01 4.500000000000000000e+01 2.100000000000000000e+01 2.900000000000000000e+01 3.500000000000000000e+01 3.700000000000000000e+01 2.600000000000000000e+01 3.200000000000000000e+01 3.600000000000000000e+01 2.900000000000000000e+01 3.200000000000000000e+01 3.700000000000000000e+01 2.500000000000000000e+01 3.400000000000000000e+01 3.200000000000000000e+01 2.600000000000000000e+01 2.300000000000000000e+01 1.400000000000000000e+01 3.500000000000000000e+01 1.300000000000000000e+01 2.500000000000000000e+01 3.500000000000000000e+01 1.800000000000000000e+01 2.500000000000000000e+01 1.300000000000000000e+01 2.700000000000000000e+01 2.400000000000000000e+01 3.400000000000000000e+01 2.500000000000000000e+01 2.700000000000000000e+01 3.400000000000000000e+01 2.300000000000000000e+01 3.900000000000000000e+01 2.700000000000000000e+01 2.800000000000000000e+01 1.900000000000000000e+01 3.700000000000000000e+01 3.100000000000000000e+01 2.800000000000000000e+01 3.000000000000000000e+01 2.200000000000000000e+01 3.100000000000000000e+01 3.000000000000000000e+01 4.600000000000000000e+01 2.000000000000000000e+01 2.800000000000000000e+01 3.200000000000000000e+01 3.700000000000000000e+01 2.700000000000000000e+01 2.800000000000000000e+01 2.900000000000000000e+01 3.600000000000000000e+01 2.300000000000000000e+01 1.700000000000000000e+01 3.000000000000000000e+01 3.300000000000000000e+01 2.500000000000000000e+01 2.700000000000000000e+01 2.200000000000000000e+01 4.000000000000000000e+01 3.900000000000000000e+01 2.700000000000000000e+01 3.900000000000000000e+01 3.400000000000000000e+01 3.000000000000000000e+01 2.100000000000000000e+01 2.700000000000000000e+01 2.600000000000000000e+01 4.400000000000000000e+01 2.200000000000000000e+01 2.800000000000000000e+01 3.600000000000000000e+01 1.900000000000000000e+01 2.600000000000000000e+01 3.400000000000000000e+01 2.200000000000000000e+01 2.400000000000000000e+01 3.300000000000000000e+01 3.700000000000000000e+01 1.700000000000000000e+01 2.900000000000000000e+01 4.200000000000000000e+01 3.800000000000000000e+01 1.900000000000000000e+01 2.900000000000000000e+01 2.500000000000000000e+01 2.000000000000000000e+01 2.200000000000000000e+01 1.700000000000000000e+01 2.900000000000000000e+01 2.400000000000000000e+01 3.700000000000000000e+01 2.800000000000000000e+01 2.900000000000000000e+01 5.200000000000000000e+01 2.200000000000000000e+01 2.500000000000000000e+01 3.500000000000000000e+01 3.600000000000000000e+01 2.900000000000000000e+01 3.100000000000000000e+01 1.800000000000000000e+01 3.300000000000000000e+01 3.000000000000000000e+01 3.200000000000000000e+01 3.600000000000000000e+01 3.200000000000000000e+01 1.800000000000000000e+01 3.700000000000000000e+01 2.600000000000000000e+01 4.500000000000000000e+01 2.800000000000000000e+01 3.300000000000000000e+01 2.500000000000000000e+01 4.000000000000000000e+01 3.000000000000000000e+01 1.800000000000000000e+01 2.000000000000000000e+01 2.300000000000000000e+01 2.600000000000000000e+01 2.900000000000000000e+01 3.100000000000000000e+01 1.000000000000000000e+01 2.500000000000000000e+01 3.700000000000000000e+01 3.900000000000000000e+01 3.700000000000000000e+01 3.900000000000000000e+01 3.100000000000000000e+01 3.100000000000000000e+01 2.100000000000000000e+01 2.300000000000000000e+01 3.900000000000000000e+01 3.200000000000000000e+01 2.000000000000000000e+01 1.500000000000000000e+01 3.500000000000000000e+01 2.900000000000000000e+01 2.800000000000000000e+01 3.300000000000000000e+01 1.300000000000000000e+01 3.300000000000000000e+01 3.700000000000000000e+01 2.300000000000000000e+01 1.800000000000000000e+01 2.500000000000000000e+01 2.900000000000000000e+01 1.900000000000000000e+01 3.200000000000000000e+01 3.600000000000000000e+01 1.600000000000000000e+01 2.100000000000000000e+01 4.200000000000000000e+01 2.600000000000000000e+01 3.700000000000000000e+01 1.700000000000000000e+01 3.500000000000000000e+01 2.800000000000000000e+01 2.900000000000000000e+01 3.300000000000000000e+01 1.600000000000000000e+01 3.200000000000000000e+01 3.100000000000000000e+01 2.500000000000000000e+01 2.800000000000000000e+01 3.200000000000000000e+01 1.700000000000000000e+01 3.900000000000000000e+01 3.100000000000000000e+01 2.800000000000000000e+01 3.400000000000000000e+01 2.700000000000000000e+01 3.700000000000000000e+01 1.900000000000000000e+01 3.000000000000000000e+01 3.300000000000000000e+01 2.900000000000000000e+01 3.400000000000000000e+01 4.700000000000000000e+01 3.200000000000000000e+01 2.700000000000000000e+01 2.800000000000000000e+01 2.000000000000000000e+01 3.400000000000000000e+01 2.000000000000000000e+01 2.800000000000000000e+01 3.000000000000000000e+01 2.600000000000000000e+01 2.900000000000000000e+01 3.000000000000000000e+01 3.000000000000000000e+01 2.800000000000000000e+01 3.500000000000000000e+01 2.100000000000000000e+01 3.800000000000000000e+01 3.500000000000000000e+01 3.600000000000000000e+01 2.400000000000000000e+01 3.100000000000000000e+01 3.500000000000000000e+01 3.300000000000000000e+01 2.600000000000000000e+01 3.600000000000000000e+01 3.400000000000000000e+01 3.400000000000000000e+01 2.200000000000000000e+01 9.000000000000000000e+00 3.600000000000000000e+01 1.900000000000000000e+01 2.000000000000000000e+01 2.800000000000000000e+01 2.600000000000000000e+01 3.200000000000000000e+01 2.500000000000000000e+01 2.300000000000000000e+01 2.800000000000000000e+01 3.800000000000000000e+01 2.900000000000000000e+01 2.900000000000000000e+01 2.300000000000000000e+01 3.000000000000000000e+01 4.000000000000000000e+01 2.500000000000000000e+01 2.000000000000000000e+01 2.400000000000000000e+01 2.300000000000000000e+01 2.400000000000000000e+01 2.600000000000000000e+01 2.400000000000000000e+01 2.500000000000000000e+01 3.100000000000000000e+01 2.100000000000000000e+01 3.000000000000000000e+01 3.300000000000000000e+01 4.600000000000000000e+01 3.400000000000000000e+01 2.400000000000000000e+01 4.600000000000000000e+01 3.200000000000000000e+01 2.300000000000000000e+01 2.200000000000000000e+01 3.200000000000000000e+01 3.000000000000000000e+01 1.500000000000000000e+01 3.400000000000000000e+01 2.100000000000000000e+01 3.100000000000000000e+01 3.000000000000000000e+01 2.000000000000000000e+01 3.500000000000000000e+01 2.600000000000000000e+01 1.700000000000000000e+01 1.900000000000000000e+01 3.300000000000000000e+01 2.200000000000000000e+01 3.800000000000000000e+01 3.100000000000000000e+01 3.300000000000000000e+01 2.100000000000000000e+01 3.900000000000000000e+01 2.700000000000000000e+01 3.000000000000000000e+01 8.000000000000000000e+00 2.400000000000000000e+01 2.400000000000000000e+01 2.500000000000000000e+01 1.600000000000000000e+01 3.200000000000000000e+01 2.300000000000000000e+01 3.300000000000000000e+01 3.100000000000000000e+01 3.500000000000000000e+01 1.400000000000000000e+01 2.600000000000000000e+01 3.200000000000000000e+01 3.200000000000000000e+01 2.300000000000000000e+01 2.700000000000000000e+01 3.900000000000000000e+01 2.800000000000000000e+01 3.300000000000000000e+01 2.300000000000000000e+01 2.300000000000000000e+01 3.200000000000000000e+01 1.800000000000000000e+01 3.600000000000000000e+01 1.600000000000000000e+01 2.700000000000000000e+01 2.600000000000000000e+01 2.500000000000000000e+01 2.400000000000000000e+01 2.900000000000000000e+01 3.000000000000000000e+01 3.100000000000000000e+01 3.200000000000000000e+01 3.400000000000000000e+01 3.100000000000000000e+01 4.900000000000000000e+01 2.000000000000000000e+01 2.700000000000000000e+01 1.300000000000000000e+01 4.000000000000000000e+01 2.800000000000000000e+01 3.100000000000000000e+01 3.900000000000000000e+01 3.100000000000000000e+01 2.800000000000000000e+01 3.800000000000000000e+01 4.200000000000000000e+01 2.700000000000000000e+01 1.900000000000000000e+01 1.600000000000000000e+01 1.700000000000000000e+01 3.200000000000000000e+01 2.600000000000000000e+01 3.400000000000000000e+01 2.100000000000000000e+01 3.400000000000000000e+01 3.100000000000000000e+01 3.300000000000000000e+01 3.700000000000000000e+01 2.600000000000000000e+01 3.100000000000000000e+01 2.400000000000000000e+01 2.300000000000000000e+01 3.300000000000000000e+01 3.000000000000000000e+01 1.700000000000000000e+01 2.600000000000000000e+01 2.600000000000000000e+01 4.100000000000000000e+01 3.500000000000000000e+01 2.400000000000000000e+01 2.500000000000000000e+01 3.800000000000000000e+01 3.800000000000000000e+01 3.000000000000000000e+01 2.200000000000000000e+01 1.800000000000000000e+01 2.700000000000000000e+01 3.400000000000000000e+01 2.900000000000000000e+01 2.400000000000000000e+01 3.800000000000000000e+01 2.900000000000000000e+01 2.400000000000000000e+01 3.700000000000000000e+01 1.500000000000000000e+01 3.500000000000000000e+01 4.100000000000000000e+01 2.300000000000000000e+01 3.300000000000000000e+01 2.400000000000000000e+01 2.400000000000000000e+01 3.600000000000000000e+01 3.000000000000000000e+01 2.800000000000000000e+01 3.000000000000000000e+01 4.300000000000000000e+01 2.600000000000000000e+01 2.400000000000000000e+01 2.800000000000000000e+01 2.400000000000000000e+01 2.300000000000000000e+01 1.400000000000000000e+01 2.300000000000000000e+01 2.200000000000000000e+01 3.000000000000000000e+01 2.100000000000000000e+01 3.600000000000000000e+01 3.300000000000000000e+01 3.300000000000000000e+01 3.900000000000000000e+01 3.600000000000000000e+01 2.900000000000000000e+01 3.000000000000000000e+01 3.300000000000000000e+01 3.800000000000000000e+01 2.600000000000000000e+01 1.400000000000000000e+01 1.500000000000000000e+01 3.900000000000000000e+01 3.000000000000000000e+01 3.200000000000000000e+01 1.900000000000000000e+01 3.600000000000000000e+01 2.700000000000000000e+01 2.300000000000000000e+01 2.800000000000000000e+01 2.400000000000000000e+01 2.200000000000000000e+01 3.600000000000000000e+01 3.800000000000000000e+01 4.500000000000000000e+01 2.800000000000000000e+01 3.500000000000000000e+01 2.400000000000000000e+01 3.500000000000000000e+01 4.500000000000000000e+01 3.900000000000000000e+01 1.700000000000000000e+01 2.700000000000000000e+01 3.400000000000000000e+01 3.600000000000000000e+01 2.900000000000000000e+01 2.400000000000000000e+01 2.600000000000000000e+01 3.100000000000000000e+01 1.200000000000000000e+01 3.600000000000000000e+01 3.400000000000000000e+01 2.900000000000000000e+01 2.200000000000000000e+01 3.600000000000000000e+01 2.800000000000000000e+01 3.000000000000000000e+01 3.100000000000000000e+01 3.600000000000000000e+01 2.200000000000000000e+01 1.400000000000000000e+01 4.200000000000000000e+01 3.400000000000000000e+01 2.600000000000000000e+01 4.200000000000000000e+01 3.500000000000000000e+01 3.000000000000000000e+01 3.900000000000000000e+01 3.500000000000000000e+01 3.900000000000000000e+01 3.300000000000000000e+01 2.600000000000000000e+01 2.500000000000000000e+01 3.500000000000000000e+01 3.000000000000000000e+01 1.300000000000000000e+01 3.400000000000000000e+01 2.600000000000000000e+01 2.400000000000000000e+01 2.000000000000000000e+01 2.200000000000000000e+01 2.700000000000000000e+01 2.900000000000000000e+01 3.700000000000000000e+01 2.600000000000000000e+01 3.300000000000000000e+01 2.500000000000000000e+01 3.900000000000000000e+01 3.800000000000000000e+01 3.400000000000000000e+01 2.500000000000000000e+01 3.800000000000000000e+01 2.900000000000000000e+01 4.600000000000000000e+01 2.900000000000000000e+01 2.400000000000000000e+01 2.100000000000000000e+01 3.400000000000000000e+01 2.700000000000000000e+01 3.300000000000000000e+01 2.100000000000000000e+01 3.800000000000000000e+01 3.200000000000000000e+01 2.600000000000000000e+01 2.500000000000000000e+01 2.700000000000000000e+01 2.600000000000000000e+01 2.400000000000000000e+01 3.100000000000000000e+01 2.500000000000000000e+01 2.600000000000000000e+01 2.000000000000000000e+01 3.900000000000000000e+01 2.500000000000000000e+01 2.300000000000000000e+01 2.600000000000000000e+01 2.100000000000000000e+01 2.000000000000000000e+01 3.500000000000000000e+01 3.900000000000000000e+01 1.800000000000000000e+01 2.600000000000000000e+01 2.000000000000000000e+01 2.200000000000000000e+01 2.500000000000000000e+01 3.000000000000000000e+01 2.400000000000000000e+01 2.900000000000000000e+01 3.900000000000000000e+01 2.900000000000000000e+01 3.300000000000000000e+01 2.700000000000000000e+01 3.500000000000000000e+01 2.600000000000000000e+01 3.600000000000000000e+01 3.100000000000000000e+01 2.800000000000000000e+01 1.400000000000000000e+01 2.600000000000000000e+01 3.400000000000000000e+01 2.400000000000000000e+01 3.800000000000000000e+01 3.300000000000000000e+01 3.400000000000000000e+01 3.700000000000000000e+01 2.800000000000000000e+01 2.600000000000000000e+01 2.100000000000000000e+01 3.000000000000000000e+01 3.100000000000000000e+01 3.800000000000000000e+01 1.800000000000000000e+01 2.200000000000000000e+01 3.600000000000000000e+01 3.000000000000000000e+01 3.500000000000000000e+01 3.100000000000000000e+01 3.000000000000000000e+01 3.200000000000000000e+01 2.200000000000000000e+01 3.200000000000000000e+01 2.500000000000000000e+01 3.000000000000000000e+01 2.700000000000000000e+01 3.000000000000000000e+01 3.400000000000000000e+01 2.100000000000000000e+01 1.900000000000000000e+01 3.000000000000000000e+01 3.400000000000000000e+01 3.200000000000000000e+01 1.700000000000000000e+01 3.000000000000000000e+01 2.400000000000000000e+01 2.400000000000000000e+01 2.800000000000000000e+01 1.800000000000000000e+01 3.100000000000000000e+01 2.800000000000000000e+01 1.900000000000000000e+01 1.400000000000000000e+01 2.700000000000000000e+01 2.200000000000000000e+01 3.100000000000000000e+01 5.600000000000000000e+01 1.700000000000000000e+01 4.100000000000000000e+01 2.300000000000000000e+01 1.900000000000000000e+01 2.700000000000000000e+01 2.600000000000000000e+01 3.500000000000000000e+01 2.500000000000000000e+01 1.900000000000000000e+01 3.000000000000000000e+01 2.700000000000000000e+01 3.900000000000000000e+01 3.800000000000000000e+01 3.700000000000000000e+01 3.400000000000000000e+01 2.100000000000000000e+01 3.000000000000000000e+01 2.900000000000000000e+01 2.400000000000000000e+01 2.000000000000000000e+01 1.700000000000000000e+01 3.800000000000000000e+01 2.500000000000000000e+01 2.800000000000000000e+01 3.200000000000000000e+01 3.000000000000000000e+01 2.000000000000000000e+01 2.700000000000000000e+01 3.600000000000000000e+01 3.000000000000000000e+01 2.100000000000000000e+01 2.400000000000000000e+01 3.500000000000000000e+01 3.200000000000000000e+01 1.500000000000000000e+01 2.300000000000000000e+01 2.500000000000000000e+01 2.400000000000000000e+01 4.100000000000000000e+01 4.400000000000000000e+01 3.000000000000000000e+01 3.400000000000000000e+01 2.900000000000000000e+01 3.900000000000000000e+01 3.100000000000000000e+01 2.400000000000000000e+01 2.100000000000000000e+01 1.800000000000000000e+01 2.600000000000000000e+01 2.200000000000000000e+01 1.900000000000000000e+01 3.100000000000000000e+01 3.900000000000000000e+01 2.600000000000000000e+01 2.000000000000000000e+01 3.500000000000000000e+01 3.000000000000000000e+01 3.800000000000000000e+01 2.700000000000000000e+01 2.300000000000000000e+01 2.800000000000000000e+01 1.700000000000000000e+01 2.100000000000000000e+01 3.200000000000000000e+01 2.900000000000000000e+01 2.200000000000000000e+01 2.700000000000000000e+01 3.000000000000000000e+01 2.000000000000000000e+01 3.800000000000000000e+01 3.200000000000000000e+01 2.400000000000000000e+01 3.300000000000000000e+01 2.200000000000000000e+01 2.800000000000000000e+01 2.100000000000000000e+01 3.200000000000000000e+01 3.300000000000000000e+01 4.700000000000000000e+01 3.600000000000000000e+01 3.100000000000000000e+01 2.800000000000000000e+01 2.900000000000000000e+01 2.700000000000000000e+01 4.200000000000000000e+01 3.600000000000000000e+01 3.300000000000000000e+01 2.300000000000000000e+01 2.900000000000000000e+01 3.400000000000000000e+01 2.300000000000000000e+01 3.100000000000000000e+01 1.800000000000000000e+01 3.500000000000000000e+01 3.300000000000000000e+01 3.300000000000000000e+01 2.300000000000000000e+01 3.700000000000000000e+01 2.500000000000000000e+01 2.100000000000000000e+01 3.200000000000000000e+01 3.800000000000000000e+01 2.400000000000000000e+01 2.700000000000000000e+01 1.500000000000000000e+01 3.700000000000000000e+01 3.600000000000000000e+01 3.900000000000000000e+01 3.000000000000000000e+01 3.200000000000000000e+01 3.800000000000000000e+01 1.600000000000000000e+01 3.100000000000000000e+01 2.400000000000000000e+01 2.800000000000000000e+01 3.000000000000000000e+01 3.900000000000000000e+01 2.900000000000000000e+01 4.000000000000000000e+01 2.200000000000000000e+01 1.800000000000000000e+01 2.800000000000000000e+01 1.400000000000000000e+01 3.200000000000000000e+01 2.500000000000000000e+01 1.700000000000000000e+01 3.400000000000000000e+01 3.000000000000000000e+01 3.200000000000000000e+01 3.000000000000000000e+01 2.300000000000000000e+01 2.000000000000000000e+01 2.300000000000000000e+01 2.700000000000000000e+01 3.400000000000000000e+01 3.600000000000000000e+01 3.100000000000000000e+01 2.200000000000000000e+01 4.900000000000000000e+01 1.800000000000000000e+01 1.600000000000000000e+01 4.300000000000000000e+01 3.000000000000000000e+01 3.100000000000000000e+01 2.400000000000000000e+01 2.900000000000000000e+01 2.200000000000000000e+01 2.800000000000000000e+01 2.900000000000000000e+01 3.100000000000000000e+01 3.400000000000000000e+01 3.100000000000000000e+01 3.700000000000000000e+01 1.800000000000000000e+01 2.500000000000000000e+01 2.800000000000000000e+01 2.800000000000000000e+01 3.300000000000000000e+01 3.600000000000000000e+01 2.600000000000000000e+01 2.300000000000000000e+01 4.200000000000000000e+01 3.000000000000000000e+01 2.600000000000000000e+01 2.300000000000000000e+01 2.600000000000000000e+01 2.600000000000000000e+01 3.700000000000000000e+01 4.000000000000000000e+01 4.400000000000000000e+01 2.400000000000000000e+01 3.000000000000000000e+01 3.700000000000000000e+01 3.300000000000000000e+01 3.100000000000000000e+01 3.700000000000000000e+01 3.600000000000000000e+01 2.600000000000000000e+01 3.100000000000000000e+01 3.200000000000000000e+01 3.600000000000000000e+01 3.500000000000000000e+01 2.400000000000000000e+01 3.400000000000000000e+01 2.200000000000000000e+01 4.100000000000000000e+01 2.400000000000000000e+01 2.200000000000000000e+01 2.600000000000000000e+01 2.400000000000000000e+01 2.800000000000000000e+01 3.000000000000000000e+01 2.200000000000000000e+01 2.600000000000000000e+01 6.100000000000000000e+01 3.600000000000000000e+01 3.700000000000000000e+01 2.700000000000000000e+01 2.400000000000000000e+01 2.000000000000000000e+01 3.400000000000000000e+01 3.400000000000000000e+01 3.300000000000000000e+01 3.600000000000000000e+01 2.300000000000000000e+01 4.300000000000000000e+01 3.300000000000000000e+01 2.000000000000000000e+01 2.700000000000000000e+01 2.800000000000000000e+01 1.900000000000000000e+01 2.500000000000000000e+01 3.600000000000000000e+01 1.900000000000000000e+01 3.600000000000000000e+01 2.500000000000000000e+01 1.800000000000000000e+01 3.500000000000000000e+01 2.300000000000000000e+01 3.600000000000000000e+01 3.200000000000000000e+01 3.200000000000000000e+01 3.100000000000000000e+01 3.100000000000000000e+01 3.600000000000000000e+01 2.400000000000000000e+01 2.300000000000000000e+01 3.000000000000000000e+01 3.600000000000000000e+01 2.600000000000000000e+01 3.800000000000000000e+01 3.100000000000000000e+01 3.500000000000000000e+01 2.000000000000000000e+01 2.700000000000000000e+01 3.500000000000000000e+01 3.200000000000000000e+01 2.500000000000000000e+01 3.100000000000000000e+01 1.100000000000000000e+01 2.400000000000000000e+01 2.500000000000000000e+01 2.400000000000000000e+01 1.700000000000000000e+01 3.300000000000000000e+01 1.800000000000000000e+01 3.600000000000000000e+01 2.600000000000000000e+01 2.400000000000000000e+01 2.400000000000000000e+01 1.800000000000000000e+01 3.400000000000000000e+01 3.100000000000000000e+01 2.800000000000000000e+01 2.900000000000000000e+01 2.400000000000000000e+01 3.100000000000000000e+01 2.800000000000000000e+01 3.800000000000000000e+01 3.700000000000000000e+01 2.700000000000000000e+01 3.500000000000000000e+01 2.400000000000000000e+01 3.100000000000000000e+01 2.100000000000000000e+01 2.700000000000000000e+01 3.300000000000000000e+01 4.700000000000000000e+01 2.700000000000000000e+01 2.800000000000000000e+01 3.200000000000000000e+01 2.300000000000000000e+01 2.900000000000000000e+01 1.900000000000000000e+01 2.000000000000000000e+01 2.400000000000000000e+01 3.500000000000000000e+01 2.900000000000000000e+01 2.300000000000000000e+01 2.900000000000000000e+01 2.200000000000000000e+01 3.800000000000000000e+01 3.400000000000000000e+01 3.900000000000000000e+01 3.500000000000000000e+01 2.600000000000000000e+01 3.900000000000000000e+01 3.000000000000000000e+01 3.100000000000000000e+01 2.400000000000000000e+01 2.400000000000000000e+01 1.800000000000000000e+01 3.300000000000000000e+01 3.700000000000000000e+01 2.800000000000000000e+01 3.500000000000000000e+01 2.900000000000000000e+01 3.300000000000000000e+01 2.800000000000000000e+01 3.100000000000000000e+01 2.200000000000000000e+01 2.400000000000000000e+01 3.000000000000000000e+01 3.400000000000000000e+01 3.600000000000000000e+01 1.700000000000000000e+01 3.400000000000000000e+01 4.100000000000000000e+01 2.800000000000000000e+01 2.900000000000000000e+01 2.300000000000000000e+01 2.100000000000000000e+01 2.200000000000000000e+01 2.200000000000000000e+01 2.300000000000000000e+01 3.400000000000000000e+01 3.600000000000000000e+01 2.900000000000000000e+01 3.000000000000000000e+01 2.900000000000000000e+01 3.000000000000000000e+01 1.800000000000000000e+01 4.700000000000000000e+01 2.200000000000000000e+01 3.500000000000000000e+01 2.600000000000000000e+01 2.200000000000000000e+01 2.900000000000000000e+01 3.300000000000000000e+01 3.000000000000000000e+01 3.700000000000000000e+01 3.100000000000000000e+01 3.300000000000000000e+01 3.100000000000000000e+01 2.800000000000000000e+01 2.400000000000000000e+01 2.700000000000000000e+01 3.700000000000000000e+01 2.100000000000000000e+01 3.700000000000000000e+01 3.300000000000000000e+01 4.100000000000000000e+01 3.900000000000000000e+01 4.100000000000000000e+01 2.500000000000000000e+01 3.000000000000000000e+01 3.000000000000000000e+01 1.500000000000000000e+01 2.300000000000000000e+01 2.300000000000000000e+01 3.200000000000000000e+01 3.700000000000000000e+01 3.300000000000000000e+01 2.200000000000000000e+01 4.300000000000000000e+01 3.200000000000000000e+01 1.500000000000000000e+01 3.400000000000000000e+01 3.100000000000000000e+01 3.800000000000000000e+01 2.500000000000000000e+01 3.100000000000000000e+01 1.900000000000000000e+01 4.100000000000000000e+01 3.100000000000000000e+01 3.100000000000000000e+01 3.000000000000000000e+01 2.500000000000000000e+01 2.500000000000000000e+01 2.900000000000000000e+01 2.900000000000000000e+01 2.700000000000000000e+01 2.900000000000000000e+01 3.000000000000000000e+01 2.800000000000000000e+01 3.200000000000000000e+01 3.900000000000000000e+01 2.600000000000000000e+01 3.700000000000000000e+01 2.700000000000000000e+01 1.800000000000000000e+01 2.700000000000000000e+01 2.400000000000000000e+01 2.800000000000000000e+01 3.500000000000000000e+01 3.600000000000000000e+01 2.600000000000000000e+01 3.200000000000000000e+01 3.800000000000000000e+01 3.800000000000000000e+01 2.400000000000000000e+01 4.300000000000000000e+01 3.100000000000000000e+01 2.900000000000000000e+01 2.400000000000000000e+01 3.200000000000000000e+01 2.400000000000000000e+01 2.400000000000000000e+01 3.000000000000000000e+01 2.200000000000000000e+01 2.800000000000000000e+01 2.800000000000000000e+01 2.700000000000000000e+01 2.800000000000000000e+01 3.300000000000000000e+01 1.900000000000000000e+01 2.200000000000000000e+01 3.600000000000000000e+01 2.500000000000000000e+01 3.100000000000000000e+01 2.000000000000000000e+01 2.900000000000000000e+01 3.400000000000000000e+01 3.800000000000000000e+01 3.400000000000000000e+01 4.100000000000000000e+01 2.300000000000000000e+01 3.200000000000000000e+01 3.400000000000000000e+01 3.000000000000000000e+01 2.700000000000000000e+01 2.400000000000000000e+01 2.300000000000000000e+01 3.600000000000000000e+01 2.300000000000000000e+01 2.300000000000000000e+01 3.300000000000000000e+01 2.900000000000000000e+01 2.700000000000000000e+01 2.200000000000000000e+01 2.300000000000000000e+01 2.100000000000000000e+01 3.200000000000000000e+01 2.900000000000000000e+01 3.400000000000000000e+01 3.800000000000000000e+01 3.000000000000000000e+01 1.900000000000000000e+01 2.400000000000000000e+01 2.600000000000000000e+01 3.200000000000000000e+01 1.900000000000000000e+01 1.500000000000000000e+01 1.900000000000000000e+01 2.200000000000000000e+01 3.500000000000000000e+01 1.600000000000000000e+01 3.500000000000000000e+01 3.300000000000000000e+01 3.000000000000000000e+01 3.300000000000000000e+01 3.400000000000000000e+01 3.300000000000000000e+01 1.500000000000000000e+01 3.000000000000000000e+01 2.500000000000000000e+01 2.700000000000000000e+01 1.700000000000000000e+01 3.700000000000000000e+01 2.700000000000000000e+01 1.900000000000000000e+01 3.700000000000000000e+01 2.000000000000000000e+01 3.400000000000000000e+01 2.600000000000000000e+01 2.200000000000000000e+01 1.500000000000000000e+01 2.600000000000000000e+01 3.000000000000000000e+01 1.900000000000000000e+01 4.600000000000000000e+01 2.000000000000000000e+01 2.500000000000000000e+01 3.600000000000000000e+01 3.000000000000000000e+01 3.900000000000000000e+01 2.300000000000000000e+01 2.200000000000000000e+01 3.600000000000000000e+01 3.700000000000000000e+01 2.300000000000000000e+01 4.200000000000000000e+01 2.400000000000000000e+01 4.000000000000000000e+01 3.600000000000000000e+01 2.300000000000000000e+01 3.800000000000000000e+01 2.000000000000000000e+01 2.600000000000000000e+01 3.300000000000000000e+01 3.500000000000000000e+01 2.800000000000000000e+01 2.800000000000000000e+01 2.900000000000000000e+01 3.000000000000000000e+01 2.300000000000000000e+01 3.300000000000000000e+01 2.600000000000000000e+01 2.700000000000000000e+01 2.600000000000000000e+01 2.700000000000000000e+01 2.500000000000000000e+01 2.200000000000000000e+01 1.600000000000000000e+01 3.500000000000000000e+01 5.000000000000000000e+01 2.300000000000000000e+01 3.800000000000000000e+01 3.900000000000000000e+01 3.100000000000000000e+01 3.300000000000000000e+01 3.200000000000000000e+01 2.800000000000000000e+01 2.600000000000000000e+01 2.900000000000000000e+01 2.800000000000000000e+01 3.800000000000000000e+01 3.600000000000000000e+01 2.900000000000000000e+01 2.600000000000000000e+01 4.000000000000000000e+01 3.000000000000000000e+01 3.200000000000000000e+01 3.500000000000000000e+01 2.000000000000000000e+01 3.100000000000000000e+01 3.200000000000000000e+01 2.200000000000000000e+01 3.800000000000000000e+01 2.800000000000000000e+01 1.800000000000000000e+01 3.300000000000000000e+01 2.700000000000000000e+01 2.000000000000000000e+01 3.300000000000000000e+01 2.800000000000000000e+01 2.700000000000000000e+01 3.900000000000000000e+01 3.300000000000000000e+01 3.200000000000000000e+01 2.500000000000000000e+01 3.700000000000000000e+01 2.500000000000000000e+01 2.300000000000000000e+01 1.100000000000000000e+01 3.800000000000000000e+01 3.300000000000000000e+01 2.900000000000000000e+01 3.700000000000000000e+01 3.600000000000000000e+01 3.100000000000000000e+01 2.700000000000000000e+01 2.800000000000000000e+01 3.700000000000000000e+01 3.900000000000000000e+01 3.000000000000000000e+01 2.000000000000000000e+01 2.700000000000000000e+01 2.600000000000000000e+01 3.700000000000000000e+01 3.500000000000000000e+01 4.000000000000000000e+01 3.700000000000000000e+01 3.000000000000000000e+01 2.600000000000000000e+01 2.700000000000000000e+01 3.700000000000000000e+01 2.600000000000000000e+01 3.100000000000000000e+01 3.500000000000000000e+01 3.400000000000000000e+01 2.800000000000000000e+01 3.700000000000000000e+01 3.500000000000000000e+01 1.900000000000000000e+01 3.400000000000000000e+01 2.100000000000000000e+01 1.700000000000000000e+01 3.000000000000000000e+01 3.200000000000000000e+01 2.100000000000000000e+01 3.800000000000000000e+01 3.200000000000000000e+01 1.900000000000000000e+01 3.500000000000000000e+01 3.100000000000000000e+01 2.500000000000000000e+01 3.400000000000000000e+01 3.900000000000000000e+01 2.600000000000000000e+01 2.200000000000000000e+01 3.300000000000000000e+01 4.400000000000000000e+01 3.400000000000000000e+01 2.300000000000000000e+01 4.000000000000000000e+01 2.800000000000000000e+01 2.300000000000000000e+01 2.000000000000000000e+01 3.200000000000000000e+01 3.900000000000000000e+01 2.600000000000000000e+01 2.000000000000000000e+01 2.300000000000000000e+01 1.600000000000000000e+01 3.700000000000000000e+01 1.900000000000000000e+01 2.900000000000000000e+01 1.800000000000000000e+01 3.600000000000000000e+01 2.500000000000000000e+01 3.300000000000000000e+01 3.500000000000000000e+01 3.100000000000000000e+01 3.400000000000000000e+01 2.500000000000000000e+01 1.800000000000000000e+01 2.700000000000000000e+01 4.100000000000000000e+01 2.500000000000000000e+01 2.900000000000000000e+01 3.500000000000000000e+01 2.800000000000000000e+01 1.400000000000000000e+01 3.000000000000000000e+01 2.900000000000000000e+01 2.300000000000000000e+01 2.600000000000000000e+01 2.800000000000000000e+01 2.300000000000000000e+01 3.900000000000000000e+01 4.100000000000000000e+01 2.900000000000000000e+01 2.400000000000000000e+01 2.300000000000000000e+01 2.900000000000000000e+01 3.000000000000000000e+01 3.100000000000000000e+01 1.600000000000000000e+01 1.300000000000000000e+01 3.100000000000000000e+01 2.400000000000000000e+01 2.100000000000000000e+01 4.200000000000000000e+01 3.700000000000000000e+01 2.200000000000000000e+01 3.300000000000000000e+01 3.500000000000000000e+01 1.300000000000000000e+01 3.300000000000000000e+01 2.600000000000000000e+01 2.100000000000000000e+01 2.700000000000000000e+01 3.300000000000000000e+01 2.100000000000000000e+01 4.100000000000000000e+01 3.000000000000000000e+01 2.100000000000000000e+01 3.200000000000000000e+01 3.700000000000000000e+01 3.700000000000000000e+01 3.100000000000000000e+01 3.100000000000000000e+01 3.400000000000000000e+01 2.300000000000000000e+01 2.900000000000000000e+01 2.900000000000000000e+01 3.000000000000000000e+01 4.100000000000000000e+01 3.600000000000000000e+01 3.500000000000000000e+01 3.200000000000000000e+01 2.600000000000000000e+01 2.000000000000000000e+01 3.200000000000000000e+01 2.600000000000000000e+01 2.800000000000000000e+01 3.000000000000000000e+01 3.000000000000000000e+01 2.600000000000000000e+01 2.000000000000000000e+01 1.900000000000000000e+01 2.800000000000000000e+01 2.300000000000000000e+01 2.500000000000000000e+01 2.100000000000000000e+01 2.100000000000000000e+01 2.000000000000000000e+01 3.400000000000000000e+01 3.800000000000000000e+01 2.900000000000000000e+01 3.000000000000000000e+01 1.700000000000000000e+01 4.200000000000000000e+01 3.300000000000000000e+01 2.300000000000000000e+01 3.300000000000000000e+01 2.600000000000000000e+01 4.100000000000000000e+01 2.800000000000000000e+01 3.000000000000000000e+01 4.200000000000000000e+01 4.000000000000000000e+01 3.900000000000000000e+01 1.700000000000000000e+01 3.500000000000000000e+01 2.700000000000000000e+01 2.800000000000000000e+01 2.600000000000000000e+01 2.200000000000000000e+01 4.400000000000000000e+01 4.000000000000000000e+01 2.600000000000000000e+01 2.100000000000000000e+01 3.900000000000000000e+01 3.200000000000000000e+01 2.200000000000000000e+01 2.300000000000000000e+01 3.200000000000000000e+01 2.300000000000000000e+01 3.300000000000000000e+01 1.900000000000000000e+01 2.900000000000000000e+01 4.100000000000000000e+01 2.000000000000000000e+01 3.800000000000000000e+01 2.800000000000000000e+01 3.700000000000000000e+01 1.800000000000000000e+01 2.900000000000000000e+01 2.300000000000000000e+01 3.100000000000000000e+01 2.200000000000000000e+01 3.600000000000000000e+01 3.000000000000000000e+01 1.700000000000000000e+01 3.000000000000000000e+01 2.100000000000000000e+01 2.800000000000000000e+01 3.000000000000000000e+01 2.500000000000000000e+01 1.800000000000000000e+01 3.500000000000000000e+01 2.400000000000000000e+01 3.500000000000000000e+01 4.300000000000000000e+01 2.800000000000000000e+01 2.500000000000000000e+01 3.300000000000000000e+01 2.500000000000000000e+01 2.200000000000000000e+01 3.200000000000000000e+01 1.900000000000000000e+01 2.400000000000000000e+01 1.700000000000000000e+01 3.000000000000000000e+01 2.300000000000000000e+01 3.200000000000000000e+01 3.100000000000000000e+01 3.300000000000000000e+01 2.800000000000000000e+01 3.700000000000000000e+01 3.700000000000000000e+01 2.600000000000000000e+01 2.700000000000000000e+01 3.600000000000000000e+01 3.200000000000000000e+01 3.100000000000000000e+01 3.000000000000000000e+01 3.300000000000000000e+01 2.100000000000000000e+01 3.400000000000000000e+01 1.800000000000000000e+01 3.800000000000000000e+01 2.100000000000000000e+01 2.200000000000000000e+01 3.400000000000000000e+01 3.300000000000000000e+01 2.300000000000000000e+01 2.200000000000000000e+01 1.700000000000000000e+01 3.600000000000000000e+01 4.100000000000000000e+01 1.400000000000000000e+01 3.700000000000000000e+01 3.000000000000000000e+01 2.900000000000000000e+01 2.700000000000000000e+01 2.800000000000000000e+01 2.700000000000000000e+01 3.400000000000000000e+01 3.500000000000000000e+01 2.800000000000000000e+01 2.300000000000000000e+01 3.300000000000000000e+01 4.700000000000000000e+01 2.300000000000000000e+01 2.700000000000000000e+01 3.600000000000000000e+01 3.500000000000000000e+01 2.800000000000000000e+01 2.100000000000000000e+01 3.200000000000000000e+01 3.800000000000000000e+01 2.700000000000000000e+01 3.300000000000000000e+01 3.300000000000000000e+01 2.400000000000000000e+01 2.800000000000000000e+01 2.700000000000000000e+01 3.100000000000000000e+01 2.300000000000000000e+01 3.900000000000000000e+01 1.500000000000000000e+01 3.400000000000000000e+01 2.500000000000000000e+01 3.600000000000000000e+01 2.700000000000000000e+01 2.200000000000000000e+01 3.900000000000000000e+01 2.800000000000000000e+01 2.700000000000000000e+01 3.700000000000000000e+01 2.400000000000000000e+01 2.700000000000000000e+01 2.100000000000000000e+01 2.800000000000000000e+01 1.300000000000000000e+01 3.600000000000000000e+01 2.800000000000000000e+01 3.700000000000000000e+01 2.500000000000000000e+01 2.800000000000000000e+01 3.300000000000000000e+01 1.700000000000000000e+01 2.500000000000000000e+01 2.500000000000000000e+01 4.400000000000000000e+01 2.500000000000000000e+01 3.000000000000000000e+01 1.800000000000000000e+01 2.400000000000000000e+01 2.600000000000000000e+01 2.200000000000000000e+01 3.100000000000000000e+01 3.200000000000000000e+01 3.500000000000000000e+01 2.500000000000000000e+01 1.600000000000000000e+01 1.900000000000000000e+01 3.900000000000000000e+01 3.600000000000000000e+01 2.800000000000000000e+01 3.400000000000000000e+01 2.700000000000000000e+01 1.800000000000000000e+01 1.900000000000000000e+01 2.700000000000000000e+01 3.900000000000000000e+01 3.200000000000000000e+01 2.400000000000000000e+01 2.600000000000000000e+01 2.500000000000000000e+01 3.500000000000000000e+01 4.000000000000000000e+01 4.000000000000000000e+01 1.600000000000000000e+01 2.300000000000000000e+01 1.800000000000000000e+01 3.800000000000000000e+01 2.900000000000000000e+01 2.000000000000000000e+01 2.400000000000000000e+01 2.300000000000000000e+01 3.300000000000000000e+01 2.300000000000000000e+01 3.700000000000000000e+01 3.000000000000000000e+01 2.900000000000000000e+01 2.200000000000000000e+01 2.600000000000000000e+01 3.200000000000000000e+01 3.500000000000000000e+01 3.300000000000000000e+01 2.200000000000000000e+01 2.800000000000000000e+01 2.400000000000000000e+01 3.900000000000000000e+01 2.100000000000000000e+01 4.500000000000000000e+01 2.800000000000000000e+01 4.900000000000000000e+01 1.800000000000000000e+01 4.600000000000000000e+01 4.100000000000000000e+01 1.800000000000000000e+01 4.500000000000000000e+01 3.600000000000000000e+01 4.000000000000000000e+01 2.400000000000000000e+01 1.800000000000000000e+01 2.600000000000000000e+01 1.600000000000000000e+01 3.000000000000000000e+01 2.900000000000000000e+01 1.400000000000000000e+01 2.800000000000000000e+01 4.100000000000000000e+01 1.700000000000000000e+01 3.200000000000000000e+01 2.300000000000000000e+01 4.400000000000000000e+01 3.100000000000000000e+01 2.000000000000000000e+01 3.000000000000000000e+01 2.100000000000000000e+01 4.000000000000000000e+01 3.300000000000000000e+01 3.000000000000000000e+01 1.700000000000000000e+01 3.300000000000000000e+01 4.200000000000000000e+01 2.200000000000000000e+01 3.400000000000000000e+01 2.600000000000000000e+01 2.900000000000000000e+01 3.100000000000000000e+01 2.000000000000000000e+01 2.900000000000000000e+01 2.100000000000000000e+01 2.600000000000000000e+01 3.800000000000000000e+01 2.100000000000000000e+01 2.400000000000000000e+01 3.300000000000000000e+01 3.800000000000000000e+01 1.200000000000000000e+01 2.600000000000000000e+01 1.800000000000000000e+01 1.800000000000000000e+01 2.300000000000000000e+01 3.000000000000000000e+01 3.800000000000000000e+01 3.200000000000000000e+01 2.700000000000000000e+01 2.300000000000000000e+01 3.300000000000000000e+01 3.800000000000000000e+01 3.600000000000000000e+01 3.100000000000000000e+01 2.000000000000000000e+01 3.500000000000000000e+01 3.400000000000000000e+01 2.500000000000000000e+01 3.700000000000000000e+01 3.600000000000000000e+01 2.600000000000000000e+01 2.200000000000000000e+01 3.900000000000000000e+01 3.500000000000000000e+01 3.500000000000000000e+01 2.300000000000000000e+01 2.300000000000000000e+01 3.400000000000000000e+01 2.400000000000000000e+01 3.100000000000000000e+01 3.200000000000000000e+01 2.500000000000000000e+01 3.200000000000000000e+01 2.600000000000000000e+01 3.100000000000000000e+01 3.500000000000000000e+01 3.400000000000000000e+01 3.900000000000000000e+01 2.700000000000000000e+01 3.200000000000000000e+01 2.000000000000000000e+01 3.600000000000000000e+01 3.100000000000000000e+01 2.500000000000000000e+01 3.500000000000000000e+01 3.900000000000000000e+01 2.900000000000000000e+01 3.800000000000000000e+01 7.000000000000000000e+00 3.400000000000000000e+01 2.800000000000000000e+01 3.000000000000000000e+01 3.000000000000000000e+01 3.800000000000000000e+01 3.100000000000000000e+01 3.000000000000000000e+01 3.700000000000000000e+01 2.800000000000000000e+01 2.300000000000000000e+01 3.300000000000000000e+01 3.100000000000000000e+01 2.600000000000000000e+01 2.900000000000000000e+01 2.900000000000000000e+01 2.400000000000000000e+01 2.800000000000000000e+01 2.300000000000000000e+01 1.700000000000000000e+01 3.700000000000000000e+01 3.300000000000000000e+01 2.500000000000000000e+01 2.700000000000000000e+01 2.200000000000000000e+01 3.600000000000000000e+01 2.100000000000000000e+01 3.200000000000000000e+01 3.700000000000000000e+01 3.900000000000000000e+01 2.300000000000000000e+01 3.000000000000000000e+01 3.200000000000000000e+01 1.800000000000000000e+01 3.900000000000000000e+01 2.100000000000000000e+01 2.800000000000000000e+01 3.600000000000000000e+01 2.900000000000000000e+01 3.800000000000000000e+01 3.200000000000000000e+01 2.600000000000000000e+01 3.000000000000000000e+01 2.900000000000000000e+01 3.200000000000000000e+01 2.000000000000000000e+01 3.200000000000000000e+01 2.000000000000000000e+01 1.900000000000000000e+01 4.000000000000000000e+01 3.100000000000000000e+01 2.100000000000000000e+01 2.700000000000000000e+01 1.700000000000000000e+01 3.300000000000000000e+01 2.500000000000000000e+01 1.900000000000000000e+01 1.900000000000000000e+01 3.200000000000000000e+01 2.700000000000000000e+01 3.000000000000000000e+01 1.900000000000000000e+01 2.400000000000000000e+01 3.100000000000000000e+01 2.400000000000000000e+01 2.300000000000000000e+01 2.300000000000000000e+01 3.600000000000000000e+01 2.500000000000000000e+01 3.100000000000000000e+01 3.300000000000000000e+01 3.200000000000000000e+01 2.200000000000000000e+01 2.700000000000000000e+01 2.700000000000000000e+01 2.700000000000000000e+01 2.100000000000000000e+01 3.300000000000000000e+01 2.400000000000000000e+01 1.400000000000000000e+01 4.000000000000000000e+01 3.500000000000000000e+01 1.400000000000000000e+01 1.600000000000000000e+01 3.000000000000000000e+01 2.200000000000000000e+01 1.800000000000000000e+01 1.400000000000000000e+01 2.600000000000000000e+01 3.700000000000000000e+01 2.900000000000000000e+01 3.100000000000000000e+01 2.300000000000000000e+01 3.300000000000000000e+01 2.700000000000000000e+01 2.600000000000000000e+01 3.300000000000000000e+01 1.600000000000000000e+01 3.000000000000000000e+01 3.900000000000000000e+01 2.600000000000000000e+01 2.700000000000000000e+01 3.100000000000000000e+01 3.100000000000000000e+01 2.800000000000000000e+01 4.700000000000000000e+01 2.000000000000000000e+01 2.700000000000000000e+01 2.800000000000000000e+01 1.400000000000000000e+01 3.700000000000000000e+01 2.700000000000000000e+01 2.800000000000000000e+01 2.200000000000000000e+01 2.900000000000000000e+01 1.700000000000000000e+01 2.400000000000000000e+01 2.700000000000000000e+01 1.100000000000000000e+01 2.100000000000000000e+01 4.500000000000000000e+01 1.900000000000000000e+01 3.600000000000000000e+01 2.700000000000000000e+01 2.800000000000000000e+01 3.000000000000000000e+01 3.400000000000000000e+01 3.700000000000000000e+01 5.400000000000000000e+01 2.600000000000000000e+01 4.000000000000000000e+01 3.300000000000000000e+01 2.100000000000000000e+01 3.500000000000000000e+01 4.200000000000000000e+01 3.600000000000000000e+01 3.100000000000000000e+01 3.400000000000000000e+01 2.700000000000000000e+01 1.300000000000000000e+01 3.000000000000000000e+01 3.300000000000000000e+01 3.100000000000000000e+01 2.500000000000000000e+01 4.000000000000000000e+01 4.000000000000000000e+01 3.000000000000000000e+01 2.800000000000000000e+01 1.400000000000000000e+01 3.600000000000000000e+01 3.300000000000000000e+01 2.600000000000000000e+01 3.500000000000000000e+01 4.300000000000000000e+01 3.000000000000000000e+01 2.300000000000000000e+01 3.700000000000000000e+01 3.000000000000000000e+01 2.400000000000000000e+01 4.100000000000000000e+01 1.500000000000000000e+01 2.700000000000000000e+01 1.900000000000000000e+01 3.100000000000000000e+01 3.700000000000000000e+01 2.300000000000000000e+01 2.500000000000000000e+01 3.000000000000000000e+01 1.200000000000000000e+01 3.600000000000000000e+01 1.800000000000000000e+01 3.100000000000000000e+01 3.800000000000000000e+01 2.100000000000000000e+01 2.300000000000000000e+01 2.400000000000000000e+01 2.800000000000000000e+01 1.400000000000000000e+01 2.400000000000000000e+01 2.700000000000000000e+01 3.500000000000000000e+01 2.800000000000000000e+01 3.000000000000000000e+01 2.100000000000000000e+01 3.000000000000000000e+01 4.600000000000000000e+01 2.400000000000000000e+01 4.000000000000000000e+01 2.000000000000000000e+01 3.000000000000000000e+01 3.200000000000000000e+01 2.900000000000000000e+01 2.600000000000000000e+01 3.200000000000000000e+01 2.400000000000000000e+01 2.900000000000000000e+01 3.200000000000000000e+01 1.600000000000000000e+01 3.200000000000000000e+01 2.400000000000000000e+01 2.900000000000000000e+01 3.200000000000000000e+01 4.200000000000000000e+01 3.300000000000000000e+01 2.100000000000000000e+01 1.800000000000000000e+01 2.700000000000000000e+01 2.900000000000000000e+01 3.400000000000000000e+01 1.800000000000000000e+01 4.600000000000000000e+01 3.300000000000000000e+01 3.300000000000000000e+01 2.800000000000000000e+01 2.500000000000000000e+01 2.600000000000000000e+01 3.500000000000000000e+01 2.000000000000000000e+01 1.800000000000000000e+01 2.600000000000000000e+01 2.200000000000000000e+01 3.200000000000000000e+01 4.500000000000000000e+01 3.400000000000000000e+01 3.500000000000000000e+01 2.900000000000000000e+01 3.600000000000000000e+01 2.300000000000000000e+01 2.700000000000000000e+01 3.400000000000000000e+01 3.900000000000000000e+01 3.500000000000000000e+01 2.500000000000000000e+01 3.000000000000000000e+01 2.300000000000000000e+01 2.000000000000000000e+01 2.400000000000000000e+01 3.900000000000000000e+01 3.600000000000000000e+01 3.100000000000000000e+01 2.900000000000000000e+01 3.000000000000000000e+01 3.600000000000000000e+01 1.500000000000000000e+01 3.000000000000000000e+01 3.100000000000000000e+01 2.400000000000000000e+01 3.800000000000000000e+01 3.800000000000000000e+01 3.800000000000000000e+01 3.300000000000000000e+01 1.300000000000000000e+01 2.400000000000000000e+01 2.600000000000000000e+01 2.900000000000000000e+01 4.000000000000000000e+01 2.700000000000000000e+01 4.600000000000000000e+01 2.000000000000000000e+01 2.800000000000000000e+01 3.200000000000000000e+01 3.900000000000000000e+01 3.000000000000000000e+01 2.700000000000000000e+01 4.700000000000000000e+01 2.600000000000000000e+01 2.000000000000000000e+01 2.600000000000000000e+01 3.400000000000000000e+01 1.800000000000000000e+01 1.600000000000000000e+01 3.600000000000000000e+01 3.900000000000000000e+01 4.400000000000000000e+01 1.900000000000000000e+01 3.900000000000000000e+01 3.200000000000000000e+01 3.500000000000000000e+01 2.100000000000000000e+01 3.300000000000000000e+01 3.100000000000000000e+01 3.200000000000000000e+01 3.100000000000000000e+01 3.400000000000000000e+01 2.000000000000000000e+01 2.000000000000000000e+01 3.300000000000000000e+01 2.700000000000000000e+01 2.000000000000000000e+01 2.700000000000000000e+01 3.200000000000000000e+01 2.600000000000000000e+01 3.400000000000000000e+01 3.500000000000000000e+01 2.400000000000000000e+01 3.200000000000000000e+01 3.900000000000000000e+01 1.900000000000000000e+01 2.000000000000000000e+01 1.800000000000000000e+01 2.300000000000000000e+01 2.400000000000000000e+01 2.300000000000000000e+01 3.100000000000000000e+01 2.600000000000000000e+01 2.000000000000000000e+01 2.600000000000000000e+01 2.800000000000000000e+01 3.400000000000000000e+01 1.500000000000000000e+01 3.200000000000000000e+01 3.200000000000000000e+01 3.000000000000000000e+01 3.600000000000000000e+01 3.300000000000000000e+01 2.200000000000000000e+01 4.200000000000000000e+01 2.300000000000000000e+01 2.800000000000000000e+01 3.000000000000000000e+01 2.200000000000000000e+01 2.700000000000000000e+01 2.800000000000000000e+01 2.600000000000000000e+01 3.500000000000000000e+01 3.200000000000000000e+01 2.400000000000000000e+01 2.400000000000000000e+01 3.300000000000000000e+01 3.400000000000000000e+01 2.900000000000000000e+01 3.400000000000000000e+01 3.100000000000000000e+01 2.600000000000000000e+01 2.500000000000000000e+01 2.700000000000000000e+01 2.800000000000000000e+01 2.400000000000000000e+01 3.200000000000000000e+01 1.900000000000000000e+01 2.200000000000000000e+01 2.400000000000000000e+01 2.400000000000000000e+01 2.300000000000000000e+01 2.000000000000000000e+01 2.700000000000000000e+01 2.900000000000000000e+01 2.500000000000000000e+01 2.800000000000000000e+01 1.900000000000000000e+01 3.000000000000000000e+01 2.600000000000000000e+01 3.200000000000000000e+01 2.800000000000000000e+01 3.300000000000000000e+01 2.600000000000000000e+01 9.000000000000000000e+00 3.400000000000000000e+01 2.500000000000000000e+01 2.000000000000000000e+01 4.100000000000000000e+01 2.000000000000000000e+01 2.200000000000000000e+01 3.500000000000000000e+01 3.300000000000000000e+01 3.100000000000000000e+01 3.100000000000000000e+01 3.800000000000000000e+01 2.300000000000000000e+01 3.600000000000000000e+01 3.800000000000000000e+01 3.900000000000000000e+01 2.900000000000000000e+01 3.800000000000000000e+01 2.600000000000000000e+01 3.000000000000000000e+01 3.400000000000000000e+01 2.900000000000000000e+01 3.900000000000000000e+01 3.600000000000000000e+01 1.600000000000000000e+01 3.000000000000000000e+01 3.000000000000000000e+01 2.200000000000000000e+01 3.300000000000000000e+01 2.100000000000000000e+01 3.700000000000000000e+01 2.800000000000000000e+01 3.500000000000000000e+01 3.300000000000000000e+01 3.600000000000000000e+01 3.900000000000000000e+01 2.400000000000000000e+01 3.600000000000000000e+01 2.400000000000000000e+01 3.200000000000000000e+01 2.800000000000000000e+01 3.100000000000000000e+01 2.500000000000000000e+01 3.800000000000000000e+01 3.500000000000000000e+01 2.700000000000000000e+01 3.700000000000000000e+01 3.800000000000000000e+01 3.900000000000000000e+01 3.400000000000000000e+01 1.700000000000000000e+01 2.800000000000000000e+01 2.500000000000000000e+01 3.100000000000000000e+01 2.900000000000000000e+01 3.200000000000000000e+01 2.400000000000000000e+01 2.600000000000000000e+01 3.100000000000000000e+01 2.200000000000000000e+01 3.700000000000000000e+01 4.300000000000000000e+01 2.700000000000000000e+01 2.900000000000000000e+01 4.200000000000000000e+01 2.300000000000000000e+01 2.700000000000000000e+01 3.500000000000000000e+01 2.000000000000000000e+01 3.400000000000000000e+01 3.100000000000000000e+01 3.400000000000000000e+01 4.100000000000000000e+01 2.000000000000000000e+01 3.000000000000000000e+01 1.800000000000000000e+01 3.500000000000000000e+01 2.200000000000000000e+01 3.500000000000000000e+01 1.900000000000000000e+01 2.000000000000000000e+01 2.900000000000000000e+01 3.100000000000000000e+01 2.500000000000000000e+01 3.100000000000000000e+01 1.900000000000000000e+01 2.000000000000000000e+01 2.900000000000000000e+01 2.300000000000000000e+01 2.200000000000000000e+01 1.900000000000000000e+01 3.100000000000000000e+01 2.800000000000000000e+01 2.300000000000000000e+01 2.900000000000000000e+01 3.500000000000000000e+01 2.400000000000000000e+01 3.500000000000000000e+01 3.600000000000000000e+01 3.600000000000000000e+01 2.300000000000000000e+01 2.300000000000000000e+01 3.900000000000000000e+01 2.800000000000000000e+01 2.700000000000000000e+01 3.200000000000000000e+01 1.900000000000000000e+01 2.000000000000000000e+01 3.200000000000000000e+01 3.300000000000000000e+01 2.400000000000000000e+01 3.700000000000000000e+01 2.700000000000000000e+01 2.300000000000000000e+01 4.200000000000000000e+01 2.000000000000000000e+01 3.300000000000000000e+01 3.400000000000000000e+01 3.200000000000000000e+01 2.900000000000000000e+01 3.600000000000000000e+01 2.400000000000000000e+01 2.800000000000000000e+01 3.100000000000000000e+01 3.300000000000000000e+01 2.000000000000000000e+01 2.600000000000000000e+01 4.300000000000000000e+01 2.200000000000000000e+01 2.200000000000000000e+01 4.200000000000000000e+01 4.400000000000000000e+01 2.400000000000000000e+01 3.600000000000000000e+01 1.500000000000000000e+01 3.600000000000000000e+01 3.800000000000000000e+01 3.400000000000000000e+01 3.800000000000000000e+01 2.500000000000000000e+01 2.200000000000000000e+01 2.500000000000000000e+01 2.800000000000000000e+01 3.400000000000000000e+01 2.600000000000000000e+01 2.800000000000000000e+01 2.200000000000000000e+01 1.800000000000000000e+01 2.200000000000000000e+01 2.300000000000000000e+01 1.600000000000000000e+01 4.100000000000000000e+01 3.500000000000000000e+01 3.300000000000000000e+01 2.700000000000000000e+01 2.600000000000000000e+01 2.900000000000000000e+01 2.900000000000000000e+01 2.800000000000000000e+01 2.300000000000000000e+01 3.200000000000000000e+01 4.000000000000000000e+01 4.000000000000000000e+01 2.800000000000000000e+01 3.300000000000000000e+01 2.700000000000000000e+01 2.700000000000000000e+01 2.700000000000000000e+01 1.800000000000000000e+01 3.600000000000000000e+01 1.900000000000000000e+01 3.900000000000000000e+01 4.500000000000000000e+01 3.000000000000000000e+01 2.700000000000000000e+01 2.800000000000000000e+01 2.500000000000000000e+01 3.700000000000000000e+01 4.700000000000000000e+01 2.300000000000000000e+01 3.800000000000000000e+01 2.600000000000000000e+01 3.000000000000000000e+01 3.500000000000000000e+01 3.000000000000000000e+01 4.200000000000000000e+01 1.800000000000000000e+01 1.500000000000000000e+01 2.800000000000000000e+01 3.000000000000000000e+01 3.200000000000000000e+01 3.400000000000000000e+01 2.500000000000000000e+01 2.400000000000000000e+01 2.300000000000000000e+01 2.600000000000000000e+01 2.800000000000000000e+01 3.600000000000000000e+01 3.500000000000000000e+01 2.300000000000000000e+01 2.900000000000000000e+01 3.700000000000000000e+01 2.300000000000000000e+01 3.400000000000000000e+01 2.700000000000000000e+01 2.100000000000000000e+01 2.400000000000000000e+01 2.300000000000000000e+01 3.800000000000000000e+01 2.600000000000000000e+01 1.300000000000000000e+01 1.700000000000000000e+01 2.700000000000000000e+01 3.100000000000000000e+01 3.000000000000000000e+01 3.400000000000000000e+01 3.600000000000000000e+01 1.400000000000000000e+01 4.200000000000000000e+01 4.100000000000000000e+01 4.200000000000000000e+01 3.000000000000000000e+01 4.000000000000000000e+01 2.000000000000000000e+01 2.500000000000000000e+01 2.600000000000000000e+01 2.900000000000000000e+01 4.300000000000000000e+01 2.800000000000000000e+01 2.300000000000000000e+01 3.000000000000000000e+01 2.900000000000000000e+01 2.400000000000000000e+01 3.900000000000000000e+01 1.800000000000000000e+01 2.600000000000000000e+01 2.100000000000000000e+01 2.500000000000000000e+01 3.500000000000000000e+01 3.200000000000000000e+01 2.100000000000000000e+01 2.300000000000000000e+01 3.500000000000000000e+01 2.600000000000000000e+01 1.600000000000000000e+01 2.600000000000000000e+01 2.700000000000000000e+01 2.900000000000000000e+01 4.200000000000000000e+01 2.300000000000000000e+01 2.600000000000000000e+01 2.100000000000000000e+01 2.500000000000000000e+01 2.900000000000000000e+01 2.700000000000000000e+01 3.700000000000000000e+01 2.600000000000000000e+01 3.000000000000000000e+01 3.300000000000000000e+01 2.500000000000000000e+01 3.800000000000000000e+01 3.000000000000000000e+01 3.300000000000000000e+01 4.100000000000000000e+01 2.800000000000000000e+01 3.600000000000000000e+01 3.000000000000000000e+01 3.600000000000000000e+01 2.200000000000000000e+01 2.000000000000000000e+01 2.300000000000000000e+01 3.000000000000000000e+01 2.700000000000000000e+01 2.400000000000000000e+01 3.600000000000000000e+01 3.500000000000000000e+01 3.500000000000000000e+01 5.000000000000000000e+01 3.100000000000000000e+01 4.700000000000000000e+01 2.600000000000000000e+01 2.000000000000000000e+01 3.700000000000000000e+01 4.100000000000000000e+01 2.200000000000000000e+01 1.900000000000000000e+01 2.600000000000000000e+01 2.100000000000000000e+01 3.100000000000000000e+01 2.600000000000000000e+01 2.100000000000000000e+01 4.000000000000000000e+01 2.200000000000000000e+01 2.200000000000000000e+01 3.500000000000000000e+01 2.200000000000000000e+01 3.200000000000000000e+01 2.900000000000000000e+01 2.500000000000000000e+01 3.800000000000000000e+01 3.100000000000000000e+01 2.400000000000000000e+01 2.900000000000000000e+01 3.000000000000000000e+01 3.500000000000000000e+01 2.500000000000000000e+01 3.000000000000000000e+01 3.900000000000000000e+01 2.800000000000000000e+01 3.500000000000000000e+01 3.400000000000000000e+01 3.200000000000000000e+01 1.800000000000000000e+01 2.200000000000000000e+01 3.700000000000000000e+01 3.600000000000000000e+01 3.700000000000000000e+01 3.400000000000000000e+01 4.100000000000000000e+01 2.500000000000000000e+01 2.900000000000000000e+01 2.900000000000000000e+01 2.900000000000000000e+01 2.400000000000000000e+01 3.000000000000000000e+01 2.000000000000000000e+01 3.600000000000000000e+01 2.300000000000000000e+01 3.800000000000000000e+01 2.200000000000000000e+01 3.900000000000000000e+01 3.000000000000000000e+01 2.900000000000000000e+01 2.600000000000000000e+01 1.900000000000000000e+01 4.500000000000000000e+01 4.100000000000000000e+01 3.000000000000000000e+01 2.000000000000000000e+01 1.400000000000000000e+01 2.400000000000000000e+01 2.500000000000000000e+01 2.600000000000000000e+01 3.800000000000000000e+01 3.700000000000000000e+01 2.100000000000000000e+01 2.600000000000000000e+01 3.000000000000000000e+01 3.600000000000000000e+01 2.100000000000000000e+01 3.400000000000000000e+01 3.000000000000000000e+01 1.900000000000000000e+01 2.800000000000000000e+01 2.300000000000000000e+01 3.500000000000000000e+01 2.000000000000000000e+01 3.800000000000000000e+01 2.800000000000000000e+01 3.300000000000000000e+01 2.600000000000000000e+01 3.000000000000000000e+01 2.900000000000000000e+01 2.700000000000000000e+01 1.600000000000000000e+01 1.600000000000000000e+01 2.600000000000000000e+01 4.000000000000000000e+01 3.800000000000000000e+01 2.500000000000000000e+01 3.100000000000000000e+01 2.800000000000000000e+01 3.300000000000000000e+01 2.200000000000000000e+01 3.800000000000000000e+01 3.100000000000000000e+01 1.700000000000000000e+01 2.200000000000000000e+01 3.600000000000000000e+01 2.600000000000000000e+01 3.300000000000000000e+01 3.200000000000000000e+01 3.800000000000000000e+01 4.200000000000000000e+01 2.400000000000000000e+01 2.500000000000000000e+01 1.600000000000000000e+01 3.900000000000000000e+01 2.100000000000000000e+01 3.600000000000000000e+01 4.200000000000000000e+01 2.900000000000000000e+01 1.900000000000000000e+01 3.100000000000000000e+01 3.600000000000000000e+01 3.000000000000000000e+01 2.100000000000000000e+01 3.500000000000000000e+01 3.300000000000000000e+01 2.400000000000000000e+01 2.700000000000000000e+01 2.600000000000000000e+01 3.400000000000000000e+01 1.500000000000000000e+01 3.700000000000000000e+01 2.400000000000000000e+01 4.200000000000000000e+01 2.700000000000000000e+01 2.100000000000000000e+01 3.200000000000000000e+01 3.100000000000000000e+01 3.300000000000000000e+01 2.200000000000000000e+01 3.300000000000000000e+01 2.400000000000000000e+01 2.900000000000000000e+01 4.300000000000000000e+01 3.400000000000000000e+01 2.700000000000000000e+01 3.000000000000000000e+01 3.300000000000000000e+01 2.400000000000000000e+01 3.200000000000000000e+01 3.400000000000000000e+01 4.300000000000000000e+01 3.800000000000000000e+01 3.200000000000000000e+01 3.200000000000000000e+01 2.400000000000000000e+01 3.100000000000000000e+01 3.800000000000000000e+01 2.100000000000000000e+01 2.900000000000000000e+01 3.400000000000000000e+01 2.700000000000000000e+01 3.100000000000000000e+01 2.700000000000000000e+01 1.600000000000000000e+01 3.300000000000000000e+01 3.000000000000000000e+01 2.900000000000000000e+01 3.500000000000000000e+01 2.600000000000000000e+01 3.400000000000000000e+01 3.900000000000000000e+01 3.000000000000000000e+01 2.600000000000000000e+01 1.900000000000000000e+01 2.500000000000000000e+01 2.800000000000000000e+01 3.000000000000000000e+01 3.000000000000000000e+01 1.700000000000000000e+01 3.700000000000000000e+01 2.200000000000000000e+01 2.500000000000000000e+01 3.600000000000000000e+01 2.300000000000000000e+01 4.400000000000000000e+01 2.600000000000000000e+01 2.900000000000000000e+01 1.900000000000000000e+01 3.100000000000000000e+01 2.300000000000000000e+01 2.100000000000000000e+01 2.300000000000000000e+01 2.800000000000000000e+01 2.300000000000000000e+01 2.800000000000000000e+01 2.500000000000000000e+01 4.100000000000000000e+01 1.800000000000000000e+01 2.900000000000000000e+01 3.400000000000000000e+01 3.400000000000000000e+01 2.400000000000000000e+01 3.400000000000000000e+01 2.000000000000000000e+01 3.400000000000000000e+01 2.400000000000000000e+01 1.800000000000000000e+01 1.800000000000000000e+01 2.900000000000000000e+01 3.000000000000000000e+01 2.700000000000000000e+01 2.200000000000000000e+01 2.600000000000000000e+01 2.400000000000000000e+01 3.000000000000000000e+01 1.700000000000000000e+01 4.600000000000000000e+01 2.500000000000000000e+01 1.500000000000000000e+01 2.100000000000000000e+01 3.800000000000000000e+01 3.300000000000000000e+01 2.200000000000000000e+01 2.500000000000000000e+01 3.800000000000000000e+01 3.000000000000000000e+01 3.600000000000000000e+01 2.200000000000000000e+01 3.500000000000000000e+01 2.400000000000000000e+01 2.300000000000000000e+01 3.100000000000000000e+01 3.600000000000000000e+01 2.500000000000000000e+01 2.800000000000000000e+01 2.700000000000000000e+01 3.000000000000000000e+01 3.400000000000000000e+01 3.600000000000000000e+01 4.100000000000000000e+01 2.500000000000000000e+01 3.500000000000000000e+01 3.500000000000000000e+01 3.100000000000000000e+01 3.500000000000000000e+01 3.300000000000000000e+01 3.800000000000000000e+01 2.400000000000000000e+01 2.600000000000000000e+01 3.300000000000000000e+01 3.500000000000000000e+01 3.000000000000000000e+01 3.600000000000000000e+01 1.800000000000000000e+01 2.100000000000000000e+01 2.500000000000000000e+01 3.500000000000000000e+01 2.600000000000000000e+01 2.300000000000000000e+01 2.400000000000000000e+01 3.800000000000000000e+01 2.300000000000000000e+01 4.200000000000000000e+01 2.800000000000000000e+01 2.400000000000000000e+01 2.700000000000000000e+01 1.900000000000000000e+01 3.400000000000000000e+01 2.000000000000000000e+01 2.200000000000000000e+01 2.600000000000000000e+01 2.000000000000000000e+01 3.400000000000000000e+01 1.700000000000000000e+01 2.300000000000000000e+01 3.700000000000000000e+01 2.400000000000000000e+01 2.600000000000000000e+01 2.600000000000000000e+01 3.600000000000000000e+01 2.600000000000000000e+01 3.000000000000000000e+01 3.600000000000000000e+01 2.800000000000000000e+01 3.500000000000000000e+01 2.600000000000000000e+01 3.200000000000000000e+01 3.000000000000000000e+01 2.100000000000000000e+01 3.500000000000000000e+01 2.100000000000000000e+01 2.200000000000000000e+01 2.100000000000000000e+01 2.700000000000000000e+01 4.600000000000000000e+01 2.000000000000000000e+01 2.700000000000000000e+01 2.800000000000000000e+01 3.100000000000000000e+01 2.600000000000000000e+01 3.500000000000000000e+01 3.200000000000000000e+01 2.800000000000000000e+01 2.400000000000000000e+01 2.700000000000000000e+01 2.900000000000000000e+01 2.900000000000000000e+01 2.800000000000000000e+01 2.300000000000000000e+01 3.400000000000000000e+01 2.200000000000000000e+01 3.800000000000000000e+01 3.300000000000000000e+01 4.000000000000000000e+01 4.900000000000000000e+01 3.200000000000000000e+01 2.900000000000000000e+01 2.700000000000000000e+01 4.000000000000000000e+01 2.500000000000000000e+01 3.100000000000000000e+01 2.500000000000000000e+01 2.600000000000000000e+01 3.600000000000000000e+01 3.400000000000000000e+01 3.500000000000000000e+01 2.200000000000000000e+01 3.400000000000000000e+01 4.200000000000000000e+01 3.900000000000000000e+01 2.100000000000000000e+01 3.900000000000000000e+01 2.700000000000000000e+01 3.400000000000000000e+01 3.700000000000000000e+01 2.000000000000000000e+01 3.300000000000000000e+01 2.800000000000000000e+01 3.300000000000000000e+01 3.100000000000000000e+01 3.000000000000000000e+01 4.100000000000000000e+01 2.100000000000000000e+01 3.400000000000000000e+01 3.000000000000000000e+01 1.800000000000000000e+01 3.200000000000000000e+01 3.600000000000000000e+01 2.200000000000000000e+01 3.100000000000000000e+01 3.500000000000000000e+01 3.100000000000000000e+01 2.600000000000000000e+01 3.100000000000000000e+01 3.400000000000000000e+01 2.600000000000000000e+01 3.400000000000000000e+01 3.600000000000000000e+01 3.200000000000000000e+01 2.700000000000000000e+01 3.300000000000000000e+01 2.500000000000000000e+01 2.900000000000000000e+01 1.600000000000000000e+01 3.800000000000000000e+01 2.200000000000000000e+01 3.500000000000000000e+01 2.900000000000000000e+01 3.000000000000000000e+01 3.000000000000000000e+01 2.700000000000000000e+01 3.800000000000000000e+01 2.500000000000000000e+01 4.100000000000000000e+01 2.500000000000000000e+01 2.800000000000000000e+01 3.000000000000000000e+01 3.100000000000000000e+01 2.900000000000000000e+01 3.200000000000000000e+01 3.100000000000000000e+01 3.900000000000000000e+01 2.300000000000000000e+01 2.900000000000000000e+01 2.200000000000000000e+01 2.700000000000000000e+01 4.000000000000000000e+01 3.900000000000000000e+01 3.300000000000000000e+01 3.300000000000000000e+01 3.200000000000000000e+01 2.700000000000000000e+01 9.000000000000000000e+00 2.300000000000000000e+01 3.100000000000000000e+01 4.100000000000000000e+01 1.400000000000000000e+01 2.700000000000000000e+01 3.600000000000000000e+01 3.400000000000000000e+01 4.000000000000000000e+01 2.800000000000000000e+01 3.300000000000000000e+01 3.600000000000000000e+01 2.600000000000000000e+01 2.700000000000000000e+01 3.200000000000000000e+01 2.300000000000000000e+01 2.500000000000000000e+01 2.700000000000000000e+01 2.200000000000000000e+01 3.600000000000000000e+01 3.200000000000000000e+01 1.500000000000000000e+01 2.500000000000000000e+01 2.500000000000000000e+01 2.300000000000000000e+01 4.200000000000000000e+01 3.500000000000000000e+01 3.700000000000000000e+01 3.500000000000000000e+01 3.300000000000000000e+01 3.700000000000000000e+01 2.100000000000000000e+01 2.600000000000000000e+01 2.600000000000000000e+01 2.900000000000000000e+01 3.000000000000000000e+01 2.800000000000000000e+01 4.100000000000000000e+01 3.700000000000000000e+01 2.400000000000000000e+01 2.500000000000000000e+01 2.700000000000000000e+01 2.800000000000000000e+01 2.700000000000000000e+01 3.100000000000000000e+01 3.300000000000000000e+01 2.700000000000000000e+01 2.200000000000000000e+01 3.100000000000000000e+01 3.800000000000000000e+01 2.500000000000000000e+01 2.300000000000000000e+01 3.900000000000000000e+01 2.400000000000000000e+01 3.100000000000000000e+01 3.400000000000000000e+01 3.700000000000000000e+01 1.400000000000000000e+01 2.400000000000000000e+01 3.300000000000000000e+01 2.900000000000000000e+01 3.200000000000000000e+01 2.400000000000000000e+01 3.100000000000000000e+01 2.100000000000000000e+01 2.500000000000000000e+01 2.800000000000000000e+01 3.500000000000000000e+01 2.500000000000000000e+01 3.000000000000000000e+01 4.500000000000000000e+01 2.300000000000000000e+01 1.900000000000000000e+01 3.000000000000000000e+01 2.700000000000000000e+01 4.600000000000000000e+01 2.500000000000000000e+01 3.100000000000000000e+01 2.400000000000000000e+01 3.000000000000000000e+01 2.100000000000000000e+01 3.200000000000000000e+01 3.200000000000000000e+01 2.700000000000000000e+01 3.200000000000000000e+01 4.300000000000000000e+01 2.100000000000000000e+01 2.700000000000000000e+01 3.100000000000000000e+01 3.800000000000000000e+01 2.400000000000000000e+01 3.000000000000000000e+01 2.700000000000000000e+01 3.700000000000000000e+01 2.600000000000000000e+01 2.500000000000000000e+01 2.200000000000000000e+01 3.500000000000000000e+01 3.200000000000000000e+01 2.100000000000000000e+01 3.900000000000000000e+01 3.400000000000000000e+01 3.100000000000000000e+01 3.200000000000000000e+01 2.900000000000000000e+01 3.000000000000000000e+01 2.900000000000000000e+01 3.300000000000000000e+01 3.200000000000000000e+01 3.100000000000000000e+01 9.000000000000000000e+00 3.100000000000000000e+01 1.900000000000000000e+01 2.700000000000000000e+01 4.200000000000000000e+01 3.300000000000000000e+01 2.900000000000000000e+01 2.700000000000000000e+01 1.600000000000000000e+01 2.400000000000000000e+01 3.600000000000000000e+01 2.700000000000000000e+01 3.200000000000000000e+01 3.300000000000000000e+01 3.000000000000000000e+01 5.600000000000000000e+01 2.000000000000000000e+01 2.100000000000000000e+01 3.300000000000000000e+01 2.700000000000000000e+01 4.100000000000000000e+01 2.900000000000000000e+01 3.000000000000000000e+01 2.200000000000000000e+01 2.900000000000000000e+01 3.000000000000000000e+01 2.600000000000000000e+01 2.500000000000000000e+01 2.500000000000000000e+01 3.100000000000000000e+01 3.500000000000000000e+01 3.000000000000000000e+01 3.400000000000000000e+01 3.100000000000000000e+01 2.400000000000000000e+01 2.400000000000000000e+01 2.800000000000000000e+01 1.900000000000000000e+01 3.400000000000000000e+01 2.700000000000000000e+01 3.200000000000000000e+01 2.100000000000000000e+01 2.500000000000000000e+01 1.800000000000000000e+01 3.700000000000000000e+01 3.000000000000000000e+01 2.100000000000000000e+01 2.300000000000000000e+01 1.200000000000000000e+01 2.900000000000000000e+01 2.100000000000000000e+01 2.800000000000000000e+01 1.600000000000000000e+01 3.300000000000000000e+01 2.700000000000000000e+01 3.100000000000000000e+01 4.100000000000000000e+01 2.400000000000000000e+01 2.800000000000000000e+01 2.600000000000000000e+01 4.300000000000000000e+01 2.700000000000000000e+01 2.500000000000000000e+01 3.000000000000000000e+01 2.400000000000000000e+01 2.300000000000000000e+01 3.000000000000000000e+01 4.000000000000000000e+01 2.000000000000000000e+01 3.200000000000000000e+01 4.200000000000000000e+01 1.300000000000000000e+01 3.200000000000000000e+01 3.000000000000000000e+01 4.000000000000000000e+01 2.800000000000000000e+01 1.500000000000000000e+01 3.500000000000000000e+01 3.300000000000000000e+01 1.900000000000000000e+01 2.200000000000000000e+01 2.100000000000000000e+01 3.200000000000000000e+01 2.500000000000000000e+01 2.100000000000000000e+01 2.900000000000000000e+01 3.200000000000000000e+01 2.400000000000000000e+01 2.200000000000000000e+01 3.100000000000000000e+01 2.600000000000000000e+01 1.900000000000000000e+01 3.700000000000000000e+01 2.500000000000000000e+01 2.700000000000000000e+01 4.000000000000000000e+01 3.600000000000000000e+01 2.800000000000000000e+01 3.100000000000000000e+01 3.900000000000000000e+01 3.600000000000000000e+01 4.300000000000000000e+01 3.300000000000000000e+01 4.300000000000000000e+01 2.100000000000000000e+01 3.000000000000000000e+01 3.900000000000000000e+01 2.900000000000000000e+01 2.800000000000000000e+01 3.500000000000000000e+01 3.500000000000000000e+01 2.600000000000000000e+01 3.500000000000000000e+01 2.400000000000000000e+01 3.300000000000000000e+01 2.600000000000000000e+01 3.600000000000000000e+01 2.300000000000000000e+01 3.400000000000000000e+01 2.600000000000000000e+01 3.400000000000000000e+01 4.500000000000000000e+01 3.400000000000000000e+01 2.100000000000000000e+01 1.900000000000000000e+01 2.100000000000000000e+01 3.500000000000000000e+01 3.200000000000000000e+01 3.000000000000000000e+01 2.800000000000000000e+01 2.700000000000000000e+01 2.200000000000000000e+01 2.500000000000000000e+01 2.800000000000000000e+01 2.400000000000000000e+01 2.900000000000000000e+01 2.700000000000000000e+01 2.700000000000000000e+01 1.900000000000000000e+01 2.500000000000000000e+01 3.700000000000000000e+01 3.000000000000000000e+01 1.800000000000000000e+01 2.800000000000000000e+01 3.000000000000000000e+01 4.500000000000000000e+01 1.800000000000000000e+01 2.500000000000000000e+01 2.300000000000000000e+01 3.000000000000000000e+01 1.800000000000000000e+01 1.700000000000000000e+01 3.400000000000000000e+01 3.600000000000000000e+01 2.800000000000000000e+01 2.100000000000000000e+01 3.500000000000000000e+01 2.800000000000000000e+01 1.800000000000000000e+01 3.000000000000000000e+01 2.300000000000000000e+01 3.400000000000000000e+01 3.300000000000000000e+01 3.200000000000000000e+01 2.000000000000000000e+01 3.600000000000000000e+01 2.000000000000000000e+01 3.300000000000000000e+01 1.700000000000000000e+01 2.600000000000000000e+01 2.300000000000000000e+01 2.300000000000000000e+01 2.600000000000000000e+01 2.800000000000000000e+01 2.700000000000000000e+01 3.000000000000000000e+01 3.000000000000000000e+01 2.600000000000000000e+01 2.900000000000000000e+01 2.100000000000000000e+01 2.700000000000000000e+01 2.300000000000000000e+01 3.600000000000000000e+01 2.400000000000000000e+01 3.200000000000000000e+01 4.200000000000000000e+01 3.400000000000000000e+01 3.000000000000000000e+01 2.200000000000000000e+01 3.100000000000000000e+01 1.900000000000000000e+01 3.000000000000000000e+01 3.400000000000000000e+01 3.900000000000000000e+01 2.800000000000000000e+01 2.000000000000000000e+01 3.000000000000000000e+01 1.600000000000000000e+01 2.700000000000000000e+01 2.100000000000000000e+01 3.500000000000000000e+01 1.700000000000000000e+01 4.200000000000000000e+01 7.000000000000000000e+00 3.500000000000000000e+01 3.300000000000000000e+01 4.600000000000000000e+01 2.100000000000000000e+01 3.000000000000000000e+01 2.400000000000000000e+01 2.700000000000000000e+01 1.300000000000000000e+01 2.900000000000000000e+01 3.500000000000000000e+01 2.400000000000000000e+01 2.600000000000000000e+01 2.200000000000000000e+01 1.900000000000000000e+01 2.100000000000000000e+01 3.000000000000000000e+01 4.000000000000000000e+01 2.500000000000000000e+01 3.100000000000000000e+01 3.000000000000000000e+01 2.700000000000000000e+01 3.400000000000000000e+01 3.600000000000000000e+01 3.800000000000000000e+01 1.600000000000000000e+01 2.300000000000000000e+01 1.900000000000000000e+01 2.300000000000000000e+01 3.400000000000000000e+01 2.200000000000000000e+01 2.900000000000000000e+01 3.400000000000000000e+01 3.000000000000000000e+01 2.300000000000000000e+01 2.500000000000000000e+01 2.200000000000000000e+01 3.000000000000000000e+01 3.100000000000000000e+01 3.100000000000000000e+01 2.800000000000000000e+01 3.400000000000000000e+01 2.700000000000000000e+01 3.200000000000000000e+01 3.400000000000000000e+01 2.600000000000000000e+01 3.700000000000000000e+01 1.800000000000000000e+01 2.000000000000000000e+01 3.000000000000000000e+01 3.300000000000000000e+01 3.200000000000000000e+01 3.000000000000000000e+01 3.700000000000000000e+01 3.400000000000000000e+01 3.000000000000000000e+01 2.700000000000000000e+01 3.300000000000000000e+01 3.900000000000000000e+01 2.500000000000000000e+01 4.500000000000000000e+01 3.100000000000000000e+01 3.600000000000000000e+01 3.100000000000000000e+01 3.900000000000000000e+01 2.300000000000000000e+01 3.300000000000000000e+01 2.400000000000000000e+01 3.900000000000000000e+01 1.700000000000000000e+01 2.800000000000000000e+01 2.500000000000000000e+01 2.700000000000000000e+01 2.800000000000000000e+01 4.400000000000000000e+01 3.000000000000000000e+01 2.900000000000000000e+01 2.800000000000000000e+01 8.000000000000000000e+00 2.100000000000000000e+01 3.900000000000000000e+01 3.500000000000000000e+01 3.200000000000000000e+01 2.500000000000000000e+01 3.000000000000000000e+01 3.300000000000000000e+01 3.200000000000000000e+01 3.200000000000000000e+01 1.100000000000000000e+01 2.400000000000000000e+01 2.800000000000000000e+01 2.700000000000000000e+01 4.500000000000000000e+01 3.000000000000000000e+01 2.700000000000000000e+01 4.700000000000000000e+01 2.300000000000000000e+01 1.800000000000000000e+01 3.200000000000000000e+01 2.200000000000000000e+01 2.000000000000000000e+01 2.200000000000000000e+01 1.800000000000000000e+01 3.000000000000000000e+01 2.800000000000000000e+01 2.600000000000000000e+01 3.700000000000000000e+01 3.500000000000000000e+01 2.100000000000000000e+01 4.900000000000000000e+01 3.600000000000000000e+01 2.000000000000000000e+01 2.300000000000000000e+01 4.900000000000000000e+01 2.600000000000000000e+01 3.700000000000000000e+01 3.500000000000000000e+01 2.700000000000000000e+01 2.000000000000000000e+01 3.800000000000000000e+01 3.900000000000000000e+01 2.600000000000000000e+01 1.500000000000000000e+01 3.000000000000000000e+01 2.700000000000000000e+01 2.800000000000000000e+01 1.700000000000000000e+01 2.000000000000000000e+01 3.600000000000000000e+01 2.600000000000000000e+01 3.600000000000000000e+01 2.800000000000000000e+01 2.900000000000000000e+01 3.500000000000000000e+01 3.500000000000000000e+01 2.200000000000000000e+01 2.200000000000000000e+01 3.800000000000000000e+01 3.100000000000000000e+01 2.100000000000000000e+01 3.100000000000000000e+01 3.200000000000000000e+01 3.200000000000000000e+01 2.100000000000000000e+01 2.700000000000000000e+01 2.600000000000000000e+01 3.000000000000000000e+01 1.900000000000000000e+01 3.100000000000000000e+01 4.100000000000000000e+01 3.000000000000000000e+01 3.300000000000000000e+01 2.800000000000000000e+01 3.900000000000000000e+01 3.800000000000000000e+01 2.600000000000000000e+01 3.800000000000000000e+01 1.800000000000000000e+01 3.600000000000000000e+01 2.300000000000000000e+01 1.300000000000000000e+01 2.800000000000000000e+01 3.400000000000000000e+01 3.700000000000000000e+01 2.400000000000000000e+01 3.000000000000000000e+01 2.500000000000000000e+01 2.200000000000000000e+01 3.700000000000000000e+01 4.000000000000000000e+01 3.100000000000000000e+01 3.000000000000000000e+01 2.200000000000000000e+01 2.200000000000000000e+01 3.400000000000000000e+01 3.200000000000000000e+01 4.300000000000000000e+01 2.600000000000000000e+01 4.200000000000000000e+01 3.200000000000000000e+01 3.300000000000000000e+01 2.700000000000000000e+01 3.000000000000000000e+01 2.900000000000000000e+01 3.100000000000000000e+01 3.300000000000000000e+01 4.200000000000000000e+01 2.700000000000000000e+01 3.100000000000000000e+01 2.100000000000000000e+01 4.600000000000000000e+01 2.700000000000000000e+01 1.700000000000000000e+01 3.200000000000000000e+01 2.700000000000000000e+01 2.300000000000000000e+01 2.600000000000000000e+01 2.900000000000000000e+01 2.200000000000000000e+01 4.600000000000000000e+01 1.800000000000000000e+01 2.500000000000000000e+01 2.400000000000000000e+01 1.800000000000000000e+01 4.600000000000000000e+01 3.600000000000000000e+01 2.900000000000000000e+01 2.700000000000000000e+01 3.700000000000000000e+01 2.800000000000000000e+01 3.900000000000000000e+01 3.000000000000000000e+01 4.100000000000000000e+01 3.800000000000000000e+01 2.100000000000000000e+01 1.600000000000000000e+01 2.200000000000000000e+01 3.300000000000000000e+01 3.800000000000000000e+01 3.400000000000000000e+01 3.200000000000000000e+01 2.400000000000000000e+01 2.100000000000000000e+01 2.200000000000000000e+01 2.700000000000000000e+01 2.800000000000000000e+01 2.500000000000000000e+01 2.600000000000000000e+01 1.900000000000000000e+01 3.200000000000000000e+01 2.400000000000000000e+01 2.500000000000000000e+01 4.100000000000000000e+01 2.600000000000000000e+01 1.600000000000000000e+01 2.600000000000000000e+01 3.500000000000000000e+01 3.200000000000000000e+01 3.100000000000000000e+01 2.700000000000000000e+01 3.600000000000000000e+01 2.500000000000000000e+01 3.300000000000000000e+01 3.600000000000000000e+01 3.800000000000000000e+01 4.200000000000000000e+01 4.300000000000000000e+01 2.800000000000000000e+01 1.900000000000000000e+01 3.100000000000000000e+01 3.600000000000000000e+01 3.100000000000000000e+01 3.100000000000000000e+01 3.000000000000000000e+01 2.900000000000000000e+01 1.600000000000000000e+01 2.900000000000000000e+01 2.000000000000000000e+01 3.000000000000000000e+01 2.600000000000000000e+01 3.700000000000000000e+01 3.800000000000000000e+01 3.600000000000000000e+01 3.900000000000000000e+01 1.400000000000000000e+01 2.300000000000000000e+01 2.600000000000000000e+01 2.700000000000000000e+01 2.200000000000000000e+01 2.300000000000000000e+01 3.300000000000000000e+01 2.800000000000000000e+01 2.600000000000000000e+01 2.100000000000000000e+01 3.100000000000000000e+01 2.500000000000000000e+01 2.900000000000000000e+01 3.200000000000000000e+01 3.300000000000000000e+01 3.300000000000000000e+01 4.000000000000000000e+01 2.400000000000000000e+01 2.300000000000000000e+01 3.400000000000000000e+01 2.700000000000000000e+01 1.800000000000000000e+01 3.000000000000000000e+01 3.100000000000000000e+01 2.200000000000000000e+01 2.800000000000000000e+01 3.000000000000000000e+01 3.300000000000000000e+01 3.400000000000000000e+01 3.200000000000000000e+01 2.500000000000000000e+01 2.700000000000000000e+01 2.800000000000000000e+01 2.500000000000000000e+01 3.300000000000000000e+01 2.600000000000000000e+01 1.900000000000000000e+01 3.200000000000000000e+01 3.300000000000000000e+01 3.200000000000000000e+01 3.000000000000000000e+01 2.700000000000000000e+01 3.900000000000000000e+01 2.300000000000000000e+01 2.200000000000000000e+01 3.700000000000000000e+01 1.100000000000000000e+01 2.200000000000000000e+01 3.800000000000000000e+01 1.800000000000000000e+01 1.200000000000000000e+01 2.200000000000000000e+01 2.500000000000000000e+01 2.900000000000000000e+01 3.300000000000000000e+01 1.600000000000000000e+01 4.300000000000000000e+01 2.900000000000000000e+01 1.200000000000000000e+01 2.100000000000000000e+01 2.300000000000000000e+01 2.300000000000000000e+01 2.000000000000000000e+01 3.700000000000000000e+01 3.200000000000000000e+01 1.500000000000000000e+01 3.700000000000000000e+01 3.700000000000000000e+01 2.700000000000000000e+01 4.300000000000000000e+01 3.900000000000000000e+01 3.800000000000000000e+01 2.300000000000000000e+01 2.800000000000000000e+01 2.700000000000000000e+01 3.900000000000000000e+01 1.600000000000000000e+01 4.100000000000000000e+01 2.300000000000000000e+01 2.600000000000000000e+01 4.200000000000000000e+01 2.900000000000000000e+01 3.400000000000000000e+01 2.100000000000000000e+01 2.500000000000000000e+01 2.700000000000000000e+01 3.200000000000000000e+01 3.800000000000000000e+01 2.400000000000000000e+01 2.900000000000000000e+01 3.600000000000000000e+01 2.700000000000000000e+01 2.900000000000000000e+01 3.300000000000000000e+01 3.200000000000000000e+01 2.600000000000000000e+01 3.300000000000000000e+01 3.300000000000000000e+01 2.800000000000000000e+01 2.800000000000000000e+01 2.100000000000000000e+01 1.700000000000000000e+01 3.500000000000000000e+01 2.700000000000000000e+01 2.900000000000000000e+01 3.900000000000000000e+01 1.900000000000000000e+01 3.700000000000000000e+01 2.700000000000000000e+01 2.000000000000000000e+01 3.300000000000000000e+01 2.900000000000000000e+01 3.300000000000000000e+01 2.900000000000000000e+01 3.500000000000000000e+01 2.800000000000000000e+01 1.600000000000000000e+01 2.200000000000000000e+01 2.600000000000000000e+01 2.700000000000000000e+01 2.500000000000000000e+01 2.000000000000000000e+01 2.800000000000000000e+01 3.100000000000000000e+01 2.600000000000000000e+01 2.400000000000000000e+01 2.000000000000000000e+01 2.500000000000000000e+01 3.200000000000000000e+01 3.300000000000000000e+01 1.500000000000000000e+01 2.800000000000000000e+01 3.500000000000000000e+01 2.800000000000000000e+01 3.500000000000000000e+01 1.700000000000000000e+01 2.800000000000000000e+01 3.900000000000000000e+01 2.000000000000000000e+01 2.400000000000000000e+01 3.400000000000000000e+01 3.000000000000000000e+01 2.400000000000000000e+01 2.700000000000000000e+01 2.000000000000000000e+01 1.500000000000000000e+01 3.000000000000000000e+01 3.000000000000000000e+01 3.200000000000000000e+01 1.900000000000000000e+01 1.400000000000000000e+01 2.200000000000000000e+01 2.600000000000000000e+01 2.600000000000000000e+01 2.800000000000000000e+01 2.400000000000000000e+01 2.700000000000000000e+01 3.700000000000000000e+01 2.800000000000000000e+01 4.300000000000000000e+01 2.600000000000000000e+01 2.800000000000000000e+01 1.700000000000000000e+01 2.300000000000000000e+01 4.200000000000000000e+01 2.400000000000000000e+01 2.900000000000000000e+01 2.400000000000000000e+01 2.300000000000000000e+01 3.800000000000000000e+01 3.400000000000000000e+01 2.800000000000000000e+01 3.500000000000000000e+01 2.300000000000000000e+01 2.800000000000000000e+01 3.100000000000000000e+01 3.100000000000000000e+01 2.600000000000000000e+01 3.600000000000000000e+01 2.900000000000000000e+01 2.600000000000000000e+01 2.100000000000000000e+01 3.000000000000000000e+01 2.400000000000000000e+01 2.700000000000000000e+01 4.100000000000000000e+01 3.500000000000000000e+01 2.900000000000000000e+01 2.800000000000000000e+01 1.900000000000000000e+01 4.600000000000000000e+01 2.800000000000000000e+01 3.500000000000000000e+01 3.600000000000000000e+01 3.700000000000000000e+01 2.800000000000000000e+01 2.800000000000000000e+01 2.800000000000000000e+01 3.900000000000000000e+01 3.700000000000000000e+01 2.700000000000000000e+01 3.100000000000000000e+01 2.800000000000000000e+01 2.300000000000000000e+01 2.300000000000000000e+01 2.900000000000000000e+01 2.600000000000000000e+01 2.400000000000000000e+01 3.700000000000000000e+01 3.100000000000000000e+01 4.400000000000000000e+01 1.700000000000000000e+01 2.800000000000000000e+01 2.700000000000000000e+01 2.600000000000000000e+01 3.500000000000000000e+01 2.100000000000000000e+01 3.100000000000000000e+01 2.600000000000000000e+01 3.500000000000000000e+01 3.200000000000000000e+01 3.000000000000000000e+01 2.000000000000000000e+01 2.100000000000000000e+01 2.700000000000000000e+01 1.600000000000000000e+01 3.300000000000000000e+01 1.400000000000000000e+01 3.600000000000000000e+01 3.400000000000000000e+01 3.300000000000000000e+01 3.100000000000000000e+01 2.700000000000000000e+01 1.400000000000000000e+01 3.200000000000000000e+01 3.700000000000000000e+01 2.700000000000000000e+01 3.000000000000000000e+01 2.400000000000000000e+01 2.400000000000000000e+01 2.400000000000000000e+01 2.100000000000000000e+01 3.100000000000000000e+01 3.200000000000000000e+01 2.500000000000000000e+01 2.800000000000000000e+01 2.200000000000000000e+01 2.800000000000000000e+01 1.400000000000000000e+01 3.400000000000000000e+01 3.100000000000000000e+01 3.100000000000000000e+01 2.600000000000000000e+01 3.700000000000000000e+01 3.200000000000000000e+01 2.500000000000000000e+01 3.300000000000000000e+01 2.000000000000000000e+01 3.200000000000000000e+01 3.400000000000000000e+01 2.100000000000000000e+01 2.800000000000000000e+01 3.400000000000000000e+01 3.000000000000000000e+01 1.600000000000000000e+01 4.000000000000000000e+01 3.100000000000000000e+01 1.900000000000000000e+01 2.700000000000000000e+01 3.300000000000000000e+01 3.400000000000000000e+01 3.100000000000000000e+01 3.300000000000000000e+01 3.000000000000000000e+01 4.000000000000000000e+01 2.300000000000000000e+01 3.200000000000000000e+01 3.500000000000000000e+01 2.900000000000000000e+01 3.800000000000000000e+01 3.100000000000000000e+01 1.700000000000000000e+01 3.600000000000000000e+01 2.900000000000000000e+01 2.500000000000000000e+01 3.300000000000000000e+01 1.800000000000000000e+01 2.100000000000000000e+01 3.000000000000000000e+01 4.200000000000000000e+01 2.600000000000000000e+01 2.400000000000000000e+01 2.600000000000000000e+01 2.300000000000000000e+01 2.100000000000000000e+01 1.700000000000000000e+01 5.000000000000000000e+00 3.800000000000000000e+01 1.800000000000000000e+01 2.900000000000000000e+01 3.400000000000000000e+01 2.400000000000000000e+01 3.500000000000000000e+01 2.800000000000000000e+01 3.200000000000000000e+01 1.800000000000000000e+01 2.500000000000000000e+01 2.400000000000000000e+01 2.500000000000000000e+01 3.000000000000000000e+01 3.600000000000000000e+01 2.700000000000000000e+01 2.800000000000000000e+01 3.200000000000000000e+01 3.000000000000000000e+01 3.100000000000000000e+01 9.000000000000000000e+00 3.300000000000000000e+01 3.300000000000000000e+01 1.500000000000000000e+01 2.700000000000000000e+01 2.300000000000000000e+01 2.400000000000000000e+01 2.000000000000000000e+01 2.300000000000000000e+01 3.000000000000000000e+01 2.800000000000000000e+01 3.700000000000000000e+01 2.900000000000000000e+01 3.000000000000000000e+01 2.100000000000000000e+01 3.100000000000000000e+01 1.200000000000000000e+01 3.300000000000000000e+01 2.500000000000000000e+01 3.400000000000000000e+01 3.300000000000000000e+01 2.400000000000000000e+01 2.500000000000000000e+01 2.500000000000000000e+01 3.800000000000000000e+01 3.500000000000000000e+01 1.900000000000000000e+01 4.000000000000000000e+01 2.200000000000000000e+01 3.600000000000000000e+01 1.900000000000000000e+01 1.300000000000000000e+01 2.700000000000000000e+01 4.000000000000000000e+01 2.900000000000000000e+01 3.200000000000000000e+01 3.000000000000000000e+01 2.600000000000000000e+01 4.100000000000000000e+01 1.800000000000000000e+01 3.000000000000000000e+01 3.000000000000000000e+01 2.300000000000000000e+01 2.400000000000000000e+01 4.200000000000000000e+01 2.900000000000000000e+01 3.500000000000000000e+01 3.700000000000000000e+01 3.000000000000000000e+01 2.500000000000000000e+01 2.800000000000000000e+01 1.700000000000000000e+01 3.000000000000000000e+01 3.600000000000000000e+01 2.000000000000000000e+01 3.500000000000000000e+01 3.400000000000000000e+01 2.600000000000000000e+01 2.100000000000000000e+01 1.800000000000000000e+01 3.100000000000000000e+01 4.000000000000000000e+01 3.600000000000000000e+01 4.100000000000000000e+01 3.300000000000000000e+01 3.300000000000000000e+01 2.800000000000000000e+01 2.400000000000000000e+01 2.300000000000000000e+01 3.900000000000000000e+01 3.200000000000000000e+01 3.000000000000000000e+01 2.100000000000000000e+01 1.600000000000000000e+01 2.400000000000000000e+01 3.000000000000000000e+01 2.900000000000000000e+01 1.200000000000000000e+01 2.400000000000000000e+01 2.800000000000000000e+01 2.800000000000000000e+01 3.200000000000000000e+01 2.500000000000000000e+01 1.900000000000000000e+01 2.900000000000000000e+01 2.000000000000000000e+01 2.700000000000000000e+01 2.200000000000000000e+01 2.300000000000000000e+01 1.900000000000000000e+01 2.500000000000000000e+01 1.500000000000000000e+01 2.600000000000000000e+01 3.300000000000000000e+01 2.500000000000000000e+01 2.300000000000000000e+01 4.200000000000000000e+01 2.600000000000000000e+01 3.400000000000000000e+01 2.600000000000000000e+01 3.100000000000000000e+01 2.500000000000000000e+01 3.100000000000000000e+01 2.600000000000000000e+01 1.900000000000000000e+01 3.000000000000000000e+01 3.400000000000000000e+01 1.800000000000000000e+01 2.300000000000000000e+01 2.700000000000000000e+01 3.000000000000000000e+01 2.800000000000000000e+01 3.200000000000000000e+01 3.700000000000000000e+01 3.300000000000000000e+01 3.000000000000000000e+01 2.300000000000000000e+01 3.200000000000000000e+01 2.500000000000000000e+01 3.900000000000000000e+01 2.800000000000000000e+01 3.700000000000000000e+01 1.700000000000000000e+01 1.900000000000000000e+01 3.000000000000000000e+01 2.600000000000000000e+01 2.100000000000000000e+01 3.200000000000000000e+01 3.800000000000000000e+01 2.500000000000000000e+01 3.100000000000000000e+01 3.300000000000000000e+01 2.800000000000000000e+01 2.800000000000000000e+01 3.500000000000000000e+01 2.700000000000000000e+01 3.000000000000000000e+01 2.500000000000000000e+01 3.400000000000000000e+01 3.500000000000000000e+01 3.700000000000000000e+01 3.400000000000000000e+01 2.000000000000000000e+01 2.200000000000000000e+01 9.000000000000000000e+00 3.300000000000000000e+01 2.400000000000000000e+01 4.600000000000000000e+01 2.700000000000000000e+01 2.700000000000000000e+01 3.600000000000000000e+01 1.900000000000000000e+01 1.900000000000000000e+01 3.300000000000000000e+01 2.500000000000000000e+01 3.000000000000000000e+01 3.200000000000000000e+01 2.400000000000000000e+01 4.400000000000000000e+01 3.000000000000000000e+01 1.500000000000000000e+01 2.200000000000000000e+01 2.500000000000000000e+01 4.600000000000000000e+01 2.400000000000000000e+01 3.700000000000000000e+01 3.100000000000000000e+01 2.400000000000000000e+01 3.100000000000000000e+01 3.200000000000000000e+01 2.800000000000000000e+01 2.500000000000000000e+01 2.600000000000000000e+01 2.400000000000000000e+01 3.100000000000000000e+01 2.500000000000000000e+01 2.100000000000000000e+01 4.700000000000000000e+01 2.200000000000000000e+01 2.600000000000000000e+01 3.900000000000000000e+01 4.500000000000000000e+01 3.200000000000000000e+01 3.100000000000000000e+01 3.000000000000000000e+01 2.200000000000000000e+01 2.700000000000000000e+01 3.200000000000000000e+01 1.800000000000000000e+01 3.800000000000000000e+01 3.200000000000000000e+01 2.800000000000000000e+01 4.200000000000000000e+01 1.500000000000000000e+01 3.100000000000000000e+01 2.800000000000000000e+01 3.000000000000000000e+01 3.700000000000000000e+01 3.000000000000000000e+01 3.000000000000000000e+01 2.400000000000000000e+01 3.300000000000000000e+01 2.900000000000000000e+01 2.900000000000000000e+01 2.500000000000000000e+01 2.000000000000000000e+01 2.500000000000000000e+01 2.700000000000000000e+01 2.600000000000000000e+01 3.100000000000000000e+01 2.700000000000000000e+01 2.200000000000000000e+01 1.500000000000000000e+01 3.000000000000000000e+01 2.100000000000000000e+01 2.200000000000000000e+01 1.900000000000000000e+01 2.300000000000000000e+01 3.000000000000000000e+01 2.500000000000000000e+01 2.300000000000000000e+01 3.500000000000000000e+01 1.800000000000000000e+01 2.700000000000000000e+01 3.400000000000000000e+01 2.100000000000000000e+01 2.100000000000000000e+01 3.000000000000000000e+01 2.400000000000000000e+01 2.800000000000000000e+01 2.600000000000000000e+01 2.900000000000000000e+01 2.800000000000000000e+01 3.200000000000000000e+01 2.800000000000000000e+01 2.500000000000000000e+01 3.400000000000000000e+01 3.500000000000000000e+01 1.600000000000000000e+01 4.700000000000000000e+01 3.600000000000000000e+01 1.500000000000000000e+01 2.600000000000000000e+01 3.100000000000000000e+01 4.500000000000000000e+01 3.800000000000000000e+01 4.100000000000000000e+01 2.000000000000000000e+01 3.000000000000000000e+01 3.200000000000000000e+01 3.100000000000000000e+01 3.000000000000000000e+01 1.700000000000000000e+01 3.100000000000000000e+01 3.400000000000000000e+01 4.300000000000000000e+01 4.500000000000000000e+01 3.900000000000000000e+01 2.600000000000000000e+01 2.800000000000000000e+01 2.800000000000000000e+01 1.700000000000000000e+01 1.900000000000000000e+01 2.600000000000000000e+01 3.400000000000000000e+01 2.700000000000000000e+01 2.500000000000000000e+01 4.000000000000000000e+01 3.100000000000000000e+01 1.900000000000000000e+01 1.500000000000000000e+01 2.100000000000000000e+01 3.100000000000000000e+01 1.900000000000000000e+01 1.900000000000000000e+01 2.300000000000000000e+01 1.800000000000000000e+01 2.800000000000000000e+01 3.600000000000000000e+01 3.300000000000000000e+01 1.500000000000000000e+01 2.200000000000000000e+01 3.400000000000000000e+01 1.500000000000000000e+01 3.000000000000000000e+01 2.800000000000000000e+01 1.800000000000000000e+01 3.300000000000000000e+01 3.600000000000000000e+01 3.800000000000000000e+01 2.100000000000000000e+01 3.500000000000000000e+01 3.400000000000000000e+01 2.600000000000000000e+01 2.700000000000000000e+01 4.600000000000000000e+01 2.800000000000000000e+01 1.200000000000000000e+01 2.700000000000000000e+01 2.200000000000000000e+01 2.600000000000000000e+01 2.600000000000000000e+01 3.200000000000000000e+01 1.800000000000000000e+01 2.800000000000000000e+01 1.400000000000000000e+01 2.500000000000000000e+01 3.900000000000000000e+01 3.900000000000000000e+01 2.900000000000000000e+01 2.500000000000000000e+01 3.900000000000000000e+01 2.900000000000000000e+01 3.600000000000000000e+01 2.300000000000000000e+01 2.100000000000000000e+01 2.300000000000000000e+01 1.600000000000000000e+01 2.900000000000000000e+01 1.900000000000000000e+01 3.500000000000000000e+01 3.000000000000000000e+01 1.700000000000000000e+01 3.100000000000000000e+01 2.900000000000000000e+01 2.500000000000000000e+01 3.400000000000000000e+01 3.100000000000000000e+01 2.400000000000000000e+01 2.800000000000000000e+01 3.000000000000000000e+01 2.300000000000000000e+01 3.600000000000000000e+01 3.500000000000000000e+01 1.900000000000000000e+01 2.200000000000000000e+01 2.800000000000000000e+01 2.900000000000000000e+01 2.900000000000000000e+01 2.600000000000000000e+01 2.000000000000000000e+01 3.100000000000000000e+01 3.000000000000000000e+01 2.500000000000000000e+01 2.500000000000000000e+01 3.500000000000000000e+01 2.400000000000000000e+01 3.400000000000000000e+01 3.800000000000000000e+01 3.400000000000000000e+01 1.700000000000000000e+01 3.200000000000000000e+01 2.900000000000000000e+01 3.200000000000000000e+01 4.100000000000000000e+01 3.300000000000000000e+01 2.800000000000000000e+01 1.700000000000000000e+01 3.100000000000000000e+01 2.200000000000000000e+01 2.500000000000000000e+01 2.500000000000000000e+01 2.800000000000000000e+01 3.100000000000000000e+01 3.000000000000000000e+01 2.900000000000000000e+01 3.900000000000000000e+01 1.400000000000000000e+01 2.100000000000000000e+01 4.000000000000000000e+01 4.000000000000000000e+01 3.600000000000000000e+01 3.200000000000000000e+01 1.300000000000000000e+01 1.800000000000000000e+01 1.700000000000000000e+01 2.100000000000000000e+01 3.400000000000000000e+01 4.200000000000000000e+01 2.400000000000000000e+01 3.400000000000000000e+01 3.500000000000000000e+01 3.500000000000000000e+01 2.500000000000000000e+01 4.300000000000000000e+01 2.600000000000000000e+01 3.300000000000000000e+01 2.400000000000000000e+01 2.900000000000000000e+01 2.800000000000000000e+01 3.400000000000000000e+01 2.300000000000000000e+01 1.500000000000000000e+01 3.500000000000000000e+01 2.400000000000000000e+01 3.400000000000000000e+01 2.900000000000000000e+01 2.300000000000000000e+01 3.400000000000000000e+01 3.200000000000000000e+01 1.900000000000000000e+01 3.000000000000000000e+01 2.200000000000000000e+01 2.700000000000000000e+01 3.800000000000000000e+01 3.900000000000000000e+01 2.300000000000000000e+01 4.900000000000000000e+01 3.500000000000000000e+01 2.400000000000000000e+01 2.300000000000000000e+01 2.500000000000000000e+01 3.600000000000000000e+01 2.600000000000000000e+01 2.800000000000000000e+01 3.900000000000000000e+01 2.100000000000000000e+01 1.800000000000000000e+01 3.000000000000000000e+01 3.200000000000000000e+01 3.000000000000000000e+01 3.700000000000000000e+01 2.200000000000000000e+01 2.100000000000000000e+01 2.000000000000000000e+01 2.300000000000000000e+01 4.100000000000000000e+01 2.800000000000000000e+01 3.200000000000000000e+01 3.300000000000000000e+01 2.300000000000000000e+01 1.700000000000000000e+01 3.300000000000000000e+01 2.500000000000000000e+01 4.400000000000000000e+01 2.900000000000000000e+01 2.300000000000000000e+01 3.000000000000000000e+01 2.600000000000000000e+01 4.200000000000000000e+01 2.500000000000000000e+01 3.300000000000000000e+01 2.400000000000000000e+01 2.800000000000000000e+01 3.000000000000000000e+01 2.500000000000000000e+01 2.300000000000000000e+01 2.200000000000000000e+01 2.700000000000000000e+01 3.300000000000000000e+01 3.700000000000000000e+01 2.000000000000000000e+01 3.200000000000000000e+01 2.600000000000000000e+01 2.900000000000000000e+01 2.900000000000000000e+01 2.600000000000000000e+01 3.300000000000000000e+01 3.100000000000000000e+01 3.100000000000000000e+01 2.900000000000000000e+01 2.600000000000000000e+01 2.000000000000000000e+01 3.700000000000000000e+01 3.000000000000000000e+01 3.300000000000000000e+01 3.000000000000000000e+01 3.700000000000000000e+01 4.200000000000000000e+01 3.300000000000000000e+01 2.200000000000000000e+01 2.800000000000000000e+01 2.800000000000000000e+01 2.300000000000000000e+01 2.400000000000000000e+01 3.500000000000000000e+01 2.900000000000000000e+01 1.600000000000000000e+01 2.500000000000000000e+01 3.500000000000000000e+01 3.200000000000000000e+01 2.400000000000000000e+01 3.200000000000000000e+01 3.100000000000000000e+01 2.600000000000000000e+01 2.200000000000000000e+01 2.500000000000000000e+01 3.000000000000000000e+01 9.000000000000000000e+00 2.500000000000000000e+01 2.700000000000000000e+01 2.700000000000000000e+01 2.200000000000000000e+01 2.200000000000000000e+01 2.700000000000000000e+01 3.100000000000000000e+01 2.300000000000000000e+01 3.800000000000000000e+01 2.300000000000000000e+01 3.600000000000000000e+01 3.300000000000000000e+01 4.900000000000000000e+01 2.700000000000000000e+01 2.700000000000000000e+01 2.700000000000000000e+01 2.700000000000000000e+01 2.600000000000000000e+01 3.100000000000000000e+01 2.800000000000000000e+01 3.500000000000000000e+01 3.100000000000000000e+01 3.300000000000000000e+01 3.100000000000000000e+01 2.300000000000000000e+01 3.600000000000000000e+01 2.300000000000000000e+01 3.200000000000000000e+01 3.800000000000000000e+01 3.400000000000000000e+01 2.600000000000000000e+01 2.600000000000000000e+01 3.800000000000000000e+01 4.000000000000000000e+01 2.300000000000000000e+01 1.500000000000000000e+01 2.400000000000000000e+01 2.300000000000000000e+01 1.400000000000000000e+01 1.800000000000000000e+01 3.400000000000000000e+01 3.200000000000000000e+01 3.500000000000000000e+01 3.300000000000000000e+01 3.400000000000000000e+01 4.100000000000000000e+01 3.800000000000000000e+01 2.600000000000000000e+01 3.400000000000000000e+01 2.900000000000000000e+01 2.900000000000000000e+01 1.500000000000000000e+01 3.300000000000000000e+01 3.100000000000000000e+01 3.000000000000000000e+01 2.100000000000000000e+01 2.200000000000000000e+01 4.300000000000000000e+01 2.500000000000000000e+01 1.800000000000000000e+01 2.500000000000000000e+01 1.900000000000000000e+01 3.400000000000000000e+01 2.600000000000000000e+01 3.000000000000000000e+01 1.900000000000000000e+01 2.100000000000000000e+01 3.300000000000000000e+01 3.100000000000000000e+01 3.500000000000000000e+01 3.300000000000000000e+01 4.400000000000000000e+01 2.600000000000000000e+01 3.500000000000000000e+01 2.600000000000000000e+01 3.100000000000000000e+01 3.000000000000000000e+01 1.700000000000000000e+01 3.300000000000000000e+01 2.900000000000000000e+01 3.200000000000000000e+01 2.600000000000000000e+01 1.000000000000000000e+01 3.300000000000000000e+01 3.400000000000000000e+01 3.700000000000000000e+01 3.000000000000000000e+01 3.900000000000000000e+01 3.100000000000000000e+01 2.100000000000000000e+01 3.300000000000000000e+01 2.500000000000000000e+01 3.400000000000000000e+01 2.600000000000000000e+01 3.500000000000000000e+01 2.000000000000000000e+01 3.700000000000000000e+01 2.300000000000000000e+01 3.300000000000000000e+01 1.700000000000000000e+01 3.600000000000000000e+01 3.500000000000000000e+01 2.900000000000000000e+01 2.500000000000000000e+01 3.400000000000000000e+01 3.200000000000000000e+01 3.700000000000000000e+01 2.500000000000000000e+01 3.900000000000000000e+01 2.800000000000000000e+01 2.900000000000000000e+01 3.100000000000000000e+01 1.900000000000000000e+01 3.900000000000000000e+01 3.300000000000000000e+01 3.400000000000000000e+01 1.300000000000000000e+01 2.600000000000000000e+01 1.700000000000000000e+01 1.900000000000000000e+01 3.000000000000000000e+01 2.800000000000000000e+01 3.400000000000000000e+01 3.700000000000000000e+01 3.600000000000000000e+01 2.500000000000000000e+01 2.800000000000000000e+01 1.900000000000000000e+01 2.800000000000000000e+01 2.800000000000000000e+01 2.900000000000000000e+01 1.900000000000000000e+01 3.100000000000000000e+01 2.700000000000000000e+01 2.800000000000000000e+01 2.900000000000000000e+01 2.900000000000000000e+01 3.100000000000000000e+01 3.100000000000000000e+01 2.200000000000000000e+01 2.600000000000000000e+01 2.000000000000000000e+01 3.000000000000000000e+01 2.400000000000000000e+01 3.500000000000000000e+01 2.700000000000000000e+01 2.700000000000000000e+01 4.200000000000000000e+01 2.300000000000000000e+01 4.200000000000000000e+01 2.500000000000000000e+01 1.600000000000000000e+01 2.900000000000000000e+01 3.000000000000000000e+01 3.000000000000000000e+01 3.200000000000000000e+01 2.100000000000000000e+01 2.300000000000000000e+01 2.600000000000000000e+01 3.000000000000000000e+01 2.700000000000000000e+01 3.100000000000000000e+01 3.400000000000000000e+01 2.600000000000000000e+01 2.100000000000000000e+01 1.900000000000000000e+01 2.800000000000000000e+01 2.800000000000000000e+01 2.800000000000000000e+01 2.300000000000000000e+01 3.200000000000000000e+01 2.200000000000000000e+01 3.000000000000000000e+01 2.900000000000000000e+01 1.800000000000000000e+01 2.200000000000000000e+01 4.000000000000000000e+01 1.600000000000000000e+01 2.600000000000000000e+01 2.900000000000000000e+01 2.300000000000000000e+01 2.200000000000000000e+01 3.400000000000000000e+01 2.600000000000000000e+01 2.700000000000000000e+01 2.300000000000000000e+01 2.500000000000000000e+01 2.700000000000000000e+01 2.700000000000000000e+01 3.600000000000000000e+01 2.700000000000000000e+01 3.000000000000000000e+01 2.100000000000000000e+01 3.400000000000000000e+01 2.100000000000000000e+01 3.400000000000000000e+01 2.400000000000000000e+01 2.000000000000000000e+01 3.100000000000000000e+01 3.300000000000000000e+01 4.000000000000000000e+01 2.800000000000000000e+01 2.700000000000000000e+01 4.000000000000000000e+01 4.100000000000000000e+01 2.700000000000000000e+01 3.400000000000000000e+01 2.800000000000000000e+01 1.600000000000000000e+01 2.900000000000000000e+01 2.800000000000000000e+01 2.700000000000000000e+01 3.800000000000000000e+01 2.300000000000000000e+01 1.700000000000000000e+01 2.500000000000000000e+01 3.200000000000000000e+01 2.200000000000000000e+01 3.800000000000000000e+01 2.900000000000000000e+01 4.100000000000000000e+01 2.800000000000000000e+01 2.700000000000000000e+01 3.800000000000000000e+01 2.200000000000000000e+01 3.400000000000000000e+01 3.600000000000000000e+01 3.000000000000000000e+01 4.400000000000000000e+01 2.100000000000000000e+01 2.600000000000000000e+01 2.200000000000000000e+01 3.900000000000000000e+01 3.500000000000000000e+01 2.100000000000000000e+01 2.400000000000000000e+01 2.000000000000000000e+01 2.300000000000000000e+01 4.100000000000000000e+01 4.300000000000000000e+01 2.900000000000000000e+01 1.700000000000000000e+01 3.900000000000000000e+01 2.300000000000000000e+01 1.600000000000000000e+01 4.700000000000000000e+01 3.300000000000000000e+01 3.000000000000000000e+01 3.300000000000000000e+01 2.900000000000000000e+01 2.800000000000000000e+01 2.500000000000000000e+01 4.200000000000000000e+01 2.500000000000000000e+01 4.000000000000000000e+01 3.200000000000000000e+01 3.600000000000000000e+01 2.200000000000000000e+01 8.000000000000000000e+00 2.600000000000000000e+01 2.400000000000000000e+01 3.100000000000000000e+01 3.300000000000000000e+01 3.000000000000000000e+01 1.800000000000000000e+01 2.000000000000000000e+01 2.300000000000000000e+01 2.900000000000000000e+01 3.900000000000000000e+01 3.200000000000000000e+01 2.300000000000000000e+01 3.600000000000000000e+01 2.300000000000000000e+01 3.500000000000000000e+01 1.800000000000000000e+01 2.500000000000000000e+01 2.400000000000000000e+01 2.100000000000000000e+01 3.400000000000000000e+01 3.200000000000000000e+01 2.800000000000000000e+01 2.600000000000000000e+01 1.300000000000000000e+01 2.700000000000000000e+01 2.300000000000000000e+01 4.300000000000000000e+01 3.300000000000000000e+01 1.500000000000000000e+01 3.600000000000000000e+01 2.600000000000000000e+01 2.700000000000000000e+01 3.100000000000000000e+01 2.800000000000000000e+01 2.700000000000000000e+01 2.600000000000000000e+01 3.400000000000000000e+01 2.800000000000000000e+01 2.600000000000000000e+01 1.100000000000000000e+01 2.600000000000000000e+01 3.000000000000000000e+01 2.700000000000000000e+01 2.600000000000000000e+01 3.200000000000000000e+01 1.200000000000000000e+01 1.900000000000000000e+01 3.100000000000000000e+01 2.400000000000000000e+01 4.000000000000000000e+01 3.500000000000000000e+01 2.700000000000000000e+01 2.900000000000000000e+01 2.500000000000000000e+01 3.500000000000000000e+01 3.000000000000000000e+01 2.800000000000000000e+01 2.000000000000000000e+01 3.700000000000000000e+01 2.800000000000000000e+01 2.100000000000000000e+01 3.300000000000000000e+01 3.400000000000000000e+01 2.700000000000000000e+01 3.100000000000000000e+01 4.100000000000000000e+01 4.100000000000000000e+01 2.400000000000000000e+01 3.100000000000000000e+01 1.500000000000000000e+01 3.000000000000000000e+01 1.600000000000000000e+01 3.200000000000000000e+01 3.600000000000000000e+01 2.800000000000000000e+01 3.700000000000000000e+01 2.400000000000000000e+01 3.900000000000000000e+01 3.300000000000000000e+01 3.000000000000000000e+01 4.000000000000000000e+01 4.000000000000000000e+01 3.500000000000000000e+01 2.800000000000000000e+01 3.700000000000000000e+01 3.300000000000000000e+01 2.400000000000000000e+01 3.300000000000000000e+01 3.400000000000000000e+01 3.700000000000000000e+01 3.200000000000000000e+01 1.400000000000000000e+01 2.600000000000000000e+01 3.500000000000000000e+01 3.000000000000000000e+01 3.000000000000000000e+01 3.100000000000000000e+01 3.400000000000000000e+01 2.900000000000000000e+01 1.700000000000000000e+01 2.800000000000000000e+01 3.100000000000000000e+01 3.000000000000000000e+01 1.900000000000000000e+01 2.500000000000000000e+01 2.300000000000000000e+01 2.000000000000000000e+01 3.100000000000000000e+01 3.900000000000000000e+01 3.200000000000000000e+01 2.300000000000000000e+01 2.300000000000000000e+01 3.000000000000000000e+01 2.200000000000000000e+01 3.400000000000000000e+01 3.100000000000000000e+01 2.300000000000000000e+01 2.700000000000000000e+01 2.200000000000000000e+01 4.100000000000000000e+01 3.600000000000000000e+01 2.400000000000000000e+01 4.500000000000000000e+01 2.200000000000000000e+01 3.000000000000000000e+01 2.200000000000000000e+01 2.700000000000000000e+01 3.000000000000000000e+01 3.100000000000000000e+01 3.100000000000000000e+01 2.200000000000000000e+01 2.900000000000000000e+01 2.300000000000000000e+01 3.500000000000000000e+01 2.700000000000000000e+01 1.800000000000000000e+01 3.500000000000000000e+01 1.900000000000000000e+01 2.400000000000000000e+01 1.500000000000000000e+01 3.000000000000000000e+01 1.600000000000000000e+01 3.000000000000000000e+01 3.100000000000000000e+01 2.900000000000000000e+01 3.400000000000000000e+01 3.700000000000000000e+01 2.600000000000000000e+01 2.600000000000000000e+01 3.300000000000000000e+01 1.400000000000000000e+01 2.300000000000000000e+01 2.400000000000000000e+01 2.500000000000000000e+01 2.900000000000000000e+01 1.900000000000000000e+01 3.000000000000000000e+01 3.000000000000000000e+01 3.000000000000000000e+01 3.400000000000000000e+01 3.300000000000000000e+01 2.400000000000000000e+01 4.700000000000000000e+01 2.900000000000000000e+01 2.900000000000000000e+01 3.800000000000000000e+01 2.800000000000000000e+01 3.200000000000000000e+01 5.500000000000000000e+01 2.100000000000000000e+01 3.300000000000000000e+01 2.800000000000000000e+01 3.400000000000000000e+01 3.400000000000000000e+01 2.700000000000000000e+01 2.400000000000000000e+01 3.000000000000000000e+01 2.100000000000000000e+01 2.800000000000000000e+01 3.800000000000000000e+01 2.600000000000000000e+01 3.100000000000000000e+01 2.900000000000000000e+01 1.800000000000000000e+01 1.400000000000000000e+01 3.600000000000000000e+01 2.800000000000000000e+01 1.400000000000000000e+01 3.800000000000000000e+01 2.800000000000000000e+01 2.000000000000000000e+01 2.000000000000000000e+01 3.100000000000000000e+01 3.100000000000000000e+01 3.400000000000000000e+01 1.600000000000000000e+01 2.100000000000000000e+01 2.500000000000000000e+01 2.600000000000000000e+01 2.600000000000000000e+01 2.800000000000000000e+01 1.800000000000000000e+01 3.900000000000000000e+01 4.100000000000000000e+01 3.300000000000000000e+01 2.800000000000000000e+01 3.100000000000000000e+01 2.000000000000000000e+01 2.600000000000000000e+01 1.800000000000000000e+01 3.100000000000000000e+01 3.000000000000000000e+01 1.400000000000000000e+01 3.100000000000000000e+01 3.300000000000000000e+01 3.100000000000000000e+01 3.400000000000000000e+01 2.700000000000000000e+01 3.900000000000000000e+01 2.400000000000000000e+01 3.800000000000000000e+01 3.000000000000000000e+01 2.600000000000000000e+01 3.100000000000000000e+01 3.200000000000000000e+01 3.200000000000000000e+01 2.800000000000000000e+01 1.900000000000000000e+01 3.900000000000000000e+01 2.400000000000000000e+01 2.300000000000000000e+01 3.400000000000000000e+01 2.300000000000000000e+01 3.900000000000000000e+01 2.000000000000000000e+01 3.400000000000000000e+01 2.600000000000000000e+01 2.100000000000000000e+01 2.400000000000000000e+01 3.300000000000000000e+01 2.900000000000000000e+01 3.600000000000000000e+01 2.900000000000000000e+01 2.600000000000000000e+01 2.400000000000000000e+01 2.600000000000000000e+01 3.100000000000000000e+01 1.900000000000000000e+01 3.200000000000000000e+01 2.100000000000000000e+01 1.400000000000000000e+01 2.000000000000000000e+01 2.400000000000000000e+01 2.800000000000000000e+01 2.500000000000000000e+01 1.600000000000000000e+01 3.300000000000000000e+01 2.800000000000000000e+01 3.400000000000000000e+01 3.500000000000000000e+01 1.600000000000000000e+01 3.400000000000000000e+01 2.500000000000000000e+01 3.400000000000000000e+01 1.800000000000000000e+01 2.900000000000000000e+01 3.500000000000000000e+01 4.200000000000000000e+01 2.200000000000000000e+01 2.000000000000000000e+01 3.400000000000000000e+01 2.800000000000000000e+01 3.100000000000000000e+01 2.000000000000000000e+01 2.400000000000000000e+01 5.200000000000000000e+01 2.200000000000000000e+01 3.200000000000000000e+01 3.300000000000000000e+01 3.200000000000000000e+01 2.600000000000000000e+01 2.500000000000000000e+01 2.200000000000000000e+01 3.000000000000000000e+01 2.100000000000000000e+01 2.300000000000000000e+01 4.200000000000000000e+01 3.200000000000000000e+01 2.600000000000000000e+01 2.900000000000000000e+01 3.600000000000000000e+01 2.100000000000000000e+01 2.300000000000000000e+01 2.400000000000000000e+01 4.000000000000000000e+01 3.500000000000000000e+01 3.400000000000000000e+01 3.100000000000000000e+01 2.500000000000000000e+01 3.300000000000000000e+01 4.100000000000000000e+01 2.600000000000000000e+01 3.300000000000000000e+01 2.800000000000000000e+01 4.100000000000000000e+01 4.100000000000000000e+01 2.500000000000000000e+01 2.700000000000000000e+01 4.000000000000000000e+01 2.800000000000000000e+01 4.000000000000000000e+01 4.400000000000000000e+01 1.700000000000000000e+01 2.000000000000000000e+01 3.500000000000000000e+01 3.300000000000000000e+01 2.600000000000000000e+01 2.700000000000000000e+01 2.300000000000000000e+01 3.000000000000000000e+01 1.300000000000000000e+01 2.600000000000000000e+01 1.700000000000000000e+01 3.000000000000000000e+01 2.900000000000000000e+01 3.600000000000000000e+01 3.300000000000000000e+01 2.000000000000000000e+01 2.400000000000000000e+01 3.400000000000000000e+01 3.800000000000000000e+01 3.700000000000000000e+01 2.600000000000000000e+01 2.600000000000000000e+01 3.300000000000000000e+01 3.000000000000000000e+01 3.300000000000000000e+01 3.500000000000000000e+01 2.900000000000000000e+01 2.300000000000000000e+01 3.800000000000000000e+01 1.400000000000000000e+01 2.500000000000000000e+01 2.400000000000000000e+01 3.000000000000000000e+01 2.000000000000000000e+01 3.800000000000000000e+01 3.000000000000000000e+01 3.100000000000000000e+01 3.200000000000000000e+01 6.000000000000000000e+01 3.100000000000000000e+01 2.100000000000000000e+01 3.800000000000000000e+01 2.800000000000000000e+01 2.300000000000000000e+01 3.200000000000000000e+01 3.200000000000000000e+01 3.100000000000000000e+01 3.700000000000000000e+01 2.800000000000000000e+01 3.200000000000000000e+01 2.600000000000000000e+01 3.200000000000000000e+01 2.700000000000000000e+01 3.100000000000000000e+01 2.800000000000000000e+01 2.900000000000000000e+01 3.200000000000000000e+01 3.400000000000000000e+01 3.000000000000000000e+01 3.900000000000000000e+01 2.000000000000000000e+01 3.400000000000000000e+01 3.700000000000000000e+01 3.200000000000000000e+01 2.800000000000000000e+01 2.400000000000000000e+01 2.100000000000000000e+01 1.300000000000000000e+01 4.400000000000000000e+01 3.000000000000000000e+01 2.600000000000000000e+01 2.700000000000000000e+01 3.100000000000000000e+01 2.800000000000000000e+01 2.600000000000000000e+01 2.600000000000000000e+01 2.500000000000000000e+01 4.300000000000000000e+01 2.000000000000000000e+01 4.200000000000000000e+01 2.700000000000000000e+01 3.100000000000000000e+01 3.200000000000000000e+01 2.300000000000000000e+01 3.200000000000000000e+01 2.700000000000000000e+01 2.900000000000000000e+01 3.700000000000000000e+01 2.000000000000000000e+01 2.400000000000000000e+01 2.900000000000000000e+01 3.300000000000000000e+01 4.200000000000000000e+01 3.000000000000000000e+01 3.100000000000000000e+01 4.000000000000000000e+01 3.800000000000000000e+01 3.400000000000000000e+01 2.500000000000000000e+01 2.200000000000000000e+01 2.500000000000000000e+01 3.000000000000000000e+01 3.200000000000000000e+01 2.500000000000000000e+01 3.800000000000000000e+01 1.700000000000000000e+01 3.500000000000000000e+01 2.400000000000000000e+01 3.100000000000000000e+01 2.300000000000000000e+01 2.700000000000000000e+01 2.900000000000000000e+01 2.900000000000000000e+01 1.700000000000000000e+01 3.800000000000000000e+01 2.200000000000000000e+01 2.900000000000000000e+01 3.300000000000000000e+01 3.500000000000000000e+01 3.500000000000000000e+01 3.400000000000000000e+01 2.900000000000000000e+01 4.300000000000000000e+01 2.100000000000000000e+01 2.100000000000000000e+01 3.400000000000000000e+01 2.400000000000000000e+01 3.400000000000000000e+01 3.500000000000000000e+01 3.600000000000000000e+01 3.100000000000000000e+01 1.600000000000000000e+01 3.500000000000000000e+01 2.100000000000000000e+01 2.300000000000000000e+01 2.800000000000000000e+01 3.700000000000000000e+01 3.300000000000000000e+01 3.300000000000000000e+01 2.100000000000000000e+01 3.300000000000000000e+01 1.900000000000000000e+01 3.300000000000000000e+01 3.200000000000000000e+01 1.400000000000000000e+01 1.400000000000000000e+01 3.200000000000000000e+01 3.500000000000000000e+01 2.600000000000000000e+01 3.500000000000000000e+01 2.600000000000000000e+01 2.000000000000000000e+01 2.200000000000000000e+01 4.000000000000000000e+01 3.700000000000000000e+01 1.700000000000000000e+01 2.800000000000000000e+01 3.100000000000000000e+01 2.000000000000000000e+01 3.000000000000000000e+01 2.900000000000000000e+01 3.200000000000000000e+01 3.100000000000000000e+01 2.500000000000000000e+01 3.000000000000000000e+01 1.000000000000000000e+01 2.400000000000000000e+01 2.300000000000000000e+01 2.500000000000000000e+01 3.400000000000000000e+01 2.500000000000000000e+01 2.300000000000000000e+01 3.600000000000000000e+01 3.100000000000000000e+01 3.000000000000000000e+01 2.700000000000000000e+01 3.400000000000000000e+01 2.600000000000000000e+01 3.000000000000000000e+01 2.300000000000000000e+01 3.100000000000000000e+01 2.600000000000000000e+01 2.800000000000000000e+01 2.600000000000000000e+01 2.800000000000000000e+01 3.500000000000000000e+01 2.700000000000000000e+01 2.700000000000000000e+01 3.900000000000000000e+01 1.900000000000000000e+01 3.400000000000000000e+01 2.900000000000000000e+01 2.800000000000000000e+01 2.800000000000000000e+01 3.200000000000000000e+01 1.700000000000000000e+01 2.300000000000000000e+01 2.700000000000000000e+01 3.600000000000000000e+01 2.900000000000000000e+01 3.300000000000000000e+01 2.400000000000000000e+01 4.100000000000000000e+01 2.500000000000000000e+01 3.500000000000000000e+01 3.100000000000000000e+01 1.700000000000000000e+01 2.400000000000000000e+01 3.400000000000000000e+01 2.500000000000000000e+01 2.100000000000000000e+01 3.000000000000000000e+01 2.800000000000000000e+01 3.500000000000000000e+01 2.500000000000000000e+01 3.000000000000000000e+01 2.800000000000000000e+01 3.900000000000000000e+01 3.400000000000000000e+01 2.900000000000000000e+01 3.000000000000000000e+01 2.300000000000000000e+01 1.500000000000000000e+01 2.000000000000000000e+01 1.900000000000000000e+01 2.900000000000000000e+01 2.600000000000000000e+01 2.600000000000000000e+01 2.600000000000000000e+01 2.400000000000000000e+01 3.700000000000000000e+01 2.100000000000000000e+01 3.100000000000000000e+01 2.200000000000000000e+01 2.000000000000000000e+01 3.000000000000000000e+01 1.900000000000000000e+01 3.100000000000000000e+01 3.400000000000000000e+01 3.500000000000000000e+01 2.900000000000000000e+01 2.300000000000000000e+01 2.600000000000000000e+01 2.700000000000000000e+01 2.600000000000000000e+01 3.800000000000000000e+01 2.400000000000000000e+01 3.200000000000000000e+01 2.300000000000000000e+01 3.100000000000000000e+01 3.200000000000000000e+01 3.600000000000000000e+01 2.100000000000000000e+01 2.500000000000000000e+01 2.600000000000000000e+01 3.100000000000000000e+01 2.700000000000000000e+01 2.400000000000000000e+01 3.000000000000000000e+01 3.600000000000000000e+01 2.800000000000000000e+01 4.600000000000000000e+01 2.600000000000000000e+01 2.500000000000000000e+01 3.300000000000000000e+01 2.200000000000000000e+01 2.100000000000000000e+01 3.500000000000000000e+01 3.400000000000000000e+01 1.300000000000000000e+01 2.900000000000000000e+01 2.700000000000000000e+01 3.100000000000000000e+01 1.400000000000000000e+01 3.700000000000000000e+01 3.100000000000000000e+01 3.000000000000000000e+01 2.600000000000000000e+01 2.200000000000000000e+01 4.000000000000000000e+01 2.400000000000000000e+01 3.200000000000000000e+01 5.000000000000000000e+01 3.400000000000000000e+01 3.300000000000000000e+01 3.100000000000000000e+01 3.200000000000000000e+01 3.100000000000000000e+01 3.200000000000000000e+01 2.000000000000000000e+01 3.800000000000000000e+01 2.900000000000000000e+01 3.900000000000000000e+01 2.700000000000000000e+01 1.500000000000000000e+01 2.300000000000000000e+01 4.200000000000000000e+01 4.000000000000000000e+01 2.900000000000000000e+01 4.600000000000000000e+01 2.600000000000000000e+01 2.500000000000000000e+01 2.600000000000000000e+01 2.400000000000000000e+01 3.800000000000000000e+01 1.700000000000000000e+01 3.700000000000000000e+01 2.600000000000000000e+01 2.700000000000000000e+01 3.000000000000000000e+01 2.400000000000000000e+01 3.200000000000000000e+01 2.900000000000000000e+01 2.700000000000000000e+01 2.700000000000000000e+01 2.700000000000000000e+01 1.900000000000000000e+01 2.300000000000000000e+01 3.400000000000000000e+01 3.200000000000000000e+01 4.600000000000000000e+01 2.500000000000000000e+01 2.600000000000000000e+01 2.600000000000000000e+01 2.700000000000000000e+01 4.300000000000000000e+01 1.600000000000000000e+01 2.800000000000000000e+01 1.800000000000000000e+01 1.700000000000000000e+01 3.000000000000000000e+01 2.300000000000000000e+01 3.000000000000000000e+01 2.500000000000000000e+01 2.400000000000000000e+01 3.100000000000000000e+01 3.300000000000000000e+01 3.200000000000000000e+01 2.800000000000000000e+01 3.500000000000000000e+01 2.200000000000000000e+01 3.500000000000000000e+01 2.200000000000000000e+01 3.500000000000000000e+01 3.600000000000000000e+01 2.400000000000000000e+01 2.600000000000000000e+01 3.800000000000000000e+01 2.700000000000000000e+01 3.100000000000000000e+01 3.200000000000000000e+01 3.300000000000000000e+01 3.300000000000000000e+01 3.300000000000000000e+01 2.300000000000000000e+01 2.300000000000000000e+01 3.000000000000000000e+01 2.400000000000000000e+01 3.400000000000000000e+01 2.400000000000000000e+01 3.300000000000000000e+01 2.400000000000000000e+01 2.400000000000000000e+01 4.200000000000000000e+01 1.700000000000000000e+01 3.700000000000000000e+01 3.900000000000000000e+01 2.400000000000000000e+01 3.300000000000000000e+01 2.600000000000000000e+01 3.300000000000000000e+01 3.200000000000000000e+01 3.300000000000000000e+01 1.900000000000000000e+01 3.300000000000000000e+01 3.300000000000000000e+01 3.900000000000000000e+01 3.000000000000000000e+01 3.500000000000000000e+01 2.500000000000000000e+01 2.000000000000000000e+01 4.300000000000000000e+01 3.500000000000000000e+01 3.000000000000000000e+01 3.200000000000000000e+01 3.400000000000000000e+01 3.100000000000000000e+01 2.000000000000000000e+01 4.100000000000000000e+01 2.600000000000000000e+01 3.400000000000000000e+01 4.100000000000000000e+01 3.500000000000000000e+01 2.700000000000000000e+01 3.000000000000000000e+01 3.400000000000000000e+01 2.400000000000000000e+01 3.400000000000000000e+01 3.300000000000000000e+01 2.900000000000000000e+01 2.500000000000000000e+01 2.000000000000000000e+01 2.300000000000000000e+01 3.400000000000000000e+01 2.600000000000000000e+01 3.400000000000000000e+01 1.700000000000000000e+01 3.000000000000000000e+01 3.700000000000000000e+01 2.400000000000000000e+01 2.000000000000000000e+01 3.600000000000000000e+01 2.600000000000000000e+01 1.900000000000000000e+01 3.700000000000000000e+01 4.600000000000000000e+01 3.500000000000000000e+01 2.600000000000000000e+01 4.700000000000000000e+01 2.200000000000000000e+01 2.300000000000000000e+01 2.800000000000000000e+01 3.400000000000000000e+01 3.400000000000000000e+01 1.800000000000000000e+01 4.100000000000000000e+01 2.500000000000000000e+01 2.300000000000000000e+01 2.700000000000000000e+01 2.900000000000000000e+01 3.500000000000000000e+01 3.100000000000000000e+01 1.100000000000000000e+01 2.300000000000000000e+01 4.300000000000000000e+01 2.500000000000000000e+01 2.300000000000000000e+01 3.800000000000000000e+01 2.500000000000000000e+01 2.900000000000000000e+01 2.000000000000000000e+01 3.200000000000000000e+01 3.700000000000000000e+01 3.700000000000000000e+01 2.700000000000000000e+01 3.000000000000000000e+01 3.600000000000000000e+01 4.300000000000000000e+01 2.400000000000000000e+01 2.600000000000000000e+01 2.500000000000000000e+01 3.400000000000000000e+01 3.600000000000000000e+01 1.700000000000000000e+01 3.700000000000000000e+01 2.900000000000000000e+01 2.800000000000000000e+01 1.800000000000000000e+01 3.800000000000000000e+01 3.200000000000000000e+01 3.100000000000000000e+01 2.500000000000000000e+01 3.200000000000000000e+01 2.100000000000000000e+01 2.700000000000000000e+01 3.000000000000000000e+01 4.600000000000000000e+01 3.000000000000000000e+01 2.200000000000000000e+01 3.300000000000000000e+01 2.500000000000000000e+01 2.700000000000000000e+01 2.300000000000000000e+01 1.600000000000000000e+01 3.900000000000000000e+01 2.500000000000000000e+01 1.900000000000000000e+01 2.900000000000000000e+01 2.400000000000000000e+01 3.100000000000000000e+01 2.400000000000000000e+01 3.900000000000000000e+01 3.200000000000000000e+01 3.900000000000000000e+01 3.700000000000000000e+01 3.200000000000000000e+01 4.200000000000000000e+01 2.400000000000000000e+01 3.000000000000000000e+01 3.000000000000000000e+01 2.200000000000000000e+01 3.400000000000000000e+01 2.100000000000000000e+01 4.000000000000000000e+01 2.800000000000000000e+01 3.000000000000000000e+01 3.700000000000000000e+01 3.100000000000000000e+01 2.200000000000000000e+01 3.000000000000000000e+01 3.000000000000000000e+01 2.500000000000000000e+01 2.600000000000000000e+01 1.600000000000000000e+01 3.500000000000000000e+01 2.200000000000000000e+01 3.500000000000000000e+01 3.300000000000000000e+01 2.200000000000000000e+01 4.100000000000000000e+01 3.600000000000000000e+01 3.400000000000000000e+01 2.400000000000000000e+01 3.200000000000000000e+01 2.500000000000000000e+01 3.000000000000000000e+01 3.100000000000000000e+01 2.900000000000000000e+01 2.000000000000000000e+01 2.200000000000000000e+01 2.200000000000000000e+01 3.800000000000000000e+01 2.700000000000000000e+01 3.600000000000000000e+01 3.000000000000000000e+01 3.000000000000000000e+01 2.500000000000000000e+01 2.500000000000000000e+01 3.100000000000000000e+01 4.000000000000000000e+01 3.300000000000000000e+01 2.100000000000000000e+01 2.500000000000000000e+01 2.900000000000000000e+01 3.400000000000000000e+01 1.500000000000000000e+01 2.100000000000000000e+01 3.600000000000000000e+01 3.700000000000000000e+01 2.500000000000000000e+01 3.400000000000000000e+01 2.600000000000000000e+01 3.200000000000000000e+01 3.100000000000000000e+01 3.700000000000000000e+01 4.300000000000000000e+01 2.900000000000000000e+01 3.500000000000000000e+01 2.600000000000000000e+01 3.400000000000000000e+01 1.800000000000000000e+01 2.200000000000000000e+01 1.700000000000000000e+01 4.400000000000000000e+01 3.300000000000000000e+01 2.400000000000000000e+01 4.500000000000000000e+01 4.000000000000000000e+01 3.100000000000000000e+01 1.500000000000000000e+01 3.200000000000000000e+01 3.400000000000000000e+01 2.500000000000000000e+01 3.900000000000000000e+01 3.100000000000000000e+01 2.400000000000000000e+01 3.900000000000000000e+01 2.500000000000000000e+01 2.600000000000000000e+01 2.400000000000000000e+01 2.700000000000000000e+01 2.700000000000000000e+01 4.500000000000000000e+01 2.300000000000000000e+01 3.500000000000000000e+01 2.900000000000000000e+01 3.300000000000000000e+01 3.600000000000000000e+01 1.400000000000000000e+01 2.000000000000000000e+01 2.600000000000000000e+01 3.300000000000000000e+01 1.700000000000000000e+01 2.400000000000000000e+01 3.100000000000000000e+01 2.200000000000000000e+01 3.900000000000000000e+01 3.600000000000000000e+01 4.400000000000000000e+01 1.900000000000000000e+01 2.400000000000000000e+01 3.000000000000000000e+01 1.400000000000000000e+01 3.400000000000000000e+01 1.700000000000000000e+01 4.600000000000000000e+01 1.600000000000000000e+01 2.000000000000000000e+01 2.300000000000000000e+01 2.600000000000000000e+01 2.900000000000000000e+01 2.500000000000000000e+01 3.300000000000000000e+01 4.300000000000000000e+01 3.000000000000000000e+01 3.300000000000000000e+01 4.100000000000000000e+01 3.600000000000000000e+01 3.500000000000000000e+01 2.700000000000000000e+01 2.900000000000000000e+01 2.100000000000000000e+01 4.000000000000000000e+01 3.200000000000000000e+01 3.100000000000000000e+01 2.900000000000000000e+01 1.800000000000000000e+01 3.300000000000000000e+01 3.200000000000000000e+01 2.500000000000000000e+01 3.300000000000000000e+01 2.200000000000000000e+01 2.400000000000000000e+01 2.300000000000000000e+01 3.300000000000000000e+01 2.800000000000000000e+01 2.200000000000000000e+01 3.100000000000000000e+01 1.400000000000000000e+01 1.600000000000000000e+01 3.500000000000000000e+01 3.600000000000000000e+01 4.100000000000000000e+01 4.100000000000000000e+01 4.200000000000000000e+01 3.200000000000000000e+01 3.800000000000000000e+01 3.200000000000000000e+01 2.600000000000000000e+01 3.300000000000000000e+01 3.700000000000000000e+01 3.800000000000000000e+01 2.300000000000000000e+01 2.800000000000000000e+01 3.800000000000000000e+01 2.500000000000000000e+01 3.300000000000000000e+01 2.600000000000000000e+01 4.900000000000000000e+01 1.200000000000000000e+01 2.400000000000000000e+01 3.000000000000000000e+01 2.500000000000000000e+01 3.000000000000000000e+01 3.200000000000000000e+01 3.200000000000000000e+01 2.800000000000000000e+01 3.100000000000000000e+01 3.500000000000000000e+01 1.400000000000000000e+01 2.000000000000000000e+01 2.200000000000000000e+01 2.700000000000000000e+01 3.400000000000000000e+01 2.500000000000000000e+01 2.900000000000000000e+01 2.800000000000000000e+01 2.900000000000000000e+01 3.700000000000000000e+01 2.600000000000000000e+01 2.400000000000000000e+01 3.300000000000000000e+01 4.100000000000000000e+01 3.500000000000000000e+01 2.600000000000000000e+01 2.900000000000000000e+01 1.200000000000000000e+01 2.500000000000000000e+01 1.600000000000000000e+01 3.600000000000000000e+01 3.500000000000000000e+01 3.200000000000000000e+01 2.100000000000000000e+01 2.900000000000000000e+01 2.400000000000000000e+01 3.400000000000000000e+01 2.000000000000000000e+01 2.900000000000000000e+01 2.800000000000000000e+01 3.700000000000000000e+01 3.500000000000000000e+01 4.400000000000000000e+01 2.700000000000000000e+01 3.300000000000000000e+01 2.700000000000000000e+01 3.000000000000000000e+01 2.000000000000000000e+01 3.200000000000000000e+01 2.700000000000000000e+01 2.100000000000000000e+01 2.300000000000000000e+01 2.800000000000000000e+01 2.400000000000000000e+01 2.200000000000000000e+01 1.800000000000000000e+01 2.800000000000000000e+01 3.300000000000000000e+01 2.600000000000000000e+01 2.800000000000000000e+01 2.200000000000000000e+01 1.900000000000000000e+01 2.400000000000000000e+01 2.800000000000000000e+01 4.600000000000000000e+01 3.300000000000000000e+01 3.200000000000000000e+01 2.400000000000000000e+01 3.400000000000000000e+01 2.500000000000000000e+01 4.700000000000000000e+01 3.700000000000000000e+01 3.100000000000000000e+01 2.200000000000000000e+01 3.200000000000000000e+01 2.100000000000000000e+01 3.000000000000000000e+01 4.600000000000000000e+01 4.400000000000000000e+01 3.400000000000000000e+01 2.300000000000000000e+01 3.700000000000000000e+01 3.600000000000000000e+01 3.500000000000000000e+01 4.500000000000000000e+01 2.800000000000000000e+01 2.600000000000000000e+01 3.200000000000000000e+01 2.200000000000000000e+01 2.300000000000000000e+01 3.900000000000000000e+01 2.200000000000000000e+01 4.100000000000000000e+01 3.200000000000000000e+01 2.700000000000000000e+01 3.800000000000000000e+01 2.800000000000000000e+01 3.000000000000000000e+01 4.700000000000000000e+01 2.900000000000000000e+01 2.100000000000000000e+01 4.700000000000000000e+01 2.600000000000000000e+01 1.500000000000000000e+01 3.700000000000000000e+01 4.200000000000000000e+01 3.100000000000000000e+01 4.600000000000000000e+01 2.800000000000000000e+01 2.000000000000000000e+01 3.800000000000000000e+01 2.700000000000000000e+01 2.400000000000000000e+01 3.800000000000000000e+01 4.000000000000000000e+01 3.100000000000000000e+01 2.500000000000000000e+01 3.200000000000000000e+01 3.300000000000000000e+01 3.900000000000000000e+01 3.400000000000000000e+01 3.000000000000000000e+01 2.900000000000000000e+01 3.100000000000000000e+01 2.300000000000000000e+01 2.400000000000000000e+01 3.000000000000000000e+01 3.500000000000000000e+01 3.800000000000000000e+01 1.900000000000000000e+01 3.900000000000000000e+01 3.100000000000000000e+01 3.200000000000000000e+01 3.100000000000000000e+01 3.000000000000000000e+01 3.700000000000000000e+01 3.300000000000000000e+01 3.900000000000000000e+01 2.400000000000000000e+01 3.500000000000000000e+01 4.100000000000000000e+01 2.900000000000000000e+01 2.800000000000000000e+01 3.400000000000000000e+01 2.400000000000000000e+01 3.100000000000000000e+01 2.500000000000000000e+01 4.500000000000000000e+01 2.600000000000000000e+01 3.400000000000000000e+01 2.600000000000000000e+01 2.800000000000000000e+01 2.300000000000000000e+01 3.200000000000000000e+01 2.900000000000000000e+01 1.300000000000000000e+01 3.000000000000000000e+01 3.500000000000000000e+01 2.300000000000000000e+01 3.700000000000000000e+01 3.700000000000000000e+01 2.100000000000000000e+01 2.600000000000000000e+01 2.500000000000000000e+01 2.600000000000000000e+01 2.500000000000000000e+01 3.100000000000000000e+01 2.800000000000000000e+01 3.300000000000000000e+01 2.900000000000000000e+01 3.600000000000000000e+01 4.100000000000000000e+01 3.500000000000000000e+01 3.600000000000000000e+01 3.400000000000000000e+01 2.400000000000000000e+01 2.000000000000000000e+01 2.700000000000000000e+01 3.600000000000000000e+01 3.100000000000000000e+01 2.800000000000000000e+01 3.100000000000000000e+01 3.000000000000000000e+01 1.300000000000000000e+01 3.200000000000000000e+01 3.100000000000000000e+01 1.700000000000000000e+01 3.000000000000000000e+01 2.800000000000000000e+01 2.400000000000000000e+01 3.000000000000000000e+01 2.800000000000000000e+01 3.300000000000000000e+01 3.600000000000000000e+01 1.700000000000000000e+01 2.900000000000000000e+01 3.300000000000000000e+01 2.200000000000000000e+01 2.400000000000000000e+01 3.300000000000000000e+01 2.800000000000000000e+01 2.500000000000000000e+01 3.100000000000000000e+01 4.100000000000000000e+01 3.300000000000000000e+01 1.800000000000000000e+01 3.700000000000000000e+01 3.500000000000000000e+01 2.900000000000000000e+01 3.100000000000000000e+01 3.100000000000000000e+01 2.800000000000000000e+01 3.300000000000000000e+01 2.400000000000000000e+01 2.900000000000000000e+01 3.800000000000000000e+01 2.300000000000000000e+01 2.900000000000000000e+01 3.300000000000000000e+01 1.900000000000000000e+01 2.800000000000000000e+01 4.300000000000000000e+01 3.200000000000000000e+01 3.100000000000000000e+01 3.300000000000000000e+01 2.000000000000000000e+01 2.700000000000000000e+01 2.000000000000000000e+01 2.700000000000000000e+01 1.600000000000000000e+01 3.000000000000000000e+01 2.800000000000000000e+01 4.500000000000000000e+01 2.300000000000000000e+01 3.500000000000000000e+01 3.400000000000000000e+01 3.400000000000000000e+01 2.000000000000000000e+01 2.200000000000000000e+01 4.300000000000000000e+01 1.900000000000000000e+01 2.600000000000000000e+01 2.900000000000000000e+01 3.800000000000000000e+01 3.000000000000000000e+01 3.500000000000000000e+01 2.400000000000000000e+01 2.800000000000000000e+01 2.900000000000000000e+01 2.600000000000000000e+01 3.600000000000000000e+01 3.300000000000000000e+01 2.300000000000000000e+01 2.300000000000000000e+01 2.600000000000000000e+01 3.100000000000000000e+01 3.600000000000000000e+01 2.100000000000000000e+01 4.500000000000000000e+01 2.800000000000000000e+01 3.500000000000000000e+01 2.600000000000000000e+01 2.500000000000000000e+01 3.700000000000000000e+01 3.300000000000000000e+01 3.300000000000000000e+01 3.000000000000000000e+01 3.600000000000000000e+01 3.200000000000000000e+01 2.500000000000000000e+01 3.600000000000000000e+01 2.800000000000000000e+01 3.100000000000000000e+01 2.900000000000000000e+01 3.100000000000000000e+01 2.500000000000000000e+01 2.100000000000000000e+01 3.500000000000000000e+01 3.700000000000000000e+01 3.900000000000000000e+01 3.200000000000000000e+01 2.700000000000000000e+01 2.300000000000000000e+01 1.800000000000000000e+01 3.000000000000000000e+01 2.000000000000000000e+01 3.000000000000000000e+01 4.200000000000000000e+01 1.700000000000000000e+01 3.000000000000000000e+01 3.000000000000000000e+01 3.600000000000000000e+01 3.300000000000000000e+01 2.600000000000000000e+01 3.600000000000000000e+01 1.500000000000000000e+01 4.700000000000000000e+01 3.000000000000000000e+01 3.800000000000000000e+01 2.800000000000000000e+01 3.800000000000000000e+01 3.000000000000000000e+01 3.100000000000000000e+01 3.200000000000000000e+01 3.300000000000000000e+01 2.600000000000000000e+01 2.800000000000000000e+01 3.400000000000000000e+01 2.800000000000000000e+01 2.700000000000000000e+01 3.500000000000000000e+01 2.300000000000000000e+01 2.900000000000000000e+01 2.300000000000000000e+01 1.900000000000000000e+01 3.500000000000000000e+01 3.100000000000000000e+01 2.700000000000000000e+01 2.500000000000000000e+01 4.100000000000000000e+01 1.700000000000000000e+01 3.600000000000000000e+01 2.900000000000000000e+01 3.400000000000000000e+01 2.100000000000000000e+01 2.700000000000000000e+01 3.200000000000000000e+01 4.200000000000000000e+01 3.100000000000000000e+01 2.300000000000000000e+01 2.700000000000000000e+01 2.900000000000000000e+01 2.600000000000000000e+01 2.600000000000000000e+01 3.200000000000000000e+01 2.400000000000000000e+01 2.600000000000000000e+01 3.200000000000000000e+01 3.400000000000000000e+01 2.600000000000000000e+01 2.500000000000000000e+01 4.100000000000000000e+01 3.000000000000000000e+01 4.900000000000000000e+01 2.100000000000000000e+01 2.600000000000000000e+01 3.100000000000000000e+01 2.600000000000000000e+01 1.600000000000000000e+01 2.900000000000000000e+01 2.900000000000000000e+01 3.200000000000000000e+01 2.300000000000000000e+01 2.500000000000000000e+01 3.700000000000000000e+01 1.600000000000000000e+01 3.000000000000000000e+01 1.500000000000000000e+01 3.200000000000000000e+01 3.200000000000000000e+01 2.700000000000000000e+01 2.800000000000000000e+01 4.100000000000000000e+01 4.100000000000000000e+01 3.500000000000000000e+01 2.200000000000000000e+01 2.400000000000000000e+01 2.600000000000000000e+01 1.900000000000000000e+01 2.400000000000000000e+01 3.200000000000000000e+01 3.200000000000000000e+01 3.400000000000000000e+01 1.500000000000000000e+01 1.200000000000000000e+01 3.400000000000000000e+01 2.800000000000000000e+01 3.200000000000000000e+01 3.600000000000000000e+01 1.900000000000000000e+01 3.400000000000000000e+01 2.800000000000000000e+01 3.300000000000000000e+01 2.600000000000000000e+01 3.600000000000000000e+01 2.200000000000000000e+01 1.900000000000000000e+01 2.700000000000000000e+01 2.100000000000000000e+01 2.800000000000000000e+01 2.500000000000000000e+01 3.600000000000000000e+01 3.600000000000000000e+01 2.700000000000000000e+01 2.500000000000000000e+01 3.600000000000000000e+01 2.600000000000000000e+01 3.300000000000000000e+01 3.200000000000000000e+01 4.400000000000000000e+01 2.100000000000000000e+01 3.800000000000000000e+01 2.600000000000000000e+01 3.400000000000000000e+01 2.400000000000000000e+01 2.900000000000000000e+01 2.700000000000000000e+01 1.600000000000000000e+01 1.900000000000000000e+01 4.300000000000000000e+01 2.400000000000000000e+01 3.000000000000000000e+01 3.700000000000000000e+01 2.700000000000000000e+01 4.000000000000000000e+01 2.200000000000000000e+01 2.900000000000000000e+01 3.300000000000000000e+01 2.700000000000000000e+01 3.200000000000000000e+01 2.200000000000000000e+01 2.200000000000000000e+01 3.100000000000000000e+01 3.300000000000000000e+01 3.400000000000000000e+01 3.000000000000000000e+01 3.000000000000000000e+01 2.900000000000000000e+01 3.300000000000000000e+01 1.200000000000000000e+01 3.600000000000000000e+01 2.300000000000000000e+01 3.400000000000000000e+01 3.200000000000000000e+01 4.000000000000000000e+01 2.500000000000000000e+01 3.200000000000000000e+01 2.000000000000000000e+01 3.000000000000000000e+01 3.300000000000000000e+01 3.100000000000000000e+01 3.100000000000000000e+01 3.000000000000000000e+01 2.600000000000000000e+01 2.500000000000000000e+01 3.100000000000000000e+01 2.500000000000000000e+01 3.000000000000000000e+01 3.700000000000000000e+01 2.900000000000000000e+01 1.500000000000000000e+01 2.900000000000000000e+01 2.900000000000000000e+01 3.200000000000000000e+01 2.400000000000000000e+01 1.400000000000000000e+01 2.700000000000000000e+01 3.700000000000000000e+01 2.200000000000000000e+01 4.700000000000000000e+01 3.700000000000000000e+01 3.500000000000000000e+01 2.300000000000000000e+01 2.000000000000000000e+01 3.100000000000000000e+01 3.800000000000000000e+01 2.500000000000000000e+01 2.600000000000000000e+01 2.900000000000000000e+01 3.300000000000000000e+01 2.000000000000000000e+01 2.100000000000000000e+01 3.500000000000000000e+01 2.600000000000000000e+01 2.300000000000000000e+01 2.900000000000000000e+01 3.200000000000000000e+01 3.600000000000000000e+01 2.000000000000000000e+01 2.900000000000000000e+01 3.700000000000000000e+01 2.400000000000000000e+01 1.100000000000000000e+01 3.300000000000000000e+01 3.200000000000000000e+01 3.300000000000000000e+01 2.800000000000000000e+01 3.600000000000000000e+01 9.000000000000000000e+00 3.200000000000000000e+01 3.000000000000000000e+01 2.600000000000000000e+01 2.500000000000000000e+01 4.500000000000000000e+01 2.700000000000000000e+01 3.000000000000000000e+01 2.700000000000000000e+01 3.300000000000000000e+01 2.000000000000000000e+01 3.000000000000000000e+01 2.000000000000000000e+01 3.400000000000000000e+01 3.500000000000000000e+01 3.600000000000000000e+01 3.000000000000000000e+01 1.600000000000000000e+01 3.000000000000000000e+01 2.900000000000000000e+01 3.100000000000000000e+01 3.600000000000000000e+01 1.200000000000000000e+01 3.000000000000000000e+01 2.700000000000000000e+01 3.400000000000000000e+01 3.200000000000000000e+01 1.900000000000000000e+01 4.300000000000000000e+01 2.000000000000000000e+01 2.800000000000000000e+01 2.400000000000000000e+01 2.000000000000000000e+01 3.500000000000000000e+01 2.000000000000000000e+01 3.900000000000000000e+01 2.100000000000000000e+01 3.100000000000000000e+01 2.700000000000000000e+01 2.800000000000000000e+01 2.200000000000000000e+01 3.400000000000000000e+01 2.800000000000000000e+01 2.600000000000000000e+01 2.000000000000000000e+01 2.600000000000000000e+01 2.100000000000000000e+01 2.700000000000000000e+01 3.500000000000000000e+01 2.200000000000000000e+01 2.400000000000000000e+01 2.400000000000000000e+01 2.500000000000000000e+01 2.700000000000000000e+01 3.400000000000000000e+01 3.600000000000000000e+01 2.900000000000000000e+01 2.200000000000000000e+01 2.500000000000000000e+01 2.500000000000000000e+01 2.900000000000000000e+01 4.100000000000000000e+01 3.700000000000000000e+01 3.400000000000000000e+01 3.900000000000000000e+01 2.500000000000000000e+01 2.900000000000000000e+01 1.800000000000000000e+01 2.300000000000000000e+01 2.200000000000000000e+01 2.600000000000000000e+01 2.100000000000000000e+01 3.500000000000000000e+01 3.400000000000000000e+01 3.100000000000000000e+01 4.300000000000000000e+01 3.400000000000000000e+01 1.700000000000000000e+01 3.900000000000000000e+01 2.700000000000000000e+01 1.700000000000000000e+01 3.800000000000000000e+01 2.500000000000000000e+01 3.000000000000000000e+01 2.900000000000000000e+01 2.400000000000000000e+01 4.100000000000000000e+01 2.900000000000000000e+01 2.100000000000000000e+01 2.200000000000000000e+01 3.800000000000000000e+01 1.800000000000000000e+01 3.500000000000000000e+01 2.200000000000000000e+01 2.700000000000000000e+01 3.600000000000000000e+01 3.100000000000000000e+01 3.600000000000000000e+01 2.700000000000000000e+01 2.100000000000000000e+01 2.900000000000000000e+01 1.900000000000000000e+01 3.500000000000000000e+01 1.800000000000000000e+01 2.200000000000000000e+01 3.200000000000000000e+01 1.900000000000000000e+01 2.200000000000000000e+01 3.200000000000000000e+01 2.100000000000000000e+01 3.500000000000000000e+01 2.200000000000000000e+01 2.900000000000000000e+01 2.800000000000000000e+01 3.900000000000000000e+01 3.300000000000000000e+01 3.000000000000000000e+01 3.400000000000000000e+01 3.200000000000000000e+01 2.000000000000000000e+01 3.000000000000000000e+01 2.300000000000000000e+01 4.500000000000000000e+01 2.800000000000000000e+01 3.000000000000000000e+01 3.100000000000000000e+01 2.600000000000000000e+01 2.900000000000000000e+01 3.000000000000000000e+01 3.200000000000000000e+01 2.400000000000000000e+01 2.900000000000000000e+01 2.300000000000000000e+01 4.100000000000000000e+01 2.800000000000000000e+01 3.500000000000000000e+01 2.900000000000000000e+01 2.600000000000000000e+01 1.800000000000000000e+01 2.700000000000000000e+01 2.200000000000000000e+01 1.500000000000000000e+01 4.300000000000000000e+01 3.200000000000000000e+01 3.400000000000000000e+01 2.500000000000000000e+01 2.600000000000000000e+01 2.700000000000000000e+01 4.300000000000000000e+01 2.800000000000000000e+01 1.700000000000000000e+01 3.300000000000000000e+01 3.000000000000000000e+01 3.400000000000000000e+01 2.700000000000000000e+01 2.800000000000000000e+01 3.200000000000000000e+01 1.800000000000000000e+01 3.500000000000000000e+01 3.000000000000000000e+01 2.200000000000000000e+01 2.200000000000000000e+01 4.400000000000000000e+01 2.800000000000000000e+01 2.600000000000000000e+01 2.900000000000000000e+01 3.500000000000000000e+01 1.800000000000000000e+01 2.500000000000000000e+01 4.300000000000000000e+01 2.600000000000000000e+01 3.300000000000000000e+01 2.500000000000000000e+01 3.400000000000000000e+01 3.800000000000000000e+01 1.800000000000000000e+01 3.100000000000000000e+01 3.900000000000000000e+01 1.700000000000000000e+01 3.700000000000000000e+01 2.500000000000000000e+01 2.200000000000000000e+01 3.400000000000000000e+01 2.000000000000000000e+01 4.400000000000000000e+01 2.700000000000000000e+01 2.100000000000000000e+01 2.900000000000000000e+01 2.700000000000000000e+01 3.500000000000000000e+01 3.200000000000000000e+01 2.800000000000000000e+01 3.700000000000000000e+01 1.900000000000000000e+01 3.000000000000000000e+01 4.400000000000000000e+01 4.200000000000000000e+01 3.500000000000000000e+01 2.600000000000000000e+01 3.800000000000000000e+01 3.300000000000000000e+01 2.900000000000000000e+01 3.700000000000000000e+01 1.700000000000000000e+01 1.600000000000000000e+01 2.000000000000000000e+01 2.700000000000000000e+01 3.000000000000000000e+01 3.000000000000000000e+01 2.000000000000000000e+01 2.500000000000000000e+01 1.700000000000000000e+01 3.900000000000000000e+01 3.600000000000000000e+01 2.600000000000000000e+01 2.100000000000000000e+01 2.900000000000000000e+01 3.500000000000000000e+01 3.400000000000000000e+01 2.800000000000000000e+01 2.800000000000000000e+01 3.600000000000000000e+01 2.800000000000000000e+01 2.600000000000000000e+01 2.500000000000000000e+01 4.200000000000000000e+01 1.900000000000000000e+01 2.400000000000000000e+01 3.000000000000000000e+01 3.500000000000000000e+01 2.700000000000000000e+01 3.900000000000000000e+01 3.300000000000000000e+01 3.200000000000000000e+01 2.000000000000000000e+01 2.900000000000000000e+01 2.700000000000000000e+01 2.600000000000000000e+01 2.700000000000000000e+01 3.800000000000000000e+01 2.200000000000000000e+01 2.400000000000000000e+01 1.900000000000000000e+01 3.400000000000000000e+01 2.700000000000000000e+01 2.500000000000000000e+01 2.600000000000000000e+01 2.900000000000000000e+01 2.300000000000000000e+01 3.600000000000000000e+01 2.000000000000000000e+01 3.500000000000000000e+01 2.500000000000000000e+01 2.400000000000000000e+01 3.300000000000000000e+01 3.800000000000000000e+01 2.300000000000000000e+01 2.000000000000000000e+01 1.900000000000000000e+01 2.600000000000000000e+01 1.400000000000000000e+01 3.100000000000000000e+01 3.300000000000000000e+01 2.400000000000000000e+01 2.500000000000000000e+01 2.600000000000000000e+01 2.800000000000000000e+01 2.900000000000000000e+01 3.000000000000000000e+01 2.900000000000000000e+01 2.000000000000000000e+01 2.500000000000000000e+01 3.600000000000000000e+01 4.600000000000000000e+01 1.700000000000000000e+01 3.800000000000000000e+01 2.200000000000000000e+01 3.100000000000000000e+01 4.500000000000000000e+01 2.000000000000000000e+01 2.700000000000000000e+01 2.200000000000000000e+01 3.100000000000000000e+01 2.900000000000000000e+01 2.700000000000000000e+01 2.000000000000000000e+01 3.200000000000000000e+01 3.900000000000000000e+01 2.600000000000000000e+01 1.600000000000000000e+01 2.200000000000000000e+01 3.300000000000000000e+01 1.600000000000000000e+01 3.100000000000000000e+01 2.500000000000000000e+01 2.600000000000000000e+01 4.000000000000000000e+01 3.600000000000000000e+01 4.200000000000000000e+01 2.600000000000000000e+01 3.500000000000000000e+01 3.000000000000000000e+01 3.200000000000000000e+01 2.200000000000000000e+01 2.400000000000000000e+01 3.600000000000000000e+01 3.500000000000000000e+01 3.100000000000000000e+01 1.300000000000000000e+01 2.800000000000000000e+01 2.800000000000000000e+01 2.300000000000000000e+01 3.200000000000000000e+01 1.900000000000000000e+01 2.400000000000000000e+01 3.400000000000000000e+01 2.100000000000000000e+01 3.100000000000000000e+01 2.300000000000000000e+01 2.100000000000000000e+01 3.000000000000000000e+01 3.200000000000000000e+01 2.300000000000000000e+01 3.000000000000000000e+01 3.400000000000000000e+01 3.000000000000000000e+01 2.500000000000000000e+01 4.300000000000000000e+01 3.400000000000000000e+01 3.500000000000000000e+01 3.800000000000000000e+01 3.600000000000000000e+01 2.200000000000000000e+01 1.800000000000000000e+01 2.900000000000000000e+01 1.900000000000000000e+01 2.500000000000000000e+01 5.700000000000000000e+01 3.100000000000000000e+01 3.400000000000000000e+01 4.000000000000000000e+01 3.700000000000000000e+01 3.800000000000000000e+01 2.000000000000000000e+01 3.000000000000000000e+01 1.200000000000000000e+01 2.100000000000000000e+01 2.100000000000000000e+01 3.300000000000000000e+01 2.700000000000000000e+01 2.000000000000000000e+01 4.100000000000000000e+01 2.700000000000000000e+01 2.700000000000000000e+01 2.800000000000000000e+01 3.300000000000000000e+01 2.000000000000000000e+01 3.500000000000000000e+01 2.700000000000000000e+01 1.900000000000000000e+01 2.600000000000000000e+01 3.200000000000000000e+01 2.900000000000000000e+01 3.200000000000000000e+01 2.600000000000000000e+01 3.300000000000000000e+01 1.900000000000000000e+01 2.100000000000000000e+01 3.700000000000000000e+01 2.900000000000000000e+01 2.500000000000000000e+01 3.600000000000000000e+01 3.400000000000000000e+01 2.700000000000000000e+01 3.000000000000000000e+01 3.600000000000000000e+01 1.100000000000000000e+01 2.200000000000000000e+01 3.600000000000000000e+01 2.400000000000000000e+01 4.300000000000000000e+01 2.500000000000000000e+01 3.200000000000000000e+01 3.200000000000000000e+01 1.700000000000000000e+01 3.200000000000000000e+01 2.800000000000000000e+01 3.600000000000000000e+01 4.400000000000000000e+01 2.100000000000000000e+01 2.400000000000000000e+01 3.100000000000000000e+01 4.200000000000000000e+01 3.800000000000000000e+01 2.600000000000000000e+01 2.400000000000000000e+01 4.700000000000000000e+01 4.100000000000000000e+01 3.300000000000000000e+01 2.900000000000000000e+01 3.400000000000000000e+01 3.500000000000000000e+01 2.400000000000000000e+01 2.600000000000000000e+01 3.000000000000000000e+01 2.800000000000000000e+01 2.600000000000000000e+01 3.100000000000000000e+01 2.400000000000000000e+01 2.200000000000000000e+01 3.400000000000000000e+01 2.800000000000000000e+01 2.000000000000000000e+01 2.800000000000000000e+01 3.100000000000000000e+01 2.800000000000000000e+01 2.500000000000000000e+01 3.100000000000000000e+01 4.000000000000000000e+01 3.000000000000000000e+01 1.500000000000000000e+01 2.800000000000000000e+01 2.700000000000000000e+01 3.300000000000000000e+01 2.400000000000000000e+01 3.200000000000000000e+01 2.500000000000000000e+01 3.500000000000000000e+01 4.300000000000000000e+01 2.700000000000000000e+01 2.500000000000000000e+01 2.800000000000000000e+01 3.600000000000000000e+01 3.300000000000000000e+01 2.700000000000000000e+01 3.600000000000000000e+01 2.500000000000000000e+01 1.400000000000000000e+01 2.900000000000000000e+01 3.100000000000000000e+01 3.300000000000000000e+01 2.800000000000000000e+01 1.700000000000000000e+01 3.100000000000000000e+01 1.600000000000000000e+01 1.900000000000000000e+01 3.300000000000000000e+01 3.700000000000000000e+01 3.100000000000000000e+01 3.700000000000000000e+01 3.000000000000000000e+01 1.900000000000000000e+01 1.300000000000000000e+01 4.000000000000000000e+01 3.200000000000000000e+01 4.000000000000000000e+01 2.100000000000000000e+01 2.900000000000000000e+01 2.700000000000000000e+01 1.800000000000000000e+01 2.900000000000000000e+01 3.500000000000000000e+01 2.600000000000000000e+01 3.500000000000000000e+01 2.500000000000000000e+01 4.200000000000000000e+01 2.500000000000000000e+01 2.400000000000000000e+01 2.700000000000000000e+01 3.800000000000000000e+01 3.500000000000000000e+01 3.600000000000000000e+01 3.500000000000000000e+01 1.400000000000000000e+01 2.800000000000000000e+01 2.300000000000000000e+01 3.600000000000000000e+01 4.400000000000000000e+01 4.100000000000000000e+01 2.900000000000000000e+01 2.700000000000000000e+01 3.200000000000000000e+01 2.400000000000000000e+01 3.700000000000000000e+01 2.800000000000000000e+01 2.900000000000000000e+01 1.600000000000000000e+01 2.700000000000000000e+01 2.300000000000000000e+01 3.000000000000000000e+01 1.600000000000000000e+01 3.500000000000000000e+01 3.700000000000000000e+01 2.000000000000000000e+01 2.900000000000000000e+01 2.700000000000000000e+01 2.400000000000000000e+01 3.700000000000000000e+01 3.300000000000000000e+01 3.100000000000000000e+01 2.600000000000000000e+01 2.000000000000000000e+01 1.800000000000000000e+01 2.400000000000000000e+01 3.500000000000000000e+01 2.800000000000000000e+01 3.000000000000000000e+01 2.700000000000000000e+01 2.800000000000000000e+01 2.200000000000000000e+01 2.200000000000000000e+01 2.400000000000000000e+01 2.300000000000000000e+01 2.000000000000000000e+01 1.800000000000000000e+01 3.000000000000000000e+01 1.100000000000000000e+01 2.300000000000000000e+01 4.000000000000000000e+01 2.000000000000000000e+01 4.300000000000000000e+01 3.000000000000000000e+01 3.300000000000000000e+01 3.400000000000000000e+01 3.300000000000000000e+01 2.900000000000000000e+01 2.500000000000000000e+01 2.900000000000000000e+01 4.000000000000000000e+01 3.100000000000000000e+01 3.700000000000000000e+01 1.800000000000000000e+01 3.200000000000000000e+01 3.300000000000000000e+01 2.100000000000000000e+01 3.000000000000000000e+01 2.900000000000000000e+01 3.100000000000000000e+01 3.200000000000000000e+01 3.600000000000000000e+01 1.600000000000000000e+01 2.200000000000000000e+01 1.500000000000000000e+01 3.400000000000000000e+01 2.900000000000000000e+01 2.400000000000000000e+01 2.100000000000000000e+01 2.000000000000000000e+01 4.700000000000000000e+01 3.500000000000000000e+01 3.500000000000000000e+01 3.300000000000000000e+01 3.900000000000000000e+01 3.000000000000000000e+01 4.100000000000000000e+01 2.700000000000000000e+01 3.500000000000000000e+01 3.200000000000000000e+01 2.800000000000000000e+01 2.700000000000000000e+01 2.600000000000000000e+01 2.600000000000000000e+01 3.000000000000000000e+01 3.300000000000000000e+01 2.500000000000000000e+01 3.300000000000000000e+01 2.300000000000000000e+01 1.500000000000000000e+01 3.800000000000000000e+01 2.600000000000000000e+01 4.000000000000000000e+01 3.600000000000000000e+01 3.400000000000000000e+01 2.200000000000000000e+01 2.500000000000000000e+01 3.200000000000000000e+01 3.800000000000000000e+01 3.000000000000000000e+01 3.800000000000000000e+01 4.200000000000000000e+01 3.200000000000000000e+01 3.500000000000000000e+01 3.900000000000000000e+01 3.300000000000000000e+01 1.900000000000000000e+01 1.700000000000000000e+01 2.800000000000000000e+01 3.400000000000000000e+01 2.600000000000000000e+01 3.600000000000000000e+01 1.400000000000000000e+01 3.100000000000000000e+01 2.300000000000000000e+01 3.200000000000000000e+01 2.300000000000000000e+01 3.300000000000000000e+01 2.900000000000000000e+01 2.500000000000000000e+01 2.200000000000000000e+01 2.100000000000000000e+01 2.400000000000000000e+01 2.200000000000000000e+01 2.700000000000000000e+01 3.400000000000000000e+01 3.900000000000000000e+01 2.100000000000000000e+01 3.300000000000000000e+01 3.800000000000000000e+01 2.100000000000000000e+01 4.300000000000000000e+01 3.200000000000000000e+01 1.700000000000000000e+01 4.600000000000000000e+01 2.600000000000000000e+01 1.100000000000000000e+01 4.000000000000000000e+01 2.800000000000000000e+01 2.600000000000000000e+01 3.600000000000000000e+01 2.600000000000000000e+01 3.100000000000000000e+01 2.100000000000000000e+01 2.400000000000000000e+01 3.500000000000000000e+01 2.400000000000000000e+01 3.400000000000000000e+01 2.500000000000000000e+01 3.300000000000000000e+01 2.500000000000000000e+01 1.800000000000000000e+01 2.000000000000000000e+01 1.800000000000000000e+01 2.300000000000000000e+01 3.500000000000000000e+01 3.900000000000000000e+01 1.800000000000000000e+01 2.900000000000000000e+01 3.400000000000000000e+01 2.600000000000000000e+01 2.300000000000000000e+01 4.600000000000000000e+01 3.300000000000000000e+01 2.200000000000000000e+01 2.900000000000000000e+01 3.500000000000000000e+01 2.700000000000000000e+01 3.900000000000000000e+01 3.600000000000000000e+01 2.800000000000000000e+01 2.900000000000000000e+01 2.000000000000000000e+01 2.700000000000000000e+01 3.600000000000000000e+01 1.800000000000000000e+01 3.100000000000000000e+01 2.300000000000000000e+01 2.400000000000000000e+01 2.800000000000000000e+01 2.600000000000000000e+01 2.700000000000000000e+01 2.500000000000000000e+01 4.200000000000000000e+01 1.000000000000000000e+01 3.600000000000000000e+01 3.500000000000000000e+01 3.200000000000000000e+01 2.300000000000000000e+01 3.100000000000000000e+01 3.700000000000000000e+01 2.400000000000000000e+01 3.600000000000000000e+01 2.900000000000000000e+01 3.000000000000000000e+01 3.000000000000000000e+01 2.600000000000000000e+01 3.600000000000000000e+01 1.900000000000000000e+01 4.200000000000000000e+01 3.600000000000000000e+01 2.600000000000000000e+01 3.800000000000000000e+01 2.300000000000000000e+01 2.900000000000000000e+01 3.100000000000000000e+01 1.900000000000000000e+01 3.600000000000000000e+01 2.700000000000000000e+01 3.600000000000000000e+01 2.500000000000000000e+01 2.800000000000000000e+01 3.700000000000000000e+01 2.300000000000000000e+01 3.600000000000000000e+01 2.900000000000000000e+01 2.900000000000000000e+01 3.000000000000000000e+01 2.900000000000000000e+01 1.800000000000000000e+01 4.200000000000000000e+01 4.100000000000000000e+01 2.200000000000000000e+01 3.100000000000000000e+01 3.900000000000000000e+01 2.500000000000000000e+01 3.300000000000000000e+01 3.300000000000000000e+01 2.800000000000000000e+01 2.800000000000000000e+01 4.000000000000000000e+01 2.500000000000000000e+01 2.200000000000000000e+01 2.500000000000000000e+01 3.800000000000000000e+01 2.900000000000000000e+01 3.500000000000000000e+01 3.100000000000000000e+01 3.200000000000000000e+01 2.000000000000000000e+01 2.600000000000000000e+01 2.500000000000000000e+01 2.300000000000000000e+01 2.000000000000000000e+01 2.900000000000000000e+01 3.000000000000000000e+01 3.700000000000000000e+01 3.700000000000000000e+01 3.900000000000000000e+01 2.700000000000000000e+01 2.300000000000000000e+01 3.400000000000000000e+01 2.400000000000000000e+01 2.700000000000000000e+01 4.300000000000000000e+01 4.900000000000000000e+01 3.600000000000000000e+01 2.900000000000000000e+01 2.300000000000000000e+01 3.500000000000000000e+01 1.900000000000000000e+01 1.900000000000000000e+01 3.300000000000000000e+01 2.800000000000000000e+01 1.700000000000000000e+01 4.400000000000000000e+01 3.400000000000000000e+01 3.500000000000000000e+01 3.100000000000000000e+01 1.400000000000000000e+01 1.900000000000000000e+01 2.400000000000000000e+01 2.900000000000000000e+01 2.200000000000000000e+01 2.000000000000000000e+01 3.600000000000000000e+01 2.900000000000000000e+01 2.600000000000000000e+01 2.000000000000000000e+01 3.200000000000000000e+01 3.100000000000000000e+01 2.900000000000000000e+01 3.400000000000000000e+01 3.000000000000000000e+01 2.400000000000000000e+01 3.200000000000000000e+01 3.000000000000000000e+01 3.000000000000000000e+01 2.400000000000000000e+01 3.700000000000000000e+01 2.900000000000000000e+01 3.100000000000000000e+01 2.000000000000000000e+01 2.900000000000000000e+01 2.300000000000000000e+01 3.600000000000000000e+01 3.600000000000000000e+01 2.100000000000000000e+01 2.300000000000000000e+01 2.500000000000000000e+01 2.700000000000000000e+01 2.200000000000000000e+01 3.900000000000000000e+01 2.100000000000000000e+01 3.000000000000000000e+01 3.000000000000000000e+01 3.700000000000000000e+01 2.700000000000000000e+01 1.500000000000000000e+01 4.000000000000000000e+01 3.400000000000000000e+01 2.700000000000000000e+01 2.800000000000000000e+01 3.500000000000000000e+01 2.600000000000000000e+01 3.000000000000000000e+01 3.300000000000000000e+01 3.300000000000000000e+01 3.000000000000000000e+01 2.700000000000000000e+01 2.000000000000000000e+01 2.700000000000000000e+01 2.900000000000000000e+01 2.600000000000000000e+01 4.800000000000000000e+01 2.900000000000000000e+01 2.400000000000000000e+01 3.500000000000000000e+01 2.500000000000000000e+01 1.500000000000000000e+01 3.600000000000000000e+01 4.200000000000000000e+01 2.700000000000000000e+01 2.500000000000000000e+01 2.200000000000000000e+01 3.100000000000000000e+01 2.500000000000000000e+01 3.600000000000000000e+01 2.600000000000000000e+01 1.800000000000000000e+01 3.200000000000000000e+01 2.200000000000000000e+01 2.600000000000000000e+01 3.400000000000000000e+01 2.900000000000000000e+01 2.900000000000000000e+01 3.100000000000000000e+01 2.700000000000000000e+01 3.000000000000000000e+01 2.100000000000000000e+01 2.400000000000000000e+01 2.300000000000000000e+01 2.600000000000000000e+01 2.600000000000000000e+01 3.000000000000000000e+01 2.800000000000000000e+01 1.800000000000000000e+01 2.200000000000000000e+01 2.500000000000000000e+01 3.100000000000000000e+01 1.500000000000000000e+01 1.500000000000000000e+01 2.700000000000000000e+01 2.400000000000000000e+01 2.600000000000000000e+01 2.500000000000000000e+01 2.600000000000000000e+01 2.800000000000000000e+01 3.100000000000000000e+01 1.900000000000000000e+01 2.400000000000000000e+01 3.600000000000000000e+01 2.400000000000000000e+01 3.100000000000000000e+01 3.300000000000000000e+01 2.500000000000000000e+01 3.100000000000000000e+01 2.000000000000000000e+01 2.500000000000000000e+01 2.600000000000000000e+01 3.700000000000000000e+01 1.800000000000000000e+01 3.600000000000000000e+01 2.300000000000000000e+01 2.800000000000000000e+01 3.300000000000000000e+01 2.900000000000000000e+01 3.200000000000000000e+01 3.900000000000000000e+01 2.800000000000000000e+01 2.700000000000000000e+01 2.200000000000000000e+01 2.900000000000000000e+01 2.700000000000000000e+01 4.000000000000000000e+01 2.700000000000000000e+01 2.600000000000000000e+01 3.100000000000000000e+01 2.900000000000000000e+01 2.900000000000000000e+01 2.800000000000000000e+01 4.300000000000000000e+01 2.100000000000000000e+01 3.100000000000000000e+01 2.600000000000000000e+01 2.000000000000000000e+01 3.000000000000000000e+01 2.800000000000000000e+01 2.400000000000000000e+01 3.900000000000000000e+01 3.200000000000000000e+01 3.100000000000000000e+01 3.400000000000000000e+01 4.600000000000000000e+01 2.100000000000000000e+01 3.800000000000000000e+01 3.000000000000000000e+01 3.000000000000000000e+01 2.900000000000000000e+01 3.500000000000000000e+01 3.700000000000000000e+01 3.200000000000000000e+01 3.900000000000000000e+01 1.300000000000000000e+01 3.000000000000000000e+01 2.900000000000000000e+01 2.500000000000000000e+01 2.300000000000000000e+01 2.600000000000000000e+01 4.000000000000000000e+01 3.000000000000000000e+01 3.100000000000000000e+01 2.000000000000000000e+01 2.900000000000000000e+01 2.200000000000000000e+01 8.000000000000000000e+00 2.500000000000000000e+01 2.900000000000000000e+01 2.600000000000000000e+01 3.100000000000000000e+01 2.800000000000000000e+01 3.200000000000000000e+01 2.700000000000000000e+01 3.500000000000000000e+01 2.900000000000000000e+01 3.100000000000000000e+01 3.500000000000000000e+01 3.900000000000000000e+01 3.900000000000000000e+01 1.800000000000000000e+01 2.600000000000000000e+01 1.500000000000000000e+01 3.800000000000000000e+01 3.200000000000000000e+01 3.600000000000000000e+01 3.000000000000000000e+01 3.800000000000000000e+01 3.100000000000000000e+01 1.800000000000000000e+01 3.100000000000000000e+01 2.200000000000000000e+01 3.300000000000000000e+01 2.500000000000000000e+01 2.700000000000000000e+01 2.700000000000000000e+01 1.400000000000000000e+01 3.700000000000000000e+01 1.500000000000000000e+01 2.400000000000000000e+01 2.700000000000000000e+01 3.000000000000000000e+01 1.900000000000000000e+01 2.400000000000000000e+01 2.300000000000000000e+01 2.600000000000000000e+01 3.900000000000000000e+01 4.100000000000000000e+01 1.900000000000000000e+01 3.800000000000000000e+01 3.100000000000000000e+01 3.600000000000000000e+01 3.000000000000000000e+01 2.900000000000000000e+01 1.800000000000000000e+01 2.000000000000000000e+01 2.300000000000000000e+01 2.600000000000000000e+01 6.000000000000000000e+00 3.600000000000000000e+01 3.600000000000000000e+01 2.300000000000000000e+01 2.200000000000000000e+01 2.000000000000000000e+01 3.300000000000000000e+01 3.100000000000000000e+01 2.700000000000000000e+01 2.800000000000000000e+01 2.300000000000000000e+01 3.500000000000000000e+01 2.500000000000000000e+01 1.900000000000000000e+01 3.200000000000000000e+01 3.400000000000000000e+01 3.500000000000000000e+01 3.400000000000000000e+01 2.000000000000000000e+01 2.500000000000000000e+01 2.700000000000000000e+01 2.500000000000000000e+01 2.400000000000000000e+01 3.100000000000000000e+01 4.000000000000000000e+01 3.300000000000000000e+01 3.200000000000000000e+01 1.900000000000000000e+01 1.700000000000000000e+01 4.000000000000000000e+01 3.600000000000000000e+01 2.600000000000000000e+01 2.800000000000000000e+01 2.500000000000000000e+01 3.500000000000000000e+01 3.300000000000000000e+01 3.400000000000000000e+01 3.300000000000000000e+01 1.300000000000000000e+01 3.000000000000000000e+01 2.900000000000000000e+01 2.800000000000000000e+01 2.900000000000000000e+01 2.600000000000000000e+01 2.600000000000000000e+01 3.300000000000000000e+01 2.100000000000000000e+01 2.300000000000000000e+01 2.500000000000000000e+01 3.100000000000000000e+01 2.300000000000000000e+01 3.300000000000000000e+01 3.600000000000000000e+01 1.600000000000000000e+01 2.500000000000000000e+01 2.900000000000000000e+01 3.000000000000000000e+01 2.300000000000000000e+01 2.800000000000000000e+01 4.100000000000000000e+01 3.400000000000000000e+01 1.300000000000000000e+01 2.500000000000000000e+01 2.000000000000000000e+01 3.400000000000000000e+01 1.900000000000000000e+01 1.800000000000000000e+01 3.600000000000000000e+01 3.200000000000000000e+01 4.300000000000000000e+01 2.100000000000000000e+01 3.200000000000000000e+01 2.600000000000000000e+01 2.000000000000000000e+01 3.800000000000000000e+01 2.000000000000000000e+01 2.800000000000000000e+01 2.600000000000000000e+01 2.800000000000000000e+01 3.800000000000000000e+01 3.300000000000000000e+01 3.400000000000000000e+01 2.600000000000000000e+01 2.700000000000000000e+01 4.200000000000000000e+01 2.100000000000000000e+01 2.200000000000000000e+01 3.000000000000000000e+01 3.400000000000000000e+01 2.900000000000000000e+01 2.200000000000000000e+01 3.300000000000000000e+01 3.700000000000000000e+01 1.900000000000000000e+01 4.900000000000000000e+01 3.800000000000000000e+01 4.100000000000000000e+01 3.500000000000000000e+01 4.300000000000000000e+01 3.600000000000000000e+01 2.700000000000000000e+01 3.200000000000000000e+01 3.200000000000000000e+01 1.600000000000000000e+01 2.400000000000000000e+01 3.500000000000000000e+01 3.600000000000000000e+01 4.100000000000000000e+01 3.300000000000000000e+01 3.000000000000000000e+01 2.800000000000000000e+01 4.200000000000000000e+01 3.400000000000000000e+01 3.300000000000000000e+01 2.800000000000000000e+01 3.100000000000000000e+01 2.400000000000000000e+01 3.400000000000000000e+01 3.000000000000000000e+01 2.500000000000000000e+01 1.900000000000000000e+01 2.200000000000000000e+01 3.300000000000000000e+01 2.900000000000000000e+01 2.400000000000000000e+01 3.300000000000000000e+01 1.800000000000000000e+01 2.700000000000000000e+01 2.700000000000000000e+01 2.400000000000000000e+01 2.700000000000000000e+01 3.100000000000000000e+01 2.200000000000000000e+01 4.500000000000000000e+01 2.700000000000000000e+01 2.300000000000000000e+01 2.700000000000000000e+01 3.800000000000000000e+01 2.200000000000000000e+01 2.100000000000000000e+01 3.400000000000000000e+01 2.200000000000000000e+01 3.000000000000000000e+01 4.400000000000000000e+01 1.600000000000000000e+01 2.000000000000000000e+01 2.300000000000000000e+01 3.300000000000000000e+01 2.600000000000000000e+01 1.700000000000000000e+01 3.600000000000000000e+01 4.200000000000000000e+01 2.600000000000000000e+01 2.400000000000000000e+01 3.400000000000000000e+01 3.200000000000000000e+01 2.000000000000000000e+01 2.000000000000000000e+01 2.300000000000000000e+01 3.700000000000000000e+01 2.500000000000000000e+01 3.600000000000000000e+01 2.600000000000000000e+01 3.500000000000000000e+01 3.400000000000000000e+01 2.400000000000000000e+01 3.100000000000000000e+01 2.000000000000000000e+01 2.800000000000000000e+01 3.500000000000000000e+01 3.200000000000000000e+01 3.100000000000000000e+01 3.800000000000000000e+01 3.200000000000000000e+01 4.000000000000000000e+01 3.800000000000000000e+01 4.100000000000000000e+01 4.000000000000000000e+01 2.700000000000000000e+01 3.100000000000000000e+01 4.300000000000000000e+01 3.500000000000000000e+01 2.100000000000000000e+01 2.400000000000000000e+01 2.500000000000000000e+01 2.100000000000000000e+01 3.300000000000000000e+01 4.100000000000000000e+01 3.100000000000000000e+01 2.500000000000000000e+01 4.000000000000000000e+01 3.200000000000000000e+01 3.300000000000000000e+01 4.700000000000000000e+01 3.800000000000000000e+01 5.900000000000000000e+01 2.700000000000000000e+01 3.500000000000000000e+01 4.600000000000000000e+01 2.400000000000000000e+01 3.500000000000000000e+01 2.300000000000000000e+01 2.300000000000000000e+01 2.400000000000000000e+01 3.400000000000000000e+01 2.200000000000000000e+01 3.100000000000000000e+01 3.100000000000000000e+01 3.100000000000000000e+01 3.000000000000000000e+01 2.900000000000000000e+01 3.700000000000000000e+01 2.300000000000000000e+01 3.300000000000000000e+01 2.000000000000000000e+01 3.300000000000000000e+01 2.000000000000000000e+01 3.700000000000000000e+01 2.400000000000000000e+01 1.400000000000000000e+01 2.700000000000000000e+01 3.100000000000000000e+01 2.600000000000000000e+01 2.600000000000000000e+01 2.000000000000000000e+01 1.500000000000000000e+01 3.600000000000000000e+01 3.600000000000000000e+01 2.200000000000000000e+01 3.700000000000000000e+01 3.200000000000000000e+01 3.800000000000000000e+01 1.800000000000000000e+01 2.900000000000000000e+01 3.000000000000000000e+01 3.500000000000000000e+01 3.500000000000000000e+01 2.900000000000000000e+01 2.800000000000000000e+01 2.600000000000000000e+01 2.300000000000000000e+01 2.900000000000000000e+01 1.600000000000000000e+01 2.300000000000000000e+01 3.400000000000000000e+01 3.700000000000000000e+01 2.000000000000000000e+01 4.000000000000000000e+01 2.900000000000000000e+01 2.100000000000000000e+01 2.700000000000000000e+01 4.000000000000000000e+01 3.400000000000000000e+01 2.400000000000000000e+01 3.200000000000000000e+01 2.500000000000000000e+01 4.500000000000000000e+01 2.900000000000000000e+01 2.500000000000000000e+01 4.100000000000000000e+01 3.100000000000000000e+01 3.400000000000000000e+01 2.100000000000000000e+01 2.800000000000000000e+01 3.200000000000000000e+01 3.400000000000000000e+01 1.800000000000000000e+01 4.100000000000000000e+01 2.600000000000000000e+01 2.700000000000000000e+01 2.400000000000000000e+01 4.300000000000000000e+01 2.900000000000000000e+01 2.300000000000000000e+01 2.200000000000000000e+01 3.000000000000000000e+01 2.900000000000000000e+01 2.500000000000000000e+01 3.700000000000000000e+01 3.300000000000000000e+01 3.200000000000000000e+01 2.400000000000000000e+01 2.300000000000000000e+01 2.200000000000000000e+01 3.500000000000000000e+01 2.500000000000000000e+01 2.500000000000000000e+01 2.800000000000000000e+01 2.600000000000000000e+01 2.100000000000000000e+01 2.900000000000000000e+01 3.900000000000000000e+01 3.000000000000000000e+01 2.100000000000000000e+01 2.400000000000000000e+01 1.200000000000000000e+01 2.200000000000000000e+01 1.700000000000000000e+01 3.500000000000000000e+01 3.000000000000000000e+01 3.800000000000000000e+01 3.300000000000000000e+01 3.200000000000000000e+01 3.100000000000000000e+01 3.500000000000000000e+01 2.600000000000000000e+01 2.300000000000000000e+01 2.000000000000000000e+01 3.000000000000000000e+01 2.700000000000000000e+01 2.900000000000000000e+01 3.300000000000000000e+01 2.100000000000000000e+01 3.600000000000000000e+01 3.000000000000000000e+01 2.100000000000000000e+01 3.000000000000000000e+01 3.700000000000000000e+01 3.400000000000000000e+01 2.400000000000000000e+01 3.100000000000000000e+01 3.600000000000000000e+01 3.000000000000000000e+01 3.400000000000000000e+01 2.800000000000000000e+01 1.800000000000000000e+01 2.900000000000000000e+01 3.200000000000000000e+01 2.900000000000000000e+01 2.700000000000000000e+01 3.100000000000000000e+01 2.700000000000000000e+01 2.000000000000000000e+01 2.700000000000000000e+01 2.300000000000000000e+01 2.900000000000000000e+01 3.500000000000000000e+01 2.000000000000000000e+01 3.800000000000000000e+01 2.800000000000000000e+01 3.400000000000000000e+01 3.600000000000000000e+01 3.500000000000000000e+01 2.900000000000000000e+01 2.800000000000000000e+01 2.700000000000000000e+01 2.500000000000000000e+01 3.700000000000000000e+01 1.900000000000000000e+01 3.800000000000000000e+01 3.800000000000000000e+01 2.700000000000000000e+01 3.400000000000000000e+01 2.200000000000000000e+01 2.900000000000000000e+01 2.500000000000000000e+01 3.200000000000000000e+01 2.900000000000000000e+01 2.900000000000000000e+01 2.200000000000000000e+01 3.000000000000000000e+01 3.100000000000000000e+01 4.000000000000000000e+01 2.500000000000000000e+01 2.700000000000000000e+01 3.400000000000000000e+01 2.600000000000000000e+01 2.900000000000000000e+01 2.600000000000000000e+01 2.100000000000000000e+01 1.800000000000000000e+01 3.300000000000000000e+01 2.700000000000000000e+01 3.500000000000000000e+01 3.900000000000000000e+01 1.800000000000000000e+01 2.500000000000000000e+01 3.300000000000000000e+01 2.300000000000000000e+01 2.300000000000000000e+01 2.900000000000000000e+01 3.600000000000000000e+01 3.100000000000000000e+01 2.900000000000000000e+01 2.800000000000000000e+01 2.200000000000000000e+01 2.400000000000000000e+01 3.200000000000000000e+01 1.700000000000000000e+01 2.800000000000000000e+01 3.000000000000000000e+01 2.600000000000000000e+01 4.600000000000000000e+01 2.500000000000000000e+01 3.000000000000000000e+01 2.600000000000000000e+01 2.600000000000000000e+01 2.700000000000000000e+01 2.900000000000000000e+01 3.400000000000000000e+01 3.300000000000000000e+01 4.500000000000000000e+01 3.800000000000000000e+01 2.500000000000000000e+01 3.000000000000000000e+01 3.000000000000000000e+01 2.900000000000000000e+01 2.400000000000000000e+01 1.900000000000000000e+01 2.100000000000000000e+01 3.000000000000000000e+01 2.900000000000000000e+01 2.600000000000000000e+01 3.500000000000000000e+01 2.600000000000000000e+01 2.600000000000000000e+01 2.600000000000000000e+01 2.200000000000000000e+01 2.400000000000000000e+01 3.500000000000000000e+01 2.700000000000000000e+01 2.300000000000000000e+01 2.800000000000000000e+01 3.500000000000000000e+01 2.900000000000000000e+01 3.100000000000000000e+01 3.100000000000000000e+01 2.800000000000000000e+01 3.200000000000000000e+01 3.900000000000000000e+01 3.700000000000000000e+01 3.700000000000000000e+01 3.300000000000000000e+01 2.100000000000000000e+01 3.500000000000000000e+01 1.900000000000000000e+01 2.600000000000000000e+01 2.600000000000000000e+01 4.100000000000000000e+01 2.000000000000000000e+01 3.000000000000000000e+01 3.400000000000000000e+01 2.900000000000000000e+01 4.600000000000000000e+01 2.500000000000000000e+01 2.700000000000000000e+01 2.900000000000000000e+01 2.800000000000000000e+01 3.400000000000000000e+01 3.500000000000000000e+01 3.100000000000000000e+01 4.300000000000000000e+01 3.100000000000000000e+01 3.400000000000000000e+01 3.300000000000000000e+01 4.900000000000000000e+01 3.100000000000000000e+01 4.400000000000000000e+01 2.700000000000000000e+01 2.500000000000000000e+01 3.300000000000000000e+01 4.200000000000000000e+01 1.600000000000000000e+01 2.800000000000000000e+01 3.500000000000000000e+01 3.400000000000000000e+01 3.400000000000000000e+01 3.500000000000000000e+01 3.200000000000000000e+01 2.600000000000000000e+01 4.100000000000000000e+01 2.600000000000000000e+01 2.300000000000000000e+01 2.500000000000000000e+01 2.600000000000000000e+01 1.800000000000000000e+01 2.800000000000000000e+01 3.900000000000000000e+01 2.100000000000000000e+01 2.600000000000000000e+01 2.300000000000000000e+01 2.600000000000000000e+01 1.500000000000000000e+01 2.800000000000000000e+01 2.900000000000000000e+01 2.900000000000000000e+01 2.800000000000000000e+01 2.600000000000000000e+01 3.100000000000000000e+01 1.900000000000000000e+01 4.100000000000000000e+01 3.100000000000000000e+01 2.800000000000000000e+01 3.000000000000000000e+01 2.600000000000000000e+01 3.100000000000000000e+01 2.800000000000000000e+01 2.400000000000000000e+01 3.90000000
[truncated: 49,364,101 more chars]
