# Supplementary material for: OMNI-P2x universal neural network potential for excited-state simulations
Source: Nat Commun. 2026 Apr 7;17:4949. doi: 10.1038/s41467-026-71380-5 (PMC13233842; doi:10.1038/s41467-026-71380-5)
Supplement: Supplementary file 3 — Source Data [file 41467_2026_71380_MOESM3_ESM.zip › source_data/Fig3/fig3_a.txt]

1.989152007270149625e-01
1.673607482516104028e-01
1.628064765418457682e-01
1.898119859180837921e-01
2.060242289102234281e-01
1.522724011329046334e-01
1.465289305065198278e-01
1.693545306378609894e-01
1.732136207684789042e-01
1.345904538061404310e-01
2.319011017869456737e-01
1.375016759621985329e-01
1.141553051928667628e-01
1.670663516965760209e-01
1.666305448377443099e-01
1.412343126480664068e-01
1.930948878591607354e-01
1.942687624261907331e-01
1.765652801623218693e-01
8.112633425866988546e-02
1.776045062488265103e-01
1.542120889330362843e-01
1.975998791070878724e-01
1.632763497601672498e-01
1.715082448438352003e-01
1.540146730932292485e-01
1.987798540146741288e-01
1.820999059974610645e-01
1.958711675423501219e-01
1.308124320565866583e-01
2.210429733482328629e-01
2.431683205328454278e-01
1.613615043106619851e-01
1.176271706947318307e-01
1.619527596063790043e-01
1.956903622682375499e-01
1.131375772943101765e-01
2.142811500897323640e-01
1.769331380471612647e-01
1.973704548537398296e-01
1.611209450984461000e-01
2.310132449938464561e-01
1.867447640895534278e-01
1.843338066075830284e-01
1.838259716314496472e-01
2.315703604319310216e-01
1.594679733041175496e-01
1.860765195561953078e-01
1.651877040510498773e-01
1.839176604847807539e-01
1.895971877825104457e-01
1.625706212066688749e-01
1.147232615975326553e-01
1.338122928957545810e-01
1.542664407623988154e-01
2.091438548690121024e-01
9.619050050946498231e-02
1.467313074667799810e-01
1.401809749302174168e-01
1.637368887224965874e-01
1.575777129619382322e-01
1.739742156379406879e-01
1.620467269002574540e-01
1.642145527373486402e-01
1.562895488821141043e-01
1.282197505745443777e-01
2.024431085139895004e-01
1.504233364639731008e-01
1.121180486929915787e-01
1.843381062451499020e-01
1.786194044713056428e-01
1.758485268968570381e-01
1.919512210024549859e-01
1.450189492246636291e-01
1.627754971015065166e-01
1.270230916028367574e-01
1.764139108688596025e-01
2.121980307885564798e-01
1.666733574687668806e-01
1.712600785804170300e-01
1.949366394691196547e-01
2.068483996179111273e-01
1.737957623023476117e-01
1.572368656211438065e-01
1.908709462388742395e-01
1.804694981133252440e-01
2.410668267119717711e-01
1.303129391124002723e-01
1.749291026790160686e-01
2.027932533619036803e-01
9.526207277667708695e-02
2.040753538501576259e-01
1.632173675518515665e-01
1.034563735929623363e-01
1.867112122165508481e-01
1.261403061772625733e-01
1.615542897716295556e-01
1.588964522425726500e-01
2.015104913908771778e-01
2.618771830179866811e-01
1.913297579963000317e-01
1.530247642175481815e-01
1.684242654532681627e-01
2.242604987480945056e-01
1.772819231805442541e-01
1.480558163466412225e-01
1.222911382872098329e-01
1.285662572674937110e-01
1.713845475769630866e-01
2.049520021862463182e-01
1.880665167914230551e-01
1.618357506647498667e-01
7.941180782313495001e-02
1.998156256915990525e-01
1.836210957363846319e-01
1.778472704035038987e-01
1.839804645931053528e-01
1.212653256001203772e-01
1.648953654421347892e-01
2.174665568290947704e-01
1.662357866559887043e-01
1.786449083047045860e-01
1.413831462577945786e-01
1.910259536872445096e-01
1.779916206304505977e-01
1.243017517335829325e-01
1.948118397311873196e-01
1.834134636635553761e-01
2.295331406810419139e-01
2.115081043219788626e-01
1.693913531753423740e-01
1.784671899499699066e-01
2.079465711638022185e-01
2.009390070784320415e-01
1.791839432153210510e-01
1.138534485828017750e-01
1.981011360051070369e-01
1.771469807076755387e-01
2.074660407239434790e-01
1.341856631365772046e-01
1.877468368971904056e-01
1.367635347558007197e-01
1.997741727750508289e-01
1.891037216807944787e-01
1.593395721602064441e-01
1.951525400759237527e-01
1.661551592634396002e-01
1.362384644801295508e-01
9.319787923095645965e-02
1.601042829221341890e-01
1.625143216781452793e-01
1.961601987376297984e-01
1.835650167022322421e-01
1.776084016470349525e-01
2.073967320355336597e-01
1.020844952013248985e-01
1.379787887412931013e-01
1.870944311998528065e-01
1.735162123592317585e-01
1.891599109620756280e-01
1.829495070404618673e-01
1.570414709783563012e-01
1.267443868875943735e-01
2.343807064746670221e-01
1.776767548603856994e-01
1.715755690840978787e-01
1.536936334845222518e-01
1.622158459797446994e-01
1.458151171642612098e-01
1.903111481209407430e-01
1.569253072646006331e-01
1.371739112793193272e-01
1.734027313254387082e-01
2.061661537006784783e-01
1.890427550243884980e-01
1.708027000354377378e-01
1.667365658165635978e-01
1.385611875185759345e-01
2.086416057468909457e-01
1.306884040484419529e-01
1.618829731804680705e-01
1.776013458314764648e-01
1.861623285633413616e-01
1.760769589261599322e-01
1.370405490151824779e-01
1.718572872205186286e-01
1.509706031595214881e-01
6.682687876980253350e-02
1.949091879366733338e-01
1.769474334234928392e-01
1.582440465452918943e-01
1.516427063419314436e-01
1.468247602741712399e-01
1.798603827844544867e-01
1.664321000247355187e-01
1.634901556716954474e-01
1.611921279878743007e-01
1.695800227439008268e-01
1.725093621764699492e-01
1.186651105649616511e-01
1.347060662842523016e-01
1.128665898775125243e-01
1.733047951353228200e-01
1.768609261846449954e-01
2.007275531054801831e-01
1.969197646340035135e-01
1.569041765669680899e-01
1.739628969337445596e-01
1.181577165772296212e-01
1.709584057155097980e-01
1.920735218056961457e-01
1.733036191660630720e-01
1.937465218265970179e-01
8.978900158263058984e-02
1.634037219308765998e-01
1.757489369999802875e-01
1.859706823225906192e-01
2.048366102023919666e-01
1.882734873815934407e-01
1.904480750418997559e-01
1.630575459793135451e-01
1.220513508048952644e-01
1.792066908707283801e-01
1.823695704489409763e-01
2.107432833129223582e-01
1.871477173070843492e-01
2.174650133694058241e-01
1.939294952940144867e-01
1.783199732979028340e-01
1.681964949068515125e-01
1.253574413898377315e-01
1.594133274824116597e-01
1.932143589863244415e-01
1.743210163232333798e-01
1.319993157836734099e-01
1.351203382058656643e-01
1.843142928674978975e-01
1.879645014578272821e-01
1.476930298291563304e-01
1.727374634642728779e-01
2.055257649391251107e-01
2.013343899939172843e-01
1.775668752325145761e-01
1.932506670373186353e-01
1.755048131309422388e-01
1.657335742829673109e-01
1.685984191511806785e-01
1.647542123815810555e-01
1.988783046913340513e-01
2.155532180902355321e-01
1.846237932777512469e-01
1.940563529782366459e-01
2.282957637737581535e-01
1.697708972548070960e-01
1.787606310299452161e-01
1.676448550756504119e-01
1.888182551423369659e-01
1.095972850810085220e-01
1.568853610586984360e-01
1.538910493244429745e-01
1.315297733066245200e-01
1.539798717528810812e-01
1.813473959166458371e-01
1.297444314720905822e-01
1.276482662619855546e-01
1.380439447882508830e-01
1.535793439718418085e-01
1.785176096320810757e-01
1.789149402465568528e-01
1.414968110367453846e-01
1.801624231396772302e-01
1.658636658825685117e-01
1.553191537465181682e-01
1.845886244469738813e-01
1.370750563633009733e-01
1.812435798802880527e-01
1.905793426108175481e-01
1.551350043098409515e-01
9.999766424721201474e-02
1.491953673108810108e-01
1.485130478954488353e-01
1.716671476904139126e-01
1.586104712175711029e-01
1.509309141969197299e-01
2.135341891138295978e-01
1.767838266998751351e-01
1.870956071691693978e-01
1.367202443873338780e-01
1.185359744403058357e-01
1.775030421509882217e-01
1.277600568399748227e-01
1.744233256490588246e-01
1.234878707570032930e-01
1.877542234541351718e-01
1.622446939757082873e-01
2.034214046931879238e-01
2.168913976126987109e-01
2.031150647003414633e-01
1.938038135791657623e-01
1.819148745838674586e-01
1.852026273980982296e-01
1.273089623807663884e-01
2.464863545555999735e-01
1.779648673297060668e-01
1.386069768216202647e-01
1.653350309501320226e-01
1.688086971549864757e-01
1.674142181039997013e-01
1.701257092306605045e-01
2.031640511699492890e-01
1.814246423975873768e-01
1.199400449904715060e-01
1.558704995853759101e-01
1.724605227029769594e-01
1.926878922472496924e-01
1.910880228149380855e-01
1.709950812569331902e-01
1.882489757722396462e-01
1.816326419609595177e-01
1.649339519335626392e-01
1.544222934387562418e-01
1.636478825490712552e-01
1.391844879766495069e-01
1.399805089200754082e-01
1.475190231274154939e-01
2.073828776476602798e-01
1.900220801766181467e-01
1.618477308516048652e-01
1.947254059904253154e-01
1.773632488049088352e-01
1.903508370835425012e-01
1.727738450133529113e-01
1.789064144694521019e-01
1.290502421170458547e-01
1.754848216535265237e-01
1.934501040744862621e-01
2.043078650227698745e-01
1.386501569429583469e-01
1.932792210410525513e-01
1.194739936722726270e-01
1.618054694562260920e-01
2.084828498964270693e-01
1.737088508240276497e-01
1.066873491413389274e-01
1.393532028166646342e-01
1.912603390608182963e-01
1.869226294404597866e-01
1.888157929566887105e-01
1.601995364324011462e-01
1.030104974973937715e-01
1.970608074473716442e-01
2.235208140820077460e-01
1.716136043398819311e-01
1.679863271501744748e-01
2.007470668454516272e-01
1.661942234923117212e-01
1.897972128042511031e-01
1.849923126453631994e-01
1.338021134118889677e-01
1.682491930292826510e-01
1.552293758430778325e-01
1.335805534530436489e-01
1.907469917288153738e-01
1.637960914250697897e-01
1.831113498102467929e-01
1.692344715260105659e-01
1.680761050535011236e-01
1.709745752929165974e-01
2.071847635759240802e-01
1.681828977622217280e-01
1.662885215276901363e-01
6.763113149816035730e-02
1.974579543167465090e-01
1.599412274341034390e-01
1.751700661305903850e-01
1.461483207050378041e-01
1.932926344403540497e-01
1.636135956952102788e-01
1.628018461628926161e-01
1.295072531715959485e-01
1.534367944478844947e-01
2.395773146450324020e-01
1.966283080021185015e-01
2.831270578358271450e-01
2.287004809452355403e-01
1.907082214921729246e-01
1.107773334867943049e-01
1.641812581075328126e-01
1.637259742578862642e-01
1.975366707592911553e-01
1.690932449673709925e-01
1.925357512238861091e-01
1.552988682767590944e-01
1.522829113581565252e-01
1.383450296684713976e-01
1.354169764523476260e-01
1.926272563321163034e-01
1.470183174649264402e-01
1.874047033400074724e-01
1.107943482920745737e-01
1.329506749168558599e-01
1.560809245852396998e-01
1.703166572397094569e-01
1.560052583130300263e-01
2.261101514015990688e-01
1.400601440885793636e-01
1.727167002570695331e-01
1.765758271366166809e-01
2.009301138109549356e-01
1.523714765432941931e-01
1.837786021194460773e-01
1.364884314465371062e-01
1.632843610508416532e-01
1.895079611147139076e-01
1.284551281720496263e-01
2.135171375595064092e-01
1.558449957519769669e-01
1.601978092276112875e-01
1.791926527376972444e-01
1.805260548850355917e-01
1.276563510506321109e-01
1.921569421252797838e-01
1.493027112551317259e-01
2.016986097238486764e-01
1.644325480393717953e-01
1.709012242101835000e-01
1.976860188555065179e-01
1.064959233948457040e-01
1.697410202857554395e-01
1.840349634187532502e-01
1.946365835621008955e-01
1.750858373321761974e-01
1.472482562047616739e-01
2.088092181157890082e-01
1.778800505466620052e-01
1.561551943939321063e-01
1.201202255309681277e-01
1.770593709976537866e-01
1.831976365548371177e-01
1.798224945247284268e-01
1.533457303280556516e-01
1.645782579807928414e-01
2.034066315793552349e-01
2.489584991883475595e-01
1.803783972445103245e-01
1.711094810167423930e-01
1.736143690436620091e-01
2.021017466865941969e-01
1.967772518589754327e-01
1.333051561514366767e-01
1.086018271004149938e-01
1.848860344233003161e-01
2.225638323458269952e-01
1.638960120633328188e-01
1.392842248696979368e-01
1.858522769175579015e-01
1.828437800539859381e-01
1.684096025865073898e-01
1.895786662665841504e-01
1.559173546106649155e-01
1.821648415502750140e-01
1.965598812906819148e-01
1.187309648436212228e-01
1.386714713859191761e-01
1.854327498831480625e-01
1.653068444368273049e-01
1.739046864552165061e-01
2.261763364216449190e-01
1.623651940760737489e-01
1.919221525122338790e-01
1.848327115670826970e-01
1.962334763222770562e-01
1.604508631131693619e-01
1.464897192813623406e-01
1.243311509651903179e-01
1.474314869153658947e-01
2.754603629789471597e-01
1.524952105590955398e-01
1.255377321773494259e-01
1.969279596697788293e-01
1.455521410380242742e-01
1.990218831884931205e-01
1.098749240740062305e-01
1.943643099288010490e-01
9.351171602793328930e-02
1.525372147111738741e-01
1.864135449969808178e-01
1.951414786150280634e-01
2.030890831294982490e-01
2.644133444774752206e-01
1.563915642157098773e-01
1.936208401117482936e-01
1.912363051890224597e-01
1.492591268943215255e-01
9.755657255277583317e-02
1.424774224054772276e-01
1.316037491230872547e-01
1.791042345487312559e-01
1.807289463317829359e-01
1.690626330175746261e-01
1.853258836764553052e-01
1.945824154779529636e-01
1.811510457989697898e-01
1.832615431344493118e-01
1.409799725460061381e-01
2.047975827224490786e-01
2.069328121615399141e-01
1.484684345615505663e-01
1.574154659527948752e-01
1.415185664681075650e-01
1.217812453650140014e-01
1.786194044713056428e-01
1.843786036865822098e-01
2.182159064924462655e-01
1.556026725859283033e-01
1.890631139921765680e-01
1.798560463978446933e-01
1.841561617507636583e-01
1.974733889132949116e-01
2.007988829910800632e-01
1.532177334237303512e-01
1.785817367058939453e-01
1.808175850150064434e-01
1.983077758538911439e-01
1.817992988547985078e-01
1.885491051774579319e-01
1.434308027357928950e-01
1.900108349705078581e-01
1.930923154263837205e-01
1.256529404161028651e-01
1.530941096549440772e-01
1.692052927886606994e-01
1.719283598628180698e-01
1.191310516361454575e-01
1.657942101979870131e-01
1.902389362584244736e-01
1.431841064339778313e-01
1.586351298230965767e-01
1.505853629789726256e-01
2.162437325414430234e-01
2.447997573900977386e-01
1.578083866825181758e-01
1.986308366597313579e-01
2.128975487544266798e-01
1.602519405626026128e-01
1.536945154614386411e-01
1.962333293261053768e-01
1.885609751170704840e-01
1.752251161916547062e-01
2.049703032079150944e-01
1.536916490365456411e-01
1.577031006845572847e-01
1.705339910589600549e-01
2.081572901558956801e-01
2.059484891399279149e-01
1.908398565515199152e-01
1.881512600763244336e-01
1.272084170087737220e-01
2.128986879746435079e-01
1.482183205990850183e-01
1.333864082776017312e-01
1.677643629518570378e-01
1.689667180245351119e-01
1.623550880902939753e-01
1.800894027983304113e-01
1.517137789842308848e-01
1.840749096245417604e-01
1.362420658859946343e-01
1.626295299168987185e-01
1.922540330875222025e-01
1.500301952399922811e-01
1.954946368841774529e-01
1.938056510310843805e-01
1.704996674561698455e-01
1.530662538831393249e-01
1.548237766946840566e-01
1.276146041418542154e-01
1.235747087372374153e-01
1.550341281965188500e-01
1.743964253521426144e-01
1.583124732566716375e-01
2.056741943094948510e-01
2.255974655522550165e-01
1.587997287707594296e-01
1.473293980837979689e-01
1.678997096641978715e-01
1.221599442164915672e-01
1.638772700532626914e-01
2.060668945450743195e-01
9.168664848175467341e-02
1.604057352926702151e-01
1.950620639407816270e-01
1.952042459744234293e-01
1.691987147105464828e-01
1.847366863269144233e-01
1.802279834261071301e-01
1.801751383072769386e-01
1.665182765223107708e-01
1.993048140432165383e-01
1.504109887868025908e-01
2.020304902990801565e-01
1.478735778599684636e-01
2.014591897318496194e-01
1.434792379698137665e-01
2.285943129702445731e-01
1.012186878319880634e-01
1.523838977186642296e-01
1.243853190492245631e-01
1.313060819035172244e-01
1.929908880774746649e-01
1.560264625087484092e-01
1.712561096841227481e-01
1.735281925460867569e-01
1.360535800627076242e-01
1.716166545102169039e-01
1.364955240111385137e-01
2.149073169728126231e-01
1.377402507263241205e-01
1.715267296106048889e-01
1.631857633779532080e-01
2.163869435481728942e-01
1.949905135610379148e-01
1.792607854567904724e-01
1.558329420670361287e-01
2.083887356064337837e-01
1.620349304586170547e-01
2.131177122497547316e-01
1.456250143831994137e-01
1.824325583025938613e-01
1.772428222026292133e-01
1.614229854536688435e-01
1.903953034212690909e-01
1.114528175808118249e-01
1.884537414200622152e-01
1.746369845643584995e-01
1.872850117184725605e-01
2.113425131501571741e-01
1.641945980088621582e-01
1.283413531459700607e-01
1.735955535353923551e-01
2.436367972877633292e-01
1.773620360866061674e-01
1.891043831635670358e-01
1.941713407226188792e-01
1.623825028736973763e-01
2.026702910759468068e-01
1.118680082284981836e-01
1.345064822510266822e-01
2.135636618434659795e-01
1.830214616597913846e-01
1.870239097931971628e-01
1.333136819285982710e-01
1.933573862479534000e-01
2.086961780704541525e-01
1.650074132634244961e-01
1.403198862993804141e-01
1.962994408480653874e-01
1.571709745933276281e-01
1.700217094490881209e-01
1.772244476828745974e-01
2.047652435677491667e-01
1.554126800518815799e-01
2.040160409005693509e-01
1.277218010899332512e-01
1.355851033077897227e-01
1.611426270317224407e-01
1.818052154501401674e-01
2.035671146346658134e-01
1.538265915093006697e-01
2.054311361625877907e-01
1.469686327636736678e-01
1.644301961008522994e-01
1.557201960140446317e-01
1.869943268164888650e-01
2.000381778743758332e-01
1.831025667897847597e-01
1.742207281945411523e-01
1.301799075895360147e-01
1.925811362876856947e-01
1.490828050029904261e-01
2.024606378058706468e-01
1.848516005733245038e-01
2.044970123288294417e-01
1.905716988105723431e-01
1.999901836289836865e-01
1.819611048755405136e-01
1.432076625683293969e-01
1.401709791915664027e-01
1.177783194940502653e-01
1.339642134248606453e-01
1.802143127833915059e-01
1.851283208403629033e-01
1.799509324176256087e-01
1.702784382387108053e-01
1.424207186375952006e-01
1.920358172912415284e-01
1.908806479851818949e-01
1.128717714919957871e-01
1.610334088865101876e-01
1.725931867354120186e-01
1.982311541066792415e-01
1.617560419981600717e-01
2.040990569806240273e-01
1.240626257339272343e-01
1.691614144356208271e-01
1.903081346996486900e-01
2.029969165384954977e-01
2.107828620283953569e-01
1.580579494094536130e-01
1.700249801135669259e-01
1.713520246770485755e-01
1.784453610205218865e-01
1.223005827904444232e-01
1.407812704896969080e-01
1.571874014139211795e-01
9.759332159228506498e-02
1.625770522884977254e-01
2.063464812371194057e-01
1.675144694836490089e-01
1.744177397949897568e-01
1.664268816612093360e-01
1.842197375890464173e-01
1.750768705664995650e-01
1.662232919826465150e-01
1.502482640401012759e-01
1.435177509631557768e-01
1.368570978102070512e-01
1.554521117711828992e-01
1.591760021856316598e-01
1.917309840090410944e-01
1.743326290196591799e-01
1.645620149054138892e-01
2.608827907595809847e-01
1.746069973481780835e-01
8.786592434830708953e-02
2.041117721482805791e-01
2.019542360422974525e-01
1.860109592698790948e-01
1.806149875603750843e-01
2.016469405743919197e-01
1.712887060821230989e-01
1.476453295759938555e-01
1.340814428607473019e-01
2.479084688841339812e-01
1.768780144880111038e-01
1.156120003676051056e-01
1.878101187431866492e-01
1.507752820148198225e-01
1.356783356209234626e-01
1.725765026715180284e-01
1.500346418738445209e-01
1.655920169829414590e-01
1.729766997111710225e-01
1.818616987237646754e-01
1.346244834165872817e-01
1.766618566380202537e-01
1.839298611658364280e-01
1.929284882085084973e-01
1.966124324170550608e-01
1.488416210571585907e-01
2.050784556309963591e-01
1.515210302724199209e-01
1.800759159008293864e-01
2.026228480659710840e-01
1.736344340191635638e-01
2.000451234429192482e-01
1.548015067768346853e-01
2.163487245471742426e-01
1.545326140551424032e-01
2.022374241402644657e-01
1.179532081727074910e-01
1.784747970010585050e-01
1.890377204059632277e-01
1.286933721949026221e-01
1.339461328974493881e-01
1.485844512790777117e-01
1.657496703621745837e-01
1.275676021203935306e-01
1.999562275165089886e-01
1.435927190036636603e-01
1.931438743287117177e-01
1.580401628743857145e-01
1.755394307260758069e-01
1.798301383249736318e-01
1.438241277051020006e-01
1.456956827861404236e-01
1.582189469512513824e-01
1.888743709255322756e-01
1.377987919461247657e-01
1.567634644948157074e-01
1.826448207543762692e-01
1.733806084037041728e-01
1.801910506413832991e-01
1.899110613284165083e-01
1.862385828201240656e-01
1.780552332177194330e-01
1.856397204733184481e-01
1.721235707602772891e-01
1.397042296415520468e-01
1.868848514279761730e-01
1.623596817202042075e-01
1.881042580548637488e-01
1.889189842594873880e-01
1.947904885392972574e-01
2.074576986919964838e-01
1.913856900343944289e-01
1.483434510782899451e-01
1.430733080801473989e-01
1.742183027579358168e-01
1.952512479958841141e-01
1.644397876000880387e-01
1.182777389401508117e-01
1.602021823632640007e-01
1.682973710200030837e-01
1.933996476432184863e-01
2.136118030852003358e-01
1.534065132393607200e-01
1.332977328454489907e-01
1.448241425664491544e-01
1.910062929511013863e-01
1.919192125890276657e-01
1.173622101202909107e-01
1.613482011584324027e-01
1.634578532659816119e-01
1.937432511621182130e-01
1.615358417537891000e-01
1.413236128138350978e-01
1.863065317941163812e-01
1.719647414117844164e-01
1.981521436719049234e-01
1.777897214076347154e-01
2.824415045049022410e-01
2.053649511425419405e-01
1.222150677756417281e-01
1.477187541568127926e-01
1.612784514815075454e-01
1.812070513350363399e-01
1.922480429940378599e-01
2.173182377058537895e-01
1.973607531074321741e-01
9.939696444843093559e-02
1.695469118594701285e-01
1.937173063403179185e-01
1.575596324345269750e-01
1.814816401578127625e-01
1.797475632333771500e-01
1.370680005476287988e-01
1.649317837402577425e-01
2.185270238604175574e-01
1.563275106399260039e-01
1.679073534643293897e-01
1.919051744559965300e-01
1.561981907700555894e-01
1.999449823103987001e-01
2.001629041143360155e-01
2.111146691055409974e-01
1.690051207707483627e-01
1.446065515040118044e-01
1.445698759625884122e-01
1.304856963467955211e-01
1.707294224507904801e-01
1.940373904738521560e-01
1.386402714514360923e-01
1.400757991793852852e-01
1.912090006527478181e-01
1.962241788152709887e-01
1.569394556447605282e-01
1.651105678171234104e-01
1.248755512356183317e-01
1.766149648636314851e-01
1.030042869097087532e-01
2.205036811942591157e-01
2.044783070677453907e-01
1.736287379180794233e-01
2.109050158355785243e-01
1.463115966872692297e-01
1.943317502798436180e-01
2.036948542956906749e-01
1.806632390492950435e-01
1.589779983611379066e-01
1.896491876733534809e-01
8.385833134934728150e-02
1.787244332260797819e-01
1.090051845574180334e-01
2.318470072008835814e-01
1.759233111921503223e-01
1.535590217530398149e-01
1.829719607035826812e-01
1.664818582241878175e-01
1.947309918443806964e-01
1.802963733884439534e-01
1.285839703043620830e-01
1.677893522987687902e-01
1.535458288478821487e-01
1.715374970791572196e-01
1.563588208215378472e-01
1.999405724257030670e-01
1.612852133047795178e-01
1.863280299821781227e-01
1.874343598148016099e-01
1.712723160105156239e-01
2.376922359175068777e-01
1.680815806603277451e-01
1.833300433439717381e-01
1.713982549687216306e-01
1.612175583231874043e-01
1.426914488110924140e-01
1.542693806854913419e-01
1.192729029284009812e-01
2.107638627750247906e-01
1.541802642650509370e-01
1.874028291389322476e-01
1.718992178744542798e-01
1.417445730608051235e-01
1.338322843732271394e-01
1.663246825823989639e-01
1.674802561278738722e-01
1.533148978840017662e-01
1.509655685410962178e-01
1.824138897904958867e-01
2.102584899845396649e-01
1.186511459300163551e-01
1.654039353991265671e-01
1.731890724100821899e-01
2.559579784849574935e-01
1.077070614879858113e-01
1.543736744595207711e-01
1.412581627746476443e-01
1.572627369448582613e-01
1.991102646284161892e-01
1.680690124888997161e-01
1.647960695376013973e-01
1.496686949390095833e-01
1.349261562814945137e-01
1.922302564589699614e-01
1.806465917343302863e-01
9.813581091259493405e-02
1.735933853420874584e-01
1.466194801397477931e-01
1.847906706659614429e-01
1.504218665024836810e-01
1.731459657868299473e-01
1.670368422179535628e-01
1.634052653905655461e-01
1.553834278164458738e-01
5.819827780538844308e-02
1.493740043915749993e-01
1.811266076877018349e-01
1.595365102626260523e-01
1.922552458057680269e-01
2.074257637767686901e-01
1.959975842380572431e-01
2.341925146437233707e-01
1.373723560923281184e-01
1.270564597307384247e-01
1.266054755186019065e-01
1.219150486175522019e-01
2.091064443468440004e-01
1.572632514313454521e-01
2.026099124041138566e-01
1.584229776183292415e-01
1.292998048438676051e-01
1.698939697878358857e-01
1.514535590359855632e-01
2.046659476632157748e-01
1.314916645526409411e-01
1.186937748157106398e-01
1.907579061934256970e-01
1.504803342241984865e-01
1.788788526898770215e-01
1.882442351461577346e-01
1.409392178612733915e-01
1.402973223891876842e-01
1.363689235702167935e-01
1.561715844654827379e-01
1.616945976043098199e-01
1.251673386088896223e-01
1.203497600313312432e-01
1.394018952939859446e-01
1.506304907993580855e-01
2.131034903715089968e-01
1.581757300809840672e-01
1.649047364471698529e-01
1.453713725129546219e-01
1.702124369637658674e-01
1.525762054420738423e-01
1.607957895973868290e-01
1.963338379490551233e-01
1.890703903020494181e-01
1.705267882472298879e-01
1.506786687901353616e-01
1.384006677142224362e-01
1.247428504541403527e-01
1.562812803483666357e-01
1.283678492034141527e-01
2.007139559609640855e-01
2.081497933519358412e-01
1.904801202042563091e-01
1.562655150103182677e-01
2.060716719201423075e-01
2.706872139901861374e-01
1.481087717124864866e-01
1.242001406394592777e-01
2.032805456249775489e-01
1.707586746861124993e-01
1.835132005566038060e-01
1.695992424915857555e-01
1.669977779889677549e-01
1.372118730371312267e-01
1.799780899577854143e-01
1.352152242258171100e-01
1.675039225093541972e-01
1.680412669641100365e-01
1.652666409877383558e-01
1.377602054546969157e-01
1.917356878860800862e-01
2.076985518965557276e-01
1.446709358210682694e-01
1.299509610738596166e-01
1.610193340044361321e-01
1.871958952978047819e-01
1.361123417767657884e-01
1.298156878596046226e-01
1.405534264450807314e-01
1.194142029850127074e-01
1.480957258035004998e-01
1.625376205691964060e-01
1.273973805696186901e-01
2.092129430632212461e-01
1.684879515386228377e-01
1.763794770188269467e-01
1.909720060973540967e-01
1.841959609605510195e-01
1.434679560147742450e-01
1.979959970032041383e-01
1.677513170428710509e-01
1.278353556217552978e-01
1.728686942841477503e-01
1.681710278223818023e-01
2.634825280572385964e-01
1.790757172941539466e-01
1.395858242364056423e-01
1.583751303689950873e-01
1.753570819923879753e-01
1.229762506297902291e-01
1.252863687475382903e-01
1.751748435057152165e-01
1.705130441064284241e-01
1.578219103290621206e-01
2.054381919781462784e-01
1.253862893858013194e-01
1.820780035699272048e-01
1.789780383472816538e-01
1.875435044619280234e-01
1.659365759768434145e-01
1.682863830573069208e-01
1.910478928638212892e-01
1.504188163321487082e-01
1.734630732481718951e-01
1.650982936379250532e-01
1.569876703845238808e-01
1.390982012319454952e-01
1.220274271802281874e-01
1.901873038579537933e-01
1.412580157784759649e-01
1.364013729720454648e-01
1.568701102073646325e-01
1.356441957632341655e-01
1.900933365641321870e-01
1.447817709240553086e-01
1.775052470933360382e-01
1.759142709285015371e-01
2.056578777359163723e-01
2.253901642207551959e-01
1.782634532752354062e-01
2.195318528461029928e-01
1.640662703630368924e-01
1.405269303877503262e-01
2.120106474363865345e-01
1.877142772482329747e-01
1.570973662672940918e-01
1.070365752631801115e-01
1.416758156079822584e-01
1.675753993910120698e-01
1.630646017948720328e-01
1.519206025783432779e-01
1.577362850671875094e-01
1.598267174272223201e-01
1.341131572817175766e-01
1.765714172519210479e-01
2.057440174844487046e-01
2.290691105599194088e-01
2.053306275396380443e-01
2.294169402183570128e-01
1.857001358941943181e-01
1.447625144273843034e-01
1.789631182372204421e-01
1.901817180039415689e-01
1.465842745599275077e-01
1.330941799159290895e-01
1.733184290289386809e-01
6.727837746848308598e-02
1.302008912909968785e-01
1.444046890302388420e-01
1.793381421848607715e-01
1.719794777766310290e-01
1.976600005356203837e-01
1.335655230958536777e-01
1.706099145744701673e-01
1.950337671804618367e-01
1.870929979874063065e-01
1.315323089903586151e-01
1.934915937399637187e-01
1.905574401832836884e-01
2.032837795404702774e-01
1.810572622503059392e-01
1.708546999261670862e-01
1.773046340869086634e-01
2.075320419987747300e-01
1.427940521293749043e-01
1.563205283224533559e-01
1.202403213918614711e-01
8.965571281657958025e-02
1.687186252592027813e-01
1.737386542949934665e-01
1.538590041620864213e-01
1.553886461800857433e-01
2.069526566428976366e-01
1.492237375692866408e-01
8.135935991782616838e-02
1.668607040718370627e-01
1.599260133317557120e-01
1.809813754838387467e-01
8.399599325116469117e-02
1.944701839114486575e-01
1.633061532311899100e-01
7.827666674370448163e-02
2.268132707733911957e-01
1.581343874115646031e-01
1.680754068217993336e-01
1.683677086815578150e-01
1.699088163999249446e-01
1.920061608163905476e-01
1.190268313602018679e-01
1.531917151037305302e-01
2.021207826890645265e-01
1.882631976504853810e-01
1.898052608438547395e-01
2.297570158293638087e-01
1.819788546615654923e-01
1.786629888321158433e-01
1.766267980542579608e-01
1.781815764153407144e-01
1.006885094398057845e-01
1.021094845481229640e-01
1.735388865165532479e-01
2.111572979913489689e-01
1.691216887238624622e-01
1.700496387190923997e-01
1.924419676752222585e-01
1.841064035513682029e-01
1.363646974307357596e-01
1.580027891012605323e-01
2.310173976353553371e-01
1.542794131734126495e-01
1.579568160528879162e-01
2.489303861731286815e-01
1.939930711322404022e-01
1.915744698501384846e-01
1.712475839069611538e-01
1.272876479379192460e-01
1.833953463871011991e-01
2.373963326518264694e-01
1.927840644834759587e-01
1.268220376080080314e-01
1.929498394003985595e-01
1.636161681279872937e-01
2.295579830317251435e-01
1.519021178114599024e-01
2.189860561121577121e-01
1.529457537827738633e-01
1.261326991260602881e-01
1.480877145128260963e-01
6.854548434864682349e-02
1.598308333195745945e-01
1.737397935152102946e-01
1.193557352632979018e-01
1.693137392040853229e-01
1.804722542913168581e-01
1.750867193090925866e-01
1.854837575499459490e-01
1.935579257561812483e-01
1.497173139181313672e-01
1.481210826407277636e-01
1.462217085368138214e-01
2.242022147715374558e-01
1.695515054892666740e-01
1.141135950330749438e-01
1.436153196628993101e-01
1.455939981939309291e-01
2.885346789906861886e-01
1.897171366472321097e-01
1.572842351329200028e-01
2.587476715676189087e-01
1.419027776755683590e-01
1.300306329912928049e-01
1.889884399440120433e-01
1.339274276364221805e-01
1.894162722612691141e-01
1.949323030825098613e-01
1.751250853062629176e-01
1.353273822941218896e-01
1.864745851514726382e-01
2.084944258439236364e-01
1.729471534833919577e-01
1.934829944647162847e-01
1.942987128933282293e-01
2.154063321795547381e-01
1.798108450792597068e-01
1.473379606100024830e-01
1.568483180269595323e-01
1.306943941418694521e-01
1.621968834754170530e-01
1.563833324308916417e-01
2.093630996383808451e-01
1.783811971976092536e-01
1.677040210290670075e-01
1.879179404248816354e-01
1.707938802659327848e-01
1.614164441247112336e-01
1.693492755252918869e-01
1.950681275322949659e-01
1.916459834808392770e-01
1.812596759594953255e-01
1.490128348318648932e-01
1.146754510972414209e-01
2.118689431403026902e-01
1.741530364638492756e-01
1.946452930844770890e-01
1.805325594649502818e-01
1.247076816233629870e-01
1.782602928577716739e-01
1.828817785607839141e-01
1.684997479802632370e-01
1.341205438386623428e-01
1.390052996603117208e-01
1.559560146001786052e-01
1.913572095288600394e-01
2.256926823134790538e-01
1.816385585563011773e-01
1.912594938329448269e-01
2.004320540792150496e-01
2.085932072619129940e-01
1.977487494658589640e-01
1.559310987513526925e-01
1.878209229607818997e-01
1.915961885323440583e-01
1.472304329206508555e-01
1.980395078659853425e-01
1.612051371478173678e-01
1.944177797812471908e-01
1.298200977444139426e-01
1.603998186974422424e-01
1.883163000125023245e-01
1.844622812493525998e-01
1.943969430758443195e-01
1.543093636405501456e-01
1.700223709317469911e-01
1.735923931180423097e-01
1.777135038998949312e-01
1.798656378971372760e-01
1.889985459298486603e-01
1.726427979386926381e-01
1.940164435213773686e-01
1.495749113903457328e-01
2.420482465594204768e-01
1.294983966530480757e-01
1.928034312272757234e-01
1.630399431894602458e-01
1.952727461839458556e-01
2.064568753517050936e-01
1.850112751496908459e-01
1.421147093860781752e-01
1.889626788673695046e-01
1.689348566073931579e-01
1.917626984301250559e-01
1.849693812447412711e-01
1.834922536040721752e-01
9.901176101686814945e-02
1.624357522318859992e-01
1.521498063373201148e-01
1.969827892365856314e-01
1.520949400214135494e-01
1.547086052050872240e-01
1.914089154273597160e-01
2.002874833581245184e-01
1.443163443394723799e-01
1.523190724129790397e-01
1.354337707633703758e-01
1.899994060192966572e-01
1.516679161829870282e-01
1.768062068649669527e-01
1.751141708416525944e-01
1.617453112786506608e-01
1.843683139554741501e-01
1.767256162214039250e-01
1.810027266757288089e-01
2.031200258206808940e-01
1.795354477776527347e-01
1.550849153690023741e-01
1.182247468252626277e-01
1.924877202293373557e-01
1.972426784436152047e-01
1.628219846364800105e-01
1.532924442209377958e-01
1.654429628789557682e-01
1.593652597387062997e-01
1.444164854719929281e-01
1.836377798002786221e-01
1.645654693149936065e-01
2.020018260483311678e-01
1.626631552879871379e-01
1.890755719165895243e-01
2.072736962514909465e-01
1.437661744698743860e-01
1.913765027745171210e-01
1.553699041700156158e-01
2.051691522602823170e-01
1.437480939424631288e-01
2.184911200489523253e-01
1.933253778345260798e-01
2.244872770704660070e-01
1.643871997246151295e-01
1.608273202732561913e-01
1.709949710098044307e-01
1.891662685459323257e-01
1.728756766016203983e-01
1.610974257132511411e-01
1.336852882154744293e-01
2.101558131682850217e-01
1.978001246229723620e-01
1.366759985438648073e-01
1.823764057703556318e-01
1.632603271789321298e-01
1.890480101369576005e-01
1.849703734687864198e-01
1.230031876756356723e-01
1.833495938329861019e-01
1.937771337765070712e-01
1.546593982412787227e-01
1.429320815215078255e-01
1.514695816171069964e-01
1.998499125453463421e-01
1.326344494324303014e-01
1.402342977864918794e-01
1.601346743777867232e-01
1.548678387930522149e-01
1.626014536507227604e-01
1.619495991890289588e-01
1.595347830577793502e-01
1.947691005983074319e-01
2.146126999235775656e-01
2.172131354530506542e-01
1.802570151672284737e-01
1.593969006618181083e-01
1.524289887900067697e-01
9.020195053892621218e-02
2.009878465519250312e-01
1.748951465664276839e-01
1.502839106083229126e-01
2.279105235932092910e-01
1.088302591296042010e-01
1.634872524975889974e-01
1.527000129559610286e-01
1.795710208477885317e-01
1.933512491583542214e-01
2.097097165784589379e-01
1.615537017870565251e-01
1.967179756583163908e-01
6.343648588836003910e-02
1.675440892094002265e-01
1.584009649436666223e-01
1.725383939176481363e-01
1.590125424581856350e-01
1.359291478152044874e-01
1.953394089415496637e-01
1.373126756523106451e-01
1.278495407510149562e-01
1.891656438122595318e-01
1.362242426018838160e-01
1.350586365687149737e-01
1.552958548554670415e-01
1.859238272973016137e-01
1.561998077278303754e-01
1.277126505790420197e-01
1.601104935097623638e-01
1.617314201417912045e-01
1.463286849906353382e-01
1.796279818589709976e-01
1.868751496815548307e-01
1.689795434392635798e-01
1.943872780784658971e-01
1.443555923135591001e-01
1.360933792725518288e-01
1.774694167798998023e-01
1.836272328259838105e-01
1.849776130295595067e-01
1.546562010748857574e-01
1.319482713678326036e-01
7.094662983718080795e-02
1.738384279370848162e-01
1.785183813619823923e-01
1.899880873151005289e-01
1.725120448563757236e-01
1.517435457062106252e-01
1.698589112043009663e-01
2.123853038935976656e-01
1.795536753012356712e-01
1.496728108313618577e-01
1.177744240958418231e-01
9.392933211211129674e-02
1.922799044112935007e-01
1.649328127132321242e-01
1.209521502860297915e-01
2.080664097813951230e-01
1.381197213075893160e-01
1.538543370340903493e-01
1.368514752072087504e-01
1.888959426117367002e-01
1.868665504063073968e-01
2.106051804227035973e-01
1.496372745102689805e-01
1.396046764937182161e-01
1.378832044897535525e-01
1.899230415152715068e-01
1.830971279318873712e-01
1.894354552598542796e-01
1.377190097814491310e-01
1.668250575036154260e-01
1.913750695619000908e-01
1.683657609825104373e-01
1.701076287032492473e-01
1.744343503607979073e-01
1.882936993532666747e-01
1.519458859174847021e-01
1.420544409613739845e-01
1.074588952245676410e-01
1.207417620350952348e-01
1.488656549289544273e-01
1.482992787329067141e-01
1.805403502613671662e-01
1.083466785195241755e-01
1.874231513577342412e-01
1.271770333290760391e-01
1.228829815677272563e-01
1.466413825672816529e-01
2.036460148224250588e-01
1.578422325478641142e-01
2.025694149626815488e-01
1.848276401996145069e-01
1.874004037023269120e-01
1.382362157627312627e-01
1.234875032665740946e-01
1.067802507129727019e-01
1.821682224617688917e-01
1.589912280153384927e-01
2.097459511313672920e-01
1.949467822040560350e-01
1.898137131229304941e-01
1.469211897535842581e-01
1.472442873084673920e-01
1.530333634927956155e-01
1.463081055285329057e-01
8.773987514302916679e-02
1.683506938762775462e-01
1.774110960542429893e-01
1.125745452609407948e-01
1.464340077377528360e-01
1.855461206698691967e-01
1.803991972008134326e-01
2.135518654017687368e-01
1.897919209425253939e-01
1.761426294596049047e-01
1.846992390557034014e-01
1.358520115813917073e-01
1.072191444911823055e-01
1.636836026153787316e-01
2.347856808894448477e-01
9.062640194463256194e-02
1.809958178563420006e-01
1.487193570028466638e-01
1.264093091459699281e-01
1.489526766544031489e-01
1.718746327670714891e-01
1.470147160590613566e-01
1.549741537642148614e-01
1.627433049429782841e-01
1.859985748435519781e-01
1.318424708832708347e-01
1.382549945218443099e-01
2.414927480791675407e-01
1.921674523505316756e-01
1.436746326126012718e-01
1.784010416789669762e-01
2.281803717899038020e-01
1.552351821912907326e-01
1.689281315331072619e-01
1.795330590900903189e-01
1.300507714649938862e-01
1.360308691563432149e-01
1.372866205833815911e-01
1.497959936116330937e-01
1.680099200334552734e-01
2.059390446368070116e-01
2.014703246908311485e-01
1.434704916984514966e-01
1.946291235070702896e-01
1.687193234910182582e-01
1.804952591899109393e-01
1.515027659997940646e-01
1.825433934055809004e-01
5.138518963678961882e-02
1.576504760600982991e-01
1.443146906326546741e-01
1.844995815243919424e-01
1.953803473714970096e-01
1.536625437971679276e-01
1.591668516748541151e-01
1.794255681496679244e-01
1.844290601177362987e-01
1.818463008762591926e-01
2.025988141941752474e-01
1.290195566690499618e-01
1.921119613009523164e-01
1.926079998354452982e-01
1.450060135628064018e-01
1.068694773808829268e-01
1.393014234201928048e-01
1.268199429127889744e-01
1.219708704085178397e-01
1.475915289821614351e-01
1.587133317790403453e-01
1.311218589687541680e-01
1.561089273532729749e-01
1.139496575681278046e-01
2.305658989366747846e-01
2.283565834341061418e-01
1.911431096249316397e-01
1.191292141841131524e-01
1.803172468428897446e-01
1.363302635807031038e-01
2.253887310081950091e-01
2.017146690541267162e-01
3.100566069475689801e-01
1.503662652057755622e-01
1.622843829383100456e-01
1.429248052115781320e-01
1.406404114214865331e-01
1.662794445148847444e-01
2.112038222753085392e-01
1.823861810147491269e-01
1.902295285042896467e-01
1.498960244970248823e-01
1.391051468004889102e-01
1.713972994937194017e-01
1.376168474517953655e-01
1.632042113957368201e-01
2.349888663285355506e-01
1.829344031852997432e-01
8.407052030310069313e-02
1.890383451395791781e-01
1.847761547953723493e-01
1.713018254891949255e-01
1.530433224825173966e-01
1.492512993488617212e-01
5.074406589460522810e-02
1.367779403792610537e-01
1.633610195470964754e-01
2.083954239316199164e-01
1.806449012785833474e-01
1.401669735462292010e-01
1.882382083036873155e-01
1.645974777284209267e-01
1.746213662225954977e-01
1.406633795711513812e-01
1.322068008603309863e-01
1.328369733888621340e-01
1.719842551517558604e-01
1.587686390834051053e-01
8.081448190989704017e-02
2.029383753186948525e-01
1.792678045233060402e-01
1.044615700690201265e-01
1.800272969215939156e-01
1.919210500410599707e-01
2.066788762989517636e-01
1.801312232050804596e-01
1.018693295753791972e-01
1.257970333997491252e-01
1.635751562000677950e-01
1.819819048317867782e-01
1.994300547696639114e-01
1.405976355395068822e-01
1.443866820009134244e-01
1.803639916211068339e-01
1.406422121243622314e-01
1.432662037881300421e-01
1.585387003435698716e-01
1.431311878171754870e-01
1.761851848473270366e-01
1.295385266040511851e-01
1.300953113008063156e-01
1.550094328420072998e-01
2.052747322507002536e-01
1.549998413427147170e-01
1.894055047927167834e-01
1.867299909756638954e-01
1.755843013032745148e-01
1.806759174678518320e-01
1.759740248666048501e-01
1.631366299121737029e-01
1.583197495665444876e-01
2.024868398709713802e-01
1.987163149254911332e-01
1.849717331832607670e-01
1.976186211171579998e-01
1.816671860580072462e-01
2.496362617228555791e-01
7.208298363502763095e-02
1.543710652777008363e-01
1.391879056372999912e-01
1.863196879502311276e-01
1.446439620261799064e-01
1.291703012288962782e-01
1.944007282269240022e-01
1.893615161925481516e-01
1.775565487523635966e-01
2.064846208763810864e-01
2.146545570794842206e-01
1.992740918462345689e-01
1.723313865784348309e-01
1.565883553219009627e-01
1.913569155365166807e-01
2.250391373959246266e-01
1.630545325580783356e-01
1.716854854610119219e-01
1.375217776867430075e-01
1.387719432597123159e-01
1.570461748553952930e-01
1.550541196739914085e-01
1.040909927552320369e-01
1.989518027702956715e-01
1.937540553797134635e-01
1.986543192959970838e-01
1.801544118491165136e-01
2.511738782824295413e-01
1.621590319648475997e-01
2.055706722653667384e-01
1.626582309166906271e-01
1.657740717243996187e-01
1.707457022752123521e-01
1.570955288153754736e-01
1.723450204719938483e-01
1.599140331449007135e-01
1.634135339244267016e-01
1.673199200688486599e-01
1.951846954854090654e-01
1.169714575838725068e-01
1.821986506664643457e-01
1.415622243270036051e-01
1.899289581106131664e-01
1.634721853914697931e-01
1.977186520025497884e-01
1.719457789074567700e-01
1.619176642736874783e-01
1.804983093602459121e-01
1.986342175714526093e-01
1.907975951560274552e-01
1.916672979236864194e-01
1.124975192742567742e-01
1.942319398887093485e-01
1.758254852491631937e-01
1.475521340119030356e-01
1.859147502846099087e-01
1.709152990922575555e-01
1.866685465816999567e-01
1.422227148129877605e-01
1.773577364489256070e-01
1.026238241042847221e-01
1.643750357925455319e-01
1.310332937836165001e-01
1.471320189929201661e-01
2.007920109206224879e-01
1.826989888385242011e-01
1.600411113232667049e-01
1.309007767473531203e-01
1.696258487961586070e-01
2.221357427852126420e-01
1.979191547617347169e-01
1.616178288608125513e-01
1.696954514768549416e-01
1.629799320080564939e-01
1.364269503035302478e-01
1.972352918867272820e-01
1.126571571016938833e-01
1.805453113817065969e-01
1.748643141223737985e-01
2.220707704835263030e-01
1.495806442403591063e-01
1.665033931612924789e-01
1.572113617876880198e-01
1.694555537472979267e-01
1.443771272506637615e-01
2.134868563509826345e-01
1.567340652633220088e-01
1.177016242486388364e-01
1.562028578980516613e-01
2.091090535286639351e-01
1.396966960884356013e-01
1.567604510736373413e-01
2.332465576192817025e-01
1.842968370738162776e-01
1.393201654302629322e-01
1.993634287611030231e-01
1.944498616926466639e-01
1.816368313513976318e-01
1.534952989186422201e-01
1.059524051013909229e-01
1.737037059584736198e-01
1.069613132303857128e-01
1.632283922637043361e-01
1.700420316678901145e-01
1.462430597287038836e-01
1.958400411059528778e-01
1.764777806993151898e-01
1.435321565866161109e-01
1.886823571944660216e-01
1.446252935140819318e-01
1.781787467392632607e-01
1.614304087597702164e-01
2.031678363209721283e-01
1.139383756129745962e-01
1.752351486794623270e-01
1.449320009973007473e-01
2.581486622245847684e-01
1.799490214675643074e-01
1.679443597471390603e-01
1.953758639887155368e-01
1.743596028145475429e-01
1.531580897326421109e-01
2.336481511223382768e-01
1.867828360943804000e-01
1.728553176337754849e-01
1.678309154623320865e-01
2.159245671338112516e-01
1.888916062250700634e-01
1.761090775866023250e-01
1.757210812281755352e-01
1.890304073471043012e-01
1.272351703095182529e-01
1.002046715864253201e-01
1.861524798207483400e-01
1.223289162999208202e-01
1.885091589715557348e-01
1.917134547172736347e-01
1.901561039234707096e-01
1.694257135272891901e-01
9.188307209751656046e-02
2.131930110316488935e-01
1.786556390242139969e-01
2.020238019739508673e-01
1.677790993167036504e-01
1.795827070423001715e-01
1.617661112350106123e-01
1.015232271218451388e-01
1.922250013462871721e-01
1.214372376066421566e-01
1.737656280899955163e-01
2.146862347515252623e-01
2.043158763133874345e-01
1.846559486872365596e-01
1.850105034199032161e-01
9.200952554226660141e-02
2.036149251349570477e-01
2.275574755713023478e-01
9.769184576703082712e-02
2.025187380372130974e-01
2.036140064089977386e-01
2.039416608446344981e-01
2.012299859727590956e-01
1.715799054707076721e-01
2.678325118567954632e-01
1.471806747210848698e-01
1.629009950712543286e-01
7.482839412512021227e-02
1.658514652015128377e-01
1.452994913918246311e-01
1.795509558722869770e-01
1.324891804795242933e-01
1.843796326596702784e-01
1.790974359764732071e-01
1.735055918868511071e-01
1.712138115397010552e-01
1.732940276667704893e-01
1.547743492366180362e-01
1.178539490172170190e-01
1.218512522850687674e-01
1.925957624052898609e-01
1.774029010184676736e-01
1.915444826338443818e-01
1.681204978931987171e-01
1.835194111442888243e-01
1.697044549914608069e-01
1.785568576061677959e-01
1.443775682391787996e-01
1.175272133074258818e-01
1.653548754313760583e-01
1.986988223827665934e-01
1.886325254970415699e-01
1.637317071080133246e-01
1.850552637499163211e-01
1.086304178531918296e-01
7.101648976117758139e-02
1.939223659803701594e-01
1.582140593289977915e-01
1.136383197058421501e-01
1.535011787649409598e-01
2.099961753409615994e-01
1.581697032383999613e-01
1.353743843155825743e-01
1.659615285745985602e-01
1.411152090111045254e-01
1.563558074002457943e-01
1.607854263683066165e-01
1.589201186239961316e-01
1.809980595477327370e-01
2.000446089563183705e-01
1.957917161190607658e-01
1.815721162929548882e-01
1.844425102661944038e-01
1.672137153448147728e-01
2.196359261258180595e-01
2.043457532824390910e-01
8.349624306367786630e-02
1.196045997584178622e-01
1.443178510500047196e-01
1.300535643919147333e-01
1.830507506441563237e-01
1.858858655395465576e-01
1.345465754529868718e-01
1.610063615934791414e-01
1.794668005719586290e-01
1.188685532473527928e-01
2.035192673852179723e-01
2.011721797337600037e-01
1.606375849826235935e-01
1.548441724115718898e-01
1.563914172195381980e-01
1.423986324648467416e-01
1.646757531823368481e-01
6.199673202081612544e-02
1.953677424509123739e-01
1.346369413410002380e-01
1.856708469097156922e-01
2.092914022623517667e-01
1.169996073480774612e-01
1.830169415278533052e-01
7.678432500074450218e-02
1.355794807047914219e-01
1.424808768151706317e-01
1.821937262951678349e-01
1.441197737274251267e-01
1.968234454016055679e-01
1.893440236497099249e-01
1.490945646955879056e-01
1.859690286157729133e-01
1.920817535906280682e-01
1.781966802705028385e-01
2.100377017554819759e-01
1.793055090378175009e-01
1.529559700156823965e-01
1.843273387764838844e-01
1.595002389607316218e-01
2.019706628628910039e-01
1.943044457435689765e-01
1.584697223966031743e-01
1.673228232428982665e-01
1.647513459565743688e-01
2.122095332379103638e-01
1.397305052047386198e-01
2.227316652089257332e-01
2.090178056636773363e-01
1.862609997342588031e-01
1.897370546266756719e-01
1.777523843835524531e-01
1.280416647292668131e-01
1.603612322059007056e-01
1.324100965465504487e-01
6.704105217170308606e-02
1.599212727055601135e-01
1.474480239832018924e-01
1.734716357743764092e-01
1.660314252476382535e-01
1.586416711520541867e-01
1.690107801229032702e-01
2.008763499661654350e-01
1.128956583676199443e-01
1.948846395783903063e-01
1.820378368698811755e-01
1.642701540340567590e-01
1.193617253566117142e-01
1.534203676271772565e-01
1.443891809356045997e-01
2.066284933658835143e-01
1.702074758434264368e-01
1.692226383353272468e-01
1.853927301791600257e-01
1.899313467981755821e-01
1.671291190559713868e-01
1.670651757273162730e-01
1.745368801808808712e-01
1.763638586770639449e-01
1.441746032943456157e-01
1.995150185488228090e-01
1.798431842339596187e-01
2.035116603340725305e-01
2.023083865353783040e-01
1.344145361542814499e-01
1.598224912876275994e-01
1.763705102532640012e-01
1.849300597725687112e-01
2.049669590453504497e-01
1.944180370244339429e-01
1.990309234522555926e-01
1.550483868238643481e-01
1.369975526390589948e-01
2.308670940639672153e-01
1.761220867465453921e-01
1.797535533268046493e-01
1.726023004972603303e-01
1.164741328329910175e-01
1.613950194346216449e-01
1.683979531410386699e-01
8.133742074130623223e-02
1.991848651784380309e-01
1.730146614688692353e-01
1.646078777065440590e-01
1.535298062667607155e-01
1.562417383818228700e-01
1.634425656656048886e-01
1.384412386537405837e-01
1.883390109188667338e-01
1.415366469955188222e-01
8.914842907597630983e-02
1.371038308611218781e-01
1.459827662822590355e-01
1.859535572701815909e-01
1.782109021487485734e-01
1.895491935370046122e-01
1.873143742010370261e-01
1.860225719663048949e-01
1.374434654836704794e-01
1.963641559065081310e-01
1.823100370050383390e-01
1.793163500044556713e-01
1.950296145389529556e-01
1.773150708141884024e-01
1.747047130440932960e-01
1.539944243724562511e-01
1.983400415106189030e-01
1.929595411468199018e-01
1.102328229692375317e-01
1.937716581695667628e-01
1.824472579183407106e-01
2.053003830802140328e-01
2.300237036085945874e-01
1.874196969480408370e-01
1.411845911975433410e-01
1.375713888900236270e-01
1.794478380676309826e-01
1.555016494763776791e-01
2.008830750404513310e-01
1.499521035311772721e-01
2.016027682290086886e-01
1.246155885305597621e-01
2.012933780658840988e-01
1.412975944939489636e-01
1.819583854465918193e-01
1.473072384130773571e-01
1.719856883643160472e-01
1.420424607745189860e-01
2.047475672798100277e-01
1.364241206274527940e-01
1.698307614400391685e-01
1.721063354608531881e-01
2.009645844099168244e-01
1.878860055096538417e-01
1.641844552740394647e-01
1.026251103206732296e-01
1.639133208609564463e-01
2.059839152140057195e-01
1.970717586610817307e-01
1.875214550383361711e-01
1.841105194438341641e-01
1.138566824982945036e-01
1.833842114281196700e-01
1.514655759718834815e-01
1.592417829663190787e-01
1.958382404029634927e-01
8.197553106219857000e-02
6.336342879797030037e-02
1.413487491568048426e-01
1.722905583955594011e-01
2.017759297028760557e-01
2.240828171423459025e-01
1.735304709865204131e-01
1.679703413179822746e-01
2.140796551063886000e-01
1.833359966883563175e-01
1.395399246861757092e-01
1.452001587381346326e-01
9.275887520573178335e-02
1.660914731780849252e-01
1.621330136448477788e-01
1.906427714528717843e-01
1.580133728245982638e-01
1.528204028091977307e-01
1.552635891988529693e-01
1.767146282586509187e-01
2.129722595516341244e-01
1.253115418396077985e-01
1.190387012999281069e-01
1.299537172517375438e-01
1.828227228544392347e-01
1.711779077281789796e-01
1.464752034108869339e-01
1.104714712314489589e-01
1.899685368261430085e-01
1.460592042843700256e-01
2.189830794400222658e-01
1.361060944400378503e-01
1.668744849616814463e-01
9.937329806700745394e-02
1.673024642750533530e-01
1.554435859940213049e-01
1.248102114434459509e-01
2.050182239553350882e-01
1.569591898789894913e-01
1.349441265617770114e-01
2.013122303230829857e-01
1.475756901462546011e-01
1.682351181472085955e-01
1.729285217204505898e-01
1.818807347261781615e-01
1.593188457019323323e-01
2.453093930691920832e-01
1.792759260611092031e-01
1.406567279949513249e-01
1.796839506461083147e-01
1.282878097954380792e-01
1.575784479427966289e-01
1.461993651207649236e-01
1.370743581314854964e-01
2.366306664149533390e-01
1.720338296059935601e-01
2.044594915595325801e-01
1.759224292152339331e-01
1.800432827537861158e-01
1.596651319007378333e-01
1.884991632327910338e-01
1.562706598758722976e-01
1.474629808421923371e-01
1.982030043425311305e-01
1.574513697643169508e-01
1.572642069064613679e-01
1.934955258872150807e-01
1.899212040632960452e-01
1.931944410069945661e-01
1.606654040054991128e-01
1.867557888014061973e-01
1.975992543733582352e-01
1.360618485965687796e-01
1.965553611588006788e-01
1.843827563279774040e-01
1.288116673528065803e-01
1.641058490786235780e-01
1.089044554403244547e-01
1.943646774192302473e-01
1.961720319283131175e-01
1.563741819200004102e-01
1.700705856715103437e-01
1.912531362490881293e-01
1.838788902482519916e-01
1.280030782378389631e-01
1.791295178878726801e-01
1.514549187504599104e-01
1.298269330657149112e-01
1.530640489406778215e-01
1.705022766378760934e-01
1.899981933009939894e-01
1.741871395724956528e-01
2.138428075471665579e-01
1.580883041160632274e-01
1.829071353980680215e-01
1.693303497698934734e-01
1.859094951719271194e-01
1.580048837964795894e-01
2.307821670337943942e-01
1.615625215564477912e-01
2.370617326476462949e-01
1.635111393732131546e-01
1.641826913200929994e-01
1.960452109931338782e-01
1.809564963840557539e-01
2.111120599237779061e-01
1.507328368742264502e-01
1.404228938570213359e-01
1.660522252039982050e-01
1.717062854173718733e-01
1.585388840887844708e-01
1.968957675112505967e-01
1.884237174548388793e-01
2.133552947898351704e-01
1.517195118344716320e-01
1.855433644918775826e-01
1.657610258154136318e-01
1.889032556705387833e-01
1.328099628448171643e-01
1.772134229710218278e-01
1.975372954929071057e-01
1.652904543652766733e-01
1.479685741269349819e-01
2.058062703572431928e-01
1.934572701371166659e-01
1.375860885058273198e-01
1.884308467684832067e-01
1.588741823246664353e-01
1.205199448329494771e-01
9.375635438345852890e-02
1.750674995614645013e-01
2.058569472826548008e-01
1.282452176587867143e-01
1.418816837269787356e-01
1.874441350593087918e-01
1.314003431896253460e-01
1.300757240627490319e-01
1.873314257552465278e-01
1.856010604838047584e-01
1.942549080383741966e-01
1.952195335748001526e-01
1.455959826421349135e-01
1.421103729994115383e-01
1.930463056289681845e-01
1.355676107650651829e-01
2.018139282096171883e-01
1.850350517781862436e-01
1.478078705774805712e-01
1.306477963598808856e-01
1.907169677634783511e-01
8.743397613864090090e-02
2.001065678368831868e-01
2.125293968772439257e-01
1.650012394247823977e-01
1.970073008459394259e-01
1.866536999698382715e-01
1.634608299382307450e-01
1.779115077243886844e-01
1.657249382586769570e-01
1.809336384815196652e-01
1.828781036568898344e-01
1.908828161786004785e-01
1.344007920135936729e-01
1.506319975101177988e-01
1.985713032158287206e-01
1.941835781527743165e-01
1.359736141529310771e-01
1.521713412744247762e-01
1.857504453291767277e-01
1.191392834209636931e-01
2.013320748044407082e-01
1.693616967006619234e-01
1.220789493336269516e-01
1.737228522081295523e-01
2.065416186366064721e-01
1.257494433937154099e-01
2.068441367293871735e-01
1.978933936851490216e-01
1.981326299319334794e-01
1.413623830504775469e-01
1.761860300752005060e-01
1.489023672193070524e-01
1.587931506927020564e-01
2.068058442302458388e-01
1.517183358652118841e-01
2.008186172251953394e-01
1.499999140314685064e-01
1.217955407413455760e-01
1.300756138156202724e-01
1.808696216548355551e-01
1.250523141153507822e-01
7.873511101081476227e-02
1.385938574145484381e-01
1.814063046269893675e-01
1.706078198792511103e-01
1.868745249478251935e-01
1.936058832526441620e-01
1.890751309281313297e-01
1.926771615277402816e-01
1.963704399922789889e-01
1.972280155769112753e-01
1.456103147674525644e-01
1.527660509798351995e-01
1.551864529650401892e-01
1.437891426195392341e-01
1.964797683846200016e-01
1.700725701196006412e-01
1.531025251849769120e-01
1.979726981122666984e-01
1.436052871752053761e-01
1.913135516699639993e-01
1.399340213852156012e-01
1.527451040274172556e-01
1.405992524972816682e-01
1.615464989753263580e-01
1.810825455894473635e-01
1.667698604462657386e-01
1.562742245326944612e-01
1.804163957513083005e-01
1.757694429639968803e-01
1.949571821821791673e-01
2.106861753056250564e-01
1.691140449237309440e-01
1.725534610237673405e-01
2.281091521514326814e-01
1.895343836740721599e-01
1.778154824843340975e-01
1.708566476253281508e-01
1.767032360563689508e-01
1.587302730862347744e-01
1.535575885404796281e-01
1.543525805109311477e-01
1.758608745741412349e-01
1.782000979312670097e-01
1.424913502913796037e-01
1.728558321203763626e-01
1.415340010647696545e-01
1.714340485332286335e-01
1.244225825753346726e-01
1.466030165699976351e-01
1.444643694703131587e-01
1.430491639612228028e-01
2.027079955903445807e-01
1.805413424854123150e-01
1.650831162846770894e-01
2.057589375943962295e-01
2.016950450670265127e-01
1.252071745675493730e-01
1.821806803861818480e-01
1.558631497774740637e-01
1.597177565251968190e-01
1.761739028921738281e-01
1.721380498818234628e-01
2.071467283201968712e-01
1.875218960267375223e-01
2.098950052353529827e-01
1.715342264146784146e-01
1.480345754018799198e-01
1.387117850821368847e-01
1.838423617028865920e-01
1.115807409871649725e-01
2.004982758483038197e-01
1.571312121326400302e-01
1.832544138208049844e-01
1.507074432879562664e-01
1.948998536806811899e-01
1.859695798514167109e-01
1.855911382431258971e-01
1.605253901651622073e-01
1.876372145125060342e-01
2.357759572554414262e-01
1.514126941041240570e-01
1.300319559567242322e-01
1.580795578446441141e-01
1.886201043216715334e-01
1.720798761524520160e-01
1.466794545721086251e-01
1.920850977531927128e-01
1.464333830040231987e-01
1.702491125051892595e-01
8.437799951616398175e-02
1.901410368172946619e-01
1.490129083299507329e-01
1.283021419209262604e-01
1.654805571463384695e-01
2.074740152654612757e-01
1.567443549944300685e-01
1.712872361205199923e-01
1.814352996190109479e-01
1.322597929752191703e-01
1.612858747874952314e-01
1.891227944322508847e-01
1.531270000452877866e-01
1.629788662858118187e-01
1.080206410415485152e-01
1.624104321435879683e-01
1.724868717642493721e-01
1.791276069378682223e-01
1.484268346488875068e-01
1.250655070205084485e-01
1.164171718219222385e-01
1.388248986256144235e-01
1.840975102837774102e-01
1.647073573562920501e-01
1.919346104366468353e-01
1.561951405998343034e-01
2.034443360938666956e-01
1.896509148781433396e-01
1.365915125021501808e-01
1.745166314601647173e-01
1.523038950597310759e-01
2.025680184991642818e-01
1.594289825732175814e-01
1.954723669662143948e-01
1.899255037009197622e-01
1.602093484259512479e-01
1.775415918933163084e-01
1.727609828495815236e-01
1.342684954715309686e-01
2.009493703076259408e-01
1.594746248802039190e-01
2.030479242052933841e-01
1.329593109411462137e-01
1.091754428572357938e-01
1.455298711200612161e-01
1.936989318205633026e-01
1.154159442420450432e-01
1.624683118808434301e-01
1.442880475790389028e-01
1.780013591258011729e-01
1.749982643711973651e-01
1.349322198730078526e-01
1.232577115229105402e-01
1.556843657004947090e-01
1.929902265948157947e-01
1.344341233923387335e-01
1.872596181322023767e-01
1.852977339121935074e-01
1.566211722141588325e-01
1.664453664279790246e-01
1.592770620441115170e-01
1.856293572442382356e-01
2.238281462989561987e-01
1.561726501877274131e-01
1.493106857966495227e-01
2.048467529372146601e-01
1.438484188201982761e-01
2.078246378508765702e-01
1.449600037653908657e-01
1.684908547127861311e-01
1.364453983213707033e-01
1.738995783388190830e-01
1.509719996230387551e-01
1.511174155721164425e-01
1.350756513739952425e-01
1.998405047912683585e-01
1.941795725074371148e-01
1.393286912073108397e-01
1.783964112999001372e-01
1.523861394100549660e-01
1.465883537033505490e-01
1.755159480899237678e-01
1.560560087365274740e-01
1.833471683963807664e-01
1.728862235760288968e-01
1.952925539162606583e-01
2.135697621840790816e-01
1.591918042726092608e-01
1.102074661320102678e-01
1.691800829476051149e-01
1.715092003187237424e-01
1.833923697148520660e-01
1.468518443161883624e-01
1.908561363759417873e-01
2.193685768638147238e-01
1.869304569859195908e-01
1.630928250572196703e-01
1.763797710111703054e-01
1.177589527501936573e-01
1.580423310676906112e-01
1.761251736658095979e-01
1.854784656882202398e-01
1.251673753578188553e-01
2.071456258489661195e-01
1.760723652961360131e-01
2.028357352514831291e-01
7.202525089405753533e-02
1.353626981210709346e-01
1.827089845772889021e-01
2.001476165139592922e-01
1.507230616298329551e-01
1.668266377122336053e-01
2.024134152901524430e-01
1.837870543985218319e-01
1.463979201809024744e-01
1.238106375703864614e-01
2.094017596278945348e-01
1.778580746210991492e-01
1.545788810958583781e-01
1.907857987143870560e-01
8.499824980401626817e-02
1.538194989446992622e-01
1.214079486222772175e-01
1.528121342753365752e-01
1.202771806783857755e-01
1.851254176661996098e-01
1.872138288290443597e-01
1.730936351546006335e-01
1.539810109730979093e-01
1.904875802592869150e-01
1.711641635873775158e-01
2.110293010869668251e-01
1.973398061549005433e-01
9.049785380466346396e-02
5.592255678845958755e-02
1.737732718902407214e-01
1.512152415151604146e-01
1.298707011716828674e-01
1.675189896154734015e-01
1.572709319806335770e-01
1.584456150266078112e-01
1.424671694234120878e-01
1.584071387823087207e-01
1.736452749858017341e-01
1.774199893218337820e-01
1.575615801336880395e-01
1.468763926745850767e-01
1.958222178218420595e-01
1.795757614738704433e-01
1.354090019108298293e-01
2.063081887380349144e-01
1.832135488889434782e-01
2.121029977724901983e-01
1.599824231072943803e-01
1.883824115344623351e-01
1.880431444022860887e-01
1.308269479271757518e-01
2.148590287350202743e-01
2.130530339403549078e-01
1.532944654180710131e-01
1.787209053183005381e-01
1.581685640181831332e-01
1.830240708415544759e-01
1.771050133046401243e-01
3.140572176290561401e-01
1.682227337209951656e-01
1.526088385890034260e-01
1.926296082706357993e-01
1.952110445466814781e-01
1.733229859098628367e-01
2.010746845320454668e-01
1.695862333316426884e-01
1.882622054265539191e-01
1.311036314451712315e-01
1.616900407233288206e-01
1.715933188701228573e-01
2.167226092744840571e-01
2.125725769985820079e-01
1.710728789734048405e-01
1.989261519406682055e-01
1.031709805527043500e-01
1.673286295911111665e-01
1.775701458969933810e-01
1.385979365579714795e-01
1.799483967339483570e-01
1.896608371188222009e-01
1.949233730658761488e-01
1.801904626567534251e-01
1.622317583138510599e-01
1.709305866927479656e-01
1.872988661064027838e-01
1.988829350704008903e-01
1.714348937609884160e-01
9.411344479974559363e-02
1.943128245245588914e-01
1.723950359147465861e-01
1.873290738167270320e-01
1.292806585943253594e-01
1.365802305471106592e-01
1.662716904676244667e-01
1.656891079452407212e-01
1.391566322047310678e-01
1.970447848661933676e-01
1.568264890975115122e-01
1.553837953068750721e-01
1.583522357174160788e-01
1.540137911161991724e-01
1.612756953036296181e-01
1.427405455278858426e-01
1.892296238899007221e-01
1.263521643895728630e-01
1.475629382294982861e-01
1.561058771831085323e-01
1.797012961926611752e-01
1.791080196998109386e-01
2.014515826806473342e-01
1.506153501952667284e-01
1.994206837646288477e-01
9.578023423296144756e-02
1.367222655844670953e-01
1.906576915629329960e-01
1.936454987171600806e-01
1.871214417438977762e-01
1.401854583131125764e-01
1.534073217183049564e-01
1.622665596541992272e-01
1.604019868907471391e-01
1.729183789855142095e-01
1.838204225264234992e-01
1.639341208173163977e-01
1.324856893207879693e-01
1.676680069704161724e-01
1.377914788872658391e-01
1.776793272931627143e-01
1.788502251880572658e-01
1.597539543290622532e-01
1.654506434282438931e-01
1.508353666943094140e-01
1.352781018322275486e-01
1.596141977320257865e-01
2.058490829882657636e-01
1.797193032219865927e-01
1.202123186237713526e-01
1.846712362877269697e-01
1.680403482381507274e-01
1.685076490236951940e-01
1.464806422687274789e-01
1.788494902073125559e-01
1.697272761449539757e-01
2.081917607549712557e-01
1.906699289929747465e-01
2.104519369281661056e-01
1.904769597867925768e-01
1.594014207936425009e-01
1.662698162665492418e-01
1.838517327079784991e-01
2.239496753724097289e-01
2.297121452522219442e-01
1.636837496114367241e-01
1.596110005656328212e-01
1.246012564051852678e-01
1.621462800480912847e-01
1.470335315673310106e-01
1.364448103366839860e-01
1.490472686818975490e-01
1.990241616289267768e-01
1.469309649980914401e-01
1.500669442795015129e-01
1.763827476833057517e-01
1.789309628277351294e-01
2.065207084332314480e-01
1.583321707418008373e-01
1.870859789207770518e-01
2.050205391448116643e-01
1.823582149957587717e-01
1.421272775576198910e-01
1.216234817386521172e-01
1.399719096448279743e-01
1.483309564049477558e-01
1.496779189478729677e-01
2.002945391736830061e-01
1.678753450510157563e-01
2.256476279910657468e-01
1.482332774580754631e-01
1.758082499496822493e-01
1.360784959114198500e-01
1.754814407418052724e-01
1.561244721970069804e-01
2.131938195104794431e-01
1.330579086139778155e-01
1.314538497911144077e-01
1.226406951506078258e-01
1.354413410654160543e-01
1.778605368067474046e-01
1.389949731801607413e-01
2.004861119163479088e-01
2.248448452243110296e-01
2.031384003404355099e-01
1.638017875262676171e-01
1.845223659288421914e-01
2.081416350651466018e-01
2.044094393678506094e-01
1.726082170926019899e-01
2.377089934794867077e-01
1.778937211893207859e-01
1.793798523445957471e-01
2.111893064047762891e-01
1.385332582485716557e-01
2.021048703550150094e-01
1.696479717178362989e-01
1.906101015567855939e-01
8.134774722134352487e-02
1.178162445027055583e-01
1.654650490517042272e-01
2.017489191588310860e-01
1.054585715091889142e-01
1.248734565402855878e-01
1.039324941481254427e-01
1.138455107902700547e-01
1.761229319744188615e-01
1.500530163934854500e-01
1.568359703496753355e-01
1.616868068078929355e-01
1.713865320251670710e-01
2.192247043743691393e-01
1.488178076796202731e-01
2.038729033919253197e-01
1.394953848503064364e-01
1.353529228765637527e-01
1.970776752564802337e-01
2.519575515486849326e-01
2.040223984843692051e-01
1.774359384048693755e-01
1.063340806250607784e-01
1.611607075592473848e-01
1.782117106276928098e-01
1.734180924239581145e-01
1.138364337775783497e-01
1.591823230204454376e-01
1.107454720695386641e-01
1.945851349069016578e-01
1.521799772987151300e-01
1.686232982509068279e-01
2.125795960651544192e-01
1.496371275140973012e-01
1.998153316992556938e-01
1.530286596157566237e-01
1.765044972510168009e-01
1.532229150382136140e-01
1.464575638719338713e-01
1.821107469640992349e-01
1.635398771220479830e-01
1.786679499524552739e-01
1.413861229300437117e-01
1.215401349171543188e-01
1.513989867123655131e-01
6.761209549574687117e-02
1.900743005616050141e-01
1.381045439543413522e-01
1.821069618130195522e-01
2.070142480329764112e-01
1.748079778449209698e-01
1.823154023647930444e-01
1.618999879857483393e-01
1.279048848044226361e-01
1.738315558667409277e-01
1.314166597632038247e-01
2.091308824581119552e-01
1.886961013352674854e-01
1.444788485919161758e-01
1.490535527676684069e-01
1.926193552886843463e-01
1.931144383481182558e-01
1.810156623375860363e-01
1.875708457473592716e-01
1.938452297466142227e-01
2.081373354275797283e-01
1.877659831467326512e-01
2.062447966450235981e-01
2.039990995933749218e-01
2.051111255270257061e-01
1.304759211022883392e-01
1.372743464041832340e-01
1.806616588405631774e-01
1.783240524412121886e-01
2.075766920817159189e-01
1.891425654155227676e-01
1.358322038490769046e-01
1.334664844346207246e-01
1.366150318874588265e-01
2.126562178123663216e-01
1.331255635956267724e-01
1.869446053660794860e-01
1.599559270498502883e-01
1.825113114940677406e-01
1.730717694761096936e-01
1.939891022360598072e-01
1.642200283441752617e-01
2.075930086552943976e-01
2.400329659851649922e-01
1.728330844649690334e-01
1.838783022635084308e-01
1.894771654197029420e-01
2.012108029741739301e-01
1.831482458458140172e-01
1.732547429435271624e-01
1.545047582832239641e-01
1.835823254998558696e-01
1.769385769050586532e-01
2.285084304650126796e-01
1.849334774332191955e-01
1.101577079325579689e-01
1.860718891771284689e-01
1.726544106352321251e-01
1.727681121632258510e-01
1.943888215381548434e-01
1.658578227852558484e-01
1.167077097277342546e-01
2.288352764219325763e-01
1.631192108675350028e-01
1.590330116731593080e-01
1.947927669797309136e-01
2.152572413264692841e-01
1.232171405833923927e-01
1.498690874510657522e-01
1.737285115600570862e-01
1.836781669946958573e-01
1.557861605398329630e-01
1.136186222207697938e-01
1.378820652695367244e-01
1.557960092824259846e-01
2.038281430618553713e-01
1.831053964658622135e-01
1.442356066997945163e-01
2.303573481377725329e-01
1.468193214162738514e-01
1.703185681897139148e-01
1.867868784887605216e-01
1.547808170676034933e-01
1.425851705890863741e-01
1.730926429305554848e-01
1.534372721853287658e-01
1.488675291299159653e-01
1.934683315979555118e-01
1.797427123601664789e-01
1.482191658269584877e-01
1.559340754236018256e-01
1.574679068320392616e-01
1.270968836740848928e-01
1.771253355234421178e-01
1.519058662134966653e-01
1.969972316090888853e-01
1.475358174384382437e-01
2.025220821998345855e-01
1.827627851710076357e-01
1.789318080557222856e-01
1.483952672240320680e-01
1.370988697407824475e-01
1.685392164486074762e-01
1.634493274889337044e-01
1.313499970056000166e-01
1.139952998751141422e-01
1.664637409477336405e-01
1.553259155697332972e-01
2.074722145625855774e-01
1.573019481699020616e-01
1.655553781906746735e-01
2.007761353356727341e-01
1.568323689438102519e-01
1.381859430766780861e-01
1.677021100790625496e-01
2.150509322190146122e-01
1.416949251084815842e-01
1.711308689576753750e-01
1.994851783288140723e-01
1.503428193185527562e-01
1.983648838612452892e-01
1.249836301606137567e-01
1.465497672119226991e-01
2.555379002150175438e-01
1.612031159506841504e-01
1.913031149426842603e-01
1.919698895144392736e-01
1.742006999679688306e-01
1.422282271689709887e-01
2.297290130612736903e-01
1.439079890130869899e-01
1.912647489455139294e-01
9.770775810113718762e-02
1.629325992452095306e-01
2.052609513608558700e-01
1.938977073749583724e-01
1.231592975952935376e-01
1.581056864116590077e-01
1.145378626935098509e-01
1.947736574792315878e-01
1.573434378354932051e-01
1.895589320324688742e-01
7.901796836745234032e-02
1.765888362965597480e-01
1.745644787094988715e-01
1.893393565217138530e-01
1.726080700964303105e-01
1.364884681955800261e-01
1.466102193818414889e-01
1.278732071324384378e-01
1.909977671739397920e-01
1.757348988669491519e-01
1.378647564719130969e-01
1.506043254833002720e-01
1.962391724233611967e-01
1.225063774113550608e-01
1.727363609930989696e-01
2.276463714977126074e-01
1.886875020600200514e-01
1.116185189997622729e-01
1.436292475489153730e-01
2.267521938697996120e-01
1.390574832962556684e-01
1.676440465967061755e-01
1.463698439148402031e-01
1.938738204993342151e-01
1.518828980638318171e-01
2.001996899027744803e-01
1.444671991463337690e-01
1.394056436960227074e-01
1.812205382325373648e-01
2.034580802345544726e-01
1.463866382258061094e-01
1.458611269617904327e-01
2.102520589025971276e-01
1.185701142979951328e-01
1.825760633016670909e-01
1.751746230114576974e-01
1.576353722048793315e-01
1.845031094321711862e-01
2.041340420661867938e-01
7.077339486522760126e-02
1.127974281852175409e-01
1.967455741869343910e-01
1.445789897244367239e-01
2.016283455603797847e-01
2.106524029384218011e-01
2.109853124867413499e-01
1.861546847630961565e-01
1.372825781890014696e-01
1.120060376206879482e-01
1.630698201585119023e-01
1.959793567144743065e-01
1.292947702254423348e-01
6.329151092768370290e-02
1.485161715637559610e-01
1.426739562684247176e-01
2.295664720597869746e-01
1.765835811839906455e-01
1.316113929233324598e-01
1.459077247436653124e-01
1.270700201262116025e-01
1.700295737434771581e-01
1.312248297772384831e-01
1.520979901916916788e-01
1.883695126216480276e-01
1.462350484380294802e-01
9.968445218396482232e-02
1.864763123563761837e-01
1.796520524798097540e-01
1.423575470387277164e-01
1.608530078518697337e-01
1.955123866702024316e-01
1.675418475180094902e-01
1.950002888055450967e-01
1.712442397443965092e-01
2.115206357443639718e-01
1.765019615672827058e-01
1.686511172738391906e-01
1.204450870396840401e-01
1.355140306654902815e-01
1.541960663519148511e-01
1.905158402706774723e-01
1.108101871279814077e-01
1.933524986256998091e-01
2.099847831387364749e-01
2.098099312090653257e-01
9.537989019725046091e-02
1.313807192026388293e-01
1.831569921172331306e-01
1.811755574082098974e-01
1.390178310826968300e-01
2.264590835311537376e-01
1.694830787778300873e-01
2.074233383401065112e-01
1.478947820556868464e-01
1.659747949778420661e-01
1.534592113619055453e-01
1.841645405318104167e-01
1.212949820750282015e-01
2.019237710885590786e-01
1.815724837832703997e-01
1.913656985568650271e-01
1.671437819227321597e-01
1.655029005622736804e-01
1.908811992208256925e-01
1.958468396782109266e-01
1.913080760630236909e-01
1.757082925623763003e-01
2.044738604339499943e-01
1.269374295918623829e-01
1.420814882544618740e-01
1.541555689104825433e-01
1.937628384001754966e-01
2.245425108768017708e-01
1.879106641150656287e-01
1.755597161958348806e-01
1.592823171567943064e-01
1.805289580591420417e-01
1.294985069000631484e-01
1.645056418788044539e-01
9.644116570746064099e-02
2.009896472548007296e-01
1.247498327716130007e-01
9.079860794338401320e-02
1.828770379347588459e-01
1.273573976147872600e-01
1.661557839971692374e-01
1.703017738786911650e-01
1.719648516589131759e-01
1.846770426359398698e-01
1.612580925136626320e-01
1.788958307460575270e-01
2.316922569957569067e-01
1.555265285760469851e-01
1.965709427515776042e-01
1.640531142070358328e-01
1.852557665091580930e-01
1.505938887561342199e-01
1.995749194832114881e-01
1.792021707389039875e-01
1.814904599273177155e-01
1.720683002049554489e-01
1.779284122825401937e-01
1.954796800250733213e-01
2.265298254321237437e-01
2.004868836461355386e-01
1.787466296458433135e-01
1.608630035905207478e-01
1.516813295824022134e-01
7.189865045313581504e-02
1.196339989900252476e-01
1.880942255671698149e-01
1.336451950135142397e-01
1.373545695573739067e-01
1.508602090450494870e-01
1.775841105319386770e-01
1.546831748698878073e-01
1.315335584577042027e-01
1.505836725231119999e-01
1.894414453532817788e-01
1.765027332971840224e-01
1.523631345113471980e-01
1.941736191631093789e-01
1.815644724927096831e-01
1.919894400034536375e-01
1.807844006323193753e-01
2.017601276158984547e-01
1.846118130908962485e-01
1.511736783514834315e-01
2.066515350136342022e-01
1.905827970205109523e-01
1.625530551657448086e-01
1.480321132161179776e-01
9.932548756671621959e-02
1.694581996781607813e-01
1.229918689715532309e-01
1.480241019255572610e-01
2.065316963959844543e-01
1.487524311384049724e-01
2.067685807043062596e-01
1.863250900590855963e-01
1.852524590956363681e-01
1.714286464243741648e-01
1.674000329747968863e-01
1.926004662824425395e-01
1.585308727981100674e-01
1.789216653207859054e-01
1.852485636974279259e-01
1.718540165559261368e-01
1.928933561267740515e-01
1.814321759507038223e-01
1.518871609523557709e-01
1.583131347393873511e-01
1.872283814486763731e-01
1.951707675995066893e-01
1.928115160159222796e-01
1.813372164326665370e-01
2.118435128049895866e-01
1.489678907566940325e-01
2.374522646898640232e-01
1.441152535956007341e-01
1.977541515746565892e-01
1.874604148837306639e-01
1.809219155379651056e-01
1.945214488214332960e-01
1.751181029887902696e-01
1.040902577744304836e-01
2.198200388134523564e-01
2.007735629028957192e-01
2.028053805448735147e-01
1.190869527887912227e-01
1.881665844258577636e-01
2.232450492900284189e-01
2.258293519911376279e-01
1.890564991650762749e-01
1.830661484916618065e-01
1.799673224892330836e-01
1.848008501498270562e-01
1.687551538044544941e-01
1.437587879129296198e-01
1.949300981401620447e-01
1.991057444964781098e-01
1.869616936694455944e-01
1.569648859800736318e-01
1.673048529626157688e-01
1.779813308993425380e-01
2.149395826294266953e-01
2.012020199538255838e-01
1.988872347079677638e-01
1.632536021047599206e-01
1.853926199320312662e-01
1.749291394279453016e-01
1.925799970674688666e-01
1.815312881101363018e-01
1.623685014897091605e-01
1.511326296744073261e-01
2.608499003692372753e-01
1.405726094436658968e-01
1.551579724595057996e-01
9.044206876274074602e-02
1.079167515069912042e-01
1.825782682440149074e-01
1.884057839235993015e-01
1.647335594213927834e-01
1.781122309778311319e-01
1.800909830069485906e-01
1.913703289359318660e-01
1.530597493031109479e-01
1.874353887878896785e-01
1.905181187110542851e-01
1.204981159036151439e-01
1.324983309903018380e-01
1.892455729730500025e-01
1.752594397945586024e-01
2.098612696171358039e-01
1.285207252075224460e-01
1.598829434575463893e-01
1.587787450691848790e-01
1.728038689785762472e-01
1.963464061204831523e-01
1.588856847739634759e-01
7.545551648331638717e-02
2.018058066719277122e-01
1.900989224180875681e-01
2.139788524912091816e-01
1.621012992238775041e-01
1.444224388163775075e-01
2.129306596390279083e-01
1.966340408523592487e-01
2.539414484433564212e-01
1.982801038271873040e-01
1.422191501561655969e-01
1.200304476275277921e-01
1.618478410987336247e-01
1.861873914082252668e-01
1.310957304016255875e-01
1.667305022250502589e-01
1.667180810497939092e-01
1.845462528045800354e-01
1.557240914121393871e-01
1.536038188321526832e-01
1.757908309049298623e-01
2.092281571655121297e-01
2.049407937291789494e-01
1.549676491841864845e-01
1.851380225867842455e-01
1.984262547571233881e-01
2.061821395327569917e-01
2.136916954969478866e-01
1.704916194165093657e-01
1.621991619158507092e-01
1.359643533949110861e-01
1.604308348867107270e-01
1.841618578519046423e-01
1.895916754265272175e-01
1.988271132794352525e-01
1.860593577547433597e-01
1.564113351988680733e-01
1.448589071578680887e-01
2.297379430779074028e-01
1.475998710142221171e-01
1.558052700402186019e-01
8.830029799457861373e-02
2.472984715783468346e-01
1.597341465967474505e-01
1.637585706557729281e-01
1.637415925996492660e-01
1.851032212464360782e-01
1.722913668744467941e-01
1.956368924159050948e-01
1.728293728119751904e-01
1.479521840553843504e-01
1.481616903292888310e-01
1.650353057843858551e-01
1.803864085351278845e-01
1.518371087606738001e-01
1.444699553243253831e-01
1.833590383361070053e-01
1.729917668171765399e-01
1.300675657760166359e-01
2.059903462958345699e-01
1.551151598284832289e-01
1.825478032902765335e-01
1.795942829897967385e-01
1.421559785574117996e-01
1.553633628409443190e-01
1.631750326583869537e-01
1.896234265966540988e-01
1.830185952346710110e-01
1.680155058875243412e-01
1.402770001703856906e-01
1.910215805514781096e-01
1.722754545403404336e-01
1.514583731600396277e-01
2.156126780359954864e-01
1.772037212247141724e-01
1.888568048847218961e-01
1.868863948875514325e-01
1.123919760329954443e-01
1.769758036820121561e-01
1.873369748602726759e-01
1.530815047344731283e-01
2.015058610119240257e-01
1.340793114163716382e-01
1.833692178200863054e-01
1.650105001826887019e-01
2.045835930657631252e-01
1.644266314440301358e-01
1.879335587666446372e-01
1.467411929584159225e-01
8.791402884094168257e-02
1.958210786016252314e-01
1.617967599339635854e-01
1.729410531428356990e-01
1.368493437628330867e-01
1.643091080158001205e-01
1.660913996799990855e-01
1.564510609105127514e-01
1.704131234682790819e-01
1.458100825459496264e-01
1.306943941418694521e-01
8.982225946340349765e-02
1.584308051636753589e-01
1.733517236586976651e-01
2.035549874516391355e-01
1.002562672379099240e-01
1.845548520797137826e-01
1.320426061521402517e-01
1.760625533026995981e-01
1.494949454804554989e-01
1.571036136040220299e-01
1.136055028136979672e-01
1.690081709410833355e-01
1.561255011700950490e-01
1.943572173641996415e-01
2.077537857028346480e-01
1.742470772558135650e-01
1.794690790123922852e-01
1.847669307863952781e-01
1.801113419747935041e-01
1.690407305900407664e-01
1.812779034830782621e-01
1.885037936117441859e-01
1.504896317311477105e-01
1.866033905347421751e-01
1.336645985062432374e-01
1.292010601748643239e-01
1.568348311294585073e-01
1.617851839864670183e-01
1.299385031494466602e-01
1.220482271364744520e-01
1.540378249879950090e-01
1.216708512504283135e-01
1.593107241642428562e-01
1.780697858373514464e-01
1.637302003973672981e-01
2.289165652971405507e-01
1.517005493300302987e-01
1.331034774228783135e-01
1.689491152346818126e-01
1.201344106600572559e-01
1.949026098586728040e-01
4.836485958264802321e-02
1.578940119444496304e-01
1.917390687976876507e-01
1.598389548572640706e-01
2.146349330924408605e-01
1.910469373887622169e-01
1.387416988003451479e-01
1.933256718268694385e-01
1.876430576098755409e-01
1.876088810031433241e-01
1.963192118313372703e-01
1.682701767308572016e-01
1.943435099724979409e-01
1.336936302474214244e-01
2.309556225000051199e-01
1.269139469557103439e-01
1.327811148488535764e-01
1.923303240934046698e-01
2.082641196136592043e-01
8.150922250069925212e-02
2.056287357477231126e-01
1.586238111189004485e-01
1.920639303064035630e-01
1.642421512658529537e-01
1.613240202904080434e-01
1.603304732599326599e-01
1.798115433110751837e-01
1.564308856878824372e-01
1.321744984547876811e-01
1.765204830832090011e-01
1.230677924870064999e-01
1.606619128467627888e-01
1.792442851381110813e-01
1.210062081230489639e-01
1.545026635880049071e-01
1.709166588068455894e-01
1.632092460141620904e-01
1.662241739595629042e-01
1.738810935719357076e-01
1.687381757482171452e-01
1.510977915850162390e-01
1.568816126567753599e-01
1.699420007824983259e-01
1.699147697443095240e-01
1.560035311081264808e-01
2.325234467699601737e-01
2.113118277022749680e-01
1.825995091887762101e-01
1.588945045434684289e-01
1.772423812141141752e-01
1.184111379533305808e-01
1.887937435330400149e-01
1.733004587486561832e-01
1.871948663247167133e-01
1.571171372505659747e-01
2.106131917132643139e-01
1.816243734269846755e-01
2.354843536273847349e-01
1.826795485967522836e-01
1.520983209330779573e-01
1.791355814793860191e-01
1.561689017856906503e-01
1.935540303579728061e-01
1.397742733107634194e-01
1.540958149722655435e-01
1.701028513281244159e-01
1.888734889487295732e-01
1.549200591780390823e-01
2.080529963819799377e-01
2.068973860875189530e-01
1.511565900481173230e-01
1.826482016660975205e-01
1.747660839399713950e-01
1.724466683151604229e-01
1.046285944532883150e-01
1.944510376619064118e-01
2.152676413046492598e-01
1.133247401521657594e-01
1.861608586017382549e-01
1.900757337741652009e-01
1.857078164433687562e-01
1.990308499541129095e-01
1.316107314405599027e-01
1.360932322763801494e-01
2.197059697949725887e-01
1.311825683818597099e-01
1.655781993441678424e-01
1.248292106968165172e-01
2.062458991161975064e-01
9.786599946494334290e-02
1.544642240927487364e-01
1.541771773456730443e-01
1.220149325067723112e-01
1.953663459874519504e-01
1.508924747016635592e-01
1.688115635799931624e-01
2.116084659486432429e-01
1.480453428703185637e-01
1.840325379820342278e-01
1.808468005012855429e-01
1.151466840301509365e-01
1.691940843315933307e-01
1.527544382833525560e-01
1.491743468602635403e-01
1.837496071273108100e-01
1.738536052904464668e-01
1.932651461588648090e-01
1.526804992159895846e-01
1.357578972913415782e-01
1.771115546337114210e-01
1.454373737877858730e-01
1.202846039843734616e-01
1.935549490839321152e-01
1.958458474541657779e-01
1.723305413504476746e-01
1.596468308789553703e-01
1.820053139699666644e-01
1.471863340732397774e-01
1.966789114294442697e-01
1.721722264885556797e-01
1.701848016861049473e-01
1.824927164800556056e-01
1.183927266845330450e-01
1.791909990308795386e-01
2.250534695212991210e-01
1.636565185732479222e-01
1.723253597359644118e-01
1.931057288257989057e-01
1.544678989966996596e-01
2.004851931902749129e-01
1.629988945123841404e-01
1.809320215238585661e-01
2.073295547914426606e-01
1.891922133677326201e-01
2.055761478721933599e-01
1.743057287227429697e-01
2.201902118878251713e-01
1.435251742691434629e-01
1.784722613174380967e-01
1.704181213375477455e-01
2.131188882190144795e-01
2.201707716459395670e-01
1.592037844594642593e-01
1.834995666629311017e-01
1.340939375340894912e-01
1.970866052730571027e-01
1.713411102123245655e-01
7.293732530411034531e-02
2.012806628981707036e-01
1.617834567816771596e-01
1.720057165907746821e-01
1.655556721829043454e-01
1.776545216915792480e-01
1.855341772320571181e-01
1.535006642784537689e-01
1.670041355728244525e-01
2.044729049589477654e-01
1.802583748816459774e-01
1.677221750545641044e-01
1.203529204486812887e-01
1.878589214675230323e-01
1.261175952708981640e-01
1.861449830166748143e-01
1.561041132291052236e-01
1.551283159845979753e-01
2.322332028564346729e-01
1.763073754034394369e-01
1.593982971253353753e-01
1.516991528665698752e-01
1.910627394756829744e-01
1.529773579566153785e-01
1.803008935203251895e-01
1.731734540683191881e-01
2.158717220150947469e-01
1.927937294808543811e-01
1.311604822092249378e-01
1.419355578187833089e-01
1.236240626971039092e-01
1.738891416115393440e-01
1.949652302218964905e-01
1.997434873271686229e-01
1.733874804740480613e-01
1.520924410867223742e-01
1.513084738281804675e-01
1.333785072340560873e-01
1.841627030797781117e-01
2.508884117440288719e-01
2.020310415347239541e-01
1.639057873078400007e-01
1.704163941326442000e-01
1.885859277149393165e-01
1.519533827215582278e-01
1.724693424724819124e-01
1.808002394683398961e-01
1.914149790188730549e-01
1.531777137197423144e-01
1.682092100744512209e-01
1.754007766002132485e-01
1.896044640923264524e-01
1.666224233000548338e-01
1.895130324821820977e-01
1.129857670124465585e-01
1.143575351568415499e-01
1.953873296889696576e-01
1.061180330220850010e-01
1.699748911728420353e-01
1.358150787966678763e-01
2.332625802004031357e-01
2.390195377242889663e-01
1.849219749838084681e-01
1.799651175468852671e-01
1.916514590876658986e-01
1.369505873666412299e-01
1.762628723166699274e-01
1.320328309076330697e-01
1.408455813087812203e-01
1.598897420298044381e-01
1.349611413670572801e-01
2.250449804931804465e-01
2.525242217369907394e-01
1.771140903174455161e-01
1.796029925121729320e-01
1.128822817173613657e-01
1.823564142928262299e-01
1.710841976776009687e-01
2.261552057240123759e-01
1.471629616842164978e-01
1.947020336012883490e-01
1.672086439773465827e-01
1.930069106587097849e-01
1.319347477212886588e-01
1.480633498997576680e-01
1.487761710178574504e-01
1.271467521206659512e-01
1.773698636319522848e-01
1.967562681575145689e-01
1.623821721323110978e-01
1.926716491717570534e-01
1.990548470769226697e-01
2.496293161544826944e-01
1.925668409112404333e-01
1.197633188597819753e-01
1.782846207220245560e-01
1.670092069402926427e-01
1.929828767869139483e-01
1.983776357778879174e-01
1.444874111180070031e-01
1.114054848180785484e-01
1.585214282949891640e-01
1.706841108850767341e-01
1.913488307477564376e-01
1.887029734056113739e-01
1.965529357221384998e-01
1.785933494023765888e-01
1.750186600879715115e-01
2.004219848424781958e-01
1.074580867456234046e-01
1.621092737653953009e-01
1.805628406734740565e-01
1.507206361932276195e-01
2.047200422492778671e-01
1.384876894396711577e-01
1.424056882804052293e-01
1.997140513465183176e-01
1.468530937835339500e-01
1.713239484109863042e-01
1.062352257090424246e-01
1.777672309955278251e-01
1.523112448676329223e-01
2.115767882767158881e-01
1.894709548320179238e-01
1.698740150594630904e-01
1.112952009506216200e-01
1.595354812894811403e-01
2.078528243641812878e-01
1.681561077123205905e-01
1.373383999799671074e-01
1.830075705228182414e-01
1.304268611346515172e-01
1.760924302717512546e-01
1.822468286571847784e-01
1.825914611491725736e-01
2.012277810304681225e-01
1.344760172972883083e-01
1.434378218024221496e-01
1.883034378487309368e-01
1.707029998914322277e-01
1.989851708980836520e-01
2.218279328308199183e-01
1.828176882360139643e-01
1.810538813385846879e-01
1.752403302940592766e-01
1.845675304983842580e-01
1.891739858442633704e-01
2.134516140222331160e-01
1.245012255197366358e-01
1.940356265199625341e-01
1.577797224317691871e-01
1.832785946887725004e-01
1.471500995203314233e-01
2.092109586150172618e-01
9.285864884782313311e-02
1.808026281559023118e-01
1.325254885304048003e-01
1.646634055051663381e-01
2.042694255275137039e-01
1.670258175061007933e-01
1.937983012231825342e-01
1.848187836810666340e-01
1.459614150903689733e-01
1.779666312835388453e-01
1.446689146239350521e-01
1.781304585014140685e-01
1.461635715563716076e-01
1.842030535251524270e-01
1.543475458925058774e-01
9.811769363614075701e-02
1.531963822318402890e-01
2.033432394863439185e-01
1.869029687043166632e-01
1.877353344478933650e-01
1.831901030017206722e-01
1.422047077837760298e-01
2.065637048093549311e-01
1.891427124115807601e-01
1.978554686764368853e-01
1.979284890178405476e-01
1.861902210843027206e-01
1.975232206107762067e-01
1.072803316418458053e-01
1.404344698044042161e-01
1.228073520444468159e-01
1.235292501753519900e-01
1.697384111039355048e-01
1.898435533429392308e-01
2.034349283397318686e-01
1.572493602944859958e-01
2.081197693867125054e-01
2.067381892486537254e-01
1.149239848509751027e-01
1.527465739889066754e-01
1.758427205486441380e-01
1.773005181945563891e-01
2.324377847590994861e-01
1.689785879642613509e-01
1.491346211486757056e-01
1.590204435016175921e-01
2.037754081902107828e-01
1.600814985176839400e-01
1.619445278215607686e-01
1.620938759178898181e-01
2.313070535642509640e-01
1.761099228144757944e-01
2.110304770561697296e-01
1.333059646302672263e-01
1.382238680854470658e-01
1.722780637221603683e-01
1.801063441054679970e-01
1.319924069641729147e-01
1.641808171191314614e-01
1.743158714576793500e-01
1.336514423501284909e-01
1.791200733847517768e-01
1.814036219470835931e-01
1.619712811223052995e-01
2.084794322357765850e-01
2.127156410091970429e-01
1.885020296579114074e-01
1.643966442277360329e-01
1.679056630085824509e-01
1.964000229691009736e-01
1.849575480540579520e-01
1.743070884372173168e-01
1.587541599618589316e-01
1.521018488408572011e-01
1.908657278752343700e-01
1.888090678825165014e-01
1.728745741304464900e-01
2.044317460347429005e-01
1.962745984974390012e-01
7.156313172299633152e-02
1.687239906190143302e-01
2.031271183852823015e-01
1.917539521587059426e-01
1.325054970529890852e-01
1.572743863903269812e-01
1.587088483961451857e-01
1.524331781805585706e-01
1.291132667195711292e-01
1.842303580614270686e-01
1.978510220426414890e-01
1.681325883271256316e-01
1.708436384653850837e-01
1.935611964206600533e-01
1.828456175060182431e-01
1.448910993163963212e-01
1.168717206908240769e-01
6.874312068282506516e-02
1.809938701571809361e-01
1.695121840170941141e-01
1.339739519203249074e-01
1.725527627920655505e-01
1.880395062473780854e-01
2.283358569758320300e-01
1.584514213748207112e-01
1.554461951758412397e-01
1.696938345190801556e-01
1.720937672893114723e-01
1.727709050901466981e-01
1.300141694216563337e-01
1.255747384601590966e-01
1.772506129989324108e-01
1.668761386683854653e-01
1.557815669099227307e-01
1.533914461331278289e-01
1.363622719941304240e-01
1.821668627474082314e-01
1.780192926571544376e-01
1.550476518430059514e-01
2.050836739946362286e-01
1.412428016761282379e-01
1.942400246773559047e-01
1.494101654463975137e-01
1.816170603681257489e-01
1.726774155338262062e-01
1.379174545945716091e-01
2.051652936112304815e-01
1.572275313650379758e-01
1.609038685224959409e-01
1.771230938320513815e-01
1.810405781864119490e-01
1.292289526958256829e-01
1.828513136071023837e-01
1.598927922001394109e-01
1.604406101311042221e-01
2.016146381687349276e-01
1.651706524966130019e-01
1.589290486405161573e-01
1.327162527942391534e-01
1.848102946529479595e-01
1.617410851390559401e-01
1.856907281401163345e-01
1.779909591476780406e-01
1.604490624101799767e-01
1.889142068843057132e-01
1.757630853801401827e-01
1.354352039759305626e-01
1.810082390315983503e-01
9.139600032870021096e-02
1.391936384874270516e-01
2.113256085920056648e-01
1.201591060146256495e-01
1.871626006679889542e-01
1.815737699996589072e-01
1.702336411595979371e-01
1.272295844555628719e-01
2.032193584743708925e-01
1.814302282516564446e-01
1.330106493492166919e-01
2.192122831989991028e-01
1.642995532656641444e-01
1.652314721569609901e-01
1.917548708846652517e-01
1.372702305117172727e-01
1.634453585926394226e-01
1.908302650521136457e-01
1.572905927167767004e-01
1.596594725485829258e-01
1.869696314619204713e-01
1.681536455266723351e-01
1.724708124340850190e-01
2.014238371558576546e-01
2.148327899208197778e-01
1.640442576884879600e-01
1.877003861113735184e-01
1.731769084780125922e-01
1.808739580415021919e-01
1.452192682387476452e-01
1.554736467082875606e-01
2.014848773104631618e-01
1.676346755916711118e-01
1.317490180758795759e-01
1.861619243238692434e-01
1.593601883713517964e-01
1.998485528308719950e-01
1.861173844880568140e-01
1.958843971965507080e-01
1.898055180871551784e-01
1.706189548381189525e-01
8.397677350353660586e-02
1.563824504538615656e-01
1.857484241320435103e-01
1.823793089444052384e-01
1.180476164551009788e-01
2.000997692646251380e-01
1.347057355428660230e-01
1.470265492497446758e-01
1.864071139150382805e-01
1.002630658101679728e-01
1.724252803742274409e-01
1.984807903317005184e-01
1.628120623958011493e-01
1.867130129194833899e-01
1.490269097140526355e-01
2.298785816518602587e-01
1.223856935657750000e-01
1.145202599036565516e-01
2.081664039177439918e-01
1.777428663823457100e-01
1.694169672558700768e-01
1.296336331181464629e-01
1.842179001370141123e-01
1.762659959849770530e-01
1.853081338904303266e-01
1.450394919377231417e-01
1.591354679951564322e-01
1.354895190562501739e-01
1.766919173522865094e-01
1.853328659939279532e-01
1.974138187202925110e-01
1.175951990304611172e-01
1.137951646062447253e-01
1.546118449841742404e-01
1.824133753040086958e-01
2.089384644875735830e-01
1.890480101369576005e-01
1.432831450953244712e-01
1.651854991085883739e-01
1.879202923634011313e-01
1.802457699611750286e-01
1.562141031042756367e-01
1.505619905898356592e-01
1.769279931816640783e-01
1.773998508481327008e-01
1.232991644393450770e-01
1.387970061047099080e-01
1.344092075435128208e-01
2.320983706306947170e-01
1.704980137493521397e-01
1.707118564098664137e-01
1.759912234170997181e-01
1.492024231264394984e-01
1.622833172161790571e-01
1.537870495428705908e-01
2.339841843390786380e-01
1.623323404348866461e-01
1.586297644632850279e-01
1.263638873332411094e-01
1.665631838484387117e-01
1.321670751486863082e-01
1.306921524503650289e-01
1.953297071951283215e-01
1.941957053358009944e-01
1.880773210090183056e-01
2.379898663879203013e-01
9.013955066996004462e-02
2.024599395741688568e-01
1.883727465370839127e-01
1.504498325214740362e-01
1.850958714385342319e-01
1.553457968000770961e-01
1.420709045310104557e-01
1.531403399466171322e-01
1.918737540272559272e-01
1.407401115654920432e-01
1.715140879410910202e-01
1.738841804913136002e-01
1.987046287309794934e-01
1.346120622413309320e-01
1.158843107498341851e-01
1.263200457291304701e-01
1.742320468986235937e-01
1.487950232751700241e-01
1.705901803402412042e-01
1.597410554162479457e-01
1.679151442607462741e-01
1.319925172113016743e-01
1.550465493718320431e-01
1.849823904046843381e-01
1.530926029442980507e-01
2.266574548461335326e-01
1.544862367672976688e-01
8.312390179594331130e-02
1.572845291252633615e-01
1.439247465750668198e-01
1.437017166546183944e-01
1.950676865438936147e-01
1.425236894460795156e-01
1.572904089715621012e-01
1.781488697702116042e-01
1.451106748271513425e-01
2.034447770822680468e-01
1.680610011983389995e-01
1.338498504140943623e-01
1.603931671212421861e-01
1.521722232513411655e-01
1.558672656698263381e-01
1.073302368374697835e-01
1.770473173127129485e-01
1.625930748698465322e-01
1.717898527331271907e-01
1.476667175169268376e-01
2.024417855486717599e-01
1.906091093327404451e-01
1.978603562986336328e-01
2.034531191142718853e-01
1.742178617694207787e-01
1.405488695642134189e-01
1.602799065816498114e-01
1.777310331916623909e-01
1.484491780647658743e-01
1.901373986623866585e-01
1.615007096721683411e-01
1.942899666220228028e-01
1.457600303541539688e-01
1.876378024971927516e-01
1.043322501992633988e-01
1.344169615908867854e-01
1.821533758499072064e-01
1.373658147633705084e-01
2.090085081567281122e-01
1.929958124487711757e-01
1.567251352468019832e-01
2.004492526297099175e-01
1.685421563718136895e-01
1.707448570473388827e-01
1.199788887251997949e-01
1.918134488535088167e-01
1.909424231205321121e-01
1.877912664858740754e-01
1.684095290884215501e-01
1.285863957409674185e-01
1.886282626084039293e-01
1.371275339915882796e-01
1.561500862774209963e-01
1.547976481276691629e-01
1.374963841004728238e-01
1.715998601990804673e-01
1.222957686662766719e-01
1.648076454849842776e-01
1.932219660375267267e-01
1.407915602206912808e-01
1.868301688572273633e-01
1.590793889608903555e-01
1.621323154131459887e-01
1.714915240308414468e-01
1.440788352974777808e-01
2.055375981298084298e-01
1.845434231285025817e-01
1.290607155931411398e-01
1.879392548677287778e-01
5.180475342024237762e-02
1.246102599197911331e-01
1.727272839804072646e-01
1.774260161643042011e-01
1.880300617442571820e-01
1.101847552256458584e-01
1.781253136359737255e-01
1.518232543728004202e-01
1.743651519195736910e-01
2.026462204550512070e-01
1.434244084029785427e-01
1.227812602264748421e-01
9.287507566841668449e-02
2.017557912292886613e-01
1.974302455409997492e-01
1.932929651817403283e-01
1.621726658584066172e-01
1.159269028865992368e-01
1.875988852643786231e-01
1.578155894943620297e-01
1.921914862223843556e-01
2.006601186180887453e-01
2.315896536775881032e-01
1.682423577079816823e-01
1.945190233848279604e-01
1.387390528694822933e-01
1.535225667058739418e-01
1.755210194573919580e-01
1.304360116455427487e-01
1.491005915381720115e-01
1.596093836078580352e-01
1.513349331365816397e-01
1.408477127529295103e-01
1.800080404249229105e-01
2.049737576176084985e-01
1.255294268944453506e-01
1.607546306732956509e-01
1.673611157420396012e-01
1.389960389022917298e-01
2.002945391736830061e-01
2.141091645850679015e-01
1.897927661703988633e-01
1.661418928601960943e-01
1.577101932491586922e-01
1.895165971390042614e-01
1.439784736706997137e-01
1.585040827483226167e-01
1.946172535673440507e-01
1.850173019921612649e-01
1.841625193345635125e-01
1.786606368935963474e-01
1.635979406044043571e-01
1.937619564231454206e-01
1.550484970709931076e-01
1.625657703334582038e-01
1.832932208064903534e-01
1.888597080588851895e-01
2.061861819270802698e-01
1.650808745932863530e-01
1.438579368213481757e-01
1.790080990615479095e-01
1.748415664669664693e-01
1.780042622999644664e-01
1.623567785460409141e-01
1.655679463621027026e-01
1.701673826414662472e-01
1.519878533204064297e-01
1.868569589070148140e-01
2.021517621293469347e-01
1.860708969531970070e-01
1.090643137619053959e-01
2.034546993229469081e-01
8.453186774437426720e-02
1.377169150862300739e-01
2.575881658748926384e-01
1.556341297637118259e-01
1.669189880484509558e-01
1.823021727105924583e-01
1.964548525359077757e-01
1.054988117074344700e-01
1.273330697506480647e-01
1.910890885369553871e-01
8.082638859866619896e-02
1.907619118387628987e-01
2.134636677071739541e-01
1.984668256966983790e-01
1.799482497376629908e-01
1.513862715446521179e-01
1.271692792818157614e-01
1.708368398931270349e-01
2.004285996695216454e-01
2.042589520512478884e-01
1.425622024394215259e-01
2.387904809613701218e-01
1.486544581991893210e-01
1.250717543572363866e-01
1.548194035590313433e-01
1.471362451325148868e-01
1.481406331296284407e-01
1.316936372734289762e-01
1.937041134351602523e-01
1.768670265252012541e-01
1.627458038776694593e-01
1.616064734076871900e-01
1.829502052722205008e-01
1.506187678558035259e-01
1.639486366879054913e-01
1.582744747498736615e-01
1.782886998653339106e-01
1.376108206093249464e-01
1.548629144217557041e-01
1.411298351288223785e-01
1.776097246124663798e-01
1.499417403020970596e-01
1.397422281484068662e-01
2.155706738839171521e-01
9.204410638847093651e-02
1.605630211815878283e-01
1.003280748609540751e-01
1.795351170362664561e-01
1.438940243781416939e-01
2.126677202617202056e-01
1.843848142742672280e-01
2.117004487944313951e-01
1.798836449264626935e-01
1.237897641160543571e-01
1.822910745006538491e-01
1.615641017651796574e-01
1.930497600386615886e-01
1.785234159802939757e-01
1.446554277264340271e-01
1.894628332943284477e-01
1.959866330242903132e-01
1.968782749684123701e-01
2.049651215933181447e-01
1.872524520695151296e-01
1.652277972530100669e-01
1.853358794152200062e-01
1.928577463075953347e-01
1.888817207334341219e-01
1.766579979888547314e-01
2.531912535519040830e-01
1.591494693791446480e-01
1.148917191943610305e-01
1.411363397088507554e-01
1.782235805674190487e-01
1.989497080750197711e-01
1.584140476016955290e-01
1.868174536896276550e-01
1.569080352161336123e-01
1.870559182065107962e-01
1.829183438550217033e-01
1.239629255899217242e-01
1.779832785985036026e-01
1.219168125714986672e-01
1.625493435127509656e-01
1.595596989064915761e-01
1.755906588871312124e-01
1.330939226726286506e-01
1.714116683681368158e-01
1.904509047179772097e-01
1.466485486298552132e-01
1.646700570812527076e-01
1.585807779937340456e-01
2.118146648090259987e-01
1.961320122243250808e-01
1.619393094579208991e-01
2.038392780207800570e-01
1.812975642192213854e-01
1.499024188299244997e-01
1.592055116643678048e-01
2.004208088732184478e-01
1.578059612460265271e-01
1.538287597026055664e-01
1.781549701107678629e-01
1.291203960332723000e-01
1.917703789792994939e-01
1.198829369832310476e-01
1.475506640502999289e-01
1.664127700299786738e-01
1.363271031633530583e-01
1.766453930682700957e-01
1.459293331788558135e-01
1.640214732840377110e-01
1.933946497739498227e-01
1.415075785052977153e-01
1.633829587236732550e-01
1.925423293020003257e-01
1.406676057106324151e-01
1.863134773625461094e-01
1.380770556728521115e-01
1.655188496454229607e-01
1.761045942038208523e-01
1.545361052138787272e-01
2.345260121767296368e-01
2.273253318890056107e-01
1.702996791834721080e-01
1.829055184402932355e-01
2.110171371548972274e-01
1.678099685098004556e-01
1.339838006629179290e-01
2.061801550845530073e-01
1.146993379728655782e-01
1.923589515951107387e-01
1.559350308986040545e-01
1.792968730135271471e-01
1.452529303588789844e-01
1.721674491134308482e-01
2.747272563909746168e-01
1.951372892245899493e-01
1.774136684870200042e-01
1.502227234577162562e-01
1.107641405815229518e-01
1.896286449602939683e-01
1.473776128236750083e-01
1.644664306536469667e-01
1.982096191695745802e-01
2.001316306817670920e-01
1.929318323710731420e-01
1.654381855038309368e-01
1.605856218407097913e-01
2.012323379113354349e-01
1.564152305970765156e-01
1.624863189101688477e-01
1.748505332325294148e-01
1.886917649485440052e-01
9.969080976782151993e-02
1.828346662921944699e-01
2.310600632700925416e-01
1.361932264126153314e-01
1.594610644846170544e-01
1.317379198660546535e-01
1.464161477044854109e-01
1.652241223490591437e-01
1.076269118328809782e-01
1.685617068608280533e-01
1.909347425713576740e-01
1.926418824498341564e-01
1.835812230285682745e-01
1.882480937953232569e-01
1.901442339836876272e-01
1.973229750948348737e-01
1.976709150003443938e-01
1.228959907275566366e-01
1.815692131187915948e-01
1.771119221241406194e-01
1.280803247187805027e-01
1.602715645497028163e-01
1.606819043241785039e-01
1.782135848286543478e-01
2.111376005061629257e-01
1.755143678810782149e-01
1.924558588121954017e-01
1.810645385600082591e-01
1.526474985786308025e-01
1.601356298527605304e-01
1.950955055666554472e-01
1.697389255905363825e-01
1.834392982382269111e-01
1.602617525561527145e-01
1.485897798897894972e-01
1.596459121530529046e-01
1.591792361011812318e-01
1.916587353974819052e-01
7.038102537103441136e-02
1.361901027442513623e-01
1.974389183142193360e-01
1.510937491907498043e-01
1.886484378310342436e-01
2.101600760569226622e-01
1.788206789603918878e-01
1.816400285177905971e-01
1.079593068947133361e-01
1.677060789753568315e-01
1.670421708286085050e-01
6.316755641762483720e-02
1.485052938480748708e-01
2.002136912868763829e-01
1.708007155872337535e-01
1.721516102774103274e-01
1.638414764888693753e-01
1.775666547382570570e-01
2.068115403313868228e-01
1.244157840030766238e-01
2.088382498569671952e-01
1.712224108149484891e-01
1.393157187965243793e-01
1.746435993914019491e-01
2.002268106939482095e-01
1.236787085188097990e-01
1.926096167932200842e-01
1.495026995278294635e-01
1.508714542510460888e-01
1.623398739878894048e-01
1.628225358720101212e-01
1.488900195421365424e-01
1.852514301225482996e-01
1.890280554085848053e-01
1.991355847166005333e-01
1.982751794560044800e-01
1.152464576721285994e-01
1.838557751023017772e-01
1.545475341652036150e-01
1.868771341296451283e-01
1.676149413574421487e-01
1.814568713051585291e-01
1.748142619306918277e-01
1.259114699086012479e-01
1.817803730995137812e-01
1.923122435659934126e-01
1.590792419648323630e-01
1.695034009966320809e-01
2.037938929570373148e-01
1.584755654937453073e-01
1.768473657890581308e-01
1.827401477627290660e-01
1.993302811275725617e-01
1.554328185254689743e-01
1.829169841405473562e-01
1.526691805119071432e-01
1.633008981185639641e-01
1.322949985551531427e-01
1.992942303198788068e-01
1.444865291410906138e-01
1.670649184840158341e-01
1.785075771442734549e-01
1.164083520524172854e-01
1.906683120353136474e-01
1.359869540541467359e-01
1.254565168002272912e-01
1.655511888001228726e-01
8.249056885006211814e-02
1.756440919904207476e-01
1.792101085313788644e-01
1.718406766545967912e-01
1.565403610763951292e-01
1.579132316920777157e-01
1.273074556701203619e-01
1.264059282343623636e-01
1.808245673324790914e-01
1.984638857734353223e-01
2.087162797949986270e-01
1.910083876463204433e-01
1.897514235010930861e-01
1.836665910471992902e-01
1.413373569546365616e-01
1.854199612174625145e-01
1.473017260570941289e-01
1.920178102619729543e-01
1.889799141669072924e-01
1.417745235279426197e-01
1.804668889315053093e-01
1.959903814263270760e-01
1.452907083713625980e-01
2.041240830765218561e-01
1.775133686310255143e-01
1.850513683517647223e-01
1.841374197406366875e-01
8.447174631578491244e-02
1.979095632624421341e-01
1.720921503315366863e-01
1.328582143336234367e-01
1.847420149376830523e-01
1.323030098456001724e-01
1.556567304228337889e-01
1.962152120496511998e-01
1.566137121591282266e-01
2.119467776058172603e-01
1.825326626860714896e-01
1.651312207773116825e-01
1.708049417268284742e-01
1.774442436877734508e-01
1.544057563710339309e-01
1.554140397663559270e-01
2.436587364643401088e-01
1.853006370863568009e-01
1.740192332111973883e-01
2.239559594581805868e-01
1.764890626544683983e-01
1.533870362484321959e-01
1.438454421479491430e-01
1.889996116519796487e-01
1.580655932096988181e-01
2.003228726830457163e-01
1.207846481640899583e-01
1.783508424909996393e-01
1.904599449816259948e-01
1.965983207859380855e-01
1.574423662497110854e-01
1.883882913807610748e-01
1.168511412287216444e-01
1.550645196521145408e-01
1.329719158617308494e-01
1.692669576768821571e-01
1.855645319386667325e-01
1.225429427056496934e-01
1.792891924643527091e-01
1.904180143276335002e-01
1.779732461106959818e-01
1.497003726109369381e-01
1.981396489984490472e-01
2.334019693070672474e-01
1.728936468819028960e-01
1.731109439522242610e-01
1.410776882419213507e-01
1.664754271423589671e-01
1.538998323449050076e-01
1.483655005019954842e-01
1.819489041943143093e-01
1.845845085546216069e-01
1.680758845592436046e-01
1.831311575424479088e-01
1.600788525868210854e-01
1.757228819310512336e-01
1.713266310907783918e-01
1.140293662347175996e-01
1.795708003536446995e-01
1.983687425104108115e-01
2.687801225879979938e-01
2.086168736432227888e-01
1.934187571437746556e-01
1.550324377407150678e-01
1.959452536058279293e-01
1.918977144009659241e-01
1.745249734921117124e-01
2.157374777739846650e-01
2.016798309647356291e-01
1.554130475423107782e-01
1.545853489267301484e-01
1.601730771239999740e-01
1.686906224912263497e-01
1.274710623937380660e-01
1.748061403928886648e-01
1.920357805422554520e-01
2.406886423469813963e-01
1.819251275658757550e-01
1.517363796435802215e-01
1.506828214315873993e-01
1.675069359305325634e-01
1.837382516741854488e-01
1.930256159197369925e-01
1.945165244502504720e-01
1.615337103095271232e-01
2.208486444276331895e-01
1.858242741494677830e-01
1.259629185638004856e-01
1.435048520503414693e-01
1.981606694490096743e-01
1.992577385236700138e-01
2.145063849524717625e-01
1.375608051666858955e-01
2.364334343202472155e-01
1.688566914004923092e-01
1.478174988258160738e-01
1.917978672607887347e-01
1.898737978024200856e-01
1.709862982364711570e-01
1.985373471033540227e-01
1.301809365627377701e-01
1.495543319282433004e-01
1.938121188620698376e-01
1.631679033448563132e-01
2.073300692779866949e-01
1.483594369104821453e-01
1.627339706869861402e-01
2.060248536438962219e-01
1.407816747291690263e-01
1.810493612067602953e-01
1.862263453900823151e-01
1.809407310461210727e-01
1.944358235595586848e-01
1.620113743242654891e-01
1.525478719325974453e-01
1.929090112175799732e-01
1.350406662883756326e-01
1.854741293016104464e-01
1.379513004599175474e-01
2.086034602439212904e-01
1.793277422067376392e-01
1.968919088620850744e-01
1.727327595872338861e-01
1.861135258388912916e-01
1.808026649050589185e-01
1.362357450511808565e-01
2.189103898399480386e-01
1.582102374289888758e-01
1.131760535387229538e-01
2.018899619722560601e-01
1.460873907975610564e-01
1.719838141632408224e-01
1.194991667642852917e-01
1.744049878783471286e-01
1.297971295946354076e-01
1.005980333046636588e-01
1.534781738662331918e-01
1.806717648264566378e-01
1.723638359801498154e-01
1.933406654350164899e-01
1.270986108789884383e-01
1.447963970417731616e-01
1.277900440561552386e-01
2.138662534342756771e-01
1.366107689988211860e-01
1.328682100723881376e-01
2.027353001267329091e-01
1.902858647817993187e-01
1.420478996324163745e-01
1.976741856648231987e-01
1.331321784226702221e-01
1.449146554506910434e-01
1.416770283262849262e-01
1.807287993356112565e-01
1.776311493024422816e-01
1.954689493055639105e-01
1.631719824881656677e-01
2.075398695441776908e-01
1.893100307881923072e-01
1.656227024309373519e-01
2.044462251562890742e-01
1.806029706244771660e-01
1.646065914901555516e-01
1.777934330607422453e-01
2.655998974631756937e-01
1.909538520717433130e-01
2.081558201944062603e-01
1.986815135851429659e-01
1.519544116945326095e-01
1.398064287202487321e-01
1.680287722907678472e-01
1.512846604506421500e-01
1.140570015123785197e-01
1.513153091495951230e-01
2.251412997255783921e-01
1.726754310857359087e-01
1.780226000706761624e-01
1.483196009517087077e-01
1.769435012763551640e-01
1.243374350509611759e-01
1.840816714478705762e-01
1.557027769692922448e-01
1.941931696520668993e-01
2.005855548170529801e-01
2.165164471631442211e-01
6.731725795225429465e-02
1.721288993710459181e-01
2.010447708139508904e-01
7.902303973492053046e-02
1.807901702314893555e-01
1.265085315525311671e-01
1.407588903247187773e-01
1.737724634112964850e-01
1.359854473436143962e-01
1.360073497710914125e-01
1.108909247676592713e-01
1.922579652348304080e-01
1.508439292205139282e-01
1.468753269524540883e-01
1.973321991036982581e-01
1.791322373168213744e-01
1.704834978787630462e-01
1.687719113664343240e-01
1.136499691514245569e-01
1.552152642119608572e-01
2.221380212257031417e-01
1.396127245333218525e-01
1.917986757397329711e-01
1.719492333171501741e-01
2.223466087735914698e-01
1.733214791992168102e-01
1.677454371965723112e-01
1.732474298847819227e-01
9.706145274435584724e-02
1.642406813043635339e-01
1.516327106032804295e-01
1.979313921918901542e-01
1.873973902810917025e-01
1.147827582923923728e-01
1.366972027395831901e-01
1.693884132522498476e-01
1.736202856390036686e-01
1.696419081263798034e-01
1.250565035057888963e-01
1.301693973642841229e-01
1.963368513702334894e-01
1.894188814430890488e-01
1.816140836959903027e-01
1.444179186844394280e-01
1.911776537220930550e-01
1.921942791493620462e-01
1.871684805144013808e-01
1.732859061290810132e-01
1.249095440970222626e-01
1.867459400588131757e-01
1.497668148742832273e-01
1.945354869545781185e-01
1.596413185231995158e-01
1.651205635558881113e-01
1.640834321646025273e-01
1.874326693589409842e-01
1.712149875089608031e-01
1.643088140234567618e-01
1.305277372479167752e-01
1.911097782461865791e-01
1.370883595155305557e-01
1.184744565482560574e-01
1.350933276619343815e-01
1.149156060699851878e-01
1.825137001816869997e-01
2.122272462748924227e-01
2.127135463139211424e-01
1.821861192440792365e-01
1.529675827122218834e-01
1.626852782096648298e-01
1.371876554201207910e-01
2.064502972735908770e-01
1.956171581816761318e-01
1.582473539588136191e-01
1.510224560541928440e-01
1.161200190888393990e-01
1.466836439626604260e-01
1.496033918958801223e-01
2.045983661796526576e-01
1.905974231382288053e-01
1.725590101287934885e-01
1.941872898057681596e-01
1.600477996485096810e-01
1.885184932275478786e-01
1.803373485674910626e-01
1.384568569955604289e-01
2.028105621594704644e-01
1.955435131065996757e-01
1.565463879188655483e-01
1.805447601460627993e-01
2.323522697442399476e-01
1.865006034714724592e-01
2.105521883078154133e-01
1.528373441162784729e-01
1.685210256741811463e-01
1.856878984640388808e-01
1.825243941520966473e-01
1.230341671159749239e-01
1.779435161378160046e-01
1.678518256658207974e-01
1.812001425156495316e-01
1.321255119851230120e-01
1.610251403526490321e-01
5.977786176799781970e-02
1.244479761614911695e-01
1.617342498178686583e-01
1.609842019227016863e-01
1.784783984069235885e-01
1.267999881843024923e-01
9.508067951810517116e-02
2.222427927371199985e-01
1.324721656742440246e-01
1.515592860224614924e-01
9.004293744527558374e-02
1.766431513768793593e-01
1.526122562497675972e-01
1.902384585208665158e-01
1.837024213607492129e-01
1.703050445431699700e-01
1.968735343423304585e-01
1.716851179706964103e-01
1.500296072554192506e-01
1.378208413698303048e-01
1.995991371001082371e-01
8.702896497493384231e-02
1.986083094985815478e-01
1.974680970515692024e-01
2.533910948285438280e-01
1.401718979175257118e-01
1.586123454185326409e-01
1.377294097596859501e-01
1.688455196924678603e-01
1.700295002453913185e-01
2.240399310132943356e-01
1.792993719482183224e-01
2.121723432099997808e-01
1.582363659960037694e-01
2.132320752605210146e-01
1.753536643317374910e-01
1.689133951683743362e-01
1.713240586581150637e-01
1.521412438111156007e-01
1.209967268707714538e-01
1.462590088118531639e-01
1.981029734571393419e-01
1.798858131197675903e-01
1.871060071473493736e-01
1.283497686760028955e-01
1.266325963097187923e-01
2.046061202269697787e-01
1.915126212165887409e-01
1.270743565129350827e-01
1.941217295194519465e-01
1.902685927332186111e-01
1.556530555188828657e-01
1.807050227071158588e-01
1.401990554577423609e-01
1.432482702568904642e-01
1.686439879601948633e-01
1.539878830434417978e-01
1.947233112952062584e-01
1.974540589185380668e-01
1.535247348992925254e-01
1.554573668838656886e-01
1.145236408152641161e-01
1.618499357939526817e-01
1.314452505158669737e-01
1.693418154702044376e-01
1.604851867159595713e-01
1.741789812857632569e-01
1.539317672601328013e-01
2.057906152664372712e-01
2.093233739267361670e-01
1.615443675309506943e-01
1.060676133400875187e-01
2.044445714495850552e-01
1.441692746835769867e-01
1.620104555983061800e-01
1.509041608961751990e-01
1.302710084582940908e-01
2.170165648410034009e-01
1.493610319806748521e-01
1.587665811371152813e-01
1.985921031721318286e-01
1.478368288205160752e-01
1.743098813642518508e-01
1.503213211304910146e-01
1.268115273827561396e-01
1.382512093707646272e-01
8.934522018228108209e-02
1.378475579215319158e-01
1.699062072181050098e-01
1.646759001785085275e-01
2.211022495488350614e-01
1.895959015661219382e-01
1.947437437611370115e-01
1.499393148654917240e-01
2.404937621907947687e-01
1.199034061982047206e-01
1.420167364469193672e-01
1.943050337281420070e-01
1.541287053626092529e-01
1.426423888435692788e-01
1.501616833031675924e-01
1.952411420099906536e-01
1.865261440539143223e-01
1.894721675503205915e-01
1.755967592276874711e-01
2.159237219058809387e-01
1.359581428072260678e-01
2.274571139445242807e-01
2.049543541247658140e-01
1.742743082940592103e-01
2.005350983858988911e-01
2.286324217241713086e-01
1.358369812242017360e-01
2.056334763738050242e-01
1.001244116843054144e-01
1.785771063268839498e-01
1.745329480336295092e-01
2.156082681512998533e-01
1.479210576189871063e-01
1.605957278266032517e-01
2.005140779352814207e-01
1.496567515011975047e-01
1.914492658726203445e-01
1.589837679603078868e-01
1.272752267625492095e-01
1.562929665428782755e-01
1.772297027955573867e-01
9.912274311602686794e-02
1.726254891410690107e-01
1.880945930574853264e-01
2.003157066203584691e-01
1.619441235820886504e-01
1.692252842660764145e-01
1.574777188255893634e-01
1.451149009666323764e-01
1.709548043096447145e-01
2.051958320629410082e-01
2.012395774720516783e-01
1.668934474660090928e-01
1.307668632476861603e-01
1.243913458918086690e-01
1.746798706933532230e-01
1.899743064253698321e-01
1.362598156721332998e-01
1.453499110739358002e-01
1.522097072715951072e-01
1.541659688886056756e-01
1.770725639028682963e-01
1.450537873140547163e-01
2.281323407953550486e-01
1.809230915072248536e-01
1.162174040434820199e-01
1.656557398173390538e-01
2.015507683381656534e-01
1.314727755463991343e-01
7.550417221148109093e-02
2.173455789912281944e-01
1.370474210855263664e-01
1.718639387966049981e-01
1.624864291572407637e-01
1.566368273049647541e-01
1.803657188258966926e-01
1.387327320346685156e-01
2.074378909596816811e-01
1.636432889191041795e-01
1.943526604833323290e-01
1.347617778279754930e-01
1.574359719168114680e-01
1.966844237853138111e-01
1.388033636885666056e-01
1.735484045177599910e-01
1.200612065736095246e-01
1.912645284513700972e-01
1.463441930852695805e-01
1.787236982452213852e-01
1.659587723967206330e-01
2.299897474962335764e-01
1.844459646758878080e-01
1.655475506452148693e-01
1.940900518474109049e-01
1.189715975539229476e-01
1.733543695895605197e-01
1.491415299681193574e-01
1.458208132654590372e-01
1.773212814018734207e-01
1.547097076762611323e-01
1.701320668145172021e-01
1.410106579938883442e-01
1.509306937027758977e-01
2.020911997122993853e-01
9.029702030397857015e-02
2.001955740104222059e-01
2.392070680725737475e-01
2.139220752252413149e-01
2.139147621663823884e-01
1.754855566342712336e-01
1.385005883524854653e-01
1.860722934167142739e-01
1.714902010654668629e-01
6.600891864979985257e-02
1.766820318606505680e-01
1.273984095427067587e-01
1.674169742819913154e-01
2.078209629469256470e-01
1.652637378135750623e-01
1.773183047296242876e-01
1.880298412499996630e-01
1.558892048464031177e-01
2.033483108536984219e-01
1.821756457677565777e-01
1.084656719092436106e-01
1.820381308622245342e-01
1.576509170484996503e-01
1.400224763231108227e-01
1.806040363467218413e-01
2.112291056143931200e-01
1.659912952965783006e-01
1.826503698594024172e-01
2.247124384352332527e-01
1.786535443289949399e-01
2.334300455731863622e-01
1.845390132438069486e-01
1.599102847428639507e-01
1.702326856844820213e-01
1.890624525094608543e-01
1.459539917843812873e-01
1.834794649383866272e-01
1.361011700688550263e-01
2.065960807130977628e-01
1.725354539944419230e-01
1.632659130330011976e-01
1.748234124414693724e-01
1.801878167259474139e-01
1.286968266045960263e-01
1.414481553085806809e-01
2.024058817370359975e-01
2.031560398793317290e-01
7.866686804447908798e-02
1.401903826844090872e-01
1.226893141297296097e-01
1.974099233220840688e-01
1.615602063669712152e-01
1.228700826547992619e-01
2.107999503317614653e-01
1.873391798026204924e-01
1.757326571755584155e-01
1.750617299622945211e-01
1.169776681715575251e-01
1.970380230428645518e-01
2.317832843664291431e-01
1.855101066112183616e-01
1.694006506823484415e-01
1.901570226494300186e-01
1.629539871861425127e-01
1.809237529898837238e-01
1.184364580415149248e-01
1.655461174326546825e-01
1.390323102042430037e-01
1.279833807526529199e-01
1.183504652891542719e-01
1.747564189425929726e-01
1.744265595644947098e-01
2.262902584438961640e-01
1.919134062408716090e-01
1.950475848192354533e-01
1.744358938204868537e-01
1.848143370473280811e-01
1.623256888586865898e-01
1.675177033990848940e-01
1.388149763849924057e-01
1.873123162547472020e-01
1.663961594641705233e-01
1.652945335085860279e-01
1.720958619845305293e-01
1.520029204266393208e-01
1.893209085039302408e-01
1.489920716246615484e-01
1.705592743981014792e-01
2.024328555320380474e-01
1.259410528853095457e-01
1.609094176274084020e-01
1.250194237250070728e-01
2.050824980253196372e-01
2.138840399694004191e-01
1.437324756007001270e-01
1.981679090098396046e-01
1.555426614044108646e-01
1.986032013820704378e-01
1.662745201435882336e-01
2.031898489956347476e-01
1.513301190124138884e-01
1.695504765161786054e-01
1.731566230082535185e-01
1.836849655669539061e-01
1.345198589012852608e-01
1.441530316080843477e-01
1.390261731146438251e-01
1.886820632021226629e-01
1.375752475391891494e-01
1.624155035111698453e-01
1.519921529580869901e-01
1.532233192776857322e-01
1.573436215807078042e-01
2.189581268422671201e-01
1.621904523935882025e-01
7.820941600152764295e-02
1.963957968295062528e-01
1.955547950617528841e-01
1.800987738033654750e-01
1.358412073637964568e-01
1.745146837611173396e-01
1.821223596606387218e-01
2.278429788586890936e-01
1.844048057516829431e-01
1.399265980792279152e-01
1.884134644727737395e-01
1.828541800322227573e-01
2.324758935129693782e-01
1.675618022464959722e-01
1.667259820932258663e-01
1.815736230034872278e-01
1.719596700444299131e-01
2.091240838857402196e-01
1.649349809066507078e-01
1.402950806977969478e-01
1.804324918305155734e-01
1.617383657102209327e-01
1.772814821921429029e-01
1.591914000331371426e-01
1.854003004813193911e-01
1.302124304895642126e-01
1.801529418875134070e-01
1.466622192726845242e-01
1.951717598235518381e-01
2.032731590680896261e-01
1.846353324762048942e-01
1.662993624943283066e-01
1.596322415103941239e-01
1.914158609957894441e-01
1.145491813977059792e-01
1.879918794923014502e-01
1.779287430239264722e-01
1.812974907211355458e-01
1.603052634188770753e-01
1.437479101973622164e-01
2.280803041554690935e-01
1.392770220579677698e-01
2.003130974385385343e-01
1.795188372118445841e-01
1.685306906715027253e-01
1.630917593350886818e-01
1.978576736187278584e-01
1.469041749484176762e-01
1.492289926818557433e-01
1.462978892955106858e-01
1.659024361191541175e-01
1.649386190615587111e-01
2.275613342203541833e-01
2.030692753971834463e-01
1.429683528233454126e-01
1.400737044841662282e-01
2.207316722349332849e-01
1.799452730655275445e-01
1.979794966845247473e-01
1.560332610810064580e-01
2.027038429489493865e-01
1.575895461526215513e-01
9.839173122327338206e-02
1.794670945643019877e-01
1.616296253025666374e-01
1.808132118792400433e-01
1.353019152097658662e-01
1.638238736989023892e-01
1.820329859966705044e-01
1.273633142101289195e-01
1.735558278237476770e-01
1.824301696150314456e-01
1.218307830700950944e-01
1.973874696590200983e-01
1.652943130144421957e-01
1.395173975249690557e-01
2.126927096085182711e-01
1.707957912160509295e-01
1.525776386546340291e-01
1.630066485596444181e-01
1.538606946179470469e-01
1.226519403566044275e-01
1.779217974554967441e-01
1.858748040787077116e-01
1.744064945888794682e-01
2.064810929686018426e-01
1.812540533564970247e-01
1.784929510265556019e-01
1.499652964363349383e-01
1.497054807274480481e-01
1.868386211363031180e-01
1.684961833234410733e-01
1.850905795768653661e-01
1.447971320225178715e-01
1.509079460472548817e-01
1.924130829302157508e-01
1.515305115244700573e-01
1.436115712608625472e-01
1.022052157959478791e-01
1.823527761379182266e-01
1.570755005888031519e-01
1.941703852476166503e-01
1.806548235192622087e-01
1.941444771748592757e-01
1.689708706660439930e-01
1.958174771957601479e-01
1.559981289993856990e-01
1.371399184178017094e-01
2.116940544615317776e-01
1.356871553904284156e-01
1.669683787574740563e-01
1.449692645232971699e-01
1.799066865742133814e-01
1.846434172648514505e-01
1.412423974367129631e-01
1.888874168346319493e-01
1.838335051844524060e-01
1.578786875950299873e-01
1.338840637698694991e-01
1.822155184755729351e-01
1.767472246566512695e-01
1.538994648544758093e-01
1.609011858425901664e-01
1.893945168299069337e-01
1.447837921212453693e-01
1.442219728061218120e-01
1.567368214413136229e-01
1.925584988792934382e-01
1.915307384930429180e-01
1.429693450475042482e-01
2.073143774381378535e-01
1.621923265945497405e-01
1.222325603184231113e-01
2.421500781478016506e-01
2.083480544197300333e-01
1.087419511877669720e-01
1.417067582990512165e-01
1.956300570944904393e-01
1.492688653897857876e-01
2.696777178765614735e-01
1.718114611683176918e-01
1.854793476651366291e-01
1.294324688761889774e-01
1.337106083036587734e-01
2.043579539634947650e-01
1.841680684395896606e-01
2.040600295007379827e-01
1.434016974966425551e-01
1.502202612720111574e-01
1.549050655700057177e-01
1.519308555602947308e-01
1.759328291933570654e-01
1.561202093083693399e-01
1.902867100095591013e-01
9.198328672812294826e-02
2.072039465746229325e-01
2.015490411332621079e-01
1.804327490738160122e-01
1.520588524647337181e-01
1.729582884423734868e-01
1.333948605566774859e-01
1.809749076528532896e-01
2.073452098821917389e-01
1.703427858067243506e-01
1.553437756028870353e-01
1.547653089729692510e-01
1.711500519563742273e-01
1.800371456641869372e-01
1.803814474147884539e-01
1.615201866629831784e-01
1.694202379203488817e-01
1.809568271254420324e-01
2.208292409347905050e-01
2.136037550454830125e-01
1.832484604764204050e-01
1.667171623237209133e-01
1.658367655857091449e-01
1.710660069030609520e-01
1.358786546348937918e-01
1.928305152693496893e-01
1.939435701762022290e-01
1.769670941596359626e-01
1.798556789074154949e-01
1.589448507274937583e-01
1.324064216425995255e-01
1.811992237896902225e-01
1.604471147111325990e-01
2.055657478940702276e-01
2.190721223626042047e-01
1.672107754216085596e-01
1.814979934803204742e-01
1.544766820171616928e-01
1.767830549700875054e-01
1.936823947528409917e-01
1.357626011683805700e-01
1.551435668359317788e-01
2.051727536662042439e-01
1.680637206272308504e-01
1.801315539465804250e-01
1.558833984981902177e-01
1.900980771901572552e-01
1.569546697471650987e-01
1.731987006584176925e-01
1.720798761523383291e-01
1.923245177451917698e-01
1.741116570453868917e-01
1.541883858026267262e-01
1.616352111565220184e-01
1.816546913845513700e-01
1.614223607200528932e-01
1.285257230769047965e-01
1.550578680760281713e-01
1.421339291337062605e-01
1.486369656564647812e-01
1.471369066151737570e-01
1.429983400396395155e-01
1.300489340129615812e-01
1.644440872377117557e-01
1.721535212274147852e-01
1.926790724777447394e-01
2.117129802168165043e-01
1.885801213667264165e-01
2.101982215598354742e-01
1.640420527462538303e-01
1.915045364279421847e-01
1.789456256944959023e-01
1.579151426421958604e-01
1.936606025724358915e-01
1.890300031076321829e-01
1.842148867158357461e-01
1.588716466409323402e-01
1.807695172714147702e-01
1.589480111449574906e-01
1.752896107558967742e-01
1.751662442304677825e-01
2.475390675396056395e-01
1.958774516281209799e-01
1.153937110732385918e-01
1.251718219915574082e-01
1.575920818363556464e-01
1.581387237981743965e-01
1.603904844413364117e-01
1.648323775884819042e-01
1.428913268367750788e-01
1.862287340776447309e-01
1.746101577655281289e-01
1.900374780241236294e-01
1.580199141536695606e-01
1.895740726366739182e-01
1.815846477153399974e-01
1.248185167263500261e-01
1.675220397858083743e-01
1.971563182008821968e-01
1.261522496150746520e-01
1.387643362086237175e-01
1.843294334718166283e-01
1.585077209033443069e-01
1.501392296401036219e-01
1.754075016744991444e-01
1.979944167945859590e-01
1.409412758074495287e-01
1.700742973245041867e-01
1.998699040228189006e-01
1.500397132411990242e-01
1.694276612263365678e-01
1.853760093662231156e-01
5.452083817681341316e-02
1.916367962209051257e-01
1.626120741231034117e-01
1.373001809788547689e-01
1.177602389666390081e-01
1.768124542015812040e-01
1.122718066740162612e-01
1.498350578405052147e-01
2.054819600841710781e-01
1.516167982691740690e-01
2.118499438869321239e-01
1.590496222389674585e-01
1.761254309091100367e-01
1.222284444261276803e-01
2.060165851099782230e-01
1.850231083404310084e-01
1.974151784347668581e-01
1.387966753633236294e-01
1.562970089371447102e-01
1.876490844522891166e-01
1.928419809696606535e-01
1.843291762285161894e-01
1.534738374796233984e-01
1.398531000003231384e-01
1.588451873325311681e-01
2.126109797447952587e-01
1.551103824533583975e-01
1.610773974867356628e-01
1.423213124858193623e-01
1.766951145186794747e-01
1.855803340255306466e-01
1.845129581747642078e-01
1.571405096397029411e-01
2.115529381500209638e-01
1.119409918208020827e-01
1.633584838633623804e-01
1.445179495698312166e-01
1.939016027730531277e-01
1.687273715306218946e-01
1.958384608972210117e-01
1.728541416645157369e-01
1.549897353568212566e-01
2.051907974445157379e-01
1.587351974574175983e-01
1.544744770748138762e-01
1.676024099350570395e-01
1.735035339406749699e-01
1.224027083710552688e-01
1.277742419692913245e-01
1.836131579439097550e-01
1.666942676721419048e-01
1.656572465280987672e-01
1.563098343519868649e-01
1.699616615186414492e-01
1.919931149074045607e-01
1.780623992804066802e-01
2.110808599893516657e-01
2.427007625038868355e-01
2.109004222055546052e-01
1.337971155425066172e-01
1.385191098684117605e-01
1.554638714638940655e-01
1.729147775796491260e-01
1.915615341881675704e-01
1.696917030747044919e-01
1.296151483513767744e-01
1.012877392770406004e-01
1.907204221732854421e-01
1.657497438602604234e-01
1.792600137270028426e-01
2.123186778850367773e-01
1.162084740268483074e-01
1.484206240612593319e-01
2.001404504512720450e-01
1.739995357261250319e-01
1.502540336393849429e-01
1.662950628566477462e-01
2.246123340518124678e-01
2.007347191681674303e-01
1.809312865430001693e-01
1.836500907285198991e-01
2.113057273616618659e-01
1.159438441937936659e-01
1.758499968584601447e-01
1.583693607697114203e-01
1.598748954178290660e-01
1.333351066185741729e-01
1.865356253060781455e-01
1.800670961313244334e-01
1.498382550070118668e-01
2.458464435317182506e-01
1.005348617059098615e-01
1.937687182464742364e-01
2.038719111677664841e-01
1.725859104255960119e-01
1.691359106022218839e-01
1.723885313347182091e-01
1.872391856662716236e-01
1.662452679081525275e-01
1.337557361240442333e-01
1.930317897583790909e-01
1.694726787997069550e-01
1.683574556996063620e-01
1.711877197217290814e-01
1.644482766282635566e-01
1.614961527911873418e-01
1.839377254602823086e-01
1.843305726920334564e-01
2.742249705198673837e-01
1.376433802582823773e-01
1.576526075043602759e-01
1.967762228858873641e-01
1.935950055369630718e-01
2.083652162211819814e-01
1.711019107145830276e-01
2.350571092947575380e-01
1.785312435256400931e-01
1.386791886842502208e-01
1.364190125109416840e-01
2.329467957044357718e-01
1.883798391016853202e-01
1.483035048725014349e-01
1.894427315696702863e-01
1.141955821400983950e-01
2.597418065827810096e-01
1.906862823155961451e-01
1.569084027064491238e-01
1.837649314768441400e-01
1.785799360029614036e-01
7.725640316141380026e-02
1.951688933984314644e-01
1.570056406648063785e-01
2.067552408029769140e-01
1.892796393326534599e-01
1.221865505210644187e-01
2.050318578489509491e-01
2.163838198797520818e-01
1.364788031982016037e-01
1.873094130806975954e-01
1.973575559409255220e-01
1.870450404908865494e-01
1.615591038957973069e-01
1.586621403670278596e-01
1.810582177251944813e-01
1.349910918341947763e-01
1.446351790057178732e-01
9.971098499045183416e-02
1.378143000407590080e-01
2.545849976221461475e-01
1.786469295018378034e-01
8.325399339560135559e-02
1.909452895456524857e-01
1.413545187560885097e-01
1.806558892413931972e-01
1.856727578598338368e-01
1.760306183873581176e-01
1.754396938330273770e-01
2.031082661280834145e-01
1.821601376731223354e-01
1.406426163638343496e-01
1.289964047741705144e-01
1.397023186914339021e-01
1.640186803571168639e-01
1.791913665213087370e-01
1.952903489739128418e-01
1.799612221486768249e-01
1.407706132682733369e-01
1.950958730570846456e-01
1.671833606382051585e-01
1.932135505074938919e-01
2.122704998943163446e-01
1.626406281267236409e-01
1.799705564046689688e-01
1.650285439610570393e-01
1.753101534690131302e-01
1.473632806981868271e-01
1.101133518419601387e-01
1.786067260527488543e-01
1.946080295583669795e-01
1.510109536048389600e-01
1.802699875781854644e-01
2.349373074262075534e-01
1.883882178826752352e-01
9.761820069195437100e-02
1.607892482684292190e-01
1.455571021583637048e-01
1.277679946324496996e-01
1.776638191985284720e-01
1.974008830584352836e-01
1.777347080956133141e-01
2.275493172844562650e-01
1.475020450711781450e-01
1.489102682628526964e-01
1.931472184912763623e-01
1.986367900041159373e-01
1.905163915062075830e-01
2.633889282537893450e-01
2.219570689554757337e-01
1.599477687631178924e-01
1.368393480241820725e-01
1.577905633984073575e-01
1.798101468475010734e-01
1.216550124145214795e-01
1.765216590524687490e-01
1.314156675391586759e-01
1.445171778400435869e-01
1.761525149512408461e-01
8.409323120952194586e-02
1.386619901336416660e-01
1.658353691221918780e-01
1.846286074019189982e-01
1.982889235966922570e-01
1.680124189681464486e-01
2.408489784061202954e-01
1.844000283765581116e-01
1.661617740905967366e-01
2.221181767444022626e-01
1.954852658790855457e-01
1.394908647184820438e-01
2.377733777966000162e-01
1.661250250510875048e-01
1.492404583822235509e-01
1.569653269685886698e-01
2.101902470183176774e-01
1.457869674001130988e-01
1.217999873750841289e-01
1.487722756196490081e-01
1.885262105258789234e-01
1.508013003348196435e-01
1.338456242746133285e-01
1.646582973886552281e-01
1.655945159176326342e-01
1.990018917110774055e-01
1.370605037435552731e-01
1.837421838214368108e-01
1.703832832481566584e-01
1.281942467410317477e-01
1.106127345390177652e-01
2.111471920055123519e-01
2.336073596885626102e-01
1.542452733157233524e-01
2.143777265653170616e-01
1.143890658328245991e-01
1.746565718024157832e-01
1.898422303775078035e-01
1.841408006522442520e-01
1.273531347261496194e-01
1.326937256330893433e-01
1.808066705502824334e-01
1.564832163201117510e-01
1.166338074094710464e-01
1.945487533578216244e-01
1.548342869200496352e-01
1.648715153155535518e-01
1.806239175771224836e-01
1.932451546814490939e-01
1.538079229972026951e-01
1.662809512255307709e-01
1.487672777503803445e-01
1.486546051953610004e-01
1.527517923525465449e-01
1.041115354682915495e-01
1.592275243389167372e-01
2.111437743448050242e-01
1.692614820699418487e-01
1.329958027373550067e-01
1.487223336750957969e-01
1.937719889109530413e-01
1.782916030393835172e-01
1.680548273596969011e-01
1.683394486701672577e-01
1.512207538710299559e-01
1.698199939715436813e-01
1.354120520811648021e-01
2.132833034215764201e-01
1.983577177985580420e-01
2.382135577911412838e-01
1.829485148164167185e-01
2.074077199984003528e-01
1.975189209731524898e-01
1.651122215239411162e-01
1.880179345612305042e-01
1.209588386111590808e-01
2.703586775775193018e-01
1.543351614661787607e-01
1.953800533791536509e-01
7.946649039388375968e-02
1.906983360005369832e-01
1.323803665736704716e-01
1.306930711764380248e-01
1.636146246682983474e-01
1.745656914278015392e-01
1.947884673421640400e-01
6.233596240394945198e-02
1.481171504933627148e-01
1.837938897199364874e-01
1.366934175885035074e-01
1.644593013400026393e-01
1.545930662250611931e-01
1.465228669150064889e-01
1.986224578787414430e-01
1.473681315713974982e-01
1.764151603362051901e-01
1.680198422741341346e-01
1.014084598716635810e-01
1.314008944252691435e-01
1.406903901150826641e-01
1.367124903400736002e-01
1.841290777086896924e-01
7.868447083444607415e-02
1.752335317216875410e-01
8.380930813069653595e-02
2.061606045955954869e-01
1.324907974371853925e-01
1.555102120025821932e-01
1.070445865537976715e-01
1.822640272076796464e-01
1.904002277925656017e-01
1.540923238135292195e-01
1.901720162575202266e-01
1.937434716563757320e-01
1.096600156913609680e-01
1.276075483262957277e-01
2.741878539899289535e-01
1.389877336193876545e-01
1.842932356679511940e-01
1.514218078657449951e-01
1.894469944583079268e-01
1.508652436633610705e-01
1.291254306515838834e-01
1.836430349129614115e-01
2.099156949445841747e-01
1.369618693216807515e-01
1.092365197607705340e-01
1.624752207002302384e-01
1.872520478300998548e-01
1.730252819412498866e-01
1.910948948851682871e-01
2.004579621520861110e-01
1.813136602984855017e-01
2.133164878041498014e-01
1.863410758912209531e-01
7.951069948830991052e-02
1.706200940584494674e-01
1.537378793281050093e-01
1.443768700073633227e-01
1.771459149855445503e-01
1.500493414895345268e-01
2.000186641345180760e-01
1.234760743152492068e-01
2.058751380571948175e-01
1.919496407937231197e-01
1.411117178523682014e-01
1.690904887893793784e-01
1.344416569454551791e-01
1.895368458597204153e-01
1.591413478414551719e-01
1.821422041418827575e-01
1.744511079227777373e-01
1.841168035294913352e-01
1.562257892986735897e-01
1.443533506221683638e-01
1.750596352670754641e-01
1.514606516005869707e-01
1.941296673119268235e-01
1.935178693031502917e-01
1.886814752175496324e-01
1.999208381914741040e-01
1.439986856424866346e-01
1.178065427562842160e-01
1.298051041362668911e-01
1.467624706522201450e-01
1.746516474311192724e-01
1.912425892747933176e-01
1.637341325446186602e-01
1.889919311028052107e-01
1.225117060221236898e-01
1.594522814642687081e-01
2.077954591135267037e-01
1.653124302908963728e-01
1.438527552068080695e-01
1.883388639226950545e-01
1.443222609348140395e-01
1.895150536793153151e-01
1.804795673501757847e-01
1.558289731707418468e-01
1.726826338974660757e-01
1.921142764904288924e-01
1.520333118822918550e-01
1.802560964412123212e-01
2.083064912561667370e-01
1.873020632727957491e-01
1.693815411819059591e-01
9.953624330796628783e-02
1.462645946658085450e-01
1.605594197756090580e-01
1.666345137340385918e-01
1.898959574731975408e-01
1.514616805736750393e-01
1.483696163944614455e-01
1.079601153735438857e-01
1.677939091795792592e-01
1.318663945079379118e-01
1.320461340599194955e-01
1.794607369804452901e-01
1.639836217734682577e-01
1.958411068280838663e-01
2.231217562626852668e-01
1.810191167472794405e-01
1.369165577560806923e-01
1.577819273741170036e-01
1.742737938075151760e-01
1.374117878117431246e-01
1.909350365635873459e-01
1.740866309496027498e-01
1.276042409126603161e-01
2.288412665153600756e-01
1.903202618826753678e-01
1.967493593381277606e-01
2.595093321592116808e-01
1.489754978078963177e-01
1.708640709313158368e-01
1.572522634685924459e-01
1.477283089070624555e-01
1.613297163916058707e-01
1.483941647528581598e-01
1.525096896807554003e-01
1.787912797287845024e-01
1.346652013523907954e-01
1.568783052432536351e-01
1.300531234035133821e-01
1.941130934951615927e-01
1.844204975916454714e-01
1.247523317063041759e-01
1.937906941720939358e-01
1.580103226543769779e-01
1.365994135456958247e-01
1.773724728137722195e-01
1.966157398306336290e-01
1.872699078633104364e-01
1.904994501990131539e-01
1.766163980761348284e-01
2.043679497022594660e-01
2.045803591503272401e-01
1.146319402345170602e-01
2.118831650185484250e-01
1.871664593172681634e-01
2.183691132379408373e-01
1.782924482673706734e-01
1.730572536056342869e-01
2.140053117995535104e-01
1.633517587890764844e-01
1.438949063550580831e-01
1.751046895893750843e-01
1.793120503668887977e-01
1.593152810451101686e-01
2.058974447240871086e-01
1.241790466908696544e-01
1.811194416250145878e-01
1.853613464994623428e-01
1.883982503704828559e-01
1.814171823425567709e-01
2.131734605426345297e-01
1.614786602484628020e-01
1.862646378890531196e-01
1.950315622380003333e-01
1.859493678797434768e-01
1.306309652998152160e-01
1.503350652712924784e-01
1.404317136264126020e-01
1.334664476855778048e-01
1.165697538336871730e-01
2.040452196378055305e-01
1.670960816695696849e-01
1.667537643670584657e-01
1.838030769797569519e-01
2.023577772444014045e-01
1.969526917732764559e-01
1.542452733157233524e-01
1.871716041827085064e-01
1.612442381258460955e-01
1.892773241431768838e-01
1.792441381419394020e-01
1.339061131934613513e-01
8.677569059500456206e-02
1.858160791136924672e-01
1.579844880795917561e-01
1.863775309383299827e-01
1.622176466826203978e-01
1.488958993884352822e-01
1.568907631675529046e-01
1.776445994510140736e-01
1.584066242957078430e-01
1.872969184072417193e-01
1.968735710913733783e-01
1.898528508498884548e-01
1.527645442691891731e-01
1.031927359840665304e-01
2.037857346703049188e-01
1.378101473993638137e-01
1.699866141163965949e-01
1.786013239438943856e-01
1.527186447189023966e-01
1.688809457665456648e-01
2.024536554883979989e-01
1.060180756348927389e-01
1.716417541041437289e-01
1.752281663619896790e-01
1.715149699180074094e-01
1.600999832844536286e-01
1.875458196514045994e-01
2.060953383015657892e-01
1.306405935481507186e-01
1.724235531693238954e-01
1.911686134583305829e-01
1.932385031053058810e-01
1.979986429340669929e-01
1.492618095742272999e-01
1.273444252037734259e-01
1.543369254200115392e-01
1.388875189887812667e-01
1.566365700616643153e-01
1.677896462909984621e-01
2.025589414863588900e-01
1.774076416445495852e-01
1.335656700920253570e-01
1.780828317463374333e-01
1.237312228961400251e-01
1.295820742158184657e-01
1.524877505040649339e-01
1.704193708048933331e-01
1.760809278223405272e-01
1.670108238979537418e-01
1.848484769049036913e-01
1.865995318855766527e-01
1.515525976972185163e-01
1.904239309229751598e-01
2.264190638272793876e-01
2.096663159628633366e-01
1.435777253955166088e-01
1.660627721782930166e-01
1.585512317660686676e-01
1.622475971498715808e-01
1.204401626683875293e-01
1.802804610543944364e-01
1.813501520946374512e-01
1.232348903694173714e-01
1.465481502541479131e-01
1.868926054752364507e-01
1.839044308305801678e-01
1.823894149302418555e-01
1.945084764105331487e-01
1.644268151891310481e-01
1.721418717819460653e-01
1.688594108293273166e-01
1.691208802450319126e-01
1.488788478341120936e-01
1.551578622123770401e-01
1.664574936110057024e-01
1.599701856771389430e-01
1.849397982680329733e-01
1.996502917630778029e-01
1.883208936424125568e-01
1.767445787256747280e-01
1.833095373799551453e-01
1.593636060320022807e-01
1.474954302440210085e-01
1.375620178849885633e-01
1.936947056809685819e-01
1.701149785111510937e-01
1.585231554998927095e-01
2.377423248582317683e-01
1.990528993778184486e-01
1.897328284870809512e-01
2.131001094599014323e-01
1.791543234895698333e-01
1.788601106798068940e-01
1.903755324379972080e-01
1.377831736043617639e-01
2.057922689732549770e-01
1.713780797460913163e-01
1.262185081332063419e-01
1.633987240616079362e-01
9.470962446675912361e-02
1.567810305357397738e-01
1.105477989863175026e-01
1.599011342320864060e-01
1.486321882813399498e-01
1.719932219173188059e-01
2.086133824846001517e-01
1.390163243720508035e-01
1.285474785082669769e-01
2.223018851926212847e-01
1.663828930609270174e-01
1.102688370278883667e-01
1.832264110528285528e-01
1.802487098842675550e-01
1.523956574112617091e-01
1.540044201111641087e-01
1.080004290698752811e-01
1.752545889213479313e-01
1.911657102842809763e-01
2.027461778424139993e-01
1.250200852077796299e-01
1.781366690890990867e-01
1.958158969870282817e-01
1.948661915605498507e-01
1.390522281836865659e-01
1.502854173189689391e-01
1.287138414098194517e-01
1.901477251424239512e-01
1.522595389691332457e-01
1.750676098085932608e-01
2.039659519597307735e-01
1.903654999503032741e-01
1.692110991368735995e-01
1.279866881662883316e-01
1.701907182814466069e-01
1.795272894909203387e-01
7.368483751542953542e-02
1.893750765880213294e-01
1.664537452089689396e-01
1.839539685357749477e-01
2.389899179984809052e-01
1.824570699118339689e-01
2.050768386732215731e-01
2.054758597436148193e-01
1.653525234928565624e-01
1.123479139347409728e-01
1.800611795359827738e-01
1.904042334379028034e-01
1.200383486710734360e-01
1.722796439308922345e-01
1.624713988001076359e-01
2.482177488001866550e-01
1.118569100186732612e-01
1.546909656661910049e-01
1.730546076747714324e-01
2.312239639860536045e-01
2.542978773769846157e-01
1.419134348970487736e-01
1.753636600703885051e-01
1.964337218382752326e-01
1.574909117307470297e-01
1.947195996422124153e-01
2.217327528186388008e-01
2.077340882176486048e-01
1.740783991647276707e-01
1.253076831904991195e-01
2.064516569880652241e-01
1.324904666959128008e-01
1.823454630790593001e-01
1.247621804488971975e-01
2.215617962871192503e-01
1.983656188419899991e-01
1.462101325893172543e-01
1.551836600380056552e-01
1.736818035310534469e-01
9.738690223770163357e-02
1.398020188355530991e-01
1.628561979921414604e-01
1.998442899423480412e-01
1.884157796622503156e-01
1.314908560738103915e-01
1.853293013371057896e-01
2.095032972238755065e-01
1.913478385237112889e-01
1.852259997872351960e-01
1.817406106388261833e-01
2.036930535928149766e-01
1.660034959776339747e-01
1.491023187429618702e-01
1.799316759210114469e-01
1.530266384186234063e-01
1.852738837856122700e-01
1.507922968201000913e-01
1.952389738166857569e-01
1.437168572588234383e-01
1.867541350945884915e-01
1.786775782007907765e-01
1.362385747272583103e-01
1.309167625795453205e-01
1.533544398504318451e-01
1.521306600877778692e-01
1.359275308574297014e-01
1.968713661490255618e-01
1.905518175802853875e-01
1.797579632115002823e-01
2.076057238227804191e-01
1.482033269909379669e-01
1.762026773900515764e-01
1.964080342596616902e-01
1.810905568800080800e-01
1.789182109110925012e-01
1.697098203512723558e-01
1.237300101778373573e-01
1.338600298980168191e-01
2.030732810425206480e-01
1.484901899929127467e-01
1.871372438308753772e-01
1.804289639228500164e-01
1.683943149861306665e-01
1.547099649195615712e-01
1.752893902616960986e-01
1.745948334161084858e-01
1.346306205061864603e-01
1.199505184667941649e-01
2.321250136842536449e-01
1.348400165329621814e-01
1.986335560886800522e-01
2.048670384070874206e-01
1.361614017444026103e-01
9.595611513577750884e-02
2.352803597094634824e-01
2.011735761972204273e-01
1.520713838871188273e-01
1.726178453409374924e-01
1.842769558434156352e-01
2.246348979620051978e-01
1.462478371038287150e-01
1.547658602085562052e-01
1.748496512556130256e-01
1.327586611857896060e-01
1.712623202718077664e-01
1.304332922165940545e-01
1.727696923719577171e-01
1.462814257258742145e-01
1.779355048471984446e-01
1.089242631725255706e-01
1.831763956100758151e-01
1.123209768887818427e-01
1.869773487602515161e-01
1.995208983951215487e-01
1.124070798881575683e-01
2.402997272624816105e-01
2.154592140472573192e-01
2.033206020779516621e-01
1.510086384153055405e-01
1.256436429091536411e-01
1.912869453653911478e-01
1.814877772474119411e-01
1.458957813058532338e-01
1.976450804255591720e-01
1.551781476821361139e-01
1.924023154616634201e-01
1.800017930881949724e-01
1.761414534903451568e-01
2.037888950877118077e-01
1.863331380986892327e-01
8.156305984346090554e-02
1.838343871613687952e-01
1.347882003874474321e-01
1.664129170261503532e-01
1.737382868046779549e-01
2.095879302617049689e-01
1.816869570411654422e-01
1.660196655550407741e-01
1.684704957449412177e-01
1.251311040559812682e-01
1.732447104558332285e-01
1.762820920642980127e-01
1.914318468279816443e-01
1.538864189454898224e-01
1.699698933034596848e-01
1.935564925436210615e-01
1.505716555872709250e-01
1.896878476628671706e-01
1.246894540997800505e-01
1.604593521412880364e-01
1.844665808870331603e-01
1.447773610393596755e-01
1.756172651915903771e-01
1.917577373097856253e-01
1.472443608065532317e-01
2.289053200911439490e-01
1.748661883234490233e-01
1.890029190656150604e-01
1.739179528584600121e-01
1.375766440027064164e-01
1.826941012163842970e-01
1.623708901772715762e-01
1.389717845362383741e-01
1.862685332873752486e-01
1.563626794707033696e-01
1.647492880102845447e-01
1.588546685846949913e-01
2.040517242178339075e-01
1.782455564930387482e-01
1.707810548512043169e-01
2.015680403867463610e-01
1.480917201581632980e-01
1.964454447818297922e-01
2.163145479404420257e-01
1.799014314615305921e-01
1.896028471345516664e-01
1.682261146326027301e-01
1.108652371890457289e-01
1.478200345095501689e-01
1.781064246296750753e-01
1.378133813147996989e-01
1.387440139898217240e-01
1.794805447127600928e-01
1.768099185179607957e-01
1.760624798046137585e-01
1.602669341707496642e-01
2.246640032012692245e-01
2.042140447250631041e-01
2.084132104666878149e-01
1.166790822260281857e-01
1.636207617578975260e-01
1.278145924145519530e-01
1.503904460737430782e-01
1.586765459904881936e-01
1.611922749840459801e-01
1.891104835040096077e-01
2.096664997080779358e-01
2.083851709496116200e-01
1.588346771072792762e-01
1.927461394747069789e-01
1.799973832034993393e-01
1.491753758333516089e-01
1.795671989477796160e-01
8.689130307311643264e-02
1.366868027614600578e-01
1.642445032044861364e-01
1.730249879489065279e-01
1.556938469526585322e-01
1.682120764994579076e-01
1.576265524354312220e-01
1.561567011045781328e-01
1.059908813457468568e-01
1.804652719737305233e-01
1.632083272882027813e-01
1.895018240252284158e-01
1.579649008415344724e-01
1.804034968384939930e-01
1.799334766238871453e-01
1.376365081879384888e-01
1.803052666559779027e-01
1.720903863777039078e-01
1.988478029886664444e-01
2.125242887607328157e-01
1.321061819903661672e-01
1.910654956536745885e-01
1.031469466807948265e-01
1.642262756809031998e-01
1.984115551413196954e-01
1.219208549658219454e-01
2.041182032301662730e-01
1.746492954925997765e-01
1.329763624953557155e-01
2.343087151064082718e-01
1.986163575381851842e-01
1.796915209481539932e-01
1.412623154160428385e-01
1.691868447708202439e-01
2.367102280853714547e-01
1.677021468281054695e-01
1.592833093808394551e-01
1.859280901858255675e-01
1.592073858653293428e-01
1.066584643963324197e-01
1.696157795593080664e-01
2.086714459669565258e-01
2.035396263530628858e-01
1.707775636924679930e-01
2.146368440425021618e-01
1.825585340097859444e-01
1.589760139129907657e-01
1.614521641910187100e-01
1.998600552802827224e-01
1.793449040080759005e-01
1.734488146208832404e-01
1.841876924266330207e-01
1.605354961510556677e-01
1.524793349740320991e-01
1.381191700720592053e-01
1.982653307134114584e-01
1.921506212904660060e-01
1.808532683322710000e-01
1.510136730337308109e-01
2.593048605037893140e-01
1.597953704965675570e-01
1.807963808191743738e-01
1.883827790248915335e-01
5.792883384810920688e-02
1.561253909229662895e-01
1.629806669888012038e-01
1.173232193895046294e-01
1.238928451716674317e-01
2.001826750976078984e-01
1.483798693764128984e-01
1.228487314629091998e-01
1.792665918050033724e-01
1.633911170104056509e-01
1.653822167168073065e-01
1.956039285274755457e-01
1.938097669235503417e-01
1.678598369562678272e-01
9.455880640882696753e-02
1.570671585568561568e-01
2.471041059087610847e-01
1.897986092677115266e-01
1.887705916382174109e-01
2.076660289966412165e-01
1.931319308908996391e-01
1.072849987698418772e-01
1.771792096153603779e-01
1.562277737468775740e-01
1.325729315403805231e-01
1.343373264223828301e-01
6.862225309214409208e-02
2.007214160158810046e-01
1.439627083328787194e-01
2.041739882720321475e-01
2.111000429878799878e-01
1.204496806695942723e-01
1.855842661727820087e-01
1.792568533095391103e-01
1.542067970713105751e-01
9.208732325885193859e-02
1.507935095384027591e-01
1.786836785412901918e-01
1.753319823984611503e-01
1.629980125354677511e-01
1.712144362734306924e-01
2.493869929883203440e-01
1.758898328172335823e-01
1.803828438783057209e-01
1.603111432651758150e-01
2.241612395924903467e-01
1.409281931494206219e-01
1.858482345231777799e-01
1.132455459722905289e-01
1.698759260095812351e-01
1.295383061097936661e-01
1.796484510739446705e-01
1.812432123898588543e-01
1.505439835605670851e-01
1.717083433635480105e-01
2.058143551459465925e-01
1.695648453905960196e-01
1.421669297711787294e-01
1.825744095948493850e-01
1.921440432124654762e-01
1.675267436628473661e-01
1.749379224484073347e-01
8.488333555760618765e-02
1.484614522440779183e-01
1.490293351506579711e-01
1.655418545440170419e-01
1.745237607738090446e-01
1.448024238842435807e-01
1.344354831068130807e-01
2.193269034530658246e-01
1.665167698116647443e-01
1.688716482594827539e-01
1.665415386642052908e-01
1.527352185357813141e-01
1.870972976249731801e-01
1.516165042768307103e-01
1.869573572827221142e-01
1.918037838561303943e-01
1.401246754019211949e-01
1.687056160992597142e-01
1.949496118801334887e-01
5.204049850829051138e-02
1.523307218585614464e-01
7.888041671276369016e-02
1.900411896771174725e-01
1.441097779886604258e-01
1.978037260288374455e-01
1.980411248237032851e-01
1.466644977131181804e-01
1.557772305231992505e-01
1.807997984798248581e-01
1.488572026498786727e-01
1.669399717499118196e-01
1.787515172682105913e-01
2.050447567618221001e-01
1.567195861417758351e-01
1.005831866928019735e-01
1.322450566104862446e-01
1.567446489866597403e-01
1.908846168814761768e-01
8.916345943316628109e-02
1.839003884362000463e-01
1.797777341947721652e-01
6.803757587442760268e-02
1.938813908013798937e-01
1.330265616834367393e-01
1.397122776811556832e-01
1.417522168610503286e-01
1.675731209506068353e-01
1.738728985361603918e-01
1.568505597183502687e-01
2.144496811845897355e-01
1.479632087672371199e-01
1.892309836043750693e-01
2.066114050625174059e-01
1.720567242575725686e-01
1.785446569250552784e-01
1.794144331908000822e-01
1.366172000807637232e-01
2.047955247762729414e-01
1.942491751882471362e-01
1.866820702282439015e-01
1.342724276187254873e-01
1.592086353326749304e-01
1.805247686686470843e-01
2.016297787729968150e-01
1.180448235280664449e-01
1.312829667576806969e-01
1.898962147164411363e-01
1.553137883867066193e-01
1.571353280251059914e-01
2.402829329514588608e-01
2.157229986524953347e-01
1.716531463063120100e-01
1.613216316028456276e-01
1.859049750401027268e-01
1.704890102346325875e-01
1.586682407075841184e-01
2.192113277239968738e-01
1.057890923700597341e-01
1.455331050356107880e-01
1.447048919335429673e-01
1.708607635177941120e-01
1.671727034167815873e-01
1.695764213380925867e-01
2.703318875277318512e-01
1.945771971143130941e-01
1.612152063846679084e-01
1.143673838995482583e-01
1.792660773185161815e-01
2.284627881580831854e-01
1.263630788544105599e-01
1.536459332313597770e-01
1.779388490098199327e-01
1.216751876371517938e-01
1.492155425335113250e-01
2.050833800022360265e-01
1.201591795127114892e-01
1.743865031114637532e-01
1.487482784968960914e-01
1.646632217599517389e-01
1.555304239742554273e-01
1.777385667447788364e-01
1.903820737670685048e-01
1.942440303226931064e-01
1.590584787575153314e-01
1.471485560607561638e-01
1.128338097341838875e-01
2.156831994427079735e-01
1.348669903279642313e-01
1.633806435341966790e-01
1.610089340263129998e-01
5.694774474193309288e-02
2.292496953397744619e-01
1.349002482086234522e-01
1.899629877211737039e-01
1.995199061710763999e-01
1.656226656818944321e-01
2.010892004026345603e-01
7.161024399158577580e-02
1.655414870537015304e-01
1.249733404295056971e-01
1.248695243931479126e-01
1.412142109234082454e-01
1.730430684763177851e-01
1.720823383380434279e-01
1.242993630460205168e-01
9.849859743007982615e-02
1.822214718199575145e-01
2.035918467381634400e-01
2.077623482290391621e-01
1.478556810777718056e-01
2.387274931078309237e-01
1.609254034596006022e-01
1.227409097811005267e-01
1.394389383257248483e-01
1.655713272737102670e-01
1.933447813273687643e-01
1.685368277610450605e-01
2.279286408696634680e-01
1.905700451038683241e-01
1.910474886243491710e-01
1.510733534737482842e-01
1.708615352475817417e-01
1.838720181777944163e-01
1.991957796432188843e-01
1.292596381437078890e-01
1.533474942820021170e-01
1.489893154466699343e-01
5.570276078356073413e-02
1.138713821140981963e-01
1.525626082974440578e-01
1.641223493973029690e-01
1.711455318244361479e-01
1.242582776200151784e-01
1.723705610544357114e-01
1.691580702729424956e-01
1.377138649160087880e-01
1.800389831162192422e-01
1.422575529023788476e-01
1.775691536729482323e-01
1.703055590296571609e-01
1.418048047364663944e-01
2.163959103137358397e-01
1.410256516020353956e-01
1.666313165676456265e-01
2.190920035929480036e-01
1.737176338444896828e-01
2.233278816249821830e-01
2.056131541549461872e-01
1.480112030127429534e-01
1.683646952603226055e-01
1.365274221773233876e-01
1.730215335392131237e-01
1.667416371840317879e-01
1.604960644317543483e-01
1.688033317951749268e-01
1.396811144957155193e-01
1.540807846151892591e-01
1.754254719547816421e-01
1.758064124976499443e-01
1.859437820256744089e-01
1.584255868001491763e-01
2.004917712683891295e-01
1.370668245783690509e-01
1.577790609491103169e-01
1.559955565666086841e-01
1.566694237029651049e-01
1.707111581781646237e-01
1.693113505165229071e-01
1.832791091753165347e-01
1.885937920094420406e-01
1.839806850874765587e-01
1.587585330975116449e-01
1.946871502403269005e-01
1.350935849052348203e-01
1.422492476194747724e-01
1.437722748103169579e-01
1.579877587440705611e-01
1.451618294900072215e-01
1.535228974472602204e-01
1.684812632134935484e-01
1.741616357390967096e-01
1.864250841954344651e-01
1.426961526882450926e-01
1.545023695956615484e-01
1.563809437433292260e-01
1.773015471676444577e-01
1.839667204524175759e-01
1.634797924425583915e-01
1.617095177143710316e-01
1.597724758449885485e-01
1.982741872318456444e-01
1.840153761806959665e-01
1.761299142920051963e-01
1.548780917750036679e-01
1.344154181311978391e-01
1.354215333332149385e-01
1.806624305704644939e-01
1.723435137614615087e-01
1.164184212892678261e-01
1.388576052706866903e-01
1.184625866085298185e-01
1.783770078070574527e-01
1.419169995538140938e-01
1.536730907714627392e-01
1.715242306759137136e-01
1.927678581570262395e-01
1.765415035338264715e-01
2.329897553315731784e-01
1.597031671565218858e-01
1.268902805743437057e-01
1.930227494947303057e-01
1.842603820266504044e-01
1.125742145195545163e-01
1.883072597488535393e-01
1.543592688361172804e-01
1.689185032848854462e-01
1.629731701847276781e-01
1.098605551995888163e-01
2.043938210260876076e-01
1.028687564521533204e-01
1.340698669132507348e-01
1.637955034404967591e-01
1.544731541093824490e-01
1.635967278861016894e-01
1.641317204023948761e-01
2.129115501384148956e-01
1.788578322392595510e-01
1.574787477986774320e-01
1.511175258192452020e-01
1.961252504011099518e-01
1.655838586962090631e-01
1.563062696950510144e-01
6.737440270853767288e-02
1.023832281430259172e-01
2.181792677001226366e-01
1.638927413988540138e-01
2.052481626951703220e-01
1.970880384856172896e-01
1.601354093585314331e-01
1.943897402641141525e-01
1.845134726613650855e-01
1.418283608707042731e-01
1.653380443713103887e-01
1.798115800601181036e-01
1.153325239225750920e-01
2.019384339553198515e-01
1.500580877609536401e-01
8.234280096246493486e-02
1.330823467252457704e-01
1.608889116633918093e-01
2.076737830439014942e-01
1.411984455854735643e-01
1.923740921993726261e-01
1.563446724413779521e-01
1.466789033365785144e-01
1.465455410724416652e-01
1.650326966025659203e-01
1.836543168681146199e-01
1.460285188363741327e-01
1.843879379425743537e-01
2.164672769483786396e-01
1.818314542642838205e-01
1.555481002623082531e-01
1.342338778763405571e-01
1.891116227242264358e-01
2.131007709426171459e-01
1.230767592526262888e-01
1.499634957334592400e-01
1.711047036416175615e-01
1.923871748574015328e-01
1.647897119537446997e-01
1.902698789496071186e-01
1.657788123504815303e-01
1.856498264592119085e-01
1.842471891214927382e-01
1.937027904697288250e-01
1.608035068957178737e-01
1.649484678041517327e-01
1.403069138884802669e-01
1.102456483839659995e-01
1.984025516267138300e-01
1.345968848879692814e-01
2.000826809612590296e-01
2.039067492572144147e-01
1.903815225314247073e-01
1.703628140332966723e-01
1.865013384522171691e-01
1.481553327455458202e-01
2.347641827013831062e-01
1.876472837493565748e-01
2.063071965139897657e-01
1.817264622585526013e-01
1.627052329381513118e-01
1.710886810603824415e-01
1.664542596955698173e-01
1.630295799602663465e-01
1.921189436185386512e-01
1.293290938282325442e-01
9.912763073839414574e-02
1.607258929244039791e-01
1.771206683954460459e-01
2.288708127430254535e-01
1.787982620462571504e-01
1.680198422741341346e-01
1.642547194373946695e-01
1.562627220833974206e-01
2.054862597217379516e-01
2.184445590158929917e-01
1.919783785425579481e-01
1.713780429970483965e-01
1.957778617311305425e-01
2.001050243771942405e-01
2.041993818583023312e-01
1.951157542874852879e-01
1.396611230181861174e-01
1.685587669376218400e-01
1.838266698630377505e-01
1.932273681463811954e-01
1.563873380762288434e-01
2.046989850496174768e-01
1.667769162618242262e-01
2.081412308257313271e-01
1.437316671217558905e-01
1.897845711346235476e-01
1.090345470399824990e-01
2.090351144612441203e-01
1.516091544689288639e-01
1.947652419491987530e-01
1.499563296707719928e-01
2.135724448638711692e-01
1.039616361364323893e-01
1.317996950014048707e-01
1.913145438940091481e-01
2.188770217121600581e-01
2.005841216044927933e-01
1.417922733139675984e-01
2.185550633775505958e-01
2.395589768743207060e-01
1.744928915806553960e-01
1.605507837514323910e-01
1.657634880010618872e-01
8.579879087938024895e-02
2.012020934519114235e-01
1.939368083528734132e-01
1.817433300676611907e-01
1.467368933208490489e-01
1.269614267146152997e-01
1.536546060046930506e-01
1.539591452946069694e-01
1.619866422207678625e-01
1.658421309454638504e-01
1.878385992487210387e-01
1.392456383782700868e-01
1.686204318258432977e-01
1.833726722297797096e-01
1.780608925697606537e-01
1.334820660273408066e-01
1.246630682894647180e-01
1.532259284595056670e-01
1.651641479166983117e-01
1.807401915378932244e-01
1.942344020743576039e-01
1.560432200708419259e-01
1.658208900006457043e-01
1.850911675614952401e-01
1.612540501193961973e-01
1.579773587659474288e-01
1.914600700902155950e-01
1.854383724861463634e-01
1.330892187955896588e-01
2.020915304536856638e-01
1.773755597331501122e-01
1.421205892323769149e-01
2.372641831059922879e-01
1.522141539054473469e-01
1.512895848219386608e-01
1.903011891312189618e-01
1.386369272888714477e-01
1.928729604098862183e-01
1.399239521483650606e-01
1.336943652281661343e-01
1.511285137820550517e-01
2.061667416852515089e-01
1.323991820818264387e-01
1.413507336050088270e-01
1.730265314085954742e-01
1.464327582702935615e-01
1.696571957268133701e-01
1.827852020851423731e-01
1.666679553599124120e-01
1.885797171272542982e-01
1.718741182805842982e-01
1.848696076026499213e-01
1.481586401589538582e-01
1.491134537019433992e-01
1.817044495840036689e-01
1.632452600728129255e-01
1.769862036601352884e-01
1.104857666077805334e-01
1.481900973367373808e-01
1.504963935544765263e-01
1.343469546707183326e-01
1.524438354019821418e-01
1.119584108655544696e-01
1.805676547976418078e-01
2.089468432685066546e-01
1.791284521657416917e-01
1.675285811147659842e-01
2.228946839479704067e-01
1.547372694558362127e-01
1.549149878106845790e-01
1.512859834160735772e-01
1.518153533293116197e-01
1.890607620537139155e-01
1.774373348683866425e-01
1.422561564388615807e-01
1.920386837163050586e-01
1.364201517312721990e-01
1.744780817177797871e-01
1.941990862474085588e-01
1.706571738392312909e-01
1.629314600249927025e-01
1.371202209327293531e-01
2.135310286964795523e-01
1.919553368949209471e-01
1.402434115482265042e-01
1.710721807417030504e-01
1.545950506731514906e-01
1.649102488031530811e-01
1.609442557167994892e-01
1.236243199404043480e-01
2.030896343650283598e-01
1.790339336363331313e-01
1.490274609495827463e-01
1.881774988904680868e-01
2.051365926113817295e-01
1.844353809525500765e-01
1.318784481928787500e-01
1.531837405622127335e-01
1.756591223476107189e-01
1.704729509044682345e-01
1.858732973680616851e-01
1.280848448506048953e-01
2.287319748720619828e-01
1.922565687712562976e-01
1.225237597070645279e-01
1.894006171704631925e-01
1.257615338276991679e-01
1.421600209516782343e-01
2.276203531777127864e-01
1.849618844406677454e-01
1.752605790147754306e-01
1.998334857247527907e-01
1.734422732919256305e-01
1.598377053899184830e-01
1.612043286689868182e-01
1.324959790517823421e-01
7.711194268733834178e-02
1.002441033057266395e-01
1.847450651079043382e-01
1.905202501553731054e-01
1.218525017524143550e-01
1.585244049672382971e-01
9.044772811478196672e-02
1.220937224474027971e-01
1.079100999309048348e-01
1.786211684252521081e-01
1.380270769791422936e-01
1.179787487551493541e-01
1.791126868278070106e-01
1.426009359270210552e-01
1.626649192418767598e-01
1.963559608707328152e-01
6.199460057655414857e-02
1.909785106772687868e-01
1.990995339089067784e-01
1.663436083377973773e-01
1.871093145608710984e-01
2.168604549214023791e-01
1.681867564112735636e-01
1.027079426555701502e-01
1.947600603346018033e-01
2.072754602053237249e-01
1.458731806466175840e-01
2.077172939066258550e-01
1.615502473772494341e-01
1.516494681652602594e-01
1.313477553142092802e-01
1.870668694202777260e-01
1.800105393596140857e-01
1.231208213509944471e-01
1.211541965048468228e-01
1.754519312631828143e-01
2.775472674311458832e-01
1.437687101536084811e-01
1.544328404130510535e-01
1.025385663327824659e-01
1.549989593657983278e-01
1.289752373273813646e-01
1.711037849156582524e-01
1.973062175328550438e-01
1.761870222992456547e-01
1.849252823974438797e-01
1.733447780902679369e-01
1.759745026041059646e-01
1.788021206954226727e-01
1.979919546089377036e-01
1.801717206466264543e-01
1.275358509503803361e-01
1.701475014110656048e-01
1.386730883436939621e-01
2.007318159940041369e-01
1.839824490413093372e-01
1.749788241293117608e-01
1.637272237252318519e-01
1.774510790091881063e-01
1.886879797974643225e-01
1.587476186327876349e-01
2.095408914912013643e-01
1.517578043335561233e-01
1.798866583476410597e-01
8.068380232566596533e-02
1.589468351755840558e-01
1.212834428765745542e-01
1.646735849890319514e-01
1.580651522211837801e-01
1.388687402296682194e-01
1.607682278178117485e-01
1.549629453070338059e-01
1.300413637109159026e-01
1.876652907786819924e-01
1.558875878886283317e-01
1.608897201422223588e-01
1.911467110307967232e-01
1.819472504876102903e-01
1.113511329887160173e-01
2.615059442214260343e-01
1.641425613690898899e-01
1.515292620572381566e-01
1.890614602854157056e-01
1.729061048063158523e-01
1.579429249160284598e-01
1.707089164867738873e-01
2.350524054177185462e-01
1.583596957723329979e-01
1.302633646581625726e-01
1.564912643597153874e-01
1.552315440364964161e-01
1.515671135678076098e-01
1.533287890208612225e-01
1.792597564837024038e-01
1.734996385424665277e-01
1.592996994523900867e-01
2.120488296883422663e-01
1.942708571215234770e-01
1.848916937753983802e-01
1.627297077983484996e-01
1.368712829395235531e-01
2.151444217753351040e-01
1.453606050445159781e-01
1.615087209627290576e-01
1.539420202421979411e-01
1.870784821168172130e-01
1.580909867959690018e-01
1.616034967354380569e-01
1.439545132969897168e-01
2.015851654390417025e-01
1.529237043590683243e-01
1.765028802932988583e-01
1.741135679955050364e-01
1.588635986013287038e-01
1.824829044866191907e-01
1.317719862256581109e-01
1.787824232103503164e-01
1.555123801958870899e-01
1.609846429111030375e-01
1.636276705772843343e-01
1.601369528182203794e-01
1.547451704993818566e-01
1.898867334642773130e-01
1.804505723580405174e-01
1.464955991277747671e-01
1.973468619704590310e-01
2.042830961702293280e-01
1.788630873519423403e-01
1.605746338780136284e-01
1.615240453121487008e-01
1.898962882146406628e-01
1.669293512775311683e-01
1.366905879125397405e-01
1.303886788826957854e-01
2.091207029741326551e-01
1.287185820359582067e-01
1.646395186295421809e-01
1.325058277943753637e-01
1.354220845688587360e-01
1.324590830162151178e-01
1.974658553601784661e-01
1.661807365949243831e-01
2.046066347135138130e-01
1.868697108236574422e-01
1.869622816540186250e-01
1.579215737240247108e-01
1.608847957709258480e-01
1.648288864298024237e-01
1.435230795739244058e-01
1.927895033413733472e-01
1.905474076954760676e-01
1.795905713368028955e-01
2.038515154508786509e-01
1.602060777613587561e-01
1.307788801835840786e-01
2.146076653051522953e-01
1.130571336469756716e-01
1.347521128305970706e-01
2.083244982854921545e-01
1.730848153852093674e-01
1.685863287171969205e-01
1.631229960186146855e-01
1.260883430354624579e-01
1.643412266763562002e-01
1.817911405680661119e-01
2.193001869013642136e-01
1.375745493073736725e-01
1.297467099125242385e-01
1.051966978541258868e-01
1.734642492174884865e-01
2.353789941313380041e-01
1.765126922869058035e-01
2.208654387386559392e-01
1.702767477827364928e-01
1.666841249373192113e-01
1.803897526976925292e-01
1.634025092125739320e-01
2.191046452625187158e-01
1.950600059946054898e-01
1.784252960449066450e-01
8.898228666873819748e-02
2.663700103338442204e-01
1.683173624975324856e-01
1.670552167377081787e-01
1.395374257515413774e-01
1.783593682681612336e-01
9.969694685742069851e-02
2.045885174370596360e-01
2.604449259545162931e-01
1.398043340250296751e-01
1.579428146687860135e-01
8.594167114472384128e-02
1.789430532617188874e-01
1.241504191891635855e-01
1.765604660381541180e-01
1.694038110997553304e-01
1.276424231647297347e-01
1.774356076635967838e-01
1.687622463691695884e-01
1.701251947441733137e-01
1.726363301077071810e-01
1.112792886165721029e-01
1.366556395760198939e-01
1.821338621099357624e-01
1.701925924825218317e-01
1.381251969145296243e-01
2.022402170672421562e-01
1.815368739642053697e-01
1.218188396322830158e-01
1.765266936708940193e-01
1.686320812714257045e-01
1.526480498141609132e-01
1.831503037919901544e-01
1.760237830660571490e-01
1.735319776971664396e-01
1.602117003644707438e-01
2.002064884751462159e-01
1.833904220158046883e-01
1.911826148424324856e-01
1.947729959964590307e-01
1.908437519496146706e-01
2.043185589932363655e-01
1.348379218377431243e-01
1.250897981356047239e-01
1.476902369021217964e-01
1.608312156714646335e-01
1.718175615088739505e-01
1.283765219767474264e-01
1.628579986951308456e-01
1.874173450095213411e-01
1.496986454061470795e-01
1.426154150485672290e-01
1.768804766736593592e-01
2.560949421550162697e-01
1.539613869859977058e-01
1.846803867985045144e-01
1.707827453069512558e-01
1.959891319589814884e-01
1.489010075049463921e-01
1.299156819959534914e-01
1.244008638930154120e-01
1.545937644567629832e-01
1.687437248532432932e-01
1.921570891214514631e-01
1.242099526331230663e-01
1.678098582626716961e-01
1.841840175227389409e-01
1.717114302829259032e-01
1.488499998381485057e-01
1.523897408158632061e-01
1.636890414731624332e-01
1.390277900724186111e-01
1.391455339947924585e-01
1.735413119531585835e-01
1.893059883939258725e-01
1.701359254636827245e-01
1.538098339473208398e-01
2.153698403833459452e-01
2.324259883174022434e-01
2.206477006799332230e-01
1.896783296615467407e-01
1.629326359942524505e-01
1.894256432663041778e-01
1.483929152855125722e-01
8.658915247076492960e-02
1.710840874304722092e-01
1.958934742092424131e-01
1.943368951453976479e-01
2.434315539023828023e-01
1.404929742752756283e-01
1.563532349675824662e-01
1.878276480349541089e-01
1.638699202453608450e-01
1.343822337486244578e-01
2.056457138039604615e-01
1.364464640435016918e-01
2.134784775699927195e-01
1.803334531692826204e-01
2.396465130863134618e-01
2.365174793734468039e-01
1.301372052057558903e-01
1.928802734687451448e-01
1.359252524169960452e-01
1.441743460509314900e-01
1.746437463875736285e-01
1.279788606208285273e-01
1.886007375778717687e-01
1.481985496158131355e-01
1.468117878631574058e-01
1.529852590001610224e-01
1.697252916969773651e-01
1.819088109923541197e-01
2.052628255619310949e-01
1.441856647552413051e-01
1.685221281453550546e-01
1.355974509850739196e-01
1.713379130459316002e-01
1.629206558073974520e-01
1.474817963504619911e-01
1.620820059781635791e-01
1.486650419226407394e-01
1.885340380712250408e-01
1.147285534592583645e-01
1.412261176121774042e-01
1.604061395321423333e-01
1.802802405601369173e-01
1.914627527701213694e-01
1.700432076371498624e-01
2.066599872927099568e-01
1.784382317068775592e-01
1.086019740965866731e-01
1.177065486199353472e-01
1.430891101670113130e-01
1.701110831129426515e-01
1.524936670994065935e-01
1.567952156649425888e-01
1.620653586632556653e-01
1.636855870635258725e-01
1.702143846628132451e-01
1.291489132878496093e-01
1.662881907861901709e-01
1.905370812154387750e-01
1.721995677738732411e-01
1.531094707535203270e-01
1.941557958789417171e-01
4.944829476369250187e-02
1.890690673366179908e-01
1.469381678098216071e-01
1.513899831976459609e-01
1.235598621252620433e-01
1.830049613409983067e-01
1.709948975117185910e-01
1.460201400553842177e-01
1.151039448972142054e-01
1.435461579706611701e-01
1.498691609492652788e-01
1.916445870172083232e-01
1.493007268069277416e-01
1.581113090146573086e-01
1.345246730254530121e-01
1.658667160528466411e-01
1.847585152563624433e-01
1.789175494283199441e-01
2.060191575427552380e-01
2.031634999343623349e-01
2.222339729676718889e-01
1.768957642740360825e-01
1.537506312447476375e-01
1.513644793643607045e-01
2.035987923065931682e-01
1.750070106425596350e-01
1.300230994382900462e-01
1.918838967621923075e-01
1.350949446197091675e-01
1.316566309907329924e-01
1.187630467550206959e-01
1.364194167504138022e-01
2.247174730536016796e-01
2.091908568904727872e-01
1.618864275901614747e-01
5.652325658729751012e-02
1.569651432233740707e-01
1.906677607996698498e-01
1.668924552419639440e-01
1.642318247858156610e-01
1.638262991355077247e-01
1.253516350416248315e-01
1.488727474935558348e-01
1.304777218052777243e-01
1.560299536674847332e-01
1.410113194766609013e-01
2.146914898642080516e-01
1.915122169772303096e-01
1.465681784807202348e-01
1.379089288172963279e-01
1.787507822873521945e-01
1.750790020108752287e-01
1.377447708581485131e-01
1.860228292096053337e-01
2.273915904071373006e-01
1.723583971223661138e-01
1.450322523769500549e-01
1.906318937371906941e-01
1.931781979316156139e-01
1.277593953573159524e-01
1.601420241856885696e-01
2.281210955892447600e-01
1.614714206876897151e-01
1.932807277515848909e-01
1.758480491594127670e-01
1.623065426091443442e-01
1.347581396730674896e-01
2.070326960507600234e-01
1.315290750748090431e-01
2.029618212059176585e-01
1.535751545814036945e-01
1.676670147463710236e-01
1.725555557189863976e-01
2.189867543439163455e-01
1.597394752075160795e-01
1.292921242945794802e-01
1.407594048112059681e-01
1.799055473538828664e-01
1.484489943196649619e-01
1.351811211171707328e-01
1.791280111772266537e-01
2.399668912122479014e-01
1.289762295514265134e-01
1.894209761383081059e-01
1.865122529169411791e-01
1.695520199758675517e-01
2.529437120222155500e-01
1.397721051173448359e-01
1.771709778305421423e-01
1.532359976963562076e-01
1.843830503203207627e-01
1.676682274646736914e-01
1.597865139780196841e-01
1.745867118784190097e-01
1.131936563285762531e-01
1.912182246617248893e-01
1.373213116766009989e-01
1.437866069358051391e-01
1.897081698816691642e-01
1.534771448931451232e-01
1.772077636189806071e-01
1.619367737741868041e-01
1.748838278623452425e-01
1.856218971892076297e-01
1.673842308878192853e-01
1.881535385167580898e-01
1.586973091978052253e-01
1.711532123736105859e-01
1.770075916010682704e-01
1.503569676988263382e-01
1.633622322653991432e-01
9.185282763814939244e-02
1.914364404578918766e-01
1.866243007382308861e-01
1.803183860630497293e-01
1.721010435991274790e-01
1.792302102560370258e-01
1.606588259273848962e-01
2.053672295829755967e-01
1.854590254463346355e-01
1.443521379038656960e-01
1.905799305953905787e-01
1.121832047399493604e-01
2.097589235422674392e-01
1.213698398682936386e-01
1.957745910667654243e-01
1.484421589982503065e-01
1.496027671621504851e-01
1.982118608609653165e-01
1.776906827464017624e-01
1.365290023860552537e-01
1.390509052182551386e-01
1.266683531250691885e-01
1.615200396668114990e-01
1.382277634836555080e-01
2.062859923182145394e-01
1.723513045577647063e-01
1.743802190256928952e-01
1.355357125987666222e-01
1.387158274765170063e-01
1.912904365241274718e-01
1.772851203470509063e-01
1.576539304697917032e-01
1.943543509390792678e-01
1.648289966768743398e-01
2.016543638803796057e-01
1.886443586877248890e-01
1.464013745905958785e-01
1.904552411045870031e-01
7.791241026461648289e-02
1.554753739131911061e-01
1.687981869296208970e-01
2.193006646389221714e-01
1.375886241895614148e-01
1.295030270320012278e-01
2.169810285198536803e-01
1.855964668538945261e-01
1.951260807675225806e-01
1.471329744679223950e-01
1.798947431364013028e-01
1.905230430824076393e-01
1.220012251151274540e-01
1.117417385289627418e-01
1.900701479202098199e-01
1.950651141111165998e-01
1.422009961306685000e-01
1.850204991586679171e-01
1.542056211021645140e-01
1.344723423933373851e-01
1.852638880468475691e-01
1.557432744107813960e-01
1.268668714361638195e-01
1.168762408226484695e-01
1.653916244708852901e-01
1.623638711106423216e-01
6.810449587533184967e-02
1.949963934073366545e-01
1.372976085460777540e-01
1.304798532495397012e-01
1.900629818575225727e-01
1.682937328650950803e-01
1.656163815961235741e-01
1.910886842975969557e-01
1.195250013389568267e-01
1.027182691357211297e-01
1.853219882782468630e-01
1.943331834924038048e-01
1.772429691987440492e-01
1.649567730870558080e-01
1.790143463982758476e-01
1.649444989078574508e-01
1.408239728734770324e-01
2.353252302866053469e-01
1.874197704461266767e-01
1.925458939588224894e-01
1.397552373082362465e-01
1.845767177582047225e-01
1.285689766963287184e-01
1.936497616057977211e-01
2.335177287813507974e-01
2.040385680617191611e-01
1.247106582956121201e-01
1.230504469403967960e-01
1.948139711754492964e-01
1.969984443273915531e-01
1.656869765008650575e-01
1.709257725685802143e-01
1.576808307665942266e-01
1.464668981279828586e-01
1.549622103262890960e-01
1.463053126014983718e-01
2.503925569547504892e-01
1.957654405558741928e-01
1.384778039480352163e-01
2.130389590582808523e-01
1.760653462296204452e-01
1.647858165555362575e-01
1.785531092041310330e-01
1.714097206689757513e-01
1.619889206612015187e-01
1.974603797533518446e-01
2.065052370875832821e-01
1.861333703202490142e-01
1.892925749945106872e-01
2.081238852790647798e-01
1.782110123958773329e-01
1.585618889873785520e-01
1.257141275667663649e-01
1.622930924606862391e-01
1.275899455363287416e-01
1.223736766299339251e-01
1.558832147529756185e-01
1.057738047696830108e-01
1.886877960523065667e-01
2.043274890098700780e-01
1.790021457171633301e-01
5.539131267414632021e-02
2.663013631281501148e-01
1.697197793409941369e-01
8.781296898246182536e-02
1.494274374949782214e-01
1.855616655135463589e-01
1.925079689500535096e-01
1.570677097924999543e-01
1.603509057258634130e-01
1.790720791392459432e-01
1.690184974211206281e-01
1.750243561891693389e-01
1.929580344361738753e-01
1.924471860388621280e-01
1.427202600581267689e-01
1.139405070572365730e-01
1.875334719742340894e-01
1.650327333516088402e-01
1.631406723065538245e-01
2.452343147815554403e-01
1.833874820925984750e-01
1.469658030874825272e-01
1.833450737011048659e-01
1.829917684358406404e-01
1.951681951667296744e-01
2.114602203234881017e-01
1.853770750883541041e-01
1.315680658057090113e-01
1.292239548264433324e-01
1.851060509223998451e-01
1.948585477603046456e-01
1.814935835956248411e-01
1.634569345400223028e-01
1.465005969971571176e-01
1.843712171296374436e-01
1.727128416077903239e-01
1.817507166246059569e-01
1.768784554764692984e-01
2.028646934945754765e-01
2.098591014237740637e-01
1.925928592312402543e-01
1.948695724721574152e-01
7.011797574671163602e-02
2.055886057966063163e-01
1.912486161172637367e-01
1.735242603989490817e-01
1.782674956695018409e-01
1.427137922271413117e-01
1.849179693385849532e-01
1.774090013590239323e-01
1.135371128511906136e-01
2.069460418157405002e-01
1.235077152382473287e-01
1.884609809808353020e-01
1.797416833869647235e-01
1.540221698971890874e-01
1.717054034404554841e-01
1.529849282587747439e-01
2.305754169378815277e-01
1.319081414167158073e-01
1.975812105949898978e-01
9.020231802935541054e-02
1.980194428904269444e-01
1.568903221790378666e-01
1.106672701135948955e-01
1.530270059090526047e-01
1.270301474183952450e-01
1.899869480948837008e-01
1.846617550355631465e-01
1.622950034108043837e-01
1.601050546519218187e-01
2.043500896691057278e-01
1.633327227866629983e-01
1.967279713970810917e-01
1.420374261560937157e-01
1.190739436287913122e-01
1.611864318867901602e-01
1.502882102460034730e-01
2.151858011937974879e-01
2.069358255828319670e-01
1.406656947606279573e-01
1.266245850190443889e-01
1.803087945637571465e-01
1.885887206419738504e-01
1.703183109464134759e-01
1.946110797287019523e-01
2.037189984146152710e-01
1.273466301461212424e-01
1.683149370609271500e-01
1.373049583539796004e-01
1.858216649676478482e-01
1.822988285480278137e-01
1.716852282178251698e-01
1.595009739414763317e-01
1.769130730716597100e-01
1.368390907808816337e-01
1.576641834517431562e-01
1.290290379212137850e-01
1.375389762372378755e-01
1.670304111360110255e-01
1.958301923633598562e-01
1.772735811486541024e-01
1.607409967796229466e-01
1.781910576675045377e-01
1.528819574502904288e-01
1.278873187636691000e-01
2.089890679148993513e-01
1.584283062290410271e-01
1.548085993414360928e-01
1.564839880498993807e-01
2.164233618462390041e-01
1.775545275552303792e-01
1.420781808408264624e-01
2.051027834951355544e-01
1.874751879976201963e-01
1.873439939267882437e-01
1.995376559572150654e-01
1.782957189318494784e-01
1.644457041954865417e-01
1.658036914502645232e-01
1.902619044080893218e-01
2.285894988460768218e-01
1.486920524665720222e-01
1.770119647367209836e-01
1.686022043022603611e-01
1.497559371586021371e-01
1.633386026330754248e-01
6.440743225959977281e-02
1.443484997489576926e-01
1.555044791523414460e-01
1.729381867177721688e-01
1.337696640100602963e-01
2.085600963773686090e-01
1.759696884798813699e-01
2.144448670603651408e-01
1.680238846685142562e-01
1.912035250458075097e-01
1.842273078912057827e-01
1.049667223652477333e-01
1.405455988997346140e-01
1.770292735343446111e-01
1.587025275614450948e-01
1.761141122050275953e-01
1.826507373498316156e-01
1.771911898022153764e-01
1.991800878033700428e-01
1.855915057335550955e-01
1.941781025459476950e-01
1.066572516780297519e-01
1.737618796879587535e-01
1.765052322318751976e-01
1.319866741140458544e-01
8.268967514584346645e-02
1.844730119689756975e-01
1.533569020360801005e-01
1.407836224282164039e-01
1.370165518924295611e-01
1.410856627834391475e-01
1.616745693777374981e-01
1.386145838728225499e-01
1.589947191740748167e-01
1.610493212206165481e-01
1.319110445908791007e-01
1.743517385201585057e-01
1.412186943061897182e-01
1.253787925818414806e-01
1.494733370452649979e-01
1.914511400735818825e-01
1.758492618776585914e-01
1.817763307051336596e-01
1.506537529413662924e-01
1.057067377726070845e-01
1.361182951211503678e-01
1.577133169174658178e-01
1.860397705167429194e-01
1.606979636544565437e-01
1.734413545658526346e-01
1.554550516943891125e-01
1.400018233630362374e-01
2.080555688147569526e-01
2.101475446344238662e-01
1.924300977354960196e-01
1.984710885852791762e-01
1.678447331012193899e-01
1.511398324861374931e-01
1.528196310794101009e-01
1.800491258510419357e-01
1.900489437244914370e-01
1.657038810590165667e-01
1.791499136047605134e-01
1.382476079648995437e-01
1.374870130954377601e-01
1.861885306284420949e-01
1.329091117532925637e-01
1.632055343611682474e-01
1.745349324817198067e-01
1.553416074095821386e-01
8.693723937244612898e-02
1.906780505307779094e-01
1.519039185143356008e-01
1.239109991971645286e-01
1.976202380749327858e-01
1.481390529210102613e-01
1.213829225264362321e-01
1.821953065038997011e-01
2.157870154791226014e-01
1.763222955135006487e-01
1.344752455673869918e-01
1.413449640058388468e-01
2.023268345532187595e-01
1.380272239753139729e-01
1.510177154281109324e-01
1.428379672314576965e-01
1.807973362941766027e-01
1.698021339383330996e-01
1.510370086737111706e-01
2.210145295916845498e-01
1.179428449436272786e-01
1.675322560187169074e-01
1.524920133927025745e-01
1.853628899591512891e-01
1.728997839715020746e-01
1.510937124416500410e-01
1.789401868367122006e-01
1.591305803729028412e-01
1.841229406190905138e-01
1.821283130050233012e-01
1.623725806330185151e-01
1.750610317305927310e-01
1.197974219683146657e-01
1.604427783245228056e-01
1.636776492709941522e-01
1.891408382106192221e-01
1.750014615375903304e-01
1.615366869816625695e-01
2.102488617362041623e-01
1.636258331253657161e-01
1.811577341240990791e-01
1.278318644631326606e-01
1.967644631932898847e-01
1.454800026735938445e-01
1.350384980950138925e-01
1.413555109801336584e-01
2.023712273928595096e-01
1.712312673334963620e-01
1.828755679731557393e-01
1.903442590054282846e-01
1.505057278104686702e-01
1.612450833537195649e-01
1.662996932356008983e-01
2.310776293109597646e-01
1.764000932299722990e-01
1.221732841178209128e-01
1.480334361815494049e-01
1.818277426112899775e-01
1.616337411949189118e-01
1.355129649434729799e-01
1.495044267326193221e-01
1.524409322278188483e-01
1.753545463086538803e-01
1.710662641463613909e-01
1.603239686799042829e-01
2.012308312007462519e-01
1.605890762505168823e-01
1.670011589006321628e-01
9.608264207861338946e-02
1.791111433681749077e-01
1.204495704224655128e-01
1.032848658259126751e-01
2.058317374414855294e-01
1.817089697158280615e-01
1.599806591534616018e-01
1.211695208543233093e-01
1.230672780004624656e-01
1.594001713262969133e-01
1.559754548420642095e-01
1.277437402665100308e-01
1.943403495550910520e-01
1.335763273134489282e-01
1.682909766872171531e-01
1.340470825088004858e-01
1.947215105922168732e-01
1.687189192515461400e-01
1.739553633806281141e-01
1.383111470540825394e-01
1.744045836389886972e-01
1.797176495151688869e-01
1.378940822054346427e-01
1.613075567207715721e-01
1.860269083529146883e-01
9.973009449095115997e-02
2.250970538821093214e-01
1.562610683765797148e-01
1.837688268749388953e-01
1.787517377623544235e-01
1.908077746400067554e-01
2.000898102749033569e-01
3.195386676040925522e-01
2.105980511090024265e-01
1.570364363599310309e-01
1.726872642764192278e-01
9.638041954531217925e-02
1.768485785073607985e-01
1.537260093882650835e-01
1.840604305029955867e-01
1.385019113179168926e-01
2.026385031567770056e-01
1.875953206075564594e-01
1.332912282654206138e-01
1.337388683149356439e-01
2.379298184575304731e-01
1.393965299342880826e-01
1.857997257910710687e-01
1.533489274945623038e-01
1.440241527268426580e-01
1.748699367253720993e-01
2.552292817817942705e-01
1.740061138041255617e-01
1.820579018453827302e-01
1.888353801947459942e-01
1.709138291306544488e-01
1.667809219071614280e-01
1.589278726712564094e-01
1.557224744544782880e-01
2.327221488262694038e-01
1.759997859433042322e-01
2.031426264799165438e-01
1.757745143314650704e-01
1.523927909861413355e-01
1.552414662771752774e-01
2.060711941826411930e-01
1.485626590987294549e-01
2.305699413310549062e-01
2.119234052167939808e-01
1.900934100622180267e-01
1.428204011906473170e-01
1.698720306113727929e-01
1.882753615825549787e-01
1.581455591194753652e-01
1.659839822377762175e-01
1.879233057846931843e-01
1.846176561881520684e-01
1.827298212826917734e-01
8.947450330310857680e-02
2.086494700413368264e-01
2.093420791877633746e-01
1.485456075444062662e-01
2.732343266633847634e-01
1.779668885268392842e-01
1.705378497081255773e-01
1.473808467391108934e-01
1.592917616599152097e-01
2.011774348463859496e-01
1.368509239716786396e-01
1.906670625679680597e-01
1.271380425982897577e-01
1.234344376536000709e-01
1.953872194418408981e-01
1.925881921032441824e-01
1.590326441827301096e-01
1.576434937426256511e-01
2.118635777804911413e-01
1.575587137085676659e-01
1.724702979474841413e-01
1.840711244734620777e-01
2.050432133021331538e-01
1.649448663982866492e-01
2.134817849836281312e-01
2.588398381585648167e-01
1.515330839573607591e-01
6.569497160569426342e-02
1.700178140508796787e-01
1.840258129078620186e-01
1.679379286651965231e-01
1.631221507906275292e-01
1.721788780646420491e-01
1.866905960052918090e-01
1.258919561686298039e-01
1.874061733014968922e-01
1.999293272195927784e-01
1.557603627140906610e-01
1.418740031776906108e-01
1.708941683946250123e-01
1.471403242758242413e-01
1.460574770794664801e-01
2.039569851941678280e-01
2.019623208309440088e-01
1.850346107897848924e-01
1.122219749764781227e-01
1.391939324797704103e-01
1.677746159339221776e-01
2.088202428276417777e-01
1.329144771129904257e-01
1.650141750866396251e-01
1.721066294530828600e-01
1.944947690188882916e-01
1.830227478760662052e-01
1.675227012684672445e-01
1.554923887184713749e-01
1.322319739524573379e-01
1.343981828317737381e-01
1.549236605839041658e-01
1.943737911809648722e-01
2.307374434528242091e-01
1.599344288617885468e-01
1.335306850065194340e-01
1.648225655949318025e-01
8.861457577995679458e-02
2.134379066304745720e-01
2.224722904885538810e-01
1.561659251134415172e-01
1.113606142408798405e-01
1.072464490274569471e-01
2.085509826156339841e-01
1.963444951704786945e-01
1.294273607597915543e-01
1.903879536133672445e-01
1.663412196502349616e-01
1.609323122789874105e-01
1.945946161590654810e-01
1.773664827203447203e-01
1.772337451898238214e-01
1.634666730354865649e-01
2.330000818117241579e-01
1.802196413941032915e-01
1.361030810188594842e-01
1.584728093157536932e-01
1.463845067814872891e-01
1.943654491490178771e-01
1.670615743214511895e-01
1.922994549003078646e-01
1.805492802780008788e-01
1.768224131913029851e-01
1.719708417523406752e-01
1.428195927117030806e-01
1.796845018816384254e-01
1.740505801418521514e-01
2.114402288460723867e-01
1.470812318203797986e-01
1.647580710307465779e-01
2.105787578633453450e-01
1.919104663177222392e-01
2.066502855462886146e-01
1.839546667674767377e-01
1.756857286521835704e-01
1.909090917417870514e-01
1.635269414601907556e-01
1.299646684655044737e-01
8.787217168492134078e-02
1.574034857659398767e-01
1.723728762439122875e-01
1.609903757613437847e-01
1.835500598431281105e-01
1.644707670403704469e-01
1.893198795307853288e-01
1.378830574935818731e-01
2.309571292106511464e-01
1.554663703984715539e-01
1.679197378906565064e-01
1.553788341865356415e-01
1.061868639731073927e-01
1.325799873559390107e-01
1.679650127073273325e-01
9.157147699215784087e-02
2.430485921622675960e-01
1.586345418384098593e-01
1.779197395092069200e-01
1.615280142084429826e-01
1.536338060483330992e-01
1.204153570668040629e-01
1.640433757115715707e-01
1.398648596929206178e-01
1.515634386639135300e-01
1.764659842576747906e-01
1.751082909952401678e-01
1.974716617083913661e-01
1.171454275365704234e-01
2.152615042150500813e-01
2.003012642478552152e-01
1.907661012293146996e-01
1.675779350747461649e-01
1.706493462938851735e-01
9.051747779164998065e-02
1.790239011485255105e-01
1.926412577162182060e-01
1.066153577730801771e-01
2.128540378917023190e-01
1.680058041411029990e-01
1.290497276303312901e-01
1.495936901494587801e-01
1.451540386936471805e-01
1.111655503394786138e-01
2.214165640832561621e-01
1.834953772724361443e-01
1.885186402237195580e-01
1.639291596969769671e-01
1.420222120538028321e-01
1.550059784323138956e-01
1.582744012517878218e-01
1.618946961241363169e-01
1.775305304324774625e-01
2.416993511789087279e-01
1.856393162338463299e-01
1.107147498726135382e-01
1.689671222640072301e-01
1.719975950529715192e-01
1.758578979020057886e-01
1.657497806093033432e-01
1.663302316874251119e-01
2.020744421503195554e-01
1.420717130099546921e-01
1.560593161500491988e-01
1.261921590719339292e-01
1.927760164438723223e-01
1.251676326011192941e-01
1.502437806573198031e-01
1.397325631509147570e-01
1.998090108644419161e-01
1.614989089691789559e-01
1.672331188376574573e-01
1.359786487712426606e-01
1.695680793061455915e-01
1.912176734259674049e-01
1.011719798027570505e-01
7.489472614133774186e-02
2.354554688824350706e-01
2.135033934188186322e-01
1.614369868377707462e-01
1.313719361821767961e-01
1.789028498126299382e-01
1.298680919898060893e-01
1.414451786363315478e-01
1.812532816267093949e-01
1.428692039149837001e-01
1.277756384326949046e-01
1.651867485759339615e-01
1.864876310605723120e-01
1.571613830940350454e-01
1.835285249060234491e-01
1.688999082708733113e-01
1.771616068253933918e-01
1.576322485365153625e-01
1.951871209220144010e-01
1.712522510350140692e-01
1.975053973266085450e-01
1.929395496694041867e-01
1.484607907613053612e-01
1.659933899918542011e-01
1.245171011047432330e-01
1.335630609102054223e-01
1.846431232725080918e-01
1.920123346550326460e-01
1.687085560224659275e-01
1.770185795638781201e-01
2.045772722309493474e-01
1.845093200198562045e-01
1.541917667142342907e-01
1.800976713321915668e-01
1.684452859037719463e-01
1.913845875632205207e-01
1.630398696913744061e-01
2.078919988401821684e-01
1.439280172395456248e-01
1.696835080390428629e-01
1.352273881578867076e-01
1.988845887771049092e-01
1.551873716909994982e-01
1.574049189785000635e-01
1.987334032288572416e-01
2.062485082979605977e-01
1.755632441036141245e-01
1.238373173730451526e-01
1.247914694333758234e-01
1.714446322564526781e-01
1.184122404245044891e-01
1.474106502100767102e-01
1.705144773191022978e-01
1.692923880121952607e-01
2.418583642726161997e-01
1.592213137513454058e-01
1.659256615121194045e-01
1.574505612854864012e-01
1.257277982094819890e-01
1.825413722083339962e-01
1.778714145224284948e-01
1.718725013228095122e-01
8.846225101143545544e-02
1.823794559405769178e-01
1.833921492207082338e-01
8.932394248847685958e-02
1.703569341868842457e-01
1.183809669919355656e-01
1.229410083009270238e-01
1.792008845225154801e-01
1.395420193814516097e-01
1.541989327770352247e-01
1.796709414860515608e-01
1.619379864924894719e-01
2.051690787623101642e-01
1.480246531611442151e-01
1.529167587906385961e-01
1.568525074175113332e-01
1.704878710144157594e-01
2.021824108281862209e-01
1.936241475252700184e-01
1.762663267263633315e-01
1.814003512824911013e-01
2.213533924844455214e-01
1.965366558977166278e-01
1.874483979478327456e-01
1.490658269467530772e-01
9.734717652600011206e-02
1.529858837337769728e-01
1.701922617412492400e-01
1.637495303921241430e-01
1.144993864492107605e-01
1.785983472717589393e-01
1.766442170990103477e-01
1.669410374720428081e-01
1.405583875655338488e-01
2.045193924938075725e-01
1.019975837230049365e-01
1.363872613408148027e-01
1.585342904587605517e-01
1.657201608835521256e-01
1.661639055348587135e-01
1.886521494841417734e-01
1.336387639315717024e-01
1.301103416578826000e-01
2.029235287067194804e-01
1.535246981502496055e-01
1.860528899238715894e-01
1.722841273136737072e-01
1.809044229952405658e-01
1.655609640446300546e-01
1.842953671122131709e-01
1.634321289384388365e-01
1.797298869453243242e-01
1.510240730118539432e-01
1.966064790726704814e-01
1.361031912659882437e-01
1.522290740153948718e-01
1.910082039011626875e-01
1.689590007263177540e-01
1.324976327586000480e-01
1.918922755431822225e-01
1.232625991451641312e-01
1.651574228424124158e-01
1.390816274151802645e-01
2.169279261578367368e-01
1.799834185685540433e-01
1.950459678615743542e-01
1.737359716151445355e-01
1.321918072522976217e-01
1.613529785335003908e-01
1.940068152730418660e-01
1.638996134691979023e-01
1.874396149274843992e-01
1.867531061215004229e-01
1.628005966955470285e-01
1.438620527137572935e-01
1.339318007720748938e-01
1.586057305914891913e-01
1.263484527366927068e-01
1.064855969148084114e-01
1.837884508620390989e-01
1.650603318802268404e-01
1.575576479864366775e-01
2.046584508591422491e-01
1.111419574561978152e-01
2.117219102334502168e-01
1.878628536147743944e-01
1.689980282061469552e-01
9.460676390528988122e-02
1.925618062929288499e-01
1.544756530440736242e-01
1.292900663484033430e-01
1.813147260206733336e-01
1.861592783930063888e-01
2.004254025031286801e-01
1.198453794648912663e-01
1.460708904788816653e-01
1.081447792967082933e-01
1.372554941468706602e-01
1.090291081820851105e-01
1.364260315775709387e-01
1.888907977462395138e-01
1.902061928642524435e-01
1.919229242420215087e-01
1.834370932958790945e-01
2.117302522653972119e-01
1.763623519664179184e-01
1.614922941421355063e-01
2.350823926338989622e-01
1.784475659628697031e-01
2.026041795539867962e-01
1.808721573386264936e-01
1.435868391573649205e-01
1.686567031276808848e-01
1.655902897781516003e-01
1.340079080327996053e-01
1.670763106862978020e-01
1.998181613753331476e-01
7.603501208632224007e-02
1.797644310424288960e-01
2.023495454595831688e-01
1.760449505127326120e-01
1.920120406626892873e-01
1.539443354316745172e-01
1.635837554752015421e-01
2.148507602011022755e-01
1.625452643693279242e-01
1.816639153934147544e-01
2.170632361211346506e-01
1.936044132910410553e-01
1.280876377776394293e-01
1.445309587297742837e-01
1.700166748306628506e-01
2.116085761957720024e-01
1.936340330169059598e-01
1.761883085156341622e-01
1.642363081687108206e-01
1.916677021631585376e-01
2.102491557285475210e-01
1.525665036956525000e-01
7.804558878359557639e-02
1.392065374002413591e-01
1.949116868713645090e-01
1.691743868465209744e-01
2.334084371379958611e-01
1.727521263310336508e-01
1.774227087506687894e-01
1.653512740255109748e-01
1.818389878174002661e-01
9.276262360776854621e-02
1.553283410063386327e-01
1.590328646769876286e-01
1.856018689627489948e-01
1.690547319740289822e-01
1.630792279125898858e-01
1.529094824808225894e-01
1.726240559285088239e-01
1.436583527880657130e-01
1.483706086185065942e-01
1.958785173502519683e-01
1.973424153367204781e-01
1.176595465985315059e-01
1.246242980528222688e-01
1.694146888154364206e-01
1.600260809661904204e-01
1.403213930100264406e-01
1.394056069468661008e-01
1.429768051025348541e-01
1.763706572494356806e-01
1.567068342251332069e-01
1.612244671425742126e-01
1.513823026484715228e-01
2.061811473086549995e-01
1.483574524623918478e-01
1.311094745424270513e-01
1.357798732169612776e-01
2.033605850328967790e-01
1.948835371072163980e-01
1.496512391452142765e-01
2.094263447352204821e-01
1.518342423355534265e-01
1.987254286872257580e-01
1.328344744541709588e-01
1.932807277515848909e-01
1.248321138709798106e-01
1.834483752510323029e-01
1.450126283898498514e-01
1.682821569177122001e-01
1.198648564558197904e-01
2.094323715776909012e-01
2.023417914123228911e-01
2.337865480049003963e-01
1.748429629304837363e-01
1.515831728980856496e-01
2.200775760819055904e-01
1.782354137581023679e-01
1.704549071260998971e-01
1.084015448354875844e-01
1.538585631735713832e-01
2.163969025378378319e-01
1.685247005781320695e-01
1.934788050742781707e-01
1.825920491337456042e-01
1.518223356467842677e-01
1.409851541606030878e-01
1.270485586871927808e-01
1.655630587398491116e-01
1.444131413093145966e-01
1.557395995068873162e-01
1.531286170030625726e-01
2.068274159163934200e-01
1.736932692313075677e-01
1.491467483316455400e-01
1.848339242853853648e-01
1.015212426736979978e-01
2.092828029871611761e-01
1.927899810788176183e-01
1.583386385727862944e-01
1.762150618163786930e-01
1.483940912547723201e-01
1.481185469569936686e-01
1.453530347422429259e-01
1.558549547416419045e-01
1.646162932365768938e-01
1.757009427544744540e-01
1.607183961203872968e-01
1.803387817799375625e-01
1.832170400476798022e-01
1.589513553075221353e-01
6.409304422720651928e-02
1.531318141694555379e-01
1.464473843880114146e-01
1.541193711066171090e-01
2.098412413906771690e-01
1.299706953079748928e-01
1.214397732903762517e-01
1.767657829215067977e-01
1.891548028455645181e-01
1.598396898381224673e-01
1.907396051718137642e-01
1.755898504081869760e-01
1.861809603262827295e-01
1.600213403401085088e-01
1.670890626029404302e-01
2.002677858729384752e-01
1.923234520230039379e-01
1.029915349930661250e-01
1.651957888395827467e-01
1.848244430331078547e-01
1.938993978307053112e-01
1.686317872790823458e-01
1.515204790367761234e-01
1.544394919892511098e-01
1.836640186145359621e-01
1.467388042708535068e-01
1.317814674778219342e-01
1.140744573060601397e-01
1.746699484527312052e-01
1.379677640295540186e-01
1.964295691967663515e-01
1.901172601887992641e-01
1.586238478679433683e-01
2.069698184442358979e-01
1.673965050670176424e-01
1.936114691067132298e-01
1.728597642676277246e-01
1.739521294651922290e-01
1.914436432696220436e-01
1.400623490309271801e-01
1.556949126749032075e-01
7.877226428968242544e-02
1.842210605544778446e-01
5.598484641029699560e-02
2.051248329187842501e-01
1.936765516554714850e-01
1.500094687817181693e-01
1.932559221500014246e-01
2.248161442245191211e-01
1.937041869331324051e-01
1.849229304589243839e-01
1.944508171676488928e-01
1.911630643534181218e-01
1.662891462613060867e-01
1.518205349439085694e-01
1.801222564395175141e-01
1.529299149467533425e-01
1.746784374809067231e-01
1.769527252852185484e-01
1.626727100381231139e-01
1.780693448488364083e-01
1.995610650952812648e-01
1.660945233484198980e-01
1.576837339407575200e-01
1.736688311200396129e-01
1.544278425436687030e-01
1.591845647118361740e-01
1.825503389740106286e-01
2.153906770886351296e-01
1.887478807318530016e-01
1.857835929628208760e-01
1.639117774013811868e-01
1.617155813057706837e-01
1.555153936171222995e-01
1.397142988782889006e-01
1.866776235945053486e-01
1.418984412889585656e-01
1.548089300828223713e-01
1.370478253249984846e-01
1.905262034997576848e-01
1.763734134273136078e-01
1.754078324158854230e-01
1.347797113592150708e-01
1.919661778615591174e-01
1.761746378729185381e-01
1.302108870298752663e-01
1.098211969783733366e-01
1.376144220151900299e-01
1.712303486074233660e-01
2.567040574838301836e-01
1.920929987966246699e-01
2.177228078811594969e-01
1.794821249213782721e-01
1.714069644910978241e-01
1.538884033936938067e-01
1.347428520726907664e-01
1.958150517590979689e-01
1.348390243089170326e-01
1.937977499876524234e-01
1.188601377173199580e-01
1.804775461529288805e-01
1.610099262502444617e-01
1.876437558415773310e-01
1.830538008144912965e-01
1.447292197976821626e-01
1.575977779374966303e-01
1.540650560262974977e-01
1.501357752304102178e-01
1.984201176675242095e-01
1.952638896655116696e-01
2.130300657906900597e-01
1.508272084075770181e-01
1.907541577915026210e-01
2.068761083936578871e-01
1.812995119182687631e-01
1.965157456942279168e-01
1.390389250313432967e-01
1.082146759698616734e-01
1.507854982478420425e-01
2.035279401585512460e-01
1.841367950070207371e-01
1.580101389091623787e-01
1.840905647153476821e-01
1.571605746152044958e-01
1.938189909324137261e-01
2.347039510257218353e-01
1.763425074851738827e-01
1.619351935655686248e-01
1.862369658624629665e-01
1.544878904741153747e-01
1.905344352845759204e-01
2.687912207978797596e-01
1.907067882796127378e-01
1.730030120234005153e-01
1.667215354593736265e-01
1.266012861281069490e-01
1.453347704697307563e-01
9.317954146024476358e-02
1.367367814550561889e-01
1.899611870181843187e-01
1.587086646509874299e-01
1.615069937578255121e-01
1.686931581749604447e-01
2.275495010296708642e-01
1.663162670523661291e-01
1.475703247864430523e-01
1.927979923693783348e-01
1.976051709686998947e-01
1.623879417314810780e-01
1.799864687387753293e-01
1.585969843200700780e-01
1.873461988691360602e-01
1.622635094839779413e-01
1.307496279481483725e-01
1.596594725485829258e-01
1.981284037923387586e-01
2.162170527387843322e-01
2.041813380799339939e-01
1.732978495668930918e-01
1.387258232152817072e-01
1.985237132097381618e-01
1.701754674299991166e-01
2.160811915399563077e-01
1.934873308514397650e-01
1.658450708686132202e-01
1.229700032930622910e-01
1.576695488115547050e-01
1.706117152773458656e-01
1.408739515670731635e-01
1.705934877538197725e-01
1.274532023605843278e-01
1.566342916212306591e-01
1.888234735059768354e-01
1.352320185368398597e-01
1.331551098232921504e-01
1.504492445368441622e-01
1.424358592418002445e-01
1.736656707026895674e-01
1.634117332215510032e-01
2.105821387749529094e-01
1.361427699814612424e-01
1.783328722108308284e-01
1.925906910379353576e-01
1.773814028304059320e-01
1.980719205187142506e-01
1.649731631586064395e-01
2.056507851713149648e-01
1.233102993983266060e-01
1.679185619213967584e-01
2.298692841448541913e-01
1.893515572028263705e-01
1.914566524295651107e-01
1.374857268790492526e-01
1.247766963194862910e-01
1.798705990173630198e-01
1.630396124480739672e-01
1.909633333240208231e-01
1.501785511122761818e-01
1.569997240694647189e-01
1.872868491703911786e-01
1.185926782081878628e-01
1.648120921187228305e-01
1.326705737382098960e-01
1.552394450799283732e-01
2.036412006981436207e-01
2.616785177107203708e-01
1.242449009696429130e-01
1.425677147954047541e-01
1.882173715983412876e-01
2.039334290598162625e-01
1.763373626196198529e-01
1.766378962641965700e-01
1.797096014755652504e-01
1.874988911280297543e-01
2.285508021075202123e-01
1.976871948247662658e-01
1.835601658290215710e-01
1.589749114417600140e-01
1.736272312074333968e-01
1.927082512150946059e-01
1.612217109645825985e-01
1.856874574755238427e-01
1.467354233591322554e-01
1.411003991482857600e-01
1.788758025195420487e-01
1.452634773331737961e-01
1.813580898872260150e-01
1.551118524149615041e-01
1.753444770718033396e-01
2.034262188174125185e-01
1.395204109462042652e-01
2.345909477294298995e-01
1.728580003136812593e-01
1.674247650782945129e-01
1.795028881286953037e-01
1.732079614163808401e-01
1.371577049529832948e-01
1.321420490528453229e-01
1.546646533539615120e-01
1.457414353402555207e-01
1.930922786773408006e-01
1.908624939597984849e-01
1.377824018745741341e-01
1.290577021719627737e-01
1.794678295450466976e-01
1.827275795913010370e-01
1.633306280914439412e-01
1.512819410216934557e-01
1.874418198698322158e-01
1.694896201069013841e-01
1.574631662059573500e-01
2.125253544829774910e-01
1.964400059239324037e-01
1.483036518686731142e-01
1.496364292823386677e-01
1.619073010446072658e-01
1.807020092858806493e-01
1.593454887555481037e-01
1.827705024693386804e-01
1.776283196264785147e-01
1.697582555852932273e-01
1.727163327666403347e-01
1.492019086398386207e-01
2.319794507390611216e-01
1.757922641174900491e-01
2.263668801912217532e-01
7.526739815034488856e-02
1.798736491876979926e-01
1.915262918593043651e-01
1.807419187427399265e-01
2.030091172196080151e-01
1.887630948341438852e-01
1.803432284137898023e-01
1.962023498858798121e-01
1.748754858303982473e-01
1.941515697394606832e-01
1.934949746515712832e-01
1.737370373372755239e-01
1.914096136590615060e-01
1.821380882494167963e-01
1.636058783968792341e-01
1.643707361549786583e-01
1.200674171612945429e-01
8.812088918398330861e-02
1.964013459344755574e-01
1.958961568891481875e-01
1.852515403696770591e-01
1.389041663037460239e-01
1.593104669209424173e-01
1.365144497664232404e-01
1.406475774842874671e-01
1.772825111652309715e-01
1.552381956125827855e-01
1.494752112462265359e-01
1.708136512492046677e-01
1.564786961881736715e-01
2.013099886316922493e-01
2.240660963293521490e-01
1.498443185985252057e-01
1.731698159134111847e-01
1.693812471895626004e-01
1.855067991975829500e-01
1.166001085402967874e-01
1.866634384651888467e-01
1.741348824383521787e-01
1.914057550098959837e-01
1.959414317058190136e-01
2.040031052385984367e-01
4.030436201901466120e-02
1.755364540539403606e-01
2.455261021548267308e-01
2.051426562028382250e-01
1.382698778828626018e-01
1.984368017314181998e-01
1.756499350876765675e-01
1.353184522776018639e-01
1.368491967668887810e-01
1.904120977322918407e-01
1.540295197050909337e-01
1.757773072584996044e-01
1.846858256563450595e-01
1.885776959301210809e-01
1.880696772087731006e-01
2.004258802406866380e-01
1.841187144796094799e-01
1.802265502135469433e-01
1.274728630967274512e-01
1.620916342264990817e-01
1.834233859042342374e-01
1.350508825213410091e-01
1.904437019061901992e-01
1.920322893835191280e-01
1.678467542983526073e-01
1.649190318235014274e-01
1.879272011827879396e-01
1.092404519079650527e-01
1.584511273824773525e-01
2.170832643476501289e-01
2.275932323866527440e-01
1.633717870156488061e-01
1.393144693290651048e-01
1.949717348018111807e-01
1.689778897325595608e-01
1.806687881542075047e-01
1.963892922495347193e-01
1.375171105587469356e-01
1.568361908439328545e-01
2.001613606546470692e-01
1.675500058047418861e-01
1.304163876584425452e-01
1.600580526305179774e-01
1.538809800877061207e-01
1.857946176745599587e-01
2.007634569170022587e-01
1.318014589552376492e-01
1.730393568233239421e-01
1.839412166190186326e-01
1.383291908324508768e-01
1.759380108079540150e-01
1.563749903988309597e-01
1.941534806894651410e-01
2.031858800993404657e-01
2.124697164372264524e-01
1.749225980989876916e-01
1.284010703350304539e-01
2.013320380553977884e-01
1.575171505448906828e-01
1.781917558992063277e-01
2.075018342883936384e-01
1.899393580888499855e-01
2.397952364489128740e-01
1.936393983766606652e-01
1.690431560266461020e-01
1.959567560552386567e-01
1.137531604542800778e-01
1.780107301309499235e-01
1.357838788621847925e-01
2.022043132557200806e-01
1.770648833536370148e-01
1.798289991047568037e-01
1.713588599984632310e-01
2.035728474847928737e-01
1.328257281827518455e-01
1.701558434430694433e-01
2.318806693209580772e-01
1.663769764655853578e-01
1.606818308260926642e-01
1.648406828714996664e-01
1.520241246224713905e-01
2.455838716448397463e-01
1.904112525043046844e-01
1.791617467954438325e-01
1.430925278277754842e-01
1.286561454178354325e-01
1.577751655509018747e-01
1.898418996362352118e-01
1.119979160829416287e-01
1.485363100373433554e-01
1.648318263529517935e-01
1.693399780182289760e-01
4.001591880842170212e-02
1.617716603400367603e-01
1.095958886174912550e-01
1.948244079026721920e-01
1.704094853133710785e-01
1.921936544157460958e-01
1.813179231869526120e-01
1.608514643921807874e-01
1.391021701282397771e-01
1.545051625226960823e-01
1.916835409990653716e-01
2.053234614769507971e-01
1.586573629919030282e-01
2.338110228651544276e-01
1.345159635031336620e-01
1.377693559654744604e-01
1.673430719636144204e-01
1.997405474039624096e-01
1.641646107927385856e-01
1.360149200731939345e-01
8.586696034751639672e-02
1.869852130546405533e-01
1.297646066948345833e-01
2.142843472561253293e-01
1.654765515010012678e-01
1.750457073810594011e-01
1.836075720899543740e-01
1.107624868748189328e-01
1.596143447281974659e-01
1.502510569671358098e-01
1.398196216254063984e-01
1.906173411176155241e-01
1.757300112446955609e-01
2.085060017913065167e-01
1.871913384169374694e-01
1.518149123407965817e-01
1.465004500009854382e-01
2.431667770731564815e-01
2.259327270391509046e-01
1.546646901030044319e-01
1.603405424967832005e-01
1.423410467200483254e-01
1.846457692033709463e-01
1.627225049866183326e-01
1.923008146147822117e-01
1.731954299939388875e-01
1.911106602231029683e-01
1.511357900917573716e-01
1.975804388652022681e-01
1.372074999013648267e-01
2.016976542488464474e-01
1.812552660747996924e-01
1.446349217624174344e-01
1.273739714315524907e-01
2.132347211913838692e-01
1.901076319404637616e-01
2.028794666084650089e-01
1.751082542462540914e-01
1.897076553950682865e-01
1.626780386488917429e-01
1.536372972070694232e-01
1.810663392629976443e-01
1.494555872592400192e-01
1.924500157149395818e-01
1.911947052764162436e-01
1.220347034900441940e-01
2.188982626569782042e-01
1.596907827301947691e-01
1.817686501558455348e-01
1.714312923552370194e-01
9.905854254407131521e-02
1.939390867933070695e-01
1.782982546155835735e-01
1.225236862089786882e-01
1.843800001500994767e-01
1.828064062808607559e-01
1.410352063521713717e-01
1.873268321253362956e-01
1.894141408170071372e-01
1.784572677092910453e-01
1.665661972697307647e-01
2.157308996959272918e-01
1.810860734971697639e-01
1.781609234551524423e-01
1.625308219969383572e-01
1.812172308190156400e-01
2.058088060409772879e-01
1.552792810387018108e-01
1.718704066275904552e-01
2.258406339462908363e-01
1.559292980484769942e-01
1.790705356795569969e-01
1.170092355964698072e-01
1.948841618408323484e-01
1.870204186344608388e-01
1.626114126404445415e-01
2.027319559640545776e-01
1.284153657114757152e-01
1.769322560702448754e-01
1.474909468612395358e-01
1.825228139434784680e-01
1.633301871030425900e-01
1.682426517003250410e-01
1.815314351063079812e-01
1.682000963126029092e-01
1.704534739135397103e-01
1.782215593702858314e-01
8.404365675528424617e-02
1.328793082823267468e-01
2.196484942973029320e-01
1.888712840062680698e-01
2.062900714615807374e-01
1.960286371763686475e-01
1.629660776201262706e-01
1.853342624574452202e-01
1.994839656105114045e-01
2.099523337368509601e-01
1.869566223019774043e-01
1.788416259128098318e-01
1.170337472057099149e-01
1.623733156138769118e-01
1.734894223095011512e-01
1.900119374416817664e-01
2.036345858711001711e-01
1.763928169201562923e-01
8.498667385651970108e-02
1.653538832073309095e-01
2.386289689330283181e-01
1.450383159684633938e-01
1.879417170534338766e-01
1.573062478075826220e-01
1.728090873422161167e-01
1.947369084397223560e-01
1.677193086295574176e-01
1.519657671477716576e-01
1.922114042017710744e-01
1.828431920694129076e-01
1.634485190099894680e-01
1.507869314602885424e-01
1.726596289987583077e-01
1.726990239690167073e-01
1.148993629944925488e-01
1.644326215374576350e-01
1.496330851197171796e-01
1.705466694775168435e-01
1.816520454536885154e-01
1.628381909628160429e-01
1.337373983534462241e-01
2.117310239952985285e-01
2.070225900649234063e-01
1.792022442369898272e-01
7.554988801655326824e-02
1.888673151099737879e-01
1.701454067158465477e-01
1.663250500728281622e-01
1.762730150516063077e-01
1.515951530849406481e-01
1.601309259757499603e-01
1.892624040331156721e-01
1.609197073584596183e-01
2.068563374104428476e-01
1.894692276271143783e-01
1.683978061448669905e-01
1.108933502042646069e-01
1.688570588908078207e-01
1.376288643876932838e-01
1.893072011122285403e-01
1.858452946000852535e-01
1.494522063475187679e-01
1.472117644085528809e-01
1.602948266917110232e-01
1.673398747972214551e-01
1.299751786907563655e-01
1.932555179105293064e-01
1.894453040024473012e-01
1.846823344976655790e-01
1.450344573192978714e-01
1.526665345810442886e-01
1.539581530705618206e-01
1.334228265757246845e-01
8.334553525287446973e-02
1.441808506309598670e-01
1.054281800536500668e-01
1.906386188114765901e-01
1.822096018802312756e-01
1.691931288565911018e-01
1.939204550303657015e-01
1.944381387490921043e-01
1.918882698978450208e-01
1.562663969873483438e-01
1.387408168233150718e-01
1.889051298716140082e-01
1.333177243228647058e-01
1.472071340295997288e-01
1.798088238821264895e-01
1.477280884128049365e-01
1.693178550965512841e-01
1.634814461493760973e-01
1.677300026000239086e-01
1.550693337762822921e-01
6.175812050776130491e-02
1.382699146319055217e-01
2.002352262239810443e-01
1.892000776622353442e-01
1.888760246323499814e-01
1.293696280188214587e-01
2.308871957885685333e-01
1.515206995310336424e-01
2.052994643541978803e-01
1.440774755830034337e-01
1.459515295987330319e-01
1.881261604823976086e-01
1.925844804502503393e-01
2.134056409738604998e-01
1.481534585444705954e-01
1.928827724034363200e-01
1.846210003507167130e-01
1.664337537315532245e-01
1.410855525363103879e-01
2.106668820599111314e-01
1.578185294174545561e-01
1.727948654639703818e-01
1.879087531650611709e-01
1.793805505762975372e-01
2.009816727132829328e-01
1.548627674255840247e-01
1.930558971282607672e-01
1.912273016743029075e-01
1.705869096757623993e-01
1.923090831486433672e-01
1.570353338887571226e-01
1.820648106647695386e-01
1.839183219674396241e-01
1.667324131751684035e-01
2.064287623364862156e-01
1.639749490001349841e-01
1.670331673140026396e-01
1.942938252711883251e-01
1.705132646006859432e-01
1.656651108224878044e-01
1.729705993706147638e-01
1.055727875238972047e-01
2.004614900597516680e-01
2.225691242074390175e-01
1.578825094951525898e-01
2.007997282189535326e-01
1.828790958809349831e-01
1.530140702470816905e-01
1.814635228813585854e-01
1.644441607357975954e-01
1.658942410833788017e-01
1.866706045279897808e-01
1.880786072254068131e-01
1.898592819318309921e-01
1.188931751037216600e-01
1.826271077173942103e-01
1.273413382845092201e-01
2.059347817482830578e-01
1.919079673830310639e-01
1.559209192673733924e-01
2.000882668152144106e-01
1.912877170951787775e-01
1.931905456087861239e-01
1.822507608044361405e-01
1.103884184022945192e-01
1.470360672509514188e-01
1.413512480914960179e-01
1.925460777040370886e-01
1.713118947260454661e-01
1.410755200485027672e-01
2.124402069584903074e-01
2.108606964939667705e-01
1.338924058018164942e-01
2.132394618174657808e-01
2.030449107840581746e-01
8.094288305375130221e-02
1.812146216370820184e-01
1.542524026293676798e-01
1.132394823807771900e-01
1.697206245688676063e-01
1.743772791026003688e-01
1.632954225116236557e-01
2.077039540052965094e-01
1.824844479463081370e-01
1.418081488989173522e-01
1.696971419326018804e-01
1.711902186564202566e-01
1.807161944151403077e-01
1.681727550272853478e-01
2.129351797708523009e-01
1.475385001183440181e-01
1.618481350910769834e-01
1.613684131301624802e-01
1.949543157571724805e-01
1.749572524431641796e-01
1.223810264377789281e-01
1.340226811466891377e-01
1.440892720246438330e-01
1.487814261305402397e-01
1.947527472757428768e-01
2.043069462968105654e-01
1.385248427185388209e-01
1.796675605744439963e-01
1.585000036050132621e-01
1.664254484486491492e-01
1.590231996796092062e-01
9.005194095993829251e-02
1.808928470477439987e-01
1.424651849753217903e-01
1.072296547164341973e-01
1.069713824672362534e-01
1.675699605332283681e-01
2.006292494249350966e-01
4.380408329279816826e-02
1.729016214235343796e-01
2.085983521274101804e-01
1.542231503939319737e-01
1.856961302488571164e-01
1.568567703060352869e-01
1.933410696743749213e-01
2.045644835652637994e-01
1.699962056156891776e-01
1.959078063347305942e-01
1.416658933673033971e-01
8.924074266315074055e-02
1.805137072078650817e-01
1.463545563143497930e-01
1.992965087603124630e-01
1.653334874904430762e-01
2.104828061213197543e-01
1.551761999830887362e-01
1.523309423528189654e-01
1.807545604123106386e-01
2.653608449616058351e-01
1.074219991888867298e-01
1.494328396038326900e-01
1.822691720732336762e-01
2.020587870595136337e-01
1.526002760629125987e-01
2.339320374520639234e-01
2.027488972712490067e-01
2.023389617362454374e-01
1.045449168905179249e-01
1.834194537569828753e-01
1.859226513280418658e-01
1.658925873766747827e-01
1.227073211590550272e-01
2.291475697591067728e-01
2.051098393106940421e-01
1.603919911519824382e-01
2.259570181541903366e-01
2.077544471855503616e-01
1.588282827743796588e-01
1.675116765566144750e-01
1.197428128957653826e-01
1.755194024996171720e-01
1.888022325611018459e-01
1.771068507566724293e-01
1.929513461109308992e-01
1.853220617763327027e-01
1.988108702039426134e-01
1.639465787416156672e-01
1.828981686323913891e-01
1.672260262730560498e-01
1.700634563578660163e-01
1.773547230277472408e-01
2.007255319083469658e-01
1.430208304517464057e-01
1.398013573527805420e-01
1.413483449174464113e-01
1.333184225546801827e-01
1.915807171867527359e-01
1.791087179316264155e-01
2.033888817932734128e-01
1.948577392814740961e-01
1.852827403041601428e-01
1.946598824530383354e-01
1.899723954752516875e-01
1.884643986414857864e-01
1.937853288122823869e-01
1.876986956555128927e-01
1.892471899308247885e-01
1.647713374339900838e-01
1.945534572348606162e-01
1.769497486129694153e-01
1.928598410028143917e-01
2.305739102272355012e-01
2.460207809748453656e-01
1.798821382158166671e-01
1.462387600910233232e-01
1.965381993574055741e-01
1.873144109500799459e-01
1.649875320331375406e-01
1.756788565817259951e-01
1.445759028051725181e-01
1.359607519890460026e-01
1.661633175502288395e-01
1.585577730950262776e-01
1.911643505698066292e-01
2.142759684751354143e-01
1.581533499158922496e-01
1.634165105966758347e-01
1.764202317035596934e-01
1.624785281137519632e-01
1.802818575179117033e-01
1.855128995381392087e-01
1.637591586404596455e-01
1.471458366318074695e-01
1.168303412723616930e-01
1.367012083849203918e-01
1.541839759179310931e-01
1.523449437368071813e-01
1.394817509567474190e-01
2.271513619363076941e-01
1.287538243647645686e-01
1.626551439973127344e-01
1.579317164589610911e-01
1.397752287857656484e-01
2.066053782200469868e-01
2.105665939312757473e-01
2.128283135641595436e-01
1.777861934998554716e-01
2.097418352389013307e-01
1.543171911858962631e-01
1.465745360644632456e-01
2.053786217852007212e-01
1.884339336877474125e-01
1.547585471497541221e-01
1.789796920540993597e-01
1.783425004590526441e-01
1.524883017397087315e-01
1.374546739407378482e-01
1.885682514270001775e-01
1.623863982719058185e-01
1.622976860905964713e-01
1.684746483863364119e-01
1.809856383723627005e-01
1.570365833561027102e-01
1.760598706227938237e-01
1.666987878040799842e-01
1.537484998004856607e-01
1.964522066050449212e-01
1.834718211381982655e-01
1.900266003085562261e-01
1.850306786425335304e-01
1.381083658543502679e-01
1.899101793515001191e-01
1.210561500676021751e-01
8.089577078510501451e-02
1.292177809878012340e-01
1.622681031140018604e-01
1.818263093988434775e-01
1.990994604108209387e-01
1.907851004826852659e-01
1.736168679783531843e-01
1.385751521535212305e-01
1.519027425450758528e-01
1.765067389424075373e-01
1.871469823263396393e-01
1.961431471833066098e-01
2.165792145225395871e-01
1.308532969884481645e-01
1.612143611567375956e-01
1.875167144122542595e-01
6.359627071185514069e-02
1.468728280176492262e-01
1.174326947780173214e-01
1.069046094625036858e-01
1.621413556767947739e-01
1.670737015044778673e-01
1.884818544352810932e-01
1.460612622305461628e-01
1.593139948288353480e-01
1.240930906876656081e-01
1.322642763581143299e-01
1.639683341729778476e-01
1.542298754682178696e-01
1.890889853159478662e-01
2.228687758751561887e-01
1.789093176435017085e-01
1.628664509742066002e-01
1.652840232833341361e-01
1.465294817421636253e-01
1.018339035013013927e-01
1.590521579227015536e-01
1.908627879520281567e-01
1.409509775537571841e-01
1.324988822259456356e-01
1.951085514757551209e-01
1.887051415989162706e-01
2.020533482016162452e-01
1.373232593756483766e-01
2.051127792337865685e-01
1.354691600884052605e-01
1.747079102104862613e-01
1.419515436509755091e-01
1.357964837827694282e-01
1.316705221277061355e-01
2.167113640684306120e-01
2.082851400641629880e-01
1.846222865671052205e-01
1.880972389883481810e-01
1.796521994759814334e-01
2.322785511711344952e-01
1.390190438009994978e-01
1.711195870026358534e-01
1.138240493512512330e-01
1.895286508239450995e-01
2.142871769322027831e-01
2.076872331924164428e-01
1.508289356124805636e-01
1.543285466391353111e-01
2.004621515425242251e-01
1.845762032717175316e-01
1.211211223693453576e-01
1.886141509772869540e-01
2.030366422502538626e-01
2.011640214470276078e-01
1.803877315005593118e-01
1.803201500169961946e-01
1.232653553231557453e-01
1.707534930716292365e-01
1.796042419795185197e-01
1.609953368816832153e-01
1.851073738878312724e-01
1.744012762253532856e-01
1.254550835876671044e-01
1.856484299956946415e-01
2.355783209212631846e-01
2.013118260836108675e-01
1.649660338450757990e-01
1.760381519404745632e-01
1.902439708767360571e-01
1.672437025609951888e-01
1.362491217016668088e-01
1.823795661877056773e-01
1.192452309016971412e-01
1.569385001697582993e-01
2.072403648727458858e-01
1.371750872485790751e-01
1.986372677416738952e-01
1.837353485000221553e-01
1.585951836171943796e-01
1.354259064689813385e-01
1.842853346245192370e-01
1.824677638824141468e-01
1.309854097852394261e-01
1.280139927025629731e-01
1.815091651883449231e-01
1.483287147135570194e-01
1.365763718979451369e-01
1.579162451133697687e-01
1.723316438216215829e-01
1.929932032669512409e-01
2.009626734599123665e-01
7.103273283655653358e-02
1.062272144183680211e-01
2.221464735047220529e-01
1.490013691316107725e-01
1.643318189221645298e-01
1.965110418171889251e-01
1.865929538075761229e-01
1.946645495811480941e-01
1.831277031327545046e-01
1.730535787016265203e-01
1.783523492016456657e-01
1.945742204421776478e-01
1.422254709909793746e-01
1.656821623766973062e-01
1.754559001594770962e-01
8.905468227635537914e-02
1.611195486349288331e-01
1.217145826074101933e-01
1.821029929168389572e-01
1.801370295534070465e-01
1.767945206703416261e-01
1.947850129323569490e-01
1.896186124724863475e-01
2.024572936433060022e-01
1.187318100714946922e-01
1.509637310891775996e-01
1.501024806005943901e-01
1.326130247424543995e-01
1.904163606208157944e-01
1.974660758544359851e-01
1.679189294118259568e-01
1.774549744073965485e-01
1.755162053332242067e-01
1.519753218980213205e-01
1.892403546094101330e-01
1.841524133487837389e-01
1.662353824166302729e-01
1.940167007646778075e-01
1.850757697139329139e-01
1.677513905409568906e-01
1.271102603244571583e-01
1.244446687480831315e-01
1.456086610606917020e-01
1.733868557403184241e-01
1.504439159260755332e-01
1.597374172613399423e-01
1.952010120589875442e-01
1.611287358948629844e-01
1.661126406248740750e-01
1.662288410875589761e-01
1.132975458631335641e-01
1.078617749440127227e-01
1.333195985239399306e-01
1.312283576850177269e-01
9.997102119359624339e-02
1.475207135831624328e-01
1.828510563639156317e-01
1.536561862133112299e-01
1.757006855111740151e-01
1.631435754807171179e-01
1.452058548393324600e-01
1.307895741540505696e-01
1.712116065973532386e-01
2.471007984951825165e-01
1.514663477016711113e-01
1.472206576761436736e-01
1.655234065262902732e-01
1.668638644893007950e-01
1.659301448949008773e-01
1.488616125345743058e-01
1.631228857714859259e-01
1.573388074565400530e-01
2.013582401204985217e-01
2.008505888895797398e-01
1.919190288439267533e-01
1.694590816550771706e-01
1.908472431083509946e-01
1.892946329406868244e-01
2.074452407675835275e-01
1.817601243787976273e-01
1.503042328271817496e-01
1.706542706651816843e-01
2.055956616121648040e-01
1.658673040375333585e-01
1.759366510934796679e-01
1.888082594035722650e-01
1.957793316927336491e-01
1.798067659359503523e-01
1.552954506159949233e-01
2.062636489022224850e-01
1.666548727018835052e-01
1.726838466157687435e-01
1.655049585085635044e-01
1.291816566820216394e-01
1.941490708047695080e-01
2.125250604905772889e-01
1.944019409452266700e-01
2.065283154843200464e-01
1.655221938079876054e-01
1.939867502975403113e-01
9.381724754177866998e-02
1.703513483329288647e-01
1.810854487634969701e-01
1.556867543881139682e-01
1.955491724587545832e-01
1.946386782573199525e-01
1.718801451230547173e-01
2.241849794720565114e-01
1.288989830705986606e-01
1.733745448121908339e-01
2.262446896349956660e-01
1.623022062225345508e-01
1.467070163516837056e-01
1.626506606145312617e-01
9.701209878437566658e-02
1.352472693881736632e-01
1.873114710268737326e-01
1.705554524979788766e-01
1.508658316480477879e-01
1.935946012975477970e-01
1.761252839129952008e-01
1.754077956667856597e-01
1.934320970451608446e-01
1.811538019768477170e-01
1.665211061982745377e-01
1.490450269905068126e-01
2.223909648642461434e-01
1.359488820493197636e-01
1.598799300362543363e-01
1.932735249398547239e-01
1.275551074469376545e-01
5.864003800854789006e-02
1.895229914719038788e-01
2.006214953776179755e-01
2.067147433614309193e-01
1.706836698966753829e-01
1.685972064328780107e-01
1.734224655596108278e-01
8.689835888867492031e-02
2.119856948386313888e-01
1.492881586354997125e-01
1.906930441388112740e-01
1.812856942794951465e-01
1.479533967735733313e-01
1.280861310669934028e-01
1.853573408542388279e-01
1.795623480745689449e-01
1.560023918880233396e-01
1.761381093277805121e-01
1.770865652869133555e-01
1.343632712442968113e-01
1.780327428055556993e-01
1.652392629532641877e-01
1.516146668249120921e-01
1.860745351081050103e-01
1.804237455592101469e-01
1.877216270561348210e-01
1.997769657020853629e-01
8.557124082710743096e-02
1.597665959985761219e-01
1.617451642825926683e-01
1.461736040441792284e-01
1.453919519750570544e-01
2.009193463424026049e-01
1.883052753006495550e-01
1.586477714926104454e-01
1.795623113255260250e-01
1.931094772278356686e-01
1.850509273632496843e-01
1.398243990005312298e-01
1.329402381896898078e-01
1.756443859827641063e-01
1.408930610676861761e-01
1.275377251513418742e-01
2.130040474708039255e-01
1.471505037598035415e-01
2.098267622690741518e-01
1.813823075041227639e-01
1.800702932978310855e-01
1.487270743011777085e-01
1.879054457515394461e-01
1.861070947570055978e-01
1.773482184477188639e-01
1.879769593822402385e-01
8.254161326590292447e-02
1.470658339728743158e-01
2.162223078514671215e-01
1.977884751775036420e-01
2.093195887756564844e-01
1.259363857573134737e-01
1.552824782050947761e-01
1.474512578986377775e-01
1.859884321086155978e-01
1.578087909219902940e-01
1.853926566810741861e-01
1.411397206204583199e-01
1.757020084766054424e-01
1.800790028200935922e-01
2.304903061624372640e-01
1.481982188744268569e-01
1.585215017930750037e-01
1.654569275139010642e-01
1.783882162641248215e-01
1.952282063481334262e-01
1.453004468668268601e-01
1.841352515473317908e-01
1.781027864747102285e-01
1.607134717490907860e-01
1.020823270080200018e-01
1.621060031009164959e-01
1.831837086689347416e-01
1.721774448521955492e-01
1.725727910185241853e-01
2.000974908240777950e-01
1.536458597332739373e-01
1.470324290960434155e-01
2.081496463557641619e-01
1.442493140914393734e-01
1.586474040021812471e-01
1.496780659440446470e-01
1.617472222287688055e-01
2.054467545043507926e-01
2.386769999276339149e-01
1.668264172180897731e-01
1.910414617818787519e-01
1.818755898607378185e-01
1.703739122431215947e-01
1.809776270818019839e-01
1.337102775622724948e-01
1.128333319967396164e-01
2.599724803034177967e-01
1.025029932626466689e-01
1.898721808447021431e-01
1.776361839208675519e-01
1.480887067368712451e-01
1.355479867779649794e-01
1.651772673237701383e-01
1.466255437312611321e-01
1.919675743249626976e-01
1.660068768893552260e-01
1.742004427247820786e-01
1.266621057883980939e-01
1.826929619960537821e-01
1.912606698022045748e-01
1.705129338594133515e-01
1.962035258551395600e-01
1.935103724991336094e-01
1.791401383602533315e-01
1.688042872701771557e-01
1.503198144199586750e-01
1.636854033183681167e-01
1.722875449743241916e-01
1.391951451980730781e-01
1.652653180223069285e-01
1.715312497424292815e-01
1.628400651638912677e-01
1.408596194418123559e-01
1.345542560022749967e-01
1.855932329384586410e-01
1.527603916277939788e-01
1.585123880313403788e-01
2.223018116944786016e-01
2.043875736893596695e-01
1.724216789683623574e-01
2.177196842128523713e-01
1.546288597895113526e-01
1.702553230928742778e-01
1.568668395428858275e-01
1.753694296696153287e-01
1.865285327414767380e-01
1.351952694973306279e-01
1.826366257186009534e-01
1.606919000628295180e-01
1.638566905912739458e-01
1.695037684870612793e-01
1.169679296760932630e-01
1.377253673653058286e-01
1.438473163489106810e-01
1.730722472136676515e-01
1.465908526380417243e-01
1.641413119017443023e-01
2.177322523842804003e-01
1.526526066950282257e-01
1.452264343014348924e-01
1.558510225944473859e-01
1.669936988456584004e-01
1.772586977876926539e-01
1.175156006110000817e-01
1.400754316889560869e-01
1.834593632138421526e-01
1.554931236992160848e-01
9.033781173775423667e-02
3.531817884856991441e-02
2.058117459641835012e-01
1.608914105980829845e-01
1.925420720586998868e-01
1.930600130207267284e-01
9.581951895620477444e-02
1.891205894899030682e-01
1.605616982161564010e-01
1.736462304608039631e-01
1.513254518844178165e-01
1.835232697934543467e-01
1.568613639359455192e-01
2.267839450398696499e-01
1.770726741499402124e-01
2.093672522798328828e-01
1.824390261334656316e-01
1.747998195581885739e-01
1.625079273453593487e-01
1.567794135780786746e-01
1.871635928921477898e-01
9.757252163592511351e-02
1.748802264564801590e-01
1.579009942619791218e-01
1.535305412473917386e-01
1.561789710224275041e-01
1.147112814106776568e-01
1.810941215368302437e-01
1.619582719622485456e-01
1.935033166835182783e-01
1.769224808257376935e-01
1.529753735085250810e-01
2.056743045566236106e-01
1.537034087290294337e-01
1.787540897008739194e-01
1.291684270278210533e-01
1.372697527742730017e-01
1.600255297305466229e-01
1.240628829772276731e-01
2.178361786678237877e-01
1.576057157300283507e-01
1.848470804415001112e-01
1.995446382746877134e-01
1.729775816880874117e-01
1.959642528593121824e-01
1.542201369727536076e-01
1.667601954489441596e-01
1.338613896125480096e-01
1.663709496231149387e-01
1.766364263027071502e-01
1.670889891048545906e-01
1.978290828660647094e-01
2.063646352626165026e-01
1.234478143039723363e-01
1.542225256603160233e-01
1.635525187916755385e-01
1.961141154421284227e-01
1.830257612973582582e-01
2.380198903532004806e-01
1.609517525208730149e-01
1.880763287849731569e-01
1.521779561015250692e-01
8.099006882036974275e-02
1.460450191550535237e-01
1.482326159754165928e-01
9.276684974724958010e-02
1.663217059101498307e-01
1.687445333320738428e-01
1.568666557976712284e-01
1.133189338040665461e-01
2.378363656501960577e-01
1.707851707435565913e-01
1.363136897639378731e-01
1.904260256181942168e-01
1.631457069249790948e-01
1.624201338900093106e-01
2.301367436539862865e-01
2.019125993805914732e-01
1.655131902933817400e-01
1.608358093013748658e-01
1.902131016836392519e-01
2.477397540440620105e-01
1.678995259189832723e-01
1.676347490897569514e-01
1.371366110042799846e-01
1.297484371174277840e-01
1.946707234196765057e-01
2.088722427184848129e-01
1.441535460946852254e-01
1.538683016690356453e-01
1.488935841989587061e-01
1.369916727927602551e-01
1.803137189350536573e-01
1.328171289076180983e-01
1.754072444311987056e-01
1.260636476808940643e-01
1.912933764473336851e-01
1.940266965034425084e-01
1.553592101994922814e-01
1.660739438863174655e-01
2.325355372040007751e-01
9.875870713131007506e-02
2.068873168507252558e-01
2.032856169923888956e-01
1.147534693079705903e-01
1.987999557393322902e-01
1.420221385557169924e-01
1.400662076800927025e-01
1.904423789408156154e-01
1.389207401205112546e-01
2.071877769972161332e-01
8.081529038878443316e-02
1.907924135415441924e-01
1.899385128608628293e-01
1.581390177905177552e-01
1.555238091472119777e-01
1.954439599587658449e-01
1.542286627499152019e-01
1.528457228973820747e-01
1.419530871105507686e-01
2.114620945245633266e-01
1.780855144262432077e-01
1.486572143771809351e-01
1.375497804548331260e-01
1.687107977138566639e-01
1.649157611591363093e-01
1.347084182227717974e-01
2.090790295634405993e-01
1.364551735657641984e-01
1.738131445979433920e-01
1.803111465022766424e-01
1.752984305253448838e-01
1.758386046562918636e-01
1.389054525200208445e-01
1.574783435592621572e-01
1.891751985625660382e-01
1.674111311847354955e-01
1.735385557752806562e-01
1.925953214168885097e-01
1.640061121855751480e-01
1.385495748220364476e-01
2.190861604956353403e-01
2.528084388080742428e-01
1.552205193246436465e-01
1.957716511435592111e-01
1.372420072494833221e-01
1.453406135669865762e-01
1.505677969381622461e-01
1.476441168576911878e-01
1.959975842380572431e-01
2.354324272346275393e-01
1.582246063034062900e-01
1.303374507216403799e-01
1.881462254578991633e-01
1.425101657995355708e-01
1.698344363440469351e-01
1.938328453203439494e-01
1.929554620034537038e-01
1.577639938428774258e-01
2.481407228135026344e-01
2.021732603173518328e-01
9.582741999975041836e-02
1.297244399946748672e-01
1.290138605678521344e-01
1.709700184120492850e-01
1.481235080773330992e-01
1.845894329259181177e-01
1.735091197946303510e-01
1.804329328190306114e-01
1.674447198067809950e-01
1.627900864701814498e-01
2.062359401264757253e-01
1.896700611276855852e-01
1.648703393462938038e-01
1.692429605541292403e-01
1.765359911778432433e-01
1.775469572530710138e-01
9.210514654296275694e-02
1.336523610760878000e-01
1.465765940107530696e-01
2.013216380771609693e-01
1.918860282064542844e-01
1.466778008654046062e-01
1.755597529448778005e-01
1.531931115672477972e-01
2.040417652281121264e-01
2.307144753031593609e-01
1.860368673426364694e-01
1.998244087119473988e-01
1.289149321536342541e-01
2.301319295297616918e-01
1.930886772714757171e-01
1.647461275929344993e-01
1.967265381845209049e-01
1.940671939448748162e-01
1.559211030127016784e-01
1.704833876316342867e-01
2.077832951814571061e-01
1.310966491276985835e-01
1.558600996071390909e-01
1.838638966401049402e-01
1.716934967516863253e-01
1.568008750170974963e-01
1.774815072138835603e-01
1.522932010892645849e-01
1.223442773983833831e-01
1.439359917811771084e-01
1.490189351724211519e-01
1.423924953752475631e-01
1.665434863633663554e-01
1.990829600920278608e-01
1.781899551963306294e-01
1.679082354413594658e-01
1.353147038755651010e-01
1.774193278390612249e-01
1.562255688045297575e-01
2.108937706294682357e-01
1.875658846270198410e-01
1.677137227754883497e-01
1.783944636008527596e-01
1.752883245395651102e-01
1.695833669065223148e-01
1.826038455753860035e-01
1.492412301121248674e-01
1.483030638839863968e-01
1.080135117279041879e-01
1.936440287555569739e-01
1.762314518879293246e-01
1.704479248086272491e-01
1.522696082058700995e-01
1.868589801041480314e-01
1.814244586523727776e-01
1.609111080832690277e-01
1.347510471084660821e-01
1.388174753196267375e-01
1.551434565888030193e-01
1.686909532324989414e-01
1.779476687792111989e-01
4.202186512668504292e-02
1.853082808864883191e-01
1.954134950050274711e-01
1.825026754698910736e-01
1.986241115855591488e-01
1.502780675110670927e-01
1.719842919007987803e-01
1.863651097629599462e-01
1.771675601697779712e-01
1.959384917826128003e-01
1.694161220279966074e-01
1.729114701661274012e-01
1.719927809288037679e-01
1.416163556621086173e-01
1.853765238528239934e-01
1.661614800982533779e-01
1.450294961989584408e-01
2.072190136807421368e-01
1.795225121157955073e-01
1.342926395903987213e-01
1.421239333949415595e-01
2.036518579195671919e-01
1.236153899238843223e-01
1.808356287933747808e-01
1.591868799013127500e-01
1.362609916413930478e-01
1.531106834718229948e-01
1.897272426331255701e-01
1.893302427599792281e-01
1.888742974275032793e-01
1.122692342412392463e-01
1.784829552878477443e-01
1.786391754544638388e-01
1.678664517834249637e-01
1.939868605446690708e-01
1.713728981314943667e-01
2.045077430483388525e-01
1.733331286447992170e-01
1.680012472602356866e-01
2.251818339160536198e-01
1.763956833452766659e-01
2.111059595832784908e-01
9.581959245429061411e-02
1.691244449018540763e-01
1.686772825898970041e-01
1.959954895428381860e-01
1.983265546131178780e-01
1.054493107512826100e-01
1.955771752267310148e-01
2.103156714898659629e-01
1.653958873594092438e-01
1.677377198982412665e-01
1.808989473883002574e-01
1.883449642632513132e-01
1.726710579499695086e-01
1.534862586549934349e-01
1.287943953043395595e-01
2.087518528651344241e-01
1.910047127423695201e-01
1.608837300489085465e-01
2.383626853932128142e-01
1.688734489624721391e-01
1.186453395816897682e-01
1.174005761174612417e-01
1.874811413420047757e-01
1.731867204715626940e-01
1.941197450712479622e-01
1.523353154884716787e-01
1.743263449338883220e-01
1.604981223779304855e-01
1.896355170306378568e-01
2.014998709184965264e-01
1.360657807438201417e-01
1.631429507469874807e-01
1.626811255682696356e-01
1.735538801247002993e-01
1.596775163269512632e-01
1.864866020873705565e-01
1.558014481402096862e-01
2.016543638803796057e-01
1.887073097922211673e-01
1.456629393919683935e-01
2.043887129095764976e-01
1.590740970992783332e-01
1.512425828004779760e-01
1.945576466252987302e-01
1.658635556354965956e-01
6.344905405990175495e-02
1.796219917655434983e-01
2.240328751977358479e-01
2.476013939104859674e-01
2.306465630782668086e-01
1.710044890110111737e-01
1.883499988816765836e-01
2.327743324623270382e-01
1.774121617763739778e-01
1.433611633060536406e-01
1.354166089619184277e-01
1.713224784493831976e-01
1.615164382610601024e-01
2.251742268649650214e-01
1.535366415880616842e-01
2.039482756717916345e-01
1.368546356246724827e-01
1.417006579586086445e-01
1.793230015805420408e-01
1.921872600828464783e-01
1.565466451620523003e-01
1.557031444597214431e-01
1.400037710620836151e-01
2.049259838663601840e-01
1.042631987540971750e-01
1.904601654758835139e-01
1.757997241725206550e-01
1.946686654735003685e-01
1.180647047584670872e-01
1.511291385156710021e-01
1.751615403534287907e-01
1.984300399082030708e-01
1.680584287655619846e-01
1.807508120102738758e-01
1.702053443991644599e-01
2.025215309641907879e-01
1.761219764994166326e-01
1.340357270556751246e-01
1.007941996772387938e-01
1.597280462561911918e-01
9.756906722623170936e-02
1.897689160438176259e-01
1.989816429903612516e-01
1.342499739556615168e-01
1.667503099573650616e-01
2.041612363553895193e-01
1.943366746511401288e-01
1.726917844082436204e-01
2.082005805244762087e-01
1.568560353252905770e-01
1.268285789370793282e-01
1.574633132021290294e-01
1.896806081020940837e-01
2.621308616372743927e-01
1.715592157614764801e-01
1.837130785821727841e-01
2.042717039679473601e-01
1.352646149348402105e-01
1.781727198967928416e-01
1.666314268147743860e-01
2.015033988262757703e-01
1.519787028096288850e-01
1.652807893678982509e-01
1.352999675107184885e-01
1.865932477999194816e-01
1.205139914886785846e-01
1.644407430751471111e-01
1.931135196221021033e-01
1.882197970348897798e-01
1.157559096060367665e-01
1.665657930302586465e-01
1.931250220715128307e-01
1.075666434081767875e-01
1.432462490597572469e-01
1.920611006303261092e-01
8.071841992079953343e-02
1.257098646781287243e-01
1.767111003508716749e-01
1.448826470373205666e-01
2.251538678970632645e-01
1.304897754902185625e-01
1.391230068336426484e-01
1.050850175232653783e-01
1.779757450453871570e-01
2.018623634436380598e-01
1.235012474073755584e-01
1.690798315679558073e-01
1.899234825037865448e-01
1.800369619189723380e-01
1.272191844773260527e-01
1.774753333752414619e-01
1.841284897241166618e-01
1.939783347675074765e-01
1.946289030128127706e-01
1.547563054582496989e-01
2.394725798826584651e-01
1.814789942269499079e-01
1.742050363546923109e-01
1.843470362616699276e-01
1.857966756208497827e-01
1.717721029469885252e-01
1.661746362543681244e-01
1.799541663331183372e-01
1.830023154101354521e-01
1.720536740872375958e-01
1.317116810519110004e-01
1.807102043217128085e-01
1.792385522879840209e-01
1.349415541289999965e-01
2.058549995836074231e-01
1.395023671678927712e-01
1.398867988694973974e-01
1.807667243443802363e-01
1.086508135699659761e-01
1.215156600568434442e-01
1.970585290068811446e-01
2.288347986843746185e-01
1.251755703935941710e-01
1.682695519971844078e-01
1.517931201603914815e-01
1.790509851905426331e-01
1.598051824900039719e-01
1.616198868071023753e-01
1.765248562188617143e-01
1.527381217098309207e-01
1.533993471766734729e-01
1.842762576117138451e-01
1.380107604056775017e-01
1.817110644110471185e-01
1.700087370380742868e-01
1.425895804737820072e-01
1.443582382444219547e-01
2.121190938518111579e-01
1.517806989851351318e-01
1.719851003797430167e-01
1.790479350204350339e-01
1.606898053676104610e-01
1.183851563823736797e-01
1.089302165169101499e-01
1.331131424202567359e-01
1.291037487184212296e-01
1.853905619858551290e-01
1.808558407650480149e-01
2.002720855105053488e-01
1.495873693147586891e-01
1.496522313692594253e-01
1.698608221543054242e-01
2.023165448222243867e-01
1.504728374202386476e-01
1.400710953023462935e-01
1.702514644437087554e-01
1.495674513353151269e-01
2.407465220841231712e-01
1.634130561869824305e-01
1.272252848178823115e-01
1.986888266440018924e-01
1.982152417726297244e-01
1.358949344594293507e-01
1.703346642689211876e-01
1.688884793195484235e-01
1.283154450732126861e-01
1.834979129562270828e-01
2.031361953980308499e-01
1.783610219749789394e-01
1.232851630553568612e-01
1.843027904182008569e-01
1.684378625977842603e-01
1.518811708590419585e-01
1.370413207449701076e-01
1.712399768557588686e-01
1.304470363572818314e-01
2.033177724019878951e-01
1.883204894030541254e-01
1.439212554163304958e-01
1.780511908233393115e-01
1.858986909543318689e-01
1.359802289799745267e-01
1.807199795662199904e-01
1.472463820036864490e-01
1.411253149969979859e-01
1.362650707847024023e-01
1.617587246780658461e-01
1.803667477989847612e-01
2.689888203830150815e-01
1.682479435620507502e-01
1.780258339861120476e-01
1.687192132437758119e-01
1.745735189732613435e-01
1.633274309250509759e-01
1.863553712674956842e-01
1.808255963055671600e-01
1.620714222547121608e-01
1.770085470761841862e-01
1.736726897693188221e-01
2.013433567594802298e-01
1.976461093986472406e-01
1.758621240414868225e-01
1.898216141664761381e-01
1.869841473325095649e-01
1.959048296624814611e-01
1.633996427875672453e-01
1.854688741889276571e-01
1.417748910182581312e-01
1.485554195379563680e-01
1.848555694695619422e-01
1.858812351606502489e-01
1.138968859474971396e-01
2.516874093596470630e-01
1.329212756852484745e-01
1.736364552162967811e-01
1.674845190165115127e-01
1.685470439940672804e-01
2.021230978784842591e-01
1.587150957328731238e-01
1.671297437897010241e-01
1.199613226843894154e-01
1.945726769824887015e-01
1.685162850480992347e-01
1.890833259639066455e-01
1.799899231484687334e-01
1.243393092520364007e-01
1.840648036387619868e-01
1.906870172963408550e-01
1.493187705852960789e-01
1.618915724557155045e-01
1.543669126363056421e-01
1.987694172875080767e-01
1.049840311628713607e-01
1.994374780756515975e-01
6.536750091527210316e-02
1.770027774769005191e-01
1.690599870867117716e-01
1.744703644194487424e-01
2.029469010958564468e-01
1.772135332181505873e-01
1.608785851833545166e-01
1.678356928374569179e-01
2.339394240090086896e-01
1.749940382316026444e-01
1.550150186959626808e-01
1.841315398943379478e-01
1.389043132998040164e-01
1.166249876399660934e-01
1.747481136596888973e-01
1.893743783563195393e-01
1.685528503422801805e-01
1.725680503924422737e-01
1.490478934155134993e-01
1.266368959472856659e-01
1.520897216578305233e-01
1.605535766784669249e-01
1.440125767793460909e-01
1.594203832979701474e-01
1.347154005402444454e-01
1.809649486631315085e-01
1.619947637584573386e-01
1.917023197582921057e-01
1.626296401640274780e-01
1.858892832002538853e-01
9.766586419613076941e-02
9.065749163198688620e-02
1.367259037394319421e-01
1.571355117703205906e-01
1.693141434435574411e-01
1.834806409076463751e-01
1.723429992748606310e-01
1.711125679360065988e-01
1.484064389319428301e-01
1.813816092724209739e-01
2.027131037068556907e-01
1.755658165363911394e-01
2.054665622365519084e-01
1.798324902634931277e-01
1.777350755860425124e-01
1.526764568216094631e-01
1.907238030848930066e-01
2.360652824430076180e-01
1.989660981465704026e-01
6.217320090831890411e-02
2.167606812793110294e-01
1.670947954531811774e-01
1.938250912729699849e-01
1.543150229925913663e-01
1.315403570299622515e-01
1.357479750506627170e-01
1.622708960409227075e-01
1.830139281066749390e-01
1.667442096168088028e-01
1.793805138273683042e-01
1.288395231247250194e-01
1.751217778927411928e-01
1.442670638775780390e-01
1.344325799326497872e-01
1.639923680447736842e-01
1.651443034353405892e-01
1.570779260254084875e-01
1.387632704864927291e-01
1.880792319590227635e-01
1.883114123902487336e-01
1.764425751196085912e-01
1.800525067626495002e-01
1.721096428743749129e-01
1.313508789825164058e-01
1.723383688959074789e-01
2.105208781262035700e-01
2.135947147818342273e-01
1.634554278293762763e-01
1.682950190814835878e-01
1.687841487965897613e-01
1.831516267574215817e-01
1.505789686461298515e-01
1.783222149892935704e-01
1.627801642296162754e-01
1.858291985207642938e-01
1.276928795958838236e-01
2.045730460914683135e-01
2.131723948205035413e-01
1.613961219059092400e-01
1.976756556264263054e-01
1.248020899057564748e-01
2.005082715870685206e-01
1.960769989123036794e-01
1.547566729486788972e-01
1.284127932786987003e-01
1.307304082005202872e-01
1.367944406980541316e-01
1.664927726889118276e-01
2.255546896703322091e-01
1.955284460004804714e-01
1.890530080063399510e-01
1.880952545402578835e-01
1.119228745444615924e-01
1.564123274229132221e-01
1.440845313985619214e-01
1.813977421007848534e-01
1.669923391311840533e-01
1.711965762401632674e-01
1.285689766963287184e-01
2.039918232835020717e-01
1.719838509122837422e-01
1.776460326634605735e-01
1.546717826676058394e-01
1.751539700512694253e-01
1.944205727081680379e-01
1.636498302481186329e-01
1.696257385490298475e-01
1.644941394293937265e-01
2.301985922873654999e-01
1.877102348539665400e-01
1.921799837730304716e-01
2.155301029443990046e-01
1.430375145156403960e-01
1.221438481372274509e-01
2.319307582617966546e-01
1.790728508690335730e-01
1.832040308877367352e-01
1.529795628990768819e-01
7.022539318893450400e-02
1.639699511307526336e-01
2.323272803973850387e-01
1.585484020899912139e-01
1.872043843259234563e-01
1.777568310174046928e-01
1.335558580984752552e-01
1.793883046236715018e-01
1.336407116306190801e-01
1.863848807461181423e-01
1.515869580491653323e-01
1.809606122765217151e-01
1.465946745381643268e-01
1.661841542556317108e-01
1.993880873666284970e-01
1.350348231911766561e-01
2.009211837943212231e-01
1.657596661009392847e-01
1.537177408544039281e-01
1.270400696590741063e-01
1.541923546989210081e-01
1.579589107482206600e-01
1.964553670224518100e-01
1.641669994802441579e-01
1.837052510367129798e-01
1.343125943188852034e-01
1.700329179060418028e-01
1.608404029313987849e-01
1.955799681537655488e-01
1.382258892825802832e-01
1.474454148013819577e-01
1.199476152926308714e-01
1.938460382254447723e-01
1.785923939273743599e-01
1.332944621809701857e-01
1.944922700841971164e-01
1.479041163117926772e-01
1.400050940275150424e-01
1.490170242225303809e-01
1.943381446127432355e-01
1.491648656080997171e-01
1.709834318114644702e-01
2.038436144074466938e-01
1.225514317337683678e-01
1.206003884803976689e-01
2.396954628068215243e-01
1.990724866158188888e-01
1.812688999684723967e-01
2.003174338252620146e-01
1.314793536245133510e-01
1.667271213134426944e-01
1.491416402152481169e-01
1.138866697144749196e-01
1.507900551287093549e-01
1.336473264577762166e-01
1.535156578864871335e-01
1.753154820796680724e-01
1.796381980919932175e-01
1.697151489619272979e-01
1.888130367786970965e-01
2.156334779923554379e-01
1.873770680623465523e-01
1.235990366012629238e-01
2.093578812747409756e-01
1.750407462608336573e-01
2.325984515595109769e-01
1.647530731613642274e-01
2.055173494090922759e-01
1.934166624484987551e-01
1.829114717846778149e-01
2.059330912924224322e-01
2.045769047406338359e-01
1.720598846749226141e-01
1.845653990541222811e-01
1.657035870667868949e-01
1.847004885230489890e-01
1.769740397280656907e-01
1.166906949224539858e-01
1.257602476111969736e-01
1.896857897165773466e-01
1.980783148516138681e-01
1.926483135317766937e-01
1.721373516501216727e-01
2.242628506866140015e-01
1.744344973569695867e-01
1.137253046822479519e-01
1.819802511250827592e-01
1.319595165739428921e-01
1.216842279008005789e-01
1.088906745504800710e-01
1.403599060033684509e-01
1.649844083647167281e-01
1.873830214067311317e-01
1.651933634029774112e-01
1.479720285366852295e-01
1.348539076699353245e-01
6.761000080041412730e-02
1.839194979366993721e-01
1.594597047701995507e-01
1.832963444747974791e-01
1.643590499604670185e-01
1.358876581496133440e-01
1.803822558936190035e-01
1.474006544713120093e-01
1.720295299683129997e-01
1.881875313782757075e-01
1.627768200669379439e-01
1.961263161232409402e-01
2.072089076949623632e-01
1.924371535510545073e-01
1.914281351749309579e-01
1.468800675785359999e-01
9.563603100218642794e-02
1.971617938077656618e-01
1.592472218241027804e-01
1.940333848285717977e-01
1.712445337366261811e-01
5.733926900825281336e-02
1.832203107121586072e-01
2.309367702427493896e-01
2.027924448830162873e-01
1.776591888195753199e-01
1.849797444738214836e-01
2.104401772355686262e-01
1.489781069896025656e-01
2.052887336346884695e-01
1.855046310042780533e-01
1.933106047206365474e-01
1.158313186349460011e-01
1.314075827503984328e-01
2.010405079254269367e-01
1.537775682907067676e-01
1.781983339773205444e-01
1.505385814517694598e-01
1.778393326110290218e-01
1.158402854006226335e-01
1.867901491532393266e-01
1.876843267812091653e-01
1.812971967287921871e-01
1.360071660258768134e-01
1.985438884323684761e-01
2.003208514859124989e-01
1.763471746131699547e-01
1.985703109917267284e-01
1.326736606575309452e-01
2.367994180040682295e-01
1.885786146560803900e-01
1.740211441613155330e-01
1.378486971417487439e-01
1.903199311412890893e-01
2.038616949348579510e-01
1.426928820237662876e-01
1.152850809125993692e-01
1.271604962613537282e-01
1.551153435736978281e-01
1.383697250230397913e-01
2.109796898837430490e-01
1.612360430899570929e-01
1.890253727286790308e-01
1.882064203845175143e-01
1.609484818563373665e-01
1.891880239772945060e-01
1.647572993009589482e-01
1.894110538977429314e-01
1.833915612360215164e-01
1.904802672004279884e-01
1.377145998967534979e-01
2.022329407574261495e-01
2.057680881052874611e-01
1.697099305984011153e-01
1.556749579465304123e-01
2.069033761810032956e-01
1.989178834069207369e-01
1.877254857053003434e-01
1.512667636684454919e-01
1.578322368092131001e-01
1.496993436378488695e-01
1.876443438261503616e-01
1.947891288248229102e-01
1.863656609984900570e-01
1.572773998116190342e-01
2.187482530779334411e-01
1.535579560309088265e-01
1.747427482998773485e-01
1.455101001367893332e-01
1.908372841187429003e-01
2.184263314923668986e-01
1.567004398922335895e-01
2.086199605626006814e-01
1.890275409219839275e-01
1.573117969124950832e-01
1.751213001552969217e-01
1.565437787370456135e-01
1.653873248332047297e-01
1.963515142369942623e-01
1.942337405915850468e-01
1.626084727172383282e-01
1.898402826784604258e-01
1.683160027830581384e-01
1.539495537953143867e-01
1.510692008323530899e-01
1.424198366606219679e-01
1.593762844506727561e-01
1.851721256954306227e-01
1.631568051348040171e-01
1.894893661007017727e-01
1.534452834760031692e-01
1.745205636074160793e-01
2.007279205959093815e-01
1.277931677244623643e-01
1.789466546676976577e-01
2.021730030741082373e-01
2.376777567959607040e-01
1.340054458471513499e-01
1.757308564725690303e-01
2.080079053106373976e-01
1.406547435468610274e-01
1.761191835723820986e-01
1.966868859709620665e-01
1.888171894202059775e-01
1.416614099845219243e-01
1.583915571895886387e-01
1.558206678878377716e-01
1.693422197096197124e-01
1.222947396931886033e-01
1.749893343545636526e-01
1.916472696972277845e-01
1.811020225803190442e-01
1.340976859361262541e-01
1.489939825746660063e-01
1.463552912952081897e-01
1.656185497894284708e-01
1.861792331214928709e-01
2.190698439221705485e-01
1.699603018041102587e-01
1.077129045852416311e-01
1.842821742070555047e-01
1.678477832714406759e-01
1.765417240279703037e-01
1.584227203750288027e-01
1.642952903770265038e-01
1.815084302076002132e-01
9.517475705899869354e-02
1.712271146921011677e-01
1.185969043476688967e-01
1.886093368531192027e-01
1.384853742501945817e-01
1.566944497988060903e-01
1.824651914496371319e-01
1.857419930501009731e-01
1.814965235187173676e-01
2.069569930295074300e-01
1.860090115707180303e-01
2.075225239975679870e-01
1.875702945117154741e-01
1.614889499794571748e-01
2.011117275638980573e-01
1.968746368135043667e-01
1.900402709511581634e-01
1.549999883388863964e-01
1.571205549112164590e-01
2.419678396611288917e-01
1.886039714933076539e-01
2.055456829185118295e-01
1.323201348980092007e-01
1.495024790335719445e-01
1.202809290804225384e-01
1.676436056083048243e-01
1.950826434028840595e-01
1.859841692200916441e-01
1.792086753188186776e-01
1.690530782673249632e-01
1.533017417278870198e-01
1.307239036205487537e-01
1.776232850080532444e-01
2.183833351161865721e-01
1.685473379863537957e-01
1.584172447682021811e-01
1.189693926115751310e-01
1.947276109327731319e-01
1.346472678210943741e-01
1.551497774236167970e-01
1.676558062893036549e-01
1.624759189319320285e-01
1.554796000527289834e-01
1.093886240349775107e-01
1.675392383361895554e-01
1.800482438741255464e-01
1.565674818675688584e-01
1.623398372388464850e-01
1.228222721545080276e-01
1.542834923167220040e-01
1.630962794669130744e-01
1.607653981417911382e-01
2.276138853467841727e-01
1.489503982138558058e-01
1.544715371516076630e-01
1.484257321776567551e-01
1.445202647593077927e-01
1.250795451535395841e-01
1.903139777969045099e-01
1.733304827139363624e-01
1.453161019576327817e-01
1.654559720388988353e-01
1.677473481465767691e-01
1.419019324476948896e-01
2.121181383768089290e-01
1.756008751200397455e-01
1.279814330536055422e-01
1.617460462595090576e-01
1.730112805572616708e-01
1.975048828401213541e-01
1.755384385020306581e-01
1.237506263889827096e-01
1.801352288504745047e-01
1.735515281861808035e-01
1.760208798918938555e-01
2.328430899151499034e-01
1.826113056304166093e-01
1.770644056161927438e-01
1.981197310191191718e-01
8.715402195616661629e-02
1.503840884898863806e-01
1.443157931038285824e-01
1.986538415584391259e-01
2.044505615430125545e-01
1.344973684891783705e-01
1.767467101700503918e-01
1.427242289544210507e-01
1.520189062587178341e-01
1.590090512994493110e-01
1.933855727611444308e-01
1.447213187541365187e-01
1.211238785473369717e-01
1.587339112410290909e-01
1.339498445504432311e-01
1.328984912809119123e-01
1.370759015910607559e-01
1.286283998931594397e-01
1.745359247058786423e-01
2.160155577554405681e-01
2.123348107134006568e-01
1.570441169092191558e-01
1.632466565363301925e-01
6.582561444099610526e-02
1.805954003224314874e-01
1.797853044968178438e-01
1.672349930386189953e-01
1.860154426526605675e-01
1.284428907419510324e-01
1.525826732729456126e-01
1.533974729755982480e-01
1.845387560005065097e-01
1.994303855110501900e-01
1.317506350336543619e-01
1.989878168288896632e-01
2.115395982486916182e-01
1.295011528309260029e-01
1.800734537151811310e-01
1.853753478835642454e-01
1.640545106705530998e-01
1.543792970626327588e-01
1.849708144573014579e-01
1.531532021103885199e-01
1.508917029717622427e-01
1.737371108354182070e-01
1.278413457151827970e-01
2.016789489877055530e-01
1.110840777189423534e-01
1.351615338791134491e-01
1.096074645649878221e-01
2.006436550484522741e-01
1.545351864879194181e-01
1.506574278453172155e-01
8.359329727682052180e-02
1.944308256902331777e-01
2.368504991688951122e-01
1.248705166171930614e-01
1.612374763025172797e-01
2.010736923080571614e-01
2.105920242665888509e-01
1.568628706465915457e-01
1.863924142993482747e-01
1.830875731817513952e-01
1.580465204582424121e-01
1.514954529409351380e-01
1.829590985397544500e-01
1.381217425048362202e-01
1.102311692624198258e-01
1.684434117028104083e-01
2.141565708459438611e-01
1.630617353698653460e-01
1.361746681477598031e-01
1.547048568030504612e-01
1.158984591300509237e-01
1.943254661941296035e-01
1.642505300469565555e-01
2.023927990790639342e-01
2.144036346381881231e-01
1.600802857993812722e-01
1.700687482195917255e-01
1.487862035056650711e-01
1.897879887952740319e-01
1.746283117910252258e-01
2.027617961841770011e-01
1.759853803198438982e-01
1.319287208789319266e-01
1.037902386162841140e-01
2.018341034323043459e-01
1.705572532009114184e-01
1.802032145734528967e-01
1.836676567693302786e-01
1.390801942026200777e-01
1.208369787963192721e-01
1.769950601786831612e-01
2.007575035726176793e-01
1.887501224232437380e-01
9.040888438016736472e-02
1.571494029071800469e-01
1.992461993252163666e-01
1.432441176154952700e-01
1.527369824896140926e-01
1.726447456378537026e-01
1.898461257757162457e-01
1.645010482488942216e-01
1.995572799442015821e-01
2.227158631219481322e-01
1.992519321754571138e-01
1.817982698817104392e-01
1.494594091592489349e-01
1.948809279253964633e-01
1.521146742555856690e-01
1.814666832988223177e-01
1.550158271749069172e-01
1.693960570524382092e-01
1.658428659262654037e-01
1.685187839826767231e-01
1.307728900901565794e-01
1.221416799438657108e-01
1.825350146245909855e-01
1.585671808491042611e-01
1.796477160931999606e-01
1.978398503346170401e-01
1.910563451428970438e-01
2.105140795538886778e-01
1.548327067113177691e-01
1.475089171415220335e-01
2.151102084196736541e-01
2.063719115724325093e-01
1.334046725502275876e-01
1.726892119754666055e-01
1.808233178651335038e-01
1.724804774312360678e-01
1.416076461398461106e-01
1.503789803733752706e-01
2.144981899166396033e-01
1.484212120458323625e-01
1.353580677421177825e-01
1.416602707643050962e-01
1.752779245613282910e-01
1.831981510414379954e-01
1.857642262190211113e-01
1.858250458792554127e-01
1.985117697719260832e-01
1.783831448967703182e-01
1.578008531294017303e-01
6.821441225224589289e-02
2.028284221926242026e-01
1.670014896419615980e-01
1.621868509877231190e-01
4.496579392787225515e-02
2.190811993752959097e-01
1.918502346420609683e-01
1.826522808094068751e-01
1.291257246439272421e-01
2.141186458372885681e-01
1.891161796052074351e-01
2.344664787327701561e-01
1.534722205219054558e-01
2.159746560745361421e-01
1.567722107663485076e-01
1.908280233607229093e-01
1.710131617843444474e-01
1.887621026100418931e-01
1.999076820353593575e-01
1.977169982957320826e-01
1.582846909828958815e-01
1.741508315215014591e-01
1.692809223118274531e-01
1.186247601195873358e-01
1.419582687251477182e-01
1.911718473738801549e-01
1.840437096900586766e-01
1.543693748219538975e-01
1.818617354728075952e-01
1.501195689039604986e-01
1.631662496380386074e-01
1.815800540854297651e-01
1.571185337140832416e-01
1.860319429713399586e-01
1.423837123548992167e-01
1.500471365471867102e-01
1.572770690702327556e-01
1.620296385968913455e-01
1.591043415587591880e-01
5.454784872080153946e-02
1.375431656276759895e-01
1.565080954197810570e-01
1.911866572366989203e-01
1.506745161486833240e-01
1.574679435810821815e-01
1.732082554086673554e-01
1.375427981373604780e-01
1.365738362142110418e-01
1.628621880855689597e-01
1.590407289714903527e-01
1.893193650442981379e-01
2.002980303324193301e-01
1.718729790603674701e-01
1.385762913737380586e-01
1.803776990127516910e-01
1.899992957721678977e-01
1.936854081740193578e-01
1.574633499511719492e-01
1.940420208528621515e-01
1.372030900166691936e-01
1.905087844550052978e-01
1.411099906474646559e-01
1.554789753190561896e-01
1.808104924504050359e-01
1.204098447108208347e-01
1.887738623026962159e-01
1.197643478328700439e-01
1.583054174411699933e-01
1.502904151883512895e-01
1.081332033494390998e-01
1.613089164352459193e-01
1.634829896090082002e-01
1.806954679568661959e-01
1.840738439024107720e-01
2.050491666466314200e-01
1.088164414908305844e-01
1.703000466739013063e-01
1.700052826283808827e-01
1.746591809842357179e-01
1.734645064607320819e-01
1.353399872147065253e-01
2.058814956410515151e-01
1.888063484535678072e-01
2.154765595939238665e-01
1.971298956415239445e-01
1.812079700609956490e-01
1.206319559053099510e-01
1.891724056355315042e-01
1.836664808001842175e-01
1.824717695276376617e-01
1.933691091915079596e-01
1.590441098830979172e-01
1.402712305712157104e-01
1.724381425379988286e-01
1.822974320845105467e-01
1.772936828732554204e-01
1.694056853007168684e-01
1.673357589047554939e-01
1.841686564241626911e-01
1.370032119911002155e-01
1.394242019609919225e-01
1.414593637656480496e-01
2.293800441826761016e-01
1.378201431380148279e-01
1.583976575301448975e-01
1.662053217023640173e-01
1.743157612105505905e-01
1.837804395714783823e-01
1.949025363605869643e-01
1.773656374924712509e-01
1.679657109390291225e-01
2.060213257360601347e-01
1.881542734976164866e-01
1.624008773933383054e-01
1.814707991911745921e-01
1.627580413078248966e-01
1.503771061724137326e-01
1.669313357256214658e-01
2.110017025583488248e-01
1.847630721372297558e-01
1.504846338618790469e-01
1.803224652064727707e-01
1.799019826970607028e-01
1.690933184654568322e-01
1.579294747675703547e-01
1.088846844570525718e-01
1.582405186373989636e-01
1.909784739282258670e-01
1.993635757572747025e-01
1.556258979787799035e-01
1.372576623402892437e-01
1.646459497114847181e-01
1.837223393400790883e-01
1.885542132938553550e-01
1.842275283853496148e-01
1.714925162549434390e-01
1.969665094121637594e-01
1.767170536952562543e-01
2.271877802344306474e-01
1.708491875702975449e-01
1.848424133133903524e-01
1.365768496355030948e-01
1.955417124037239773e-01
1.667670675193448915e-01
1.758388618994786157e-01
1.860439599072378769e-01
1.755811041368815495e-01
1.574160171884386727e-01
1.525253815204905550e-01
2.042380785968589407e-01
1.521784705880691035e-01
1.497169464277021689e-01
1.722833923329289973e-01
1.627156329162744441e-01
1.810808918826296576e-01
1.872456902463000006e-01
1.814864910310234336e-01
1.979907418906350358e-01
1.935165830868754711e-01
1.639690324047933245e-01
1.855812160025607227e-01
2.279461334124448513e-01
1.677136860264454299e-01
1.576490060984951924e-01
2.042572615954441062e-01
1.499111283521870064e-01
2.083760204386635451e-01
1.663665397384193056e-01
1.726492290206351754e-01
2.203454765794958803e-01
1.541724734685772091e-01
1.967151459823526238e-01
1.566456838235126270e-01
1.954458341597273829e-01
1.571828077840109472e-01
1.504929391447262788e-01
1.653037575175630991e-01
1.350232104946371692e-01
1.770948338207745110e-01
1.875958718432002570e-01
1.780880133609343829e-01
1.794332119499131295e-01
4.246579352320623002e-02
1.826823415236731307e-01
1.846827754860669302e-01
1.495800930049426825e-01
2.154184226135384961e-01
1.122905486840863887e-01
2.008825238048075335e-01
1.712806947915623823e-01
1.752013763122022283e-01
1.194116673012786123e-01
1.984194561848653393e-01
1.417118296666330934e-01
1.984743959988009010e-01
1.613529050355282379e-01
1.271648693971201283e-01
1.838225172216425563e-01
1.850689711416180216e-01
1.401952703066626782e-01
1.676336466185830432e-01
1.389983908408112256e-01
1.533318759402391152e-01
1.791972096185645569e-01
1.921047217401792295e-01
1.925589398678084763e-01
2.118496866436316850e-01
1.709708636399227544e-01
1.636741581122578282e-01
1.859194541616489005e-01
1.342076758112398238e-01
1.801069320900978710e-01
1.546829543755166014e-01
1.699438382344169440e-01
1.564058595920414518e-01
1.583806794739075485e-01
1.229266394265096096e-01
2.039414770995335857e-01
2.331673266901930219e-01
1.406839957822967335e-01
1.181806847268944693e-01
1.941692827765564289e-01
1.593357502600838416e-01
1.813239500295367179e-01
1.941371273669574293e-01
1.706617307200986033e-01
1.344927748592681382e-01
1.799061720876125037e-01
2.066688070621580664e-01
1.915081378338072682e-01
2.131874619266227455e-01
1.854804868853534572e-01
1.911071323153237245e-01
1.698387727307135719e-01
1.891720381451023059e-01
1.956372966552635262e-01
1.800686395910133797e-01
1.697550951678294950e-01
1.570780730216938537e-01
1.142128909376651791e-01
1.064510528176469961e-01
1.624703698270195673e-01
1.862108005464051530e-01
1.557058638885564505e-01
2.291567937680270006e-01
1.931389499574152069e-01
1.843222674091293811e-01
1.811193313778858283e-01
1.060759921210774337e-01
1.238878473022850812e-01
1.902675270110876227e-01
1.704151079163693794e-01
1.490923597532400890e-01
2.002891370648285374e-01
1.820404828006871867e-01
1.791037568112869849e-01
1.544986579426677054e-01
1.666947086606569428e-01
1.832346428375331016e-01
1.966973961962139583e-01
1.730554161536019819e-01
1.550089918534922617e-01
2.460361420733079285e-01
2.026390911414637230e-01
1.642081951534919426e-01
3.901458098152943421e-02
1.805937833646567015e-01
1.700374747870228020e-01
1.831213455490114939e-01
1.646305518638655485e-01
1.151569737611453093e-01
1.772970637848629849e-01
1.452230166406707212e-01
1.628228666133963998e-01
1.914790693435861613e-01
1.768988511934139751e-01
1.560020243974804544e-01
2.042295160706544266e-01
1.466769188884882169e-01
1.433717102804621391e-01
2.323573411116512943e-01
1.642516325181304637e-01
1.637184407047698187e-01
1.451921474475739160e-01
1.675078914056484791e-01
1.884870727988072758e-01
1.438141319663372997e-01
1.587887408079495799e-01
6.579577422098736861e-02
2.001481310004464831e-01
1.808326888701685675e-01
1.612771285160761181e-01
1.537523584496511830e-01
2.199621105999085557e-01
1.568685299986896098e-01
1.875383595964876804e-01
1.535710754379806531e-01
1.865124366621557783e-01
9.491865300310564635e-02
1.704291460494005150e-01
1.043203802595371599e-01
1.754075751725849841e-01
1.735438476368926786e-01
1.549414838681286710e-01
1.756481343848008692e-01
1.849497205085981477e-01
1.944609599025852731e-01
1.797715971051729866e-01
1.662364481387612614e-01
1.857623152689029666e-01
1.588262615772464414e-01
1.657172209604595992e-01
1.614285345586949916e-01
1.653757121366652427e-01
2.229171743600772970e-01
1.225573850781529472e-01
1.972207760161381884e-01
1.856865020005216138e-01
1.289992711992908880e-01
1.723718105217812990e-01
1.842484753378812457e-01
1.999015816948030988e-01
1.775618406140893057e-01
1.932309328031465157e-01
1.871228749564579630e-01
1.453634347204797450e-01
1.410636868578194481e-01
1.710511970401284998e-01
1.700203129855708539e-01
1.821309589357724690e-01
1.900685677114779537e-01
1.654048541250858761e-01
1.484272756373457014e-01
1.379991477092517016e-01
1.796527874605544639e-01
1.400781878669477010e-01
1.702922558774844219e-01
8.985353289597242110e-02
1.896005319450750903e-01
1.689604706878071738e-01
2.506344023832980383e-01
1.738435360535959262e-01
1.912114260893531537e-01
1.881092559242460993e-01
1.832311516787967776e-01
2.138658859439601656e-01
1.623557128239099256e-01
1.812170838228439607e-01
2.186865881897119834e-01
1.341626949869123564e-01
1.787565151374792549e-01
2.024021700841558413e-01
1.760478169378529856e-01
1.568434671537488612e-01
1.597663755043754463e-01
2.058533091277467975e-01
1.840629661867296818e-01
1.538212261494891209e-01
1.472382972149262059e-01
1.417311596613899383e-01
2.146799874147973242e-01
1.887502326703724975e-01
2.335955632469222110e-01
1.319794713024293742e-01
1.646818535228931069e-01
1.656344621235348313e-01
1.677212930776477151e-01
1.947902312959968185e-01
1.726213364996738164e-01
1.583791727632615221e-01
1.070724423257161106e-01
1.591936049755986460e-01
1.294236858557269443e-01
2.221003902092775206e-01
1.329270452845321415e-01
1.536410456091061860e-01
2.132135537447084062e-01
1.512852484352151805e-01
1.521384141351518338e-01
7.325990837239260145e-02
2.065567224918822831e-01
1.682986204873486713e-01
7.943451872961304616e-02
1.686195498489269085e-01
1.726901307015396014e-01
1.667039326695203272e-01
1.661039311024978815e-01
1.955252488339738193e-01
2.035358412020968899e-01
1.602190869213018232e-01
1.994196547915407791e-01
1.690055250102204809e-01
1.568383590372945946e-01
1.393844395002474812e-01
1.527438545600716679e-01
1.308644319474296935e-01
1.341664066399061994e-01
1.735696454626349805e-01
1.015076087801389804e-01
1.869641926041367697e-01
1.585280798711892203e-01
1.690838739623359288e-01
1.090454615047065090e-01
1.298328864099858038e-01
2.539044789095896704e-01
2.057225927944728028e-01
1.638096150716137345e-01
1.740933927728747221e-01
2.196376165816218418e-01
1.872009666652729720e-01
1.474476932418156139e-01
1.943797812743923714e-01
1.498537631016461091e-01
1.830797456362915909e-01
1.879642442146405301e-01
2.006156890294050754e-01
2.050408246145707380e-01
1.808391199521111048e-01
1.748142619306349843e-01
1.486688638226496550e-01
2.167014050787656743e-01
1.629590585534970160e-01
1.577122144462919096e-01
1.904182715709339391e-01
1.667899621709239000e-01
1.729255450482014567e-01
1.779174243197303440e-01
1.334167629842113456e-01
1.351233516271577173e-01
1.383278678670194495e-01
1.870673104087927641e-01
2.052480524480415625e-01
1.703771094095145600e-01
1.794490507858768069e-01
1.914274736922152442e-01
1.912534302414314880e-01
1.492722463013933520e-01
1.869326251792244875e-01
1.817642770201928215e-01
1.939696987432171227e-01
1.624636080038044383e-01
1.709665640022990374e-01
1.615295576680182421e-01
1.983071143712322737e-01
1.164856352824017449e-01
1.560013261657786643e-01
1.934155232282819270e-01
1.923348074761861426e-01
1.932365554062016599e-01
1.162006097324592702e-01
1.662542714228720797e-01
1.306535659589371789e-01
1.633519057853618506e-01
1.343564726719250757e-01
1.667611141749603121e-01
1.965878840586583465e-01
1.800462594260352489e-01
1.995144673132926982e-01
1.526488215440622298e-01
1.303290719406504650e-01
1.632133986556709715e-01
1.840604672520385066e-01
1.172257609368898557e-01
1.571549887611922713e-01
1.448164620172747163e-01
1.643462612946677837e-01
1.873616334656844629e-01
1.892833509856473029e-01
1.705981916309156077e-01
2.106798544708681220e-01
1.802722660186191206e-01
1.817940804911586383e-01
1.711015432242675161e-01
1.549062415392654657e-01
1.525548909992266999e-01
1.703911842917023023e-01
1.050829228279326344e-01
2.189392010869255500e-01
1.672163980247205473e-01
1.231313683252892588e-01
1.094211836839349417e-01
1.765346682124118161e-01
1.722535521128065739e-01
1.529277467534484458e-01
1.837931179900351708e-01
1.735331904154691074e-01
1.943991847672350559e-01
1.662337287098125671e-01
2.300823183265947591e-01
1.796435634516910795e-01
8.625135530013494645e-02
1.803205542564683128e-01
1.992804861790773430e-01
1.566088980350741622e-01
1.971368779590534359e-01
1.726216304919603317e-01
1.760212841313659737e-01
1.674246915803223601e-01
1.781294662773689197e-01
1.674776101971247044e-01
1.735378207945359463e-01
1.201247824118354401e-01
1.706691540260862894e-01
1.473993315058805820e-01
1.822613812768167918e-01
1.817769554388632969e-01
2.203444843554507315e-01
1.991783605984664973e-01
1.880338101462939449e-01
1.372584708191197933e-01
1.322208022444328890e-01
1.879652731877285987e-01
1.859129495817342104e-01
1.704150711673264595e-01
2.070541574898356885e-01
1.938470671985896843e-01
1.944614376400295441e-01
1.409611937867794040e-01
1.965976225541794520e-01
1.584497309190737724e-01
1.379275238313084628e-01
1.928814861871614994e-01
1.645511739386620320e-01
1.685935315290407743e-01
2.034110782130937878e-01
1.306707645095457337e-01
1.201661985793407439e-01
1.504211315216252842e-01
1.645303004842162409e-01
1.892240012869024213e-01
1.638376178395901661e-01
1.268039570806536176e-01
2.290926666942141310e-01
1.817395816656244278e-01
1.628892721276997690e-01
1.782409261140855961e-01
9.118906648757274525e-02
1.165021723501240558e-01
1.529508251502420535e-01
2.032314489082409636e-01
2.205924301245545394e-01
1.794757305885923415e-01
1.911957709985472320e-01
1.413039888268485811e-01
1.917250306646565150e-01
1.497303598271173541e-01
1.662664721039845972e-01
2.028680744061830410e-01
1.972433031772879986e-01
1.627419819775468568e-01
2.100257215686269774e-01
1.729791251477763581e-01
2.015800573226442793e-01
2.016161448793809541e-01
1.990295637377812454e-01
1.703762274325981707e-01
1.653589178257561798e-01
2.066778840749066148e-01
1.680551581010831796e-01
1.809029162845945393e-01
1.140459400514828303e-01
1.833224730418123727e-01
1.664949041331738044e-01
1.572285970871689642e-01
1.888402678169995852e-01
1.344533063909238990e-01
1.978157062156924439e-01
1.427519377301109671e-01
2.319618846981938987e-01
1.785339262055458676e-01
1.322747865833662217e-01
1.335009917826255332e-01
1.838115660078756264e-01
1.843796694087131982e-01
1.788923763363072794e-01
1.764101624668228396e-01
1.901045082720429491e-01
1.973076507453015438e-01
1.736025358528650031e-01
1.749941484787314039e-01
1.954487373338906764e-01
1.164983504500014533e-01
1.471749786201144161e-01
1.920344943258669446e-01
1.867104404866495315e-01
1.578316488245263827e-01
1.954023600460459420e-01
1.018377621505237585e-01
2.082563288172991633e-01
1.015756680011463686e-01
1.368483515389016247e-01
1.933522781314422900e-01
1.899721382319512486e-01
2.113216764447543028e-01
1.627763790785365927e-01
1.737698542294765502e-01
1.205574288532034188e-01
1.703208098811046511e-01
1.846211473468883923e-01
1.700711369070972978e-01
1.853172844012078713e-01
1.664103445933733383e-01
1.839004251852429661e-01
1.964056823211421943e-01
1.688375084019071437e-01
1.575852097660117579e-01
1.912687545908511311e-01
1.673863990811241820e-01
1.472792356449872386e-01
1.444587101182150946e-01
1.293731926756436224e-01
1.416585435595152376e-01
1.475390513538741288e-01
2.051123014963422975e-01
1.437157547877632169e-01
1.752735514256755778e-01
1.427921044302138398e-01
1.234196645397105385e-01
1.617603416358406321e-01
2.136137140352047936e-01
1.290828017658895988e-01
2.029589547807972849e-01
1.371578886981978940e-01
1.255566579327478394e-01
1.717952180928250527e-01
1.656855800374614773e-01
2.259959721360473850e-01
1.830146998365762556e-01
1.857974473507510993e-01
1.548730204075354777e-01
1.490946749428303519e-01
1.456338341527043667e-01
1.665120659346257526e-01
1.777137243941524503e-01
1.888876740778755448e-01
1.973455390050276037e-01
1.632834423248823441e-01
1.353989694230222085e-01
1.834428628951059181e-01
2.003812669067883689e-01
1.728240074521636416e-01
1.831498995526317231e-01
1.715075466120197234e-01
1.470664587066039530e-01
1.307551403040179139e-01
1.953666767287813855e-01
1.753332318657498945e-01
1.726850960831143311e-01
1.746239019063295927e-01
1.544739625882129985e-01
2.143459753953038671e-01
1.771402556335033296e-01
1.839505508751244633e-01
1.307409919238580187e-01
1.122499409955253213e-01
1.500496722309208053e-01
1.456399344932606255e-01
1.919024550270478358e-01
1.905343250374471609e-01
1.645341958824246831e-01
1.862152839291866258e-01
1.654600879313647965e-01
1.874378877225808537e-01
1.276355878433150792e-01
1.119736984660448798e-01
1.775836695435373258e-01
1.390678832744924875e-01
1.882552231089675843e-01
1.235149180499774957e-01
1.945585653513717261e-01
1.733729646034589678e-01
1.347532520508138987e-01
2.058985839443607802e-01
1.798911784794654523e-01
1.418334322381724633e-01
1.709761555016484635e-01
1.705938184951492076e-01
1.459220936181964134e-01
1.777848705344240443e-01
1.238838416570615664e-01
1.264531874991234872e-01
1.637446795189134718e-01
1.819366667642725588e-01
1.973389241778704672e-01
1.660858873241295441e-01
1.822851211562692697e-01
2.249649043362751399e-01
1.556002838982522007e-01
1.405057629409611764e-01
1.822004513694537309e-01
2.023212486992633785e-01
1.792803726948477561e-01
1.810073570546819610e-01
1.753563102624866588e-01
1.227114003024780686e-01
1.375439373575773061e-01
1.372893400122165986e-01
1.411267849586010925e-01
1.744633821019760944e-01
1.153179713029430786e-01
1.788907961276891001e-01
1.964290914592083936e-01
1.798527022351663618e-01
1.596281623669710825e-01
2.147637384757672407e-01
1.685793463997242725e-01
1.843420383922875772e-01
2.073969525297911787e-01
1.991979478365237810e-01
1.613153475171884565e-01
1.548503095011710684e-01
1.439741372840899203e-01
1.771560209714380107e-01
1.305601131516596070e-01
2.059207436151382353e-01
1.629626599594757863e-01
1.412014222577226974e-01
1.894789661225786404e-01
2.517186460432867534e-01
1.907639697849390359e-01
1.824260904716084042e-01
2.036944868053751634e-01
1.300794357157428749e-01
1.945995037813190720e-01
1.766936813061192879e-01
1.696098997130093267e-01
1.684605000061765168e-01
8.446924738109373720e-02
1.959136861810293340e-01
2.230308758881847098e-01
1.678771090049622217e-01
1.585931991690472387e-01
1.882767947951151655e-01
1.325514701013617014e-01
1.481944337234608611e-01
1.716457597493672438e-01
1.852115206656890223e-01
1.872611615918913230e-01
1.437849532289874332e-01
1.609310628116418229e-01
1.379086715741095759e-01
1.351664215013670400e-01
1.632703229177536741e-01
1.996814549486316537e-01
1.932703277734617586e-01
1.553162138233119549e-01
1.763481668372151034e-01
1.931557442684379566e-01
1.394920039388125588e-01
2.023975764541319222e-01
1.892562301944735736e-01
1.943770618454436772e-01
1.734636612328586125e-01
1.818709962307138994e-01
1.714796173421291314e-01
1.500530898915712896e-01
1.603439601574336848e-01
9.993192021568120254e-02
1.933741805589761498e-01
1.984424610835731073e-01
1.743066841977451986e-01
1.673252119304606822e-01
1.647009630235061195e-01
1.095200753491099022e-01
1.992014022462171852e-01
2.512058499468139416e-01
1.380509638548801377e-01
1.514339350487716729e-01
1.601063776173532460e-01
1.807619102202124850e-01
2.185799424772767452e-01
2.045762800069041987e-01
1.666677716148114996e-01
1.818876802947215765e-01
1.590112562417971276e-01
1.470971074055000827e-01
1.380892563539646289e-01
1.708105643298267751e-01
1.438874463000274773e-01
1.961487697863049107e-01
1.148889997655260231e-01
1.597155515828490024e-01
1.323339525368965042e-01
1.738292039282214319e-01
1.358991605989103846e-01
1.432812708942492463e-01
1.945580876138137683e-01
1.376776303631004339e-01
1.488975163460963813e-01
1.683578599389647934e-01
1.117263406814572591e-01
1.669478727933437767e-01
1.425928878874174188e-01
1.978211818226327523e-01
1.654371932797857880e-01
1.501584861367746271e-01
1.849580257915022230e-01
1.529710003728723677e-01
1.753829165670595103e-01
1.375898001588211628e-01
1.786422256247988116e-01
1.140633223470786106e-01
1.717649736333441979e-01
1.965343039591971319e-01
1.701528667708771536e-01
1.863691521573400678e-01
1.581095818098674499e-01
1.492087439612532762e-01
1.284019155630176101e-01
1.421738385904518509e-01
1.705475882035898394e-01
1.843720256084679932e-01
1.912745976881069510e-01
1.641494334394337784e-01
1.707254903035391180e-01
1.587862786223013245e-01
2.256474442459079910e-01
1.490305111199177190e-01
1.467844833268827642e-01
1.337845841200078212e-01
1.595981016527048268e-01
1.634999309162594727e-01
1.784489624263869700e-01
1.476636673467055516e-01
1.399110899845936729e-01
1.689557668107681820e-01
1.191901073425469804e-01
1.481295716687327513e-01
1.923598703210700478e-01
1.707469884916008596e-01
1.881778663808972851e-01
1.659684006449424487e-01
1.754467128996566316e-01
1.845584534855788661e-01
1.945121513144840719e-01
2.096795456170639227e-01
2.069906918986816891e-01
1.869354548551882544e-01
1.593874194096542851e-01
1.628523393430896249e-01
1.912364154361512192e-01
1.669705102017360332e-01
1.952685935425506614e-01
1.535370458274769589e-01
1.296675892306211608e-01
2.027642583698252565e-01
1.526149389296733716e-01
1.628065867889745277e-01
1.807428742177989989e-01
1.774407525290371268e-01
2.214540848525530237e-01
1.811676196157350205e-01
1.800732332209236120e-01
1.923079071793836192e-01
1.735207324910561510e-01
1.990014874716052873e-01
2.019989596232676377e-01
1.934940926746548939e-01
9.358010599021326925e-02
1.325901300908753910e-01
6.445061238099469847e-02
1.601257811101959305e-01
1.348439119311706236e-01
1.645250821206900582e-01
9.381100020516441873e-02
1.696556522671244238e-01
1.928475300745731147e-01
1.529277100044055260e-01
1.885840535139209351e-01
1.485272697736945702e-01
1.615564579649344523e-01
1.925499731021318439e-01
1.259028338843108941e-01
1.691582172691141750e-01
2.044918674632754119e-01
1.637292816714079891e-01
1.321413140721006130e-01
1.883051650535207955e-01
1.663350458115928632e-01
1.116448680610346855e-01
1.285965017268608790e-01
1.856505246909136986e-01
1.750174841188254504e-01
1.757589694877879083e-01
2.079445499665553143e-01
1.821871482171673051e-01
1.730284423585999320e-01
1.577665295267252077e-01
1.934171769350996328e-01
1.642298035886824437e-01
2.180953696430947275e-01
1.523707048135065634e-01
1.411591241133010044e-01
1.972639193884333508e-01
1.834385265084392813e-01
1.525804683306546394e-01
1.532107878551869362e-01
1.621281260225941878e-01
1.905164650042934227e-01
1.928258848903396938e-01
2.001689309568064346e-01
1.927841747306047182e-01
1.549897721058641764e-01
1.885843842552503702e-01
1.388160421071233941e-01
1.863917895656186374e-01
1.736377781817282084e-01
1.779767005205030728e-01
1.921647329216398248e-01
1.925163109820005047e-01
1.890717500164669218e-01
2.013371094227522917e-01
2.122615698777394755e-01
1.704611544628278352e-01
1.887014666949653474e-01
1.598535074768960840e-01
1.641759662459207902e-01
1.752776305690417757e-01
1.633394846099918141e-01
2.479648051616436533e-01
1.607874843144827537e-01
1.801139511566134388e-01
1.874779074265688905e-01
1.727215878792094372e-01
1.856531338727336333e-01
1.461057653173156723e-01
1.709036496467888355e-01
2.088971218181541190e-01
1.654264625602763772e-01
1.583624152012816921e-01
1.765405113096676359e-01
2.108169283879988143e-01
1.562530938350619181e-01
1.745654341845011004e-01
1.237018236646463265e-01
1.968044093991920818e-01
6.854915925259774667e-02
1.905253582718842154e-01
1.781960555368868881e-01
1.224027451200981886e-01
1.711888589419459095e-01
1.011363332345354138e-01
1.799749662894782887e-01
1.675821979633838055e-01
2.447541885811688189e-01
6.736165079189504468e-02
1.711298399845873064e-01
1.938877851342795111e-01
1.619314819125747817e-01
1.505619170918635064e-01
1.854849702682486168e-01
1.926788887325301403e-01
1.298010984909296894e-01
1.804571871850839671e-01
1.661839705103602682e-01
1.937268243415246616e-01
1.780805165568608572e-01
1.677011546040603207e-01
1.411789685946587269e-01
2.269289200005459861e-01
1.371027283898911264e-01
1.781807311874672450e-01
1.273149157251509678e-01
1.560221628710678488e-01
1.527368354934424133e-01
1.618127457660989421e-01
1.589758669167622429e-01
2.927465598999106078e-01
1.536226710894084135e-01
1.061962349781424564e-01
2.210603923929284065e-01
1.875845531390041288e-01
1.798313877923192194e-01
1.730173808978179295e-01
1.997198209456882978e-01
1.958806855435568650e-01
1.647404682408932786e-01
2.067745707977337588e-01
1.290778406455501681e-01
1.385419310219049294e-01
2.167104820914573793e-01
1.443662127860534383e-01
1.929074310088481070e-01
1.784641030305920140e-01
1.702833258608507094e-01
1.591807795607564913e-01
1.859917027732080896e-01
1.880637973624743609e-01
1.282553603936094078e-01
1.592071286220289039e-01
1.989012728410557429e-01
1.531871214738202980e-01
1.777055661073063675e-01
1.961289620541037948e-01
1.346317964754462082e-01
1.921782198191976931e-01
1.171695349064520997e-01
1.664985055390388879e-01
1.911051846162763468e-01
1.873127572432622401e-01
1.354150655023431682e-01
2.054619318575987563e-01
1.844164919461945829e-01
1.690885778393749206e-01
1.518338748452379150e-01
1.387092126494735567e-01
1.412554065966560302e-01
1.086599273318142878e-01
1.510415655546921698e-01
1.753180177634021675e-01
1.418960158523532300e-01
1.694527975693063127e-01
1.670283164407919685e-01
1.464107823447875489e-01
1.638726396743095393e-01
1.702232044323181981e-01
1.042937739549643084e-01
1.759901576949118862e-01
1.371363905100224656e-01
1.893003657909275717e-01
1.609697228011555126e-01
2.070184006744284488e-01
1.499586816092914887e-01
1.672823992994381115e-01
1.232889482064365438e-01
2.658483209698374594e-01
2.022745406701460524e-01
1.671637734001478748e-01
1.658285705499338292e-01
1.948646481008609044e-01
1.777361045591305810e-01
1.904950403143175208e-01
1.818228917380793064e-01
2.289421058795824138e-01
2.394781657366138461e-01
1.434322359483530818e-01
1.927948687010712092e-01
1.807935878921398398e-01
1.941893845009872166e-01
1.877951618840825176e-01
1.679985278312869923e-01
1.512169319709073534e-01
1.904150009063414473e-01
1.831747051542151894e-01
1.633498845881149464e-01
1.033200714057329606e-01
1.098275545622300342e-01
1.858675277688917049e-01
1.280652943615905315e-01
2.157571017610280251e-01
1.473623619722275180e-01
1.559993049686454469e-01
1.817159520333007094e-01
1.368902454438511995e-01
1.923833529573357737e-01
1.549500463942194983e-01
1.013687709090618227e-01
1.872276464679316632e-01
2.002891003157856176e-01
2.069128574331671189e-01
1.991972128556653843e-01
2.000392068475775886e-01
1.651030710131067281e-01
1.489904914159296823e-01
1.516747882534446035e-01
1.719994325050038242e-01
1.704438824142471276e-01
1.603320167196216062e-01
1.293683785514758711e-01
1.356731540063265129e-01
1.579388825216483383e-01
1.423504544741263089e-01
1.896275424891200601e-01
6.460076895621114090e-02
1.468461482151042219e-01
1.434907771682674138e-01
1.368770157896506134e-01
1.779353946000128417e-01
1.100140191883838270e-01
4.358369930321259744e-02
2.141493312851707742e-01
2.078717501194660144e-01
1.274728630967274512e-01
1.271392920655216585e-01
1.965711264966785166e-01
1.567903280426889978e-01
2.071394520103240211e-01
1.830074235267602489e-01
1.357866717892193265e-01
1.820250482040819406e-01
1.749338800540840566e-01
1.958524255322799945e-01
1.705774284235985760e-01
1.584323118743213854e-01
2.048682143763471686e-01
9.942764989636998507e-02
1.722936820639233702e-01
1.638376913376760058e-01
1.590882087305089954e-01
1.492795593602522786e-01
1.601285005391446248e-01
1.911148128644981625e-01
1.859786201150654961e-01
1.012102355529123088e-01
1.896523480907035264e-01
1.690243772674193679e-01
1.804206586398322543e-01
2.054810781071978454e-01
1.936562661857124112e-01
1.554827237210929525e-01
1.858841383346998555e-01
1.540905231106535211e-01
1.627605034934731520e-01
1.608922925749993738e-01
1.868284416523238178e-01
1.201305152619625005e-01
2.331498708964545585e-01
1.589175094421761969e-01
1.382069267782526367e-01
1.748032739678819780e-01
1.884465386083320482e-01
1.619789249224368177e-01
1.909077687763556241e-01
1.429391740861092330e-01
1.347952562030059198e-01
2.015410298427013913e-01
1.402843867272167699e-01
1.702502884744490075e-01
1.793660714548650503e-01
1.991042745349886900e-01
1.573009926948998327e-01
1.630668434862627691e-01
1.664111163231609680e-01
2.292680331104293145e-01
1.914764601617662265e-01
1.951315563743492021e-01
2.347036570333784766e-01
1.943536527073774778e-01
1.910067339396164243e-01
1.782909048076817271e-01
2.051964935457135653e-01
1.341597550638198300e-01
1.836061388773941871e-01
1.481034798507607775e-01
1.947694313396368671e-01
1.808114111763643450e-01
1.780657801920142447e-01
1.637584971578007753e-01
2.441244937901956291e-01
1.818687545393231630e-01
1.673740881528829050e-01
1.682414022329794534e-01
1.833145352493374958e-01
1.716309866355913982e-01
2.017097446828302054e-01
1.986344748146393613e-01
1.699096983768413338e-01
2.237421167976663128e-01
2.052920410482101943e-01
9.905038425733891927e-02
1.082168441631665701e-01
1.506410745228095038e-01
2.442814121886840439e-01
1.880637606134314410e-01
7.304816040709738445e-02
1.987073849088574207e-01
6.094328405606574961e-02
2.030126451273872590e-01
1.109551620886577439e-01
1.691248123922832747e-01
1.132127658290755789e-01
1.726873010254621477e-01
1.983809431915233290e-01
1.889485304872096094e-01
4.555014040408877918e-02
1.070775871912701405e-01
1.900054696108099961e-01
1.113601365033218826e-01
1.621724821131920180e-01
1.718390964459786119e-01
1.934162582091403237e-01
1.941142327153784208e-01
1.667995536702164827e-01
1.373559292717345670e-01
1.425510307315107639e-01
1.758358852273431694e-01
1.465941968006063689e-01
1.190686150181363701e-01
2.019358247734999168e-01
2.017328230795669697e-01
1.514435265481779425e-01
1.785794215163605259e-01
1.913737098475394305e-01
1.938559237170238703e-01
1.971833287449271666e-01
1.713339441496373183e-01
1.369811258183517566e-01
2.707463064456305801e-01
1.343389433801576160e-01
2.304757902919618573e-01
1.727487086703831665e-01
1.708279833745791620e-01
1.270069955236294845e-01
1.829876525434883661e-01
1.801629376262781079e-01
1.783195323093877960e-01
1.196030195496859960e-01
2.196419162192455588e-01
2.172882137406304537e-01
1.586928993131095922e-01
1.138686259361065822e-01
1.611226355543067257e-01
1.971117048669839278e-01
1.672246298095387829e-01
1.264383776361910350e-01
1.346957030550584022e-01
1.804010714018886574e-01
1.374767233644433873e-01
8.765873326387918496e-02
1.477630000002818633e-01
1.014500965333127169e-01
2.015922580036431100e-01
2.003251143744364526e-01
1.928234227048051252e-01
1.897678503216866375e-01
1.717770273182850360e-01
1.480218234851236048e-01
1.882123737289020937e-01
1.243104612559591260e-01
1.721883960658487922e-01
2.056293237322961431e-01
1.701770108898017497e-01
1.811557496760087815e-01
1.322112842432261459e-01
1.740347413058316306e-01
9.537610504617077822e-02
1.743821299757541965e-01
1.825823473873242619e-01
1.176323155602858606e-01
1.713811666653555221e-01
1.514270997275843911e-01
1.460230799785904310e-01
2.046362544392650307e-01
1.452295579697420180e-01
1.546097135399122635e-01
1.019612756721244295e-01
1.716722558068113358e-01
1.841975779182121187e-01
1.080811667095531448e-01
2.488646788906407892e-01
2.034495544573928782e-01
1.310063934868139768e-01
2.013678683688340243e-01
2.049638721259725571e-01
1.529965777043003072e-01
1.578930197204044816e-01
1.945322162899856266e-01
1.635260227342314465e-01
1.694984031273634173e-01
2.132346844423409493e-01
2.205481842810286253e-01
1.295749816513307451e-01
1.715825881506134465e-01
1.424952089405451261e-01
1.846752051839075648e-01
1.661617740905967366e-01
1.933569820084812818e-01
1.845300464781303162e-01
1.987379601097245541e-01
1.171080905124881610e-01
1.609667461289063795e-01
1.507463237717274751e-01
2.431770668042645411e-01
1.702283492978722279e-01
1.555769115092289212e-01
1.509271290458400472e-01
1.994299812715780718e-01
1.644500038330534153e-01
2.055707457634525781e-01
1.863328441063458740e-01
1.722097105088096214e-01
1.662836339054365453e-01
1.827530099266141406e-01
1.316662592390684949e-01
1.572846761214350408e-01
1.558962606619616054e-01
1.987621777267349898e-01
1.649450501435012484e-01
1.295802367638998476e-01
2.079596905708740451e-01
1.757367730679106899e-01
1.711836405783060400e-01
1.752248956975108740e-01
1.154833052314074848e-01
1.948896741967018897e-01
2.096790678795059648e-01
1.461223391340809030e-01
1.526598462558013125e-01
2.188144748470222112e-01
1.885553892631151029e-01
1.350369546354386330e-01
1.484092686080202839e-01
1.967861818756091452e-01
1.862767283231505644e-01
1.790070700884598409e-01
1.517078256398463054e-01
1.615040170856900659e-01
1.740342635683873596e-01
1.371644300271555039e-01
1.985550968894358448e-01
1.735873952486599592e-01
1.978393358481298492e-01
1.832461085379009091e-01
1.414929523876935491e-01
1.528476338473865326e-01
1.363349307087560192e-01
1.591490283907432968e-01
1.286135900302269874e-01
2.267634023268101373e-01
1.220324250496105378e-01
1.802798363207784860e-01
1.423850720692598770e-01
1.642941144077667559e-01
1.864321767600358726e-01
1.991030250676431024e-01
1.593015736534653115e-01
1.726843978512988542e-01
1.908660586166206485e-01
1.745621267709793756e-01
1.813386863943833305e-01
1.850685301532166704e-01
1.786342878323239347e-01
1.818472563512614215e-01
1.753194877250052741e-01
1.944107239655750163e-01
1.386130771621765234e-01
1.626587821522207378e-01
1.924778347377014143e-01
2.024470039121979426e-01
1.837265287306308892e-01
2.002222538130808971e-01
2.135874752210611405e-01
1.888846974056832551e-01
1.672943794864067968e-01
9.094652282726656267e-02
1.887317846525320419e-01
1.682278418373925888e-01
1.461661439891486225e-01
1.210051056518750556e-01
1.602203363886474108e-01
1.598270481684949118e-01
1.195629630967687262e-01
1.242685306019666314e-01
1.886425947337784237e-01
2.003193815243093923e-01
1.633770788773745153e-01
1.338914503268142653e-01
1.542476252542428483e-01
1.400176254499001516e-01
5.428784926670005007e-02
1.531272572885882255e-01
1.843133741415385884e-01
1.765172859168160358e-01
1.953134273705927626e-01
1.647797529640229186e-01
2.112848171582299983e-01
1.827120347476238749e-01
1.898422303775078035e-01
1.633151199968096989e-01
1.786700813966035639e-01
1.430700741645978269e-01
1.674253898120241502e-01
1.976351214358942343e-01
1.073101351128116221e-01
1.789788835751551233e-01
1.389229450628590712e-01
2.146173670515736376e-01
1.992645738449709825e-01
1.089103720356661142e-01
1.585016573117172811e-01
1.664849451434520233e-01
1.712772403818689781e-01
2.010028769090013157e-01
1.870023381070495816e-01
1.722290037545235464e-01
1.671016675235250659e-01
8.092825693603344916e-02
1.893440971477957646e-01
1.772086455958969964e-01
1.536648589866445036e-01
1.857038475470744743e-01
1.629150699533852276e-01
1.619342748394956288e-01
1.740077675109432676e-01
1.574736029332370890e-01
1.825955770415816914e-01
1.271964735709616434e-01
2.030373772309417291e-01
1.230252738483841313e-01
1.747519723087407328e-01
1.803844240870375870e-01
2.102862722583722643e-01
1.861210593920077372e-01
1.847648728401054541e-01
1.863601853916634354e-01
1.402414638491791266e-01
1.364489262291499472e-01
1.849259438801027500e-01
1.793805138273683042e-01
1.848317928410097011e-01
1.678836870829627514e-01
1.827914861709132310e-01
1.852681141864422898e-01
1.925803278087414583e-01
2.008268122609706552e-01
2.080174968099299804e-01
1.955027584218669290e-01
1.995395669072195233e-01
1.405775705641190143e-01
1.342014284745118857e-01
2.049066538716033392e-01
1.945938444291641645e-01
1.820122595383963926e-01
1.692398001366655080e-01
1.459013304108793818e-01
1.392669160720743093e-01
1.209253602362423408e-01
1.895311130095933549e-01
1.870930714853784593e-01
2.019966076846912983e-01
1.679041562979364244e-01
2.092166914652011656e-01
2.130281915896716782e-01
1.917671083148206890e-01
2.157845900425172658e-01
1.400721977735202017e-01
1.883404808804698405e-01
1.648658559635123311e-01
1.467025329689022328e-01
1.624396843790805178e-01
1.777403674476545348e-01
1.411005093953008327e-01
1.682728594107629760e-01
1.322743823438941035e-01
1.290917685315662311e-01
1.271595040373085794e-01
1.951663577148110562e-01
2.146200864805223318e-01
2.033121497988759074e-01
1.273582428426607294e-01
1.709175407836482918e-01
1.668442037531576716e-01
8.171259168500455417e-02
1.503051148041549823e-01
1.751774159384922314e-01
1.689878119732384221e-01
1.779742015858118975e-01
1.611783470980867605e-01
1.580881203708486282e-01
2.000978583145069933e-01
1.825791869699742165e-01
2.255031675169902883e-01
1.426095719513114091e-01
1.552463171502722616e-01
1.445398887464079962e-01
1.958490813696016630e-01
1.873951118407148897e-01
2.150313449809573285e-01
1.962363427473974298e-01
1.943217545410789171e-01
1.812888914458881118e-01
1.562395701885179733e-01
1.969486126299671014e-01
1.585080516446168986e-01
1.966303291992517188e-01
1.650357100237442864e-01
1.745293833768073455e-01
2.182074909624134307e-01
1.403570763272909971e-01
1.503894538496979294e-01
2.049689067443978274e-01
9.279639597502864490e-02
1.338874446814770636e-01
1.465308047075950526e-01
1.611175274377956157e-01
1.593899183442317735e-01
2.031548271610290612e-01
2.282803659262526708e-01
1.376028093187642298e-01
2.038794814699258495e-01
1.124248296742962339e-01
1.666091568968113279e-01
1.798735756896121529e-01
1.472624780830074087e-01
1.655152849886007971e-01
1.903335650349617936e-01
1.767227130472974750e-01
1.012655796063199887e-01
2.372017832369692769e-01
1.782315551089368455e-01
1.879363149446362513e-01
1.553232328899412096e-01
1.947087219265313252e-01
1.724743403418642629e-01
1.627940186174328119e-01
1.536864674218350046e-01
2.343548718999386438e-01
1.891556480735516743e-01
1.550394200581877158e-01
1.913568787874737609e-01
2.694496165886732797e-01
1.780632812573230694e-01
1.752950496137373193e-01
2.030288147047940583e-01
2.130183428471355001e-01
1.783271761096330010e-01
1.741452089185031582e-01
1.825282895503050895e-01
1.604586539095294029e-01
2.200305373113451424e-01
1.707881474158057244e-01
1.789853146570976605e-01
1.939135094619359734e-01
1.439239013471933504e-01
1.631037395218299935e-01
1.733918536098144614e-01
1.716996338411718170e-01
1.805841918654778055e-01
1.343435737591107682e-01
1.230654772975867672e-01
1.966659390184872791e-01
1.736091874290650594e-01
1.479830899975240754e-01
1.247258356488600839e-01
2.002680063671959942e-01
1.132335290363926106e-01
1.186329551553626516e-01
1.195855637558906892e-01
1.283048246007183479e-01
1.707593729179279762e-01
1.415340378136988875e-01
2.184831087582779219e-01
1.887181507588593377e-01
1.825592689906443411e-01
1.476316956823211513e-01
1.418292060985777425e-01
1.366859207845436686e-01
1.622115830912207457e-01
1.762760284727846738e-01
1.037540775616889732e-01
1.875275921278785063e-01
1.669746260940883076e-01
1.318878559469567335e-01
1.966160338229201443e-01
2.006198416708002696e-01
1.102431127002319045e-01
1.653611595171469162e-01
1.773726933080297385e-01
1.390030212197643777e-01
1.364032104240777699e-01
2.035628149969852529e-01
1.643796294225694510e-01
1.882638958823008579e-01
1.891402869750891114e-01
1.514385286789092788e-01
1.598330382619224110e-01
1.328140052391972858e-01
1.891981667121171995e-01
1.696876239313951373e-01
1.348856588399485190e-01
1.967476321332242151e-01
1.817980861364958400e-01
1.656462585651752306e-01
1.874969434289823766e-01
1.920571317341455142e-01
1.522427079090675761e-01
1.664189071195778524e-01
1.840024405187250522e-01
2.055099996011904295e-01
1.311565500619735758e-01
1.642231520124823874e-01
1.882048034268564152e-01
1.859347417620256238e-01
1.431461079272366987e-01
2.083969306422659429e-01
1.824149922616697950e-01
1.750585327959015558e-01
1.592558945974360540e-01
1.816267253655610148e-01
1.842986010277058995e-01
1.121439200167060335e-01
2.220518814772276528e-01
1.842684668152969607e-01
1.546286760442399100e-01
5.438038334807515639e-02
1.872287856881484913e-01
1.866256972017481530e-01
1.917707097206857725e-01
2.788230470844155207e-02
1.322847455730880029e-01
2.335151930976735457e-01
1.346396240209060124e-01
2.026157922504125963e-01
1.567228935552975599e-01
1.447992634667798484e-01
2.737768527327943957e-01
1.332802035535678442e-01
1.746349266181823623e-01
1.949710733191523104e-01
1.527642135279165814e-01
1.404672866966620859e-01
2.151516980851511107e-01
2.067940845375915160e-01
1.352141952527290414e-01
1.704173863568030356e-01
1.895265193796831227e-01
1.832206047045019659e-01
2.078524201247091696e-01
1.406543025583459894e-01
1.750860945754766362e-01
1.779116547205603638e-01
1.509363530547602750e-01
1.094006409708754290e-01
1.689736268440356071e-01
1.523037480635593965e-01
1.854115089383867598e-01
1.571876219081786985e-01
1.585602720297174528e-01
1.376944981720953365e-01
1.648463422235408871e-01
1.617622158368021701e-01
2.067096719940195726e-01
1.612580190155767923e-01
1.857089189146563513e-01
1.483881746594306605e-01
1.803876947515163920e-01
2.551099576506885569e-01
1.964927407955769922e-01
1.958092086617853056e-01
2.088307898019365894e-01
1.471736924037259087e-01
1.957118604563561348e-01
1.653058522127821561e-01
2.046664988987458855e-01
1.895871185456599051e-01
1.252794599281514820e-01
1.404972004147566622e-01
1.603373820793194682e-01
1.671301112800165356e-01
1.498413051772331528e-01
1.925535745079969274e-01
1.594010533032133026e-01
1.822725529848412407e-01
1.352812989987342007e-01
1.801187652807811901e-01
1.733358848226771443e-01
1.647427834303698546e-01
1.745347854856618142e-01
1.345838022299403747e-01
1.624554129679154357e-01
1.813139175417859406e-01
1.886988575131454127e-01
1.294086187496077400e-01
1.741957388477430868e-01
1.724583177606291429e-01
1.622473031575282221e-01
1.793614043268689784e-01
1.973778414106845958e-01
1.679068389778421988e-01
1.427885030243487563e-01
9.762327205942256114e-02
1.516459770065239354e-01
1.990541855941501126e-01
1.273196931002757992e-01
1.428129043865737913e-01
1.953314711489611000e-01
1.426908975755623032e-01
1.650516958559364866e-01
1.757945425579237053e-01
1.930644229054223615e-01
1.776770488527290581e-01
1.817519660919515445e-01
1.527204454218917817e-01
1.637678681628358390e-01
1.187329860407544402e-01
1.800339117487510521e-01
1.683774104279791572e-01
1.592265321148715884e-01
1.920142823541937105e-01
1.761027567517885473e-01
1.853661238745871742e-01
2.015900898103382133e-01
1.438272146243662064e-01
1.358269487363941153e-01
1.693112770184370675e-01
1.886225665073197888e-01
1.844358954390372674e-01
1.689774854930874426e-01
1.684790582710320450e-01
2.301070136810494660e-01
1.634270208219277265e-01
1.716984211229828361e-01
1.946993876704823379e-01
1.868217165781516087e-01
1.787601900414301781e-01
1.500139521646133289e-01
1.416317535096141000e-01
1.909527863497260114e-01
2.188815418439844507e-01
1.790441131201987446e-01
9.266725985037282953e-02
1.479188526765256029e-01
1.947027685821467458e-01
1.633010451147356434e-01
1.738174074865810326e-01
1.622982005771973490e-01
1.717200295581733371e-01
2.007114937752021433e-01
2.053120692747256726e-01
1.901149082502797683e-01
1.896560597436973694e-01
1.945364056805374275e-01
1.924956212728829996e-01
1.909657220115832388e-01
1.887544955588964513e-01
1.955298057149548185e-01
1.258162531473772106e-01
1.146113240233717079e-01
1.544945420503154310e-01
1.815443707681652086e-01
1.544672007649978696e-01
1.166071276068123552e-01
1.731872717071496481e-01
1.838880775079587693e-01
1.564878099499651398e-01
1.528775843145240287e-01
1.942314989002511538e-01
1.463232093838087167e-01
1.641495804356054578e-01
1.531772359821843565e-01
9.092322393621543597e-02
1.592634648995954194e-01
2.025499379717530246e-01
1.337764993313612649e-01
1.593389841756334135e-01
2.168733538342735301e-01
1.988938495350112134e-01
1.587275169082431603e-01
1.637637890194127976e-01
1.504574395726194780e-01
1.747369052026215286e-01
1.458240839299378422e-01
2.301887802938153982e-01
1.829545784079300574e-01
1.816128709776876349e-01
1.744206797181959701e-01
1.411147312735465675e-01
1.916698703564634343e-01
2.391476081268137932e-01
1.356835539845633321e-01
1.303297334234230220e-01
1.836346928810144163e-01
1.488325807933961187e-01
1.838819036694303577e-01
1.694540470366519003e-01
1.708100865923825040e-01
1.496214356742484597e-01
1.357651736011007415e-01
1.507869314602885424e-01
8.295889860886518363e-02
1.961531796711142306e-01
1.654025756846522199e-01
1.468563644480127550e-01
1.875518097448320987e-01
1.555184805365570355e-01
1.119819669999060352e-01
1.412763902982305808e-01
1.087990224460781974e-01
1.785058131903269896e-01
1.679481448981618996e-01
1.326497370328070247e-01
1.350908654762861261e-01
1.824550854637436714e-01
1.736006984010600718e-01
1.523202116333095546e-01
1.674718773468839572e-01
1.636422966950021873e-01
1.575283222529151317e-01
1.481030388622457394e-01
2.202841424326607012e-01
1.552362111644924880e-01
1.681025643619022958e-01
2.267821810860368714e-01
1.835279001724074988e-01
1.456481662780788611e-01
1.622368664303621699e-01
1.586048853636157219e-01
1.836414547042863887e-01
1.300518739360541076e-01
1.157334926920157159e-01
1.045127247319896924e-01
1.633217348239668354e-01
1.603600562366409576e-01
1.531612501501058432e-01
2.487052615574611991e-01
2.126369980647950797e-01
1.702998261796437873e-01
1.748219424798662658e-01
2.134774118478617311e-01
1.496308801773693631e-01
1.383843143917147245e-01
1.916440725307211324e-01
1.605385095722340338e-01
9.589004036297410494e-02
1.617181537385476986e-01
1.689417286777370464e-01
1.710689468262671653e-01
1.997986476353617036e-01
1.467216424694015586e-01
1.626594436349932948e-01
1.916436682913627010e-01
2.146841400562493618e-01
1.858296762582085648e-01
1.828679976709963739e-01
2.904847667689978152e-01
1.651230624905792865e-01
1.492416711005262187e-01
1.714831452497946884e-01
2.016793532271776712e-01
1.677045355156678852e-01
1.840547344019114462e-01
2.116953406779202851e-01
1.437141010809455111e-01
2.295590120048132121e-01
1.529596081707040867e-01
1.914298623797776600e-01
1.838706584633200691e-01
2.062764008188651133e-01
1.943909897314597401e-01
1.241983031875406596e-01
1.883906800683234906e-01
1.894747767321405263e-01
1.409683965985095710e-01
1.904455761072085807e-01
1.641030561515890440e-01
1.654594631976351593e-01
2.284024462352931550e-01
1.601295662612756132e-01
1.926303432514941960e-01
1.912172691866089735e-01
1.341738666949368053e-01
1.978417612847351847e-01
1.268920812772194040e-01
1.352372001513231226e-01
2.370673552507014392e-01
1.610831670859624865e-01
1.810084595258558693e-01
1.267587557621254746e-01
1.947060392466255507e-01
1.716198149275669493e-01
1.334304336269269697e-01
1.743627632320112752e-01
1.309995949145559280e-01
1.885106656822017612e-01
1.858357398497219037e-01
1.481453002576245126e-01
1.640930971618672629e-01
2.054231616209563072e-01
1.933764589994098060e-01
1.494318473796738544e-01
1.961551641193182149e-01
1.401544053748011720e-01
2.038869782739993752e-01
1.723033838102310256e-01
1.057154840440830412e-01
1.648253952710092562e-01
1.842969840699879569e-01
1.849452738748595948e-01
1.759507627245966432e-01
1.752431232209801237e-01
1.382895753679349582e-01
2.064288725836149752e-01
2.054190824776469526e-01
2.532187785825499304e-01
1.438409955142105900e-01
1.224286899418984831e-01
1.749884891266901832e-01
1.706180728612025632e-01
1.363352981991283741e-01
1.679650862054131721e-01
1.994640843801676056e-01
1.282613872360798268e-01
1.332876268595555302e-01
1.314625960625335210e-01
1.412339451576372085e-01
2.133020821806894674e-01
1.579673630271827278e-01
1.855073136841838277e-01
1.682499280101410477e-01
1.567207621110355831e-01
1.316867652030850877e-01
1.158068437747488133e-01
1.286518825293114787e-01
1.821623058664840755e-01
6.726602979119888914e-02
1.574436157170566730e-01
1.708881415521545932e-01
1.698913973551725576e-01
1.873946341031569318e-01
1.918468904794394803e-01
2.049850395726480201e-01
1.766083500365311920e-01
2.114063094826406086e-01
1.436239924362325837e-01
1.765323162738923202e-01
1.882414054700802808e-01
1.460666643393437880e-01
1.845098345064570822e-01
1.997996766084497722e-01
2.007113835281302272e-01
1.460155096764310656e-01
1.845498909594880388e-01
1.740434508282078241e-01
1.912927884626469677e-01
1.538829277867534984e-01
1.561747816319893900e-01
1.706577618238043215e-01
1.488861976420139399e-01
1.776808340038087408e-01
1.775528738484126734e-01
1.532268471854649761e-01
1.663512888869718154e-01
1.311436144001163484e-01
1.833281323939672802e-01
1.715081345967064408e-01
1.468773114005443858e-01
7.094052949662454921e-02
1.602046077998693363e-01
2.012443548472901966e-01
1.384485517125995102e-01
1.636843743451663613e-01
1.429658171397250044e-01
1.847249266343169438e-01
1.903906730423159388e-01
1.148027130208220115e-01
1.881830847445371546e-01
1.790023662114208491e-01
1.675562163924269043e-01
2.117605702229639064e-01
1.613643707357823587e-01
1.976533489594203274e-01
1.746904911658475612e-01
1.104620267283280555e-01
1.850842587421084318e-01
1.588895066740860784e-01
1.469232476998740822e-01
1.622530727568118891e-01
1.574626884685130790e-01
1.954686553132205518e-01
1.822839084379666019e-01
1.710063632119727117e-01
1.100756840766052846e-01
1.369360347470092165e-01
1.459124653698609109e-01
2.426245449961470513e-01
1.887464107702498950e-01
1.509982751862253281e-01
1.711376307810041908e-01
1.544396389854227891e-01
1.688073374405121285e-01
2.073493992727435398e-01
1.509278272775418372e-01
1.630293594661225143e-01
1.952287208347343039e-01
1.729600156472770323e-01
1.749368567262763463e-01
1.689942798041101923e-01
1.339016298106798786e-01
1.711468547898675752e-01
1.656766500208277648e-01
1.942827270612497159e-01
1.565638804615900881e-01
1.885934612680557620e-01
1.782437190410064431e-01
2.013656266774432879e-01
1.838012762768812536e-01
1.594860538315288068e-01
2.077030720283801202e-01
1.228579187227296643e-01
1.899189991208913852e-01
1.539401827902793229e-01
1.835651636984039214e-01
2.043680966984311453e-01
1.617355360342571657e-01
1.455653706922248602e-01
1.572033137480275400e-01
1.405410787678533779e-01
1.691087530620052348e-01
1.587151324819160436e-01
1.177638771215470115e-01
1.970873402538018127e-01
1.215295511938165873e-01
1.849133389596318011e-01
1.650562894858467189e-01
1.896808285962379159e-01
1.382334595847396486e-01
1.669405229855556172e-01
1.253853339107990905e-01
2.211517137559440016e-01
1.150265146710580666e-01
1.419992071550950641e-01
1.539993119947666855e-01
1.400971871203182673e-01
9.717383130691814586e-02
1.597040491334382750e-01
2.128674880401604241e-01
1.724424789246086220e-01
2.000754046514430229e-01
1.384712626189639195e-01
1.611530270099592599e-01
1.288946099348322605e-01
1.781619524282405109e-01
1.795953119628848071e-01
1.824470741731829548e-01
2.021012689491499259e-01
1.836082335726132442e-01
1.879808547804486807e-01
1.575760960042771330e-01
1.912887460682668461e-01
1.342424771515879911e-01
1.866245579815313249e-01
2.114596690879579910e-01
2.002691455874128224e-01
1.975633138127932398e-01
1.972226869661426463e-01
1.665987201696452757e-01
1.958411803261697059e-01
2.094530612869220931e-01
1.216003665928155897e-01
1.497524827489087329e-01
1.562529100897336320e-01
1.656304197291547098e-01
1.972083548407681519e-01
1.612561080655723345e-01
1.351536695847244118e-01
1.822124683053516492e-01
1.808409941530726428e-01
1.196993755311268615e-01
1.588765342631859312e-01
2.172537798906546413e-01
1.852731855537967931e-01
1.819724970777087947e-01
2.058121502035419326e-01
1.622792013238267828e-01
1.904371238281328260e-01
1.520005317390769051e-01
1.986397666763650705e-01
1.688885895666771830e-01
1.534881328559549729e-01
2.009689207965266178e-01
1.835555721991113387e-01
1.408907458782096001e-01
2.138557064599808655e-01
1.931136298692308628e-01
1.485339948478667793e-01
1.688391988576540825e-01
2.021103827108845508e-01
1.843017246960698685e-01
1.195038706413242835e-01
1.034671778106144302e-01
2.607108052549165222e-01
2.342334163245141099e-01
1.857551859552586393e-01
1.476199359897236718e-01
1.810801936508141807e-01
1.529247700811993127e-01
1.207204843412910122e-01
1.614488935265399050e-01
1.770273993333830731e-01
1.541157697007520255e-01
1.819369975056588373e-01
1.320063715991182107e-01
1.554553824357753911e-01
2.090821532317477249e-01
1.628871406834377922e-01
1.377231256739150922e-01
1.105908688605268253e-01
1.573303184284213785e-01
1.932891432816177257e-01
2.194468523177874886e-01
1.727388231787756467e-01
1.251431209918791865e-01
2.000519220151772970e-01
1.676286854982436125e-01
1.378038633135929558e-01
1.231969653606483917e-01
1.679503865896094794e-01
1.449018667849486519e-01
1.444695143358103451e-01
1.243256753582500096e-01
1.418365191574366690e-01
2.240574235561325622e-01
1.663296437027383945e-01
1.431485701129986410e-01
1.537516969668786260e-01
1.694060527911460667e-01
2.573764914076832611e-01
1.875719114694902601e-01
1.999972761935850940e-01
1.720138381285778451e-01
1.739468376034665198e-01
1.566238916431075268e-01
1.576476831330637651e-01
8.287055391804187821e-02
1.368932956140724855e-01
1.886877593033204903e-01
1.869152061344721005e-01
1.703278289476202190e-01
1.976610295087084523e-01
1.925153187579553560e-01
8.845548918816348305e-02
1.662626502038619947e-01
1.548068721365325473e-01
1.913655515608070345e-01
2.066933554204979373e-01
1.935837603309664701e-01
1.838203122792947397e-01
1.549540887885996199e-01
1.733899426596963167e-01
2.117628486632838758e-01
2.180264284451141066e-01
1.890751309281313297e-01
2.244171966522685580e-01
1.487889964326996051e-01
2.300969076952696923e-01
1.849172711067694763e-01
1.504674353113841789e-01
1.888105010950766882e-01
1.143764609122399634e-01
1.624120491013627543e-01
1.863328073573029542e-01
1.437772359307132319e-01
1.185207603380149521e-01
1.837988140912329982e-01
1.106831824477012560e-01
1.696600254027771371e-01
1.915696189768141267e-01
1.528410190203430830e-01
1.826041763167722820e-01
1.613386096590829766e-01
1.506614702396973371e-01
1.801326931667972531e-01
1.971178419565831064e-01
2.158880753376024586e-01
1.399352341035182690e-01
1.850659209713967357e-01
1.561021287809580826e-01
1.404095539556919903e-01
1.141502705744414925e-01
1.325648100026910470e-01
1.862673940671584205e-01
1.859303686263729105e-01
1.828602803727221726e-01
1.280509989852589570e-01
1.585798225187318167e-01
1.484618197343934298e-01
1.498764372589675986e-01
1.350908287272432062e-01
1.773926112873596139e-01
1.711628406220597753e-01
1.042925244876187207e-01
1.653216175507168373e-01
1.442397960902894738e-01
1.674101757096764231e-01
1.769278461855492424e-01
1.357409192351042293e-01
1.701246802575724359e-01
2.109441535625364850e-01
1.661065402843178163e-01
2.400510097635333295e-01
9.791763186535717978e-02
1.352418672793760379e-01
1.388500717176839316e-01
1.420309583252219454e-01
1.925854726742954881e-01
2.165870788170423111e-01
1.760742027481683181e-01
1.595735900434647192e-01
2.086742021448344531e-01
1.848965446486090514e-01
1.832808731292061566e-01
1.526878122749621980e-01
1.676970387115943595e-01
1.845898004162336292e-01
2.017183807070637158e-01
1.893474045613174894e-01
1.853623019745782585e-01
1.495238302254620066e-01
1.582405186373989636e-01
1.416819894466243568e-01
1.590330851712451476e-01
1.483739527810712389e-01
2.055496518147492679e-01
1.334889380976846951e-01
1.566284852730177590e-01
1.208244473739341629e-01
1.801594832164710169e-01
1.613442322621949643e-01
1.875737856704517981e-01
1.748736483783659423e-01
2.110276106311630429e-01
1.397050381203825964e-01
1.464331257607227599e-01
1.354975670958538103e-01
1.478040854264008885e-01
1.495927346744565511e-01
2.195444945156737049e-01
1.944419239001717870e-01
1.722591747159185616e-01
1.744324394107934495e-01
1.775347565719584964e-01
1.515692817611125065e-01
5.446523688010529440e-02
1.792734271264180279e-01
1.872518273358991792e-01
1.596336379739113909e-01
1.355515514347871431e-01
1.175645135824652243e-01
1.283776979460071743e-01
1.522875049881804443e-01
2.084401842616898648e-01
1.352651661703703212e-01
1.836413812061437056e-01
1.947031728215620205e-01
2.121870428256897867e-01
2.119840778808566029e-01
1.523943711948732016e-01
1.629962485815212858e-01
1.822479311283586867e-01
1.877417287807929824e-01
1.695873725518595165e-01
1.275210778364908037e-01
1.601698064594643256e-01
2.022006751008120773e-01
1.329347258337065796e-01
1.568188452973799940e-01
2.292420147905431804e-01
2.033411447910111747e-01
1.553553515503836024e-01
1.132431205356851933e-01
1.213207064025709769e-01
1.438290888254414313e-01
1.820710947505403965e-01
1.789577161284796603e-01
1.739849831064930186e-01
1.925168989666872221e-01
1.518104657070580288e-01
1.301950481938547455e-01
1.583700222524839774e-01
1.872786173855729430e-01
1.832578682304983886e-01
1.401192732930667262e-01
1.702772255202944507e-01
1.491218692319762340e-01
1.934245634920443990e-01
1.560368624868715415e-01
1.682467308437480824e-01
1.810966939696072586e-01
1.799501974368240553e-01
1.481949849589909718e-01
1.946912293836930985e-01
1.949810690579170114e-01
1.821798719073512984e-01
1.669981822284398731e-01
1.544171118241592922e-01
1.361238074771335960e-01
2.042212475367932711e-01
1.679028333325049971e-01
1.121087144368857480e-01
1.712622100246790069e-01
1.274074865555121505e-01
1.284710037571130670e-01
1.900571387602667528e-01
1.359700494960520700e-01
2.248127265638686367e-01
1.781714704294472540e-01
1.543152434868488854e-01
1.822476371360153280e-01
2.006702981020112020e-01
1.985638064118120383e-01
2.072493683873517512e-01
1.678190087735629277e-01
1.774206508044926522e-01
2.072165147460509615e-01
1.335275980871983847e-01
1.495616817360883033e-01
1.883312201225635363e-01
1.677127673004861208e-01
1.393980366448204222e-01
1.800874550991693468e-01
1.850547860124152066e-01
1.577997506583415088e-01
1.256105687735953325e-01
2.009360304062965952e-01
1.674684964352763927e-01
9.911807598803079600e-02
1.599837093236828878e-01
1.928252234076808236e-01
1.549841862520224822e-01
1.558238283051878170e-01
1.474228876402321475e-01
1.592425546961067084e-01
1.997040188587675402e-01
1.192503757671374842e-01
2.359626056268098182e-01
9.804515103223820915e-02
1.841039413657199475e-01
1.989101661085896922e-01
1.824971631139078454e-01
1.868608543051095694e-01
1.485797106529389566e-01
1.442712532680161530e-01
1.891834670963703502e-01
1.301794666011346635e-01
1.609439249754132106e-01
1.619758747522155318e-01
1.940118131424242165e-01
1.808176952621352029e-01
1.952000198348855520e-01
2.343354316581098828e-01
1.945482388712207467e-01
8.819350528597169614e-02
9.634532421262065327e-02
1.208746098127448931e-01
1.889429446331405416e-01
2.073904479498196451e-01
1.959978414813576819e-01
1.922704966571586738e-01
1.656974499771877163e-01
1.381778215389886100e-01
2.018727634217611921e-01
1.079184787118947497e-01
1.348009523040900604e-01
1.519879268186059562e-01
2.056661830189341345e-01
2.153828862923319321e-01
2.136743499503381827e-01
1.545153420066753824e-01
1.695573118374795740e-01
1.282657971208891468e-01
1.583455841412160225e-01
1.125985791327366314e-01
1.768296527520760719e-01
2.319543878941203729e-01
1.677098273773935944e-01
1.517846678814294137e-01
1.985772198112272235e-01
1.630220831563065076e-01
2.351328858141528144e-01
1.406926318065302439e-01
1.587887775569924997e-01
1.642787165601475863e-01
1.943803325100361690e-01
1.101413178610073373e-01
1.484151852033619434e-01
2.051341304257903175e-01
1.293286895888741128e-01
1.723214643377559696e-01
1.637930412548485037e-01
1.946358118321995789e-01
1.958161909792579536e-01
1.976414422706511687e-01
1.274513281596227898e-01
1.820014553208011421e-01
1.661645302685883507e-01
1.906183700906467493e-01
1.621719308776619073e-01
1.758657621963948259e-01
1.733785872065709555e-01
1.975721703313411126e-01
1.340216889225303021e-01
1.433818897643277523e-01
1.785566738609531967e-01
1.749226348480306115e-01
1.897778828094942583e-01
1.946688492187149677e-01
2.123680685940598778e-01
1.719601845309171040e-01
1.482739586447792135e-01
1.756049175144198671e-01
1.645405167172384608e-01
1.822560526661618496e-01
2.019276664867675208e-01
1.270969571721707325e-01
1.847294835151842562e-01
1.174841434333302459e-01
1.592000728064704163e-01
1.833616475179269401e-01
1.647993034530372825e-01
2.223614553855668419e-01
1.634510914427664829e-01
2.260318024494836209e-01
1.585632854508958189e-01
1.519269601620862886e-01
1.121991170739420340e-01
2.034987614213150664e-01
1.801468415469571482e-01
1.851461073754308018e-01
1.529978271715890514e-01
1.782494151420905837e-01
1.962031583647103616e-01
1.876642250565510039e-01
1.590517904322723552e-01
2.053869638172045597e-01
8.577714569508998466e-02
2.453400785171311327e-01
1.930653048823387508e-01
1.402869224110645519e-01
1.824557836955591483e-01
8.163365474820238887e-02
2.107840012486121850e-01
1.409482948739650965e-01
2.050547892496297209e-01
1.787281081300307051e-01
1.889781502129608270e-01
1.559445488998107976e-01
1.597675882227349575e-01
1.357385672965847334e-01
1.290206958892667899e-01
1.365952976532298635e-01
8.153722526873252718e-02
1.633406238302086422e-01
1.489929168525350178e-01
1.597179402704114182e-01
1.223044046905670257e-01
1.915181335725719691e-01
1.735303239903487338e-01
1.729549075307659223e-01
1.597605324071764699e-01
1.663767192223986058e-01
1.558547342473843855e-01
1.828721503125052550e-01
1.478106635044014183e-01
1.547932014939306100e-01
1.774693800308568825e-01
1.961821379142065780e-01
1.739468008544236000e-01
1.798730612030112752e-01
1.820033295218763669e-01
1.446219861004465201e-01
1.686426282457205161e-01
1.929308401470279932e-01
1.275331682704745617e-01
1.816419027188658220e-01
1.776643704341722696e-01
1.389728870074122824e-01
1.728748681227898487e-01
1.313932873740668583e-01
2.260919973761019719e-01
1.678426751549295659e-01
1.534625187754272702e-01
1.823685782248958276e-01
2.101607007905386126e-01
2.119309387698535829e-01
1.445423141828996449e-01
2.419746014844577076e-01
1.991438899995046086e-01
1.883308158830914181e-01
1.751472082280542963e-01
1.875328839895473720e-01
1.747535525174725990e-01
2.316956746564073910e-01
1.494455180223894786e-01
1.765718582403223991e-01
1.998707492507492134e-01
1.595036566213821061e-01
1.932167109249576242e-01
1.255735624908993486e-01
1.590985352104894446e-01
1.593034111053839297e-01
1.595893553812857135e-01
1.620244569822943959e-01
1.841157745564032666e-01
1.652608713884546887e-01
1.202325673444875065e-01
2.066168806694577142e-01
1.950210887617913613e-01
1.899275983961956626e-01
1.802047580331418430e-01
1.579941898260130984e-01
1.344938773304420465e-01
1.555871277421374543e-01
2.203795796880854141e-01
1.694938462463824180e-01
1.675394588304470744e-01
1.869618774146601936e-01
1.687413729146101105e-01
1.766059613489687763e-01
2.013780846017425574e-01
1.455712505385236000e-01
1.582542995272433473e-01
1.536860264334336534e-01
2.016896429582857309e-01
1.927620150597704196e-01
1.978359916854515177e-01
1.793451980004192592e-01
1.771758287037528135e-01
1.585031272733203878e-01
9.984673594226478599e-02
1.349581646948081470e-01
1.705394666659003633e-01
1.995597421298498375e-01
1.780309053535802377e-01
1.847359880952126332e-01
2.411765225947419822e-01
1.630314909103844911e-01
1.593283269542098424e-01
1.536557819739527986e-01
1.771170669895809624e-01
1.776003168583883962e-01
9.368976512394056044e-02
1.821617546308971214e-01
2.231486933086443969e-01
1.233556109640403520e-01
1.549726470535688350e-01
1.678729196144104208e-01
1.316470027423974898e-01
1.885012211789671710e-01
1.252548748207118479e-01
1.796346701842139737e-01
1.821344868435517128e-01
1.287496349742696111e-01
1.391546845055700032e-01
1.374978540620759304e-01
1.905445045214264610e-01
2.197993123551782446e-01
1.740136473572420073e-01
1.262870083427287682e-01
1.418254576965409797e-01
1.819330653584074753e-01
2.032439803307397597e-01
1.669986967149839074e-01
1.875073066580625891e-01
1.477731059861753238e-01
1.809989782736920461e-01
1.793008419098214290e-01
1.796085416170853932e-01
1.565077279293518586e-01
1.572133829848780806e-01
1.358060752820620110e-01
1.742875379482597964e-01
1.328455359150666482e-01
1.779762962809172677e-01
1.903023283514357900e-01
1.281071515176108733e-01
1.734759721610998895e-01
1.088506180974491144e-01
2.022169549252339493e-01
1.860904841912542906e-01
1.859613480665984753e-01
1.552732174470747850e-01
2.012497202069880586e-01
1.476694736949184517e-01
1.553169488041703517e-01
1.719732671889460107e-01
1.721351834568167760e-01
1.757999079177352542e-01
1.578132008066859271e-01
1.381415134881081030e-01
2.175917975555421435e-01
1.704122047422060859e-01
1.091187023403108469e-01
1.860258426307836999e-01
1.921742509229034113e-01
1.485752640192004037e-01
1.388086555501786279e-01
1.891106672492242069e-01
1.623882724728673566e-01
7.040013487153373717e-02
1.280008732954911466e-01
1.569997240694647189e-01
1.405429897179146792e-01
1.915521631830756633e-01
1.537756205915457031e-01
2.050555977284602704e-01
1.892432577835734264e-01
1.816287833117939954e-01
1.801964894992806876e-01
1.754430747446349415e-01
1.374174839128272652e-01
1.179508194851450753e-01
1.779952955344015209e-01
2.070226635629524026e-01
1.842228612574672297e-01
1.344467650618526022e-01
1.867793081866011562e-01
1.987886002860932422e-01
1.664323205189930377e-01
1.634843125743827841e-01
1.905607108477624934e-01
1.841281222336874634e-01
1.820418057660617706e-01
1.705758114658237901e-01
1.532263326989777852e-01
1.850392779177809643e-01
1.828073985049059047e-01
1.581400835126487436e-01
1.758283884232696437e-01
1.620915607284132420e-01
1.404719170756152380e-01
1.207624517443264267e-01
1.976057589533866121e-01
2.706094530227574069e-01
1.824803320538421758e-01
1.404366379977659562e-01
1.384238931071877232e-01
9.457721767762450327e-02
2.124733913410636887e-02
1.778387446263423044e-01
1.806797026189315147e-01
1.323012458917673939e-01
1.802719352772328421e-01
1.334678441490950718e-01
1.744664322723110672e-01
2.000741919331403551e-01
1.866179431543741885e-01
1.535100720325317525e-01
1.960180167039879962e-01
1.763057584456646509e-01
9.175716988841031707e-02
1.770653243420383660e-01
1.855617757606751184e-01
1.704492477739449896e-01
2.341656510958500803e-01
1.258135337184285163e-01
1.744071928206949451e-01
1.869933713413729492e-01
1.277230138082359190e-01
1.871889864784179736e-01
1.513246066565443471e-01
1.640524159752771993e-01
1.804436267894971024e-01
1.769110518745264926e-01
1.808563552515352058e-01
1.637836335007705202e-01
1.606290959545049191e-01
1.980920589924153319e-01
1.904714106819938024e-01
7.274424585079941608e-02
1.849554533588388949e-01
1.380830457662796107e-01
1.607805019970101057e-01
2.124090805220930633e-01
1.734205546094926831e-01
1.758308873579608189e-01
1.579448726151895244e-01
1.339262149180626693e-01
1.897557231386599597e-01
1.876730815750988768e-01
1.421888689476418222e-01
1.950675395476650920e-01
1.800362636872421263e-01
1.927773026602608297e-01
1.500154588751456686e-01
1.896260357784740336e-01
1.242423652859088179e-01
1.461118656578719310e-01
1.664846879002652713e-01
1.324188428179695620e-01
1.963836696464795750e-01
1.406070065446556328e-01
1.839339403092026259e-01
1.314567529651640143e-01
2.058661345424752653e-01
1.969249094995006999e-01
1.882240966725703402e-01
7.030947499117701227e-02
1.633645474548757193e-01
8.965740327238336249e-02
1.352629979770654245e-01
1.925465186925521266e-01
1.558029548508557127e-01
1.309849687967243881e-01
1.801915283788275701e-01
1.766252913437256211e-01
1.378943026996921617e-01
1.381931091393653332e-01
1.712276291785883586e-01
1.482660943503333328e-01
1.776037345190388805e-01
1.470214778823901725e-01
1.185060974712541793e-01
1.907109776700508519e-01
1.465327891556853501e-01
1.611038567950799916e-01
1.527481541976385415e-01
1.694629770532856128e-01
1.486098816143339718e-01
1.374396435835478769e-01
1.166542766244447193e-01
1.831662528751394348e-01
1.127348445710367741e-01
1.737444973923629732e-01
1.654728398480074247e-01
1.318186942547754370e-01
2.062443556565085601e-01
2.091124711893144195e-01
1.561763618407212562e-01
1.272760352413797591e-01
1.837008779010602666e-01
2.367197828356211176e-01
1.370736231507407865e-01
1.697503177927046636e-01
1.414550273789245693e-01
1.357367665935953482e-01
1.543857281445184526e-01
1.580456017321694162e-01
1.480109457694425146e-01
2.026310063527603234e-01
1.223819084148090042e-01
1.349476912185991750e-01
1.321207346099981805e-01
1.283508711471768038e-01
2.039560664680948321e-01
1.550637846713698309e-01
1.461062063058307103e-01
1.992168000937226680e-01
1.611791555769741535e-01
1.803921781342978647e-01
1.909653545211540404e-01
2.490815717214900360e-01
1.896096824559663219e-01
1.942061420629670465e-01
2.006916492939012642e-01
1.929516401033879447e-01
1.384228273850567348e-01
1.761697869997078669e-01
1.750959433180696578e-01
1.311105770136009596e-01
1.360508238847160101e-01
1.626146465558804266e-01
1.828384881923739158e-01
1.722905216465164813e-01
1.801637828541515773e-01
1.792442483890681615e-01
1.667779084859830618e-01
1.739178058624020196e-01
1.372266828999499921e-01
1.120346283732942538e-01
1.979642090841480240e-01
1.744677919867854143e-01
1.806665464628167683e-01
1.339049739732445232e-01
2.019759547245598696e-01
1.573536540684017382e-01
1.635752296980399478e-01
1.500479817750601796e-01
1.822238972565628501e-01
1.750961270631705702e-01
1.580855846871145332e-01
1.606507411387383399e-01
1.478998901723116433e-01
1.649594925160045022e-01
1.860642086279540308e-01
1.377158493640990855e-01
2.185875127793224237e-01
1.950908016896164554e-01
2.051871960386506544e-01
1.817434770638328700e-01
1.729330786013179022e-01
1.552014098241443207e-01
1.950307905082127036e-01
1.958562841813318300e-01
1.319011590992431593e-01
2.038700737158478660e-01
1.795793628798492136e-01
1.650060902979930688e-01
1.900883386947498366e-01
1.953494046802006778e-01
2.022589590773122836e-01
1.341497960740980488e-01
1.689785512152184310e-01
2.113550078236130503e-01
1.743585003433736347e-01
1.313562075932850348e-01
1.900048081280374390e-01
1.788091397619382406e-01
1.501723405245911636e-01
1.940053820604816792e-01
1.762582051886738554e-01
1.648724707905557807e-01
1.552114423118382547e-01
1.879432237640230596e-01
1.572713362200488518e-01
2.319237391952242433e-01
1.563814949788593367e-01
1.673959905804167647e-01
1.868455299556899263e-01
1.509724038623971865e-01
1.742375592546068219e-01
1.415947104778751964e-01
1.744009454839670070e-01
1.851778585455576831e-01
1.317725742102311415e-01
1.424783411314365367e-01
1.712796290694313939e-01
1.496957422319837860e-01
2.143679513208098797e-01
4.472982834545291553e-02
1.402686581384386955e-01
1.501120720998869729e-01
2.227594107337154128e-01
1.574873470739248660e-01
1.955387724805177641e-01
2.053878090450780292e-01
1.226553947663546751e-01
1.441153638427294936e-01
1.851891772496401245e-01
1.790679264977370622e-01
1.614816369205982483e-01
1.552434139762226550e-01
2.051781190259589494e-01
2.714077891556598843e-01
9.368112909965020663e-02
1.744917523604954113e-01
8.479936400249243889e-02
1.944827520829903733e-01
1.093111938089350588e-01
1.417394281952510937e-01
1.092084434945945759e-01
1.918182997267763312e-01
1.727784018942202238e-01
1.902156006183304271e-01
2.004558307078241342e-01
2.298740982690219425e-01
1.905188904408987582e-01
1.623745283321227362e-01
9.845225689127801161e-02
1.376957108905116911e-01
1.907658439860142607e-01
1.087273250701628058e-01
1.697413510271417181e-01
2.011757443906390108e-01
1.287335388949486514e-01
1.861504586236151226e-01
1.551061563138773636e-01
1.841032431339613140e-01
1.579162451133697687e-01
2.104046776634049820e-01
3.581480536763592681e-02
1.798542456948553081e-01
1.652771144639473277e-01
1.913724236311509230e-01
1.654045233836995976e-01
1.604316066164983567e-01
1.689630798696271086e-01
1.683597708890829381e-01
1.741227920043684207e-01
1.516947062327744788e-01
1.606646322755977963e-01
1.940885083877219586e-01
1.487435378708710232e-01
1.495724124556545576e-01
1.267280335650866618e-01
1.741526689734200772e-01
1.770335731720251715e-01
1.409442524796986618e-01
1.823505344465274902e-01
1.250289417262138159e-01
1.932899517605051187e-01
1.514675971690166989e-01
1.397027229309060203e-01
2.192977247157728016e-01
2.100549738040626835e-01
1.728781755363115735e-01
1.838980732467234702e-01
1.319320650413828844e-01
2.423909313523040510e-01
1.179457481176768852e-01
1.655649696899672563e-01
1.495303715544196166e-01
1.086318510656383296e-01
1.916395523988967398e-01
1.304778320524064839e-01
1.911373767748045793e-01
1.633814152639843087e-01
1.869827508689922979e-01
2.234343435922028220e-01
1.291625839305652335e-01
2.022675951016026374e-01
1.072481762323604926e-01
1.592859920607452295e-01
1.865220649104912809e-01
1.752680023207631166e-01
1.945145032530035678e-01
2.130438466804775999e-01
1.729983816443336764e-01
1.828733630308079228e-01
1.911409414316267430e-01
1.537128899813069438e-01
1.320738060866233354e-01
1.139203685836491786e-01
1.698491727088367043e-01
1.822778080974103432e-01
1.875375511175434440e-01
2.246235057597800733e-01
1.562978541650750230e-01
1.390972825059861862e-01
2.002992430507219979e-01
1.874194764538401614e-01
1.923501318257194725e-01
1.643788209436252146e-01
1.211625017878077415e-01
1.663591899305174593e-01
1.719489760739634221e-01
1.897288228418574363e-01
1.410789744583098582e-01
2.266654293877081727e-01
1.904543223786276940e-01
1.535915814019972458e-01
2.103369124347409524e-01
1.343358564607797234e-01
1.422355769768728351e-01
1.483925110460404539e-01
2.123038680221611685e-01
1.674287339745887948e-01
1.860614157010331837e-01
1.634790574618136816e-01
1.024543742834111981e-01
1.143007578909873700e-01
2.042627372023275711e-01
1.436112405195899555e-01
1.633753884215138896e-01
1.981728701301790352e-01
1.457100884096007576e-01
1.800794438086086302e-01
1.573594971656575581e-01
1.559510167307394113e-01
1.391579184211195752e-01
1.729374517369706155e-01
1.689015987267339369e-01
1.578833179739831394e-01
1.958581583824070549e-01
7.861380243161875114e-02
1.813113818580518455e-01
2.204510198207572103e-01
1.865592181893589441e-01
1.919293553239640460e-01
1.552678153383340032e-01
1.213829225264362321e-01
1.798464181495091907e-01
2.051496017713816400e-01
1.822605727979862422e-01
1.894339852982511729e-01
1.674019071757584243e-01
1.784579659411065222e-01
1.524518466925428584e-01
1.910759691298835605e-01
2.144766549795349420e-01
1.854186750010740070e-01
1.773118736476817503e-01
1.962241788152709887e-01
1.379976409986056751e-01
1.724464478209029039e-01
1.127750480202394101e-01
1.675624637291548424e-01
1.454467815418638565e-01
1.907479104547746829e-01
1.178616663154343769e-01
1.407627489737706128e-01
1.258580368052548693e-01
2.079176129207098711e-01
1.151353653259548082e-01
1.556615445470015402e-01
1.277759324250382633e-01
1.328282638664859405e-01
9.814029429537640681e-02
1.398937076888842057e-01
1.606679029400766012e-01
2.486276843351902244e-01
2.284082158345199787e-01
2.145609572760349693e-01
2.188383249736034486e-01
1.888196148568113131e-01
1.635108821299127158e-01
1.660730986584439961e-01
1.642842656651737343e-01
1.137723067037086366e-01
1.648575874296511756e-01
1.203572935844476888e-01
1.194560233919901293e-01
1.464047187532742100e-01
1.190775082856134759e-01
1.602056735218866379e-01
1.915094975482816153e-01
1.593912780587061206e-01
1.471008190584370823e-01
1.751749537528439760e-01
1.450857589783254298e-01
1.755740483212093750e-01
1.770147209147125977e-01
1.780186311743818806e-01
1.708497755549842623e-01
1.594161571583754267e-01
2.604239422529985859e-01
1.936002239006029413e-01
1.210315282112333080e-01
1.527176524948572478e-01
1.965700607745475281e-01
1.551405166657104928e-01
1.852808661030849180e-01
1.183483705939352149e-01
1.757297172523522022e-01
1.664852391357953820e-01
7.773480215701056295e-02
1.871750218433589907e-01
2.017552767426877836e-01
1.734152259988377409e-01
2.066092368692125092e-01
1.604444687802697445e-01
1.378392526385141537e-01
2.169496080911699210e-01
1.397420076541493472e-01
1.842116895494427808e-01
1.492016881456947885e-01
1.753548035519543191e-01
1.473750036417413867e-01
1.275322127953586460e-01
2.284643683667582081e-01
1.431177009197881489e-01
1.839424660863642202e-01
2.018994064753769635e-01
1.723362742006884218e-01
1.845151631171120243e-01
2.243291092047456914e-01
1.151431193732150859e-01
1.540440355756800273e-01
1.477146015153039116e-01
1.528651631392676791e-01
1.703837977347575361e-01
1.699674678668543493e-01
1.796367281303901109e-01
1.916126153529376097e-01
1.619581249661905531e-01
1.608437470938497427e-01
1.365674418813114244e-01
2.067234896328500326e-01
1.551823003235881515e-01
1.663231758718666242e-01
1.786078285238090757e-01
1.685456842797066201e-01
1.991627790057464154e-01
1.408208859542128266e-01
1.505032656248204148e-01
1.971900170700564559e-01
1.589004578879666951e-01
1.921271754033568868e-01
2.343993014886791570e-01
1.754527764910562837e-01
1.893692334907655095e-01
1.245396650150496498e-01
1.925494953646875729e-01
1.408949720178043208e-01
1.119264024522408363e-01
1.756583873667523221e-01
1.316106211933742998e-01
1.796787322824684452e-01
1.988034101489688510e-01
1.788124104264170455e-01
1.555691942108978765e-01
1.346866995404525369e-01
1.838846598473082850e-01
1.215850054943530267e-01
2.068923882181934459e-01
1.580902885641535249e-01
1.755854405234913429e-01
1.194563173842198012e-01
1.884964070547994197e-01
1.567552694591540785e-01
1.953825523138448261e-01
2.420029349938204177e-01
1.526291975569620263e-01
1.519709120133256874e-01
1.578059979950126035e-01
1.434122444709373667e-01
1.166134851906122094e-01
2.057948414060319919e-01
1.507131393891540938e-01
2.661431585124773846e-02
1.717595347755604962e-01
1.426397796617493441e-01
1.828493291590120862e-01
1.801034776804044668e-01
1.461719135883186027e-01
1.752094611008487846e-01
1.758600660953106853e-01
1.710816252448239538e-01
1.774066861695473563e-01
1.500357075959755093e-01
1.856781232195316989e-01
1.656002855168026144e-01
1.534287096591242516e-01
1.019188305315310572e-01
1.767134522893911708e-01
1.660206945281288426e-01
2.001206427189572423e-01
1.383916641995028840e-01
1.084327447699138247e-01
1.896272852458196212e-01
1.248780869193524268e-01
1.401144959179418947e-01
1.622477441460432601e-01
1.933464350341864701e-01
1.704467488393675012e-01
1.991512765563925313e-01
1.292935207580967472e-01
1.884182418478985710e-01
1.544852077943232871e-01
1.651960460828831856e-01
1.482828886613560826e-01
1.352810785044766817e-01
1.765681833363714759e-01
1.893740843640330240e-01
1.554966516069953286e-01
1.865972166961000767e-01
1.944422913904872985e-01
1.918149555641548432e-01
1.897699817659486143e-01
1.235654112301745045e-01
1.964199409484308489e-01
1.474925638190143218e-01
1.693111667713083079e-01
2.123523767542110363e-01
1.952052749475114979e-01
1.287256378515166944e-01
1.845083645448539755e-01
1.384568569955035855e-01
1.850529485604965885e-01
1.788688937001552404e-01
1.917409429987060321e-01
1.843230758879599307e-01
1.399685287332204098e-01
1.639027371376187148e-01
1.751613566082141915e-01
1.306798415222374388e-01
1.769603323364208336e-01
1.932073766688517935e-01
1.433449569797176082e-01
1.879797155602318526e-01
1.895319949865097442e-01
1.451882520493654738e-01
1.694649982504756736e-01
1.470480106887634975e-01
1.612687497350862031e-01
2.055421182616896658e-01
1.769167479756106331e-01
1.734314690743303800e-01
1.757744040843363109e-01
1.560276752270510769e-01
1.260981182799696398e-01
1.558976938745217922e-01
1.382923682949694921e-01
1.391924257691243838e-01
1.728471593470430889e-01
1.846437480062377290e-01
1.711677282443133663e-01
2.023009264803476981e-01
1.941306962850148921e-01
1.529934540359363382e-01
1.836503479718203380e-01
1.448144775691844188e-01
1.810636565830918698e-01
6.705718500006696559e-02
1.712487231271779820e-01
1.888227017760755189e-01
1.415101876871176501e-01
2.010407651687273756e-01
1.263851282780024121e-01
1.820418792641476102e-01
3.144422373153474837e-01
2.217821067786189815e-01
1.306307080565147771e-01
1.953577834613042796e-01
1.665047896248097459e-01
1.880328914203346358e-01
1.298435803805659816e-01
1.764365850261810920e-01
8.766869225360096607e-02
1.592434366730230977e-01
1.103374842335824724e-01
1.675035550189249989e-01
1.807947638615132746e-01
1.450778946839363925e-01
1.518391299578070175e-01
1.789956411371349532e-01
1.925546034811986829e-01
2.016355116231807187e-01
1.478758563004021198e-01
1.667687212261625973e-01
1.946576407616475990e-01
1.189628145334609144e-01
9.495536529357195832e-02
1.283464980115240905e-01
1.552909304841705307e-01
6.025626076348089555e-02
1.691797889552617562e-01
1.701900567987877366e-01
2.095960150503515251e-01
1.164213612123603525e-01
1.802145332776490250e-01
1.796659436167828972e-01
1.980337750158014387e-01
1.687326633923476038e-01
1.445552865939134790e-01
1.811042275226100173e-01
1.745837352061698766e-01
2.056993674015075158e-01
1.387675333751303697e-01
1.893218639789893132e-01
1.811406090717468942e-01
1.662137372323968521e-01
1.732774905990481784e-01
1.729438460698702329e-01
1.808061193146386358e-01
1.751974441649508663e-01
1.615097866848600461e-01
1.878670062561695886e-01
1.887301309457143361e-01
1.532267736874928232e-01
1.744167475709446080e-01
1.746774085077049676e-01
1.831416310187705676e-01
1.588514714183020260e-01
1.733997914022893383e-01
1.852824463117030973e-01
1.988124136636315598e-01
2.049131217024751095e-01
1.908777448111322883e-01
1.771969961504282765e-01
1.631204235858376705e-01
1.965471661230253630e-01
1.856207212199478818e-01
2.008786651556420111e-01
8.041027922502053116e-02
1.853174313973795506e-01
1.813737817270748565e-01
1.803473810551849965e-01
1.375008674833679834e-01
1.734343354994507536e-01
1.872694668747953983e-01
1.833903485177188486e-01
1.962711440877455971e-01
2.186155890454983819e-01
2.033257101944627721e-01
1.512470294342165289e-01
1.814285745448387388e-01
2.039686346396365479e-01
1.676601059269842153e-01
1.508201158428619237e-01
1.890688100933175519e-01
1.614103437841549749e-01
1.977893571544200313e-01
1.488083631763856829e-01
2.953649657096946157e-01
1.918972366635216531e-01
1.335762170663201687e-01
2.074011786692153692e-01
1.910836129301287656e-01
1.975358255313039990e-01
1.784058925520639605e-01
1.756188454003222432e-01
1.411851056841442187e-01
1.726750635953067103e-01
1.643184422717922644e-01
1.241082312918706521e-01
1.873298087975854287e-01
1.329070905560456595e-01
1.700101702506344736e-01
1.820584530810265278e-01
1.542987064191265745e-01
1.179952123247858253e-01
7.734581357442493754e-02
1.819228123763423355e-01
1.728454321421963868e-01
1.535615206877309902e-01
1.566509756851246493e-01
1.471887962588880328e-01
1.490715965460367443e-01
2.625145951072340722e-01
1.111991389615241133e-01
2.000295418501991662e-01
1.669287265439152179e-01
9.874121458847184840e-02
1.419884029374998136e-01
8.923137165811567684e-02
1.231588198577355797e-01
1.504466721040671473e-01
1.310862491494617643e-01
1.508522712524609233e-01
1.768557078210051259e-01
1.405271876309370782e-01
1.851989892431902263e-01
1.911767717450629789e-01
2.030588754190603140e-01
1.631480221144556708e-01
1.848979778611123947e-01
6.711116933900029835e-02
1.292506346291020236e-01
1.241131924122100827e-01
2.072819647853521019e-01
2.055791980425283327e-01
1.846109311139798592e-01
1.575448960696803624e-01
9.413475924270642281e-02
1.545289391511914801e-01
1.630896646397559380e-01
2.363468535833135320e-01
1.895443426637939410e-01
1.663085865031916910e-01
2.069405294598709588e-01
1.761423722163044658e-01
1.497743851764425926e-01
1.291114292675956676e-01
1.997655734998033950e-01
1.942876514324893833e-01
1.995156432825524462e-01
1.539917416926073201e-01
1.584681789368005411e-01
1.934656121691205044e-01
1.294261480414888865e-01
1.384046366105167181e-01
1.859404746121526841e-01
1.721712342645105309e-01
1.153434383872991020e-01
1.960092336835259630e-01
1.936903692943587885e-01
1.605775370521769219e-01
1.620451099424826680e-01
1.611029748181636023e-01
1.564699866659111649e-01
1.884695435070398162e-01
1.318249415915033751e-01
1.429894100230058029e-01
1.372930884142533614e-01
1.811841199344144115e-01
1.829703069968218188e-01
1.746097535261696976e-01
1.740980231518278742e-01
1.639450352820404078e-01
1.704767360554910738e-01
1.709047521179627438e-01
1.714692541129352321e-01
1.930375226085061513e-01
1.472084569950311561e-01
1.706494932899431660e-01
1.907188052155106561e-01
1.810177202837621735e-01
1.768887084585912817e-01
1.553734320777948597e-01
2.567941661285431110e-01
8.790539281665132876e-02
1.854012927053645399e-01
1.841199271979121477e-01
1.619189504901896726e-01
1.445176923265307778e-01
1.892807050547844483e-01
1.358167692525285020e-01
1.754158804554890594e-01
1.943306478086697098e-01
1.886150329542033433e-01
1.514422035827465152e-01
1.780997730535318624e-01
1.597967302109282173e-01
1.734278309194223766e-01
1.420083944149723720e-01
1.576395983444172089e-01
1.517205408075597006e-01
2.023974662070031627e-01
1.564540008337189647e-01
1.837478064244351117e-01
1.798410160406547220e-01
1.947826609938942966e-01
1.660700484881090233e-01
1.349653675065383140e-01
8.706578751241522696e-02
1.943352046895370222e-01
6.157088415170619555e-02
1.879536237421461919e-01
1.458184245778966215e-01
2.104238606619901475e-01
2.422735549203594019e-01
1.089245571648689292e-01
1.612084078122961728e-01
2.049891187160710615e-01
1.838273680948532274e-01
1.749856594506127294e-01
1.891809314126930985e-01
1.766235273897791558e-01
1.744961989942339642e-01
1.900482822417188800e-01
1.592959877993962436e-01
1.912961693742545322e-01
1.379008072796068518e-01
1.693614762063475609e-01
1.365846771808492122e-01
1.956220090548868029e-01
1.843670644881285625e-01
1.357207807614031481e-01
1.637876391459940351e-01
1.936312400898714259e-01
1.849192923039026937e-01
1.622571151510783238e-01
1.891830996059979952e-01
1.994212350002158018e-01
1.899475163754686946e-01
1.125776689293616073e-01
1.807715017195050677e-01
1.901191711388037220e-01
1.053915412612695945e-01
1.584379344773765297e-01
1.781154648933807039e-01
1.819886666551155940e-01
1.664896122714480953e-01
1.445271735788082879e-01
1.635376354306572466e-01
2.060589200034428359e-01
1.409274581685622252e-01
1.552899382601253819e-01
1.753752360178850722e-01
1.580435437859932790e-01
1.698133056463575485e-01
1.356456657248372721e-01
1.807741476503679223e-01
1.357611312067774634e-01
1.596524167330244381e-01
1.621421641557390103e-01
1.702138701763260542e-01
1.447506077386151446e-01
1.719155344479759151e-01
2.197448135297008776e-01
2.035398468473204048e-01
1.955222354127954532e-01
1.675519535037892638e-01
1.739039882235147161e-01
1.777702444168198781e-01
1.743575816174143256e-01
1.907185847212531371e-01
1.629370458789480836e-01
1.943714759914882961e-01
1.881769476549379760e-01
1.310952159151383967e-01
1.330986632987105622e-01
2.032343153333613373e-01
1.481170402463476421e-01
1.712657011834153309e-01
1.725691161145732622e-01
1.882865700396223474e-01
1.948432969089708422e-01
1.839218131261759481e-01
1.692421520751850039e-01
1.531917886018163699e-01
1.715940171018246474e-01
1.776415125316361809e-01
1.573237036012642420e-01
1.923553134402027354e-01
1.953938342689980345e-01
1.431450789541486301e-01
1.274417366602165202e-01
1.562833750435856928e-01
1.759628531585804012e-01
1.823805584117508261e-01
1.368266328565823642e-01
1.815071072421687859e-01
1.453904452644110279e-01
2.304334921475401643e-01
1.714963381549523547e-01
2.064284683441428569e-01
1.870842517159871932e-01
1.449838171429291833e-01
1.887442058278452350e-01
1.473731661898227685e-01
1.583674498197069624e-01
1.630769127231133098e-01
1.032469775661866151e-01
1.287759472864991039e-01
1.685146680903244487e-01
1.704225679713999853e-01
1.849058421555582754e-01
1.634297769999193406e-01
1.854365717832706650e-01
1.915584840178325976e-01
1.833503655627737317e-01
1.350996852457910791e-01
1.943235552440683023e-01
1.491461235980295896e-01
1.793794481051804723e-01
1.868787510874199143e-01
1.952946853605226352e-01
1.111866075391390041e-01
1.305831547994102948e-01
1.738685988984798314e-01
1.729873936816375135e-01
1.602934669772366760e-01
1.588749540544540650e-01
1.460409032627012493e-01
1.716066220224092831e-01
1.578014778631313675e-01
1.423276700696760599e-01
1.730029752743575955e-01
1.203413077522554886e-01
1.598270114194519920e-01
1.157874035328632090e-01
1.477121760786985760e-01
1.800667286410089218e-01
1.330146549946675805e-01
1.091584280518418382e-01
1.894795908563082776e-01
1.597175360309393000e-01
1.670460662268169472e-01
1.799370780297522288e-01
1.778100803755933157e-01
1.694754349776985691e-01
1.638502962582606415e-01
1.934630029873005697e-01
1.706535356843232876e-01
1.594912721950549894e-01
1.974798567441666819e-01
1.317093291133915045e-01
1.381614314674379784e-01
1.784930612736843614e-01
1.743899942702000772e-01
1.926296082706357993e-01
1.906632406678454572e-01
1.281451132753090860e-01
1.327215814048940956e-01
1.941243019521152746e-01
8.301890979021209205e-02
1.280666540760648786e-01
1.884764523264266245e-01
1.827757943310643896e-01
1.696324636232020566e-01
1.868434720095137891e-01
2.035435952493571676e-01
1.269955665723045968e-01
2.022994197698153584e-01
2.014606964424956459e-01
1.723946684243173877e-01
1.900964602324393127e-01
1.880442836225029168e-01
1.808723410837274059e-01
1.380428790661198946e-01
1.698054413519116679e-01
1.630163503060657604e-01
1.449630906846550715e-01
1.716645385085939779e-01
1.456781534942592771e-01
1.718421833652428177e-01
1.698031996604640881e-01
1.938356014982218767e-01
1.890465034263115740e-01
1.724561128182813263e-01
1.750232169689525108e-01
1.402281239479634678e-01
3.626939098558068508e-02
1.940790638846010552e-01
1.939193893082347131e-01
1.612615101743131163e-01
1.044678541547909845e-01
1.751029623845852257e-01
2.301017585684803635e-01
1.651676390754346357e-01
1.769012766300193107e-01
2.240572030618750432e-01
1.755168668157693901e-01
3.006258112010300465e-01
1.598607102886262510e-01
1.760427088213418756e-01
1.463748417841657101e-01
1.656593779722470572e-01
1.769516228139309533e-01
2.045946545266588146e-01
1.948820303965703715e-01
1.392856213331583604e-01
8.477757182208733866e-02
2.143333704747192314e-01
2.048538822509158308e-01
1.348739726454368792e-01
2.014846200671627230e-01
1.350775255749567805e-01
1.575400084474267715e-01
1.271120242782899368e-01
2.294369316957727278e-01
2.361980567225145933e-01
2.190788474367764138e-01
1.569358909879383646e-01
1.580804398215605033e-01
2.058173685671818021e-01
2.358965308538927275e-01
2.095871217828175759e-01
1.616907757041872173e-01
1.827875540236618690e-01
1.990268810578754710e-01
2.010641375577506551e-01
1.255032248293446173e-01
1.805338089322958695e-01
2.040022600107249673e-01
1.754080161609863353e-01
1.788884074401266844e-01
1.670365482256102041e-01
2.017054817942494083e-01
1.649616974583523188e-01
1.780888585888078524e-01
1.972902684497057635e-01
1.331562122944660587e-01
2.025325189270006376e-01
1.404449065315702683e-01
9.477224482998281019e-02
1.645046129057163853e-01
1.504846706109219667e-01
1.091672845703897110e-01
2.132515522514495387e-01
1.318086985160107361e-01
1.752315840226401633e-01
1.276247836257198287e-01
2.320217856324688910e-01
1.579025377216112247e-01
1.746942028187277174e-01
1.271144129658523525e-01
1.541381498657301563e-01
1.755254660911305109e-01
1.413803165817171248e-01
1.605074933829655492e-01
1.695753556159615982e-01
1.446059267702821671e-01
1.898638020636553847e-01
1.666401363370368927e-01
1.869261940972819502e-01
1.568134799375684452e-01
1.492682039070132305e-01
2.014542286115101888e-01
1.196590250858662330e-01
1.377940513200428541e-01
1.291162801408063387e-01
1.821487087219111345e-01
1.405090336054399813e-01
1.939103122954293212e-01
1.746998989199255448e-01
1.804163957513083005e-01
1.647962900317452295e-01
1.741614887429250302e-01
1.733892811770374465e-01
1.542623248700465410e-01
1.019284955289094796e-01
1.587117148212655593e-01
1.803939053392014102e-01
1.419353740735687097e-01
1.900935570582760192e-01
2.080109922299016034e-01
1.225151604318170939e-01
1.346550586174544151e-01
1.389737322353994387e-01
1.294446328082585751e-01
1.925780861173507219e-01
1.386672084972815355e-01
2.003257391081660899e-01
1.442722454920613018e-01
1.376407710764624426e-01
1.700422521621476335e-01
2.024677303704720543e-01
1.459391084233629954e-01
1.629504225293203490e-01
1.781898449492018699e-01
1.853101183385206241e-01
1.977374307616628357e-01
1.609966965960438756e-01
1.424772019112197086e-01
1.273046994921287478e-01
1.624009876404670649e-01
1.965137244970946995e-01
1.719028560294191266e-01
1.469374328290768972e-01
1.631988092869391949e-01
1.814548501080253118e-01
1.632414014236474031e-01
2.141366896156569055e-01
2.114774556230258895e-01
1.312906105579259020e-01
1.943818024715255888e-01
1.844811702557080935e-01
1.453026885582175964e-01
2.089819386012550240e-01
2.004818122786673484e-01
1.559383383121257793e-01
1.613043595543786068e-01
1.639708331076690229e-01
2.071094647941436051e-01
1.776189853703726840e-01
1.510545747146352369e-01
1.605206862881232155e-01
1.832198697236435692e-01
9.629666848434226267e-02
9.623779652315533895e-02
1.546678872693973972e-01
1.762835252768581995e-01
1.367178189507285424e-01
1.914691103539780670e-01
1.783854233370902875e-01
1.670308521245260636e-01
1.998734686796979076e-01
1.712777548683561690e-01
1.512343142666168205e-01
2.021142046110071533e-01
1.862725756816416833e-01
1.873621112032424207e-01
1.844771646103708918e-01
1.608658332665982016e-01
1.876791451666122157e-01
1.503287076875494677e-01
1.696338233376764038e-01
2.015870028910740075e-01
1.875348684376376696e-01
2.380391468499283292e-01
1.995633435357149210e-01
1.575817553563183537e-01
1.801808344084747660e-01
2.037942971965094330e-01
1.750677200557220203e-01
1.606267072669425033e-01
2.344812150975599252e-01
1.910793500414911250e-01
1.812189947728484185e-01
1.641317939005375592e-01
1.654282632631520755e-01
1.623867657622213301e-01
1.650340563169265806e-01
1.976163059276814238e-01
1.744393482301802578e-01
1.434144126642422634e-01
1.515555743694676494e-01
1.694997628417240776e-01
9.030609731678396201e-02
1.200724885286490462e-01
2.073397342753651174e-01
1.967126470476614486e-01
1.503166172534520229e-01
1.777973284588370007e-01
1.220746864449893110e-01
1.247788277637482679e-01
1.496476377394628798e-01
2.284262228637885528e-01
1.462311162908918050e-01
1.384366082747874316e-01
2.265691836533960668e-01
1.699051782450169412e-01
1.711858087717246235e-01
1.555153568681362231e-01
1.872179079724674011e-01
1.869730123735280358e-01
1.749562602191190308e-01
1.459040865888709959e-01
1.504724331807665294e-01
1.370156331663565652e-01
2.019292099463427803e-01
1.819380999768327456e-01
1.217284369953404166e-01
1.791003024015935807e-01
1.582264070062819883e-01
1.675582375896738085e-01
1.555073455774618196e-01
1.834417604239320099e-01
1.513758348174860657e-01
1.885629228162315485e-01
1.480161641329686972e-01
1.663343108307344664e-01
2.036851525493830195e-01
1.405574688394608529e-01
1.490919187648387378e-01
1.446682898902054148e-01
1.157910049387282925e-01
1.687359708058693286e-01
1.765845734080357943e-01
1.500476510336739011e-01
1.896903098485154260e-01
2.060810061761912948e-01
1.788802124042376818e-01
1.836820256438613796e-01
1.961459401103411437e-01
1.734343354993370667e-01
1.355794072067055822e-01
2.099480340992840866e-01
2.048399543649566112e-01
1.703860761751911923e-01
1.309737603397707062e-01
1.772182003462603461e-01
1.786278934994243173e-01
1.436223019804856449e-01
1.697975403084228674e-01
2.057679411091157817e-01
1.929447312838874495e-01
1.702348538778437614e-01
1.036423972307147778e-01
2.040401115214081074e-01
1.623017284849765929e-01
1.596948618736178105e-01
1.955785716902482818e-01
1.709440735901353037e-01
1.805262753791794239e-01
1.944981866795387759e-01
1.888028205457885633e-01
1.596049369741194823e-01
1.732197578580780828e-01
1.354505283253502057e-01
1.721028075530739443e-01
1.899680223395989742e-01
1.474962754718944780e-01
1.749530263035694588e-01
1.435614088220518170e-01
1.780155075059610681e-01
2.338800008121779683e-01
1.802247495105575581e-01
1.256369913329535848e-01
1.837826445138261988e-01
1.660100005576623516e-01
1.518858747359672634e-01
1.774145504639363935e-01
1.773023556464750072e-01
1.441730598346566694e-01
1.861291074316113736e-01
1.878696889360753630e-01
1.256491552650231824e-01
1.609079844148482152e-01
1.652698014050884012e-01
1.900569917640950734e-01
1.190240384332810208e-01
1.554819519911916359e-01
1.653065504444839462e-01
2.100858062481165689e-01
1.860907414344410427e-01
1.858715334141152198e-01
1.635931999783224455e-01
1.844997285206773086e-01
1.996263681384107258e-01
1.417004742133940454e-01
1.990739565774219955e-01
1.437088459682627217e-01
1.598826862142459504e-01
1.735730631232854648e-01
1.860466425871436513e-01
1.562145808416062209e-01
1.757426896632523494e-01
1.594637104155935958e-01
1.905689793816236488e-01
1.346827306441582550e-01
9.400694608348203474e-02
1.770486770271872956e-01
1.367626895279272503e-01
1.961419712140468619e-01
1.859851981932933995e-01
1.622441059911352568e-01
1.609545086987509421e-01
1.856528766294331945e-01
1.615040905837759055e-01
1.828243398121003338e-01
1.458924371434022760e-01
2.215802443049597059e-01
2.015636672509799610e-01
2.000125637939618173e-01
1.638279528423254305e-01
1.431378393933755433e-01
1.768089630428448800e-01
1.814154183887239924e-01
1.659756034567863026e-01
1.191706303516184562e-01
2.027056436518250848e-01
1.691860730410326141e-01
1.369194609302439858e-01
1.308922142212622930e-01
1.907848064903419072e-01
2.139265953570657075e-01
1.483600983932547024e-01
1.881385816577676451e-01
1.937771337765070712e-01
1.534347365015946707e-01
1.733147908740875209e-01
1.612105025076289166e-01
1.784699093788049140e-01
1.667365290675206779e-01
1.298931548348036813e-01
1.541978303057476296e-01
1.569088436949641618e-01
2.270523967730468939e-01
1.973141553253299207e-01
1.507230248807900352e-01
1.375792899334555841e-01
1.743407138083057362e-01
1.708712002449601641e-01
1.970467325652407453e-01
1.753697604109447639e-01
1.703525978002744523e-01
1.462748476477599979e-01
1.631996912639124275e-01
1.562394599413892138e-01
1.900919768496578399e-01
1.857602573227268294e-01
2.096415103611661834e-01
1.844950981416104696e-01
1.172272308983792755e-01
1.390633263935114883e-01
1.525162677587559301e-01
2.210491104377751981e-01
1.997845727532308047e-01
1.349590466718382231e-01
1.834125449375960670e-01
1.370735864016978667e-01
1.505158705454050505e-01
1.151596931899803167e-01
1.688702517959654870e-01
1.422059940000508504e-01
1.583771883151712245e-01
1.911480339963418373e-01
1.917921344106616743e-01
1.474744465424464579e-01
1.294442653179430636e-01
1.905129738455570987e-01
1.871531929140246575e-01
1.069833259050483321e-01
1.822445134677082024e-01
1.870102758995244585e-01
1.648438432888497118e-01
1.922726281014774941e-01
1.345973993745701591e-01
1.438356301543990412e-01
1.782898390855507387e-01
1.486336582429430564e-01
1.942173137709914954e-01
1.557817139059807232e-01
1.567837499646884680e-01
1.538780769135428272e-01
2.061262074946625944e-01
1.626163370117410523e-01
1.733632261079947057e-01
1.905980111228018359e-01
1.816407267496060740e-01
1.744989919211548113e-01
1.602676691514943741e-01
1.161546734331295738e-01
1.808975509247829905e-01
1.741729544432928378e-01
1.740417603724608853e-01
2.049651950914039844e-01
1.934213295764948271e-01
1.778166584535938455e-01
1.860908149325268823e-01
1.294963754558011715e-01
1.752889492731810606e-01
1.899765481167605685e-01
1.013982803876842809e-01
1.525871566558407721e-01
1.889692936945266410e-01
2.023693531918979716e-01
1.720737023138099175e-01
1.734621545222125860e-01
1.657000959079368840e-01
1.858501087241393179e-01
1.029474361456550469e-01
1.248247640630779642e-01
1.514660169602848327e-01
1.682433131829839112e-01
1.356343470206411439e-01
2.078505826727905514e-01
1.758092789227703179e-01
1.934379033933737446e-01
1.739578623153192893e-01
1.725592673719802406e-01
1.548457158712608361e-01
2.032120086664690461e-01
1.873987867445521260e-01
1.515255136552013937e-01
1.555271900588195422e-01
1.707886619022929153e-01
1.512749587042208077e-01
1.527716000847476607e-01
1.576873353466226035e-01
1.763292778309732967e-01
1.442175629214261789e-01
1.675318150303155562e-01
2.334613925038411253e-01
1.204080072589022166e-01
1.348688645289257693e-01
1.770732253855840099e-01
1.694719805678914781e-01
1.877541867050922519e-01
1.506863493393666431e-01
1.164837243322836002e-01
2.135760095206933329e-01
1.751914173224804472e-01
1.545343780090888686e-01
1.475923007119490649e-01
1.941086101122664331e-01
1.738221848617058640e-01
1.597658242687884922e-01
1.620465064059999349e-01
1.491179370847248720e-01
1.929860739533069136e-01
2.237885308344402802e-01
1.732795117961813958e-01
1.666075031901073089e-01
1.694970434127753833e-01
1.585354664280202996e-01
1.321379699094222815e-01
1.483373139888044534e-01
1.298395747352287799e-01
1.371223891260342498e-01
1.899801862716117284e-01
2.046091336482049883e-01
1.843629118467333683e-01
1.742923153233846278e-01
1.690915177625811339e-01
1.516181947326913360e-01
1.800987370543225552e-01
1.529034556383521704e-01
1.247687585268977273e-01
1.260693070330489718e-01
1.947323883078979634e-01
1.136343140606186353e-01
1.701998320432949185e-01
2.164314098858994839e-01
1.518554832804284160e-01
1.355301634938541611e-01
1.350322507583996412e-01
2.022181308944936973e-01
1.731569904986827169e-01
1.618799965082189374e-01
2.042358001564252845e-01
2.125107651141888709e-01
1.463339033541615208e-01
1.314854907141125295e-01
1.625935893562200363e-01
1.908343441955366870e-01
1.380928210107299492e-01
1.718680914381138791e-01
1.490094171712144089e-01
1.594384638253814046e-01
1.316441363173908030e-01
1.726609152151468152e-01
1.664762356211895167e-01
1.448070175141538130e-01
1.518378804905751167e-01
1.557210412418044143e-01
1.512218930912467840e-01
1.575998726327725308e-01
1.377658648067381364e-01
1.167026751093089842e-01
1.295079146542548187e-01
1.756663986574267255e-01
1.926974102484564355e-01
1.468297581434399035e-01
1.990055298659854088e-01
1.787391328418834746e-01
1.784963686872060862e-01
1.687333616240493939e-01
1.851656946134880855e-01
1.911005909863661145e-01
1.728637331638083197e-01
1.932213780529536962e-01
2.042450241652886689e-01
1.957610674201077927e-01
1.931026419064210131e-01
1.647348088887952144e-01
2.022311768035933710e-01
2.050330705673104603e-01
1.890728157386547537e-01
1.891070658433591234e-01
1.826662086954229380e-01
1.109524059106661298e-01
1.629409780261994456e-01
1.634386335183535266e-01
1.462490130730884630e-01
1.950905076973867835e-01
1.638206397834665040e-01
1.652299286972720438e-01
1.803193415380519582e-01
1.289657560752175414e-01
1.137097598385707897e-01
1.777504734335479952e-01
1.642121273007433047e-01
1.790100100116660542e-01
1.566621841421920180e-01
1.569140253095611115e-01
1.936360542140391772e-01
2.073131647198351857e-01
1.964659874948893048e-01
1.519571678725242236e-01
1.814185053079881982e-01
1.490182369407193619e-01
1.887287712312399890e-01
1.604479231899631486e-01
1.830241810886263920e-01
1.751994286131548506e-01
2.010258450586661638e-01
1.708208173118919149e-01
1.849080103488631721e-01
1.792970567587417463e-01
1.611240320178239926e-01
1.490846057059798113e-01
2.036989701882703230e-01
1.872068832606146316e-01
1.729641315396293066e-01
1.498927538325460773e-01
1.679245152657813378e-01
1.821502521814863940e-01
1.834824783595649933e-01
1.320772972453596594e-01
1.375592249579540294e-01
1.943913572218889385e-01
2.034109312169221084e-01
1.877364736681101931e-01
1.583982822637608479e-01
2.588830550289458188e-01
2.017676979180578201e-01
1.828896796042727146e-01
2.110579653377726572e-01
1.477716727736151370e-01
1.774037462463411430e-01
1.695922601741131075e-01
1.654636158391440404e-01
1.981761040456149203e-01
2.018652666178013533e-01
1.467553780876187375e-01
1.770196820350520284e-01
2.394067623529281263e-01
1.906697819969167540e-01
2.362702318360447862e-01
1.941384870814317765e-01
1.880533606353083087e-01
1.871533031610397302e-01
1.967729154723656393e-01
2.005436241630604854e-01
2.023628486118695946e-01
1.638131429793929783e-01
1.829101488192463876e-01
1.432516879175409485e-01
1.614606899681803043e-01
1.953405114127235720e-01
1.279894443441662588e-01
2.148603517003948582e-01
2.169009523629483738e-01
2.001692984472356329e-01
1.665239726233949114e-01
1.277420498106494051e-01
1.674008047045845160e-01
1.702330899239541395e-01
1.787983355443429900e-01
1.881300926296489706e-01
1.709598756771129047e-01
1.706583865575339587e-01
1.170334164643804797e-01
1.408035404075462793e-01
1.604343995435328907e-01
2.349399901061133278e-01
1.514587406504688261e-01
2.089773082221881850e-01
1.906903247099762666e-01
1.454463773025054252e-01
1.861853702110352060e-01
2.354375721001815691e-01
1.533600257045009130e-01
1.468401948707196425e-01
1.784621920805875561e-01
1.832914568525438881e-01
1.561876437957607777e-01
1.574471436248359169e-01
1.348216787623641721e-01
1.198055802551607485e-01
1.791014416218104088e-01
1.428828745576993242e-01
1.866556844179285690e-01
1.613181404441093036e-01
1.389469054365690681e-01
1.757819376374527565e-01
1.675895110222427320e-01
1.887936700350110186e-01
2.049855540592488978e-01
2.067217624279464872e-01
1.540148200892872410e-01
1.309995214164700883e-01
2.157227046601519760e-01
2.308573923175458731e-01
1.527898643573735171e-01
1.619925955651524418e-01
2.569566336320008304e-01
1.756189556474510027e-01
1.396109973284183070e-01
1.986692026569016889e-01
1.866495105792864706e-01
1.629035307549884237e-01
1.515934626290800225e-01
1.220178724299785245e-01
2.018315677486270943e-01
1.626189829424902200e-01
2.002440092444430775e-01
1.514012651527991693e-01
1.041777204883373997e-01
1.527267662567055595e-01
1.889662067751487484e-01
2.024707805408070271e-01
1.300181383178369288e-01
2.063665462126778039e-01
1.880943725633414942e-01
1.949253207650372133e-01
1.978988692919756431e-01
1.765150074763823795e-01
1.734385616389317875e-01
1.654152541032090085e-01
1.743096976190372516e-01
1.547947817025487893e-01
1.797884649142815761e-01
2.198948966067746369e-01
1.583086146075629586e-01
2.152036244779083063e-01
1.509923953399265883e-01
1.483879541651731415e-01
2.067257680732836889e-01
1.118376167729593362e-01
2.322806091173106324e-01
1.731719841068297683e-01
1.520018914535512522e-01
1.442838581886007887e-01
2.573410285846193801e-01
1.838201652831230604e-01
1.836741613493586556e-01
1.839169990021218837e-01
1.980640194752822936e-01
1.818391348135719454e-01
1.309104784937744625e-01
1.605966465526762477e-01
1.820255994396120514e-01
1.435741239897652122e-01
1.907915315646278032e-01
1.780888218397649325e-01
1.860916234114711187e-01
2.044033757763372705e-01
1.373733115674440342e-01
1.551354820472852225e-01
1.473345429493519987e-01
1.963873812994734180e-01
1.844860946270046043e-01
1.800128178000477419e-01
1.893672490426752120e-01
2.525478513693997229e-01
1.876479084829725252e-01
1.775610321351450693e-01
1.373400904357140462e-01
1.131691079701795388e-01
1.742500906769919311e-01
1.813960516449242277e-01
1.612871977529266587e-01
1.399822361249789537e-01
1.806588291645994104e-01
2.311459457753244351e-01
1.815309941177929431e-01
1.882346436468651518e-01
2.011375253895266724e-01
1.245194530433764157e-01
1.830960622098700696e-01
1.377772570090201043e-01
1.901009436152207854e-01
1.831222275259278831e-01
1.580455649831264964e-01
1.477721505110594080e-01
1.856088512801647994e-01
1.900765790021523571e-01
1.257673769249549878e-01
1.414403277631208766e-01
1.556344972540273375e-01
1.409379316448848840e-01
1.892571856694758026e-01
1.704335191851669151e-01
1.566931268333746630e-01
2.012965384832341442e-01
1.623520379199590025e-01
1.763916776999394642e-01
1.350196825868579253e-01
1.704366796025169606e-01
1.968465605473284086e-01
1.204815053378069933e-01
1.772107770401589733e-01
1.148004345803883552e-01
2.004407268525483232e-01
1.483676686954140678e-01
1.695523874662967501e-01
1.986549807786559541e-01
1.986507913881041532e-01
1.356212276135693173e-01
1.460960635708943300e-01
1.339583703276048254e-01
1.016264919227296559e-01
1.762158335461663228e-01
1.337039567274587171e-01
1.960894568366597923e-01
1.736478474185787491e-01
1.763859448498124038e-01
1.724355333561788939e-01
2.123077634203127673e-01
1.669723476536546514e-01
1.516136378518240235e-01
2.014594102261071384e-01
2.337522979001391832e-01
1.869322576887952891e-01
1.844505583057980402e-01
1.502309919915205683e-01
1.483696163944614455e-01
2.043140756104548927e-01
1.905432183050379535e-01
2.093346191327896122e-01
1.818611842372774845e-01
1.798684675731010429e-01
2.182068662287974803e-01
1.792033467081637355e-01
1.565713405166206940e-01
1.695071493986688438e-01
1.503709690828145540e-01
1.980518555432126959e-01
1.674854009934279020e-01
1.837311958586269611e-01
1.603771077909641463e-01
1.209997770411064266e-01
1.835162874758680118e-01
1.909864484698573506e-01
1.669501512338911198e-01
1.646590691184428579e-01
1.192414824996603784e-01
1.429887852893898526e-01
1.702631506382203952e-01
1.437096544472069581e-01
1.657208223662109958e-01
1.586460075387776669e-01
1.269681517889011957e-01
1.526656158550849796e-01
1.939002430586924675e-01
1.347707813426950452e-01
1.525397503949079692e-01
1.942262437876252079e-01
2.114387956335121999e-01
1.823297344901675388e-01
2.049322679520173551e-01
2.059888763342883067e-01
1.822536272294428272e-01
1.781939975907107510e-01
1.882896569588865532e-01
1.428311686591996477e-01
1.836622546605894968e-01
1.813957944016237889e-01
1.317641954292412265e-01
1.508630387210132540e-01
1.426760142146008548e-01
1.914651782067267050e-01
2.116909307932246520e-01
2.078969967095645188e-01
2.042749378833832452e-01
2.002775611174456571e-01
1.659292629179844880e-01
1.793763611858594231e-01
1.775557035243764403e-01
2.044745219166657080e-01
1.566079425599582464e-01
1.745255982258413496e-01
1.536752957139242426e-01
1.966874739556487839e-01
1.514820762904491858e-01
1.961206935202426394e-01
1.346169131145416031e-01
1.149734858071269628e-01
1.759727386502163426e-01
1.388751713116107567e-01
2.087580267038902093e-01
1.250885119192162165e-01
1.922875849604679388e-01
1.523747104587300782e-01
1.251377188830247178e-01
1.869844780738958434e-01
1.789475733935432800e-01
1.925744847114856384e-01
1.146482935570247719e-01
1.685160645538417157e-01
1.502929141230424648e-01
2.441159312639911150e-01
1.933133608986281615e-01
1.586119411791742095e-01
1.881780501261118843e-01
1.609158487093509393e-01
2.022711965075245644e-01
1.504153251734123842e-01
1.131192395237121673e-01
1.189443665157341457e-01
1.792281890587901216e-01
1.337903904683344081e-01
1.725842199698490731e-01
1.559295185427345132e-01
2.070612868034231724e-01
1.537521379553936640e-01
2.108720886961918950e-01
1.930664441026692657e-01
1.268158270204367000e-01
1.523755189376743147e-01
1.842776173261881922e-01
1.744358570714439338e-01
2.083834069957219981e-01
1.673909927111481011e-01
1.880951442931291240e-01
1.736239972919975116e-01
1.108110323559685639e-01
2.058530886334892784e-01
1.887099924721269417e-01
5.343552879480739648e-02
1.818497185369096769e-01
1.380107236566345819e-01
1.540692086676926920e-01
1.338007904464575404e-01
1.610720321269809574e-01
1.706486480620696966e-01
1.131682259932631496e-01
1.327895303788864112e-01
2.021483812176825268e-01
1.320398132251057177e-01
1.640923254320796332e-01
1.920748447711275730e-01
2.098484809513934124e-01
1.483261790298229243e-01
1.671011530369241882e-01
1.793905830641051580e-01
1.898196297182721537e-01
1.960329368140492079e-01
1.368264858604106848e-01
1.802749119494819752e-01
8.839999813858412381e-02
2.354137219736003317e-01
1.842072429155905411e-01
1.753160700643547898e-01
1.679744204614053160e-01
1.766345153525890055e-01
1.700493079777061212e-01
1.294446328082585751e-01
1.309266848202241817e-01
1.867494312175494997e-01
1.826921167681803126e-01
1.916337093016409199e-01
1.407318430317445745e-01
1.609507602967710227e-01
1.146347699105945139e-01
1.063580042497278555e-01
1.756108341097615266e-01
1.670280959465344495e-01
1.564760502574245038e-01
1.378496526167509728e-01
1.194094991079737156e-01
1.803939420882443301e-01
1.449014625454765337e-01
1.790030276940797194e-01
1.160112419320284971e-01
1.821307751906715566e-01
2.041491091723628415e-01
1.941181281135300196e-01
1.367660336904918950e-01
1.514892791022930396e-01
9.599613483976554562e-02
1.760419370915542459e-01
1.747424910565769096e-01
1.710783913293880687e-01
5.495366836339599104e-02
1.213222131132170034e-01
2.006450882608987740e-01
2.082564758134139993e-01
1.976005405897467426e-01
1.758069637332937418e-01
1.888160134509462296e-01
1.786732785631102161e-01
1.756071224567676836e-01
2.179965147270195303e-01
1.324485727908495392e-01
1.822634759720358488e-01
1.503624800546958795e-01
1.954102610895915859e-01
1.614369133396849065e-01
2.016368713375413790e-01
1.833089493953821147e-01
2.227724933917443195e-01
1.726510664725537936e-01
1.835761884102566910e-01
1.970559933232607364e-01
1.361528024692688632e-01
2.065268822718167030e-01
1.162672724899493915e-01
1.467151378894868685e-01
2.255681030696905509e-01
1.825360068486361342e-01
1.862121970098087331e-01
1.411648569634280648e-01
1.350606577658481910e-01
8.251577869117454611e-02
1.440174276525567620e-01
1.071960293453457780e-01
1.583569028454121508e-01
1.558824797721740651e-01
1.306314062882165672e-01
1.807945801162986754e-01
1.390586592655154163e-01
1.968366383067632341e-01
2.070317405757577944e-01
1.615439265425493431e-01
1.511536868740677164e-01
1.428723275832908257e-01
2.061187106907027555e-01
1.789864538773144886e-01
1.024274372374520681e-01
1.175402959654547885e-01
1.902845050673249716e-01
2.265832952845130421e-01
2.074483276869614201e-01
1.665089422662049401e-01
1.006256318332816591e-01
3.191993269738304662e-01
1.639989828719308207e-01
1.077380409282113760e-01
1.492919437864657084e-01
2.042587315570472128e-01
1.867427061433772906e-01
2.102674934992023736e-01
1.643248733537348016e-01
2.066656833937940974e-01
1.540177967615363741e-01
2.057216005703139672e-01
1.751822300626599827e-01
1.835359849610540550e-01
1.867857025195007736e-01
1.672791653840590698e-01
1.983845445973884125e-01
9.692404808583887643e-02
1.703154812704497090e-01
1.128757403882900689e-01
1.603380435620920252e-01
1.661542037884373713e-01
1.598402043246096582e-01
1.490567499340613722e-01
1.654871352243389993e-01
1.685323443782635877e-01
1.982832274956081164e-01
1.645175853166165325e-01
1.579189645423184629e-01
1.705331090820436657e-01
1.473917979527641364e-01
1.541650501625895231e-01
1.886789762828584571e-01
1.012760163334860408e-01
1.990293432435237264e-01
1.720881814353560912e-01
1.081092429756154161e-01
1.371747932562357164e-01
1.658781817531007619e-01
2.043309434195634822e-01
1.764899078823418677e-01
1.306454444213613897e-01
1.786230793752565660e-01
2.226240272723885028e-01
1.523703373229636782e-01
1.881632035141365122e-01
1.739560616124435910e-01
1.913093990284551182e-01
1.650906865868364548e-01
1.607692567908998171e-01
1.300782964955260468e-01
1.520469825250074791e-01
1.319955306325937272e-01
1.672505011332532376e-01
2.168721411160277057e-01
1.370915566819803644e-01
1.307615346369175313e-01
9.279077337191665720e-02
1.643566980219475226e-01
2.211436657163403652e-01
1.312852819471572730e-01
1.677816717494806653e-01
1.672286354547622977e-01
1.940107474202932281e-01
1.788152401024944993e-01
1.528143024686414719e-01
1.260933409048448084e-01
1.757639306081273389e-01
1.921254114494104215e-01
1.928215485037299004e-01
1.578012573688738485e-01
8.770202363240287013e-02
1.698657097765590152e-01
1.757255278619140881e-01
1.696300014375538012e-01
1.753704218936036341e-01
1.199015687461724156e-01
1.659372742085452046e-01
1.980114315998662278e-01
2.098063298032002422e-01
1.843478079915144008e-01
1.419681542167836596e-01
1.284872100835627862e-01
1.369424658289517538e-01
1.760548727534114732e-01
1.606061645538829907e-01
1.505537220559745037e-01
1.826054625331607895e-01
2.040157469082259922e-01
1.915528981637635297e-01
1.647968412673890271e-01
1.640674095833674073e-01
1.554141132644417667e-01
1.965447774354061039e-01
1.801577927607240781e-01
1.574459309065332491e-01
1.940752787335213725e-01
2.044927126912625681e-01
1.679831667327107425e-01
1.287807981597097751e-01
1.806881181489643495e-01
2.001696659376648313e-01
1.528543589216155851e-01
1.491371568323529573e-01
1.919987742594457814e-01
1.338564284922085790e-01
1.654584709735900105e-01
1.628337443290774900e-01
1.868977135917475607e-01
1.356928514915125561e-01
1.248146580771845038e-01
1.629203985640970131e-01
2.051184018368985562e-01
1.733852755317002448e-01
2.380144882444028553e-01
1.911745668027151623e-01
1.531423243947642732e-01
1.814492275050270109e-01
1.640742081556254561e-01
2.198647623944225415e-01
1.354371516749779403e-01
1.645227669312134822e-01
1.698001127411998823e-01
1.496404716766619458e-01
1.148839283979441461e-01
1.816393302860888070e-01
2.129675924236380524e-01
1.608467237660988758e-01
1.381661353444769702e-01
2.017896370945209128e-01
1.696945694999385523e-01
2.078356993117722595e-01
1.839509918635258146e-01
1.292267477533641795e-01
1.797733610590057651e-01
1.904093415544139134e-01
2.167452834318055466e-01
1.579873545047121297e-01
1.645286467775122219e-01
2.053795405112168737e-01
1.644637479738548791e-01
1.176881006022085785e-01
1.718746695161144089e-01
1.660657121014992299e-01
1.719232517463069598e-01
1.746706099354469188e-01
1.713717956602067716e-01
1.895323992259818624e-01
1.395711613696448694e-01
2.228551052324974080e-01
1.973444732828966153e-01
1.445778872531491288e-01
1.807227357440979176e-01
1.937953245509902445e-01
1.552641771834259998e-01
1.391043383216583607e-01
1.705743047552914504e-01
1.358330858260501373e-01
1.717810329636222377e-01
2.628957193953738170e-01
1.942112134304352367e-01
1.930002958315526485e-01
1.312139520615573929e-01
1.936823212547551520e-01
1.230680864792930151e-01
1.882537531473644776e-01
1.281934750112441179e-01
1.964007946988886033e-01
9.455891665606941388e-02
2.008917110647416848e-01
1.650978526495237020e-01
1.658457691003150103e-01
6.616069218273423758e-02
1.867993731622163978e-01
1.425256371451268933e-01
1.702885074754476591e-01
1.753268375327934336e-01
1.988924898206505532e-01
1.844407830612908583e-01
1.325136185907922481e-01
1.642561159009119365e-01
2.144748542766592436e-01
1.577534101195396943e-01
1.704634329032614914e-01
1.721107820945917410e-01
1.889639283347150922e-01
1.628564184863989794e-01
1.732793648000097164e-01
2.095023784978593540e-01
1.579827976238448173e-01
1.532740697011831799e-01
1.454484719977244822e-01
1.552020345577602711e-01
1.133208815031139238e-01
1.890922559804266712e-01
1.944055056020488337e-01
2.079928382044045065e-01
1.677570498929981113e-01
1.427581483177391419e-01
1.882080373422923003e-01
1.957868284968071748e-01
2.090138735164828176e-01
1.813002468991271598e-01
1.689633738619704673e-01
3.152344363587644693e-01
1.585030537753482349e-01
1.880811796581838280e-01
1.475424690145246132e-01
1.815390789064394994e-01
1.818868718157773401e-01
2.147739914577186937e-01
1.856079693032484101e-01
2.479913379681306651e-01
1.731493466984375118e-01
1.805235559503444165e-01
1.783165188880957430e-01
1.908163371662112695e-01
1.823005925018605922e-01
2.563377798077226544e-01
1.467008425130984506e-01
2.547257096941848431e-01
1.237765344618537711e-01
1.909665304904137884e-01
1.783823731668690016e-01
1.904273118345827243e-01
1.784569737169476866e-01
1.473640156789315370e-01
1.510326722871013772e-01
1.806923810376019901e-01
1.873678440533694811e-01
1.680177108298721578e-01
1.293034429987756084e-01
1.747807100576892481e-01
1.405967168135475731e-01
1.374221510408233371e-01
1.519221460379185373e-01
1.791849721884091196e-01
1.764511376458131053e-01
1.667166845862766422e-01
1.834362480678919383e-01
1.429148829710129576e-01
1.940147530655735864e-01
1.514771151703371288e-01
1.835395496179899055e-01
1.939579023015767234e-01
1.590646158471145100e-01
1.827250071585240221e-01
1.577342638699974486e-01
1.769563634401265517e-01
2.319852203382311018e-01
1.803066631194951697e-01
1.683343773026990675e-01
1.492948837096719217e-01
1.399808029125324538e-01
1.575290939827596048e-01
1.576657269114321025e-01
1.786714411111915979e-01
1.748500187460422239e-01
1.970931098530854797e-01
1.831105780803454763e-01
1.671939443615428900e-01
1.465204782274440731e-01
1.895363681221624574e-01
1.967100378658415138e-01
1.912844831797428924e-01
1.987492788139206823e-01
1.838319984738063795e-01
1.854599441722939446e-01
1.626693291265723929e-01
1.522183800449283808e-01
1.976731199426922103e-01
1.564967767155849288e-01
1.714042083131062100e-01
1.443566212866471687e-01
1.891387067663572452e-01
1.906976377688351931e-01
1.976881135507824183e-01
1.932222967789130053e-01
1.845391234909357081e-01
1.260347996849304764e-01
1.584415726322276896e-01
1.661397981649770372e-01
1.758232803067585337e-01
1.534987165792927044e-01
1.545251907491547172e-01
2.097850888583252527e-01
1.713799906960957742e-01
1.921427569960769688e-01
1.642522205027034943e-01
1.891413894462630196e-01
1.583241227021972009e-01
1.415943062384030782e-01
1.634269473238418868e-01
1.442145127512048930e-01
1.669656960775682819e-01
1.662288410875589761e-01
1.357544796306910939e-01
1.662916819450401817e-01
2.505102273790384970e-01
1.422706723094506742e-01
1.858676012668638577e-01
1.496149310942200827e-01
2.130488812988460268e-01
2.017933119985286794e-01
1.862377375922505962e-01
1.242341702501335021e-01
1.801056091246664437e-01
1.915277618209074717e-01
2.023645758167731401e-01
1.808803523743449659e-01
1.139123205440455422e-01
2.003717856546245457e-01
1.908479413401096281e-01
1.632407031919456131e-01
1.266923134987791855e-01
1.764975884316299926e-01
1.549232195955028146e-01
1.633659806674359061e-01
1.953548802871409862e-01
1.841505758967514339e-01
1.992473752945898013e-01
2.057828979682199133e-01
1.343055752522559487e-01
2.054774032031900788e-01
1.603665240676264148e-01
1.856434688753552109e-01
1.469622751797032834e-01
1.820889180347080583e-01
1.655140355212552095e-01
1.684153354366344502e-01
1.357709064512846453e-01
1.310806265464634635e-01
2.184897603344779782e-01
2.074602711247734987e-01
1.696875504333092977e-01
1.233908532927898705e-01
1.967038640271994154e-01
1.865591079422301846e-01
1.900620998806061834e-01
1.624560744505743060e-01
1.526359593801771553e-01
1.840729619254943827e-01
1.532691453298866691e-01
1.607815677191410941e-01
1.650407813912124766e-01
1.909752400127899818e-01
1.831244692173186195e-01
1.274364080495615781e-01
1.935377872825938539e-01
1.640825501875724513e-01
1.900812828791913489e-01
1.951462927391958146e-01
1.531570240105111225e-01
1.484636571864257348e-01
1.405680893118415042e-01
1.473329994896630524e-01
1.898701963965550021e-01
1.206929225617159318e-01
1.464197123614212614e-01
1.673530677023791213e-01
1.769143960370911373e-01
1.567949951707987566e-01
1.717747488778513798e-01
1.837623957931100449e-01
1.396319075319070180e-01
1.252348833432961328e-01
1.261632375778845017e-01
1.384970236956633016e-01
1.193027798974526377e-01
1.707762039779936458e-01
1.731286937383629265e-01
1.503869549150067542e-01
2.097256656616082182e-01
2.120619490954140929e-01
1.347214641317577843e-01
1.035654814911595167e-01
1.687888526736287531e-01
1.236379905831199721e-01
1.687236231286419752e-01
1.785359474026790849e-01
1.550461083834306919e-01
1.873733931583387857e-01
1.912519602798283813e-01
1.756994360438284275e-01
1.855665531357999498e-01
1.889570195153282839e-01
1.308287486300514502e-01
1.392700029914522020e-01
1.633028090685684219e-01
1.798387743492639856e-01
1.662597837787416211e-01
2.010222069037581605e-01
1.717731686691195137e-01
1.595050530848993731e-01
1.833764941299023121e-01
2.077610620126506547e-01
2.040850555965789681e-01
1.293035532457906811e-01
8.580761064882835853e-02
1.670628605378396969e-01
1.986930160344400065e-01
1.878918118578667418e-01
1.700394592351130996e-01
1.496517903808580741e-01
1.873825436691731738e-01
1.322236319203966559e-01
8.862030863008385495e-02
1.800143612597366882e-01
1.502688067531607885e-01
1.983468400828769518e-01
1.637792971140470399e-01
1.005352291962253730e-01
2.030094479609942937e-01
1.813863866475458053e-01
1.743046262515690614e-01
2.299839043989209131e-01
1.462455219143521390e-01
1.871931023707702479e-01
1.777611674040144862e-01
1.896025163931653879e-01
1.498336613769879477e-01
1.770975899987661251e-01
7.324524550563182856e-02
1.684936108906640584e-01
1.837073457320457237e-01
1.201384898035939841e-01
1.358564214660873404e-01
2.258001365048585285e-01
1.842978660469043461e-01
9.002750284867033770e-02
1.987611120046040014e-01
1.552347044538464615e-01
1.797356565446079912e-01
1.977532695976833566e-01
1.825698527138683858e-01
1.803251111373356252e-01
1.500714644113259055e-01
1.973097821896772075e-01
1.693612557120331985e-01
2.160245245211172005e-01
2.163964615493796373e-01
1.684465721201604538e-01
1.615569724515353300e-01
1.716770699309790871e-01
1.757677525081362546e-01
2.087099589602985361e-01
1.816095268151229902e-01
1.821106734660133952e-01
1.933859402515736292e-01
1.775193954734959334e-01
1.470679286682070597e-01
1.313629694165001638e-01
1.899529919824090030e-01
1.454260918327463514e-01
1.773425590956776432e-01
1.384337785987099778e-01
1.332430870237431009e-01
1.837621018007666862e-01
1.523839344677071495e-01
1.561152114389869894e-01
1.898113244353680784e-01
1.726799879666032211e-01
1.555547885874375424e-01
2.037142577885333594e-01
2.096995370945364812e-01
2.548571977573601544e-01
1.892730980035821631e-01
1.384620753590297682e-01
1.640365771393135219e-01
1.768207594845989661e-01
1.095974320771802013e-01
1.987133750022849199e-01
2.090442649721353519e-01
1.412230306927995116e-01
2.051113092722403053e-01
1.922910761193179496e-01
1.311925641206244109e-01
1.678403232164100700e-01
2.376976012772047397e-01
1.292078587471223727e-01
7.808531449529709789e-02
1.891025824605776506e-01
1.690766711506057618e-01
1.738510696067123718e-01
1.321789083394833142e-01
1.886374498682243939e-01
2.105503508558399517e-01
1.124620564512497367e-01
1.559131652201131146e-01
1.510076461912603918e-01
1.560879436517552676e-01
1.401149001574140129e-01
1.590058908820992656e-01
1.786348023188111256e-01
1.641412016546155428e-01
1.835060712428457919e-01
1.900582412314406611e-01
1.382473139726130285e-01
1.717854795973607906e-01
1.819043643586155667e-01
1.780223060783328037e-01
2.057386153755942360e-01
2.358752164109318983e-01
1.816566390836555911e-01
1.916351792632440265e-01
2.135842780546681752e-01
1.394373581171066689e-01
1.587171536790492610e-01
1.567805160492525829e-01
1.004099517207919234e-01
1.599708839089544199e-01
1.904653470904804635e-01
1.614582277825320489e-01
1.860967682769114617e-01
1.522349171126506917e-01
1.691097820350933034e-01
1.227784305503973883e-01
1.764549595458788644e-01
1.730258699259366040e-01
2.040387150578339970e-01
2.660598851899180772e-01
1.817481441918289420e-01
2.007219305024818823e-01
2.171095399108367019e-01
1.925334360344095330e-01
1.878200042348225907e-01
1.803385245367508105e-01
1.136710998490571001e-01
1.770343816508557211e-01
1.299370331878435536e-01
1.994954680598652885e-01
2.055878708158616064e-01
1.678895669293183346e-01
1.404396514190011658e-01
1.846843189457558765e-01
1.762646362706163927e-01
2.064603665104414176e-01
1.523822807608894436e-01
2.093362360905075548e-01
1.424513305873915670e-01
1.774004388328194182e-01
1.609697228011555126e-01
1.981139246709062718e-01
1.433403266007644561e-01
1.915303342536844866e-01
2.067403574419586221e-01
1.324808016985343784e-01
1.798894512746755936e-01
1.799441705944104797e-01
1.663301581893392722e-01
1.640055609499313505e-01
1.936898180587149909e-01
1.384350280660555654e-01
1.723049640190765786e-01
1.881529137831421394e-01
1.763827844323486715e-01
1.701240922729994054e-01
1.843988156583691307e-01
1.806757337227509197e-01
2.061412011028096458e-01
1.904220199729707019e-01
1.835160669817241796e-01
1.533027707009750884e-01
1.435432915455976399e-01
1.554990402945577443e-01
1.437957206975397639e-01
1.941986452590072076e-01
1.636732761352277521e-01
1.385604157886746179e-01
1.898954062376105867e-01
1.871090573175706595e-01
1.180794778722429328e-01
1.283596541676388370e-01
1.392322984769407412e-01
1.379355351218691794e-01
2.246275849031462712e-01
1.763906119778084758e-01
2.096013804101630740e-01
1.646263992224703543e-01
2.253746561260641101e-01
1.670795813507766070e-01
1.733254113464681723e-01
1.930447254202363183e-01
1.692605633439825397e-01
1.500075578317137115e-01
1.598193308702775539e-01
1.522760760368555566e-01
1.856451960802587564e-01
1.732807612635269834e-01
1.849774292843449075e-01
1.584239330933314704e-01
2.016394805193613138e-01
1.738736702659480216e-01
1.725042908090017590e-01
1.415232703451465568e-01
1.125698781329447229e-01
1.786191472280052039e-01
1.428147418384924094e-01
1.547238193074349510e-01
1.941298878061843425e-01
1.960763006806018893e-01
1.716001174424377496e-01
1.669928903667141640e-01
1.359057386769109144e-01
1.860846778429277038e-01
1.815754237064766130e-01
2.652107986334613088e-01
2.323875120730463095e-01
2.382999180338174483e-01
1.463989859030334628e-01
1.358671154365538314e-01
1.665112942047244360e-01
6.342226401011430426e-02
1.583124365076855611e-01
2.405725153823254914e-01
1.311002505335636670e-01
1.366429611573494185e-01
1.984367649823752799e-01
1.932175194037881738e-01
1.888505575479939580e-01
1.611374821662252543e-01
1.970533841414408016e-01
1.686955836115657803e-01
1.779605676920823498e-01
1.987108760677074315e-01
1.966072140534151913e-01
1.953850879975789212e-01
1.573281502351164818e-01
2.018360511314085670e-01
1.572731369229813936e-01
9.716563627125651692e-02
1.864506247777626413e-01
1.648755944589765932e-01
1.930355749094587736e-01
1.735178293170065444e-01
1.509220209293289372e-01
1.509692066960042212e-01
1.786561535108148746e-01
1.731290612286784381e-01
1.706191385833335517e-01
1.632770112429398068e-01
1.517495725487378877e-01
2.038539776365269063e-01
1.330738944461700157e-01
1.862266393823119870e-01
1.980454612103130785e-01
2.008874481761040443e-01
1.595189809708017492e-01
1.846088364187608022e-01
1.307960419849223399e-01
1.912804407854196143e-01
1.891575957725990520e-01
1.639697306364951146e-01
1.308923612173202855e-01
1.920979966660070204e-01
1.789624567545615719e-01
1.549644152686369125e-01
1.877088383904492730e-01
1.908715709724901899e-01
2.013128918057986994e-01
1.991240822671898059e-01
2.015341577723575028e-01
1.760882408811994537e-01
1.883991690964421650e-01
1.450511781322347815e-01
1.667651198201838270e-01
1.429692348003754887e-01
2.084583750362298815e-01
1.810060708382934536e-01
1.925699645796612458e-01
1.941304022926715334e-01
1.606073772720719717e-01
2.066326827563784718e-01
1.960139008115220349e-01
2.152782617770299112e-01
1.310145150245034529e-01
1.240100378585111685e-01
1.467883052270053668e-01
1.811850754094166405e-01
1.763539731855416903e-01
2.043175300201482969e-01
2.075430667106274996e-01
1.066679456484962429e-01
1.680465220767928258e-01
1.509844942963809444e-01
1.622356904611024220e-01
1.907208999107297132e-01
1.543132957876878208e-01
1.650111616654612590e-01
1.864547039211856827e-01
1.918964281845774167e-01
1.558876981357570912e-01
1.627622674473059305e-01
1.940303714072797447e-01
1.525407426189531179e-01
1.578826197422813493e-01
1.380969369031390670e-01
1.393658812353351095e-01
1.924271210633605733e-01
1.585941178950633912e-01
1.583839868874292733e-01
2.150450156236729526e-01
1.338048328408376619e-01
1.901569859004439422e-01
1.273994017668655943e-01
1.838178133446035645e-01
1.527149698150651602e-01
1.472675494504187554e-01
1.870383521657004167e-01
2.208969694144684581e-01
1.801026692015739172e-01
1.692861039264244027e-01
7.877002259829168906e-02
1.372045599782723002e-01
1.928429364446628824e-01
1.951382079505492584e-01
1.832019361925176781e-01
1.883190561904939386e-01
2.013117158365389514e-01
1.562869397004078564e-01
1.784752379895735430e-01
1.597932390521918933e-01
9.969000128899097035e-02
2.024862886354412694e-01
1.738668349446470529e-01
1.722194122552309636e-01
1.046692388910059890e-01
1.529325976266591169e-01
1.994257918811399577e-01
1.431815340013145033e-01
1.364445530933835471e-01
2.106855505719522625e-01
2.363605609749868108e-01
1.535332974254970395e-01
2.008586736782262960e-01
1.317226322656210868e-01
1.817230445979021169e-01
9.598808680016190920e-02
1.765304788219737020e-01
2.218849673400313804e-01
1.835557191952830181e-01
1.630672844747778072e-01
1.363232077651446161e-01
1.798729877050391224e-01
1.234044871864625748e-01
1.912750386766219890e-01
1.437782281548152241e-01
1.792894864565823809e-01
2.039825257764960043e-01
1.846479006476329232e-01
1.646788033526718209e-01
1.630266767862167399e-01
1.868241787637998641e-01
2.044312682972417861e-01
1.666526677595356887e-01
1.839615020887777064e-01
1.712978933419435634e-01
1.718774624431489428e-01
1.186317424371736706e-01
1.374570626280728902e-01
1.833383853759187332e-01
1.852533778215956772e-01
2.201565865167367519e-01
1.579768810283894709e-01
1.206168153009912203e-01
1.990502534470124374e-01
1.351032499026132427e-01
1.651138752306451352e-01
1.850866474296708475e-01
1.943775395830016350e-01
1.929023596414367603e-01
1.837788961117894360e-01
1.728353996544456095e-01
1.304221572576125254e-01
1.319979193201561429e-01
2.134277271465521153e-01
1.826532362844091040e-01
2.042633251869574451e-01
1.365310970812743108e-01
1.614682235212967498e-01
1.479305021221080096e-01
1.591701590883758399e-01
1.268189506887438256e-01
1.876820483406618223e-01
1.897513867520501663e-01
1.278242206628874555e-01
2.105320498342280189e-01
1.368608094632008942e-01
1.340415701529309445e-01
1.344470958032388808e-01
1.846484151342338009e-01
1.724973819896149507e-01
9.728025652520955191e-02
1.302187880733072234e-01
1.702196765245389543e-01
1.602312508533714208e-01
2.041917748072137329e-01
1.669292777794453286e-01
1.221922098731056394e-01
1.900090710166750796e-01
1.113924389089788747e-01
1.898479999766777837e-01
1.680626181560000987e-01
1.803818884033034919e-01
1.922541800836370385e-01
9.700368325434283179e-02
1.795749897440828136e-01
1.865095334880493283e-01
2.066979490504081696e-01
1.870598136047192384e-01
1.541121315458440222e-01
1.885510896255482294e-01
1.791472309249684258e-01
1.789405910760706320e-01
2.044760653762978109e-01
1.944830093261771253e-01
1.085727586101938869e-01
1.478108472496160175e-01
1.604385521849280849e-01
1.400595928530492529e-01
2.169133735382615669e-01
1.402488871551668126e-01
1.973644647603123303e-01
2.084870760360217901e-01
1.923298831048896318e-01
1.779379670328467000e-01
1.643846272918381146e-01
1.930599395226408888e-01
1.731088492570052040e-01
2.060715249240274716e-01
1.585400600580442187e-01
1.868317858150021493e-01
1.415458710044958934e-01
1.478498747295589055e-01
1.501691433581981983e-01
1.295516827601659315e-01
1.173560362817056557e-01
1.708036922594828866e-01
1.691139714256451043e-01
1.593859494480511785e-01
1.752151204529468487e-01
1.550178851210830544e-01
1.606729375585018715e-01
1.781016105054504806e-01
1.871010827760528628e-01
1.949481419185303821e-01
1.415996348491717072e-01
1.795695508862422685e-01
1.295069959281818228e-01
1.621695054410565717e-01
8.650745935608483705e-02
1.851429837071236761e-01
2.078652455394376375e-01
1.550514369940856341e-01
1.385640906926255411e-01
1.917452793853726689e-01
1.600798815599091540e-01
2.226008753775658988e-01
1.386511124180742627e-01
1.551891723939888834e-01
1.639928090332887223e-01
1.698367882825095876e-01
1.926178485780383198e-01
1.386927123306804788e-01
2.149554582145469794e-01
1.739721209426079440e-01
2.043960994665212638e-01
1.990491142266819224e-01
1.373134473820982748e-01
1.810266503003958860e-01
2.116581506500097021e-01
2.213991450385606186e-01
1.718089989826694364e-01
1.598886763076734496e-01
1.381157891604516408e-01
1.860832078814382839e-01
1.838038854587011883e-01
1.586404584337515189e-01
1.222210946181121471e-01
1.462649621562377433e-01
2.025165698438513573e-01
1.241361973109178507e-01
1.721948638968342493e-01
2.281220510642469890e-01
1.836956227883774773e-01
1.870004271569314369e-01
1.809401430614343553e-01
1.365778418594345567e-01
1.966055970957540922e-01
1.633580796240039490e-01
2.183209719962633244e-01
1.933792886753735729e-01
6.354221287483596825e-02
1.908460303900483268e-01
1.452825500846302020e-01
1.759723711597871443e-01
1.766723668631584587e-01
1.758054937716906352e-01
2.045458518022087446e-01
1.221990451945202949e-01
1.561826459263784272e-01
1.848180119512790043e-01
1.861314593701308695e-01
1.974043007190857679e-01
1.988337648555216219e-01
1.063535576159893026e-01
1.954990835179160058e-01
1.603712646938220132e-01
1.663274755094334978e-01
1.797659745020609989e-01
1.164879504718783210e-01
1.980439177507378190e-01
1.726560275928932242e-01
1.271661556133949489e-01
1.137252311841621122e-01
2.107262685076420894e-01
1.618888530267668102e-01
1.963269658785975480e-01
1.860333761839001454e-01
1.867314976863099218e-01
1.561945893641905059e-01
1.523155445052566392e-01
1.459092314543113389e-01
1.673318635066607385e-01
1.649279985891780598e-01
1.868952881551422252e-01
1.593263792550487778e-01
1.632461787987722346e-01
2.320602251277250616e-01
1.849153969058079383e-01
1.705441337938964352e-01
1.575710981348947826e-01
1.965902359972915292e-01
1.675699972822712880e-01
1.641862927259580829e-01
1.629090798599008849e-01
1.682633781585991528e-01
2.005945950807586087e-01
1.791198528904942577e-01
2.015573464162230266e-01
1.537010200414670180e-01
2.393351017260556546e-01
1.316550875311577329e-01
2.351104321510320005e-01
2.035638072210304017e-01
1.573277827446872834e-01
1.983378733172003194e-01
1.363186508842773037e-01
2.148580365109182821e-01
1.757971517397436401e-01
1.570412504840987822e-01
1.044506923533390363e-01
1.205369228893005129e-01
1.684183121088835833e-01
1.572430762087151379e-01
1.610945225390878477e-01
6.531006216653167940e-02
9.519651249047456076e-02
1.837772791541283368e-01
1.936884950933972505e-01
1.203181558573760412e-01
1.809383056095157372e-01
1.526457346246843372e-01
2.045146518677256608e-01
1.553817741097418548e-01
1.567517783003040677e-01
1.677508025563838601e-01
1.480350898883671107e-01
1.388334244027191744e-01
1.583357353986230009e-01
1.511582805039779487e-01
1.421539573601648954e-01
1.666345872321244315e-01
1.899585778364780708e-01
2.064982547700537907e-01
1.830297301936525400e-01
1.990982844415611908e-01
1.941568983501156254e-01
1.148038889900817594e-01
1.791591743627805045e-01
1.874362340158768347e-01
1.274386497409523145e-01
1.191032326132699382e-01
1.867483287463755914e-01
1.668581316390600477e-01
1.907254567915970256e-01
1.903643607299727591e-01
1.081693644041479274e-01
1.655680933582743819e-01
1.561743773925172718e-01
1.556724957607684701e-01
1.571547315179486759e-01
1.520481584942672271e-01
1.082475296111624630e-01
1.252606076708957517e-01
1.915155978888378741e-01
1.439857867295586402e-01
1.501741044785376289e-01
1.473178588853443216e-01
1.866935726775409421e-01
1.734265447029770257e-01
1.626902393300042604e-01
1.777624536204029937e-01
1.806502298893519765e-01
1.718419261219423788e-01
1.261661040028911884e-01
1.305326983682562059e-01
2.086719604534437167e-01
1.171799348846889188e-01
1.425620921922927664e-01
1.818454188993428033e-01
2.035927654641227491e-01
1.353616691479828660e-01
1.442541282156071247e-01
1.857343492498557680e-01
1.635498728608126839e-01
1.527173217535846561e-01
1.873560108626861620e-01
1.475459234242180173e-01
1.454274882962636184e-01
1.737149879136268282e-01
1.809314335391718487e-01
1.551935455297552835e-01
1.722711549027735600e-01
1.156949796986737056e-01
1.731904688735994569e-01
1.618022355407902069e-01
1.558109293923735095e-01
1.254606694417361723e-01
1.806454157651842252e-01
1.829930179031862281e-01
1.963851763571256015e-01
2.016663808162775240e-01
1.411448654860123497e-01
1.372750446358850240e-01
2.039951306970806399e-01
1.956242874953204591e-01
1.496320928956720309e-01
1.713939920801408334e-01
2.238166438496023147e-01
1.817671801943561150e-01
1.400656931936055116e-01
1.833248617293747884e-01
1.932228480144431160e-01
1.605214580179676886e-01
1.223133347072007382e-01
1.536820207880964517e-01
1.887427358662989718e-01
2.032976706773297337e-01
1.903589218720753706e-01
1.276709771683499639e-01
2.403322501623961216e-01
1.405266363954069675e-01
1.806596376434299600e-01
1.728058166776236249e-01
2.264932601378859545e-01
1.513443408906596233e-01
1.769760976742986713e-01
1.668157232476232821e-01
1.730595320460679432e-01
1.937741203552150182e-01
2.191538154772842972e-01
1.413944282128341001e-01
1.882634548937858199e-01
2.227865315248891420e-01
1.314712688357531079e-01
1.736618855516098847e-01
1.524197647811433853e-01
1.835949304203268184e-01
1.355042554209830996e-01
1.413407378662441261e-01
1.827818211734211218e-01
1.530360461727013899e-01
1.938941794671791286e-01
1.750270021200321935e-01
1.814023724797380055e-01
1.256658393289171727e-01
1.143928509839042817e-01
1.564789534315877972e-01
1.533544765994747650e-01
1.875154281958089086e-01
1.918381809571201302e-01
1.906894427329461905e-01
1.659328643238495715e-01
1.607596652916072344e-01
1.962218268767514928e-01
1.661782376602332079e-01
1.786703386400176896e-01
1.696390049522733534e-01
2.277696277759559962e-01
1.353521878958190428e-01
1.309535483680974721e-01
1.347260945107109364e-01
1.844777525950576091e-01
1.627272823617431641e-01
1.862535396792281972e-01
1.661056950563306600e-01
1.368936998535446037e-01
1.473588708134911940e-01
2.287793811329379423e-01
1.299119335939167286e-01
1.524813929203219232e-01
1.200431995442841071e-01
1.784107066762317118e-01
2.188670994714811968e-01
1.342480262565004523e-01
2.007971557861765177e-01
1.715220257335658971e-01
1.250841755324927362e-01
1.569697736023272228e-01
1.374113468232280866e-01
1.756231817869320366e-01
1.971631167732539325e-01
1.900722793644717967e-01
1.873893422414312226e-01
1.533607606852456229e-01
1.996526804506402186e-01
1.322750438266666606e-01
1.589250429952926424e-01
1.701079594446355259e-01
1.929334860778908478e-01
2.699816324327457551e-01
2.037874618751516209e-01
1.332820777545293822e-01
1.875938506459533528e-01
1.632638918358679803e-01
1.346675165418673714e-01
1.235002184341738030e-01
1.655083394201710689e-01
1.650304916602181038e-01
1.235933405001787833e-01
1.421454315830033011e-01
1.943100315975243575e-01
1.816434094295118484e-01
1.834824048615928405e-01
1.679503498405665596e-01
1.479493911283498164e-01
1.970134746845815243e-01
1.644661366614172948e-01
1.768259043500961525e-01
1.638592997729801937e-01
1.287302682304698465e-01
1.566941190574198117e-01
1.499792243223510013e-01
2.837408402926939743e-01
2.274356892544915354e-01
1.393006884393344080e-01
1.473776128235613214e-01
1.651618694762646555e-01
1.777047576284758179e-01
1.177756000651015711e-01
1.358147848043245176e-01
1.660721799323710002e-01
1.578669646514754277e-01
1.800588643466198846e-01
1.868458606970762048e-01
2.092272751885957405e-01
1.652028446552549212e-01
1.416972402979581602e-01
2.075492038002266781e-01
1.430543823247489854e-01
1.585714804866711347e-01
1.493987732442292327e-01
1.822827692177497738e-01
1.565137180227793579e-01
8.815495554358676600e-02
1.140982339345555374e-01
2.014941748174123859e-01
1.911761102624041087e-01
1.534962911426873688e-01
1.978219168033774622e-01
1.110389131495139736e-01
1.266703375731594861e-01
2.193435140189308186e-01
1.809272073996908148e-01
1.681959069221647951e-01
1.117113103243809746e-01
1.343695553300676693e-01
1.637278484588478022e-01
1.114352882890443652e-01
1.731291714758071976e-01
1.833206723389366744e-01
1.082884680411098088e-01
1.993099221597276482e-01
1.192880067835631053e-01
1.884967745452286181e-01
2.116588488817114921e-01
2.289185497453445350e-01
1.355777534999447198e-01
1.943940399016810261e-01
1.878134261567083740e-01
1.559900074615825361e-01
1.941592135395922014e-01
1.869442011266073678e-01
1.799207982053303567e-01
1.421065510993457792e-01
1.978741004394350966e-01
1.820430552334073582e-01
2.098071015329878719e-01
1.551656897577231575e-01
1.514985766092422637e-01
1.781464810826491885e-01
1.304116837814035534e-01
1.234036052095461855e-01
1.325947972188714630e-01
1.359772523078390805e-01
1.583264011426308571e-01
1.497975370712083532e-01
1.280185128343873657e-01
1.626077744855365381e-01
1.772725889245521103e-01
1.703391476518163472e-01
2.037318238294574257e-01
1.916702745958218657e-01
1.289026579745495837e-01
2.149305791148208300e-01
1.774225985035400299e-01
1.461137766078763889e-01
1.421239701439844794e-01
1.714171072259205175e-01
1.556638229874351964e-01
1.168760938264767901e-01
1.799668080027458927e-01
1.859016308774243953e-01
1.946314754455897855e-01
1.817227138566295253e-01
1.735280822989579974e-01
1.538280247218608565e-01
1.913041071668430959e-01
1.337103510603583345e-01
2.284151981519926267e-01
[truncated: 38,350,001 more chars]
