# Supplementary material for: OMNI-P2x universal neural network potential for excited-state simulations
Source: Nat Commun. 2026 Apr 7;17:4949. doi: 10.1038/s41467-026-71380-5 (PMC13233842; doi:10.1038/s41467-026-71380-5)
Supplement: Supplementary file 3 — Source Data [file 41467_2026_71380_MOESM3_ESM.zip › source_data/Fig4/fig_4_a.txt]

3.977987930360313840e-01 3.633649561112406445e-01 3.023037136792936508e-01 5.057061728470557682e-01 3.377174857677687214e-01 1.693535892123350095e-01 3.074148457671981305e-01 3.928460805915392484e-01 2.588429256616109342e-01 2.455710616270039282e-01 3.150268522796295656e-01 1.694037114356206075e-01 2.238469690474289564e-01 2.229355962330146212e-01 3.252995466347670117e-01 2.853282663226650584e-01 3.734266977886591121e-01 4.549540486896717084e-01 2.442117680353135256e-01 4.103440795186088508e-01 3.359537427128316267e-01 2.345003197497135261e-01 2.998405397548822293e-01 2.490024567493946961e-01 5.767017028866234796e-01 4.767720288995747069e-01 3.731108695129705666e-01 -3.168724231110786604e-02 3.266305916165492818e-01 4.961491066067083011e-01 5.270946572767343241e-01 6.163539365683732285e-01 2.715264398983663341e-01 4.924433498481448623e-01 3.791657471909388732e-01 4.237401327751513236e-01 1.881268026476448085e-01 5.057188360368058966e-01 1.630195007588213230e-01 1.817252939455897831e-01 3.562058500492639723e-01 3.067318498712552355e-01 2.005192888162810050e-01 4.385471155609934613e-01 3.382451454895658571e-01 2.721549694713871759e-01 2.939999682980101170e-01 3.365700269928311172e-01 1.586755559487187384e-01 3.394925478330605984e-01 3.020275770636544621e-01 1.850398053719004565e-01 4.122134403673953784e-01 2.406110712191207313e-01 5.039138940809948508e-01 3.040410660966585965e-01 4.816679745715646277e-01 3.276115698853914182e-01 2.058681198431031589e-01 3.569949788938515667e-01 3.788582471676704699e-01 2.643283286078030869e-01 2.828791777864694268e-01 3.963621827471683901e-01 4.186076522100847797e-01 8.163303805878854291e-01 1.446714991103590364e-01 6.809509017318760016e-01 6.502981038498774069e-01 4.333493542420114863e-01 2.177569224575108819e-01 3.647200472889835510e-01 -2.103246952160020555e-02 4.494063192892667757e-01 3.131234492344674436e-01 4.127157123014626450e-01 2.197812249855815026e-01 2.538279379896266619e-01 7.759050355480212602e-02 3.371366005093818785e-01 3.105828441273388307e-01 4.251398061408622198e-01 2.757779634786743372e-01 2.660575445870563271e-01 -1.322593887462062412e-01 3.834724973999641406e-01 2.489290211502179773e-01 3.439273386259742438e-01 2.742105969880981320e-01 4.410965997273592620e-01 1.673149587709303887e-01 6.053943130461334476e-01 4.911202290302298934e-01 3.869674268556764218e-01 4.556201144969804773e-01 5.465495998324740867e-01 4.932057280745993921e-01 1.378043459361606438e-01 3.892008230022270254e-01 3.253948723198050175e-01 3.843926317396153536e-01 3.018755979260276945e-01 3.002142617883691855e-01 3.123080620414953046e-01 3.850323437342240140e-01 5.011401910098811641e-01 3.450229598736882508e-01 3.889368202387117890e-01 3.841790184565638810e-01 1.329466979451012776e-01 2.257083932893806377e-01 1.466036047283978405e-01 6.429454264441574196e-01 2.511590505884555569e-01 4.316348499878017719e-01 3.008688548634381732e-01 4.667291450437573985e-01 4.889059935409250102e-01 3.331112384954622030e-01 2.272063621889515161e-01 2.792118073984966031e-01 5.977801065225207822e-01 2.756028989423384701e-01 4.970252305629401235e-01 4.375978284576262922e-01 2.443817870536122427e-01 4.013041284327414360e-01 2.787092279473881717e-01 3.179838250217130735e-01 3.988414176538981337e-01 2.603620987938484177e-01 9.012532590455180070e-02 2.265122361116027605e-01 2.784000297031070659e-01 3.405045843035168218e-01 3.614560141638207824e-01 4.120605129606929040e-01 4.637283018459470441e-01 3.785236955051800578e-01 2.932742159610484123e-01 4.240439275374683348e-01 4.206090915125173524e-01 1.528445639215192386e-01 2.347681079891117406e-01 2.574700632378608134e-01 3.173057147848226123e-01 5.042038329894467097e-01 3.698311838608674407e-01 1.568752989545032506e-01 3.473364305497739224e-01 1.310014220094615212e-01 3.006608556652849984e-01 5.145215779402292355e-01 4.761739231371393544e-01 2.567612983921208070e-01 6.815943409815190535e-01 2.632347177620886214e-01 1.484161532705456921e-01 3.808129572456095957e-01 2.875611413663250460e-01 1.874654355482334722e-01 5.220795641814675037e-01 3.874454097794455265e-01 1.679540150242360141e-01 2.934274400669778515e-01 1.392971405758771652e-01 3.661880301146993588e-01 3.109416773598354666e-01 4.713311492919842749e-01 5.659900468833143350e-01 3.284207532398681906e-01 6.149766377850482968e-01 4.138300772391403370e-01 3.797860009460123365e-01 3.474805814326487052e-01 2.585128002671694958e-01 3.418954716937605554e-01 7.749546865223919667e-01 2.653483198184289904e-01 2.063365073130967176e-01 4.455503882529683324e-01 3.607126422000419552e-01 1.876016133832081323e-01 3.070983152585995413e-01 1.511535725767316762e-01 3.336332287393588558e-01 5.271576328480591656e-01 3.362576210990368963e-01 5.607900937381486983e-01 3.099795424922149323e-01 -3.957259484016617535e-02 5.261506911498941008e-01 5.233983167616429455e-01 2.738061693091822235e-01 3.125746974636740561e-01 1.458861284781960421e-01 5.186683373261189445e-01 3.202549543742065907e-01 2.594544097939319727e-01 4.667445784594974612e-01 1.881233119323155734e-01 4.733246809603315342e-01 2.388708506778698393e-01 2.846907770103825897e-01 1.912120739640386091e-01 2.814717476969690324e-01 2.895790639877304784e-01 7.498570134225701622e-02 2.532849584235918883e-01 1.583603014726691072e-01 1.756967126287918290e-01 2.796637015350142974e-01 1.573195670177938155e-01 3.185012101383222216e-01 3.011385788646521178e-01 1.892617699976426593e-01 2.407749353681083448e-01 1.148223436258604124e-01 3.714614563166946937e-01 4.448503556376977031e-01 2.052481399260273065e-01 4.998559521699803554e-01 7.222920610267919983e-01 3.405502370379736021e-01 1.781105214927265479e-01 9.119059835846883288e-01 2.152811381355945741e-01 2.309834084838371382e-01 2.802130938067648458e-01 2.468142013688066072e-01 2.966265025876282380e-01 1.647050194552548419e-01 2.343148817131464057e-01 2.101764960378318392e-01 1.950590734122670256e-01 4.933520367886785607e-01 1.231564371391868917e-01 3.153855499458586564e-01 6.307249237357837046e-01 2.206920243007743920e-01 3.564074099698473219e-01 6.681962265207630480e-01 3.825252866098480808e-01 3.004803949914389705e-01 4.381307344659148839e-01 2.227774308592529451e-01 4.572765140928254368e-01 6.119234995365445684e-01 5.521424800135719124e-01 1.550049351359916727e-01 2.614991100674615154e-01 4.035300859414974184e-01 2.058005889842320357e-01 2.669870133077552055e-01 3.769927515979816235e-01 5.418303830921331610e-01 3.744848337450434883e-01 4.841349383448800836e-01 2.133187475087652274e-01 2.718338624698617423e-01 6.242976921568583748e-01 5.201401204083140328e-01 4.489878109799860795e-01 2.045895779560282790e-01 1.432960421403777218e-01 3.683096480746144152e-01 2.473572185513717159e-01 6.445593757532606105e-01 1.433645264154961296e-01 2.206242877628596943e-01 1.249501328485962404e-01 4.578399803237971355e-01 6.226652792850018159e-01 6.973642782277238439e-01 7.570178011501411675e-01 5.901618448577323761e-01 2.965390731845900518e-01 3.422088935639635565e-01 3.645803706418746515e-01 2.283973932303524634e-01 4.276278219315940987e-01 8.841911178274131089e-02 4.774424912714607672e-01 2.771193820836970190e-01 4.491490647567388805e-01 3.800963925432938595e-01 5.675716228141709507e-01 4.395774669939100932e-01 2.662265080568317899e-01 5.790665699601618144e-01 4.815684676128171304e-01 1.560314362574786173e-01 5.984394095865184227e-01 4.621110955481526616e-01 4.017894799185341981e-01 4.337690077929892141e-01 1.286828538449640291e-01 4.243131766255032744e-01 4.910318202210532945e-01 4.516229837056471297e-01 4.438815258266686214e-01 4.009172729209353747e-01 3.093862964096842916e-01 7.607996624761312887e-01 1.444888334056031454e-01 2.530425020403868075e-01 1.959622620602772258e-01 2.205047114195224367e-01 3.246673564802335932e-01 4.222241030242344095e-01 -3.256267305951610069e-02 4.976708217161558423e-01 1.231908728001371855e-01 3.773168040290784120e-01 1.564656259856747056e-01 1.954327818212391321e-01 3.083903088689226024e-01 1.394581305872861776e-01 2.374251122606665376e-01 3.202590200340864612e-01 3.178034596469387907e-01 2.748404864082090171e-01 1.458817964821150781e-01 4.173968507163294817e-01 2.383561502023781031e-01 4.800854961385994102e-01 2.685959670533293320e-01 3.515113971728851539e-01 9.268082409053022275e-01 4.424313099470396082e-01 3.137363817746745553e-01 6.708485017567795694e-01 3.484447308996436732e-01 1.878406535446970338e-01 6.044590936778035939e-01 2.877896706756359890e-01 -1.282358653806170423e-02 3.918357318311223025e-01 2.353109700686104588e-01 9.452054937059983786e-02 2.535347707822666052e-01 3.693212215477501559e-01 4.440950417294402541e-01 3.373996758807606966e-01 5.705959238141531387e-01 7.265341704899697106e-02 1.432101454632856985e-01 1.381785288562014102e-01 2.645784770270438457e-01 2.038038657080960547e-01 5.355080340597737631e-01 3.633791463009856670e-01 1.749990616426657652e-01 5.031374400027175398e-01 6.152088742938417454e-01 1.691502247784910651e-01 4.250639459522176367e-01 4.957450305636825760e-01 4.313454742055569113e-01 3.598238362480969954e-01 1.751874735104195224e-01 3.279983632389189552e-01 1.769638941192965831e-01 1.730581168507114853e-01 -1.603450723675905465e-01 2.893487192289967425e-01 7.521260607701947265e-01 3.484111765954480688e-01 3.115071877181776472e-01 3.689580788323496563e-01 3.274395139572447988e-01 4.543507833328135348e-01 4.489086804075554937e-01 4.912767351597722154e-01 2.822224009753995233e-01 1.445709156911334503e-01 4.528629648723949686e-01 2.347283918556399840e-01 3.267632180019006682e-01 3.678203708474256928e-01 6.592998168352437460e-01 3.458755426760262708e-01 2.281795281702443390e-01 3.368236951739049800e-01 2.100676607693117148e-01 3.133380465744721732e-01 2.343580031391923058e-01 1.468083811859060006e-01 6.637722451927174916e-02 3.788446417620434659e-01 4.793341595613469508e-01 6.102993165994803348e-01 1.715146758043033515e-01 3.076843934141493264e-01 3.094610966072082192e-01 1.651340497908222460e-01 4.555139376539045770e-01 1.589060572671883165e-01 5.512758934960402257e-01 5.433114289172635836e-01 3.874677136878403871e-01 1.858456258271417028e-01 2.572830560840486669e-01 1.792647984958648522e-01 2.090528509427826975e-01 3.833319031534756505e-01 2.163798502488134545e-01 1.253541121610624032e-01 2.709877377681664257e-01 4.429618545495372928e-01 2.108737622087346608e-01 4.950564370959114058e-01 3.384853466194499561e-01 2.218150694005771584e-01 2.856434536219865095e-02 1.399105743036557215e-01 3.902999937802746899e-01 2.572428154927592914e-01 2.711952662745602538e-01 2.157936024628384075e-01 4.714215917355772945e-01 1.974798848723366973e-01 6.058700989967178430e-01 2.934546910032622691e-01 3.878838613255766177e-01 1.883736404266755926e-01 3.580276238655528687e-01 3.206387204797636059e-01 4.076542975041661521e-01 2.913950721869582594e-01 4.819821405615698495e-01 1.594958194888249636e-01 2.682693690932751451e-01 9.164752388227270785e-02 2.446137977232751837e-01 3.689427541098098118e-01 1.526540996922562954e-01 4.832901824416353520e-01 3.119689164876717768e-01 4.306461233283016554e-01 3.712029911234822066e-01 4.773206171105925932e-01 2.270681230809259432e-01 3.899025682418937322e-01 4.620212395300882235e-01 5.502428273518376045e-01 3.369777728491385460e-01 2.286890318061409744e-01 2.389277292660949570e-01 5.055872787521025202e-01 1.784458776880342157e-01 5.213805941157545476e-01 2.464708604725274199e-02 2.865478678435238180e-01 3.317542361857590549e-01 2.701877651030599736e-01 3.861442284456870766e-01 1.929362366985287736e-01 6.184714000711437620e-01 3.883475455083953420e-01 2.371142107642754127e-01 1.572609073760986576e-01 4.520057066571325777e-01 3.146566803261521272e-01 3.685441173585104480e-01 2.878980427365718242e-01 1.798468737331972989e-01 3.546282553026003370e-01 2.775344218549662401e-01 4.083388797369025269e-01 5.360853261880720311e-01 2.860982387562103213e-01 4.744219503695603635e-01 3.460322483323921006e-01 3.783711676943539715e-01 -2.863006364441389451e-02 3.040575218304866212e-01 3.186368218463258017e-01 2.320293108862188092e-01 3.304815947595329817e-01 1.846232502404632214e-01 2.893193807464626843e-01 2.579475995989923831e-01 4.295905772311243709e-01 3.298519615360078205e-01 2.479188566128414095e-01 3.033571266487342655e-01 6.786730735850596830e-01 2.085403413929043381e-01 6.017231946486845118e-01 1.093581366079661166e-01 4.647684649552275005e-01 2.766653084046311051e-01 3.389141096188836855e-01 1.709241732916098044e-01 4.371098596071760767e-01 4.196479197497637870e-01 1.593664063680364507e-01 4.915484892185304489e-01 3.461284337207075623e-01 5.495777184806343030e-01 3.381626731756455229e-01 2.359129669222284065e-01 3.716108976916530082e-01 2.251906253866877705e-01 6.021511022883032638e-01 5.799393293420962436e-01 3.244353653899452183e-01 3.555334409007002705e-01 3.362010883855077736e-01 5.753850809645655318e-01 4.328512807817332941e-01 4.986082691260662614e-01 5.471978222491316046e-01 2.677068399143536226e-01 1.927374840625191155e-01 4.020817411077928227e-01 4.060762839598055507e-01 1.419549763618874749e-01 3.922850334864733668e-01 2.526515653198089240e-01 5.104579066075984883e-01 2.526828061705259643e-01 3.035329757851172872e-01 3.471842503918765033e-01 1.569979888830062009e-01 4.666799633079676823e-01 2.705744473195181854e-01 4.115875121058820696e-01 2.736122090439039312e-01 3.477458040529768368e-01 2.655496119065219318e-01 3.849341667772705478e-01 6.299387327933345659e-01 6.097547887167138470e-01 1.990542832792812078e-01 4.006547156111537333e-01 5.207486343871323697e-01 5.759784423945006893e-01 3.453741821823541613e-01 3.911325550343462965e-01 4.529158670375181828e-01 2.665602918449394565e-01 3.728961179079988142e-01 2.509867400956409256e-01 3.289769781473523835e-01 3.170804497264612110e-01 7.267036658739698396e-01 2.911595818399064228e-01 2.629216536776652902e-01 8.099230995634343344e-02 4.979537809462613041e-01 3.392768927761835585e-01 3.773650601090707823e-01 4.001699439529602387e-01 4.221550552844064441e-01 1.569891932742848439e-01 1.422118820411810702e-01 6.589184879539971007e-01 6.763900349898790409e-01 3.883214116528392879e-01 1.682717737205052799e-01 6.284488708392359513e-01 4.529645353996443191e-01 2.593051929576404291e-01 3.372608646038770530e-01 4.460530208651221074e-01 3.616165474787180756e-01 3.100489954306340223e-01 2.011494094791714815e-01 1.711458440563546901e-01 3.127129496380121054e-01 2.964544985572388214e-01 2.589029555798560978e-01 4.313950594025754981e-01 1.516460656119420491e-01 3.204472083001519422e-01 1.674307430344583736e-01 4.079123221526970156e-01 3.647625828423883831e-01 3.285952044391251547e-01 4.116380863500239684e-01 9.533019074518733760e-02 2.799540251567691485e-01 4.083622569637554989e-01 5.988877743630496298e-01 1.682631308063378128e-01 4.247497567053528655e-01 2.276749875981636251e-01 6.169930785524115890e-01 3.429389452707027885e-01 2.940470828826846628e-01 1.533338036593931974e-01 3.934312575445346738e-01 2.852303347964948443e-01 2.367447705901781774e-01 5.799379270270605957e-01 3.371883842594343150e-01 2.474084620766348053e-01 6.340345463844414553e-01 2.756880405102606346e-01 6.757480019238073510e-01 6.651295016864082754e-01 2.854107262216416530e-01 4.507614412909788371e-01 2.611180798780310397e-01 1.968564071593164044e-01 2.224259442519382901e-01 5.699838474774310271e-01 3.795167771762635311e-01 8.898743128520436585e-02 2.519563365999601956e-01 -3.328833076344039910e-02 4.385128168139544869e-01 4.581449581538095117e-01 6.328690806739132313e-01 2.552224541298642180e-01 1.123937969194344078e-01 3.223080874909101112e-01 1.934040502891321012e-01 3.582277271245288830e-01 2.972625505407791024e-01 3.312252793505194859e-01 4.090541223454238207e-01 1.415379963497684912e-01 2.330698885120909836e-01 2.637957291323687059e-01 1.838072044821217332e-01 1.663582913062668922e-01 1.884686990873660761e-01 3.657210176167495774e-01 2.350989297713681481e-01 2.866023372398558422e-01 2.283243253406794793e-01 3.730975569106362855e-01 1.653231819988150164e-01 3.160165493145541404e-01 3.327414178073695439e-01 3.391402072035702986e-01 1.257958210876495286e-01 3.807602982364528543e-01 3.769126345202948869e-01 4.229853370152341085e-01 3.469350703308009543e-01 1.440220757044698985e-01 7.310670403718972921e-01 3.234236475674947542e-01 3.690835824248779318e-01 3.094667064006557666e-01 2.687390633982431609e-01 -1.015238577656418784e-01 1.840267198577976160e-01 2.078710991298748922e-02 6.926710687903891994e-02 1.961392337373695227e-01 2.137790248356736811e-01 1.065097792303504320e-01 3.308983359942487823e-01 4.276164548184056002e-01 4.650129090218229067e-01 1.632786975051772060e-01 4.490358544666150920e-01 4.369596740543784108e-01 2.395254993006403765e-01 6.196238538992133726e-01 2.495346220296710271e-01 3.941025702564502353e-01 1.859245470512291831e-01 4.190857663838869485e-01 3.003759446448839299e-01 3.298243051889642175e-01 4.423330888531040728e-01 2.057932341230070961e-01 1.748917761227914980e-01 4.318513441930917907e-01 4.499651021291128927e-01 4.558618742344151542e-01 2.826532182693881623e-01 6.916962542977671546e-01 1.320304510625760486e-01 2.887374580448636152e-01 4.208257221888516142e-01 2.863104799166080738e-01 5.656714935312265879e-01 2.982514152975568322e-01 2.523971854418505245e-01 2.677631088114367230e-01 1.385582064283426007e-01 4.343417170185830400e-01 3.914177358499273396e-01 1.992752911835964369e-01 3.419315799993682958e-01 2.856303452757629202e-01 7.538617114198586933e-02 3.339052000826541189e-01 1.743999742644746220e-01 2.870017344724260511e-01 2.462626509651499873e-01 4.319779542866513111e-01 2.879376847403705142e-01 5.147296373295944250e-01 1.607314941946924591e-01 2.175071769665919419e-01 3.068007175999127867e-01 -3.516122457480719277e-02 2.644917680140679295e-01 4.289511461300321571e-01 3.963787948946446704e-01 1.296960681520431535e-01 4.938265384104738587e-01 1.900525197463593940e-01 1.944373258709219954e-01 3.846279030900632279e-01 1.120867509457639244e-01 5.115635609407718221e-01 4.542252406068882919e-01 2.647976432026553084e-01 1.928247548557351365e-01 4.816365978239787182e-01 4.690946816604082414e-01 2.191729549271030919e-01 3.986772194834884431e-01 6.369008845884991388e-01 2.263392496819278676e-01 5.963282608265103590e-01 3.864148539425400486e-01 2.154508962313457232e-01 3.253324350806110488e-01 1.655191364879442517e-01 1.845910207412657655e-01 7.052273197123781756e-02 6.663558121960591052e-01 3.499903093946272747e-01 2.576899537949657315e-01 4.520566663288150266e-01 3.133012073507757123e-01 2.645866358105877225e-01 3.733089172344534745e-01 4.483158146390451293e-01 3.209142091463377255e-01 2.795959326060710737e-01 4.093426199681289290e-01 4.672907248581736894e-01 4.811138557219578615e-01 3.271429859603358636e-02 3.058088550020556795e-01 3.368679558117264605e-01 2.016797081098502531e-01 6.893724415705264619e-01 2.629744403917015916e-01 6.384703482139002517e-01 1.922131736874916896e-01 2.551657569489407251e-01 4.317745268933776970e-01 2.604449312619863122e-01 6.055760998751793522e-01 2.370601379998333869e-01 1.203609694051692713e-01 6.780164200096123750e-01 4.690199741384049048e-01 3.122281825154686885e-01 4.518315893762405722e-01 3.824848357535870491e-01 1.449974039099970469e-01 -1.930326460245623821e-01 4.688434064069042506e-01 5.364819220569074787e-01 1.972602646181371711e-01 2.572503525393585733e-01 2.176598586951286052e-01 4.644918086518714517e-01 3.832721901492277539e-01 5.322937724071152843e-01 2.505170111663233001e-01 3.024916066315199714e-01 3.320965622244216320e-01 6.521441000509753394e-01 6.351782401686136836e-01 2.798469443778799359e-01 5.292832343798181682e-01 5.330943936735366151e-01 2.085212920979131468e-01 1.969391839418221934e-01 3.834568962851676588e-01 2.362886467452653960e-01 3.526527725995833862e-01 1.978572294201512705e-01 4.781557488163912240e-01 3.387832931728667063e-01 3.956334417504194789e-01 3.381330064636927091e-01 3.758634119497514803e-01 3.063622587491749982e-01 3.076729364124730637e-01 3.740955863045201113e-01 2.996507728134076842e-01 2.801684905449519647e-01 -6.348714110828268531e-02 7.427454203091770069e-01 3.609020232400723671e-01 6.153014507566467728e-01 1.823471427442200365e-01 2.875937418717740002e-01 3.814251804603259188e-01 3.503800915622150569e-01 2.069178757375311761e-01 2.784438441203178627e-01 8.502778342511874143e-02 1.922175538721546673e-01 1.763104877702517115e-01 4.353654555362140854e-01 3.642584720290074074e-01 3.629034238490476127e-01 3.243969275884808212e-01 4.205536438698800339e-01 2.959632528018119046e-01 3.110656659227970522e-01 5.573770737952941090e-01 4.621076267891908174e-01 4.372666954569695008e-01 3.413444062259145539e-01 3.650498331810467789e-01 2.109980025972504336e-01 2.446685150438270284e-01 2.244320234997871921e-01 1.591881055960584490e-01 2.808675594901615113e-01 2.760128762075169107e-01 1.975529168851011264e-01 1.379520611937437025e-01 1.726965837316356556e-01 5.868392165654086057e-01 2.861964307518860551e-01 6.605534301719444557e-01 2.591656739984955493e-01 1.535699827789471783e-01 3.716738475340548575e-01 2.368192860288331758e-01 4.046982657412172557e-01 5.385144424548116149e-01 2.602332261744209063e-01 1.971726005033929141e-01 2.192186176918085039e-01 -5.900757280065249688e-02 2.611298141818565455e-01 2.034826113841177175e-01 6.133320704246898458e-01 1.629243111909772779e-02 3.814785578151145273e-01 1.512498402922801688e-01 4.819449897361778312e-01 4.828640201137091026e-01 1.925758790599161330e-01 5.785916033470925868e-01 1.815396545247551785e-01 3.840185735157319868e-01 4.103999105753359800e-01 3.304429720068924325e-01 3.983145499452689364e-01 2.263506773770131986e-01 2.271975254388962639e-01 8.827752675705369256e-02 1.835408143170980111e-01 6.359783264182965468e-01 5.406700620752076247e-01 2.554641387895344451e-01 3.088387232538707394e-01 5.076123289416045736e-01 1.768889774462536479e-01 2.364010137684431356e-01 2.615021236079542177e-01 2.048744772596933217e-01 5.846951388790557758e-01 2.730902778288282207e-01 2.998665987904018948e-01 2.115269958717931331e-01 3.660080177328950413e-01 3.934793781671714896e-01 4.944906329974401160e-01 5.214711381544248070e-01 2.159615933830423273e-01 3.298830016690885714e-01 5.271321574829244128e-01 2.013083149150247664e-01 3.301534673095716244e-01 2.450836913646980975e-01 2.418904529404812820e-01 4.300408233410166758e-01 5.441645354165416393e-01 4.041378575470275791e-01 2.618776982285453414e-01 3.757685859746402457e-01 2.654782238301436337e-01 3.810333555153988527e-01 2.518683759092823493e-01 3.515284282279367289e-01 1.260628860268298013e-01 2.904977910376373984e-01 5.169222987946113790e-01 2.013067030217712272e-01 3.675939297429522412e-01 2.523798440041105096e-01 3.098154735943126070e-01 1.975845048611972743e-01 1.025835569610080711e-01 5.379480753914549496e-01 3.512695447281544148e-01 4.256728897079824492e-01 1.027310148581932481e-01 2.665015306308191612e-01 3.062016144340304891e-01 3.401537164652381762e-01 2.253495866408172787e-01 1.668463841069751652e-01 2.772074027889175341e-01 4.425323330352739504e-01 1.935437689346599655e-01 6.440489297949056891e-01 8.656105282786938915e-01 1.112567457571458363e-01 4.518833120766032607e-01 2.564187963182575913e-01 3.463317283454898643e-01 3.717698319882174474e-01 3.620132621052221111e-01 2.889580215360751936e-01 3.268410378080943701e-01 9.814349260449262147e-02 3.366061112924398913e-01 3.124156499346781857e-01 3.072069428688450898e-01 2.713654632292445967e-01 -7.529020958315868484e-03 1.140816545874372423e-01 4.688573055932465650e-01 2.616102491998617552e-01 3.485631847456147625e-01 6.019687462726892591e-01 2.826670823807262423e-01 4.276996833854695979e-01 2.522403313028576122e-01 1.966563158944723000e-01 3.950460104430817410e-01 4.380801713309665502e-01 2.907849507962509961e-01 2.230637690165622189e-01 3.506024316995421941e-01 2.563779235579204396e-01 4.120044940793832211e-01 5.680490763523380338e-01 3.858234556565207640e-01 2.165244974583515614e-01 2.391129719694617961e-01 4.601605691232748541e-01 3.712292034992401568e-01 4.989410471837345540e-01 1.473947527263135271e-01 3.856325139807381674e-01 3.688340832921142010e-01 4.162172989016426072e-01 3.824492057028692216e-01 8.803493984195256417e-01 3.679830690246603808e-01 2.577086338270646593e-01 1.009784462847278519e-01 2.635716930722082907e-01 2.407479161619789920e-01 6.019423361071858380e-01 2.215362669981004728e-01 -3.416543456205545226e-02 -2.701493817056643820e-02 2.041369321324282282e-01 2.452265078371169693e-01 4.723096451532455831e-01 2.114776816172820872e-01 1.959370058752369914e-01 4.521116504019460081e-01 1.248973977147329606e-01 4.027758008545561097e-01 -3.967591387512925394e-02 1.928625219783270950e-01 1.501165498119689801e-01 3.058825566577638710e-01 6.760412386985876765e-01 5.061686043198960760e-01 3.615529921850111350e-01 2.740019942298204114e-01 2.429033843453680674e-01 4.906759591535205800e-01 4.735518014604167547e-01 1.655617096863579718e-01 7.953024622577231639e-02 3.390567400121540231e-01 4.296262429235184754e-01 2.930890691117156166e-01 3.219964496157103895e-01 1.627792671266092839e-01 5.160274955045451861e-01 2.371706632828818329e-02 3.817282253421581117e-01 5.084913232322492149e-01 3.574516662170026393e-01 1.476507961338597852e-01 2.012119602290454168e-01 5.841746608055018442e-01 5.813936959116858816e-01 4.630941208999388436e-01 2.570369996815884406e-01 3.359310335063696584e-01 1.896011312175573948e-01 2.193639003036196300e-01 1.928865061165652151e-01 6.490338186432609291e-02 2.444616736758575826e-01 4.617991626613502376e-01 3.997669193720980729e-01 4.208014960078116928e-01 2.492936674580334966e-01 2.095389830715248536e-01 1.683455536643236883e-01 2.186259421185923202e-01 2.639793948159763204e-01 4.486372311716877448e-01 1.614171515704470039e-01 4.098811678003926318e-01 5.533396230140397165e-02 3.236476161941368446e-01 1.798859177300755618e-01 4.115160435724192212e-01 7.055792648621945773e-01 1.983973029554135792e-01 2.592569912978888169e-01 1.693983189663299527e-01 4.381925357894260742e-01 5.831663181941166840e-01 1.826757086548695952e-01 2.416646549392567067e-01 2.582904901417464316e-01 3.184936891843221929e-01 6.392402866732709299e-01 6.159326838499623591e-01 3.078588047920334247e-01 3.906583423028564539e-01 1.494151241754479997e-01 3.290889241733339077e-01 5.002080477663639613e-01 3.671011439448648161e-01 5.573859522967836710e-01 4.351384203513930515e-01 2.518834972756849311e-01 3.269618954373072484e-01 4.897011595706430853e-01 2.016943788806315752e-01 2.686554134791094839e-01 1.613751945377543962e-01 2.758887462636607779e-01 4.919146491281480849e-01 3.482306334356621846e-01 4.822510396753614259e-01 4.491059818235498824e-01 3.034129231654674186e-01 8.191498419097342776e-02 5.436810927722603992e-01 3.384988044653596262e-01 2.848089856723277080e-01 1.696836263224668073e-01 6.331985177484966698e-01 6.711363681401962822e-01 2.761705192648946650e-01 1.216232338499025900e-01 3.440160239345573245e-01 5.862336617367418512e-01 -3.995788759422680414e-02 4.929259662301319622e-01 1.626070086777531287e-01 2.984857292144624807e-01 6.579288460647489956e-01 2.185936620340953596e-01 3.795227208186133794e-01 2.951357876898441646e-01 4.458272040665178793e-01 3.557565896164192054e-01 2.179076742082202145e-01 2.608507354806874901e-01 1.163300711898500595e-01 1.902548502808372177e-01 1.045920829257397600e+00 2.521456293824542172e-01 4.500848864487352330e-01 1.669512942190181093e-01 5.724380795135175504e-01 7.480489647074932691e-01 6.052878225427207326e-01 2.038835268664342948e-01 2.064196550939811914e-01 2.421054225682155447e-01 3.665417653886606786e-01 1.935025991281804636e-01 4.055604745158234437e-01 4.181536576490998414e-01 6.304967433417232314e-01 3.496255692857062058e-01 2.953043205588414821e-01 3.485911848630962595e-01 3.488557378109931051e-01 6.056286921393052580e-01 2.507220959449227848e-01 6.632585180492469590e-01 3.686560059105090659e-01 3.172761978506173364e-01 6.001504822246488402e-01 3.222199267713676818e-01 3.823942335011452087e-01 3.267704268958482317e-01 2.008802977522350375e-01 4.356946613552281633e-01 2.322984679387047890e-01 5.905081350343834856e-01 5.217707731681571204e-01 2.054334273123004095e-01 5.134526779736461322e-01 4.771764568686762686e-01 7.813610272279447599e-03 3.273642328516075395e-01 2.986862630645532590e-01 3.506190114111973344e-01 4.587632456621690835e-01 5.802004997395329156e-01 1.428583031789116831e-01 4.815762882138869827e-01 7.945874432869004522e-02 2.116418289181183354e-01 3.012837482579584503e-01 5.908853424458015979e-02 5.009714815001871102e-01 4.610051846448754986e-01 4.215969719913346125e-01 2.011685970680900937e-01 3.347853422465618678e-01 1.111580288506388570e-01 3.629297496756294095e-01 4.380213618667312403e-01 1.505916920356185074e-01 2.620353770620340583e-01 2.396472549950772191e-01 4.426976378572931026e-01 3.143836482079223060e-01 2.285020098406675970e-01 6.487776702937253503e-01 1.846671258467722510e-01 4.763564094801040483e-01 4.063800621453310669e-01 3.438499879720779973e-01 2.241648791679722308e-01 4.149392050017581823e-01 2.859284115665445825e-01 1.316099533063948002e-01 2.725053477288952308e-01 2.360712539572773494e-01 2.143100588277775387e-01 3.274319924885276123e-01 2.508626781350926649e-01 1.393774614989524707e-01 2.696297009688350954e-01 4.800244411449625659e-01 1.177378852226809158e-01 4.164958110616225895e-01 4.182569746262174704e-01 2.017402450855456664e-01 4.789235188416682831e-01 3.437459966968390290e-01 3.588659603638575391e-01 4.585491252989868372e-01 2.897581474909429744e-01 3.126821827520416264e-01 2.446201599975097452e-01 2.290626785414815458e-01 1.353711670790858079e-01 2.581555827059673902e-01 5.429130759733311606e-01 4.448160667363367793e-01 5.035259766921171831e-01 3.707471414700478363e-01 2.474798964651654387e-01 2.210018135114069082e-01 2.561610325665810706e-01 2.713963971317525647e-01 1.465496059072961543e-01 3.336203103996240316e-01 1.244159928767771817e-01 2.583698234610096733e-01 3.766029895841143116e-01 1.276423734290119683e-01 4.409236630802979562e-01 2.701890565356848128e-01 2.784335266323409996e-01 3.696466289380282433e-01 -3.448970643091797683e-02 -1.353960481692411122e-01 3.177082970176172694e-01 2.086117137470751004e-01 2.031218112422834565e-01 5.614492439518699030e-01 4.579617349000955073e-01 4.655863792886520969e-01 5.266020358802165902e-01 6.574752080019266032e-01 4.393722794774816975e-01 5.293104502355276963e-01 1.092403968190183150e-01 4.848030486713241771e-01 4.292555894544420880e-01 5.874633788666301371e-01 3.125491075063564494e-01 3.773559583245287286e-01 7.148092987854397506e-01 -6.043847142235847514e-02 3.827413625718918411e-01 3.083062767241813162e-01 3.960406510029770288e-01 3.562617311662847897e-01 1.911791197073284820e-01 1.314812238694287316e-01 4.311951210042934690e-01 2.068177239189026295e-01 8.723097832307757926e-02 4.045077282750071390e-01 1.701299749498730307e-01 2.652765988547116649e-01 1.999296052978820626e-01 2.802310532723026881e-01 4.550237110810257946e-01 4.174078652570187842e-01 2.802763413697562100e-01 3.797180107687267991e-01 1.728865159571455479e-01 3.487891683438988366e-01 4.904232756575765961e-02 2.230103600499546701e-01 4.175170951383506690e-01 5.687310482883844998e-01 2.324404705281040151e-01 3.774581949101047940e-01 3.519689566262513836e-01 1.406435858499719416e-01 3.171281503361456089e-01 2.345884537081701637e-01 1.629944610924098924e-01 5.646104476384721238e-01 -3.310740769009612450e-02 4.442813720074241246e-01 1.984320914582440309e-01 4.283556450964738360e-01 2.170709591493391599e-01 4.268552184288978424e-01 3.275276856882669563e-01 3.103356275000237474e-01 3.997056429709004988e-01 2.669313361917602379e-01 2.319847294210717337e-01 2.067065426204521827e-01 4.738426662142387613e-01 1.612156868749252681e-01 1.970215527068432948e-01 8.377348997049693935e-01 3.052143610070174873e-01 2.789869859877285307e-01 1.021133860946861205e-01 4.920418956942853583e-01 4.381546919904621973e-01 4.941958594599782373e-01 4.123321863592082082e-01 4.588914846505645073e-01 4.246269537327975740e-01 2.618322786797762092e-01 2.407633359160286091e-01 -6.373525256532275307e-02 1.971076743330399950e-01 3.900916707013948326e-01 6.240543999852548041e-01 2.748805607174062970e-01 1.507780631469586297e-01 5.864710346992296763e-01 4.508834262479126664e-01 3.372694849519461968e-01 1.638726706908073538e-01 2.691631769166633603e-01 2.276411972836740460e-01 9.449187266284297948e-02 3.326277921864857490e-01 3.561561275538451810e-01 1.617421278837696264e-01 2.942462585927501095e-01 3.982589135738408004e-01 3.561087007812488991e-01 3.368512229370139721e-01 2.640609505021984660e-01 2.156150436471193643e-01 3.174763689261226318e-01 5.411199121007257418e-01 1.446536303961920567e-01 1.088938850085128252e-01 4.494071419559304559e-01 2.563838696198672551e-01 6.450206707384040783e-01 1.459174813422805528e-01 9.792781433696973181e-02 4.872187676451176230e-01 3.534029541309564593e-01 3.391767860865115836e-01 2.790615321010250227e-01 4.202654195246395830e-01 1.408843367307781591e-01 6.572461590988041280e-01 3.954229508627236100e-01 4.531686664697645028e-01 4.751014796311210375e-01 3.113871813731634575e-01 2.093119905442506479e-01 5.060841283606691832e-01 1.904794132878464552e-01 2.581857125446731516e-01 3.206537408747180962e-01 1.677902546206837542e-01 -3.472286068262064873e-02 2.060005113719967085e-01 2.338594626384065123e-01 1.449755941429771156e-01 4.757922815102801906e-01 3.746107661433484282e-01 4.133197704428539510e-01 2.270071511486548843e-01 3.463076606918207290e-01 2.022579174062002494e-01 3.879183497620601884e-01 4.128907420774226011e-01 4.910815339234773091e-01 3.056079389718888706e-01 3.154320675917006156e-01 2.893485333448779784e-01 1.571205828652750824e-01 9.010344293906200619e-01 1.909213726517577925e-01 3.692751077054481357e-01 5.558452602656984709e-01 -1.198028955033692000e-01 4.999936402269327118e-01 4.391335526365480746e-01 4.122778348344127153e-01 1.155796230185046625e-01 2.623575496959063003e-01 5.502337454573762443e-01 2.964546983207583253e-01 2.138619747551615546e-01 4.509904805173619025e-01 1.177038475671565720e-01 1.175042324065316279e-01 3.736382849127153349e-01 3.304808383176123243e-01 5.363977396028190014e-01 4.153904427333827698e-01 5.146476912294133399e-01 1.991261281461333965e-01 5.586107249789620255e-01 3.236750848233214128e-01 3.957881997513936767e-01 2.930836697161112170e-01 5.434778618640052628e-01 4.720453266774597978e-01 3.295391225041726102e-01 2.220812363705135795e-01 1.791955480792921662e-01 4.001666755681299037e-01 9.221499182328898314e-01 3.741493152393786659e-01 2.388123029694213528e-01 4.100721517628471702e-01 2.116469011749586571e-01 3.301574168743854898e-01 2.363579558297033145e-01 1.814591621567274160e-01 2.262236299611686263e-01 2.046419447838161432e-01 2.221878081133468186e-01 1.431173549721620475e-01 3.679873452923061450e-01 2.262047537425075916e-01 6.339936730697104394e-01 3.177870587128950319e-01 3.929850630098599140e-01 4.257343673972968645e-01 3.140691430462538847e-01 3.096540897714703533e-01 3.268040180121829508e-01 3.430226480730311778e-01 3.047423688140042941e-01 2.957653342966182208e-01 5.366119221214376012e-01 3.535833210056580356e-01 1.910098060708946832e-01 4.127948117049413668e-01 3.717855474246789527e-01 2.422782169434185562e-01 2.246288406248027059e-01 2.777056012131708940e-01 2.208974601793443071e-01 1.347095513184513038e-01 6.878661358189219754e-01 1.316375423857607529e-01 3.861509428891167772e-01 7.761986040986812441e-01 1.876880730554830734e-01 2.689698304526473294e-01 3.976631718172711771e-01 2.728012681947120655e-01 1.289356537675416803e-01 1.184348798098540101e-01 1.925362152896923362e-01 1.758244020799111240e-01 1.964832694099527544e-01 6.463747173215210751e-01 2.565174749249194974e-01 2.171836428225901727e-01 2.161511874157895363e-01 2.197337675991093420e-01 2.335540143279217773e-01 2.274556737562534181e-01 3.637678030039523946e-01 2.220616235097736535e-01 1.560317420357932860e-01 1.525077559469423250e-01 2.863054896093331081e-01 3.482906402215348862e-01 1.728034823853477064e-01 1.790269838484732645e-01 2.854371026924127364e-01 1.781214868842084798e-01 -2.255140666261468141e-02 -3.712754792752548383e-02 3.252710115072545705e-01 3.809966734696672575e-01 3.432856574206653022e-01 2.538423547528623203e-01 4.995846989060055421e-01 4.085551257134625303e-01 3.613716534217132903e-01 4.196424263396352217e-01 4.262437227567943410e-01 3.467227142386377636e-01 5.021004886825721769e-01 3.452420113761718312e-01 3.576045420641094097e-01 1.378683878382958028e-01 7.235947273450733519e-01 4.491902176828261872e-01 1.531393434545407217e-01 2.025947741976210636e-01 5.876945755013593953e-01 4.315373541874691909e-01 5.359476520112025355e-01 5.041603994357046759e-01 4.497294384304382220e-01 4.131386029610553123e-01 4.031834273539516289e-01 6.547489159448218743e-01 2.379287558867986263e-01 3.657834773385957305e-01 3.250960857300810858e-01 2.858641108475978854e-02 3.989494052659665613e-01 2.898064160842181991e-01 2.752049077387823672e-01 3.895197914953314466e-01 1.796615363684850308e-01 3.633784456877720004e-01 4.822146962107467516e-01 4.533431901568860667e-01 2.077579939926863517e-01 1.051141545221980778e-01 2.657226899082161253e-01 2.885669201214682289e-01 3.287807820699413242e-01 2.738919887144675158e-01 1.636950093559335073e-01 3.799848548457589459e-01 6.138961035563852420e-01 4.093421024494432459e-01 2.605493272297962903e-01 2.697227348330670793e-01 1.856219147990714191e-01 1.050557796440330094e-01 3.331165606584818306e-02 2.673359984942749179e-01 6.282506169695807330e-01 4.645799388156319765e-01 1.987639737655513272e-01 3.133095145894344569e-01 1.709719935111024824e-01 1.777938212561025466e-01 3.453344152443946768e-01 3.077140169187941865e-01 1.177504927454720018e-01 5.487010997270544976e-01 5.304612883798540679e-01 2.226279120651497578e-01 3.841385638286283211e-01 4.697408630250947681e-01 2.839256659839293206e-01 1.287943974750191956e-01 3.308559208117571870e-01 3.713167312803307141e-01 1.867368537795073280e-01 3.152091484714674152e-01 -5.180736217900516749e-02 4.046644764878237766e-01 3.257462988098041023e-01 2.925751248497476809e-01 2.624175528989667328e-01 4.133958394133969705e-01 1.993411666656470516e-01 6.228502344516755329e-01 4.319806583500280794e-01 4.151000723993547581e-01 1.640282889513287046e-01 7.993591300612479245e-02 3.098622824480798954e-01 5.101105135148600311e-01 2.939464734348575803e-01 2.728912813499846379e-01 1.958846201559367728e-01 3.409371986554674550e-01 5.670042354127531326e-01 3.891296477878540827e-01 2.030889604392314141e-01 2.796621798030400896e-01 1.577239499742972839e-01 3.582496144405240557e-01 2.482957566797949767e-01 6.230225300378720021e-01 3.292689193615956356e-01 5.022692063940894514e-01 8.305827511561574283e-01 3.032568640744557342e-01 5.285423230032506581e-01 1.652207929432591982e-01 5.237469027180168268e-01 4.569661186159237332e-01 2.711045344548210778e-01 2.841235729882214400e-01 2.219448214078170167e-01 4.401132103465670298e-01 5.833476987029939664e-01 2.339967635097082166e-01 4.855179896740082768e-01 4.045276518011746703e-01 4.334869016862512581e-01 4.888094844533839023e-01 2.657263473431612510e-01 2.244824258781363824e-01 6.544424252882663495e-02 3.521432243054505307e-01 3.192220452061746983e-01 2.730000507261820530e-01 2.509093103084580889e-01 7.110800722123826745e-01 5.609581269428645101e-01 2.108939907387537005e-01 2.427556782577084959e-01 2.516378546134205862e-01 2.569565689486523752e-01 3.712025815771085036e-01 1.574391901866647459e-01 3.500605057091661365e-01 4.698646461114321937e-01 6.452343701244558360e-01 1.445230170765512412e-01 4.835418685653394277e-01 1.170057491085572110e-01 2.387614553745720514e-01 6.117490202300359670e-01 2.049924318667990519e-01 2.757482257480319277e-01 3.769912479527874893e-01 1.505893105938298504e-01 1.590787079220774558e-01 4.849707456912142334e-01 2.701360027543842079e-01 2.330205529245858997e-01 2.559749828967028407e-01 3.506044728520691933e-01 6.151149228992380813e-01 2.972647888902315572e-01 4.276850237897065199e-01 4.947834842643032971e-01 5.092893130512834432e-01 2.614224931556350384e-01 2.167978270165917820e-01 2.148400000552612710e-01 2.339494916602689045e-01 2.278468017017871716e-01 4.487341034724181554e-01 4.604902868242675140e-01 2.713853741518050811e-01 1.666605077995768625e-01 4.125818946426988987e-01 4.605974578689142618e-01 9.570448406071818681e-02 3.605437036734997491e-01 1.693774074324068124e-01 1.951230525467053667e-01 2.354689505515068504e-01 3.304271904987672315e-01 3.697115046764452018e-01 3.870832659321763458e-01 1.033469386476895124e-01 5.750032190236993301e-01 2.600921130416509186e-01 4.764774249011338725e-01 2.204658566876673831e-01 2.001262612684513442e-01 1.763681993562613570e-01 3.961804277872147395e-01 4.986383785291081949e-01 3.999492671893563056e-01 3.136852678718469178e-01 4.632124612469397107e-01 1.645738176403028774e-01 4.232321617603247432e-01 2.948044175246309351e-01 2.458249588910916827e-01 4.187164180681293146e-01 3.843471816497867621e-01 2.866757714214145381e-01 4.427090801739268500e-01 2.875939960763389536e-01 2.537708738029209599e-01 3.492605467239968675e-01 2.430849971207180715e-01 -1.118666962534007325e-01 3.380212693804196533e-01 6.012459541136649932e-01 1.897263307829462065e-01 6.467015529157720266e-01 2.258400254254411266e-01 1.615739401036648815e-01 4.983304837961668454e-01 1.687982571039015056e-01 7.637714115417111316e-01 4.258602500933079682e-01 2.542236413899559011e-01 4.636360021453356239e-01 6.133616585591425974e-01 3.889121420911010318e-01 2.893024595651922937e-01 3.991817919799700576e-01 1.103010867279010654e-01 4.474405819282196717e-01 3.576206509128496691e-01 3.440739272198243270e-01 2.481733474990051036e-01 -1.922122608623340057e-01 4.906154227505794552e-01 3.510028398021631801e-01 4.537134664046789112e-01 3.612007127370588933e-01 3.308037470898170795e-01 2.032832047406714082e-01 2.720218153258997518e-01 1.424207678338689220e-01 4.155334668544696797e-01 2.460631084754822950e-01 6.361338629197348382e-01 2.709694097450210393e-01 3.479104736125577801e-01 3.997529504251247090e-01 6.213712285361907561e-01 4.526795092696147549e-01 5.119068139633782266e-01 3.802870129853204162e-01 2.433265539180524684e-01 2.151426187150491387e-01 5.592646281519364493e-01 2.387098810018528638e-01 1.850656777824042365e-01 1.631289341646606772e-01 4.554327093873098420e-01 5.553919410685921321e-01 2.753027781800483353e-01 5.292609529658420797e-01 3.453262683085540630e-01 2.138781092090766833e-01 5.599584578492908804e-01 2.359276599599979818e-01 3.082280028412469619e-01 -3.397772940579102396e-02 4.039494586838259238e-01 1.703274964844467831e-01 2.287451544200962417e-01 4.235772788751432927e-01 2.496974793845083695e-01 7.929535751509320107e-02 2.114516948816458353e-01 3.239341738789676128e-01 4.464631291022556070e-01 3.705578870027466110e-01 3.675980768787212583e-01 7.103109708246506671e-01 5.455757214750178719e-01 1.457687792671720217e-01 2.357795740040273813e-01 6.228148858436384216e-01 3.869799758845715587e-01 -9.717032876505982131e-02 1.911936082102556611e-01 2.193074190753918629e-01 2.044827642019413361e-01 2.754222334410769690e-01 2.112567918287595603e-01 3.648745032903661922e-01 1.651628609860154029e-01 3.035225849541802745e-01 1.732281538801885290e-01 4.056514577412713152e-01 2.236989012632193408e-01 3.535712444777345809e-01 3.606819389473798765e-01 1.237224622319672562e-01 8.134294475562455773e-01 2.128525472468254520e-01 3.741449295008010267e-01 4.283702385322385453e-01 4.069467560959765251e-01 1.568206200568056374e-01 5.545179318671955571e-01 6.656326274632533568e-01 4.041025054419833396e-01 3.224576775579635068e-02 5.391890530890464106e-01 -1.016942224609920231e-01 4.471566546591247970e-01 1.512063530795160204e-01 4.468793363847112232e-01 3.210463271994967727e-01 3.407820259405411889e-01 2.821934874365297219e-01 3.887540744879061094e-01 4.401880981049544062e-01 5.734507344004100560e-01 2.012702645498620768e-01 8.777745596177055631e-02 1.493979662133142483e-01 5.577494025155829149e-01 6.305235135266116231e-01 4.345010379543055024e-01 2.952777449439167867e-01 2.703889139716011414e-01 -1.340044483001747722e-01 3.180133098992996565e-01 -3.652040862388616915e-02 8.794985304797364734e-02 2.649892935231719093e-01 6.493965330830633320e-01 6.225737955583099392e-01 4.116843818244433351e-01 3.165168972844298878e-01 2.515258049498356741e-01 4.319139967251430789e-01 4.782332880162130095e-01 4.364513823466609210e-02 5.200923546624949267e-01 1.269471228669658558e-01 2.245762929072157021e-01 5.560692204924180260e-01 2.227826791648794824e-01 1.609155142102736136e-01 4.229637175859579656e-01 4.051773823469488889e-01 2.259293290112509567e-01 2.176849639237730116e-01 7.068159681003294281e-02 3.190978798762671431e-01 3.788022254090037677e-01 2.100362557245318840e-01 4.094094630676750057e-01 3.838948019266581468e-01 2.025144415772501816e-01 5.475442252028415169e-01 2.256332193737193847e-01 2.230546569206808272e-01 3.299367929881213968e-01 2.271220148817292284e-01 3.641467786061980405e-01 2.642548141245129045e-01 5.015316954608124433e-01 1.301029685266144043e-01 2.688526296667532733e-01 3.758967485651965035e-01 4.507984794203139245e-01 5.513569723483442431e-01 3.201593350507323521e-01 2.538344197442370387e-01 1.816838040391530740e-01 3.182298802190075548e-01 1.601271900557890149e-01 5.462619649690054757e-01 4.690594706807473813e-01 3.792784839934597585e-01 4.145980680248158023e-01 3.179333689124632656e-01 4.148209055390452704e-01 4.932012931426470459e-01 5.677833697021696935e-01 2.099967638592374897e-01 2.858358286803763804e-01 2.151422064795269762e-01 3.439830242553512107e-01 2.827156159297601334e-01 3.550540827486940998e-01 2.274754295796128645e-01 7.316885013011642513e-01 9.852983092599743031e-02 4.997601948180090403e-01 6.518182745542162593e-01 1.691513922139051829e-01 2.256640647381971121e-01 5.184967955831325526e-01 1.305116399725534393e-01 3.920692090540001118e-01 1.769976578236764908e-01 1.535060840509459013e-01 4.652040790538762849e-01 2.099778840646706612e-01 3.631536009711453517e-01 3.186567013878516264e-01 -9.937755231811706835e-02 5.104622466246837575e-01 3.283235508622510679e-01 1.298421637650335470e-01 2.914932225273219046e-01 4.245997840299651216e-01 3.486090745890351172e-01 3.751448546023539166e-01 4.255721052424519257e-01 4.137897294077106380e-01 4.380298740840657956e-01 3.035319478273663663e-01 3.229115319415996055e-01 4.980957881118115438e-01 2.145664570239205204e-01 2.672610758193059155e-01 2.408404564763486633e-01 2.868979139954603852e-01 3.676617817563396784e-01 3.763368395589736792e-01 5.195871309438757635e-01 4.522103727928197259e-01 2.892777494755023326e-01 3.887666820318145255e-01 3.775810941263557652e-01 7.062835987053404097e-01 2.908034414153917169e-01 3.377844546079131760e-01 4.021768362428019827e-01 2.255191776578726603e-01 4.406402461253264846e-01 4.687610873481276030e-01 1.959765711332011051e-01 2.515170151704637647e-01 5.345325028210936580e-01 5.454463245998226739e-01 1.402943708492330188e-01 3.867473996751868981e-01 3.719096791255651624e-01 1.920129710843525572e-01 4.135297142198623987e-01 4.541698843451626999e-01 4.826339558168228905e-01 4.994072991015627849e-01 2.752756332972694508e-01 3.396012550456362078e-01 4.045242995526336927e-01 1.992414314392476626e-01 -3.054587473019410027e-02 5.700499398503211523e-01 6.164124230809306937e-01 5.959170332446888096e-01 3.361693544285344615e-01 6.990976553204291122e-01 3.398869149972938430e-01 3.009742184362380613e-01 3.157452857592488726e-01 4.181536988903644669e-01 2.419533420633683818e-01 5.458738752707290587e-01 4.586640121871141673e-01 1.810860860243792558e-01 2.311585937132463187e-01 5.626554337649167792e-01 2.053768687858337216e-01 2.931858645086435899e-01 3.153008417619957982e-01 4.253027743187658416e-01 2.830966884454255705e-01 3.749289725213884594e-01 7.124699572132158210e-01 2.688117670329006614e-01 2.258603822116356241e-01 6.439620478298593298e-01 3.798093236628687919e-01 3.251853180522630282e-01 5.367714308311519744e-01 2.635869645543493789e-01 6.188855009074245572e-02 4.605523065416718964e-01 4.246002428892552416e-01 2.136944024805416120e-01 2.024052936856719498e-01 1.462033772231734474e-01 5.245063961926348384e-01 1.826835325682054645e-01 5.573507064559635182e-01 4.481650885522867611e-01 5.746442805261722242e-01 1.694733071199436836e-01 3.837563888381509969e-01 2.701039168257466372e-01 -3.357736655624421473e-02 2.639007402678430481e-01 1.081729448073360800e-01 5.778884940797297531e-01 4.559672182529652673e-01 6.153272158514937473e-01 1.356998149672676846e-01 4.767370998229125689e-01 2.044768948729256408e-01 4.301385405344717583e-01 2.115686350833811957e-01 2.753049549269235285e-01 4.964897165003208102e-01 3.912060076006014242e-01 3.463244738525190769e-01 2.709617315872492327e-01 8.099821271881637585e-01 4.286141344680345355e-01 4.288063017251602105e-01 4.638679809741574900e-01 2.524313291081625721e-02 4.310803532772524704e-01 4.269675460553798985e-01 1.832847703902302783e-01 4.341569609721886991e-01 -1.024403455206766012e-01 4.349984341948527344e-01 3.486395536865529721e-01 3.971414712563614557e-01 3.158521327317203031e-01 1.558865592037932402e-01 4.286725684456769159e-01 2.925539033640802700e-01 4.046523182719283795e-01 3.803963183995620057e-01 4.956175468544756768e-01 5.936442672316957214e-01 8.253299948867720559e-02 4.104167583680009557e-01 8.570481766597026763e-02 -2.434211899537785939e-02 5.924733613132957544e-01 4.571963550065447635e-01 5.513216526227893155e-01 3.594723103021237876e-01 3.479060902964192792e-01 2.668015885552676991e-01 2.554574121159021161e-01 1.586721261515435799e-01 -5.765889216490904801e-02 4.139688512797192743e-01 2.849795857569574764e-01 7.538080726329781101e-01 2.289062139837483301e-01 5.009019667003826726e-01 3.952380625826208416e-01 4.346316940298606823e-01 3.787396680496044610e-01 5.016601904847561855e-01 5.343447397409022415e-01 5.478975933343690485e-01 4.103510107768784110e-01 1.829407755686816017e-01 1.982799151170411278e-01 4.197837020190604562e-01 2.649625055175874877e-01 6.269437754262980889e-01 2.680435085693488872e-01 2.144678400030102239e-01 1.661035568938018514e-01 1.705721036164504767e-01 4.925015693312388976e-01 3.227108697257961012e-01 3.703446204022498023e-01 2.201182295887065266e-01 4.529344186558432739e-01 6.113606216883908928e-01 4.168989865316916621e-01 2.618595200469826523e-01 2.326406310074276007e-01 4.726475758927222159e-01 1.965801946600436168e-01 5.670836724825107922e-01 2.714514451890295277e-01 3.325895732759818202e-01 4.083403120994262281e-01 3.937197466643738153e-01 2.607069682986207226e-01 2.794735900183127342e-01 1.609562056789854978e-01 5.156671298797164127e-01 1.395177601071964091e-01 3.322523371523118385e-01 9.606057322025662870e-02 4.367029994245399394e-01 -2.014395192534266243e-01 4.868105868853831453e-01 4.724269711136344085e-01 1.820206063567866295e-01 4.354646396021166765e-01 1.639446648020452812e-01 2.839771171390168547e-01 2.041762653707337449e-01 4.486974058294777024e-01 2.560179231359711594e-01 2.955925635890253034e-01 2.575372886613536139e-01 3.120204965458697188e-01 4.438413564612915252e-01 3.935802386656632734e-01 4.600608217203614458e-01 4.765553548567709186e-01 2.115853509814655808e-01 4.748156975553001757e-01 3.872300379812259052e-01 4.207735407970289998e-01 3.528706290538252688e-01 3.647521109178342158e-01 5.556673205526863057e-02 4.746010246128093968e-01 3.463425966398858691e-01 7.154813748018113984e-01 3.259366767064193482e-01 5.246858890245675866e-02 3.494471632740783207e-01 -5.849431525101067564e-02 3.828160949772154709e-01 5.133723118757416159e-01 2.439538293480154607e-01 3.237469910022809927e-01 1.662231281336516986e-01 5.259492769410485380e-01 1.640048179378368332e-01 2.432918702543815925e-01 3.092631532226164381e-01 1.655555870479474834e-01 3.904198879403679712e-01 2.126015302738437640e-01 2.237846637905818170e-01 1.285366445511044731e-01 3.637437554672260376e-01 7.035415465709888849e-01 3.828114381585692172e-01 2.533446417224922698e-01 -5.459105230929139907e-02 3.528226248382679842e-01 1.748853772402583218e-01 2.492436751539912621e-01 3.621797966101780730e-01 8.047054054408135926e-01 5.592069035113524933e-01 6.828916188696894096e-01 2.871670044984853121e-01 4.813121101325918971e-01 1.018861148515952664e-01 8.784859609426121096e-02 2.372893998824565642e-01 1.671963911472289510e-01 2.105138212483552707e-01 3.585855327675062654e-01 3.671502540412348026e-01 1.125311798269876817e-01 4.411300433722544767e-01 7.775692898226225225e-01 1.443599024787545204e-01 6.032728050334981162e-01 2.446515472825012694e-01 2.367531903169037832e-01 -3.176280199917869140e-02 4.404484025508281775e-02 3.275875492789737109e-02 3.007458022325408820e-01 5.347772035207185581e-01 2.555234663374790216e-01 3.392629868559424722e-01 1.387740239080414995e-01 4.385489333559462466e-01 3.724255915482785895e-01 3.275160878906717699e-01 4.418888469821240506e-01 6.107452838735980549e-01 2.759856276115897344e-01 2.723601614616768529e-01 4.321950813057355845e-01 1.990268785781950100e-01 1.287323733128573622e-01 3.993705563030403027e-01 3.744604025326907504e-01 2.148378432434583374e-01 4.374138091424129016e-01 4.174397892028878232e-01 3.387383605748368609e-01 3.822935145834094328e-01 3.153778978631294194e-01 3.926741436420684295e-01 5.511586714506506723e-01 1.483273723595175397e-01 4.918595827751346405e-01 5.226116168227576964e-01 1.873327272997471482e-01 5.327073684564993528e-01 4.863893097174241120e-01 4.055982835540703491e-01 4.723562234736391474e-01 2.227077938848651684e-01 2.267550803553035621e-01 4.858636966446283623e-01 3.775283101375066508e-01 3.712867465131921563e-01 2.966022072485543504e-01 6.139032142991140972e-01 3.012336524026864026e-01 2.675472524297788368e-01 2.575395736022869642e-01 1.968140034362590995e-01 6.205281705063612208e-01 2.807973556480760635e-01 7.329554762910674981e-01 1.528342472431063470e-01 4.435013073332356726e-01 5.523050840941436945e-01 5.004937912827358559e-01 4.096905247818085627e-01 2.312500790589524513e-01 2.143568836148403989e-01 2.237794798558070397e-01 3.467149363509065552e-01 1.638056032220447378e-01 3.425092996571379445e-01 2.802028396951072864e-01 3.320436419836596542e-01 7.989561975159631402e-01 2.592143887313795858e-01 3.756647829579264908e-01 4.234324035417671439e-01 1.872533886955238813e-01 4.404800618284525626e-01 5.909391097757747957e-01 1.431463681817604083e-01 3.950576743399665247e-01 5.106889622475137003e-01 2.210290589130750050e-01 5.760363949725615385e-01 5.203388652460603225e-01 2.900142628671176226e-01 4.579064043112452964e-01 4.885335465427260715e-01 4.341867122171834126e-01 3.241197388830414639e-01 2.930133052144014982e-01 3.300874903309818365e-01 5.591315874605982117e-01 4.998523089669788533e-01 2.086632757073800803e-01 3.722921374854877286e-01 2.661935231268444113e-01 1.930133640996132272e-01 1.935381283014407927e-01 3.037723512662751091e-01 3.379265071318400260e-01 1.335533499663483781e-01 3.634400404607731616e-01 1.935759203761904246e-01 2.245721458762091061e-01 2.778502277358256833e-01 2.414684851905803953e-01 1.985629452112789295e-01 1.981692745126792943e-01 3.307893135665267437e-01 2.924238276742130438e-01 3.936300061228052982e-01 4.491909759976238092e-01 1.576689059058367093e-01 4.665957917150080903e-01 4.661397437392338361e-01 2.526185059913927944e-01 1.673568913151939341e-01 3.574843553155346854e-01 3.602498182123099468e-01 3.714610919181495774e-01 2.008244980028734972e-01 4.306256297491586338e-01 1.300607604364358849e-01 4.792530827651830805e-01 2.328210401373667082e-01 4.700533820134751295e-01 3.049558792392303985e-01 4.102783298779968391e-01 9.669249757934039735e-02 1.844608025674574492e-01 1.644780715230922397e-01 3.074710312574779891e-01 4.983291840949277685e-01 8.363201846021866004e-01 3.987953020250643021e-01 1.642966733125490464e-01 5.074586738227822025e-01 2.040612981106733059e-01 4.359792458697597795e-01 3.058552027222845027e-01 -3.577897113601125056e-02 3.472549548304755263e-01 3.314204895680177287e-01 1.971263893586865379e-01 3.290416565884015654e-01 7.679873870022220217e-01 3.387270736172922625e-01 1.243488560054402114e-01 4.044332157505436953e-01 3.164219259995775246e-01 5.458322413458063238e-01 3.468344914194290141e-01 4.585484623349316280e-01 5.645878744809351701e-01 1.065250994620896563e-01 6.400296889015066881e-02 2.478981970347717834e-01 1.497820758013403974e-01 4.248474422313961441e-01 4.783651255392555868e-01 3.726811326883989750e-01 3.138383835359945806e-01 3.831748224457669494e-01 3.573335870812570647e-01 3.178346463028560720e-01 4.393774052605294855e-01 2.581929564730671700e-01 2.529959462611373056e-01 3.061008311693171891e-01 1.562432894075413969e-01 4.056406276507686925e-01 2.906058007644674035e-01 2.630092961229308912e-01 4.035437912819475059e-01 1.308954857904041091e-01 5.508938468073552031e-01 2.142126238878745426e-01 2.223598337965881910e-01 4.751438359737676365e-01 3.125681589403370708e-01 4.541644186089115465e-01 5.774627394437175099e-01 2.911640447774175300e-01 2.725047127715356510e-01 3.376415257267808556e-01 2.464855778255241603e-01 3.385724605965378942e-01 2.193781297664259000e-01 3.374706586940305897e-01 3.077494847302091330e-01 4.252972986608938299e-02 3.632667666868769629e-01 5.751000932373813157e-01 2.820739288805498290e-01 5.559031751087673001e-01 4.785719812980460119e-01 2.462545074306206061e-01 3.856872778300157734e-01 4.185496474681258405e-01 5.077675574776776557e-01 6.708183802238636417e-01 4.176412530471793616e-01 1.960222707711523071e-01 2.504369354251707591e-01 2.250445195655288444e-01 2.514771448137480547e-01 3.413760313334250895e-01 3.983760750662668215e-01 1.523412189168880104e-01 1.019664637141204366e-01 3.227869178610376366e-01 2.323153589054527401e-01 2.949818829630430628e-01 4.359927369054048540e-01 2.647710050324008080e-01 3.346883472532340420e-01 1.499084379270243517e-02 3.455180815550420448e-01 3.465287037201960629e-01 5.537025528345225212e-01 1.659520731925567816e-01 2.493418566042464590e-01 1.582878782417083130e-01 6.649760859220350540e-01 3.449044116445634245e-01 9.186582259673059525e-02 3.783012419094688994e-02 5.763702838639233050e-01 3.020593064832155505e-01 6.522420223437279674e-01 7.433008767062005973e-01 3.362481365199982974e-01 3.824978981286335511e-01 3.837537379394007075e-01 4.677580687418867456e-01 1.524486959197588476e-01 1.866278484938561633e-01 3.999358195733861976e-01 1.924984544846779499e-01 4.299210278268219554e-01 5.230823458651343572e-01 5.385796931790878261e-01 4.681915490735946150e-01 3.952738639348467586e-01 4.725772296750392343e-01 3.025934857778906917e-01 2.268251165326091723e-01 2.524649259358966447e-01 5.337113522513732278e-01 1.085951735286698749e-01 4.612640402077374802e-01 1.877611379550785387e-01 5.995014006709880050e-01 8.070710086419694562e-01 8.058556494825097616e-02 1.207832121298793027e-01 5.240095017941257538e-01 3.389140278573563592e-01 2.679394786146076513e-01 1.508053539349702987e-01 2.072153779367909010e-01 2.861026260953849487e-01 4.957701386925350562e-01 3.345927319793986499e-01 2.948048999945172000e-01 4.244768654160111510e-01 1.825535012007151181e-01 5.140708463207488421e-01 4.814943974815264482e-01 3.885270491153391959e-01 3.952304449923644825e-01 2.202280920653834073e-01 8.957618621298024664e-02 4.567372576082675550e-01 2.433828936495388007e-01 3.171731271173143796e-01 3.969769559282667615e-01 1.482776029117189864e-01 3.204091271040852007e-01 5.947286316019244623e-01 8.244742141346250719e-02 6.551793265116430121e-01 2.632135065959460007e-01 5.116965800913817475e-01 3.751967008328733755e-01 2.692813586111242330e-01 3.652193945241606343e-01 5.892572840184584493e-01 3.758259848619616150e-01 2.427450467304197446e-01 6.690882123199344278e-01 2.754963535768979455e-01 4.381446732160725333e-01 4.144406752478744238e-01 2.343594072942210005e-01 1.071609240947850594e-01 2.579621343621738561e-01 4.056959760040967922e-01 1.952883493554509187e-01 -4.081199039688954144e-02 3.469139253766115871e-01 8.346810372955815183e-02 3.016290697784143049e-01 4.379915783487149383e-01 5.348369671197588104e-01 2.802426281865564306e-01 5.194574552933772793e-01 1.273615778592329661e-01 3.506295324106645239e-01 6.664806124155120415e-01 2.500235670964912060e-01 3.393739152700163686e-01 1.770492793763196460e-01 4.075371813418087186e-01 4.395811328455465627e-01 3.314944164155235740e-01 5.689414498994551650e-01 6.180423893060833507e-01 6.057336823877221832e-01 1.832372070261385488e-01 1.744468360143969221e-01 5.096546710745428754e-01 3.023503374938627530e-01 1.778510979930274516e-01 4.229844483781448616e-01 2.279517827118979767e-01 1.298811996425968118e-01 4.290538215918786591e-01 4.053188291625815509e-01 3.806956652151143317e-01 5.106545414458310006e-01 3.209874797344127728e-01 1.801107085800595087e-01 2.590367522543033374e-01 4.474251640986608436e-01 3.714327727292356940e-01 2.781193617869917034e-01 1.496898917344537949e-01 4.643588636668596337e-01 3.761242795489465607e-01 1.265831801774766063e+00 4.723091654163340536e-01 4.492313188644061484e-01 3.432045115393407286e-01 2.244537389077549960e-01 3.541126564819592204e-01 4.185533504754062051e-01 1.961455354099257420e-01 3.734853226361565248e-01 4.081538142981457895e-01 2.899208521651530646e-01 2.051249915423341008e-01 2.961112533532173074e-01 4.015525497160865598e-01 1.296500256045192145e-01 2.380336637656341736e-01 3.018341271255167158e-01 4.752544824074220742e-01 1.553273973952400411e-01 2.026760996294001416e-01 6.695204921048798496e-01 4.382844290580578672e-01 2.323705201862367176e-01 2.327568881951265212e-01 2.881449100615327552e-01 1.843807753683677220e-01 2.364218506371003059e-01 5.799795453871752215e-01 1.528754202479376545e-01 1.114063958305564483e-01 5.051550729800169393e-01 6.008493856892869189e-01 4.018274115339863783e-01 2.598033762069462682e-01 2.888026334148037222e-01 1.812246891477116151e-01 3.092260947960312478e-01 7.904933214338143443e-01 2.262744085318786347e-01 4.459155948219404308e-01 3.171302105367317381e-01 4.939677491444172119e-02 4.735321447864180300e-01 3.824899583285628069e-01 5.424823733796984015e-01 1.448897996010600764e-01 4.022092301186148688e-01 3.899012213458377119e-01 2.647810714908018781e-01 2.432871033183801046e-01 4.661046827462769215e-01 2.428182201403501494e-01 1.522031523025475508e-01 1.819236005450761695e-01 3.182680666238866252e-01 4.930418192532215471e-01 5.396435839253967970e-01 1.880279727279230428e-01 7.008849051155152665e-02 2.955009300802089456e-01 2.811908198229957634e-01 1.801758960363599726e-01 3.672643984068599821e-01 2.159334860088506503e-01 5.105396293080843861e-02 2.632162260975405843e-01 2.571681044542515338e-01 1.664739416888210144e-01 1.163090811383540313e-01 6.849847796327139804e-01 3.441395868921404144e-01 5.285106845684026666e-01 1.389828012593170570e-01 2.986631747560295480e-01 3.154831415876628853e-01 2.153665978938192893e-01 3.971066180181423988e-01 1.643642659696524788e-01 1.703433068808521966e-01 4.996501853464110354e-01 2.160114324010464770e-01 -9.424934949720409350e-03 1.607938667428356894e-01 6.266647943239149754e-01 1.194165154599431844e+00 4.283473297602427010e-01 2.203764785458304232e-01 3.828304007171823287e-01 3.887890260130006936e-01 2.042312346937933398e-01 3.998712549291099094e-01 2.937560254274558247e-01 3.102946510746846798e-01 5.165178976105835318e-01 2.475317231287590403e-01 1.461575730554045549e-01 3.212557708820611424e-01 4.081142989139152633e-01 5.459745150692469906e-01 3.644675354357218566e-01 3.198408487622828034e-01 2.527754719009749351e-01 1.437594430270792145e-01 5.789782485709906723e-01 5.553603754613050114e-01 3.484196761692146538e-01 2.401248123246659816e-01 -3.311894429165818110e-02 4.836055390040883140e-01 5.272551821082629431e-01 2.324162088911521096e-01 4.133902314694637425e-01 4.829704340222065184e-01 3.945935660577220006e-01 5.818665564640923549e-01 5.775925811890374462e-01 1.948481781085433795e-01 2.798439567349078061e-01 1.409140085227704731e-01 3.582036529445531414e-01 7.773546158387034666e-02 3.180089905399086092e-01 3.687233043343098871e-01 2.613184625947155837e-01 2.250345974716765340e-01 4.886640059456794916e-01 4.282815864064559719e-01 5.543649397387184763e-01 3.769400938138005586e-01 4.024896607981531815e-01 2.606466965244749190e-01 1.632658576841095055e-01 3.681303183682871349e-01 4.294508481444836434e-01 4.242006854756823486e-01 2.535017627949969210e-01 5.441628363565769178e-01 4.762942591267460557e-01 2.470724663512555708e-01 5.390141405306394518e-01 1.750811135495382587e-01 2.878357203271093567e-01 5.355456296823035700e-01 3.637265263105291524e-01 5.897999053621560961e-01 2.990417587150773215e-01 1.465603788213343250e-01 2.780311883411741292e-01 4.484814297059074306e-01 4.813521866086603040e-01 2.201078206904298895e-01 5.200976595020847526e-01 4.056601070508918383e-01 5.160020845005419687e-01 3.163533749770408576e-01 4.694299425669896664e-01 3.358044897840386511e-01 1.557023533569008578e-01 5.409272665283424431e-01 2.119478604369078312e-01 1.235305167161868667e-01 3.603752884900472964e-01 3.878738901173619524e-01 6.756526769925699227e-01 2.392176898150637498e-01 1.888683085256843697e-01 5.918662839559374333e-01 2.763286170087155824e-01 2.935503007013267052e-01 5.239083735950202936e-01 3.319114716008471078e-01 1.432899908497233810e-01 3.387152210862609536e-01 5.444532851602161827e-01 2.037745722130352988e-01 4.187632069514961586e-01 2.935636626397695181e-01 4.683204182438203134e-01 3.251302894290688528e-01 2.939839754138802164e-01 2.837259377722034515e-01 1.993577016024801196e-01 3.195559172917228352e-01 -1.059259860807060249e-01 3.254040953265757707e-01 3.195923103224913575e-01 2.591368103804256862e-01 3.108079065125366469e-01 1.156746389785894280e-01 3.801652725226176699e-01 2.392182245109779615e-01 2.386840763065833926e-01 1.465666255279529651e-02 -3.668789553421447636e-02 1.089191687740935777e-01 7.576473965101513386e-01 3.659648338634724496e-01 3.306386699283052621e-01 2.724607969798285012e-01 4.801822411276361890e-01 2.642272869459816320e-01 4.367552940746577406e-01 2.112398571815106152e-01 3.695099845938898397e-01 1.731755524689333470e-01 3.895017158765767817e-01 3.804064624731609001e-01 5.227037119388455721e-01 2.099109847293334496e-01 2.691262461297583286e-01 4.932926076625676615e-01 6.922943719602017154e-01 3.023974506285753705e-01 4.102484901117691152e-01 6.121480148609066418e-01 1.653373781595632863e-01 2.174787131073685487e-01 4.442643937977663882e-01 1.817491393570378477e-01 3.862921176469740203e-01 2.802389408292356165e-01 3.657115936951527146e-01 3.564067336659491048e-01 3.936072259107277205e-01 1.880878534722683071e-01 1.872225226686055066e-01 5.250473765933065806e-01 1.074017684103409920e-01 3.010446015410934706e-01 1.235937718082595893e-01 2.247055793968115722e-01 2.868360202916733215e-01 2.012323649242091506e-01 5.637291860772393193e-01 -3.038259239940543921e-02 2.994728970698474768e-01 3.939258891529675566e-01 4.541655173414369528e-01 1.712807250269747783e-01 5.016762575495476995e-01 3.442028261702603231e-01 8.169679891801706617e-02 2.051015035626164718e-01 4.296267247641196718e-01 4.009953487256439075e-01 3.482360882463808593e-01 4.860514386745080628e-01 1.541261469637333903e-01 4.010803132601949983e-01 3.285580936735641444e-01 3.396717284974783979e-01 1.187949323669954538e-01 3.745365059940013452e-01 3.705651691282696447e-01 2.061775363980586917e-01 3.191564077255293341e-01 1.680871374735488644e-01 4.367375396814168198e-01 2.634944644281063120e-01 4.333560908887648111e-01 4.377410224761320023e-01 1.802005772215409252e-01 1.364130842760573614e-01 3.490365513368374195e-01 3.193449049080641089e-01 2.104480745743444459e-01 2.685757640376209565e-01 5.538145684688515757e-01 1.201550000005227048e-01 3.403308599181400496e-01 2.477764210059660854e-01 2.313065224694241806e-01 3.246796890914538380e-01 4.689334811453704788e-01 1.654625723698472939e-01 3.031415420521739179e-01 3.698454130171739962e-01 6.916922036006099006e-01 4.957173841202120457e-01 2.388382684007979151e-01 3.546210374876181959e-01 3.999277709570492334e-01 4.351553535334460321e-01 4.197197694558099101e-01 1.666150331114977234e-01 3.884230001936543886e-01 3.524564325368828577e-01 3.132980767364870189e-01 1.440151462293499662e-01 8.374790835732426331e-02 2.572200997632307917e-01 4.821107762082874615e-01 2.326915809568959048e-01 5.066922572755174770e-01 3.928994359485500354e-01 1.419009454586444008e-01 2.972254317616602748e-01 2.241284341811251579e-01 1.552531658053908359e-01 5.557756359908125887e-01 1.602964450789841067e-01 1.327272800686785104e-01 1.631124165771211665e-01 2.827734785115580962e-01 2.872116772471144941e-01 1.819291916767156181e-01 4.614347829632379216e-01 4.513325426628966852e-01 2.982626220808128892e-01 2.307314897454944003e-01 1.858553967664420270e-01 3.248534075071347615e-01 2.019370624846033024e-01 5.926130770115491941e-01 7.392900258566328375e-01 3.056710976222802856e-01 3.564708636051250323e-01 4.209660900258995753e-01 4.142327946343584699e-01 4.060910625226483717e-01 3.914758375660198908e-01 3.108010457332852639e-01 6.143726559816400368e-01 3.273919747416016435e-01 2.058155430145234277e-01 1.322195498340192898e-01 2.342767362837889777e-01 2.091193988704844742e-01 1.697359399105380362e-01 5.591349542389707494e-01 1.697709911435367758e-01 4.147977230746846544e-01 2.500747723696008507e-01 3.215547995361589528e-01 -1.635266044293075538e-01 3.551923830551686478e-01 2.057856255804608736e-01 2.851707318363878585e-01 3.296014556308364263e-01 1.678418706918876069e-01 4.172968835978281277e-01 1.978256298820610937e-01 4.425212410314998124e-01 5.357957798139523220e-01 2.909536011815134771e-01 3.233133212407892643e-01 4.067454347658667757e-01 2.920732465950663936e-01 2.428158796371633343e-01 3.011180875528225442e-01 2.570781737114202770e-01 5.182530974502697063e-01 4.547978065281768068e-01 3.442625834130126350e-01 3.189334189321471058e-01 4.928316959144467546e-01 3.199758450196270587e-01 4.301226158705730995e-01 3.037668783864546640e-01 7.657696265666800173e-01 5.795313731556461789e-01 7.327578603553774883e-01 4.466547565934320119e-01 3.317476952860829442e-01 6.568871536169353931e-01 3.146695905381875491e-01 4.836982392956770127e-01 5.223517763636778000e-01 4.419519688537434376e-01 2.278530879544291565e-01 8.155026103366935786e-02 2.694729251297758310e-01 4.686713803724842364e-01 2.307249090713980877e-01 9.663455323504877015e-02 1.766741332772312489e-01 1.742088969152177924e-01 2.471397054397925785e-01 3.280743224146362991e-01 4.653276956198055814e-01 2.231647871384438986e-01 2.894704347500010044e-01 1.274004555461942800e-01 3.475781144744587436e-01 2.247872027152766350e-01 4.748672271416012336e-01 4.465439688140691032e-01 1.963087436301407251e-01 3.030972372058045039e-01 3.304143986477470207e-01 6.427639855533584523e-02 3.223562102814980790e-01 2.608810328177355586e-01 2.633910237934173892e-01 2.877226823197247541e-01 2.596332052480647690e-01 1.848360711969689874e-01 2.547083245575549881e-01 1.892661650440459198e-01 3.429466293696918910e-01 5.151550216274358718e-01 6.110081603379171611e-01 1.652575871371482208e-01 2.406764128369900391e-01 3.578130539317498915e-01 1.267167634484849259e-01 -1.180767896656220728e-01 4.482157576130134657e-01 2.458013603416588921e-01 6.008011007293703187e-01 2.389276873368544329e-01 4.889594753147434858e-01 7.551606879553673934e-01 3.133047903945680446e-01 2.900093545330832967e-01 3.202323693768676094e-01 3.362656935090626575e-01 4.435576616935463790e-01 7.909347053702049379e-01 2.871846592203723958e-01 2.304894057813839936e-01 1.406573710523844056e-01 2.090644011882432096e-01 7.676253733819748959e-02 2.084081650179427925e-01 4.177281974429547518e-01 6.005630480238437485e-01 4.210642546793224028e-01 5.144354742661789714e-01 1.857582374785238244e-01 9.848478302933472150e-02 4.342441615470420402e-01 3.651017848237643193e-01 1.538028069635970496e-01 2.005365336410704913e-01 1.530176425066542834e-01 3.309882233202756652e-01 2.138473517641727994e-01 3.260387987305080060e-01 5.042076428353539086e-01 2.397416014361510861e-01 1.236288094483484201e-01 7.422948252815899650e-01 2.619786265688048843e-01 4.818767339893383905e-01 -2.521756039149067874e-01 4.021422544226993523e-01 4.451201930370416449e-01 2.872880861082762749e-01 2.773314262195754054e-01 3.590794741285208147e-01 4.528958402681269035e-01 2.403877474158093719e-01 4.331675807902115594e-01 4.631407061922345747e-01 6.232486207269971601e-02 4.215894443634056188e-01 1.302038636620750367e-01 3.712059393267281848e-01 4.264140901865403066e-01 4.656708368906379292e-01 5.614944476678260799e-01 3.595632093020526554e-01 -4.007191064474113773e-02 2.961603457861770039e-01 3.133026153835771765e-01 4.308274657009860675e-01 3.293576707314969099e-01 3.022466362011186902e-01 3.842201237239351030e-01 2.544668920227763920e-01 -1.773227029698318802e-01 1.390563984253105900e-01 3.028402925068007789e-01 3.874508937108771534e-01 3.774357622805268875e-01 3.084711213793980278e-01 2.775972359598881667e-01 2.565773098208410374e-01 -1.462201576970301176e-02 3.932878520876670336e-01 4.755066890134003188e-01 2.386142443695575821e-01 2.580610692469917922e-01 5.756537097843761330e-01 2.392405616859605288e-01 3.312469425410426993e-01 5.163704261224211223e-01 6.453755139509667060e-01 4.723246237317653140e-01 7.994209899811721698e-02 2.821867230961743189e-01 2.392412126399108274e-01 4.717089636559990140e-01 4.371719003387397606e-01 2.669013673977929102e-01 8.014638522411132726e-02 7.020424187936669114e-02 7.075188433221910600e-01 7.521984237666856643e-01 2.509876900167853364e-01 2.260712084031410996e-01 1.962644319538640048e-01 1.252403047780603629e-01 3.592228415093359217e-01 3.511804850204498507e-01 3.752727342910588959e-01 3.799495092134179686e-01 2.659459225531008997e-01 6.118613195949933470e-01 1.812981629469163636e-01 4.601677910142143446e-01 3.959989458098789328e-01 2.100263057687357104e-01 1.191611383029567151e-01 -3.869216016022392068e-02 5.121233144696475392e-01 4.650345142155174472e-01 4.958814181800903498e-01 3.383300118376268983e-01 3.591076917957138903e-01 3.026121243564148244e-01 3.323103988955153909e-01 4.519062930876884820e-01 3.667465646913115052e-02 2.826874296306414180e-01 2.562287533150424679e-01 2.821009477185043579e-01 3.550770028935517075e-01 3.078092700258707737e-01 1.388645227448250807e-01 3.218239605619146460e-01 2.070638971356970615e-01 4.978491506672071409e-01 5.019216783315982866e-01 2.688896213718976469e-01 2.568828485590302080e-01 6.126683918531625750e-01 5.279243670977962211e-01 1.720468835930546447e-01 2.360257383106159068e-01 2.502679007045571780e-01 5.732295083084864018e-01 4.676887918111560793e-01 1.750542890958968201e-01 6.454827398010252182e-01 4.836869422235849925e-01 3.998897417128546294e-01 4.170938028652244611e-01 2.381533371750492734e-01 3.474375666604032631e-01 3.724064162619242779e-01 6.011391027435593060e-01 4.198049347683081578e-01 4.217740132964991062e-01 1.019573851840505085e-01 3.579955789388122867e-01 2.054042908154656288e-01 2.908326742820008803e-01 3.480058873745974779e-01 2.275662655728751815e-01 2.716683078488699721e-01 3.861223484896640912e-01 6.535831528478865948e-01 5.381003998354572104e-01 3.040320580683442131e-01 1.655555908548080879e-01 3.783118042626369970e-01 3.136719471305013940e-01 4.010860334049652920e-01 4.328455877347323622e-01 1.424618822189813727e-01 2.684357999377766646e-01 3.121330113543194784e-01 4.780883992751228106e-01 4.739267537661362439e-01 6.528735611261708982e-01 5.334475984618620714e-01 4.507410443534354272e-01 3.774953226605362033e-01 2.283079005672448147e-01 8.427369904342185691e-01 5.829994386465955358e-01 1.507610111927988328e-01 1.923455986757289793e-01 -1.669362180585380884e-01 4.174657198854561102e-01 4.097047695255753297e-01 8.075825887170822170e-01 3.498356450078290436e-01 3.635997615560881968e-01 2.705516549425510675e-01 3.153267847690699455e-01 2.249588839376599481e-01 2.686428441392081368e-01 4.836994886092043089e-01 4.440909207593790597e-01 5.805082127440641671e-02 2.940098106563482361e-01 1.541313427745762965e-01 3.898596714657287521e-01 3.367208755202000248e-01 3.529308153523516012e-01 4.958975360346471462e-01 4.634091217467357637e-01 4.652354953666986148e-01 2.865154081769674121e-01 3.507121387990537187e-01 1.836079492217947973e-01 3.426396884411246901e-01 5.210169602198675420e-01 1.088351686902342408e-01 2.826746186783566372e-01 2.574851423092354707e-01 3.546224061693692420e-01 3.617345905714728360e-01 1.329557089051149887e-01 8.186808263980083211e-02 1.192678906523951810e-01 2.531231656062686852e-01 5.593571781582795666e-01 6.357974697419876975e-02 5.045217701842830138e-01 8.780199242393393888e-02 4.544571704213922203e-01 3.876375277374677353e-01 2.994293233319922365e-01 -1.555096919860261551e-01 2.571299478402124805e-01 5.348232177867657811e-01 3.965853964170378276e-01 4.805551691258926894e-01 4.489195364637907915e-01 2.252812389870655352e-01 3.388312529279460250e-01 4.773509372996045386e-01 1.829982733266319883e-01 3.291022323444394715e-01 -9.994391593448881395e-02 2.494935760914245293e-01 2.214684402497368865e-01 3.251193212726661841e-01 1.675211356760542003e-01 2.641628420449251280e-01 3.496554415778803104e-01 4.431591288562231057e-01 2.314380904440440645e-01 4.024342502268041244e-02 5.256401719045129539e-01 3.671873938110934432e-01 4.607542795271797331e-01 4.364107731684612190e-01 2.692140640917841665e-01 1.878185254238928792e-01 3.240663168309652065e-01 -3.218658039628508050e-02 4.407023388723700918e-01 4.369280367245664820e-01 1.616873133440890342e-01 2.873261922379128919e-01 3.081359349573631334e-01 8.504731467976398562e-01 3.793815096582875412e-01 4.433062386339088334e-01 4.105373894021795422e-01 2.551761386026782930e-01 3.259584306198917147e-01 2.413986300123269757e-01 2.779523199284881230e-01 3.097553917223763165e-01 3.654143288466684680e-01 2.573206720323355512e-01 3.774060584092353565e-01 1.606786187970214996e-01 4.113912837739803763e-01 4.847257550989638730e-01 5.748794620332091654e-01 3.682837723999341506e-01 7.502015161595636528e-01 4.301308279058844164e-01 5.329880012608896322e-01 2.429181934716098112e-01 3.609265751862835714e-01 2.275735498112680943e-01 3.802165483773478627e-01 2.447853226937866111e-01 5.503864053479787799e-01 4.493991982792522322e-01 4.050064992533179975e-01 4.820101811010317761e-01 2.236318761728171012e-01 4.216259936277992892e-01 4.111537760239656336e-01 3.627302143632959996e-01 3.412178691880285442e-01 3.163195154045865820e-01 3.889570970201248201e-01 3.871334905696812712e-01 4.637336343086531087e-01 2.239480309397663405e-01 2.949109724738150362e-01 3.412730030787543001e-01 2.316596774900290256e-01 2.544731187490469893e-01 4.606603878768282812e-01 3.572020170782934656e-01 1.968325605001837175e-01 5.069272886250928423e-01 1.809103934477889197e-01 1.610598203437803022e-01 4.029026945528357828e-01 3.604277978053573861e-01 4.675157974278931761e-01 4.420372822357307996e-01 3.468116794024354022e-01 3.476500823709329779e-01 4.120468929518779078e-01 4.296953206324474195e-01 6.135278501735115242e-01 -3.148413839355157506e-02 3.978449599082978239e-01 3.877745572312960576e-01 1.752096689729114587e-01 3.870188946170287636e-01 3.903611210577651036e-01 4.964318411870749514e-01 3.497500904545631784e-01 3.367179059418958786e-01 1.819024955475470051e-01 4.445692895648107879e-01 6.635905638705708043e-02 2.478588879865242234e-01 2.003756928957614036e-01 1.825903754735236362e-01 2.851972906520927609e-01 1.184424199512363884e-01 4.424948452462444948e-01 4.620827053025777786e-02 3.165699301828794887e-01 3.547004677814697970e-01 1.016147279943879767e-01 6.043713336115956736e-01 2.228552531404375259e-01 4.015463492004300861e-01 2.082097383962491222e-01 6.023983709692402044e-01 3.778525884004579893e-01 1.518213616656680642e-01 2.078071171038118337e-01 1.751903707963151646e-01 5.242094273503710156e-01 4.984994142366190317e-01 2.185887707574352135e-01 3.105954290214185676e-01 5.499928211108908727e-01 4.408122134950644977e-01 2.694809944044891381e-01 4.715394163353607837e-01 2.689174418412676459e-01 3.678113982652462255e-01 2.893767140918726000e-01 2.251489738422947084e-01 4.146057499911535160e-01 2.474512136194846335e-01 4.562091910385106530e-01 3.433847103225389219e-01 3.330240185366051264e-01 6.275730062191087200e-01 4.471233751785348431e-01 5.124543897448461394e-01 1.513374937049434266e-01 3.547519172502404672e-01 4.881725772340246294e-01 4.319838049105442224e-01 5.323682365513491277e-01 3.354817344216485253e-01 5.560800950079851646e-01 2.447216040876014631e-01 3.497570671534617759e-01 2.958801204205769864e-01 4.112741596234172903e-01 4.035964976608852339e-01 2.803986273590624023e-01 -2.603993487835509768e-02 2.434878397327793209e-01 1.564761815583892712e-01 4.065946347447493281e-01 1.560298481572601759e-01 1.820634597646062502e-01 1.920581462403561090e-01 3.628008859869282787e-01 2.678267030587448971e-01 4.519801993014311847e-01 3.428004307378387239e-01 3.711524068306175650e-01 3.891653662489034105e-01 3.725180437105564124e-01 4.227540564824039393e-01 3.129432387749488953e-01 2.425770965191986761e-01 3.157000691479083798e-01 1.827630132858644174e-01 5.023405661971196423e-01 5.575348875239569679e-01 1.309901779650886056e-01 2.789119037984164606e-01 2.848685136575568322e-01 8.315815985559993351e-02 5.607163046421987929e-01 2.984814927201568935e-01 3.499558117206902352e-01 2.067286531613490297e-01 3.706866136206485862e-01 5.011478950001446719e-01 1.831187390862396569e-01 4.180117694846217091e-01 2.215499875973705457e-01 3.084791543692233518e-01 5.835437616543686090e-01 3.667873897571780617e-01 9.713806382688972008e-02 3.074247320028007380e-01 2.294749804474918164e-01 3.738304776331347057e-01 4.955214945987336250e-01 1.581257071394475133e-01 2.471655776624857026e-01 2.569648215954316584e-01 2.756339244028822577e-01 3.281979515994066787e-01 5.126372903600895370e-01 1.585464003219954066e-01 4.691850523014409191e-01 3.520044283966967669e-01 5.617623132228573013e-01 6.175425512402625827e-01 1.955937957384321635e-01 5.430703639614193889e-01 2.115595405335284340e-01 3.965440342309420885e-01 3.972174272120696514e-01 2.340594744890154288e-01 4.510105789941007970e-01 2.595963347680765310e-01 5.761687166184401576e-01 2.354039037322763761e-01 4.550217710675497074e-01 2.562586848539183393e-01 3.148328811174110342e-01 3.098462571882123484e-01 3.735443502392286064e-01 3.671007794712295436e-01 2.651686895587204162e-01 3.988569024624837311e-01 4.937368281978820050e-01 2.382884446492994357e-01 4.406285556271427595e-01 2.006333155595712014e-01 2.827943668153807266e-01 3.451290657163212927e-01 3.478054570550739300e-01 4.347498009277614983e-01 5.116218493551514257e-01 2.218473843409469737e-01 2.587924058289559071e-01 3.977103605917022833e-01 2.479498522850462905e-01 3.642646398436681920e-01 3.906788934923497436e-01 2.661768564257158687e-01 2.343268431351930303e-01 4.871435414520419727e-01 5.261026132159827284e-01 1.603715496683548736e-01 2.683357865807920462e-01 1.127702079447487904e-01 3.133286554806318236e-01 4.437731531451731826e-01 3.943376284260580178e-01 2.166773186065142909e-01 1.577091208080219076e-01 -2.600423415452723930e-02 1.837372474477092510e-01 3.738222004365070461e-01 1.807822369170821730e-01 6.288572755091763611e-01 4.671599542771787128e-01 3.736036109918927650e-01 3.094395539753236335e-01 2.803395250541029782e-01 2.371590219064501071e-01 1.658566196767878864e-01 2.807978112122100356e-01 6.863703609191134092e-01 2.471196230799250770e-01 4.233305412001868717e-01 3.634676446445155307e-01 1.847627798578059810e-01 2.646548174693634792e-01 1.306411478419136074e-01 3.149690686121289218e-01 3.958888719747619689e-01 4.580836203833200670e-01 2.545984400516658752e-01 4.061223004219414179e-01 3.701153536884476125e-01 2.565813267617045312e-01 8.796443836263279081e-02 3.758588603815837814e-01 3.883906754700774400e-01 1.700088180267584903e-01 5.892361917161679230e-01 2.909561961640747541e-01 2.676278599420243154e-01 2.655270947372514456e-01 3.694204588327352212e-01 4.406198429092000879e-01 2.629099460919519515e-01 2.226299607373221079e-01 1.277226722568229889e-01 1.652447852844716181e-01 4.724619732882615608e-01 4.228326729477203116e-01 1.713168544577570174e-01 4.327815335121272255e-01 4.218183876995453829e-01 7.010531816871434785e-01 2.429912983945428095e-01 4.645930806727847084e-01 1.865426244095260699e-01 4.206730073589142194e-01 2.151082186704229571e-01 2.865108091875754326e-01 8.348809465460931278e-01 4.301044083595684242e-01 5.500425794798502466e-01 2.029358767730400359e-01 7.740612887045017487e-02 1.478367319124913593e-01 3.199184338246823245e-01 4.757648798708373761e-01 4.058718465677202403e-01 3.601946306338277282e-01 4.459313022147739503e-01 2.057596490230935160e-01 3.996816985770692554e-01 2.666007344349736741e-01 6.371785770260203208e-01 3.577330407592569372e-01 3.983975438759443932e-01 2.758672320425716862e-01 4.616433338308070233e-01 5.946698228657965046e-01 3.769961043938678813e-01 3.514637054555578288e-01 2.735509548984964567e-01 2.275128355622655363e-01 5.302299356179673850e-02 2.951033035965338058e-01 6.745345802196425211e-01 6.558279317755477678e-01 4.251768630476249200e-01 3.623051504680461221e-01 2.417647529347277668e-01 2.760003504475037062e-01 2.824402085692554465e-01 4.756813436046627430e-01 2.749899349744282517e-01 1.870474190106961032e-01 4.985200799561653184e-01 3.046989693547743627e-01 2.934893555905091489e-01 2.848205296278081278e-01 7.843672608143492653e-01 3.720992045284106098e-01 3.110512118625479161e-01 3.306778018381351103e-01 3.661905494589632326e-01 2.637245736843851773e-02 4.001075747837603558e-01 3.358421095061316919e-01 3.517846819857481933e-01 4.247192917858342298e-01 7.114174096921601631e-01 3.571203634292032802e-01 7.691524298741114762e-02 2.615275920151702849e-01 6.465969374472706477e-01 4.212213220999387886e-01 1.623798238865106214e-01 5.260463261702170712e-01 5.294787319451188523e-01 2.434833160843368205e-01 3.381886661973112496e-01 3.778333192170180155e-01 4.217273222318453918e-01 5.373286892568103212e-01 4.235841328666367644e-02 4.504406728061667309e-01 4.179346589586145910e-01 3.872202928226897711e-02 2.252464176715420763e-01 4.209186238950906045e-01 2.376988113477409570e-01 4.042263459555783811e-01 3.000799979632233772e-01 2.623170902013214345e-01 5.278815598728670011e-01 1.474623749433021658e-01 5.343861487945673616e-01 2.327499010208953223e-01 4.724135486520708582e-01 1.826123052052821549e-01 6.312075569657054075e-01 4.359065032575699661e-01 4.167445124395499079e-01 7.507509045916549439e-02 2.226092345850076981e-01 3.047750541124969459e-01 6.891840798887187702e-01 4.248926709498732635e-01 4.759326969315793576e-01 2.463350042924048466e-01 8.235446328228590573e-03 4.526270956612279406e-01 5.219337558544907552e-01 1.977407034452198786e-01 3.605421732718241401e-01 1.594437784911946210e-01 5.963362288235316555e-01 2.444805843740311957e-01 2.090661278538732404e-01 -3.889988343152595007e-02 2.959046373041473998e-01 7.364454124626718112e-01 5.258971039502853273e-01 5.986030203354175683e-01 2.395459045957295530e-01 3.624772904831274900e-01 1.409010898667020228e-01 2.557051202917932642e-01 5.405276104658014447e-01 3.140268354725890276e-01 4.393059503880749617e-01 3.402102470075192286e-01 2.973905663774019104e-01 3.196359619613531322e-01 2.346637363170884782e-01 3.606813884008488458e-01 3.037607812513556382e-01 7.089518299011956515e-01 7.690735327207676164e-02 5.036759365652869747e-01 2.679031793171589015e-01 4.273656044851463776e-01 3.942534494363485464e-01 5.664476974059198255e-01 1.895365444476055927e-01 2.733635480380769422e-01 2.915752363403498748e-01 5.677771700782727748e-01 4.360975230600274699e-01 2.368796420400371971e-01 3.645329079204202571e-01 4.034950127643242013e-01 3.530693114303176117e-01 3.614695601812627501e-01 7.197586205081734079e-01 2.342292379479999909e-01 5.575931667858640139e-01 1.893643652308014680e-01 2.644235603038964655e-01 1.763481850809398566e-01 2.190689342494920311e-01 5.776733757772944955e-01 3.678057088431501143e-01 2.441184330749592846e-01 1.399510556281029494e-01 3.756115407962852260e-01 5.017794229991068278e-01 3.797437492989956809e-01 3.468773219371428240e-01 3.382510716429010245e-01 3.803670732811497146e-01 3.121260337902640458e-01 2.664159344229517501e-01 2.908066880268620480e-01 5.884683718775818306e-01 2.485115614724691113e-01 5.447966947176041685e-02 4.691743088205271306e-01 1.103754393518556753e-01 3.214413864175753588e-01 8.102369654767471729e-02 2.017847317608243429e-01 2.675811036241952934e-01 4.471035618701648673e-01 6.415308105186454668e-01 3.590860933175008540e-01 1.470955400587286022e-01 4.568954327978076435e-01 4.692065848839774844e-01 3.439556723036503172e-01 4.917811908559315270e-01 6.899513035743325418e-01 2.980387818718952531e-01 2.662021640033458425e-01 3.406456750612960604e-01 1.347146186885197494e-01 3.873798526208815929e-01 3.894235781686461451e-01 4.891455125811035032e-01 3.770222300559566975e-01 3.074981555555496016e-01 3.645977322755697969e-01 6.286489774296342148e-01 2.008490760524068719e-01 4.749517693613256597e-01 1.305278983471680476e-01 3.222255853452224983e-01 1.421795145672035687e-01 3.261424781467212597e-01 3.124978942129814641e-01 5.028358141119042557e-01 6.703727227954914270e-02 5.850195004836677981e-01 4.172566064031570932e-01 2.051633989566425953e-02 4.449247198849661800e-01 3.775437685110887287e-01 3.843945903684584664e-01 2.356049435253453339e-01 2.757445681531009996e-01 1.243796132008014865e-01 2.668904615338760777e-01 2.751699858740721538e-01 4.321565136637559590e-01 3.084789846074613706e-01 6.467182424174211519e-01 2.676618503821828199e-01 1.151695711225784180e-01 3.043924480501800645e-01 2.879642490890432782e-01 3.185722555298866610e-01 2.479803230713741868e-01 3.885173270004429469e-01 1.957193145398719025e-01 2.743265183841003818e-01 3.462055730121278430e-01 4.611472753210250630e-01 5.508440643304766127e-01 4.278659414198955346e-01 3.814179325306668034e-01 4.191361176162331503e-01 3.491606048977473620e-01 3.304556388810055978e-01 3.540988475661492885e-01 5.167250619493870545e-01 3.854236427800969977e-01 2.375184605944014038e-01 1.532502103215165334e-01 3.108536916795969773e-01 5.689040942896781416e-01 5.140556216212530671e-01 5.796026357730283962e-01 4.935465743620852663e-01 2.591653980304045035e-01 2.693099343522362688e-01 1.655717475444475895e-01 2.086101745411781394e-01 4.418108778639293632e-01 1.246533125132600617e-01 4.777926156862690732e-01 3.007629203883084301e-01 2.807916944049111407e-01 1.878473129500548566e-01 3.830248072531503567e-01 4.507224837059311540e-01 3.942337830094970741e-01 4.374520250796649634e-01 3.216594473740315152e-01 3.991762758033701175e-01 1.131663933660149723e-01 3.347066143713846031e-01 1.742615482462497312e-01 4.501063832100840045e-01 3.255330325259251367e-01 4.124270507575715783e-01 2.219342498585774592e-01 1.882858185716713706e-01 2.423593912097885550e-01 4.536806025390660579e-01 3.292381199992178153e-01 2.890420215807694149e-01 1.819750960117971772e-02 3.620070380123365794e-01 1.752992948721043831e-01 4.835819421113001226e-01 4.450617960578711063e-01 3.782104309231044681e-01 -2.050262012754728858e-01 4.856349758669011862e-01 4.630440038484948673e-01 2.551017730963565100e-01 2.574926939797137493e-01 1.490015835719304960e-01 6.956982546321341943e-01 2.392156328907049101e-01 1.845237815500695433e-01 5.161236937805711023e-01 2.688618073117936547e-01 5.830342105139720843e-01 5.268273795002187398e-01 3.723084134801410983e-01 1.757009322765270554e-01 3.445289245468643458e-01 6.001434775675988931e-01 2.652223446004313701e-01 2.895455427253637026e-01 4.955575535540788223e-01 -4.043626591501947587e-02 4.328611442472833915e-01 4.309991800854504618e-01 2.906542449482572010e-01 1.653095102644215331e-01 3.152106781105885602e-01 2.159970318128046074e-01 4.031656399702683302e-01 3.621526241603874041e-01 4.359281584705740897e-01 5.651630477549360876e-01 3.568789349025678348e-01 2.859481340062757226e-01 2.919170092379204107e-01 8.049163749360843667e-02 6.536895788873380297e-01 4.821291000550900208e-01 3.488179510311510967e-01 2.970562300679944201e-01 3.139932248340073784e-01 2.733372785664300864e-01 2.800766820904527776e-01 5.517038291617382129e-01 3.113135421472179587e-01 3.470009683702528491e-01 4.185006103706996328e-01 6.863361860153531779e-01 1.273087445376290816e-01 3.622712735523236915e-01 4.326104479930563684e-01 5.830945734135184466e-01 2.137080903239620966e-01 3.067814846281180508e-01 2.631660437929781438e-01 6.748172536587730974e-01 3.857072570228865516e-01 3.656693558768893126e-01 1.654210688361672510e-01 2.840567807556908519e-01 3.181823290987608743e-01 4.295687099591987135e-01 2.532988648293894585e-01 2.785501570298265506e-01 5.278081501152200872e-01 1.972784464817891603e-01 4.708915594911786684e-01 4.037691122519504461e-01 1.543610990169099750e-01 5.590206584606107754e-01 3.670806339322894019e-01 2.735185131844559692e-01 2.681589946478766251e-01 5.911180796706503315e-01 2.067290513334683055e-01 7.608186168533848104e-02 2.819082425166925532e-01 8.726187063335828498e-01 4.215375431505776760e-01 3.684709164429591510e-01 1.107048518727538067e-01 3.023976975441655668e-01 4.030090676393456306e-01 1.655400311041148598e-01 5.879925956351712557e-01 5.522050479860354244e-01 3.193426802203589432e-01 3.223867941306934881e-01 3.112278973907223190e-01 3.777977517023032306e-01 4.011647300653180537e-01 5.819001705477830910e-01 1.749891140523232025e-01 2.564898505456767452e-01 3.050290886305901950e-01 3.170254406964829741e-01 3.054980609883841680e-01 2.727183058529476511e-01 6.759239680440600750e-01 6.013349705209520835e-01 2.565685898255765096e-01 2.737732346403163319e-01 2.275262883884465737e-01 2.822958599588787365e-01 3.940438568540685083e-01 3.710207695573330966e-01 1.745956544884847972e-01 1.575838774907651896e-01 5.028544397628706975e-01 1.505940867228332536e-01 1.655762415182380209e-01 5.301042443465462384e-01 3.695028228139562998e-01 2.866913744971384403e-01 1.535942425352914142e-01 2.772490411555850187e-01 2.854588041177521518e-01 3.612464790296030515e-01 6.515026562426555756e-01 7.513934085309870170e-01 6.114392509616664029e-01 8.594837740281491278e-02 2.990526544607519099e-01 2.633682482987182993e-01 3.887254236496460180e-01 2.951048598566785586e-01 2.056451186750223314e-01 1.314749372476171629e-01 3.771231906838465875e-01 3.254144072889175732e-01 2.670639440865159031e-01 3.610980168952551139e-01 4.431045165100044869e-01 3.339958413516797009e-01 3.155394546855063709e-01 2.012693142903003718e-01 4.178579185107764715e-01 2.711904949570680401e-01 7.724630500865714566e-02 1.993584252039681814e-01 4.306178931594786263e-01 3.929743298995731493e-01 3.925225494149344740e-01 5.951765358712464149e-01 2.537706900899934226e-01 7.985961068217761749e-02 5.644235489597804190e-01 2.217657113948234837e-01 2.921054531472009330e-01 1.877732808185328395e-01 4.992375356494562766e-01 5.140158059932673495e-01 3.947614898029883079e-01 2.720971849042825852e-01 1.498613507235404541e-01 3.688500868206006089e-01 3.020365831032449933e-01 4.424799560447922886e-01 3.842709252848521828e-01 4.890757985620552972e-01 2.876013008875588639e-01 2.414849738621569486e-01 4.832684896624073190e-01 2.497765352787837401e-01 2.705680588945256204e-01 3.512342877637024685e-01 3.184204243232784393e-01 4.246928216570040604e-01 -3.913026338042868701e-02 1.972179903844448745e-01 2.246241647939086761e-01 2.492428380929254672e-01 2.313626634568777263e-01 2.356096775065452675e-01 3.731575028406268757e-01 5.987748226118583261e-02 3.069405451732905021e-01 4.062702729862053275e-01 4.131192124038989277e-01 3.634115991528688028e-01 2.929468182659320519e-01 2.734830925972460136e-01 5.191965856121214529e-01 2.367624253728877193e-01 4.319178599542397023e-01 2.200816612509584047e-01 3.351359327115233100e-01 -3.824302429714521168e-02 4.861687903319307225e-01 7.384596356604333778e-01 4.912537872621669521e-01 4.989273481719465053e-01 6.105508008283777599e-01 1.046333051068870645e-01 2.626913998058739708e-01 3.668188537623109369e-01 2.051010355177709243e-01 5.695285522494373254e-01 2.523364427809724475e-01 3.639308240543073225e-01 2.684200298755285985e-01 2.262618501941915383e-01 4.578225719302508878e-01 3.514308777333781109e-01 3.773373409370037734e-01 1.671878951291887461e-01 4.105764290811748651e-01 3.792178559431249596e-01 4.334279232543281069e-01 3.440946539664651027e-01 4.857381727142637828e-01 7.143283963674775805e-01 1.675779029259274466e-01 5.759025498437040369e-01 4.901300763709173225e-01 3.317869871188463549e-01 9.086872381547550503e-02 3.059987971873283641e-01 5.227878560445446965e-01 5.061278149414079053e-01 6.569505269793580737e-01 2.119843402699643775e-01 3.706837530299367245e-01 5.089893380941248324e-01 3.767337388474061299e-01 1.489516262621464193e-01 2.021627289086609380e-01 3.417990650808633291e-01 4.306064344968945079e-01 -3.505560772032367822e-02 4.543990514770825939e-01 5.123838287463513552e-01 1.839090928203859221e-01 8.962718721585360981e-02 3.883445168429489058e-01 5.058329447669507317e-01 4.976769582830229410e-01 3.642891374923351577e-01 4.570424749044832424e-01 5.492463830512974710e-01 1.857870376392725120e-01 2.707727450438710548e-01 4.028326513961815181e-01 5.876000686718612087e-01 2.818981885386051545e-01 4.806715282923619270e-01 3.903933163948636320e-01 4.461339482243715793e-01 2.231473933193797166e-01 2.214168283844628604e-01 4.442212519004442584e-01 2.238991486192389857e-01 1.199886095959072918e-01 1.064639946297916140e-01 4.850787192661414338e-01 4.511531276501727916e-01 2.506170368306470664e-01 -7.098013775092226751e-03 3.958822953009075718e-01 3.981835593792197869e-01 2.465081757054576883e-01 4.028780583967090934e-01 5.296983121920106896e-01 2.575935283225589956e-01 3.098624786302934808e-01 1.276936491514675254e-01 2.387187755628019659e-01 6.356642877571516692e-01 5.262631725918254233e-01 4.057292673888355239e-01 3.352161802079649533e-01 3.384840650953719887e-01 1.527347750291596640e-01 7.238238765833671096e-02 4.299698790267143522e-01 1.120759306596141869e-01 1.713361926024958848e-01 3.690737633866660872e-01 2.902499169672410062e-01 3.660296899147965632e-01 3.374727271882420609e-01 2.094055013106412844e-01 4.204840404416927413e-01 2.156517391192664945e-01 4.901448489492281624e-01 7.316343803793188272e-01 6.539213346557630757e-01 3.236024735162459365e-01 6.132404745525832368e-01 4.647856885098349267e-01 7.470442476541734322e-01 2.614361033147929447e-01 2.770522774762298468e-01 4.617917738999608446e-01 2.619692240478457279e-01 2.759783401252207113e-01 6.262323965137852610e-01 3.321567186047786890e-01 3.750027242920168646e-01 2.867582233977827855e-01 1.289712504022872963e-01 2.213860894886465758e-01 4.167952997339057220e-01 1.445263640305824993e-01 4.936156342085951110e-01 3.337174154461877151e-01 2.631541126772276584e-01 1.475855216827426375e-01 3.083386073934661908e-01 3.698367471552614916e-01 3.316259331585911241e-01 1.778625883432027877e-01 9.613214267830016979e-02 1.497265793857422977e-01 5.032856341763363162e-01 2.816253926349077119e-01 6.146526441623336723e-01 2.370270447589177820e-01 4.792226690524330479e-01 3.004426407002256383e-01 1.905108497083460861e-01 2.926289465578975069e-01 2.947896071817126540e-01 2.834514047435163775e-01 6.445705334704143752e-02 3.733613959269064253e-01 7.633845364209719264e-01 2.725502150042302674e-01 4.449746496820239372e-01 -4.139573670266827321e-02 2.385770202844810228e-01 2.151132373448945145e-01 3.633200271617056387e-01 3.455293702925814614e-01 1.414603912709253564e-01 2.011426778215081868e-01 2.052628754728971217e-01 3.023952098120048504e-01 5.550764042963010070e-01 2.579850058975807769e-01 8.056112389458292000e-02 4.741890554027463622e-01 2.514345282208978460e-01 4.683506728924839990e-01 3.750980994574888427e-01 2.354532552217278862e-01 1.073887722708377623e-01 3.227753463157796432e-01 7.225350920339224103e-01 3.640506030749293132e-01 3.266376415025433744e-01 4.384551269264420625e-01 2.760614182035965314e-01 4.345947394558606902e-01 2.970361181758107705e-01 1.751285942933122897e-01 1.760833870876581386e-01 3.713842989066620248e-01 4.311627996482343406e-01 2.232007215435487524e-01 2.889803687215817263e-01 3.017446204366933671e-01 6.400688922316817298e-01 1.536833843455269744e-01 5.570030542555457487e-01 4.904775078106808905e-01 2.776136946067708777e-01 2.140503802818045642e-01 2.090175283930761907e-01 3.684753007281642567e-01 3.665168372180573897e-01 1.717950092976252563e-01 3.268142688893362902e-01 2.950920154397635997e-01 1.750483195074252762e-01 1.659477155644708546e-01 1.962108830549595950e-01 4.062668574882195571e-01 6.317718907866947120e-01 2.329443189971698303e-01 1.246077101915830099e-01 5.014526486976933484e-01 2.468192902113628406e-01 4.714721456204529204e-01 3.580113238134003950e-01 2.005844053477403577e-01 1.775421809960562314e-01 3.499050773488079358e-01 6.066043045215678831e-01 2.255299771444754242e-01 3.783733988371409396e-01 3.553380492498945387e-01 5.292723210844769710e-01 2.335129868897638517e-01 2.691777040785723329e-01 2.540872030693321904e-01 5.074533356665256179e-01 3.428938988976142355e-01 6.291842871987114449e-01 3.494523154543003329e-01 2.982837349835563145e-01 2.668676491906580850e-01 2.584497349072876204e-01 3.451650128058076916e-01 3.861090818197681074e-01 3.324403582822128556e-01 2.714999816549834577e-01 5.392027240533252552e-01 5.008396478766599103e-01 -3.454351419640033782e-02 2.538347229675537164e-01 2.290181145616543290e-01 2.600374343187468185e-01 7.804078357222579143e-01 2.871470974071144155e-01 1.884005729813793550e-01 2.809767384040355864e-01 5.648210864168845546e-02 2.497581290508037455e-01 1.910324192902521645e-01 3.032575508025274758e-01 2.366546087915821772e-01 1.728460267820537410e-01 3.473044188017411216e-01 2.411093752542257107e-01 5.216420981706733073e-01 1.399147931280708690e-01 2.242211674208078875e-01 5.320144674223001857e-01 1.592281743680814543e-01 3.707553501635629800e-01 1.046729971259026115e-01 2.409615169401035928e-01 3.854170957059182001e-01 2.425918171945795621e-02 5.464275762151942217e-01 9.794235930297645609e-02 1.396864486231379487e-01 2.176921985026751827e-01 7.656036997900628194e-03 4.696680152439967060e-01 4.413114963337534391e-01 1.676868755949385559e-01 2.845240701402644845e-01 7.319541173961283675e-01 3.042096083395904316e-01 2.167141100529192954e-01 3.189389641585194113e-01 1.941605542158697517e-01 3.060465910309062565e-01 3.890986459871896841e-01 3.379634921090541866e-01 3.234492354571898431e-01 3.783724962046335349e-01 2.562492307279171655e-01 3.041405363030094122e-01 4.830851075488453716e-01 7.065023551548392788e-01 6.468112371097731739e-01 1.141865939341073499e-01 4.519477248732641783e-01 4.559032602938941636e-01 3.782273437103071956e-01 3.486636290269302663e-01 1.821298173695709011e-01 6.127128333856717290e-01 5.258181969276165546e-01 3.295255027879306908e-01 2.968433513400441370e-01 4.586915296045503965e-01 2.366473491238707538e-01 8.645865573089395184e-02 4.086808782599291590e-01 3.284324863636811642e-01 3.497788428974786257e-01 2.722517971155298255e-01 3.624574512117817449e-02 9.764565912578859752e-02 6.007128679440256747e-01 8.439697945408397572e-02 -3.435239364208086954e-02 2.262113520452544435e-01 3.034083451602782588e-01 2.491626509842035375e-01 8.956262792290203834e-02 2.805194553691876536e-01 1.751402855416586135e-01 1.863894571891364649e-01 3.328111348124593860e-01 2.962682660825635139e-01 4.964276517962389335e-01 2.577317515140862270e-01 1.827356479000172840e-01 3.102100630059680952e-01 2.556458507386878409e-01 1.282420222439100144e-01 2.892530187937154551e-01 2.200534973189292032e-01 4.395158704535333527e-01 2.328763747440802945e-01 6.730218023673728567e-01 -3.550294540610821059e-02 2.678635684926575777e-01 2.804662466654690434e-01 1.648824687966339297e-01 4.319978903084802369e-01 1.833846077545331354e-01 3.010800955226500264e-01 3.553805460603030042e-01 2.665146953983708045e-01 -3.022732038090225615e-02 2.490822014698323983e-01 5.159067775644530229e-01 1.551836659185141798e-01 4.072709886617928987e-01 -3.246769056755738347e-02 3.581025530768897625e-01 4.328668558583217418e-01 2.424222934202475699e-01 4.482325531250239692e-01 6.668167992414737455e-01 1.372106170238112099e-01 3.792737719373917571e-01 4.415373753802782630e-01 3.106797148020632449e-01 2.113665465403187227e-01 3.658222352228222007e-01 3.995889952635707232e-01 2.290646250280587992e-01 5.478424572344806620e-01 3.143746956074551235e-01 3.563064143929750571e-01 4.081631865357735478e-01 2.405357796255316316e-01 3.158802140748093734e-01 5.384697223653347464e-01 2.307271544308946432e-01 4.203445230957640888e-01 2.631180070793561754e-01 6.083135228238916170e-01 5.178281984271961846e-01 1.865215136688220809e-01 2.063859653965778307e-01 1.845636280846179034e-01 1.504997882485099581e-01 4.635987028798354004e-01 3.034513479384486345e-01 2.082006726471945512e-01 4.262453352201305279e-01 5.206430050727703929e-01 6.448474998747997233e-01 5.150472200485296526e-01 3.719777914886890358e-01 2.604580277260311050e-01 2.794393082685360241e-01 2.913975239137016615e-01 7.516945348191939047e-02 5.713959798182486338e-01 5.910143404316272608e-01 1.053865395166099006e+00 1.721533458349995271e-01 4.526416444011260864e-02 3.026062663771256211e-01 1.116851625816934757e-01 4.420482139923933573e-01 2.534742288466418358e-01 1.738535791770345895e-02 3.803766757561675149e-01 -1.118834391849645726e-01 8.039594657049065063e-02 4.932017090843032747e-01 4.282042957567000485e-01 3.449320202902868004e-01 2.682801046929625954e-01 2.961782449252723382e-01 3.588929799995526082e-01 2.437245099279721217e-01 5.703539352281268293e-01 2.568526892551972196e-01 5.253452030285075125e-01 2.701633579611097957e-01 4.172455399748855598e-01 2.789853688431094270e-01 3.846287820823590664e-01 3.798161290072243901e-01 3.185225871311558876e-01 3.182971628885979953e-01 2.423262104183550036e-01 4.363594657308453861e-01 1.844437259758819891e-01 4.871353185072280212e-01 4.177649238438334578e-01 5.733187456065138576e-01 5.434691934565307747e-01 1.897180656888508565e-01 4.042180855145716123e-01 3.380976141227165499e-01 2.651026910741336451e-01 6.293374324852720747e-01 1.167250548221545614e-01 2.719899599486552688e-01 1.415729611407527955e-01 1.232362433044045247e-01 3.753560000566267263e-01 -3.817353337390727575e-02 4.894387278803264962e-01 4.820857128303828176e-01 1.577806474013527804e-01 2.599850010649333854e-01 5.392734398166680876e-01 7.224798308301956240e-01 2.165215467275629635e-01 2.636367588733605771e-01 1.390666174674493050e-01 4.266890295882603823e-01 2.341470692165330547e-01 4.526398060057204020e-01 3.602378409697735151e-01 4.699113271723263097e-01 3.084407106478010974e-01 3.156350778451724182e-01 2.518066820171611653e-01 4.190965365483521055e-01 4.603243261938700925e-01 3.565041666009278742e-01 4.205039456198278458e-01 3.694196004129253197e-01 2.405363871471877246e-01 1.172405230496451622e-01 2.936244929514941759e-01 2.698218948999056011e-01 2.721432547166386939e-01 3.608736252460857941e-01 2.532501170710190763e-01 3.111766665958839440e-01 4.527460258254905057e-01 4.566352903657957540e-01 2.197034254120353580e-01 2.565834803451423340e-01 1.646987915008821801e-01 3.220203835084021193e-01 2.201281129308085838e-01 4.262343077290893234e-01 2.547678234146815157e-01 4.209607156442416454e-01 4.172039279297905523e-01 2.447381066658067539e-01 2.178462761129935643e-01 4.731310405624640225e-01 5.797150368248935592e-01 3.745974310128588058e-01 5.301395020455856866e-01 5.975787019418135060e-01 1.886893762471117952e-01 2.610085515840410153e-01 3.296002421726029752e-01 -1.725304911615239689e-01 3.764436777487958352e-01 6.148039839240482252e-02 7.333586681180577216e-01 2.224688810691191065e-01 8.714915226897801404e-02 4.227517938406890607e-01 1.566957370138766237e-01 2.856213655144301811e-01 2.686660177993189791e-01 3.100921245035124230e-01 3.477137385924606860e-01 2.120051385099657182e-01 1.903570666681275725e-01 4.203784106111925212e-01 4.038624793688541104e-01 5.092653165347655886e-01 6.533007485907091905e-01 4.838121210173085274e-01 3.349373436404334825e-01 3.852120698211933814e-01 1.642100764206588792e-01 1.871468607587303268e-01 2.076617212849214411e-01 5.735838403563207066e-01 2.613581482920608323e-01 4.323963422768315468e-01 3.579177492874805466e-01 4.282869103431607982e-02 1.554635528668768529e-01 4.575408426634908210e-01 6.051138060934135865e-02 2.538828779811410641e-01 2.041216240054950504e-01 2.630848062661925724e-01 2.763881399820320439e-01 2.681166122486047243e-01 3.093227343820217357e-01 2.525160272924722449e-01 3.806218528302451887e-01 5.772804259910344626e-01 6.244122684986450622e-01 1.561184774211028525e-01 5.208281140366466389e-01 2.587800010305159049e-01 2.917635958925473005e-01 4.357157872676680199e-01 4.957655136299763399e-01 8.832691398833958374e-02 1.218060694291125401e-01 4.449265135525024562e-01 1.802808450808583984e-01 3.107019460347260065e-01 5.084261152467774991e-01 5.061876675679854998e-01 3.116452679553276539e-01 4.502492721892394911e-01 4.260521382852289207e-01 6.232741879650802730e-01 4.779179274914326925e-01 2.436973536565574250e-01 5.168633467876588838e-01 3.520236193160712901e-01 2.049758197259166081e-01 2.604089756576399850e-01 3.164715609736958868e-01 4.824459502092395269e-01 4.151798408005333840e-01 3.849389903885480635e-01 3.409161129315521066e-01 3.832196813838777416e-01 6.284014480187920526e-01 1.214911734273300681e-01 3.938662057153123897e-01 2.293885157731097024e-01 2.885884347496130431e-01 2.165881160087224089e-01 3.166694059027577168e-01 2.731776621388917192e-01 2.576508041402689742e-01 5.098729297977229180e-01 3.388511606970610046e-01 1.924743139884412813e-01 3.510861640104963044e-01 1.187439423380283188e-01 5.610523664723245929e-01 -1.597011732536657291e-01 -3.636764805139591772e-02 3.143699854254577986e-01 5.305247829849122354e-01 5.904813631074148361e-01 -1.384826029265582292e-01 5.795753254528790421e-01 2.855720241828407779e-01 1.519364389275210669e-01 2.271195252111510854e-01 -3.557322423785080900e-02 1.526563000794567415e-01 3.307303738370137580e-01 1.928467732460319439e-01 5.362480745141056104e-01 1.766011544095817953e-01 4.837733872052467632e-01 4.610487930533508916e-01 3.017196917314208804e-01 2.068204090102767623e-01 2.612346832864886892e-01 2.412419094004008002e-01 2.735183777668908078e-01 3.493886420848753005e-01 3.627979228637627784e-01 3.187765893527512162e-01 6.569633964528520664e-02 6.846520207574258166e-02 4.758413957984544140e-01 2.793130032965791543e-01 3.456549930165238038e-01 3.652828674737520487e-01 5.017555451741486650e-01 2.966700848788832445e-01 2.254310227648375076e-01 3.000806288885655704e-01 6.893056653832445591e-01 3.256909361370503575e-01 3.627152209152200157e-01 2.283694557863782393e-01 2.744564527880584137e-01 1.476652766763209002e-01 3.863063037587721738e-02 3.946813726500977282e-01 5.348903165863703180e-01 1.113866316340477169e-01 3.850059498174687178e-01 3.806263645379317495e-01 6.300243884338101452e-01 9.825324114427758104e-02 5.593348964521283051e-01 3.520719662205920031e-01 3.234638695806779651e-01 4.971989345202132426e-01 1.990497740556520512e-01 3.747969056745432681e-01 2.029138625129576212e-01 1.771771379617916864e-01 6.009154808882044563e-01 2.654234850511443256e-01 3.619409809745661732e-01 3.823635744865327979e-01 3.694599683177557381e-01 4.506142332454032839e-01 4.716456042651770986e-01 3.822739520446134520e-01 3.835685233781305215e-01 4.019537955416012665e-01 2.727342829782060107e-01 9.757734311278909445e-02 1.358120978046031269e-01 1.637076813101430162e-01 3.049216784824579918e-01 3.063545217441969726e-01 3.903461464282145243e-01 4.670644491209827720e-01 4.527414146244836957e-01 1.781663731732123779e-01 7.010098579021359910e-01 2.499496953124094034e-01 1.841856383391586860e-01 4.416193477429715131e-01 2.710440195691035115e-01 2.126549689484136252e-01 3.170710688315239167e-01 1.175268449602526744e-01 1.922394722827220903e-01 1.691551425543593723e-01 5.697295981929073605e-01 5.410932650438553537e-01 3.267889398855459149e-01 5.693247091540456495e-01 7.855172770497631518e-02 4.307339981312452437e-01 8.007187439807239571e-02 2.552482337137007562e-01 1.986784215509942442e-01 1.700961907051237176e-01 2.795231453711153335e-01 2.540157785705901006e-01 4.434765032530094686e-01 4.439778516398291686e-01 5.215821631645098932e-01 2.658336660545046470e-01 2.663915419150839625e-01 3.396071432764529163e-01 2.967313652542316049e-01 2.418617820509041394e-01 5.376004792579465175e-01 4.362522676028675050e-01 3.157582413087993700e-01 3.138395192580105686e-01 1.087374536818970228e-01 4.403318192115648344e-01 1.160816400683302163e-01 1.761418054009595835e-01 1.995857175019182250e-01 2.927299768794000556e-01 2.641376847242327131e-01 2.624903801350342292e-01 1.667016847587206030e-01 2.627655781045064032e-01 3.168238201448048130e-01 2.633853460117734357e-01 4.339787308628615392e-01 2.189967906564334044e-01 3.786069579261948093e-01 2.766308043135836670e-01 5.056506705666379275e-01 4.633486796794841212e-01 1.467079294259008293e-01 1.295488285762758096e-01 1.708856779217171606e-01 3.490467493400046806e-01 2.188471317307403297e-01 6.594912083369877109e-01 1.696975403146439021e-01 2.875468989961404986e-01 3.460768028415373010e-01 3.867224648011529098e-01 3.530030854249730510e-01 4.538593374457491336e-01 1.747911527507710616e-01 8.788567529774127252e-02 5.569845750537751883e-01 2.936619606096542157e-01 3.350539949092308234e-01 -3.408711296037836291e-02 4.344718237504139324e-01 3.809018659092089365e-01 4.304168596484601039e-01 2.954550904714210446e-01 2.298678532592361989e-01 2.338722961993653371e-01 2.736940658570006235e-01 2.209276208126311758e-01 2.652455642962081583e-01 4.533587043040938624e-01 5.919020103004299926e-01 1.997076449443824231e-01 3.577233377667994318e-01 7.687251355047237666e-01 5.502018819678937689e-01 2.484953244796770377e-01 2.884043423539424111e-01 1.688127385275208781e-01 -2.472519234643755226e-02 3.704255313455746546e-01 5.383295402094745441e-01 3.588352626059077011e-01 9.506446447797145538e-02 4.087896093684832977e-01 4.701303942296704008e-01 9.401244893331295316e-01 3.387728785671697551e-01 4.224547706330668007e-01 3.870399900894767597e-01 2.651918069087741969e-01 4.275252175071102556e-01 7.119580531017390967e-01 1.924817126481457308e-01 5.605812206189852986e-01 5.111941837674862654e-01 3.208547506086460999e-01 3.034908386219399290e-01 4.415674650124969958e-01 2.831998368395147736e-01 1.959252568380520643e-01 6.281686345120078840e-01 4.862483760168174740e-01 6.605886875846636030e-01 1.984030193525541108e-01 2.089514520868078762e-01 3.573437005268260691e-01 1.792208198159528365e-01 3.384987788588773583e-01 5.130345596039092015e-01 2.760117568903410756e-01 2.868518513689082283e-01 1.942983375952280767e-01 4.748356498632233524e-01 3.919610505907940023e-01 4.379551633497840157e-01 4.023337481602311527e-01 4.114999338405027629e-01 1.397754834347608721e-01 4.255822824382562430e-01 8.936942545667534432e-01 4.323297141492048468e-01 3.879762271637332560e-01 1.971733269411970468e-01 3.308606502737347910e-01 1.705210433625552469e-01 3.710325812091355147e-01 3.856720024695619031e-01 1.915053827660813113e-01 2.611702688420223240e-01 2.485036470349086812e-01 5.973328734050937783e-01 4.438786396205500751e-01 2.560022604853315897e-01 5.392293370703100663e-01 3.945560219012236303e-01 3.019776156265265854e-01 5.152094893459207015e-01 6.555660583399571806e-01 4.814215091892037890e-01 6.429565385013802370e-01 5.999067517213347855e-01 1.321979083276119127e-01 2.800871985229491656e-01 5.761222464166735335e-01 2.929314348899367815e-01 7.976847654794028131e-02 2.161812989561440190e-01 4.641081923975320933e-01 4.008242797061996043e-01 2.229651975749220583e-01 2.974264461558959738e-01 8.297063035730616321e-01 6.481632736251299320e-01 5.051280947140526223e-01 1.785765148565019445e-01 2.458389753306846615e-01 2.475832079925339713e-01 4.065237529680985062e-01 4.807510459056629770e-01 1.635560228859276322e-01 1.628441731054977026e-01 2.581509462578708280e-01 4.242328544790439082e-01 3.915970900771981178e-01 3.894956276685661578e-01 3.837109520909223193e-01 2.691266856998026924e-01 1.217519180308102023e-01 2.644333192006911304e-01 5.027538293273323688e-01 2.436542191638295662e-01 5.508786902482256664e-01 3.675525316740504422e-01 4.192665877407648622e-01 5.459619664165415998e-01 5.029636803981816229e-01 2.640668361693769839e-01 2.083551687369435967e-01 2.783819810139789297e-01 3.851396261067066007e-01 1.770160840812877723e-01 5.544707319336339424e-01 2.328819490116416091e-01 1.648526188272967374e-01 1.452400841839107670e-01 3.151473404759030927e-01 2.901321231901192732e-01 2.190047379058910337e-01 2.600374380552921139e-01 8.509913211184993997e-03 3.472553193200837995e-01 4.118454154343567097e-01 3.312689081038797667e-01 3.826282461369032717e-01 3.280058814560788960e-01 2.085627208381879427e-01 5.151346558515683682e-01 3.165906374509290799e-01 4.824066635591179875e-01 2.839102150011285630e-01 3.121967662671067956e-01 3.241423009605739480e-01 3.326853445635720163e-01 3.145500282207649434e-01 2.793084595346044807e-01 6.409131061997186407e-02 2.150464030229954915e-01 5.791031369317352073e-01 3.891100223623311649e-01 3.000283316785612442e-01 4.583384934563241586e-01 3.110633257338122348e-01 2.264005932258896792e-01 3.654182463637880574e-01 1.304685351100829394e-01 3.780820458306948240e-01 6.109537011353154412e-01 4.229472530502107475e-01 3.791868678733294473e-01 2.325587202357723982e-01 2.161426215387223237e-01 4.755000144171503962e-01 2.312999617537627728e-01 2.942319972708560272e-01 2.968841693259491876e-01 4.599368351536554655e-01 6.029380876959749003e-01 3.329836477245748938e-01 3.443698116885798299e-01 4.497870884903818478e-01 3.413195051103912192e-01 2.265204677024144075e-01 2.892824012198502714e-01 2.293924088866674538e-01 5.090455145198120590e-01 3.741765595640345055e-01 2.796029367798382737e-01 1.727078537353463616e-01 2.773187738261526647e-01 2.525526907212451988e-01 4.578207405630223548e-01 1.766321897408147379e-01 2.362475466967453031e-01 2.307912845395208024e-01 2.971357663839739871e-01 1.808636272316448412e-01 5.523517135665088063e-01 2.262819353136364953e-01 3.871173445144222569e-01 2.226706675606351382e-01 4.511141747948386183e-01 2.202437755539108366e-01 2.610614961828332525e-01 3.121110492690490901e-01 1.678473996142315627e-01 6.838979100554638535e-01 3.803498934252615982e-01 4.403174569626457924e-01 3.543745045888044842e-01 1.417861285346759814e-01 3.531771282119393618e-01 3.651671836077525768e-01 5.415588011630916299e-01 2.656771525416843360e-01 3.323269009864020518e-01 2.645996481833208236e-01 1.774696830972288808e-01 5.768349853202039412e-01 1.874010350540515901e-01 2.744839700661145798e-01 2.595540108645195687e-01 4.848660738231274081e-01 1.740628329645232952e-01 3.886327962205768927e-01 3.427722664834504940e-01 3.917340765020753679e-01 2.582851185292724949e-01 3.509343698130464873e-01 7.035632645338978364e-01 2.427235709560022769e-01 5.000901234716934596e-01 4.022200997354730134e-01 2.828325383484866506e-01 4.147461542607970841e-01 4.535636193414234185e-01 6.752907764177962235e-02 2.363248125236623309e-01 1.961307491775414746e-01 3.131052441741530856e-01 4.804475415932643045e-01 3.707494529544419493e-01 4.854123989144341067e-01 1.852432713484404303e-01 4.249279181860856625e-01 2.197714184042069974e-01 6.232610077128128978e-01 1.315471690510889857e-01 3.856746632096701433e-01 3.025948244821847766e-01 2.939873528904399791e-01 4.095261132733867271e-01 2.679742306021921650e-01 1.358177105925051364e-02 4.116794340039291455e-01 4.899326653421951505e-01 1.101681115790711374e-01 1.369768338098538152e-01 2.937713069411529432e-01 7.112700773104734253e-01 1.639455528599569334e-01 5.887089037072996689e-01 2.651254481392584239e-01 3.955070087624790176e-01 3.793187460364606522e-01 4.730728275189903798e-01 3.188871088115661223e-01 3.286476431068194870e-01 2.354650595198108931e-01 1.462049647703338451e-01 4.110574498284336187e-01 3.607510491320340407e-01 3.685081867766371033e-01 3.043745041857164324e-01 9.230020474490174820e-02 3.655217470068237162e-01 4.805355494323748644e-01 5.008921622716684396e-01 3.092886848014018142e-01 4.331614972600164037e-01 3.642156515182364274e-01 5.266293692051817743e-01 2.271086554214889475e-01 2.665683838727090915e-01 3.275512197855050545e-01 3.427993826309148062e-01 3.530472770520418635e-01 3.467608143068332538e-01 2.153988750442579203e-01 2.227303571116294734e-01 4.883985079375179339e-01 2.834564176550884440e-01 2.595471091164540667e-01 4.010254333480247624e-01 3.524973038808525416e-01 3.468378379840260095e-01 2.101502576450684501e-01 2.563042450108241610e-01 4.439591737131536320e-01 2.523739226081147535e-01 2.854673959453180032e-01 2.893880721711070692e-01 2.027387596163521266e-01 3.156664882002928607e-01 1.254880119176959852e-03 2.741859111553708317e-01 1.261054999786210828e-01 2.131396788062716041e-01 1.733435797363540587e-01 2.702608105606714162e-01 2.699615035850229106e-01 1.826206840802342413e-01 2.986098215384913601e-01 2.756694719590768727e-01 3.116971436237463422e-01 2.893514364644147463e-01 3.855948640349424750e-01 8.415856157100165547e-02 2.753334348507792129e-01 1.775407480222384038e-01 4.934949257242919884e-01 1.011748707177275719e-01 2.571068022334088710e-01 1.836567233198138638e-01 7.501132199797098110e-01 1.118172429613082386e-01 3.509653427562966499e-01 2.731413880980539943e-01 1.894989883028870281e-01 2.023802090605499870e-01 3.842565169081808563e-01 2.869502916935289250e-01 1.224366337326046050e-01 2.840709159422090124e-01 1.080260936714751097e+00 4.869538935526520618e-01 5.115796729431849599e-01 5.123353556535334974e-01 1.042794547977337061e-01 1.809284398389081616e-01 4.133804014074371480e-02 3.916104198381731294e-02 4.508810479330804810e-01 5.290488540391606875e-01 1.398508881283646588e-01 3.052884951203509445e-01 3.575163260362614892e-01 1.848913573667232413e-01 2.424504059051741933e-01 2.690580310365930927e-02 3.713904527990052884e-01 4.853549757436326217e-01 2.862896913379131547e-01 5.739846573343925229e-01 1.108619054210748800e-01 3.320115275320745241e-01 3.603324102529938955e-01 6.344678916346992992e-01 3.210380343214183085e-01 3.640959392211016166e-01 6.409596932174963513e-01 4.543285964550136669e-01 2.738421932122605540e-01 2.221089464878218678e-01 3.724908803733342211e-01 2.805846669612037658e-01 2.473066305373663454e-01 -3.262062313109481693e-02 6.275446818070804511e-01 2.309860237279508510e-01 1.125754570937829158e-01 2.768456839322652741e-02 3.606465177871314154e-01 3.148232796490333385e-01 3.040815181666971512e-01 4.108696000907912094e-01 2.783043847998101228e-01 4.267363893525271124e-01 3.068634228134783370e-01 -5.552395432843582057e-03 2.972662340687861615e-01 1.517749651517306120e-01 3.545997987378086691e-01 5.136528876880674943e-02 3.431215234006685932e-01 1.600307625325285699e-01 4.921675944541448189e-01 2.326116135724873857e-01 1.742063079685181037e-01 3.251332859197759717e-01 3.324186240565722983e-01 3.226412578547410703e-01 1.277531560636475660e-01 2.766350904138903388e-01 4.117157061077136859e-01 4.248075553689432127e-01 2.486381159184816170e-01 2.817902531345453099e-01 4.186049380941767595e-01 5.455800635464811421e-01 4.178065611856141004e-01 3.615258625775936707e-01 1.663948399140053880e-01 -3.067382105831484296e-02 5.333264827540915576e-01 5.290834416937286733e-01 2.990925928611432028e-01 1.908749091334129844e-01 6.256386359567613908e-01 2.260670982969941178e-01 3.311663524704613337e-01 2.439171807608317977e-01 1.208847849399319330e-01 1.237465919958822269e-01 2.950864356088231943e-01 2.345930944920269212e-01 5.095307732172500437e-01 3.155779839063370673e-01 3.162951568884864173e-01 4.790889475378321549e-01 1.630085353011168081e-01 3.375046888163524272e-01 2.644530279532091299e-01 4.018280588085758609e-01 1.215974130661265917e-01 2.831641357475405130e-01 3.492354938777566531e-01 4.939831049595682089e-01 1.476627736576006100e-01 1.918846955099411389e-01 1.661708800427277311e-01 5.563969522087290898e-01 3.834035504510211467e-01 2.925560112363996268e-01 1.868087741245858524e-01 4.534311550376060040e-01 2.612528973779717489e-01 1.401957446090023041e-01 4.682792932825350363e-01 3.698227475180146939e-01 3.346514445461821197e-01 3.865412689902996135e-01 2.568101610909252486e-01 3.189851338150901938e-01 5.481251165455205410e-01 2.589935270782461885e-01 5.511647187536254933e-01 2.387900093974053561e-01 3.287106174070686393e-01 8.138151220389318041e-01 1.772183078154228042e-01 2.906479863926847429e-01 3.655594061524425342e-01 3.727369165447385058e-01 2.115529334652705984e-01 2.506591752309077492e-01 3.158016406264323450e-01 3.100999761185221359e-01 3.275686474906365220e-01 1.469052907988270817e-01 2.404980685707300836e-01 3.033847733711922956e-01 2.465513073161673674e-01 2.214588231988727784e-01 2.675036561029173754e-01 4.553456442723700093e-01 3.713631830127042122e-01 2.398207980723441324e-01 3.307806983896171005e-01 2.418889777127617435e-01 3.181307796066334959e-01 2.328524834338736582e-01 4.576113359971714090e-01 2.748696982314413617e-01 5.350666497628253637e-01 5.769076275198585790e-01 4.591401908172088042e-01 7.068964102903123603e-01 2.601215604895514844e-01 2.864567543144289630e-01 -3.446833662815151911e-02 2.023682962197881352e-01 3.786239771857253800e-01 2.915295286252330698e-01 7.571415739299141023e-01 2.215959046912416852e-01 1.682577690341418020e-01 4.590746084327861354e-01 5.556097770348173981e-01 1.990528053682965037e-01 5.167515086984053596e-01 5.476269680876271195e-01 3.817158272012193265e-01 3.200390951591884914e-01 1.839557934454205679e-01 5.837272608244461480e-01 3.810385173209738241e-01 1.807246720459261269e-01 2.071171302070524689e-01 2.309375233978414599e-01 3.579873519705074614e-01 2.280598077705917603e-01 2.027425957576838300e-01 4.813170334618348534e-01 5.785300116716030061e-01 1.385908223817295948e-01 7.109866445224497511e-01 4.050201085654521194e-01 9.102288721459217413e-02 4.622977523145550549e-01 1.509171230151196141e-01 2.786972323760892323e-01 4.678768110746887032e-01 4.767870997794716459e-01 4.053431033273113826e-01 4.215488364580437519e-01 3.290443204049324777e-01 1.233833087265452377e-01 6.075292590955996275e-01 2.977945335856020392e-01 4.236208424930509864e-01 2.878322672939930271e-01 1.935736307112279064e-01 3.804582040411901289e-01 5.614638384845989094e-01 2.269349558981730297e-01 7.816447332801317316e-01 1.454161959726434361e-01 4.388925060267183653e-01 9.167843913269280165e-02 2.380954706450779668e-01 4.830675544144469313e-01 3.870395579105547768e-01 3.011253336800336911e-01 4.052094881603238719e-01 3.710868377057181533e-01 6.241007529914668339e-01 3.418506483087071501e-01 1.140305585736882676e-01 4.072094377102075669e-01 7.111613972693930918e-02 4.576664736112547871e-01 2.849237595091835828e-01 2.393234550651754944e-01 3.983740496518066720e-01 2.972487160615742141e-01 4.198203847350328033e-01 3.778741777981622363e-01 4.076564634416399713e-01 4.260652050091948695e-01 5.972366902977341852e-01 3.202818736190806703e-01 6.570423327582375350e-01 4.235648679682526563e-01 4.311652999069792713e-01 -3.064191664873305854e-02 4.191853419887934251e-01 6.559156053750143656e-01 2.601495418533659176e-01 7.044426265017023070e-01 3.213775335773902952e-01 5.732134007503191242e-01 3.778387249181491825e-01 2.698103672167917466e-01 2.416077909765590448e-01 4.601006812390551204e-01 2.805204725368639629e-01 7.018730290228631929e-01 2.891631893195949488e-01 4.875788890376497875e-02 1.768256944646395823e-01 3.539226768213552532e-01 4.334237037389243596e-01 3.521932684698185767e-01 1.184091884364022462e-01 2.005122222275872446e-01 6.035323875332778698e-01 2.447803818715783564e-01 4.510416516498025885e-01 5.838026352297447374e-01 1.465161910015240210e-01 4.549632198398967375e-01 2.864499741056079074e-01 2.411604216759428709e-01 4.243839288670869792e-02 2.238019907339889869e-01 1.959416717352837622e-01 1.982170097390962837e-01 3.201981339838937402e-01 3.671199223943517609e-01 3.030948896345080357e-01 2.912792688350123171e-01 2.476687087499840345e-01 2.239672643661378970e-01 3.370901958956551425e-01 5.252159108578666746e-01 1.391873265625918066e-01 3.804186681571763984e-01 6.599409905749098471e-02 3.783698975881861770e-01 4.495090975257767241e-01 3.407418481500599228e-01 9.608185935009601053e-01 2.611368806214500182e-01 1.685505237837219283e-01 1.855372613916586033e-01 5.000924789117107139e-01 4.410245624365529693e-01 5.376323971419196823e-01 1.732771772947785394e-01 3.906490050724755747e-01 4.839304144044831446e-01 2.234582517169201310e-01 3.317067781094920065e-01 5.617206999440327309e-02 1.386055419354761398e-01 2.118067850165061827e-01 2.406522154225285703e-01 3.785670427525928972e-01 1.599225131012360634e-01 2.361845188843290089e-01 3.575325088788758876e-01 2.800589149617849216e-01 -3.739429339756838999e-02 2.730937385827587605e-01 3.879839935789846095e-01 1.452484596812269046e-01 1.904929222260989263e-01 2.954077270851485082e-01 5.290803156674996899e-01 5.104931555790699349e-01 4.425735335489093814e-01 6.720372319630882885e-01 2.491248714034668410e-01 5.313977892074603915e-01 -3.651862780318992918e-02 1.030175574025520291e-01 3.568687227078726210e-01 2.580447327904380472e-01 3.264190634977808259e-01 2.803940032940772653e-01 3.219543856548625627e-01 6.026261174045544067e-01 2.929143422247193485e-01 5.383869869784803086e-01 3.179383094520744635e-01 1.938174640557690509e-01 3.547453854293394215e-01 1.239292185431395410e-01 2.884012884992444015e-01 -3.976252512057953936e-02 2.322685083441342613e-01 3.896304213110397541e-01 2.527974610481464879e-01 1.489589822866150826e-01 5.609484805808619967e-01 2.738567500963142720e-01 3.414573614008418190e-01 4.082628673618273751e-01 4.009013298998524988e-01 4.183173475046260137e-01 4.923323784032618278e-02 3.100913473226682981e-01 3.824982417671094481e-01 7.351939245745597873e-01 3.112706273284970848e-01 1.642373505429191027e-01 5.974685372306112185e-01 7.638501586454822245e-01 5.065312322864201633e-01 4.265188770959298381e-01 3.362031085446233192e-01 3.458605344727061492e-01 1.293875257511558630e-01 4.829115419453842151e-01 3.183563803115703195e-01 6.419466801874023076e-01 4.106283651977946647e-01 1.886121836647589589e-01 5.488045805158776602e-01 1.287163817334544547e-01 1.042029276820244377e-01 1.162401913511530438e-01 2.137648514121792687e-01 2.481302563326153177e-01 2.528044605126638089e-01 3.286386983185138888e-01 4.426920782451020386e-01 2.981395771391248672e-01 2.204531747738087688e-01 2.534187554533104958e-01 4.000458596461271554e-01 2.750329415909789077e-01 4.374889713959078108e-01 3.133348543495060312e-01 4.341778829929126005e-01 2.773352644188662453e-01 4.002737678069934191e-01 4.758496763253106110e-01 2.678302994799537373e-01 1.090288322229753248e-01 3.546575398707432214e-01 6.027478447137468720e-01 2.744792798117714483e-01 4.637860252244649928e-01 5.958850924247940384e-01 2.240798454234891324e-01 3.175617243401802625e-01 2.689562071947193544e-01 5.607285496690792570e-01 4.238474521245052529e-01 2.903413235754328525e-01 2.671662736827329354e-01 3.503771281322087816e-01 3.627763976663800349e-01 4.585708794958804901e-01 3.119846462693089961e-01 6.119309969340633870e-01 6.041179963066269920e-01 2.936798084484735227e-01 4.563393725145488133e-01 2.701920742595689262e-01 3.162956456782808345e-01 2.321473068698196585e-01 2.333224170048993074e-01 4.088878059924354602e-01 4.140074045811275028e-01 2.471870709572954183e-01 2.398358467149250828e-01 1.895461999352789917e-01 1.938820834404850757e-01 5.216718784492400118e-01 -3.477208245641350004e-02 4.030236770393571533e-01 2.371255765102091573e-01 3.622835533346346892e-01 4.747614837187370540e-01 4.856142605027002901e-01 1.393237139671441582e-01 2.908385140470954866e-01 3.887955377868195228e-01 1.306587724225209968e-01 2.482225605003804958e-01 3.321970374839793294e-01 3.562674678896087244e-01 4.353684344223438529e-01 4.194212424315537646e-01 4.914923231170860163e-01 2.899391915574369705e-01 3.016747408855735557e-01 2.766562123860012434e-01 3.038414743784869643e-01 3.276419686876579362e-01 2.102548219968412013e-01 1.901221078599064640e-01 5.485008982329304672e-01 2.629362042335401384e-01 1.670820729408433181e-01 4.301715095834879321e-01 3.584833721853328825e-01 5.427201874782667801e-01 3.067362966193059037e-01 4.076857924234786879e-01 3.571692299625794931e-01 3.314285403004078034e-01 2.597519928541487388e-01 5.513696375034555786e-01 2.643081351084219932e-01 3.118952855716656813e-01 2.801668035701254666e-01 2.685506204091439031e-01 2.309667389283731609e-01 4.862930862384473585e-01 4.767905066441358031e-01 -4.108134294145315835e-02 7.712359261624897044e-01 5.223248649426182055e-01 4.443976995281673226e-01 6.593100174961818993e-02 3.058994622250850171e-01 2.804662527292407503e-01 2.097247178174370674e-01 3.514926171603747207e-01 5.596359928415495233e-02 3.674207437424001910e-01 4.286872505850283233e-01 1.569329298388879579e-01 3.852995764731872441e-01 2.553087148718304888e-01 5.434641217777880229e-01 2.212284968431390553e-01 4.451989912394651583e-01 6.024127688664293601e-01 3.584952664701859248e-01 5.115639594225740439e-01 3.681574492180743619e-01 5.151096068174183529e-01 3.712045025697534584e-01 4.172984068986238526e-01 6.011601224895457563e-02 5.542200669588623896e-01 4.239363161639744249e-01 2.794494893137198233e-01 1.253986665462889505e-01 2.519158291883627498e-01 1.209331666385651260e-01 5.290993839442990065e-01 1.594588593854950886e-01 5.642516551350240661e-01 4.493749083026727931e-01 1.665235490301597565e-01 1.915980491230016014e-01 2.829722454421812472e-01 2.291964962944348372e-01 2.593529687762838876e-01 3.446138807757108680e-01 3.791754887539013907e-01 4.108675468226579142e-01 2.289360211591997540e-01 1.314617881600952387e-01 4.224774153554449185e-01 6.891617964807323915e-01 4.223541404015804801e-01 2.201274346507489099e-01 7.218488966537961460e-01 3.923685187981504896e-01 3.134289815018860281e-01 2.048584881784449863e-01 4.551270265968696549e-01 5.691024690112840290e-01 3.640897282630248810e-01 4.597913559696280572e-01 4.194264709867638885e-01 4.331151462907882888e-01 4.222184034766200966e-01 2.127249019727628365e-01 1.834247702593074791e-01 2.026584647861113808e-01 4.798427233590700780e-01 1.532867977672367488e-01 3.910282084223126731e-01 4.199888812047447573e-01 3.554580205634465528e-01 4.798679107546490741e-01 3.436832014673427693e-01 3.384149200902584198e-01 2.628087262893359366e-01 6.410260427053913190e-01 3.049416280734362772e-01 1.677207847651516204e-01 6.163620196014107933e-01 5.534843798365045586e-01 4.677663331266899149e-01 1.837897459379860265e-01 3.379297367391700391e-01 3.058178714508699159e-01 2.115991278803335263e-01 4.015758745071025260e-01 3.464979659785285548e-01 6.724079946353640480e-01 2.707775514615491375e-01 2.198907592364776065e-01 2.279617721762576821e-01 6.447841278353507732e-01 2.874128194754916876e-01 2.939708498245749979e-01 2.924456721219144129e-01 4.315855831333124115e-01 4.867140208312434879e-01 9.413305423225892810e-02 5.619256704787858325e-01 6.299767034477099514e-02 2.043200977622063874e-01 3.119153351286172438e-01 3.249373026520743224e-01 6.366520471539729442e-01 5.369575611996992848e-01 8.063279478880645001e-01 6.272432215487242502e-01 3.678727797299643498e-01 4.982339929725299044e-01 4.669682409665938394e-01 4.857548266006688209e-01 3.025039905447783894e-01 5.355716125687877138e-01 2.749673908020895396e-01 6.975988126390575417e-02 1.538900282436657108e-01 1.757925946728278177e-01 4.149192357679680754e-01 4.499572592740719301e-01 2.108258217027696446e-01 4.390605402742266961e-01 1.088775120382479145e-02 1.144407100008493217e-02 2.375844233235397951e-01 2.843286674826117633e-01 1.367176839702324287e-01 3.126050976878218535e-01 3.065009620688101677e-01 5.266914490704266427e-01 2.656611258485099825e-01 3.913888186395979574e-01 2.141393175082271227e-01 2.439561563777488118e-01 3.178904748962168014e-01 3.766728486427837197e-01 1.936587033509340472e-01 2.405111107556194838e-01 3.289997067800527475e-01 4.119411867209237244e-01 2.165487253435571802e-01 2.881577304210622970e-01 2.787474979277817511e-01 3.431070193453820139e-01 2.121354005237208185e-01 2.885976766585258702e-01 3.635313809999161094e-01 1.423355592570487715e-01 1.275733843998523298e-01 4.363442561661372565e-01 1.918718402154979685e-01 2.426425465421289118e-01 6.774197502193146647e-02 1.780160210787471442e-01 3.016353586502873441e-02 1.565359551017877493e-01 5.636580357676166386e-01 3.474280249941443799e-01 3.720162335514487495e-01 3.255696332169009111e-01 3.161399080856313049e-01 4.628581944056691100e-01 4.168616630346377860e-01 3.631558012619393594e-01 3.561475570037373473e-01 3.265216038552125610e-01 1.355175773636005943e-01 8.645447650917503779e-02 4.019558693588578535e-01 2.755668395287784733e-01 3.687000119422805255e-01 3.470609227002228181e-01 2.758309725772960519e-01 4.111797257743887712e-01 2.499380346168322831e-01 2.500938463934403444e-01 5.059921321283127327e-01 2.332763366057406529e-01 3.946506802406020142e-01 5.336850641351702507e-01 3.389456157386803170e-01 3.308655300452869596e-01 5.881472900997408715e-02 1.679202162391675301e-01 2.646758098898658318e-01 2.909118030542003908e-01 1.848536995314020714e-01 1.569110764545484926e-01 3.121592119240972352e-01 1.526339862550685211e-01 4.602721167528329715e-01 9.408977969431475685e-02 2.855113704429754762e-01 3.283481854950309753e-01 2.942328967810112772e-01 4.078753972644904024e-01 2.462059805555156800e-01 5.831193320502734423e-01 -3.792605776817481456e-02 2.806279479636373253e-01 3.812667811922665351e-01 2.764195227988466286e-01 2.904330232404390699e-01 3.291447780338785378e-02 4.684755785748961898e-01 3.680460921764279192e-01 2.344694884628779619e-01 3.138755051431871834e-01 1.711874554758878730e-01 5.394556350314587689e-01 5.868231738729150493e-01 1.947217579203197602e-01 6.811995576927074580e-01 4.749536685482098619e-01 3.135770623139819691e-01 3.382777930950737755e-01 4.910266675614707310e-01 2.649605640520178440e-01 5.552173187328435233e-01 4.296453214728899184e-01 2.541580681788673246e-01 4.809431153303194151e-01 6.368329129717267278e-01 2.607116705440262194e-01 4.826171445408817817e-01 4.233734103856363618e-01 2.401362279997556470e-01 1.694351627275523242e-01 2.128134736369418079e-01 2.896664087361955353e-01 4.899250530376662027e-01 1.775541066427877013e-01 9.471275739621205503e-01 3.727756311848224868e-01 2.594004173150779025e-01 5.288300086979234038e-01 5.732683271440919270e-01 4.913874002129432483e-01 2.006248827224226261e-01 3.047381204169141711e-01 2.748778353368948046e-01 5.012134448346046156e-01 3.633107205348551361e-01 3.269216153055367613e-01 1.737952678637952886e-01 1.122574464479271228e-01 3.500529715132074671e-01 3.899556426720778290e-01 5.165356943926440181e-01 1.865478276241105959e-01 1.436168802266593048e-01 1.964977207341007670e-01 2.923523339647431385e-01 5.637803256148572473e-01 3.300966799619118319e-01 1.936122404834463850e-01 7.676564380125228126e-02 4.085203431033619381e-01 6.774662926536620944e-01 2.161389996125535617e-01 2.190397034395914488e-01 6.129644326412062583e-01 5.183786513863424261e-01 3.235324459378716710e-01 4.509975901027019063e-01 1.989334047740953793e-01 4.331194831170819270e-01 3.683558716055586046e-01 1.918365643898027884e-01 5.091922298280451287e-01 5.729528529157050798e-01 1.606832955750974179e-01 3.423032151864617845e-01 2.545751183552624752e-01 2.381263600316856355e-01 2.874959588302772318e-01 3.291077198599055009e-01 3.166521671745385902e-01 3.878177779866973651e-01 6.683559629483397657e-01 2.710178532092299974e-01 1.971115247777106561e-01 5.048704143825375468e-01 1.930404221798198705e-01 2.555893586496438274e-01 3.929174517116962306e-02 1.313810734553157999e-01 4.859348539250163412e-01 3.175127658884093762e-01 2.295752994899658006e-01 1.751390996778354747e-01 5.338236685004176252e-01 1.445044282831418059e-01 1.229308980047676414e-01 5.698282465208990288e-01 7.396058233846360963e-01 2.977796953764482168e-01 2.872093720313273479e-01 3.437690354917322111e-01 8.533089656340280271e-01 1.020429454525014989e+00 2.969544049402657038e-01 6.416700533947619078e-01 5.188761698474309014e-02 2.719169376171066688e-01 1.832654649456060270e-01 3.943461474016203283e-01 4.624458129938489037e-01 3.768833953640751133e-01 6.532141975222884867e-01 2.028278074501486117e-01 5.614043168282591978e-01 4.485311408249685883e-01 2.804492223970669329e-01 6.717706189664340855e-01 3.871967568423997363e-01 5.701911673331778729e-01 4.552384459679501560e-01 2.409103311085800669e-01 5.917071785883649682e-01 2.248959055015120612e-01 2.418892603794802199e-01 1.681951963192886979e-01 3.372192306595138689e-01 2.366218121118208728e-01 6.321945409234785984e-01 5.948886518784775035e-01 4.580559760944993286e-01 2.237025562141070623e-01 9.367453057495822577e-02 3.084122062774952155e-01 4.396866810725441610e-01 2.151959976754937998e-01 4.808817978699835294e-01 3.120921675378554028e-01 3.406749779466622385e-01 1.633318445104237071e-01 1.807506793172137805e-01 3.913583518192922384e-01 4.232352845518789763e-01 3.848277606102215032e-01 2.678036313264442470e-01 4.450482506064759036e-01 4.022862836752096882e-01 4.904541441544552072e-02 1.733090218816073502e-01 2.472727930988867229e-01 3.415081231377143922e-01 4.048943306744376969e-01 1.340762570270044307e-01 4.429848138540819491e-01 5.404853941152509833e-01 4.070866024621295765e-01 2.815941425596975023e-01 2.030978417312212514e-02 2.440853884460238987e-01 2.838563281082997491e-01 2.110641157384520739e-01 4.277159019966916276e-01 -3.852507713878594586e-02 3.057034606399042787e-01 2.932467776572593721e-01 3.735164579592265000e-01 3.591093569297640897e-01 4.414160969606655271e-01 4.350454536116217241e-01 3.654823691959450116e-01 4.009557622368902230e-01 4.714555103813609094e-01 4.164607195564258291e-01 4.993433222841190400e-01 6.050387006588948680e-01 -4.105743933141070556e-02 1.631731030450396247e-01 2.454989423549704952e-01 2.380429771897070168e-01 3.633666634325436462e-01 3.979279460105544786e-01 -3.485766922329958106e-02 4.081162193552927420e-01 7.176206683761847671e-01 3.939826424526131632e-01 1.867576960681844866e-01 4.473788585488023273e-01 2.383677477679384538e-01 4.519798380970883045e-01 3.496586344749061936e-01 4.188878552674282219e-01 3.742564153212697420e-01 2.357140830185926461e-01 3.706230719308223343e-01 2.261163727335997464e-01 1.893707288227801655e-01 1.825736145737550942e-01 3.287823593026359958e-01 6.051517979713025852e-01 4.969260420773480291e-02 4.484473881556709784e-01 2.276027328395002769e-01 6.283974956994597960e-02 2.495604456166233831e-01 2.890519751477995669e-01 2.131015959376014735e-01 3.810051919518855357e-01 2.645836756356061414e-01 2.176079658062235467e-01 2.908854166376499961e-01 1.890921066620308011e-01 3.492471100928469241e-01 5.086293735521962844e-01 2.452209430580865046e-01 3.563057332995072102e-01 6.215894041965839278e-01 3.147551624666675707e-01 4.485742152271541272e-01 3.010718919794044268e-01 2.407590989114396507e-01 5.597010419299408568e-01 6.832278300237248914e-01 1.621606535075557076e-01 2.338448517018036910e-01 2.827196209881321920e-01 4.187629521752569417e-01 2.839057548306982426e-01 3.145379894502298157e-01 2.242277280593611977e-01 -1.615710330245292425e-01 3.443048182758161602e-01 4.587968967532560782e-01 3.132317707514857830e-01 -2.824810542719546902e-02 2.309297835020061029e-01 -3.494460481198302659e-02 4.080589683421749214e-01 1.289312367950969929e-01 3.804670227521569359e-01 2.493485450723937902e-01 2.771821451545406489e-01 2.651875294620822388e-01 3.993804745920783716e-01 3.818342098070388602e-01 3.517730580855413791e-01 4.943940793683623269e-01 2.128661492920400633e-01 5.878630216018336796e-01 1.999698331642889571e-01 2.887864584099588683e-01 5.409357065030917511e-01 2.274655669364733512e-01 8.642619379833149651e-02 3.005246264381753463e-01 1.687543739984675994e-01 2.281205923695210913e-01 6.108765538076568191e-01 2.580697888828922260e-01 3.007326626035933259e-01 3.770838008312864531e-01 2.426118935341605720e-01 4.785479150019114059e-01 1.792913792444892351e-01 2.842924839996499031e-01 5.829512874686884061e-01 2.528114001548829037e-01 4.305859491565513508e-01 1.947106100849396171e-01 2.639545241825089761e-01 3.183601294968525508e-01 4.821660218044598878e-01 3.130606072054433753e-01 3.759785660369061588e-01 3.189320791953491607e-01 2.756367974543536548e-01 2.318485084857115908e-01 2.356216040984122628e-01 3.848359961488654335e-01 4.088713444748464099e-01 3.928933025393348544e-01 3.682745178323330038e-01 3.495759471104520344e-01 1.845274329148764991e-01 1.106714563435957643e-01 3.041736545292224037e-01 3.582974116747550397e-01 3.130845916165299059e-01 4.511818589354561482e-01 4.534098508748343193e-01 1.933581764745895271e-01 3.410060701987163156e-01 2.659217378841276513e-01 1.065079864784763686e-01 3.704048553989878201e-01 4.866645132079838731e-01 2.379365194191223054e-01 2.563428919144712381e-01 2.939560464360511105e-01 3.271964958844932880e-01 3.642017180086440931e-01 2.746269878725797753e-01 1.532548258161341437e-01 5.265012912590805172e-01 2.270369868628563381e-01 3.112284522139248111e-01 3.795859412927029553e-01 4.201006633187489570e-01 4.181992173017192727e-01 3.111587075339912190e-01 2.489679722228288483e-01 -3.638591343363373198e-02 1.172485947149084495e-01 4.725174835253937999e-01 2.806431821977639629e-01 2.426868858907766935e-01 2.672658251543680308e-01 2.196048157738630380e-01 4.099598904222716556e-01 1.470385623361494254e-01 2.334157165415149393e-01 1.948141939616334639e-01 3.256097262881780807e-01 2.411954385548256141e-01 4.026432547681224605e-01 4.900256377135292496e-01 3.078691246069524823e-01 3.479441270603160774e-01 2.269383607687132098e-01 6.209943826918333798e-01 3.967800674640216130e-01 3.398432337928056768e-01 5.388816689074360511e-01 4.432588362209912702e-01 2.360672298855774898e-01 1.937254691642920079e-01 3.675120538951546223e-01 2.734030870485071318e-01 5.492117364609043761e-01 4.269575782055312629e-01 1.923832524383897180e-01 -2.199523337426967373e-02 3.931300588251360750e-01 3.595776717280614321e-01 2.784233858323545974e-01 1.473707523693974508e-01 2.718691705797482427e-01 2.798334802322415271e-01 1.394722779439803162e-01 3.157606168884399267e-01 4.778691079800410080e-01 1.860036323090525912e-01 1.887287977586993293e-01 1.043851035646184755e+00 -3.760759593401985512e-02 2.177288409757238696e-01 5.004729153265543573e-01 3.080693544217183444e-01 4.010066946875667782e-01 5.380243760264420416e-01 2.173133229728136939e-01 4.029594346236535785e-01 4.163349210032265546e-01 5.776029077825910463e-01 2.061348968136940130e-01 1.802158529030748468e-01 2.737048174720371208e-01 1.552706339938936253e-01 4.078509349742489576e-01 2.644201631235318928e-01 1.951427848440516755e-01 1.253362444904837503e-01 1.985157797199690322e-01 6.130566778061847799e-01 2.492670167597452746e-01 5.705891158191320756e-01 3.034261513503224705e-01 4.077634172418242997e-01 3.353221205488523537e-01 2.920136033221183425e-01 1.526217255055257738e-01 3.847093802293102272e-01 2.451798197392349721e-01 3.287676294100378982e-01 2.152826734356381166e-01 3.598661138472039056e-01 3.632794351810844091e-01 4.277598925380630135e-01 2.445356219490122385e-01 3.546038915268354685e-01 4.514108028981240750e-01 3.614124479340148355e-01 6.330721724782506499e-02 4.745515328868350480e-01 3.775627945204291791e-01 2.426936699609427706e-01 7.740869198469226831e-01 3.923298474755370080e-01 4.917013311890059413e-01 2.231182172640728822e-01 3.496916354750965183e-01 6.696209664754064761e-01 5.018968784000321648e-01 3.511986919701257648e-01 2.690679614246391793e-01 2.539705123198245929e-01 4.252774582839151662e-01 6.890711515708289880e-01 2.080211836985483842e-01 3.188772762063081245e-01 4.956556807348988514e-01 4.309326754344056098e-01 1.326355758571935439e-01 4.810327715799189718e-01 1.839212677570003507e-01 6.132398964460890056e-01 4.225679685530963070e-01 3.564815806615797555e-01 2.549728966256168405e-01 9.870495972154458286e-02 2.727284330833867898e-01 3.924562212899900260e-01 6.767479555184081619e-01 3.311729407541861292e-01 3.006132679607844693e-01 2.805649955043065802e-01 5.493228134866967594e-01 2.103787330639761421e-01 2.272790625651168739e-01 3.989906109998173633e-01 1.885265529699040599e-01 7.796516843318386236e-01 1.643943849404649882e-01 3.022888276180992762e-01 3.165148056195619120e-01 1.621899393203420914e-01 2.738740528662333418e-01 5.974690851266473146e-01 3.617665942090866338e-01 4.351808720723511215e-01 4.312508707275810593e-01 5.012887415524858170e-01 2.990982025160633384e-01 3.520143047998658403e-01 6.101633250204940850e-01 1.132313236358299946e-01 1.462208779749971654e-01 4.143876937234836078e-01 1.767603194973332847e-01 5.035627270967779623e-01 2.954675893516309770e-01 5.429566936545029421e-01 2.759422995398495004e-01 2.036061603125745023e-01 4.231123700019168155e-01 2.678071680898597151e-01 3.427305803427884712e-01 4.969408176449405801e-01 2.825046269558129097e-01 4.709952231696661329e-01 4.049958120641008463e-01 2.914843373329176757e-01 2.922188213665322110e-01 2.852255949150048764e-01 2.219524329751720870e-01 -4.637751326379202510e-02 3.092904863052581277e-01 5.086597473033407368e-01 4.941638564403092460e-01 1.972595488380193274e-01 3.350167844639599934e-01 1.002696971422665229e-01 7.159215549330610884e-01 3.329810111546294138e-01 4.043853149188407770e-01 2.411621272109414349e-01 5.170967159538690794e-01 3.804055869792364319e-01 6.528591466289412892e-01 5.236676523463756894e-01 3.817264176540788867e-01 5.387847288272951118e-01 2.692951851307725519e-01 2.669652656924199619e-01 3.068314905186184660e-01 2.248891908794234951e-01 9.929079066967005929e-02 5.096346153558783953e-01 1.498391669123293468e-01 8.546985761331598042e-01 1.877617407686784645e-01 3.544489584758139245e-01 3.698389603443956730e-01 3.428001779508349500e-01 4.025405782356301643e-01 1.811447377476156362e-01 1.251944884560884930e-01 4.653721749498345162e-01 2.231452120062726863e-01 4.720343923208361048e-01 3.557246000252121121e-01 4.254913137925200317e-01 3.980936001401573776e-01 2.386621333443486037e-01 2.144579331118734444e-01 5.591145792110978618e-01 1.033511574598264815e-01 6.742076189481167603e-01 2.679480839964298866e-01 3.096761372803484846e-01 2.995963272816197787e-01 5.051144075162596891e-01 1.592648220661487812e-01 2.008747994451027807e-01 2.173032540077315389e-01 2.511728788100526799e-01 2.602034808452344805e-01 3.573957877872544486e-01 1.730194007575960313e-01 3.462586749100182715e-01 2.950768927667581920e-01 2.519839896077087360e-01 2.285694514964120572e-01 4.507133604109299085e-01 4.613470226123013163e-01 1.498858899665833633e-01 1.982607312950790401e-01 2.733202471681579482e-01 1.093534552467190224e-01 4.515051325421950423e-01 5.511348763235446313e-01 3.413185638681852652e-01 3.734889920295358934e-01 7.746286823403636390e-02 2.564513667895766957e-01 1.797227763414639412e-01 3.493146676577794096e-01 4.710422853704585577e-01 2.857389776731338316e-01 1.070359820012924956e-01 1.402636579568934394e-01 3.805623043563741703e-01 2.538889029915480933e-01 1.653365042963628184e-01 2.636437251595111775e-01 2.456985731268446216e-01 2.952779444424322719e-01 5.022011559323686924e-01 3.472449005531643706e-01 1.022818862857093336e-01 5.432914859999868895e-01 8.789523765994999849e-02 6.228027460106773106e-01 3.268814842612641769e-01 2.381122394527324104e-01 2.039599045521072185e-01 2.222626289604079375e-01 5.362482745624674862e-01 3.536325988462181158e-01 3.411128877695546180e-01 1.956937467946886500e-01 3.988578879305464397e-01 2.716411377344343236e-01 5.268320074109169582e-01 -3.984123111249004978e-02 5.547024222678942351e-01 4.505513027377787694e-01 4.969805308905961283e-01 1.366406134334283706e-01 1.112179351614486222e-01 3.677722258883022732e-01 1.960631007750066601e-01 3.116086349104421060e-01 4.558055841159216470e-01 2.174774024085195379e-01 3.802388232043085736e-01 1.912724771477201102e-01 3.956936448980741261e-01 2.256955968215379471e-01 3.128350904972876378e-01 5.003336555273563135e-01 4.895366061737149721e-02 5.239255538341467400e-01 5.062138548052530496e-01 2.983563951343057852e-01 5.677124977128755745e-01 4.524957757416814275e-02 3.276200927422792120e-01 4.448435069282368204e-01 1.932920384398926217e-01 4.031252408747150184e-01 4.110912082797995026e-01 1.770242806907731392e-01 3.249341067403292982e-01 5.178218794919189349e-01 1.738614552494937016e-01 4.130726926132410881e-01 3.419724278465423595e-01 1.861801663504252247e-01 2.220969641191459232e-01 2.549155501782820465e-01 6.044799421864581745e-01 2.593106239709186411e-01 1.489210932145397237e-01 2.850807104533714664e-01 7.953950271295298080e-01 5.007401440529974934e-01 2.905573947613788732e-01 1.543198263046861030e-01 2.327737685587294436e-01 2.794733165337675018e-01 2.817291840828488603e-01 3.752028267555260754e-01 1.955573950838243036e-01 5.585763830271162078e-02 3.468727564110167805e-01 2.054960131987968452e-01 2.897019013598765014e-01 3.329122776877397882e-01 3.667741924719507551e-01 2.069386147285854349e-01 4.027146591215000626e-01 4.906166430208713791e-01 6.636419816858278864e-01 2.395340179284062287e-01 -3.498478507378877111e-02 2.743993735417689095e-01 4.576827908004474921e-01 1.508641172509896933e-01 8.172542041936026180e-02 3.463443660411940073e-01 1.432804349581147108e-01 2.584184480033968612e-01 6.522338776238143510e-01 4.829304412099304500e-01 1.491285840089062731e-01 6.308257789748381583e-01 3.618578580238249742e-01 3.219646274957881360e-01 1.433704345625983478e-01 2.085187290449539432e-01 2.980674926096753552e-01 2.003298918876907919e-01 5.464515973865786691e-01 2.726963068603254214e-01 2.393219702778424107e-01 6.187627966454556372e-01 4.444171538751788830e-01 1.742653576075667843e-01 5.148069574527767145e-01 5.938823612448231870e-01 3.714843502912117401e-01 3.710451211984491238e-01 9.323609654635447441e-01 5.231804777039883447e-01 4.218720754319633670e-01 3.412986951290690740e-01 3.433916294081882370e-01 2.679489498374891809e-01 2.604520109738359679e-01 3.709524481283779096e-01 3.729131128632161563e-01 2.849161951393170966e-01 1.210480916875553703e-01 2.864227840665307667e-01 9.096377546376288592e-02 2.687115525507692837e-01 2.085909273018842214e-01 2.248031092974542844e-01 6.636574600463518436e-03 1.793243394077421726e-01 4.383495290824157564e-01 2.852778768527741704e-01 2.557256728102856869e-01 4.541031562255284371e-01 2.601604041584550941e-01 3.307594808892986293e-01 2.443489188034959625e-01 2.037484109097249529e-01 4.696287808429815414e-01 6.318735831156914173e-01 3.511146253522383631e-01 7.373656914104458338e-01 2.180189024255128061e-01 1.709197030311031540e-01 8.233546818829040603e-02 3.857175430105712621e-01 5.055938392050052244e-01 1.706713132074924033e-01 2.717760117087664185e-01 3.365610577366737743e-01 1.784632269663291027e-01 3.431022868319359986e-01 1.199506653472326434e-01 -3.896887320667019594e-02 1.525728800233991933e-01 6.954307929831884394e-01 5.637137403055021423e-01 3.011707864687309666e-01 3.139160330966319634e-01 2.824509384396378664e-01 6.338793656790358000e-01 4.893760034200909104e-01 4.385594844965226002e-01 8.053459617673297544e-01 1.315431491872232073e-01 2.563863495690839045e-01 3.999321670211770652e-01 5.529596746519018780e-01 3.643283410040680792e-01 7.142298998301157553e-01 4.651526488388526559e-01 2.750399132782490597e-01 1.794004232299926116e-01 1.728785090394353574e-01 5.119578530537296501e-01 1.113428896084087683e-01 2.505257642837364074e-01 3.917073891759059734e-01 1.463559394610456366e-01 2.475367701741220117e-01 6.894147387200177945e-02 1.785698454457360640e-01 3.286837459231719549e-01 3.059943024510971554e-01 4.413338991691944102e-01 2.527834481417698953e-01 1.881913735925309084e-01 1.614852443364611645e-01 4.253363618780099387e-01 1.104123713230364956e+00 5.587941510373752863e-01 2.750429949084605141e-01 4.598361249778690762e-01 2.555401775971404277e-01 -2.778839778176234176e-02 1.994440482538379911e-01 1.787392734132140504e-01 3.514313104037682933e-01 3.196552888107930812e-01 2.475831707077986721e-01 2.879654539625562393e-01 1.790683012400791085e-01 3.202102157027297835e-01 3.179000435226839727e-01 4.293511715142699359e-01 2.930940725913728784e-01 3.496817343706766223e-01 5.422198125083923514e-01 4.927819783865743375e-01 4.726093111984823736e-01 7.322879434739775206e-01 2.519741516933322600e-01 2.342902253781744548e-01 4.408405370405716894e-01 2.741307255228662143e-01 1.990786230882690688e-01 3.354340141156058053e-01 2.498704358947065884e-01 2.034548075491784402e-01 5.785140056539148645e-01 3.485046753492042626e-01 2.303610206059261145e-01 2.850111879442920326e-01 3.518079676192655825e-01 4.243189923683416964e-01 3.090603999386871692e-01 2.825804561158236083e-01 4.347546985212602522e-01 2.160598890258711435e-01 1.543145069403522029e-01 1.909939843291681427e-01 2.638515792755811162e-01 2.652172641087418015e-01 -3.732426924938181401e-02 4.334375007458106666e-01 1.821353771895246609e-01 1.652430750166331563e-01 3.173972314776847270e-01 4.689528494242836132e-01 1.674171257765806331e-01 3.177618931815118231e-01 6.775938124567915111e-02 3.705700372981937107e-01 4.537751221523080858e-01 4.083174693502087393e-01 7.332671724024066862e-01 3.059567923416466328e-01 3.797856440880309492e-01 3.647105420504885842e-01 1.969736870880751667e-01 2.706255861970134902e-01 1.769674227998052629e-01 5.634487224145914297e-01 3.638030022906946215e-01 2.814385918692892119e-01 6.181075328956922021e-01 5.159593158466577734e-01 4.366742620628656368e-01 4.202147380225937923e-01 2.453129973017666998e-01 1.921859122701903289e-01 2.151770388285285662e-01 3.474250984721720670e-01 4.441304613351348962e-01 2.152711519821082220e-01 2.202611911346252782e-01 1.890211058884005979e-01 2.295778781312947103e-01 3.580148121881165935e-01 4.387534389866232232e-01 5.711880129441055942e-01 3.188229204410504281e-01 3.383128258699343860e-01 1.527132310063166187e-01 2.881980672667054932e-01 2.093443501240699334e-01 4.673056509046773499e-01 5.231063620133795666e-01 1.886003985239312897e-01 2.150604249903835807e-01 5.920087206416155823e-01 4.777596867174906947e-01 1.359636115219586827e-01 3.254905844144104776e-01 2.296764999895799519e-01 4.290478319139197083e-01 6.095390318170075261e-01 7.472937868567441910e-01 4.113415286695385475e-01 2.201862530616836011e-01 6.106970442051533610e-01 3.563760640731175044e-01 3.182639124731281299e-01 2.051221997218135584e-01 4.217453159005231100e-01 1.698342191643860133e-01 5.575651172932225563e-01 4.986751861192146862e-01 2.883433039767737682e-01 2.671220521982036189e-01 5.371391781449119662e-01 1.630172137475369709e-01 2.022987439605685722e-01 4.196132064911068937e-01 2.721890535521538368e-01 2.474615941853812728e-01 2.574284068177803420e-01 5.085878786814532759e-01 1.558087531106764345e-01 5.306217278808844640e-01 2.541747517032604264e-01 4.865477300773477509e-01 4.459617820669450339e-01 1.261998773285881725e-01 2.310595764876097746e-01 1.863858948037773189e-01 2.624370955377344217e-01 2.848246590983194437e-01 3.315325523988121859e-01 9.769459062641772107e-02 1.587026162818006014e-01 4.040421103026687888e-01 4.842547360559592562e-01 2.521108968267071759e-01 5.550513279197843985e-01 1.665447326668640926e-01 2.634473284756495559e-01 1.919167744052856506e-01 3.532604063009898709e-01 3.906767234786343579e-01 2.918613689778055686e-01 1.287951303014551740e-01 2.153797322755508503e-01 5.799937990534544952e-01 2.268237453407664361e-01 5.446442239663440432e-02 4.472798777955517835e-01 3.847077158753222648e-01 2.724877196796455792e-01 2.032153508146166132e-01 -3.828627537092188504e-02 7.003971965364286234e-02 3.287137572394271956e-01 3.994587418485480157e-01 2.889320118120508596e-01 5.050746037006206279e-01 2.998435270659456364e-01 4.848415745338456873e-01 6.498337076033067206e-01 3.180960926520413068e-01 5.785698541496344660e-01 2.897760679732641620e-01 3.058402013372756301e-01 3.024716370460396320e-01 3.995366669858526620e-01 6.452320813149867718e-01 4.776425968364037544e-01 1.415078129365383575e-01 4.524841560038339594e-01 3.140796542722341655e-01 2.132539014747294459e-01 5.958660448498562801e-01 4.389578291757061379e-01 1.863705687572121406e-01 1.642163908164206987e-01 4.046019956369377724e-01 6.024740144830502686e-01 3.664333737506240141e-01 6.602039115315392337e-01 2.207968374084998686e-01 3.477245785092009100e-01 3.009010607944446747e-01 1.972540261376707349e-01 3.590976714258431457e-01 1.837619486179278283e-01 2.113328229884245957e-01 3.580436739035803839e-01 2.282893411675104289e-01 3.766075368129691014e-01 1.396684433048562823e-01 2.919870238697512832e-01 1.668665126395580955e-01 3.768293523385182198e-01 5.499066972204786907e-01 3.192238747983537905e-01 2.797818228045230171e-01 1.547598072684195358e-01 4.466371699642763815e-01 3.036253396701908969e-01 4.690006566000874955e-01 3.298084154669993495e-01 5.194156881037770290e-02 3.779954867733295032e-01 3.100348643924917269e-01 4.517713549756763314e-01 -1.358836020784792709e-02 2.585275242551006158e-01 2.895466632031116205e-01 5.921679893704094866e-01 1.532628424072868256e-01 1.065880183300009776e-01 3.804972955911125609e-01 3.978427311935774924e-01 1.851786490852873612e-01 3.550173764530768494e-01 1.030210139256269031e-01 3.061133556004165257e-01 2.666820955098501145e-01 -3.757353992750722682e-02 4.305539784582492757e-01 4.013834802739211227e-01 1.667498329050545181e-01 1.501393022032573299e-01 4.483448260788236439e-01 2.699087450471893135e-01 1.186766712990561246e-01 4.455733015598752900e-01 2.319561192788910375e-01 3.053094687376756156e-01 3.594649102720381961e-01 4.179623836471364484e-01 4.769628371232670361e-01 3.042440080738515462e-01 5.587807105336537461e-01 4.829047562267874127e-01 2.270210458908650253e-01 5.101935295941188997e-01 4.338846661981392572e-01 4.021072923586643810e-01 2.928664768922430994e-01 1.932693128776747926e-01 7.600358495420778127e-02 3.193149847077734194e-01 2.489905379633796656e-01 2.083068698850638611e-01 5.140563909977231560e-01 4.647105262939135173e-01 6.149162237636005557e-01 3.317902123532121550e-01 7.918665591833473627e-02 5.952885139122372493e-01 1.149875676333067531e-01 2.760010455971269039e-01 2.152822566313830066e-01 3.618821609815654483e-01 2.740231607347141107e-01 2.964635611614312438e-01 2.117730814949823070e-01 2.740936284688189062e-01 4.659564994638571989e-01 5.409883127218790833e-01 5.786114443361043413e-01 -3.083530813592005870e-02 4.754956373797654123e-01 5.110684051136331618e-01 6.820528594332699868e-01 2.819094279224145794e-01 3.143255174709338462e-01 3.071676754968848400e-01 1.417775236618012968e-01 4.668169969759219384e-01 2.227298800672201651e-01 3.410942334768947148e-01 6.119482490980203693e-01 3.407894181381720955e-01 5.064737850676124253e-01 4.324388667351399818e-01 3.449051767202035990e-01 4.109959813017667329e-01 2.486152222264763623e-01 3.565715164551761518e-01 -2.351021023885095929e-01 8.599271238534811346e-02 5.038433266011566047e-01 1.904745494790631710e-01 2.842242421888840909e-01 4.969933521871894300e-01 2.634037773216277856e-01 1.920543819333033753e-01 2.552149451772720568e-01 2.266272149001338221e-01 2.475122068314590251e-01 6.249693713501187631e-01 1.556053505077557020e-01 4.644965820457969130e-01 4.409847905845936111e-01 5.183534951399337842e-01 2.729194531379448563e-01 4.584123812144866861e-01 1.569728506231626852e-01 2.174186168101073235e-01 1.747739886989165825e-01 4.124273667251259212e-01 4.662038722941019842e-02 1.764281263117482013e-01 3.697102733937072117e-01 3.552801812184611663e-01 4.397786136432841886e-01 4.925905956955602960e-01 2.661736321358034729e-01 5.232407175802791244e-01 3.862035400308627686e-01 2.447523264668234333e-01 2.900729232326852980e-01 4.628260517841908950e-01 5.543146077171172692e-01 4.227461897326634244e-01 1.315581241947256785e-01 6.037217561628267504e-01 2.425401237771893648e-01 3.262164940263119206e-01 2.952041733030910109e-01 4.491539203278875902e-01 2.730688767903188818e-01 1.430207638070442044e-01 7.756781721617045378e-02 3.634402159776755070e-01 1.785776882866230153e-01 2.252153433648231839e-01 2.962685009046595042e-01 2.602175411396387972e-01 6.144412050929304314e-01 2.312637945548772223e-01 2.262078979807711221e-01 2.831933345918855593e-01 4.613652214293324505e-01 2.278766652590320518e-01 8.931830035456300720e-02 8.929128190925439412e-02 6.650773612007014890e-01 6.429742382698009351e-01 3.782108905680843236e-01 2.420438859664955089e-01 1.843032460020594954e-01 2.104273624794927855e-01 2.212926978930909172e-01 1.658764045233169782e-01 6.613533574695793504e-01 2.152171266644131720e-01 5.136100139969244083e-01 3.948722955394146084e-01 2.479443242033880779e-01 1.252537816867231868e-01 3.336739203593310776e-01 5.370157583479908681e-01 2.122762657936050346e-01 2.489593624374606406e-01 1.863893987951996678e-01 3.188845797140515970e-01 2.355629799013172487e-01 9.898442434885623697e-02 3.751657878724472539e-01 4.758719603244685459e-01 8.695361599825446319e-02 4.492527751619377341e-01 1.840580467044787838e-01 3.387560518343093463e-01 4.744069773805108525e-01 2.764150080746503590e-01 3.767365641970172874e-01 3.810419340974249280e-01 2.637048518722622248e-01 3.747653203935215060e-01 4.178478606492603831e-01 4.256692966373520903e-01 2.578004554779909085e-01 2.487570988946004036e-01 7.038608427171766380e-01 2.230350293834817421e-01 2.813109678849627926e-01 3.287304616431470095e-01 -1.178134521308606963e-01 6.056963100284633583e-01 5.033313588220380552e-01 8.488549437822712207e-02 5.516058723571859446e-01 4.263498267994236812e-01 3.186141758362737164e-01 8.591953779702521388e-02 1.659462355729033334e-01 5.834285082970609437e-01 2.000763176008604205e-01 1.108528057237094799e-01 2.059261043175411032e-01 4.096456920340756369e-01 3.836077073656269931e-01 5.891675645682425966e-01 2.538624728234140093e-01 3.281662051836633509e-01 6.815619179602094846e-01 3.722742624065631389e-01 2.967050139545790444e-01 5.138622397703898059e-01 6.602614181574608665e-01 2.956857300514457165e-01 2.506989239965093930e-01 5.313183720828646983e-01 2.131628603628428209e-01 1.840348773485516176e-01 6.093903646286094045e-01 2.286864367039243007e-01 4.950891724354278267e-01 2.182715075915098168e-01 3.898589621996961796e-01 2.948969171833368819e-01 2.420926726126140238e-01 5.121494276029352477e-01 4.697599898418047815e-01 4.409512492233602643e-01 4.134157401804259280e-01 3.059270730427101626e-01 1.888873611642338801e-01 3.425109614059920204e-01 5.085112650972405390e-01 3.130183735023592817e-01 1.346788790973505456e-01 3.629028553298212501e-01 1.705396777732062219e-01 4.829460882077114547e-01 4.094923272290316163e-01 5.785266916782916269e-01 3.587399589836195446e-01 3.264841118778463169e-01 2.492322419651600285e-01 5.602447209496403957e-01 2.943502134675100024e-01 1.253030223443261093e-01 2.687287304158303414e-01 7.417260704781938330e-01 3.542238215032966764e-01 5.102476563870936843e-01 4.078737811106520894e-01 5.963295045593781651e-01 7.820939046986268295e-01 3.544470452590076093e-01 1.761729122726194419e-01 4.643392638107570747e-01 1.896034069594065841e-01 2.441307812239301711e-01 4.463433905484066599e-01 3.974470680212789375e-01 2.167507258813543558e-01 1.325527057288127253e-01 2.739401339683240622e-01 1.533262375376125419e-01 2.089722762804058220e-01 1.605280419062182773e-01 1.240625562293189432e-01 -3.415313444727985370e-02 5.104242656507835818e-01 2.558030687445125295e-01 3.967459201681435843e-01 3.789954035032678803e-01 2.995640217457662402e-01 3.304084986365865007e-01 2.449310510879172398e-01 4.277572919273779917e-01 9.373575489992163057e-01 2.412248406744197382e-01 5.138932504061131112e-01 5.407729342720131172e-01 2.087395183046396596e-01 4.016981039691245314e-01 4.513413921227993342e-01 3.281522064118007620e-01 1.545972022671548984e-01 2.083415097710030750e-01 5.169461388217655440e-01 3.051954245635215557e-01 2.101327255289788809e-01 2.272478501283785590e-01 3.205988160157744460e-01 3.716131114576910477e-01 3.845497703257478861e-01 1.251132323480987907e-01 6.640632103641337380e-01 7.043543325285668288e-01 2.114834467227524328e-01 1.821560329824478686e-01 1.865270237807408193e-01 3.425968614141083890e-01 3.084309168045251681e-01 5.372057205201485885e-02 1.450435401219465348e-01 2.568089388026351116e-01 3.506242926250706660e-01 5.099933388893020947e-01 3.179433937155522472e-01 5.308223393456046324e-01 2.306205254145652361e-01 5.173938929238488527e-01 3.551180005505898407e-01 1.746413977334668743e-01 1.320302090197174039e-01 3.495788966544068899e-01 8.492776283486591637e-02 3.307696852714343549e-01 3.584465871467727993e-01 3.413870811739911915e-01 2.642267341736328490e-01 4.212646248194005238e-01 2.508118192903907584e-01 2.744532047905181571e-01 5.426387190157697660e-01 4.862059199843429269e-01 2.665883373746282814e-01 3.585623438539187191e-01 7.391690948359723734e-01 2.388541100719976384e-01 4.853436542461508907e-01 4.758388419508605693e-01 2.145209094757944968e-01 3.364750125893465338e-01 3.772796752978138102e-01 4.293007190525486294e-01 2.834404317086978153e-01 6.365974178075362033e-01 3.478118563485850245e-01 2.941922553906692883e-01 2.715202316678073657e-01 6.672922862768473351e-01 3.562429875825046111e-01 1.864342831530052536e-01 2.670894433225612374e-01 5.669080315171299844e-01 3.610642178132934532e-01 4.799255025550337450e-01 4.859394742987888094e-01 3.674607230099695698e-01 1.526064447580210981e-01 2.410113882626774284e-01 4.012232517795837339e-01 2.161095176363119208e-01 2.907782229751205705e-01 3.577956723477768719e-01 2.415147588529009681e-01 2.559959872000945325e-01 2.696664278926732550e-01 4.929571724267134414e-01 3.346584954019817815e-01 3.698646821503075444e-01 3.243576628756272839e-01 7.822746211604680866e-02 6.602793106408739732e-01 3.266096412858132680e-01 2.999331521755834729e-01 4.020607202357382448e-01 3.789273101526191567e-01 2.748781332235239461e-01 4.092551287223500367e-01 2.401240596717002518e-01 3.735828584068485725e-01 6.254857165919815998e-01 2.774867370522429155e-01 4.091555676475309156e-01 5.471044289220117207e-01 3.825417295668103179e-01 5.315137300404160214e-02 3.638281393870670399e-01 2.370383491813186083e-01 1.920617316424113596e-01 6.010749041780627522e-01 4.501077144823852905e-01 6.462844345253984102e-01 4.040244439417506328e-01 -3.516474639698685678e-02 2.876740677407951807e-01 1.468507100764782081e-02 2.904368044337957144e-01 2.233997828212181957e-01 2.175627536998945288e-01 4.183024338349241589e-01 3.215296686707915796e-01 5.032616392429076768e-01 2.582943313711894007e-01 2.163277679814541443e-01 2.123449390657015101e-01 5.338573220627154114e-01 2.907676341696969757e-01 3.557126641485410801e-01 3.903998643467048169e-01 2.895888556082581999e-01 3.245584722094463359e-01 4.741979654253896115e-01 2.087448995920908601e-01 2.212685512501479934e-01 2.861644786809733887e-01 2.097370230324031581e-01 3.495489508837295034e-01 6.027958353058693319e-01 5.724910423537039605e-01 3.129671750501188399e-01 3.835133902597931410e-01 7.838530713041791387e-01 6.591908989971670962e-01 5.524439515560288783e-01 2.756147940065147850e-01 2.437836207797943189e-01 3.008459390567850278e-01 3.535570001217251956e-01 3.978319456406893551e-01 4.502938391549946573e-01 4.499194102475030377e-01 4.384642273234362619e-01 3.620243105286249374e-01 4.290543703090179406e-01 4.443570670190410965e-01 1.909431287288612111e-01 5.126549974684735389e-02 2.150897142939243167e-01 4.789974792747102583e-01 2.602198459832720800e-01 4.190481026215024940e-01 3.724919666336177215e-01 6.718821594560608901e-01 1.747806075109110679e-01 3.373960692844093501e-01 2.931477853123283239e-01 3.828440473698719870e-01 1.914147204654170764e-01 -3.209915879739355660e-02 4.748173521384728701e-01 2.571271260702587824e-01 3.858169158742157379e-01 4.729855967494813740e-01 3.482733772854089693e-01 4.892026416567318847e-01 3.959986870199259101e-01 9.337205605180542989e-02 4.907113029295828710e-01 3.182414224192484653e-01 1.097541632677234702e-01 4.142282927543590176e-01 2.582314896218349531e-01 3.670725050592409389e-01 2.787586725041251157e-01 2.646939606631235620e-01 2.701891244250873569e-01 1.275197536051678071e+00 5.314949498159649011e-01 3.076283035723577086e-01 2.814451454029835986e-01 2.339738782078484292e-01 6.142752758844949312e-01 2.770025517976364426e-01 7.604548016209378147e-02 2.143623539980694659e-01 2.681231780460962000e-01 4.775583750556506857e-01 3.771340994222214249e-01 4.356531883681782347e-01 3.859829879825156240e-01 3.123164341074584627e-01 3.075878927902522264e-01 4.240505221134185376e-01 2.171759732307236845e-01 7.466098429139833570e-01 2.725840522395515109e-01 4.390965201172321031e-01 4.152054088306158519e-01 3.675622403811757977e-01 1.916805996815469371e-01 4.728331618623542454e-01 3.511859011704814293e-01 2.561038995848434752e-01 2.526736708546195587e-01 4.203976291754543126e-01 3.075002292144404237e-01 1.933625432674546119e-01 3.857956618431899187e-01 4.144234516319329487e-01 4.735356304319111587e-01 3.816981288703402697e-01 1.981365403655672708e-01 1.070995827203660156e-01 1.249917122368628952e-01 2.009447113491660275e-01 -4.944311195737327580e-02 2.340165385550108113e-01 1.558828469336503986e-02 3.123718861356792331e-01 2.601934673821233446e-01 1.086783203611503268e-01 2.255870498461263196e-01 3.301133851725239765e-01 -2.738997597307957221e-02 5.957035647476232043e-01 2.484881236814544536e-01 -8.345012824219111280e-02 4.961169878761211294e-01 4.969739692006100995e-01 4.321114241909072007e-01 2.084103432868005257e-01 3.145798347192112487e-01 3.285286005795455821e-01 5.455797806108648729e-01 2.697289002925344903e-01 2.040008907665367133e-01 2.014794859125004223e-01 6.103161933999672328e-01 3.768396604759800539e-01 3.162816467724383074e-01 1.314636034290970201e-01 3.321225630402295792e-01 3.938059012074290877e-01 1.851872607024915851e-01 4.238838856771280916e-01 4.920845925698245082e-01 7.118638488453825630e-01 2.881723511499103552e-01 2.297603127165075421e-01 1.933420949420110446e-01 5.554329839350202747e-02 2.792818163926540365e-01 4.213346307111009992e-01 5.207677245313107051e-01 2.312786084503954953e-01 4.176716204036665658e-01 2.576094381556117696e-01 5.438174550606049706e-01 2.077268003658900852e-01 3.907661259620454075e-01 -4.951381644855246122e-02 3.225978371401367895e-01 1.779846382589198583e-01 3.539559024318350566e-01 6.850709884801631233e-01 3.971469470526471923e-01 2.796837529526783328e-01 6.851025337562077766e-02 5.590480940431916679e-01 8.476575538878705629e-02 3.571926223182231297e-01 3.515036020397701577e-01 4.857930462297304075e-01 -1.103803128012259549e-01 1.336442402804323137e-01 2.693107289202316679e-01 2.155961969935447087e-01 2.203826448746895039e-01 3.192913387061366848e-01 3.518152866012087543e-01 2.675393395963965304e-01 2.225168662802161634e-01 2.068111652135939948e-01 3.930544434978742174e-01 3.690628583356101444e-01 4.957504403665211612e-01 4.480395342935139524e-01 4.190782134358528310e-01 2.687730777058163767e-01 4.058321213365161384e-01 7.756344898970155555e-01 1.302360119493357615e-01 5.879026343014857048e-01 3.674577238516008038e-01 -1.146118294701636842e-01 6.309765016777646451e-01 2.764498619803816837e-01 3.163932142288672367e-01 3.290947152084982008e-01 4.089396562615092989e-01 2.550579443507672295e-01 2.062980285136859493e-01 4.202146315538470844e-01 3.686228464568443997e-01 3.327759863414030406e-01 4.808202112213848523e-01 5.817488579000951177e-02 3.204092438328984827e-01 5.926429412505740402e-02 2.169303761278911225e-01 2.454909197014103484e-01 7.145353406184540290e-02 3.776845793675533969e-01 4.196876464087040404e-01 3.222266199457521907e-01 6.096337183125797310e-01 1.835583172422730058e-01 2.232048745253223387e-01 4.424785287818622237e-02 2.598442823077675712e-01 5.098113186778050476e-01 -1.635083356007953626e-01 5.234382719206678303e-01 4.296538978883859272e-01 3.322987168023132654e-01 5.411247506991117007e-01 1.304808366195402414e-01 5.335503271642778600e-01 2.255311821172085729e-01 3.747499714548894190e-01 2.766559876943688323e-01 -3.912291296668968243e-02 2.041252616121482788e-01 1.897504834040546484e-01 4.696606602943234066e-01 4.169907834491937137e-01 3.210049694276904120e-01 5.970043315485327184e-01 2.262428111004908260e-01 1.990794542424794145e-01 3.343269208634183087e-01 5.648746730990410470e-01 5.015945185043051424e-01 2.742351707543093653e-01 3.014725865255059034e-01 3.122211075933023494e-01 3.687702411247641976e-01 3.634087876390026395e-01 2.059708900312102742e-01 5.481981249594127803e-01 2.637051179316358684e-01 3.102821596008311644e-01 2.841124674802131267e-01 3.118405892424220838e-01 5.806265710824618509e-01 3.251134983765382458e-01 6.584777452677030851e-01 2.879310229268980947e-01 4.806583714881753622e-01 2.809397112608280622e-01 3.193873095083290536e-01 4.124851198050123458e-01 4.292302665771785541e-01 5.311628708217881467e-01 1.502996603130100084e-01 3.358155534988327418e-01 2.522700282322034582e-01 3.288672001833674585e-01 2.781245915302861249e-01 6.264923473696626388e-01 4.228065928632815940e-01 1.192626674971961620e-01 2.929315401725602896e-01 2.208355299624429335e-01 3.821377293989485224e-01 1.223839919207136973e-01 4.677420844416815271e-01 1.714463796247969185e-01 1.789355743857186098e-01 1.057713977687626539e-01 2.702462447687707936e-01 2.696179940163005995e-01 3.366859262771413341e-01 1.852117017334649063e-01 2.882622268333534521e-01 2.701485513909460678e-01 4.159309583543517874e-01 5.287373306510971815e-01 5.814932373548344913e-01 3.374692164871362365e-01 2.326775180134177390e-01 3.977065837795521475e-01 5.621488574648765280e-01 4.506480086294004650e-01 2.247875425417191764e-01 2.988331163710427063e-01 5.337190733188776903e-01 3.484000730018124159e-01 1.735372610677927696e-01 3.131667799179922440e-01 1.888277729560741136e-01 3.735127339036807825e-01 2.735232594849321686e-01 3.347989269451545624e-01 3.774791775899188906e-01 1.326300362276811029e-01 2.399248170062264762e-01 3.462792618582284376e-01 3.407555523592691316e-01 2.142950847388078728e-01 3.289298416585211271e-01 5.876245905910195688e-01 3.341181189733788415e-01 1.699341587329854519e-01 4.149300531823314486e-01 2.771199727943098878e-01 6.761582807037029852e-01 4.375698746372904679e-01 5.843982697385854408e-01 1.964223660015136375e-01 2.884609697351265822e-01 5.325069758697509315e-02 3.690206328579961337e-01 3.381657099501467201e-01 1.868138131594037077e-01 5.382903549222533002e-01 2.915217461934958010e-01 4.215539430763897144e-01 2.153858574050104835e-01 5.609531412239903148e-01 5.986376317323447438e-01 2.436752064950269414e-01 -4.883298789982859489e-02 2.074708989509304047e-01 1.928621790500528732e-01 5.127519495148362694e-01 5.570767247496064556e-01 2.732148241652794241e-01 1.727167308030175263e-01 4.633079405611510992e-01 3.890741446777497003e-01 3.631163596530768700e-01 3.194708273433661816e-01 9.233354665792603555e-02 2.159255280537308863e-01 3.633975183904567530e-01 3.968876742883935549e-01 2.439567050386699520e-01 2.267909327217694226e-01 1.795674625987544459e-01 5.427404893515017648e-01 3.530845572715293201e-01 2.225174875688935572e-01 1.525304523700867776e-01 4.602496122693651159e-01 3.566833388549071060e-01 4.527582646691143964e-01 2.873676829496503160e-01 1.299069445076952434e-01 2.957299447394916569e-01 2.734286579066065315e-01 5.215621884836423305e-01 2.958731868126278641e-01 9.987258576740032368e-02 3.800914237644974492e-01 3.195543717765190195e-01 3.607473571750006158e-01 2.872982546562639072e-01 1.439971810901283789e-01 4.619982925421481923e-01 2.941651515814101003e-01 5.344129232773866534e-01 4.872692211585558653e-01 2.219645721128813420e-01 2.946259397086805620e-01 5.039461440321701957e-01 3.432604825857765718e-01 2.616815187593601877e-01 5.896283106823148046e-01 3.948785056339829680e-01 6.874604753019184500e-01 7.907930294487641731e-01 4.689314885290229995e-01 7.753470466968792607e-02 2.522606876665918207e-01 2.304209457128649774e-01 1.893369032671898822e-01 1.425991730803843893e-01 1.946266321170355695e-01 6.865706631411399030e-01 6.957540251057707792e-01 6.411907822300690896e-01 3.480666543475763319e-01 4.613847930770020866e-01 -3.650735892568945928e-02 3.421235157226760748e-01 3.447948496871049429e-01 2.721356112073749500e-01 1.048769621126552920e-01 1.377900374790783644e-01 1.477657641319751747e-01 1.551334801091002191e-01 5.569922316518045591e-01 3.001168066898003417e-01 3.528327534685331557e-01 5.903273337669929788e-01 2.441076721561898921e-01 2.204766143178744642e-01 3.375211680746588172e-01 1.530154242740593418e-01 4.341337214275426959e-01 4.677420648212660126e-01 2.894451822120345241e-01 4.820043317683371242e-01 2.661138306246186858e-01 5.748637245580994204e-01 1.242114144768038386e-01 5.581437322100555321e-01 3.168471132176762239e-01 3.795495282370211498e-01 2.917710267342954467e-01 4.615764789726313211e-01 1.385660137162858518e-02 4.238554162083119081e-01 5.847614619050318652e-01 4.464859001515151249e-01 2.976593817542152465e-01 1.928758716468337298e-01 2.620867871216887579e-01 6.553763073499112579e-01 6.466073028838650316e-01 1.489128865681550451e-01 3.146907491104684595e-01 2.977454362597882209e-01 5.906496739830231490e-01 4.829704571317279260e-01 2.952967500005456714e-01 1.933993404987859321e-01 2.904365662538452852e-01 2.935815199041371670e-01 4.439691422119267372e-01 2.213201887910827281e-01 3.862888159812882805e-01 3.887607004364781460e-01 1.782986049861960964e-01 1.396202105246970859e-01 2.565198123877792113e-01 2.555987036267310941e-01 2.435412014442590589e-01 6.203355975877116180e-01 1.347925564502361340e-01 5.270871256162195095e-01 4.711034495854846682e-01 3.228595222481089877e-01 4.310192881609395954e-01 3.126855061732385366e-01 4.869243715559150587e-01 2.245260493319278794e-01 4.772117605837706833e-01 3.937314956643831465e-01 5.900025558237587120e-01 1.627986029853900618e-01 4.371869551977454194e-01 2.191524947663197054e-01 2.826240827044443904e-01 3.236967068048102192e-01 7.323893928014513222e-01 1.223217182671305636e-01 5.606082875545439492e-01 2.580329500879088300e-01 4.677181758360688946e-01 2.858610104213141767e-01 1.562330467249353205e-01 3.291647603285809964e-01 1.182713911812811602e-01 3.983443480689174976e-01 2.811087951199624513e-01 4.779386124670281788e-01 3.391457396432429050e-01 5.409467824012494930e-01 2.197927067982732297e-01 4.191995778154478103e-02 1.534021337411104469e-01 4.334038052548976339e-01 5.452426839340773768e-01 5.466253914121352864e-01 4.243786194398921907e-01 5.884713338853657660e-01 2.502896607452953504e-01 3.371025036134369657e-01 1.831885795635912473e-01 6.345032175062783608e-01 1.889218235077123609e-01 2.087440757109959577e-01 3.362493488754125792e-01 1.234163116565696328e-01 1.921581979875668367e-01 2.658502796741117891e-01 5.791064507344572121e-01 3.156575528229268457e-01 4.334307020379810638e-01 4.057495269885293965e-01 4.178776183605918959e-01 5.936593339080218357e-01 3.966295537598796273e-01 4.335581615705450531e-01 4.626625061977165387e-01 2.153435742033309452e-01 3.741310557585961760e-01 2.581440976683779809e-01 2.517413746998045099e-01 5.820425932373609612e-01 1.189652593297978456e-01 2.822503561577036635e-01 4.735346370886190925e-01 5.718565461442608466e-01 6.272102701227595389e-01 1.794068918972584470e-01 1.854984415623448513e-01 9.597684582790293462e-01 4.796189135751092181e-01 2.719329177809868270e-01 6.716369504493968634e-02 3.113530131217885355e-01 4.895437872949628400e-01 3.300590984325708632e-01 4.301238922726611236e-01 6.456320462905864588e-01 5.366664467917416914e-01 3.606032468885018716e-01 3.399069695668686109e-01 -3.892848441250862379e-02 4.694549550126794202e-01 1.972422297315006290e-01 3.258172568926624990e-01 2.320895935139333233e-01 3.740383512951552802e-01 2.761309196819752287e-01 2.699696231669008739e-01 3.916016584440740189e-02 5.740937007903994527e-01 2.017801009917548072e-01 7.626768155355989620e-02 2.713341093994472430e-01 2.709087152135793986e-01 3.190349176956601696e-01 2.831515292459698685e-01 3.375955902548639642e-01 2.442104251547903004e-01 2.373120496617389108e-01 3.650887673481406637e-01 8.747568986592568763e-02 1.852148763387617691e-01 2.173078805739123709e-01 3.813215052314831155e-01 4.544659690432695243e-01 4.489752762246439488e-01 1.807512143748795097e-01 1.312311473358249714e-01 5.065607414250052898e-01 2.311723047686200516e-01 1.750858930306549155e-01 5.458998635073157857e-01 4.025315439462815448e-01 4.162831579868679910e-01 3.568240649193512581e-01 3.637910997208564368e-01 1.630459004331044071e-01 1.459832722223950441e-01 4.546872891611997147e-01 3.936418225362672274e-01 3.291182409985822233e-01 2.184572540825229225e-01 5.061074915125800544e-01 5.277785888380890356e-01 3.534187958193228951e-01 4.613024294737897435e-01 4.579436768032678629e-01 4.477574668200645647e-01 -5.627249218306928924e-02 2.472537526323321799e-01 2.347921229886651417e-01 4.459721845582294009e-01 3.339398845159280427e-01 1.280839799824775582e-01 2.358216313681396059e-01 1.719573214435285990e-01 2.535182818684234007e-01 2.717167365951240754e-01 4.324401156771955357e-01 4.018609039488865164e-01 2.517859105107618234e-01 4.506308661228217716e-01 1.993291172566955538e-01 2.504382017096418167e-01 5.802230548669058408e-01 3.217820408484612926e-01 1.961558493317170360e-01 3.141290770386149234e-01 3.150665586676382190e-01 1.448740407342938852e-01 3.415399682145903171e-01 3.082455115184075112e-01 3.254217633118514641e-01 2.915813900082184773e-01 3.553129932433876093e-01 2.794752601001846415e-01 2.932906019216829918e-01 6.984221180272811580e-01 4.642362220977247489e-01 3.419494499920574526e-01 8.886872798655076622e-02 2.992876446470518204e-01 3.365244933295912233e-01 1.424530591768586874e-01 3.728903290030984863e-01 2.138043420477515610e-01 3.744047321592915978e-01 5.420467705671967451e-01 5.296051206839251790e-01 3.021878608087149587e-01 3.666026820356478311e-01 4.842358000563535825e-01 2.274264427231855734e-01 5.993580982345179109e-01 5.448272211443736524e-01 3.851892267844618800e-01 4.461469925020082883e-01 3.696496558279704914e-01 2.846577150595521744e-01 3.049968774963645046e-01 4.046176572341551037e-01 2.776019467020205411e-01 2.128471151513622317e-01 3.529581548741589359e-02 3.362316479092442023e-01 2.427836971464216731e-01 2.532007447651380971e-01 4.153827726706253998e-01 2.202353587409220381e-01 4.206729520731187222e-01 1.094894671533666042e-01 3.668236035290419750e-01 2.914934076504778204e-01 1.198272827108439742e-01 7.193956895639530558e-02 4.902219924691166852e-01 7.704190041850438320e-01 2.637956038099673606e-01 3.163413035649114136e-01 1.787938488366762613e-01 3.406696670805331451e-01 2.734713416408567355e-01 8.991977584713595206e-02 3.161944140724131103e-01 -3.445592382638551499e-02 3.507289344715900370e-01 1.387060160892588101e-01 3.089996382425965749e-01 4.165126972756638679e-01 6.938641124968967233e-01 3.265256970571499551e-01 3.377592908147448725e-01 2.589389060675557630e-01 3.063784991385887224e-01 2.379937276649286559e-01 4.623262739371511998e-01 4.230066988375256187e-01 3.292120783262362238e-01 2.768850896610786094e-01 4.116929810241458654e-01 1.623131135013977655e-01 2.709270598386979145e-01 2.665688051606025510e-01 3.536742430581512053e-01 7.597172633910531658e-02 7.468523731222376227e-02 3.476055434804266042e-01 2.458408693352396313e-01 1.988379256125654138e-01 3.138143350521431785e-01 1.167609660811308459e-02 4.426785677057409885e-01 3.485110055959239617e-01 4.685134678596227786e-01 2.535683858584434347e-01 3.793740513295347228e-01 5.495495021739316144e-01 1.083232763134560628e-01 4.703834657903485095e-01 6.557152993320300993e-01 7.942435772450266995e-01 -3.512592161919769751e-02 4.718374833760776710e-01 5.819508961449741946e-01 4.697160680019578649e-01 2.708381846840097751e-01 4.420331552743732573e-01 2.155780573903598452e-01 1.941168221383691161e-01 2.126602087301137090e-01 7.704397354261232067e-01 1.601387773310420926e-01 1.053480769379575577e-01 4.828040979144248013e-01 3.732812085939940516e-01 6.620099745429115501e-01 2.424541951754122238e-01 5.913173137433886950e-01 2.442483722272754676e-01 5.533705244288853464e-01 4.523094330583035116e-01 3.564991836104809408e-01 4.366187384920294789e-01 1.838957101996925303e-01 2.803382444459998624e-01 2.553783198696351064e-01 2.717205494743666350e-01 4.863809838119550477e-01 3.049741818261963999e-01 3.384801235149552667e-01 1.266962443913257630e-01 -3.878961081886700413e-02 3.472689767887118251e-01 3.290089088417857965e-01 1.906325986552701579e-01 3.533958411442199576e-01 3.145552170688006299e-01 3.191234785701908550e-01 3.972612741955572346e-02 3.201713307951763454e-01 4.842035404737998761e-01 4.519087707802782461e-01 5.840907805184656354e-01 2.167120780151208237e-01 2.550133644570564684e-01 3.020361217932077125e-01 7.793305604326405955e-02 2.803835807532095714e-01 3.863381120057738372e-01 5.185402201238957787e-01 2.762872086337893052e-01 5.130785885281170522e-01 5.172835429614224267e-01 2.966380317909624864e-01 2.361287091441113262e-01 5.347881259123141717e-01 6.113387876135902843e-01 2.706077119156020672e-01 2.251188418629794796e-01 3.265187361179187064e-01 3.905761275626105089e-01 2.712744313776056515e-01 3.525367830099526145e-01 2.690028288562302805e-01 4.267252719893122048e-01 5.293765332227735598e-01 4.769385595726589600e-01 4.637448517248117241e-01 4.021309626937181747e-01 3.763226219146531548e-01 2.003377493542757293e-01 2.874934090056058267e-01 1.356334156025127413e-01 3.398892003583569021e-01 1.997644785981265159e-01 7.586395994462691306e-02 3.087852926726100122e-01 3.472814045733798594e-01 1.393979841638497419e-01 5.534866685233055250e-01 3.181692231283363981e-01 -4.342170264521882928e-03 2.892280813897514236e-01 3.775772131880330562e-01 2.948153357552314446e-01 4.831306545833058408e-01 6.628815461064618830e-01 2.153828792767740197e-01 2.779704168333410053e-01 2.845815635607777949e-01 2.197006215673695806e-01 3.843015069860484800e-01 2.164187882601140700e-01 3.307394090900288575e-01 5.571586029998911727e-01 2.721004490781808727e-01 2.323243171534841167e-01 1.902551502911222769e-01 5.231145625775184271e-01 2.766856787450251431e-01 2.070976411021661079e-01 2.826962239680597122e-01 6.149987217105490345e-01 3.380771212312652096e-01 5.729623482155830061e-01 4.773926558802372710e-01 3.357846034947442604e-01 2.794087763027732763e-01 2.574953425528292428e-01 2.982997711390851237e-01 9.940402779574242231e-02 2.893566360695558615e-01 2.169773267341383871e-01 4.805789862484175501e-01 3.709330740359746414e-01 3.221595039990461373e-01 2.626301089378557663e-01 4.954978133877148139e-01 1.835035768996817751e-01 3.772446679822110127e-01 4.027274492545416251e-01 2.380589988781594002e-01 4.044742313771507725e-01 2.158228192400315493e-01 2.629841825340122341e-01 6.637085752443567799e-01 1.146902770147448791e-01 2.379380676055120603e-01 4.687814635913127859e-01 3.892422723963022690e-01 4.833240367189546305e-01 2.244983825096369401e-01 4.761248197232816892e-01 1.583579395153265068e-01 3.314962705064772308e-01 2.911288146279389366e-01 1.896866175219713568e-01 4.432007547119951596e-01 2.728931664361766707e-01 3.147926038421928752e-01 6.154850371564180023e-01 -3.530495258618771004e-02 1.958202145851828391e-01 2.022797042013735336e-01 2.915632751398788969e-01 3.727244609623880933e-01 1.305568703816106790e-01 4.115729248022148568e-01 4.176342981622838124e-01 4.176956727970946304e-01 3.425767718882184454e-01 4.523207461011793384e-01 3.681711931507152258e-01 5.529861180028206036e-01 2.088423844819544684e-01 4.276462415613195844e-01 1.929759647577498072e-01 3.497781828694996875e-01 3.607108742209561569e-01 3.225598789208561357e-01 4.696333466959856651e-02 9.980763877899789804e-02 1.794533233068591471e-01 4.844007637652225640e-01 -3.418743372853327855e-02 2.596345867475520208e-01 3.612884973193217775e-01 6.003021413782221316e-01 4.064653832509748099e-01 1.342223969305109676e-01 3.947711427730951073e-01 4.162832362356425620e-01 2.132999583049013381e-01 8.310920147879414799e-01 1.798128073700695495e-01 2.986180743919248926e-01 2.204607932313820129e-01 6.792745791301513236e-02 2.897649620199445053e-01 1.490627685507206479e-01 2.533548161673593313e-01 1.814374557578162239e-01 1.239393349331976424e-01 8.954163849756469062e-01 2.603276898665853878e-01 2.762206554610315834e-01 2.471003568408036699e-01 5.895150483812017228e-01 3.250072926429083964e-01 2.407657127553761711e-01 5.642328021208982136e-01 5.908809515628377085e-01 4.446124842493759388e-01 4.063085609435006518e-01 3.998449207522298821e-01 2.569519820776804409e-01 6.196542622911351827e-01 4.347592213080133661e-01 4.834056276873752722e-01 4.772740884342852041e-01 2.162487257401721763e-01 4.111227093994784809e-01 3.452704788410869696e-01 3.432584773951816715e-01 2.385426936733097136e-01 3.345165125794551386e-01 3.416602894281481895e-01 4.492875532836819730e-01 3.010706481368856657e-01 4.934811769213638399e-01 3.599092677666249074e-01 1.871884142360613623e-01 1.611979312468747594e-01 3.688145497811206042e-01 3.939527204411774619e-01 1.439501000863288027e-01 5.924288519047422596e-01 2.664943961094650149e-01 2.233893520860874560e-01 3.481159669417479563e-01 3.469428880401324022e-01 4.052357321038471127e-01 8.362064150662718021e-02 2.086745865685770696e-01 2.723023128823456318e-01 3.051483418534246539e-01 3.993851715587197759e-01 7.515262873508277153e-02 2.832515953476217874e-01 4.351250485099740217e-01 5.386988319279453208e-01 3.795118725501538393e-01 3.975003575629330044e-01 1.061477076109724749e-01 2.288877876366939290e-01 3.569443108942778053e-01 1.871954339158605762e-01 2.162822231514951454e-01 6.649863072935886521e-01 4.315252399026121566e-01 2.274447288108376597e-01 6.034803979461571544e-01 -3.934247021695114199e-02 4.342381928051963769e-01 5.751481167720839949e-01 3.988439563528345388e-01 5.682655305666912682e-01 5.000207939444862859e-01 4.830019806540803984e-01 1.694150412601516109e-01 1.312571149586005959e-01 3.342020669547878242e-01 2.796790887021529670e-01 5.002554496250581906e-01 3.072126138010844443e-01 3.148121491146298467e-01 3.020460977624566112e-01 1.861788436463598373e-01 3.423590344463036672e-01 4.481059737024679634e-01 4.480075199514317319e-01 2.354126349187026790e-01 7.990343306596514594e-01 3.419131342185437461e-01 2.294550782276587597e-01 3.147892795784059672e-01 3.675905096716860498e-01 3.004942128583252270e-01 2.488718511099250463e-01 1.559804256847883153e-01 2.258119404040712652e-01 3.507135453602359121e-01 6.220240363337552481e-01 2.780566629974714488e-01 4.985906982916503694e-01 2.895414958845776709e-01 2.813868728982242828e-01 4.455204816331956863e-01 2.802160935449364842e-01 5.426106636688814433e-01 9.240088543810998090e-01 3.720626750276778694e-01 3.510704359239298356e-01 3.748054683852046765e-01 1.324184095628879732e-01 2.648992419699425227e-01 2.724446906541402313e-01 4.007700380176970612e-01 2.643937202745121340e-01 3.134121602943196194e-01 2.891982133053261350e-02 5.068199144985214843e-01 2.956667166048418949e-01 3.062274520594314708e-01 4.981774181413811675e-02 2.113782787868672131e-01 4.236131556556870237e-01 -3.217957531762749568e-02 1.907936583181708556e-01 2.242517073764815905e-01 5.198584118520557240e-01 4.395287432446934872e-01 4.695669492102751974e-01 3.929903893271102788e-01 4.046519731195417080e-01 1.887033816196321823e-01 2.740499825463302841e-01 1.784544800551088883e-01 6.437969738457240965e-01 2.678001174892870040e-01 1.648081943881152256e-01 4.963532445758005451e-01 2.357064033408846626e-01 2.261929631299608445e-01 1.898715862433277834e-01 2.621880756782388744e-01 4.893155420949142353e-01 3.245572901102491414e-01 2.146369923507904787e-01 2.021442534155539761e-01 2.564916686764604492e-01 4.384826231149645537e-01 5.246473639190298854e-01 1.675881859826517939e-01 4.522378377465656740e-01 2.841922292668073169e-01 5.347049557260561414e-01 5.750299299581342893e-01 2.068564103318522029e-01 3.107587263362461272e-01 2.430365814047945605e-01 3.137483600962127639e-01 1.909955116442461076e-01 2.265919894931585077e-01 2.643864565954174850e-01 1.888690444264966573e-01 3.019485525912841695e-01 6.686421718598012376e-01 3.283538538014454389e-01 2.422304783627851066e-01 2.387221762911622136e-01 3.111111704918130272e-01 3.936783143231536997e-01 2.409390705843748037e-01 1.756955466631211493e-01 1.238946630908799307e-01 2.025654732821635662e-01 2.228353307814359141e-01 1.918341174525721726e-01 1.452619386862465944e-01 5.464235608743024386e-01 3.197147199007304152e-01 6.949962638571491880e-01 2.990908939598284633e-01 3.597290332428428883e-01 1.711082767685070394e-01 7.052618540313915219e-02 2.226395500367175373e-01 1.996953643780443599e-01 2.295905484887725834e-01 1.376541377752573680e-01 1.496936750535269312e-01 4.141584251775043413e-01 2.741503400457645512e-01 4.241031901528344861e-01 4.131727825845814550e-01 -5.827149540570530917e-02 1.393224378575155242e-01 2.092978869427497557e-01 3.873804036610977164e-01 3.020991590185246878e-01 1.810689116771868612e-02 2.885889265596119913e-01 1.544656505496107002e-01 1.504868433710839781e-01 1.282662601420270221e-01 1.621193697741318829e-01 3.354696850043978884e-01 6.696111484595235197e-01 2.659699155139492177e-01 4.705107478309855651e-01 2.109043750339765211e-01 2.150232694164060376e-01 2.394612567549643245e-01 4.402536809625416936e-01 1.771091346838034042e-01 2.167663131108383823e-01 4.923217233659329395e-01 1.111602211217359581e-01 4.529910459691564029e-01 2.947793726492591304e-01 2.920912128221857529e-01 6.063500842863618345e-01 5.808667975717298759e-01 1.453426240662452074e-01 4.814836722848099271e-01 4.855191928799627021e-01 4.726379267304992027e-01 1.375654193561786087e-01 5.945522646650829302e-01 4.703501958972537977e-01 3.734074894443324411e-01 2.853947538036436526e-01 5.167459617467216049e-01 3.051372000927585759e-01 2.315802207537558388e-01 1.109670532152335909e-01 4.704968984593165260e-01 1.904248363275655720e-01 2.449479910380887304e-01 1.559865002557216940e-01 3.481218661852381047e-01 2.619843177033089887e-01 2.715878376200180355e-01 2.850978433104955911e-01 2.076713184706591164e-01 9.524147648949679024e-01 2.402060796745217885e-01 4.834856131770379761e-01 1.069141412310727901e-01 4.356314486137762287e-01 1.576912352512636062e-01 -4.077281303699464843e-02 5.061521999412548212e-01 7.985640349615437117e-01 3.980472919005251242e-01 3.541600088718723782e-01 8.204264527194027323e-02 2.091177042632352823e-01 6.190803738763861475e-01 4.191293831466396114e-01 2.255456794214296679e-01 3.192677499558840282e-01 4.787862092703107919e-01 5.909627399229293587e-01 2.694915507727841941e-01 3.954731959732953328e-01 4.003056626298757692e-01 4.241580210041888677e-01 3.245566159563963993e-01 3.025792117065293496e-01 2.543425924542361827e-01 5.425002087467305500e-01 2.828581392873843470e-01 1.238380721571843424e-01 1.723329436899803113e-01 3.345953642474910339e-01 3.660327209811953253e-01 2.907490142521282905e-01 5.630796016978365515e-01 3.729582016643462339e-01 3.928414861676969849e-01 3.477019572330277697e-01 8.171719588571022541e-01 -3.283793780531141238e-02 3.132017322655542557e-01 6.691072136435991524e-01 1.112064626972824044e-01 3.743636709883162439e-01 2.911541059853561819e-01 2.755925224111592797e-01 2.239947724573312371e-01 2.277160802989328658e-01 3.595081091874590129e-01 3.195400285923710726e-01 2.275496129316252336e-01 3.427917300941771828e-01 5.175083777950817421e-01 5.070854000041435938e-01 9.749812311775940543e-02 7.527270895519677651e-01 3.083021517732618122e-01 1.631590636184228060e-01 4.456236422506663075e-01 7.863972006915105339e-01 4.792331583511213466e-01 5.103046490410747538e-01 4.099379545456827145e-01 1.691630987563712551e-01 1.554493669581802351e-01 3.710374334868902224e-01 4.684886826760248368e-01 2.636863115859000573e-01 3.118447367704675344e-01 2.888763635436930599e-01 3.364390770574345879e-01 3.326253493130479910e-01 1.236832974954609199e-01 1.897301235482018456e-01 3.980454371987320883e-01 4.823619099897769047e-01 1.378668333941277524e-01 4.185818029612846658e-01 2.130392318711074040e-01 2.338736629834556879e-01 7.227031289459660002e-01 5.384649067557347735e-01 4.801351591260640816e-01 2.894267287567231506e-01 1.746405268776811681e-01 3.959760920920984972e-01 2.429381997245059210e-01 1.282168744248508574e-01 2.663171915373823140e-01 5.373934444173755764e-01 6.608093793417992856e-01 1.337506351751187594e-01 2.092750411185306803e-01 4.905212445606252913e-01 1.354543531139711376e-01 5.621041832151263407e-01 1.734385108881610904e-01 2.577784976101611392e-01 1.945070282259280248e-01 2.686612541271529153e-01 5.782387732933784719e-01 3.889888542914832215e-01 1.942136171157358149e-01 3.432777751999651628e-01 2.524596413985022991e-01 2.176277900887839678e-01 4.299483593961213046e-01 2.566320968007289594e-01 5.015911865694420158e-01 3.377733065197503493e-01 5.721554185937520742e-01 2.235244375700631281e-01 4.267411169568617879e-01 2.944745814667726336e-01 2.210458607943337483e-01 2.670553534081250291e-01 3.081140695949784458e-01 4.979511323074348184e-01 3.357902726352222089e-01 2.773915266874382723e-01 1.392314309593416510e-01 3.164900758323483387e-01 3.607349265981270037e-01 2.862620705004133015e-01 2.638718165435989249e-01 4.102867451359202278e-01 2.282490033634871907e-01 2.603526372156466095e-01 3.012652755402314142e-01 3.710867554175933947e-01 8.196087107342009404e-02 1.923074517648046822e-01 2.114837295829374852e-01 2.681265897727485026e-01 -1.417602254948064910e-01 5.524758873160635630e-01 2.573192568244735412e-01 6.345967104686565108e-01 2.722392617754962885e-01 1.237878784033057400e-01 1.649908695349040499e-01 2.171051853028984624e-01 3.881434101841421125e-01 4.218858924371602370e-01 4.729324158984695714e-01 2.901984992762436377e-01 2.257281947094611496e-01 3.933023268492092939e-01 6.538521719548384681e-02 2.966556532044819505e-01 4.035849032836722472e-01 5.372707732789194779e-02 4.405511936309949306e-01 4.382886741632887606e-01 1.000788087350201749e-01 1.533029828088956492e-01 6.929462599037492510e-01 1.725974774986411830e-01 3.079325999550519555e-01 5.776341261306470187e-01 3.460302035222753148e-01 2.578230038654396594e-01 6.527471966883240384e-01 5.659169604793987673e-01 2.852039430457011804e-01 3.343194843854462306e-01 5.479754674875039200e-01 2.524014010456312462e-01 1.062802082817597693e-01 2.414898615119795977e-01 1.938655041848278415e-01 5.524788660076751512e-01 6.415695880526754991e-01 4.285993321598198236e-01 3.565998257223554901e-01 3.906891465207422698e-01 1.279222511252555705e-01 -3.656118943521846631e-02 4.306949490749616416e-01 4.358670532377573181e-01 2.101792194536642455e-01 2.724048500950289053e-01 6.557221162578912299e-01 2.835574104600482315e-01 4.683109548559514224e-01 7.630948577150320489e-02 2.792434041553804036e-02 3.858714057472525383e-01 1.412708972090257475e-01 4.751470276641498458e-01 -5.913763554336526340e-02 3.629392429613744753e-01 2.308583214947930173e-01 2.413403198427204188e-01 1.691217580806778642e-01 3.582266215546496824e-01 3.814584395886981838e-01 4.281025829714621977e-01 3.575954328059083309e-01 6.502913182704901374e-01 2.085041300351804239e-01 4.502770238627533672e-01 3.674749759919109238e-01 2.078890383977523015e-01 2.042464809235298162e-01 1.551156930849515447e-01 2.676246715037677859e-01 3.327648449709954548e-01 3.633241274185934344e-01 1.406394067342944254e-01 3.830477305492649975e-01 3.420172868710551484e-01 5.167734587408290281e-01 3.042426119193919476e-01 5.235285907167508412e-02 2.595165014367921685e-01 4.160357159894374490e-01 5.807255190002251766e-01 2.775120929427998817e-01 3.135785095780647680e-01 3.617554603952157777e-01 3.651504748740990181e-01 4.030449905503701302e-01 9.746312617452304039e-01 2.182250564790138014e-01 2.342982308438763539e-01 1.647292023195632282e-01 1.788330153057131611e-01 2.300470985929337076e-02 2.746906389812693305e-01 4.668377245522492558e-01 4.668796134726562741e-01 5.017054285002018332e-01 4.951961041776939965e-01 2.337537234040780731e-01 2.436353269305016056e-01 1.400585696363236821e-01 5.986929946672603364e-01 1.094068448374230229e-01 2.709167354278747553e-01 4.986355722147095548e-01 2.555626558291805850e-01 5.402331180600299376e-01 4.929550324735600952e-01 5.232660750045852183e-01 2.304004413743427904e-01 1.598739965972413302e-01 3.251289089813553801e-01 2.765169630824857450e-01 1.639874561908811756e-01 -3.461712092212110292e-02 5.263008790917638180e-01 1.519563162104873300e-01 3.418673290842662027e-01 2.952805137311429462e-01 1.689138934038396656e-01 4.912083920054897135e-01 2.487618726908067401e-01 3.887339249050683065e-01 1.631378175889608428e-01 1.869417492114280321e-01 1.990983138491628779e-01 3.954563364361547428e-01 2.072792703442019047e-01 2.060844507027468353e-01 4.919168856272335688e-01 6.093965890822801157e-01 3.367246495981248700e-01 1.988549047530057123e-01 1.809008024856098018e-01 5.173513243400975625e-01 2.473461727576022895e-01 5.698481844336242830e-01 4.335446108681821897e-01 2.342287875679858189e-01 2.819342653082230754e-01 5.488801989774856338e-01 4.242259399872523318e-01 3.477551918068115810e-01 4.215397747798306227e-01 3.890725343905501177e-01 1.332832574336748621e-01 2.108989576886415307e-01 5.007030536405920884e-01 3.288438363960040078e-01 2.686819822936286073e-01 3.686084217885081671e-01 3.466295117079312149e-01 2.485898974721294508e-01 2.461792258579293957e-01 5.928030030268587325e-01 3.599217518693649254e-01 2.106477730188771602e-01 3.599720954652525506e-01 5.820320782132171189e-01 4.184729143585173006e-01 2.467486812619767989e-01 2.105996061792438923e-01 5.647994615785023598e-01 3.362148886163254247e-01 2.296853095259052679e-01 2.283345871313713360e-01 2.892066581481458343e-01 2.778346761672310095e-01 3.814889432148333981e-01 1.946320156559977477e-01 3.129035495164771419e-01 3.848443248736543865e-01 2.652285228576261034e-01 3.035077949020319465e-01 1.464364207690209696e-01 2.626926037296470895e-01 3.887969168354743488e-01 2.694723242863688029e-01 3.235375445551085249e-01 5.539947608510260579e-01 5.350557350220697117e-01 5.782085714207596538e-01 3.573176146687728760e-01 2.352866292278577021e-01 2.019570109358141963e-01 5.067341148579203036e-01 1.219694010311513921e-01 -3.813272345087170834e-02 2.000304607968246273e-01 7.621512576722579979e-01 2.737442023415042058e-01 2.812285092600177450e-01 4.993344830788828403e-01 -1.190193943002668675e-01 1.702224050355880536e-01 3.564788939629579545e-01 4.292745791611878303e-01 2.227791646086529909e-01 3.054623388496793268e-01 2.246100718720072109e-01 2.983113951133304909e-01 3.129816365954525281e-01 1.909084803931477836e-01 -3.307196753959829039e-02 3.493571537940169947e-01 4.685434752816490800e-01 2.114260764247433144e-01 4.635353007177513973e-01 4.116805870324924399e-01 2.438403966237956411e-01 5.961280113791644908e-01 3.013327286359412938e-01 4.554573655577200952e-01 5.954175724250490020e-01 3.959275948638492082e-01 1.429860415601069690e-01 1.372125826541719107e-01 3.626807316983899909e-01 1.822385806462989422e-01 3.168235800948195902e-01 4.181207029694746780e-01 5.060090769375165110e-01 2.243440143575980983e-01 2.642480384428722573e-01 1.312865003954186705e-01 4.528805785391796235e-01 5.941549934819363443e-01 4.021214845922997938e-01 2.347690682011034369e-01 2.582403586969235221e-01 4.860830338583923549e-01 2.216316922512646670e-01 6.172758361341834643e-02 3.348494781125168629e-01 3.289997317105530783e-01 4.498235387237059513e-01 4.300432539405960597e-01 5.419913962300597632e-01 6.074103590411823461e-01 3.963508998829183838e-01 2.372723462267458672e-01 4.275096992375893024e-01 2.364446574612202312e-01 3.326407861334814697e-01 1.437457272042479417e-01 1.583845829218546442e-01 4.710520951130092726e-01 3.332568221717338020e-01 4.464065493954763042e-01 3.980945328724487808e-01 3.716091018621341391e-01 3.206930236441678517e-01 3.712089658723698449e-01 2.485792481555790800e-01 4.193219447395222232e-01 2.129297988687994803e-01 3.202979370214507071e-01 1.430374577204815978e-01 -5.235601036332582225e-02 8.120870652578560112e-01 3.464889113652134256e-01 4.057870230391245059e-01 2.353118421586941622e-01 4.505448161564231668e-01 -1.096190955809106526e-01 4.104513362537147714e-01 7.600799868498597789e-01 7.083653797278657294e-01 6.693714721974401982e-01 4.141640646842006390e-01 4.239693771965562519e-01 4.729594149075069254e-01 1.622149855156465037e-01 2.009186326983467552e-01 2.528596311883575254e-01 3.144736786508133264e-01 3.949042014425003799e-01 5.427698525011237507e-01 3.318714197980625613e-01 2.601748076672265597e-01 2.203737192039625370e-01 1.565393344519634411e-01 6.304545866124726672e-01 4.824382643577678209e-01 3.118508932417967117e-01 2.612660104437054542e-01 4.214251555902706059e-01 4.239288546269222024e-01 2.879197815241241187e-01 2.777878010929271113e-01 5.422361115798253195e-01 4.803426684570695215e-01 2.540770434522983123e-01 5.463992873239931214e-01 5.114432707978266990e-01 2.812360280246934963e-01 4.272073000634577511e-01 3.015960071097083528e-01 4.569771986295450006e-01 6.364846826007806158e-01 4.844572788433083588e-01 4.485433085261547603e-02 5.701949697805730466e-01 5.222073461519016746e-01 4.349335122237221185e-01 3.134802397268572349e-01 5.951884985372544179e-01 4.811073523443383237e-01 4.912202872091597783e-01 6.759160668905792591e-01 2.885106930383471990e-01 2.432423440743605170e-01 3.061108365327527281e-01 5.969070386097428127e-01 3.440443304775726574e-01 1.717320083105846606e-01 1.881811673332833834e-01 2.755354815340069763e-01 2.994395600122743417e-01 4.340494464902917571e-01 3.731712621756742010e-01 2.626303339355331445e-01 1.904697260826537786e-01 5.501817861779727536e-01 5.343356144891231452e-01 1.824101553825698829e-01 3.984141349915262253e-01 2.623784109298412659e-01 3.378987534006796523e-01 3.728536273634404097e-01 3.234720013758760615e-01 3.494989840609150633e-01 2.221850765776594017e-01 1.734052560167924639e-01 3.488822581905992593e-01 4.131625796416074081e-01 5.941503297065651168e-01 3.723280554984285118e-01 4.131756883692219162e-01 6.088079625004070294e-01 5.717549998794311250e-01 2.803373038958056895e-01 3.303505269499851238e-01 5.882333098429626261e-01 6.629864586690246142e-01 3.643253299636626252e-01 3.631847081402952426e-01 2.900379105170713956e-01 3.833376099018437344e-01 2.807343739127645676e-01 2.527768180905241024e-01 2.281657724338970183e-02 2.981289639174633521e-01 4.822536316837044978e-01 1.617508985520430542e-01 4.587895917037485560e-01 3.982454648887028270e-01 3.032779078808403028e-01 3.316061525318332315e-01 1.991902361169195501e-01 2.434628368379776475e-01 2.379683969183474801e-01 4.080552502041427942e-01 2.153760995440165971e-01 3.612686549144541459e-01 4.157579283518657576e-01 3.423110578761452416e-01 2.914029417906363051e-01 1.396719325031767767e-01 -3.421346112318701671e-02 1.766754827519321225e-01 2.327715069241094170e-01 2.256010515567083985e-01 2.456730812473892911e-01 4.521216523333464465e-01 4.914356285927965473e-01 3.515294010874185915e-01 2.783831889086059164e-01 2.873981919253196793e-01 1.888303355904099590e-01 9.998774968987333978e-02 8.163179708828351977e-01 5.679645136052613452e-01 1.917373221188540811e-01 7.140491137756157514e-01 4.345565459918248052e-01 1.986979086742621803e-01 3.527074986646425714e-01 3.705564895907969003e-01 5.566664542903367874e-01 4.011119362712634029e-01 7.840393993134284756e-01 3.299245645252426584e-01 5.605931962233512422e-01 3.281356130695058937e-01 4.823217429816963886e-01 1.805715614997325247e-01 5.540081011981783377e-01 2.596743673501293870e-01 2.043738724523223027e-01 4.367621104989893865e-01 2.557629285996654289e-01 4.174976227790239136e-01 -2.528664550793564558e-01 2.962430804357154557e-01 3.586974938218077114e-01 8.119689205983604552e-02 2.025943692328269208e-01 4.085397965328638747e-01 1.984735830208137486e-01 2.117587714547539690e-01 2.402292062707829245e-01 6.061315958955901806e-01 1.955676776069310563e-01 1.002740062166509460e-01 2.183021675344321011e-01 4.710137378867216285e-01 2.450008140450563587e-01 3.509859322681450067e-01 5.076964025473671427e-01 1.530275792298994020e-01 5.110021002431039960e-01 1.137629519835741121e-01 3.348947249810407811e-01 6.026176542097232414e-01 2.134967058183860900e-01 3.691119635800532706e-01 1.519951952451492616e-01 3.893706001699115404e-01 3.174532060934325273e-01 3.887885253292324705e-01 4.234335773129487279e-01 9.134872307435557559e-01 6.598889345960401442e-01 4.057424482080023154e-01 1.770919143060609713e-01 2.920430904375734826e-01 3.285669097305117248e-01 3.294594144990696805e-01 3.548159847555325541e-01 4.225748260361115172e-01 2.516913833958369651e-01 2.256069800362752176e-01 4.012489697593650817e-01 5.656295944369844619e-01 2.503700022548969173e-01 3.524956082992503070e-01 2.952168622422846056e-01 2.373557709348119715e-01 4.757711841367608940e-01 1.824598026124135686e-01 4.823168356635960663e-01 1.667473117806252958e-01 3.527031504494289038e-01 8.126202817680905355e-02 5.644127998068597662e-01 4.591680762851524378e-01 3.493745905703917742e-01 3.367972928302265245e-01 3.242153528751714475e-01 2.478774912675589803e-01 2.003365797126548387e-01 3.577736365190844481e-01 3.138444188107314403e-01 4.610368617238691513e-01 2.409685588692127567e-01 3.742180922041029589e-01 1.782812672936415765e-01 1.377663599440097641e-01 9.786297051653036760e-02 4.716436034489106532e-01 2.200204455701282313e-01 3.323750341559161825e-01 1.349853506869749253e-01 4.275397827216806945e-01 1.302961850612405215e-01 4.169502276868684021e-01 2.254790512733961805e-01 1.798522188178139913e-01 3.269625838162255604e-01 3.078354626711075070e-01 2.747938880469860123e-01 3.279727884307703789e-01 4.770214285055658365e-01 3.508786586565406651e-01 5.415926786112663649e-01 2.419644253677972756e-01 3.428388967798809972e-01 2.589480620272297529e-01 2.856971246722537217e-01 3.283952999140069551e-01 4.989192707874394728e-01 3.689924779488933382e-01 4.547723379408807887e-01 1.648371971082838172e-01 1.417259772354100278e-01 2.947099844104172917e-01 2.357572432956089870e-01 2.446566981534488150e-01 2.330287750250477075e-01 3.320932688993138981e-01 4.898452023267623190e-01 3.606820369728893638e-01 2.189196916493756362e-01 4.206695985074020427e-01 1.411285821176306854e-01 2.348571763465656659e-01 -3.760622894643006475e-02 1.767121109901097498e-01 1.864866520545263029e-01 3.519067681644401091e-01 1.565949589112847207e-01 3.999956295515403326e-01 2.557138329064514437e-01 1.639245470304899754e-01 3.524338138910820817e-01 4.426140517320504841e-01 2.565515654066530260e-01 4.295489454416951958e-01 7.752326568059402234e-01 1.918395353675350634e-01 3.130435722659967723e-01 2.063551498454785360e-01 6.709931558940809282e-01 8.933945030852896707e-02 2.456312311136912285e-01 5.782216035299256873e-01 1.942413006348147064e-01 3.983707170386310281e-01 4.060681145826379179e-01 2.384379367041447040e-01 1.846971978114311241e-01 4.768924529938090018e-01 2.238308592343116743e-01 2.575730847679125191e-01 1.256642605331990126e-01 3.397149456409920276e-01 2.027483228802111626e-01 2.422540215964090748e-01 3.177407530481559661e-01 8.535057230091069869e-01 4.572373164835425996e-01 3.668896268159187457e-01 2.174283623237442953e-01 3.352809465774271303e-01 4.061707310498263723e-01 1.988156148262021361e-01 6.604958111581709090e-01 2.091674056322858632e-01 2.586810707995823577e-01 3.048850795469206787e-01 2.113435738164071154e-01 2.945412874304338402e-01 7.038370996524463408e-01 1.981863426647123561e-01 3.885598194564181540e-01 3.315664227761203620e-01 2.203425792476991774e-01 -1.225671693477465851e-01 3.389513258133547424e-01 3.353273947415686962e-01 2.956839384241334301e-01 3.947950926027488094e-01 4.511725338152814402e-01 2.713932102470835162e-01 1.881945465302692355e-01 2.139679582185749496e-01 2.547458332858241192e-01 5.934918342357491383e-01 1.231509985852312639e-01 4.061490977909443245e-01 2.889808084158289603e-01 1.693200962399714626e-01 1.842659756206899146e-01 1.559723498925222884e-01 4.711893120036734217e-01 4.131454042737914278e-01 3.205244424854072349e-01 2.021281663356830904e-01 2.883853437027141808e-01 2.948522341242210132e-01 3.590542860593473051e-01 3.894833903169114819e-01 3.529061616306137239e-01 3.571201207832359614e-01 6.681113537455871665e-01 2.274313723819432198e-01 3.681709459590933875e-01 5.147375154015776388e-01 2.532228327605139384e-01 5.577342928866642069e-01 2.852033582737476536e-01 4.150971295255203586e-01 3.294608551271949182e-01 2.467666813975597506e-01 1.833025515344388623e-01 2.473830657302755753e-01 3.648681714760755312e-01 3.207014272693413659e-01 4.299389316815904749e-01 9.220677133032495476e-02 3.618934242532532153e-01 3.908623659332306488e-01 2.500694534998046947e-01 3.145990546267398713e-01 1.663223675200811158e-01 4.252439579692008920e-01 4.018121795699016729e-01 4.295361327169189281e-01 2.860276657404483558e-01 3.590107043601165060e-01 1.743970365320706151e-01 3.555671276151883831e-01 2.042451481375451294e-01 2.353658284774269305e-01 1.760005583891484093e-01 3.267786798789416025e-01 3.229562451107312882e-01 5.829548416814986922e-01 3.658423302978235370e-01 3.853535169208157640e-01 3.788611189517610001e-01 2.563760687807530303e-01 3.466297503037765182e-01 1.514910557338566832e-01 2.508302999863616378e-01 4.446284952780388267e-01 8.074669997836849689e-01 5.959329388700780328e-01 4.047015262177637851e-01 3.655813363404831762e-01 1.685321392480432223e-01 -3.092947160519088357e-02 5.719317366327345553e-01 8.039546522877571988e-02 4.820025213754206561e-01 2.975424523664855769e-01 3.231776318913830437e-01 8.997962667427827910e-02 4.391889872529759486e-01 2.172462861703934323e-01 2.414631473901920344e-01 4.430709838101165587e-01 3.936155598473192185e-01 1.205060845878733744e-01 2.360148462221900445e-01 4.010502165364187022e-01 1.708201864771581313e-01 1.967302204392922249e-01 1.481797970909894957e-01 4.876529738264707703e-01 3.498168704889508263e-01 4.415450801954534654e-01 2.101316976620637433e-01 2.708259909367143337e-01 3.946665872901462535e-01 3.319915069586727441e-01 6.961105719869351560e-01 5.179223598480575674e-01 2.401171448061063529e-01 1.298182636299429760e-01 4.438633243209437751e-01 6.193526955065635775e-01 4.164107544586386211e-01 4.088649113736551044e-01 2.291562152028632227e-01 3.769110217655224915e-01 3.899790284060031809e-01 5.366497115938386742e-01 2.781603831481334055e-01 5.877371743625303679e-01 5.539940732561490222e-01 5.813264795389727624e-01 2.352536296066318755e-01 2.672737473565121036e-01 4.407352113804563487e-01 2.543870263411349697e-01 2.309940659243920891e-01 3.863637963368091732e-01 7.623031174777565866e-01 4.641418300157624799e-01 2.798286465981050242e-01 -5.303232496763143899e-02 3.785437726995155572e-01 3.077399530741331546e-01 2.433300294358105020e-01 3.321046479703113619e-01 4.489563620529111176e-01 1.162874069748681904e+00 2.528252145920077965e-01 3.697731635586478660e-01 2.239483740758601016e-01 5.087029039489721072e-01 1.918246079775371982e-01 5.542600795347993881e-01 2.346724244749793797e-01 2.580473359314510162e-01 1.187481308618316689e-01 3.175506433232158088e-01 3.292477658113739380e-01 2.665150405719032278e-01 3.556276728378975349e-01 4.902996054223081046e-01 2.310056648452700756e-01 5.012045162437175350e-01 2.198112157830109936e-01 1.786101750744819583e-01 3.403365256575625608e-01 2.209886376661529539e-01 4.564447971705476448e-01 1.141329020544503692e-01 5.737242963226663051e-01 3.310648983124906408e-01 5.632561174500096968e-01 3.062534164777730439e-01 1.916723737126062588e-01 3.330910158985460612e-01 1.357409839320666833e-01 4.134006068250073440e-01 1.802122921623094953e-01 3.269894080050903540e-01 4.552708865670638261e-01 3.446912206195520412e-01 3.779625552252241505e-01 6.317901275382951098e-01 5.966235591202462274e-01 5.385703275217679220e-01 2.943862869212807709e-01 2.523826205437558201e-01 3.404044517226338940e-01 4.073632366585684395e-01 4.867455721359874588e-01 1.708069910168603656e-01 6.144902835698076160e-01 4.099101519324221954e-01 1.738020471490813179e-01 4.199670172204719165e-01 4.537112159996468108e-01 4.099858308370585291e-01 1.251217769055870122e-01 2.860286597569370315e-01 3.171228749584997786e-01 6.174638334119890715e-01 6.152811579017907206e-01 2.196344260356113409e-01 3.220827838831610279e-01 3.832303697686825217e-01 5.546437049293899690e-01 1.636902496593393153e-01 2.277363946479908918e-01 7.893795564828565148e-01 4.635164893624050819e-01 2.885629558394384730e-01 5.208845011601965780e-01 5.519023106696749892e-01 2.250393233715612951e-01 1.940142077251607589e-01 1.068341913377253150e-01 4.755256082486312152e-01 1.283035366336946481e-01 2.057619368128484894e-01 3.119625660082192553e-01 3.005277866380424712e-01 4.941274839725338097e-01 3.598071162535347867e-01 2.206164520465563328e-01 2.399659941252139106e-01 4.189512683673228821e-01 1.422921006657702492e-01 3.267600168894091439e-01 3.649064137395043872e-01 2.493552451982168350e-01 3.391021379998733210e-01 4.658277084856194961e-01 4.213124565804946542e-01 2.866614260009328063e-01 4.365982169483118014e-01 1.049640154048177010e-01 2.834100377508548263e-01 2.761541335764263749e-01 3.063884746248390911e-01 -3.096499307969224901e-02 2.021426250404942948e-01 5.834862049785556337e-01 1.589109932750147891e-01 4.122537383697135738e-01 3.741520053741851370e-01 2.385734107284633865e-01 5.796421937090485699e-01 3.318296181187747607e-01 3.062189623483959622e-01 1.721296597413015661e-01 3.523974433790613148e-01 5.434819991662607208e-01 1.998331328725839739e-01 5.519287851999479244e-01 4.610853154391634234e-01 5.225703746637009317e-01 5.334429787536691947e-01 1.936065132397288835e-01 4.098829065602558330e-01 2.165657977157593450e-01 3.109491476266157406e-01 4.869779894420389610e-01 3.838283794693211348e-01 4.926234643529596724e-01 4.881379685522801992e-01 4.189979093857800763e-01 4.348986429125147879e-01 5.375489031123379391e-01 2.433209505873605849e-01 2.710127401596764685e-01 1.670621376138683445e-01 5.265237784757914596e-01 4.266924433202916589e-01 1.085845052014065004e-01 5.242289647349593906e-01 4.143500343854498169e-01 2.121973075479104409e-01 2.868541517538005792e-01 1.685407760350585704e-01 4.238301238297594864e-01 4.887402976683006273e-01 3.416658605173665819e-01 4.303207820187822108e-01 4.575064324149025197e-01 2.133340087848978328e-01 5.461106025653066354e-01 6.531121770997287967e-01 2.914366781612329760e-01 5.222393533245508479e-01 4.843341338948903285e-01 3.846683568496587213e-01 4.544039761934755006e-01 4.137773012767524961e-01 -1.436625243943581154e-01 3.961537117903617400e-01 2.872244268326653582e-01 3.130476260518548770e-01 1.863965039433423954e-01 4.185617619575054960e-01 3.573085650731968599e-01 1.863992507089164974e-01 1.955104301321739513e-01 3.100287502388709981e-02 6.472005927265058745e-01 3.566689756378877973e-01 2.451881323982547656e-01 1.848057277685484223e-01 3.429441761659290933e-01 3.187270369978705276e-01 4.266085098043959078e-01 2.026167377686078908e-01 2.165273528145803539e-01 2.480501751767860696e-01 5.436079444593815424e-01 2.045396798737328936e-01 1.876180805585931921e-01 2.187300734939867652e-01 4.296429629192743960e-01 3.580720866858655427e-01 5.181193188499833013e-02 5.329980233086644148e-01 -3.016139267839434979e-02 1.660748987899864915e-01 2.948246849991846830e-01 3.366012805490186111e-01 2.812870874425357215e-01 3.587807779822469456e-01 4.399063868730763716e-01 3.194102490311365727e-01 4.064610478878307731e-01 5.662671685075792993e-01 1.387532918330407483e-01 2.491292805041211977e-01 2.946124867368666855e-01 7.059885686920210901e-01 3.461299854185995173e-02 1.654919505378416034e-01 2.971011206818729988e-01 2.088044305043581517e-01 4.451048531162768995e-01 1.992226020225871252e-01 3.107560590876801143e-01 2.167299629697367891e-01 1.487798461103579939e-01 2.307352717971298262e-01 3.849441211178259437e-01 2.532848746313902666e-01 4.072763180828928853e-01 2.298126579539712111e-01 2.273335091127250962e-01 5.333911921633216480e-01 5.413648665774530855e-01 2.885163332342131071e-01 1.269831571879080911e-01 3.751943562286896849e-01 2.261916068015921155e-01 5.842384634759127948e-01 2.071928063788277541e-01 1.652473311680751067e-01 3.083321723531184944e-01 9.370826007076971109e-02 1.455876533690343422e-01 1.585701603829647865e-01 1.719901108374131127e-01 3.077014353495428622e-01 2.349091979014588105e-01 3.030960112403136009e-01 3.521315690806545717e-01 2.826596462044221880e-01 2.080935934999388337e-01 5.093068553688340216e-01 4.725927393712936464e-02 1.913482928261487359e-01 3.115766739271634833e-01 5.218114531709829862e-01 2.595737009227150338e-01 2.374997526430888684e-01 4.167156649963317250e-01 3.285749455869222402e-01 3.722828074422750433e-01 2.849887044138199599e-01 9.122912867661625569e-02 1.464159306502779145e-01 2.338426282407795043e-01 2.731650021085556546e-01 5.955169008512939399e-01 2.165532692056899577e-01 2.670085443996867980e-01 1.906286139503095001e-01 4.232440278506146569e-01 2.586163669463417136e-01 6.219767771675606127e-01 2.219842320404268321e-01 1.786088139278376730e-01 -3.370622844687432007e-02 5.098577355810789413e-01 -6.131781462674723571e-02 2.419086572726882878e-01 1.877334708258899809e-01 7.927593103358958615e-01 3.427248686212465145e-01 2.614507923491942165e-01 9.656198653024716805e-02 2.450731449233103376e-01 3.876728839255747516e-01 3.685740564202433234e-01 2.698188193331247930e-01 7.352128938935038605e-01 1.100370769950131944e-01 5.713073524685228222e-01 2.981315611438617452e-01 3.851299841176114569e-01 2.790636383329569981e-01 3.045023226611078826e-01 3.013357612975369193e-01 3.210651621655529198e-01 -5.428211080433698044e-02 3.566241693106348976e-01 4.482780585713612709e-01 3.070585141038577603e-01 6.238699555224229698e-01 1.229537567535885501e-01 1.796619271441386445e-01 2.966768527591057136e-01 3.040625036700248529e-01 4.198604876042963951e-01 6.090157033096375017e-01 5.140611381110602451e-01 6.017489779652009929e-01 4.515882991811963620e-01 6.591597578704266880e-02 9.038838085376710296e-02 3.024505059206603619e-01 5.482592070829355180e-01 4.244986593355406512e-01 -2.231053550048045508e-03 5.787422941500039997e-01 1.667846989080601361e-01 5.378569520543692306e-01 5.647803205517334391e-01 3.788064164537559009e-01 1.621568233658194913e-01 4.089793367208471864e-01 4.700167797157064342e-01 4.259011732062845113e-01 1.913326289973156236e-01 4.958913570375784730e-01 2.994702034592364726e-01 5.928033758281117116e-01 1.453425827103842494e-01 5.377380262042379400e-01 5.714170709217682997e-01 2.203127165187765968e-01 5.024803990314126168e-01 1.102435140909392430e-01 2.025799682808724356e-01 6.151674214754621062e-01 4.043295873501620008e-01 2.948649840471944117e-01 2.130252225855429060e-01 3.767360062498710249e-01 3.008982179236454613e-01 1.998838923570360748e-01 3.373066547140979310e-01 2.128762827410355385e-01 9.984588442267749997e-02 3.068395668013863542e-01 2.286670602465505908e-01 3.454650568181421022e-01 5.621780474479010081e-01 5.531703245486596643e-01 -1.501282090353015519e-01 2.463685794153889219e-01 5.161227277571924787e-01 2.355902705828043509e-01 3.354514204906990926e-01 2.384467940788681517e-01 5.454925391127858347e-01 2.497448672707207606e-01 4.447860858060153078e-01 3.656222577297398857e-01 6.451184362582012000e-01 4.229734106133378191e-01 5.070490796563831282e-01 3.254434576206222118e-01 7.083109694729046169e-01 2.758298184756995397e-01 4.824601402957000573e-01 3.760996098554301170e-01 8.730992667261716633e-02 3.911170502096865675e-01 5.774325093314018886e-01 3.913600745100325184e-01 1.973200212596282199e-01 1.031074864755225917e+00 2.106136075619815529e-01 7.398171643908995065e-01 4.133564626781094375e-01 1.640330780758745277e-01 2.928864213476458644e-01 -4.781206446136820887e-02 3.006441538651074552e-01 4.321153012305103402e-01 2.499704197378491699e-01 7.747286737256331435e-02 4.094274725585478336e-01 1.595856502077310779e-01 4.858149714879118619e-01 5.782395785220728612e-01 2.767478050092222475e-01 3.178185146720693410e-01 1.907023597636907652e-01 3.084946782421411626e-01 6.768809007064646721e-01 2.752194589083387655e-01 3.975897761083615478e-01 6.256088757512543452e-01 9.191397657233437712e-01 5.193099808260512873e-01 3.301291420183360970e-01 4.184038375186105441e-01 3.437923314441491129e-01 1.876397534994111993e-01 4.388995727340443409e-01 3.832413473613200949e-01 1.392765662869805965e-01 4.048351627945976361e-01 3.111877097325645991e-01 3.349414124162990447e-01 3.964110357679828667e-01 3.003631870352876376e-01 7.240170456286705303e-01 3.675119076389705697e-01 4.313104276976105211e-01 1.295721168071395368e-01 5.703104973351287299e-01 1.796098456050003733e-01 3.287879658203678446e-01 3.258677141477619443e-01 4.540441762942464266e-01 1.424051141870563697e-01 3.302621821613342945e-01 4.042449469338862400e-01 4.234737886000061735e-02 5.598244192545962505e-01 -3.697734566114263544e-02 3.115897636590148068e-01 3.032765181903585017e-01 -3.259741067228105749e-02 1.788997197455159949e-01 3.796169658808139502e-01 8.007764879764636134e-01 4.506485843249379286e-01 1.030317327368379665e-01 1.151173216900360785e-01 2.110991025677151356e-01 1.383531351288525002e-01 4.195130928620187660e-01 4.186101453894934821e-01 2.590040701222164898e-01 2.757491551001862717e-01 3.390666744709278646e-01 2.927009328108169939e-01 1.731874178473731263e-01 1.802626961382998161e-01 3.369217979173981803e-01 1.875803584254640555e-01 2.196177905073568581e-01 6.134180811760074903e-01 2.277212786829068136e-01 3.187887029538956085e-01 2.010960999945154981e-01 2.432169841698055279e-01 2.882962359292378096e-01 2.530769999372637358e-01 4.264687343775790396e-01 9.717016474922957059e-02 2.852155700859952958e-01 3.476054022506787078e-01 2.492197020834510113e-01 2.525268666443025722e-01 3.201377422537348139e-01 2.737240235504145858e-01 2.563158556857842996e-01 3.242891630953863569e-01 -1.295462899463473150e-01 4.292571163381353472e-01 2.677593921095535734e-01 2.175666506558968649e-01 5.506674179778201506e-01 2.767515358796117653e-01 4.745843415614672267e-01 3.278127803736765600e-01 1.532202562252678035e-01 3.102681161517466535e-01 2.133982424969076419e-01 5.731781589208253536e-01 3.549865240635767805e-01 1.145703847093955119e-01 3.828846997017762988e-01 2.904410207864316362e-01 4.336799945539837609e-01 5.137466731331414849e-01 1.887184385282694166e-01 2.367602996823165995e-01 2.368256865037778880e-01 5.906496235846248055e-01 5.319076498294634803e-01 3.179283048776255782e-01 4.676837301133787150e-01 1.639773239842270414e-01 1.830870531602499796e-01 4.232950821434542377e-01 2.534830392672802191e-01 3.863665175519486183e-01 6.296816379731353663e-01 3.625117248564606598e-01 4.407658165036423270e-01 7.387632860600774620e-01 4.260190939750714278e-01 1.880373950928060367e-01 5.155657752756042100e-01 2.612084053629928349e-01 1.367104455293315368e-01 5.579087920834808756e-01 2.800419762663750589e-01 4.544750568179551919e-01 3.158883433645200967e-01 5.693893736099084890e-01 2.531250430021714237e-01 5.398218679175101897e-01 2.745148258363769855e-01 3.952525511059548080e-01 3.067446338754962198e-01 2.506557045699082664e-01 2.697055293517678365e-01 2.393041958901562793e-01 3.168929171117724763e-01 4.933152565978389248e-01 2.977935922726260287e-01 1.408534211275878079e-01 3.032014755657996830e-01 3.314425852418594332e-01 2.519610185229339550e-01 1.939327049855705809e-01 9.555373812986545090e-02 1.969524075245203676e-01 7.933387253132195838e-02 -6.251965450755392339e-02 -7.803609309684134132e-02 2.699498115900382800e-01 3.281313369904523825e-01 3.148269397654530621e-01 2.337071187071160239e-01 4.436720903869399990e-01 1.813165510589556106e-01 4.876647952954158427e-01 2.080012005857838631e-01 4.563556471665037861e-01 4.921647559140183148e-01 4.049027151767745636e-01 4.640363555230351267e-01 2.318521388158956142e-01 6.379259133522197089e-02 2.190002867255884667e-01 4.874449756159719982e-01 3.832709288016076243e-01 2.952586207513832051e-01 5.438731835874932585e-01 3.236035116587459015e-01 7.096881997812261034e-01 3.513550609083608833e-01 2.822061206477428641e-01 2.780745147637162518e-01 4.233726140429894258e-01 4.775646951467251711e-01 2.921268568402979326e-01 2.050303716636108220e-01 1.864482019911406496e-01 2.962622834760395563e-01 3.786468656903707597e-01 3.957159629246689292e-01 2.730174841622670101e-01 2.884000243126934038e-01 8.855852249486133587e-01 4.985513594547228422e-01 3.558160542085602174e-01 3.677056848295592317e-01 3.477778922558059094e-01 5.539838294001810937e-01 1.156901788136792675e-01 6.383738506664826673e-01 2.195119264858931274e-01 3.090571798713881435e-01 3.287297778983315766e-01 2.697767902390069139e-01 4.436380344554322619e-01 3.051371426240621076e-01 2.150096048903833434e-01 5.769006385471016074e-01 4.032815378084251279e-01 3.362359423898624300e-01 2.244185450122131442e-01 3.288043300913727762e-01 1.905825178102418249e-01 4.226068617806504335e-01 2.073966564230431686e-01 5.232741352422749515e-01 2.517929804647565106e-01 4.237483562882857768e-01 1.539420290766599919e-01 3.780395300097438849e-01 3.142513721945192628e-01 2.448589636947531289e-01 5.472759822762895965e-01 3.611226386286716661e-01 3.125651758049343698e-01 2.543168108462054988e-01 2.838312983276125578e-01 1.062901388798422886e-01 3.518388098717082357e-01 1.771058798465787731e-01 2.501986349458320547e-01 2.574450635630967099e-01 1.754634924746483193e-01 2.695352184209696134e-01 4.685460925362576745e-01 1.960866752021388493e-01 2.930297530829193420e-01 5.030290343258911889e-01 4.980373937763715730e-01 7.521667050052656123e-01 1.853253287708298558e-01 3.606195400458318545e-01 3.287718770229162146e-01 2.533432577469056923e-01 5.181331705359184525e-01 3.362627818926284817e-01 5.965568163829857440e-01 6.086013318412710760e-01 3.654046924336853408e-01 2.950186482207755034e-01 1.809338549479662106e-01 2.070134840716377767e-01 2.836723778399345974e-01 6.061722740975028501e-02 3.849395947473226443e-01 1.985777451997137177e-01 2.337129896968690446e-01 3.416061870526618804e-01 3.873933803456566238e-01 5.525604299143083153e-01 1.211814652962743821e-01 3.475341869881845014e-01 2.057963239079754203e-01 3.148276386804695903e-01 2.592270942215009200e-01 2.404446464604461653e-01 2.578919331904216961e-01 1.515982628248195851e-01 3.159629185153107755e-01 1.751741193887710324e-01 5.771227480410061617e-01 2.105128040946908641e-01 2.554525828842315605e-01 1.725089935529808827e-01 6.645506323271774818e-01 4.697499549889698756e-01 2.318042354261820037e-01 6.137313771762364922e-01 5.052342513563417015e-01 2.298538477759279886e-01 -3.451456361733562517e-02 4.480469935341488963e-01 2.600579326618230880e-01 5.635595482123676447e-01 5.172445290401697093e-01 2.633340896248341778e-01 3.591574209252144101e-01 2.869806987927745467e-01 3.263891987366491776e-01 3.458500461541120785e-01 4.077242726621079782e-01 3.635650949863702408e-01 4.996446567871544175e-01 1.659821084739974140e-01 4.540256445447425904e-01 3.044318998718154035e-01 2.252034711444821369e-01 2.841587694070994985e-01 4.817079600200031564e-01 3.145642687990175546e-01 2.285646056062091702e-01 3.065636891053031832e-01 4.114546067615378888e-01 2.766768365802363405e-01 2.102655030465712116e-01 3.534522702485105583e-01 5.935074432014744161e-01 1.957153755913623172e-01 5.694076882728040800e-01 5.595113346552125222e-01 5.090631424741332012e-01 9.559894366782373254e-02 5.638702282865892812e-01 3.488922233898392733e-01 2.303451866035857165e-01 -3.060448642855817525e-02 4.169504969423201146e-01 1.482049729815457795e-01 2.762705745146831759e-01 5.263459337705285179e-01 2.128840267222358307e-01 3.834713054835674484e-01 3.833087831089301289e-01 1.507588031877844514e-01 1.995104766522217687e-01 4.095692237060575280e-01 2.472815174932065929e-01 1.979234060669341488e-01 5.126897305241868708e-01 1.873285258561168121e-01 3.644245773924694731e-01 4.001565743259334340e-01 5.164178840191766540e-01 5.001073596508831542e-01 1.174656125993749356e-01 3.453585587826637493e-01 3.382916323089375510e-01 6.166526673652015234e-01 2.876663655187599034e-01 9.293184125445463906e-02 4.824442795169261444e-01 2.299445732048184254e-01 2.417963526411313069e-01 1.761137557697907141e-01 7.688720833631919049e-01 5.253797981160914787e-01 2.733220456843810098e-01 7.773914760650768585e-02 2.741891889434100449e-01 3.257769653631612528e-01 2.087035738981626309e-01 3.297367531228587723e-01 1.941920077273948664e-01 5.215234329369877742e-01 2.798201282477634777e-01 6.931040646699671015e-02 3.034948778478678832e-01 2.659638949648410744e-01 1.466561054002113451e-01 3.820025311778181276e-01 3.472561167974959062e-01 1.721911593551226360e-01 3.208666345213373461e-01 4.636498554353352120e-01 9.756004365367516584e-01 1.940157347821127587e-01 2.786949172992763124e-01 3.026431341375541706e-01 1.838652071870114924e-01 3.214147518010577187e-01 1.690156998395764276e-01 2.177577209570813466e-01 9.174778161235508378e-02 2.042106298856083413e-01 4.251255311674526638e-01 2.137098206170549020e-01 2.742977254187053404e-01 2.790109031498673176e-01 3.473166679119685796e-01 3.521172411986412953e-01 3.157973457598473033e-01 2.306086828397724275e-01 2.486370560816340003e-01 1.810176368350084886e-01 3.598877083771299112e-01 2.582659193708991552e-01 5.120509370431136631e-02 2.539083113940137082e-01 2.728332936113133655e-01 3.033010517162324504e-01 4.897582386301451152e-01 1.980582502030188152e-01 4.931213262404980924e-01 2.577172278813577577e-01 3.299287540760644788e-01 5.341749964488258229e-01 1.893748889646360567e-01 4.959537852752191611e-01 5.623131836593415755e-01 2.746485605132420460e-01 6.285490500832793259e-01 4.238562355275234950e-01 2.421905214584398891e-01 3.664757484865504011e-01 9.714049908535571376e-02 4.921891139014178407e-01 -9.940388253863829959e-02 3.742629856284906964e-01 2.362329744466649117e-01 3.543686390128755193e-01 2.792414508290335107e-01 3.278034804609433195e-01 4.243300745251872286e-01 3.291485263029017005e-01 3.905664409920177604e-01 2.547409800674813596e-01 2.105671985581238914e-01 3.671063263671783261e-01 5.183044730439405612e-01 2.368338254810282706e-01 -3.361637333227918134e-03 3.365537662085671400e-01 2.915018850183628274e-01 6.147332797302738072e-01 4.716988938476447402e-01 2.127772404436996112e-01 1.986084932722178564e-01 1.332303763618938319e-01 -3.959686313851307204e-02 2.065877143247121239e-01 4.072404270578431351e-01 7.031213807455287679e-01 2.533143097982133440e-01 3.621752506265920601e-01 4.680132103998175808e-01 -3.750619662187659742e-02 3.099755882406611818e-01 2.632636390690095141e-01 2.761822362593875368e-01 -3.635179699298873857e-02 2.635268738994795967e-01 3.702637166780959888e-01 1.638024714673633753e-01 2.164687652153247654e-01 3.555330693984615209e-01 2.524408244848359573e-01 2.938464276820695886e-01 4.492583486764374356e-01 2.589900677167520371e-01 4.603469019507997473e-01 5.477920860634526434e-01 1.881008367899426048e-01 3.822884826359995714e-01 2.426167271547114979e-01 3.510267176039292281e-01 4.353445617301758830e-01 2.137839738600746387e-01 2.979387028142923555e-01 4.521366635621575369e-01 5.636634982323016629e-01 4.266883084897585832e-01 5.104346938001071976e-01 4.605575501688008444e-01 3.288164176799170946e-01 4.531796774768963587e-01 2.674012768093803061e-01 6.025974683672643550e-01 4.289585263215371924e-01 2.977756143092733510e-01 3.673387765530833349e-01 1.983522734432767720e-01 4.694444590243165294e-01 2.984827524126671960e-01 5.045175935435395331e-01 7.396697832493259739e-02 1.910409086356139596e-01 3.046958080659010193e-01 5.736062985416197080e-01 2.878083164690110607e-01 1.437050748469914652e-01 3.017398315287209698e-01 4.449609112676853329e-01 8.110204609037054979e-01 6.768725523551211154e-02 3.465611907756738219e-01 5.298443161841532856e-01 5.773051457308611134e-01 4.410784619307150933e-01 3.550867131825725664e-01 3.467353412238480814e-01 8.023613394325934678e-02 1.359876610643482309e-01 8.890633047246865317e-02 7.547731353650419805e-01 3.263136888895701304e-01 1.331147675915644868e-01 3.064589439160272377e-01 1.054362462060680627e-01 3.382150062520281608e-01 4.100681361380225098e-01 2.965016898151020541e-01 3.605071176758087859e-01 4.144665326808762984e-01 2.162167488626778322e-01 2.660620686478125663e-01 3.146962748142527744e-01 5.809455366305655843e-01 4.990980412228509522e-01 1.263056188211635344e-01 2.289160816364983475e-01 3.306492771191074098e-01 3.801256745702517037e-01 2.590207690068950797e-01 8.042295287160072803e-01 1.509400918123446900e-01 6.316906045043424456e-01 3.732550718434026749e-01 4.202519016333781110e-01 6.276052320786789096e-01 4.539535037071118495e-01 1.409705440241850738e-01 2.217994082853351756e-01 5.370421132003002640e-01 1.963325190127989117e-01 3.354924224422006773e-01 2.875644124409291180e-01 2.630891482891684063e-01 2.143883258794687663e-01 1.408453955166351079e-01 3.302154269010770804e-01 3.410918414671755272e-01 4.306372618914906525e-01 2.550484989862980001e-01 2.331920800936586602e-01 4.548365326434122835e-01 3.701355980486482622e-01 4.486201850393740642e-01 3.106959383451908252e-01 9.897285263559751911e-02 6.423271801305645567e-01 2.876553494369318287e-01 4.554073490126029355e-01 5.295094903469816927e-01 4.283222245889533042e-01 1.400176925663458860e-01 1.806817576978119178e-01 2.970504703909568889e-01 4.448012720033034384e-01 3.377233672738384485e-01 2.839249790506528370e-01 4.021908530081645949e-01 1.702379422128501574e-01 2.696754784267909599e-01 2.732475833129797138e-01 1.122867580075990190e-01 3.104793233524674179e-01 1.410881060846804758e-01 3.375943175444149347e-01 4.863895884084854515e-01 2.669635842638058421e-01 5.806914896542707538e-01 5.395443551685161765e-01 2.866852512466948610e-01 2.428353398643707806e-01 2.877093838111477453e-01 2.072661367100181451e-01 5.145148813477362637e-02 1.992299997273221379e-01 5.957443745264754398e-01 2.509785780055153737e-01 2.309054997440398438e-01 1.824289720771616885e-01 2.800081267723726342e-01 2.328257880852788730e-01 2.811549442046157310e-01 4.947427938978989914e-01 3.992124686868692152e-01 4.064281290557687498e-01 4.788011289991231934e-01 4.105045887257006143e-01 5.798556343018503867e-01 5.574837212323018321e-01 5.787274963195159216e-01 2.280589303815645508e-01 2.295518879400049173e-01 6.617217683051421773e-01 1.763148059421268954e-01 1.008988396278596156e-01 3.225800310527802139e-01 1.649257224366351693e-01 2.519943344115631589e-01 1.908304052145126661e-01 5.406910085699223600e-01 5.086073237683876869e-01 2.327647831046419924e-01 7.166436004088154732e-01 5.257785856134660207e-01 4.474542862794237408e-01 1.218758171007152669e-01 4.431983192028496887e-01 6.151824996198911322e-01 4.507711488101335817e-01 3.961838321522463957e-01 3.785222886556880439e-01 4.988876530635479867e-01 6.512166236936991481e-01 7.049371429909569997e-01 2.586958551988800536e-01 3.790990228688428942e-01 3.823180643358909947e-01 4.661520723921057652e-01 6.211229417077106518e-01 4.470314938994306431e-01 3.522911085350415306e-01 1.412747829540421662e-01 2.297813875788392579e-01 3.111669542188337800e-01 2.349475722705847147e-01 4.414384574034784237e-01 1.718947323602719734e-01 2.081501617235801405e-01 3.305447834936217077e-01 4.337330640203163057e-01 3.249466456710479179e-01 9.283468423214458198e-02 2.755864487897383697e-01 4.727229724740027450e-01 2.225933004058902043e-01 8.195600789267700748e-01 5.292066028297313096e-01 2.751184875588705836e-01 2.811652022762132219e-01 -1.926201428801732618e-02 1.657165884424216529e-01 1.514586256639063322e-01 2.238917633939081497e-01 2.093391804988300464e-01 3.985219474555492525e-01 5.032270344868265965e-01 4.244677155319322992e-01 2.245388861895776245e-01 3.044160853132780176e-01 2.894447872513978837e-01 4.066438760546020603e-01 6.452653109682842114e-01 6.176115025176613926e-01 1.536449795732437451e-01 5.749586309270853235e-01 4.939160988656112750e-01 5.580000283576964648e-01 8.062656584489786837e-01 3.013328083777651045e-01 8.477257631113843672e-02 2.924786301318249571e-01 3.289347357114706938e-01 -3.757680283973741098e-02 1.964759942328555553e-01 2.453865157534096397e-01 3.498529099033476086e-01 2.895818715152245204e-01 5.272138599706863715e-01 1.407201415199779149e-01 4.190289801583162443e-01 2.368211494201091227e-01 4.902205730961668451e-01 2.442879346189101852e-01 3.022669929662811228e-01 2.285856954968039645e-01 3.688760601673948258e-01 3.726552570378771634e-01 3.385874975008391630e-01 1.231162043745825940e-01 4.105222577481981716e-01 2.444535102015947814e-01 3.459739620897721579e-01 5.746205251124365532e-01 2.805744081423995340e-01 2.185777466000899949e-01 3.646067101718131198e-01 2.584225579430494690e-01 3.197785366972993870e-01 6.017105914120293164e-01 3.179372499131432050e-01 3.788886313842567688e-01 4.156155652571555947e-01 4.464563897690254635e-01 1.730957424537677980e-01 4.117330725455872198e-01 5.241836048905952339e-01 3.552136807089141257e-01 3.166669062950404623e-01 4.428367561788491003e-01 4.465739633748171400e-01 7.928966773680485858e-01 2.839616866344272239e-01 4.295287333272312935e-01 3.120118439939574273e-01 5.419847562870927504e-01 3.730497062713880041e-01 2.071025392698970791e-01 6.990083381413114694e-01 2.773576328100944011e-01 1.291597142188720682e-01 2.314594174255830694e-01 1.635589490347229003e-01 4.438275699462224111e-01 4.548634912706006617e-01 5.636510749768604001e-01 3.928394471831779811e-01 2.760115564722127601e-01 1.282407999248675878e-01 3.870483813010991980e-01 2.069207906146175446e-01 4.312351707956736391e-01 3.372311588604475219e-01 8.376202198688247336e-01 5.769291156037752444e-01 2.582280806975632004e-01 4.945956012417127567e-01 8.750648183934117696e-02 3.650556806595091075e-01 3.462231111910227810e-01 2.421817190999036029e-01 6.444176373075833908e-01 4.220131001134745929e-01 2.197841433288090229e-01 3.846609792029767050e-01 3.917063657646053798e-01 3.832482516131108241e-01 6.929978055778178714e-01 1.989065004829626560e-01 2.062086256644022342e-01 3.130573405173322499e-01 2.819689356905996647e-01 3.597978077797847618e-01 2.448961813576602253e-01 2.112098215176274607e-01 1.552952433534642296e-01 3.381771475374080183e-01 2.719323236623267803e-01 4.198110989080987565e-01 2.387993465943054616e-01 3.818066103431760894e-01 1.332397816724153472e-01 1.456616268932862113e-01 4.008799679825187923e-01 5.802678520698805187e-01 2.745012837387434956e-01 3.625844542134473159e-01 5.699235515634200056e-01 1.523217486716816893e-01 4.159484851694514873e-01 2.015150344392964143e-01 1.911838754835457621e-01 1.689682971857564553e-01 3.347794357020461575e-01 1.877766554932804866e-01 9.846914049666111168e-02 3.480416898220823896e-01 2.106287985000676599e-01 6.804440450273432361e-01 3.315199284638197241e-01 2.335775426482769035e-01 7.353892549373313159e-01 5.475206977109792206e-01 4.052014406219086595e-01 2.736768006632246397e-01 2.980661888259987791e-01 3.690705257355944013e-01 5.459359574302311557e-01 -1.997196495560160656e-02 5.100392433704996620e-01 3.885677933578222110e-01 3.358169216743362995e-01 2.219724534744216271e-01 3.997065551210994272e-01 3.966241219174548860e-01 2.548956711045775592e-01 3.199486357256660085e-01 4.660828809264216943e-01 3.414598087733224929e-01 1.429562727420261581e-01 3.813217259445309537e-01 1.985994806882445118e-01 3.260110107088962650e-01 3.002949557691181326e-01 1.657358799430426188e-01 2.196530098381117568e-01 2.568841312782410569e-01 5.520335102169156016e-01 6.138521466000952387e-01 5.070188262609462981e-01 2.543364775605709838e-01 4.669208910202087282e-01 3.389193201983857762e-01 1.877333779414698256e-01 4.037681498415963688e-01 3.883686690962235843e-01 2.891539729707801598e-01 3.321739929521640988e-01 3.579915029303037954e-01 3.514090860576288833e-01 2.553008158555485352e-01 5.088661666864027211e-01 3.537603280843768516e-01 2.209606336230081070e-01 3.288380089873612633e-01 1.946079220595748893e-01 1.797187823358399328e-01 1.141027686911854744e+00 3.963861291188379710e-01 1.880782754425922576e-01 4.815008861602336765e-01 5.410073743441330407e-01 4.756495124395314633e-01 1.060475656493053975e-02 4.618006861501271487e-01 3.724618932275802763e-01 2.105331469158500113e-01 2.954380827626437167e-01 4.049586711830102104e-01 3.506932597043714850e-01 5.456657526406729630e-01 2.948541690938100146e-01 3.196964689362289391e-01 2.676326867812122146e-01 2.275318262220480392e-01 3.572133706528006769e-01 1.824310950236167628e-01 1.378474554330750834e-01 2.790731100384391539e-01 4.194006519618938000e-01 2.632124978971432938e-01 2.054481117421005365e-01 2.252801033616265158e-01 3.300051091381988044e-01 1.239298427886410536e-01 3.974276993758394383e-01 1.475746080603812516e-01 4.313832634805407906e-01 4.089367014173603820e-01 2.087705246905784406e-01 3.522121932377331177e-01 4.408758059928459261e-01 3.343019317377411426e-01 5.745644608727786817e-01 3.776288498648909808e-01 2.182891832449058711e-01 5.725930742582931998e-01 3.205469922858128484e-01 2.919017059430757399e-01 3.900175975706474674e-01 3.429040652128492184e-01 3.078999456418500813e-01 1.969192784161464260e-01 9.869818153741505284e-02 1.309368086774611584e-01 1.302175879290530247e-01 3.710722041001304206e-01 2.692451000480673429e-01 2.888524026762979702e-01 3.827224701922204986e-01 5.270068858275180901e-01 2.015838647926671001e-01 3.363085650119614911e-01 4.241542854381350480e-01 7.704059103280087584e-01 3.239092587115806054e-01 4.203991173149006499e-01 1.674531379180166368e-01 1.331152350127524642e-01 3.667232409622442901e-01 4.503671168104688149e-01 3.641023055509435835e-01 6.619698611493731732e-01 3.907183637155071665e-01 1.958789652247219237e-01 6.045425863263176325e-02 3.246335801338773308e-01 3.149466361098802736e-01 1.462798309251240880e-01 3.937424114447480861e-01 2.483909816035065887e-01 7.267038399317016228e-01 2.306376030495584928e-01 1.698981550536871055e-02 4.956276809840574060e-01 2.272705651926116843e-01 4.373488727828771516e-01 3.075611208153077314e-01 4.572183595503247489e-01 2.742978395182831264e-01 1.490526295826839487e-01 2.308728391032843774e-01 2.128459250884588982e-01 3.773840650047191048e-01 7.968450433918405906e-02 5.583314460362203135e-01 5.451764958118587856e-01 2.058558357826996144e-01 4.255314117577313482e-01 2.481816346336813695e-01 5.127807067249250395e-01 1.964825127918743419e-01 2.964013626857990857e-01 5.078493712982208308e-01 2.232627824456301369e-01 4.826463120195967349e-01 1.505437779904355011e-01 2.840985635377819563e-01 4.857242319366719130e-01 -3.806579238181484470e-02 3.295560366710219569e-01 3.216502130566141204e-01 2.265344466791816558e-01 2.915139056080988667e-01 4.408398490418790061e-01 1.809702645098525409e-01 1.937811986645670004e-01 1.426049782710947511e-01 1.838214662526524990e-01 3.648891954183000053e-01 3.636125236216685153e-01 6.117391407798322689e-01 3.300027613893234957e-01 3.166363287905369361e-01 2.892702273053373574e-01 1.755157935731972429e-01 3.420340145963791656e-01 4.078228105723269437e-01 5.403401514983556808e-01 4.534169031906003511e-01 5.718235779187921253e-01 2.586767913272183250e-01 1.775288119457343328e-01 3.597259206986791469e-01 3.520615865509739706e-01 3.920832050648641598e-01 4.368721440824288038e-01 1.904787799755354172e-01 2.520134241236746675e-01 1.314111906026482757e-01 3.210741011039885962e-01 2.961099983240274014e-01 2.930731729264834939e-01 4.820603077687906080e-01 4.719821058319553231e-01 3.417671527844845514e-01 4.002502334438986509e-01 3.605647339273900798e-01 4.057786185664440382e-01 1.846835942046709533e-01 6.307137252607617484e-01 2.332307610715815827e-01 2.615996662062229916e-01 4.568332763919329409e-01 2.578004819297348149e-01 2.269596745351805112e-01 5.131457360107560817e-01 3.487210025241438416e-01 4.572472477520932443e-01 4.793982802418099709e-01 4.786528338674997940e-01 4.160229101333356994e-01 -3.326260832693606062e-02 4.044163003392213795e-01 5.235536151275823613e-01 2.260649700943417884e-01 1.709901270869522705e-01 7.059462023941023290e-01 7.207480107786636836e-01 2.799905737061862965e-01 5.895504725165210402e-01 3.765476459570891166e-01 2.901926136441375093e-01 6.697063106427094681e-01 1.320537907747052486e-01 2.302711468269649231e-01 3.985631389671766556e-01 2.711245794003502851e-01 6.504860399511471769e-01 3.673531717238347483e-01 5.287030552654528037e-01 1.584894601342341502e-01 1.293834614115780823e-01 5.916061231054641212e-01 2.253553216987711494e-01 3.424995856099712910e-01 2.681597666331754226e-01 1.249339730457563746e-01 1.822602508173645219e-01 4.757705920586658976e-01 6.017882423445257700e-01 5.730842327517393642e-01 6.446716340356601904e-01 1.505766806803308100e-01 3.582457339552433950e-01 1.776475905059839988e-01 4.509288109808267109e-01 3.391353660531422065e-01 3.460435371472954103e-01 2.460543090001579003e-01 5.159201412989204982e-01 3.615972783596248519e-01 4.120235849703135500e-01 1.516794605988707190e-01 2.877792931984686220e-01 1.508078831569150680e-01 5.200756019872869729e-01 3.237276438958360814e-01 2.971775154299507449e-01 4.217008451028050331e-01 2.730464779844510304e-01 4.284581379591827499e-01 4.965109227139237191e-01 1.440702572747341037e-01 -3.556309968598725391e-02 -3.634962581398326620e-02 3.323597923346142125e-01 3.105782738477955718e-01 3.743490700589404696e-01 2.333866266250481658e-01 1.735095192502740247e-01 2.332279076299528242e-01 4.655338889768927402e-01 2.546787713067715231e-01 3.187447380637991046e-01 1.056124479600839550e-01 3.509809714381049162e-01 4.699140125759981856e-01 3.607140326876674408e-01 2.903093001368119985e-01 5.841407761440677859e-01 6.195919706566428431e-01 3.090158367228355019e-01 3.059737032360203557e-01 4.525913636672953544e-01 7.252150164299564494e-01 2.565863802086028045e-01 2.895228857199754202e-01 3.594265776555971570e-01 2.593725340433934434e-01 1.017372941969370004e-01 1.194818244590578615e-01 2.469085827294179580e-01 1.578593474222884652e-01 2.876872395556233641e-01 4.113618034848514071e-01 1.859344351355503022e-01 3.053217385115090110e-01 1.192250339130396242e-01 3.642469479117380615e-01 7.078390246465460223e-01 2.193995527856600347e-01 8.376333783800191668e-01 1.828736274599123135e-01 3.870663796089957032e-01 3.030359651220919659e-01 1.511808216146164341e-01 1.848143127245975847e-01 3.168352234814619806e-01 2.268311280029706722e-01 2.324759264218414501e-01 9.293189424192860315e-02 5.599934178019339015e-01 3.821865938242012817e-01 1.879954431190071773e-01 1.109152170386948910e-01 4.345547779017806533e-01 4.180042764464246829e-01 3.838858183151501180e-01 3.362605672735980988e-01 2.343965376179539817e-01 -3.874508959037825662e-02 7.612699733224985721e-01 3.120367170457711836e-01 2.535078297262600699e-01 3.137138398807337580e-02 1.862825056026053971e-01 1.636347691754167499e-01 2.486782129578273270e-01 3.762910250666777756e-01 2.601293790061163236e-01 3.454297001578083837e-01 1.354811920714382723e-01 4.826704671200445773e-01 1.457858400161171630e-01 1.980333838467913665e-01 3.017681724028591361e-01 5.078091623625482498e-01 4.147520499153642959e-01 2.260037944222972328e-01 2.659576003962911273e-01 9.869281338444579887e-02 3.651488498379649172e-01 2.016058362657418002e-01 1.623949288568837801e-01 2.946726580393601580e-01 4.175669092904286117e-01 4.829025459893045991e-01 5.690102934595984152e-01 2.582452203268417179e-01 2.217182267745556601e-01 2.261503207624286915e-01 2.252934964566293274e-01 1.274627645031500833e-01 3.616389875955974276e-01 3.935464820341962877e-01 1.728540761017143268e-01 2.057225281342311973e-01 2.517857235181963915e-02 6.420379461283118872e-01 3.165442397015567622e-01 2.980821540252236446e-01 5.414077534283592286e-01 2.400301786260001791e-01 2.285670654234763788e-01 3.468849547705872283e-01 1.790974827439981709e-01 3.315412374870163603e-02 2.411548003973393861e-01 3.444180440438344704e-01 1.038153132303193615e+00 1.090993305320466789e-01 2.255547691829065116e-01 1.578789584805520008e-01 4.590594551129925094e-01 7.552413707466030246e-01 2.016985109989946068e-01 3.617654340773697186e-01 3.522904421861312585e-01 4.884519131363163069e-01 3.790571275188767686e-01 4.774019097546897683e-01 3.656501076375207049e-01 3.942910592107864431e-01 4.423297751334871464e-01 4.998843186128851812e-01 4.204810493835111629e-01 3.432563848862173472e-01 1.137821698083484989e+00 2.779528958167247765e-01 3.632974298606086450e-01 4.843918355177265767e-01 3.182999019778662841e-01 1.788214156087519768e-01 4.470381842332926681e-01 5.029214859403055016e-01 3.227517312764121016e-01 2.502953032671939582e-01 4.971797673886726443e-01 4.396218501870521322e-01 2.269839888007254558e-01 5.029244955774174741e-01 2.155048365794982601e-01 5.088648050781898746e-01 3.027977084247481798e-01 1.831837445154178567e-01 1.679071446312150329e-01 1.341680647294651862e-01 2.356480405617276119e-01 3.565102901428076621e-01 1.830258676319544975e-01 4.041870438240380281e-01 2.932341081956337803e-01 4.840080310208918490e-01 1.669266402833500251e-01 3.313624592545920677e-01 1.734145927040344759e-01 2.243653373061533784e-01 4.670264977548299612e-01 3.147942040650377749e-01 1.823852183354688350e-01 2.585589076647352158e-01 4.183819193203817122e-01 3.157459204097108341e-01 4.339929628723666610e-01 4.617334847667393660e-01 3.913976587385832318e-01 1.591030358241027898e-01 3.881971408082449670e-01 4.115042509116619840e-01 4.968500214735627196e-01 5.997004119884081774e-01 3.786093585773073755e-01 6.155663467316117021e-01 2.105422573106352502e-01 2.976257113853080227e-01 2.094505827732859871e-01 2.621268686527287173e-01 4.871134188631458528e-01 -1.844190127434330861e-01 1.540870343958999911e-01 4.869448893623484764e-01 4.368403047901665559e-01 1.873325158124430345e-01 3.525552607076178901e-01 5.820313535791683535e-01 2.031882235787065838e-01 4.253925238666624864e-01 7.320934062321953206e-01 2.636986410881831944e-01 3.592014549178657035e-01 6.701217740547349422e-02 2.082844622601953688e-01 5.922640432092975971e-01 6.377771005185763897e-01 2.960491287739159816e-01 8.008037588131742268e-01 3.233962803309395895e-01 2.187376581917988005e-01 7.128134346014007861e-01 4.668986364783904719e-01 4.408104759396564987e-01 1.739283338392283440e-01 4.121494405525254479e-01 4.894427375247119016e-01 5.504158841988555650e-01 2.014230043127440695e-01 3.088457254354466386e-01 3.062918023591691963e-01 6.067447969935528818e-01 6.850071059718629840e-01 4.781074848004891464e-01 2.730178318618641242e-01 3.271109882538212332e-01 2.137854663393454757e-01 -1.378988074537801367e-02 1.687712979576474481e-01 4.060843301863314991e-01 4.515955394671777867e-01 3.478926981018730658e-01 2.262344126801281163e-01 4.151000914137057407e-01 1.770158000807100507e-01 3.072336149824650420e-01 4.919384051091810761e-01 4.964452794702367555e-01 2.066203557173480476e-01 1.418517668775507445e-01 6.053324695547530609e-01 5.378911120303087046e-01 2.016132321935515392e-01 4.245767180723873935e-01 4.615535087862667751e-01 2.949281884010588328e-01 5.161460219646869518e-01 2.287353202243593842e-01 -1.795558303705320213e-01 2.624134478014070737e-01 2.750165366686587731e-01 3.855896873103006328e-01 3.857473849784582853e-01 3.000208277517231181e-01 2.778761692140392370e-01 4.705579208496146748e-01 2.373171012742432140e-01 3.633331789299063530e-01 1.512626681382016613e-01 1.956168701521221465e-01 5.944378891094288520e-01 3.239685115477186628e-01 3.567805026752353115e-01 4.947439423701212036e-01 1.425590621877859121e-01 3.881081642084609484e-01 1.465620960463525080e-01 3.906286586982332665e-01 3.611514380551739123e-01 3.808122581393149630e-01 2.534207443704872276e-01 1.931934058037541035e-01 2.493074063251583539e-01 5.495189006023224465e-01 1.834548008355909587e-01 4.388518871797373322e-01 1.203788959379608059e-01 2.859610712229141427e-01 5.384616169966989219e-01 2.260184823215354299e-01 2.439575033269534288e-01 5.029125549604032130e-01 4.261153853922792223e-01 3.620938854938344775e-01 1.470799753870437598e-01 3.698796895244527150e-02 1.521901504285665396e-01 4.737944014287336358e-01 3.508216649514110941e-01 1.835301918695222412e-01 4.536158373525154275e-01 5.167863237152801048e-01 1.467479328297827124e-01 2.627988577256701319e-01 5.429575638217443156e-02 3.552309378056293099e-01 3.124907495995330464e-01 2.423429147623323843e-01 3.608693882877673786e-01 3.341230685729215111e-01 1.538289901192797515e-01 2.472954734876111615e-01 2.761071699831632031e-01 3.632264742780648703e-01 3.016376154267277343e-01 4.762737530599565616e-01 2.874038346515135345e-01 2.178184543750489865e-01 4.732612487313190286e-01 1.724387939657106017e-01 3.768782951747766674e-01 5.745141166470375538e-01 -1.375658241258861381e-01 4.775985665806388170e-01 2.919633715882810066e-01 2.960194262692539269e-01 4.591259798154965210e-01 2.985919656928217591e-01 1.703387549188732919e-01 3.688145812379843846e-01 6.329625927734241486e-01 3.091276780626230902e-01 3.597260402390816125e-01 2.285068061931383454e-01 2.451707614671363444e-01 2.573817138817275918e-01 6.038977243528620420e-01 2.930551545512685152e-01 2.186145995571564526e-01 1.947374618709432070e-01 3.433843911724920872e-01 5.100059639264600264e-01 1.695655844405337120e-01 -1.218981706058741565e-02 4.706431648713760296e-01 1.843296089570571894e-01 5.569575504418935452e-01 2.703841122096264371e-01 2.912056695833484810e-01 2.550137885992285192e-01 2.824770545780665998e-01 4.747665881674265620e-01 5.039494989089234878e-01 2.425228013970581742e-01 3.021595438701751846e-01 2.241229450789319344e-01 1.474371785146786351e-01 2.152112018437151164e-01 5.261175133057918174e-01 2.310197112122409635e-01 6.589745521363852276e-01 2.425977135736161472e-01 5.444614653765142975e-01 2.420543694570369553e-01 3.365233159636318305e-01 3.013099121718028073e-01 3.402183059047274583e-01 4.323599613121018592e-01 1.818358633880734487e-01 2.762492916185692593e-01 4.882293654601994604e-01 2.969069859487376561e-01 6.256746627797156179e-01 5.411678819943972485e-01 2.679193011483675946e-01 1.094520831060776800e-01 2.391484597164890147e-01 5.556424722984161235e-01 2.264360372805640509e-01 3.002071826533665444e-01 1.892841175852595370e-01 3.126084525134729120e-01 3.510771947628086309e-01 3.636689896309235337e-01 3.938932742105407669e-01 3.602009768420089131e-01 3.082636109572831629e-01 4.788141202954534492e-01 7.843606438308370343e-01 2.748797940058125278e-01 2.329828339807420434e-01 3.623237692959833112e-01 2.819560776763978538e-01 1.839022481804022391e-01 3.313449560898789059e-01 1.669807593737573370e-01 3.618166445979227319e-01 2.165708941833202061e-01 2.699747027820080802e-01 3.412408209792943126e-01 3.514577421167359716e-01 2.687663529560495590e-01 5.961717027877284636e-01 1.278190477044347517e-01 2.150615524350314445e-01 1.770909261632596099e-01 4.418661581731271326e-01 2.448403962342240447e-01 6.302077057132464688e-01 1.184252311155660209e-01 3.566771083097250994e-01 2.244502868819608921e-01 2.429670377896968603e-01 3.130765419645058500e-01 3.400063944677640393e-01 2.788379046463091981e-01 3.253791914569319488e-01 2.301997364741055208e-01 2.735222420104150842e-01 2.091878474305417512e-01 2.371532093297332722e-01 1.932518606102462400e-01 4.669980650876937034e-02 3.562950223948178063e-01 3.473166894672203853e-01 2.210831131098416336e-01 3.279641797740566744e-01 2.514809714882630942e-01 1.898339216411386587e-01 5.277880066358875411e-01 1.369775796621297559e-01 8.189366827059529896e-02 2.642972343653582357e-01 2.693916066926931308e-01 2.113579027273999600e-01 1.687393206200908935e-01 1.724292321766824898e-01 1.043271463689166012e-01 1.490650599801028875e-01 5.178763234238203950e-01 3.562452756929133102e-01 3.124890613898969605e-01 3.081382339209994825e-01 6.302160618434982098e-01 3.960053912517764729e-01 3.267130325556308890e-01 2.289710869610530608e-01 1.619705231678949531e-01 3.399991977718741509e-01 4.354081721552347517e-01 2.214256110800079114e-01 2.263840531853134053e-01 1.985354049855061476e-01 1.904242572726957405e-01 2.961109061870956793e-01 4.654722292876272149e-01 5.061584884075500668e-01 3.089825625584126101e-01 8.882226266939596826e-02 4.107367792873901635e-01 6.151302436413175201e-01 4.276650686006746582e-01 3.253083305143888992e-01 2.837391576622394496e-01 5.668173326346277463e-01 5.919099181286355815e-01 4.881308835092568188e-01 2.132094976111034157e-01 4.864129492034976465e-01 5.529738869315679040e-01 4.468018405416955829e-01 3.210526023587476629e-01 8.579286846540412625e-02 3.183964723143049014e-01 2.347957808644878241e-01 2.642207058079861781e-01 4.307530816039957244e-01 5.731173813862255884e-01 2.932950357748040915e-01 3.171470023512483749e-01 2.100829068768348407e-01 2.916056683820897888e-01 4.466710413244641131e-01 3.154582516177129037e-01 3.528390897853341812e-01 4.761131976142678468e-01 -3.679489744862962652e-02 2.434313578622493424e-01 2.983001719426283671e-01 3.780396254963420688e-01 6.406272916676130080e-01 1.681087517848709467e-01 4.341641543733771869e-01 4.643473709737691024e-01 2.597293742337569711e-01 1.876158044407247871e-01 4.141135794204728882e-01 2.076994866833388187e-01 3.152742226320697227e-01 2.165028551388559208e-03 5.883499024532738986e-01 4.870003218767919861e-01 -4.027338572643657244e-02 3.903108631134841744e-01 4.883107173138796497e-01 2.584973966005463808e-01 1.560231161101341968e-01 4.920076883923911737e-01 1.953321141120909488e-01 -1.126451112113500130e-01 2.528584010213990041e-01 3.263735670339542594e-01 3.329335729362696839e-01 5.176615434297104912e-01 4.835415867941605939e-01 3.132088498589951087e-01 3.838362234406531570e-01 4.708583013100451353e-01 5.786542196607911137e-01 5.556370931980154637e-01 3.503719570032899355e-01 1.706661815900361034e-01 5.421914729806758260e-01 3.122253208473466657e-01 1.911030711448233887e-01 4.241053595993093950e-01 5.698861703817215130e-01 4.634172420056756891e-01 3.586276933392582578e-01 4.274174455932779892e-01 2.159195758766259132e-01 3.165321143482060506e-01 2.812287468665886081e-01 4.080815822176759866e-01 3.174258924237278734e-01 6.950930017898144797e-01 2.281378736671513252e-01 3.342274048027888966e-01 9.216563586345500880e-01 3.073825863135652980e-01 4.918320735017687184e-01 2.845689774736683830e-01 4.441109085391872213e-01 6.399940965105201940e-01 1.812512801218417735e-01 1.612439402200607219e-01 2.616222385705100351e-01 5.032804585434291766e-01 1.458028860866420473e-01 1.226758077777958533e-01 1.429729361958607115e-01 4.662910971833298390e-01 2.858124855212054172e-01 5.701374027282781753e-01 3.658772533474348165e-01 4.631608329673895241e-01 4.233942332411970710e-01 5.210408579157501663e-01 3.113208711182551269e-01 1.701111442962996989e-01 3.072812183162341171e-01 3.642652207291234845e-01 -3.936323809423925013e-02 4.883097825150457538e-01 1.852051601650259727e-01 9.342284418697772708e-01 3.263545346233058808e-01 2.067788657346909531e-01 3.484447951281595124e-01 7.675297473283535510e-01 6.997236047365618106e-01 2.725417567475005853e-01 5.070713515090119472e-01 3.348256936679945284e-01 1.200719282670092980e-01 2.501328595573681923e-01 2.174240756669973962e-01 5.199598231168920393e-01 3.994207031828409526e-01 3.234002552815695708e-01 2.624283404377365514e-01 2.190541857955849991e-01 1.667499902211488916e-01 2.804467225655002949e-01 3.502043504860807843e-01 4.698602753434784063e-01 -1.712016512415175384e-01 3.223582192139247127e-01 3.851475731137838920e-01 2.559900736186477843e-01 5.122117648141397694e-01 3.540334388630981266e-01 4.008921914854681745e-01 3.452730822236276254e-01 2.700336511596788114e-01 3.268795906321315670e-01 4.103521473793989571e-01 1.777843237309753022e-01 4.779154677723340683e-01 3.708992995406106274e-01 1.844227427874898240e-01 2.756766628874629532e-01 1.941435784467557824e-01 1.662003795328246269e-01 5.039875927775483433e-01 8.303158957070877477e-02 2.615688168527867674e-01 5.259894609887396655e-01 2.457043821660249705e-01 -4.060094434123584506e-02 2.596063835759423455e-01 3.037997644578922518e-01 1.993698626100126603e-01 1.978907482894101122e-01 3.441946682464163132e-01 2.756949475087822066e-01 2.318527454073091576e-01 4.548772516213830386e-01 2.365063594527896385e-01 3.060732460206168071e-01 3.420228112626091388e-01 -1.477501657150526171e-02 -3.532605509735731175e-02 3.502694458218229556e-01 5.248687362388295696e-01 4.424385295281467734e-01 1.881915724765690356e-01 1.659067105929352692e-01 2.764316830940742875e-01 3.885367505829435686e-01 1.488073410449715084e-01 1.611102876397580985e-01 1.542771943980483229e-01 4.573315457198532386e-01 1.879529678486164812e-01 4.430281882776512248e-01 3.516312075292375994e-01 2.769037691217022257e-01 2.628617060597093769e-01 5.080457149416020002e-01 -4.158856110888109470e-02 6.281169250661946535e-01 3.065686065068575772e-01 2.377796629533577288e-01 4.695347635150710630e-01 2.775914894920106235e-01 4.171955724148688205e-01 3.125723025744377992e-01 5.561598334759310092e-01 3.952058608234096937e-01 3.237742609684914896e-01 1.686075634926851308e-01 2.051285308739920765e-01 3.265309095360180436e-01 9.746451419338768574e-01 3.171648861403468800e-01 1.700277846476296872e-01 1.635867448201224761e-01 8.952928836092155507e-02 3.943773550114997306e-01 1.701941830896203101e-01 3.517017494214087492e-01 -1.177125113648003207e-01 3.631129440632321348e-01 4.737478475361172059e-01 1.596752604648372653e-01 1.884873248340568352e-01 2.144505652233021920e-01 3.333743869699787865e-01 3.794962234948684454e-01 3.416558777008731340e-01 4.440710611059444091e-01 2.410432938235089750e-01 1.531025194464064043e-01 2.986946450598964020e-01 3.151946531132239215e-01 2.345633910380513498e-01 1.596031809115174838e-01 3.918176973824643028e-01 3.974330993910939469e-01 1.097419468524662989e-01 3.424666675426806250e-01 7.663391691357901436e-02 3.226920733129929886e-01 3.225999782481494549e-01 3.433657537669319026e-01 2.680663913009198041e-01 3.626547151223462606e-01 2.889460438372566387e-01 2.698754906874114567e-01 5.461545952206847687e-01 5.423352681143569498e-01 5.374289928445250553e-01 5.007689499333878302e-02 1.870083749321338473e-01 5.537008323008194566e-01 3.767317535204028900e-01 2.093687109179711570e-01 5.823073988572673443e-01 3.518682077277048847e-01 1.580424114243896838e-01 3.017364963043860371e-01 6.011502631982921230e-01 2.618165364311266785e-01 2.574486896808991787e-01 2.214486967615130197e-01 2.068637406796938194e-01 5.342242226855091758e-01 2.118210809597371735e-01 -3.169517789970655031e-02 2.647458896104808446e-01 6.331631684147396300e-01 2.348162264006532496e-01 3.471061232320948875e-01 4.911081628019360323e-01 5.032681546622939095e-01 4.143436106365356864e-01 2.572740442055874155e-01 2.340462289856759526e-01 2.969845286810368634e-01 5.370249152506403334e-01 3.421061547658155177e-01 2.617463047588159952e-01 1.493508699610970325e-01 2.388887976492810594e-01 2.687677060777104998e-01 2.923642435342230783e-01 1.724122508459799974e-01 4.665863774036438372e-01 6.102082289247618974e-01 4.479312169059426196e-01 8.633445840383728864e-01 1.094172662754999692e-01 1.558172890262028432e-01 1.682812396428516877e-01 3.274512426454521119e-01 2.031557927201106395e-01 3.757254653987160964e-01 4.439289650484283811e-01 1.487106810922682598e-01 4.175481849381981192e-01 3.562313567916248758e-01 2.443295715430622295e-01 2.585101795649507039e-01 3.881792729262940611e-01 3.713150590128293516e-01 5.800968083922839469e-01 6.234791275466022853e-01 5.836870217819978279e-01 1.079914896406535263e-01 3.948977456767011063e-01 5.097957797881917941e-01 3.263757741111135147e-01 4.700774999769237184e-01 1.318221059235611392e-01 3.519980782389211527e-01 2.731210120671221375e-01 1.084456161696607523e-01 2.137827531402081149e-01 1.184142625936601689e-01 5.305083999460862287e-01 3.840911845180698947e-01 2.027720577562206472e-01 4.336439495009472012e-01 1.499259341775882604e-01 6.283582673855789835e-01 4.310682345045506736e-01 3.409372987166534585e-01 3.285754666785578593e-01 4.287422228100012944e-01 4.886897279478716882e-01 4.249811915126429085e-01 5.225376552731404445e-01 2.587756393360223228e-01 4.231242624463220636e-01 1.348808905762552968e-01 5.354935748951561436e-01 7.925064124748359973e-02 3.232676147481470252e-01 9.339830623258649211e-02 1.885504790205345671e-01 4.319675973858352336e-01 2.712203346965793571e-01 5.394900664979331850e-01 3.591235206023384308e-01 2.665262193672788271e-01 1.299621211435919577e-01 2.240071339703604281e-01 3.639218656067555457e-01 4.027112357569535561e-01 3.382320475453184372e-01 6.267163931197501370e-01 2.864665608707355204e-01 6.677218372312268002e-01 3.449936554235932817e-01 2.920043715565157072e-01 2.247254904027613520e-01 2.480414614612982405e-01 4.127226045624183826e-01 2.797152862440270837e-01 2.987542599458379300e-01 3.570515094689881153e-01 4.502605905234418060e-01 4.025354837449981460e-01 2.068403716816646920e-01 8.703293762238217823e-02 3.792066820803938754e-01 3.078754039340196869e-01 3.032617182432773006e-01 3.685778694774626274e-01 2.362685634661829681e-01 5.315142651487008152e-01 2.860088243190830326e-01 3.320028128248395660e-01 3.686165206045188825e-01 2.280103656483447594e-01 4.475055278680883930e-01 2.788870712720381562e-01 3.627712022559421712e-01 1.838088017645418404e-01 2.597309855033813619e-01 3.875739700529834408e-01 4.509925223007371642e-01 4.499173331171846257e-01 2.908317123131496373e-01 4.678368573909779116e-01 2.369625271568907010e-01 1.501430714533285027e-01 -3.298858705932161683e-02 3.837377279247675688e-01 3.053557735203185075e-01 2.265395759163766343e-01 2.960207583238343432e-01 3.581668434131302092e-01 2.839334562561930397e-01 1.433023670500688240e-01 2.067061137871633036e-01 4.726423578807725789e-01 2.109283526465333125e-01 3.572479432381214792e-01 6.394626612703859792e-01 3.838946120009723018e-01 6.149544850916868199e-01 3.861751614477952899e-01 2.952423391403726782e-01 3.991973415784855206e-01 2.890366551330316724e-01 1.449626787323836652e-01 2.443819716869484182e-01 3.540574877105768792e-01 1.412692437339728713e-01 1.775241955854198750e-01 4.237191255210746021e-01 8.820122877114044968e-02 2.791216783488721376e-01 1.608771417211869448e-01 2.342946653261606116e-01 4.246868287125948882e-01 2.557797574075948432e-01 3.498833678784194490e-01 3.807294619405183767e-01 2.681151869011841882e-01 2.533820033906977187e-01 5.584917627858203559e-01 5.680283889566339894e-01 6.137024405053921328e-01 3.146673402200690361e-01 4.192997681989254488e-01 1.869432112879394481e-01 -3.066480163190021813e-02 1.987472262439951010e-01 1.523996857131919569e-01 3.611267124280743701e-01 2.767863864167452448e-01 2.970906498846943578e-01 -2.701219092307383107e-02 4.483064357480088802e-01 1.753895760655836966e-01 5.088313717027403982e-01 3.489431995376435225e-01 1.922477550828602944e-01 4.074853991144777865e-01 6.485792402237962051e-01 4.606308582796145856e-01 2.219292278684861230e-01 2.094560444589319559e-01 2.471741211779772129e-01 4.929284962470887876e-01 2.291972785223492792e-01 4.425334092874777525e-01 4.734296209900890062e-02 4.975185133629338452e-01 6.140791277301786977e-01 6.099349577733619299e-01 1.787842531213925668e-01 3.369909813847016267e-01 -3.625084087306618130e-02 2.255058700239374048e-01 1.760320478362018548e-01 1.546850145050200354e-01 5.705532615911579342e-01 4.475076627185217149e-01 1.431388198631111663e-01 1.848082155743782096e-01 2.799430372069195982e-01 2.410234197234331077e-01 1.539210706896483316e-01 4.135393743518420706e-01 4.961374826261248927e-01 2.060778095947455313e-01 4.093389808423353315e-01 2.887705059305858413e-01 3.617415655162403709e-01 2.754229402057717380e-01 6.206063770648881928e-01 2.970734347731252001e-01 7.141413286424267426e-01 2.751765784100825840e-01 3.460365536719223201e-01 4.169889757794180696e-01 1.182820301463038959e-01 2.369189673829055209e-01 2.015766727382128920e-01 4.450832152282373499e-01 3.037521230935453787e-01 4.699238708095094808e-01 3.754795167952806878e-01 1.651864297466545395e-01 3.228047836705059126e-01 4.392437549462329116e-01 1.970234610584498114e-01 5.073825500891757656e-01 2.746297044444077073e-01 4.519623709048232740e-01 4.273239019636889680e-01 2.629183230243370417e-01 2.654160073550997367e-01 7.588314211170654744e-02 3.825290733119004472e-01 9.037260393154156191e-02 7.036848637318939836e-01 3.692747187133136322e-01 4.139810744781584617e-01 2.408804321102024915e-01 4.701758781912417362e-01 2.846417451271463506e-01 3.368344862433900744e-01 3.370459764898328103e-01 5.047723869404592278e-01 2.332424806653534688e-01 1.964064873498614361e-01 2.994068223270005547e-01 1.914678186153651041e-01 1.444585356949232846e-01 4.215276600001516272e-01 1.019547422040432139e-01 1.698824226087936040e-01 3.426287370931504483e-01 3.221930281747518166e-01 4.772537726135510638e-01 4.587394111014759801e-01 4.100998038140346580e-01 4.315391206751542086e-01 7.579029562493815320e-01 1.504635233296767183e-01 2.719842456343144477e-01 -2.888798263541048073e-03 2.633024162176411664e-01 3.531453296247377693e-01 1.421829345034666403e-01 4.204471713134125821e-01 2.844157452618958359e-01 2.391824185175437378e-01 2.847019508894845785e-01 2.803897343382004692e-01 1.177231926136812490e-01 2.062594303709488486e-01 3.328467635315064399e-01 5.436257048054358165e-01 5.649335598694165128e-01 5.293405197437550669e-01 6.877854565459529113e-01 3.752220553876668419e-01 5.915757405923613987e-01 1.996536201995695592e-01 1.491661676305966466e-01 2.320830683224244240e-01 5.916593941169594473e-01 3.164823979467996651e-01 1.538545839142670957e-01 2.515711332461592065e-01 3.421445392728514889e-01 3.180380724679139348e-01 3.335754438876961103e-01 3.614753950615750000e-01 2.923333174996400885e-01 3.692983535738960654e-01 8.949031504977256191e-02 3.046763627915538564e-01 4.146226043637852854e-01 2.313114420136344052e-01 5.049674729743856005e-01 3.219230659838672182e-01 2.706039123175401073e-01 5.454314775361694956e-01 5.300718474552468251e-01 4.796877930201048912e-01 4.080926942966698334e-01 2.400106248993552072e-01 2.019781142686269959e-01 3.263711652900269655e-01 1.421143695545765695e-01 3.860012859789776485e-01 3.743073365411646591e-01 4.304378897179503838e-01 3.430088644713009671e-01 4.267081218525845543e-01 4.115346091020342101e-01 2.515295415109335408e-01 4.465589175868558414e-01 4.598977219295647956e-01 2.585974776537227626e-01 3.149083225590061375e-01 7.575081992168861689e-01 6.132779460780852787e-01 4.238928939732886647e-01 3.020641973809006231e-01 5.539679366563063923e-01 3.586912360245833042e-01 5.153533749270877706e-01 9.548986504140088982e-02 1.542785727584714550e-01 4.636859342415959873e-01 3.139944973925139493e-01 3.982922382311926413e-01 3.434979751202149600e-01 2.799118634387127713e-01 2.274077823600464399e-01 1.953900696919390612e-01 1.413731837439513583e-01 1.791292405525268805e-01 4.401726458577286394e-01 9.034706149461158020e-02 1.938942589146677165e-01 3.583257184616854829e-01 5.358956624007760183e-01 4.001281128223013184e-01 5.339728152307543496e-01 5.407089175206465370e-01 5.561688013252137353e-01 2.739179264025324301e-01 3.105631354337106131e-01 1.594119427214195639e-01 2.562116457812066983e-01 4.073791612850072852e-01 3.297679190109192859e-01 2.437917068974684298e-01 3.460185727807925105e-01 5.161253138169286103e-02 3.698287739381953543e-01 3.641970973163779490e-01 1.921784492801634769e-01 1.909694437158862002e-01 4.779939851047743105e-01 4.569226281969918091e-01 4.851309850941447621e-01 4.111127898831909988e-01 3.563943812420689028e-01 5.304422910178345774e-01 5.732068861275365634e-01 3.309170051468868223e-01 4.083245267405004597e-01 4.623421183620166630e-01 2.922139743370735232e-01 3.292884678092491413e-01 2.519762266355769498e-01 4.899145856538780208e-01 3.444509574653693562e-01 4.225302143423732559e-01 5.781195164504424611e-01 3.334331438293816063e-01 1.717052433854746596e-01 3.085695815962594679e-01 2.175639480331028608e-01 5.550629762251446664e-01 -1.592167447099654964e-01 1.870782476084968948e-01 2.322779503732590456e-01 4.083084796284026652e-01 2.656904924603509244e-01 4.405819355465041554e-01 2.594169480446453235e-01 3.047727529802273239e-01 5.622504728506783067e-02 2.374250545756524389e-01 3.982051244792614852e-01 3.334635411697490781e-01 3.277367315392325509e-01 6.729112022777599122e-01 5.305047304374852501e-01 3.808963214410709952e-01 2.157205864281763752e-01 -3.642136682967134220e-02 4.686135105920641308e-01 3.642440558837733988e-01 1.739094496188613448e-01 1.680825781400017149e-01 2.630116901001429142e-01 3.411243216588673022e-01 3.848597771452091365e-01 4.021491908182497355e-01 3.185603676663504302e-01 3.267392388204939380e-01 2.747100692776029973e-01 2.897600180979793549e-01 5.238852739824437776e-01 2.535401437934297064e-01 3.217411564467056451e-01 4.326576566490416553e-01 2.981911867657345283e-01 1.944138513172788407e-01 3.525873677586446320e-01 2.394698430846915471e-01 2.546392238738803826e-01 3.740339657928757333e-01 1.962296694001679498e-01 7.505870933956089175e-01 5.080798176481948758e-01 4.889303533149131908e-01 3.067457533135211634e-01 5.615447757783726956e-01 3.829564779927636664e-01 4.954339258966342641e-01 4.667252309764080564e-02 6.988090429504154599e-01 2.946253706546713147e-01 3.622372263503450540e-01 -1.415878436665707341e-01 4.956255479195306179e-01 2.824148698297221927e-01 2.080172226757213139e-01 4.245413805637099358e-01 1.739178213966852127e-01 1.637175444216154574e-01 1.367205308641530337e-01 3.683340067498193093e-01 2.404217526292882212e-01 2.653332232417255909e-01 4.944191467600376200e-01 5.723303515213729042e-01 2.199029753671197795e-01 4.736417453673311684e-01 4.549702425061923350e-01 2.784747487528989041e-01 4.178247555572056626e-02 3.617784215356323330e-01 4.650939612884599228e-01 3.087649339960307771e-01 6.594873730243762111e-01 3.196517813265131736e-01 3.414730289838416866e-01 3.953683162464471934e-01 3.243025918022794940e-01 5.054238522930631916e-01 2.529349905430535728e-01 5.563726726074946782e-02 3.620426805223360134e-01 4.556672715149829855e-01 6.167121284897802980e-01 3.447131947685875275e-01 1.989145359629560517e-01 4.535677595505376303e-01 4.417389590848301850e-01 4.349128393766363843e-01 5.938709226975902311e-01 2.580010104113625857e-01 3.352297244690589650e-01 4.319410069026048404e-01 4.924242737981217033e-01 -3.049490698862200588e-02 3.625164881495948066e-01 2.078998631753279369e-01 4.620003943450683437e-01 1.998660066051201056e-01 5.960327541865808598e-01 2.114763777705093162e-01 4.156874469538252015e-01 -6.416179725003701151e-02 3.786818801731897111e-01 4.199075553408988526e-01 2.471791685762241286e-01 1.740331589712127425e-01 4.874966915786558275e-01 4.625728891479639060e-01 3.610024647186946822e-01 7.169651230976796796e-01 2.505367160437117491e-01 1.481486294546243698e-01 3.441720870156359524e-01 2.193184361717612774e-01 3.757208623283645466e-01 4.571938353883524542e-01 2.905916259801415436e-01 1.632456179413566133e-01 3.812365735533376210e-01 9.121031005059876406e-02 3.163452340149319753e-01 2.836066999614672568e-01 3.225553820915365577e-01 5.756189515676055635e-01 5.281562401788164607e-01 4.694940960226290372e-01 5.307143606911495226e-01 2.769063510031628539e-01 2.951992534643181898e-01 1.111364252327007307e-01 3.768855550031275925e-01 5.109667380039581985e-01 1.404814361158059910e-01 1.425162354172471169e-01 4.760434201633074736e-01 2.850834943686209044e-01 3.405885245923059301e-01 2.367282640734629240e-01 3.915639486384634438e-01 1.085994749920473623e-01 3.047580226426020999e-01 2.282247986047991617e-01 3.012870767238382541e-01 2.783968536444945130e-01 3.556295407528864416e-02 2.791914818371878937e-01 3.433295700575058618e-01 3.820530273261510956e-01 5.137553511367514147e-01 4.895523866384223766e-01 1.505523816387039915e-01 2.309746120922113732e-01 3.742043365672884647e-01 4.526171689194598002e-01 5.193902518957997927e-01 2.869821192612107552e-01 1.361518325655595163e-01 3.923553954159615387e-01 2.070416752687833650e-01 2.306405785318474955e-01 3.525114211245607976e-01 4.576800396023941175e-01 2.049649577525087807e-01 2.636957458092297202e-01 5.663349843335936384e-01 3.553452635420057959e-01 3.643504113360904739e-01 1.532495032423071279e-01 3.111812545359384785e-01 9.541577155346203654e-02 5.472054608869711956e-01 6.044183502119722107e-01 3.233206425386754290e-01 1.818499120864203178e-01 2.523850378620409174e-01 3.097745542668235430e-01 2.208252438758222524e-01 5.082660762047339631e-01 2.308924706608763699e-01 2.044651688436829318e-01 2.702142156373952275e-01 2.721258321373625222e-01 3.226668117252984302e-01 5.783841612829974110e-01 1.160143662785912966e-01 5.372887517988829131e-01 4.436127806898753079e-01 2.315897955956529586e-01 1.520197738231559015e-01 6.504252457082202454e-01 2.675379277766865016e-01 2.354972373908594818e-01 2.330608884539060455e-01 3.455220996943921818e-01 3.581969774230060466e-01 3.437639246877779442e-01 1.972574011333563249e-01 2.761563077735900151e-01 2.371217963194567346e-01 4.509207940213286747e-01 5.541353061928475654e-01 3.047182474467149405e-01 4.118652390571924116e-01 3.953324113882672464e-01 1.690514443208428474e-01 1.903276581533646095e-01 4.921241095214554662e-01 8.432208962605614033e-02 4.954507049132530483e-01 4.271349962689896529e-01 2.018886142443534482e-01 4.216106066597831159e-01 -6.220565563866387038e-02 3.787894085530183474e-01 3.559780500256692903e-01 7.724959969177689345e-01 2.741045205790442196e-01 3.779109825599107353e-01 3.117181058416917949e-01 4.821615243417909369e-02 4.725889502173572509e-01 1.375960973130077036e-01 1.594328476876967216e-01 3.212247178874463316e-01 3.330687588600653726e-01 3.545141745013893342e-01 2.721583168913639383e-01 3.547993333240810898e-01 2.420930782564028050e-01 2.059247613207162431e-01 2.340802606860279411e-01 1.665967132221908287e-01 5.591278932890872966e-01 -3.144506960262560824e-02 2.384687155938536307e-01 2.167859274788099810e-01 4.699208945868917908e-01 3.521632211860037387e-01 2.625280022229503629e-01 1.961692071803327053e-01 7.359560687115163091e-02 5.289388658436564583e-01 2.173241507218790503e-01 4.993042221004770909e-01 6.508269396749710722e-01 3.275161602846310416e-01 4.139065454060641969e-01 6.152862103149914219e-01 2.366618302498864068e-01 3.133704816681870398e-01 3.046214810195237988e-01 4.911382929283831800e-01 1.134110488488886404e-01 4.923260974111940413e-01 3.981718494375741102e-01 2.918332611885716688e-01 2.799812812264974582e-01 4.752742796093230027e-01 2.651057988207980998e-01 5.472404590040014227e-02 -3.184027586215165684e-02 4.422636483928386042e-01 3.576572543718157249e-01 4.143692595942525259e-01 6.306913777310114710e-01 5.253137949484880664e-01 4.545099032907273795e-01 3.267292748860768370e-01 3.352563969767743401e-01 3.651194630203917768e-01 7.659887907107076899e-02 4.613907595147566099e-01 1.026892567492154740e+00 5.956551326227099707e-01 2.243086992987741723e-01 4.055086988654466040e-01 3.532433115964295212e-01 5.938983642276411956e-01 2.601991078640253363e-01 5.438835272792630349e-01 3.938991444550197230e-01 4.368168035420580964e-01 1.710143198949936050e-01 4.702170500360125516e-02 3.269019251567328865e-01 1.382185991139976977e-01 5.488482099564180317e-01 4.744855521748831961e-01 3.035321330954730001e-01 1.720046028881938582e-01 3.040593366206394421e-01 3.368560667463498248e-01 2.510631950419508485e-01 2.487998250450118576e-01 2.898653492710536739e-01 2.992749317734251235e-01 4.687911045549526534e-01 5.879240277045028051e-02 1.265625793010940470e-01 4.516676148248848222e-01 1.925640889875239736e-01 3.441455651200158172e-01 4.031418560622910263e-01 3.400549781412678385e-01 2.976305865703352538e-01 4.209582549867718626e-01 2.787459453349470095e-01 3.402605867162264985e-01 7.354079366995165401e-01 4.851190839096375385e-02 1.369100661394782037e-01 4.063741905594042692e-01 2.329014060710505873e-01 1.830508176488478966e-01 2.336788523564479192e-01 4.137543028151640101e-01 3.322769705962400622e-01 2.381320269031732551e-01 2.941074286048319664e-01 4.550013904685670241e-01 7.071750928579945139e-02 2.976935183249906913e-01 2.959572652256383662e-01 8.549424184553799932e-02 1.846506045994829037e-01 1.550187213179583523e-01 2.001441452997028136e-01 2.773000338509632456e-01 2.189109620491649366e-01 2.610384302541888246e-01 6.227853394017301980e-01 4.235087352582240783e-01 6.380211889684233029e-01 -3.919876051853066201e-02 1.282948382087738537e-01 3.189313104416839906e-01 3.811545839373025046e-01 5.482663901563000763e-01 1.745898909389325127e-01 3.420518555402054517e-01 5.235829645119451925e-01 2.641986533067779419e-01 4.919229662729094343e-01 4.780866278546795911e-01 5.507739134939697578e-01 2.309770961196022654e-01 3.930522046425153349e-01 4.971244435712947052e-01 2.918963970943195818e-01 1.982378695340685226e-01 2.307233776958241833e-01 2.041573636722660012e-01 1.694230233194389257e-01 6.810264889531936205e-01 4.070365314873356510e-01 3.177808793815302124e-01 4.105043007620565731e-01 7.066472842385564945e-01 2.258432347310872501e-01 1.490731432630241216e-01 3.019232653369954278e-01 1.820770685994546056e-01 1.368259903072157613e-01 7.752660173265439880e-01 2.134254182288373158e-01 3.253350353541009099e-01 3.331158582700481929e-01 2.371656145863312304e-01 5.395036924890064256e-01 1.453150153556634905e-01 4.226118635122588785e-01 2.705046463663052236e-01 3.843365189035239382e-01 4.742738910508137451e-01 1.558799285355121356e-01 8.775658680966103020e-02 3.845585626820025027e-01 6.886606059509858824e-01 8.307709279239361422e-02 3.708866492045217456e-01 3.114942194582113189e-01 2.729214455094393088e-01 3.914570449420580189e-01 4.074531789616457900e-01 4.042201366694939679e-01 1.039782780895848191e-02 1.284019444463524451e-01 6.841774784448944047e-01 2.445493315199200879e-01 1.590612670995597000e-01 3.442785545617539356e-01 6.353636565907549993e-01 4.273476053906506422e-01 2.447013027367006543e-01 2.920374255892284054e-01 4.943043578293213614e-01 2.277242373138506082e-01 5.104918165915250938e-01 2.196642871647043194e-01 1.122257722145604930e+00 1.371038596014386712e-01 6.074400086569653467e-01 4.799748047599905476e-01 3.149635840961195754e-01 5.014931433738070155e-01 2.536903227854168108e-01 3.841170572903820357e-01 4.482130985303456328e-01 3.902496513339883677e-01 4.065909179167874754e-01 3.408332659712414170e-01 1.341316305894224570e-01 6.384691634756336498e-01 2.867741817985915986e-01 3.826101259927554565e-01 3.795104428055537937e-01 2.172525796400464060e-01 4.582215944171252886e-01 3.953130075652779851e-01 1.982960922442771334e-01 3.432243490551059040e-01 1.840883578864804804e-01 6.966009246070825611e-01 2.486410775155718511e-01 2.512326568205764943e-01 3.392738701294888415e-01 3.244001671768046435e-01 4.418425724448979963e-01 4.309867119303021354e-01 3.108335755026701008e-01 2.068121685580877056e-01 3.456092038803149080e-01 1.574231927839377931e-01 3.025637755488901348e-01 3.832857156988893621e-01 2.760709200575490740e-01 1.782504899360901618e-01 3.665511271809123173e-01 5.117735110854368941e-01 5.154552396310805307e-01 2.309318293746969175e-01 4.036986065484597930e-01 6.324964282912901581e-01 3.116994494289428985e-01 3.657071712154333909e-01 4.983625118405257126e-01 3.238621995258768038e-01 4.293729906823386955e-01 4.337444324455645983e-01 3.068459315190921188e-01 3.505212822938119643e-01 5.765877485013106707e-01 2.774090308472523247e-01 1.504413835654077047e-01 2.394838176685993858e-01 7.518744944079571724e-01 2.870039542975746372e-01 -2.062669926609714821e-01 3.182097890453405853e-01 4.996891301274217767e-01 1.152580255360931005e-01 4.258568153327360051e-01 2.359250109951176455e-01 3.735326091111232927e-01 2.134234394727059225e-01 4.966422891143906782e-01 2.562120265745875258e-01 2.386329546127967660e-01 3.713283502918898193e-01 3.779772566210795048e-01 3.457593876480018480e-01 1.596823031197800447e-01 3.459725216469564657e-01 2.465278058346029866e-01 5.253516778678886112e-01 3.888301943673013739e-01 3.877695789097970192e-01 3.074422174678375086e-01 2.681086134610950467e-01 4.982918255460617729e-01 2.533404388953783837e-01 3.815203913183040640e-01 8.625029038066145404e-02 5.411564348057140705e-01 4.831192269618327373e-01 4.141154284263279806e-01 4.928427087017439590e-01 3.697556172125473495e-01 1.083799901967381629e-01 2.336774934979075624e-01 4.598568046754394345e-01 4.684754153330459303e-01 2.334959139179204612e-01 1.918114182571741821e-01 3.801076374727472285e-01 6.598319776092012034e-01 7.498388368193218412e-01 3.062106499159540363e-01 2.827983612694993099e-01 5.888988384215849692e-01 3.245301418481290057e-01 2.887816099632232181e-01 3.408122500457011483e-01 3.549639423557096052e-01 3.201585114285876443e-01 3.292361561845495999e-01 2.412321882617902702e-01 4.225877843052217031e-01 3.520313248643560655e-01 4.309294544700605911e-01 2.435815724971348573e-01 3.583634629851530917e-01 6.084682571961366193e-01 2.266335404046060376e-01 1.479980614031433106e-01 5.544454060515704441e-01 2.688143861877847485e-01 4.258493305471802159e-01 4.678857423033946361e-01 4.019532218414667568e-02 7.055499600308507979e-01 3.366363970354200319e-01 2.363124056779497550e-01 4.381162715122286500e-01 3.923776822854279089e-01 2.027142077888015592e-01 2.774206414876516646e-01 2.112563275609318225e-01 3.620304053234804087e-01 2.969250474041587040e-01 2.416634547036551339e-01 9.332741889585349782e-02 1.852886743819226467e-01 3.114191289197947299e-01 2.473965201425585292e-01 4.219480055724602607e-01 4.709609514768544614e-01 1.843315727666663406e-01 4.541354131273465100e-01 3.207104829023137427e-01 3.127655181449426891e-01 2.605656554936217617e-01 1.885556762959481603e-01 1.769895259211864413e-01 7.924366697989171371e-02 5.230220386654877984e-01 1.727396757100336799e-01 3.992747103891929328e-01 3.967628841657528938e-01 2.735574432456360228e-01 1.022194697538907349e-01 4.792964759956532816e-01 4.705881476958779785e-01 5.063336313855302251e-01 2.828308579565259606e-01 5.302891476636659718e-01 6.496994916705602918e-01 5.418697151452533944e-01 2.631749323420535802e-01 3.478703512398624298e-01 3.726820704998203837e-01 1.657433026197168147e-01 3.871171835706377351e-01 1.457920111411112885e-01 4.189565829943830977e-01 2.078402881185752449e-01 4.270114628338319562e-01 2.217282801367446154e-01 5.347028769109556379e-01 4.368788059824737502e-01 2.174388954355777059e-01 2.218402067930469457e-01 5.606503251682397604e-01 2.102840006144219842e-01 3.482954395203137210e-01 1.991446989899259279e-01 2.346531291514111217e-01 3.942830303096798161e-01 1.843918681655054570e-01 2.608945349937812352e-01 4.675174861511663948e-01 1.696864048122961321e-01 3.416925923493181472e-01 4.239950890197405897e-01 5.455129693023650361e-01 9.752598654813482426e-02 2.946449129009920398e-01 3.014269340027908584e-01 4.489722159955817915e-01 4.947555725100869495e-01 2.131675685510003859e-02 5.598405819406480077e-01 3.099020718055385260e-01 4.713232672634717346e-01 2.083422316013638920e-01 5.752599768744630637e-01 3.352151408055874526e-01 4.790041098316919488e-01 2.911569598215919541e-01 3.879947945156345668e-01 5.026485032911978124e-01 1.748726470580095338e-01 4.464863927049123049e-01 4.203981143089663419e-01 2.367457875907916787e-01 3.094831644647797475e-01 5.950577734569151289e-01 3.760340401396433663e-01 4.141739182021524357e-01 5.179871889164928689e-01 9.988110038277397962e-02 3.919431450231058989e-01 3.780946331186783027e-01 2.077923132101773263e-01 5.771440345023961527e-01 1.220554996417035909e-01 3.097663966019013060e-01 4.341450008810170402e-01 4.559375456474867860e-01 6.595762207408029099e-01 3.155228322823973031e-01 3.228598763806189709e-01 3.896273667638183724e-01 4.718556703704166466e-01 5.700224348437927802e-01 2.384782281637853885e-01 1.485572527220710981e-01 2.482995014101447850e-01 1.989157573858904016e-01 2.878077039888466970e-01 4.086979692603449621e-01 5.698953776407620353e-01 3.583990678131385721e-01 3.457085732826499225e-01 3.891608793028069613e-01 3.336463762183825565e-01 4.277498453606654039e-01 4.039799655409410661e-01 2.522424116541515104e-01 4.783790748848559815e-01 3.282608146772076907e-01 3.036558185050921566e-01 2.209655672988333208e-01 2.552645913056039717e-01 3.111011023086689420e-01 4.254700932357025067e-01 4.936693407559005209e-01 2.605649192472583309e-01 3.013547833962775258e-01 4.934637375624220113e-01 2.660497938614696523e-01 4.830695735583958594e-01 7.116306505017746531e-01 3.615073734529232752e-01 2.558429823610026688e-01 5.052446759586359804e-01 2.636095967602045675e-01 1.170846354391983368e-01 6.024944515023662461e-01 1.407579619780676694e-01 2.685460295210191362e-01 6.096037221602728096e-01 2.096098770466596761e-01 3.713808923913859417e-01 4.246419664218024081e-01 4.190822317686979659e-01 8.144510428108446831e-01 4.075567749485458080e-01 1.487317648584962626e-01 3.878209029844583711e-01 3.378946739377965969e-01 2.286758025871904465e-01 3.547079990348152023e-01 4.076994645320155541e-01 3.272683031707401824e-01 -3.531622036001635934e-02 7.403414981272931072e-01 4.524641298651204124e-01 2.702022229385647734e-01 3.961706186601077206e-01 4.627263670849970367e-01 3.900731900863547708e-01 4.289971119242750319e-01 3.435447343564987932e-01 2.593018611476622937e-01 3.860956690169814465e-02 2.915143094308518812e-01 5.587125450325061138e-01 3.528682889687502211e-01 2.737985146477512899e-01 2.318373943592177966e-01 2.623189943482202580e-01 3.650035709057419808e-01 7.421554736787356887e-01 2.506116296390246134e-01 3.658899546358043153e-01 2.068103617667702565e-01 2.139194046279726535e-01 5.156511092225741777e-01 4.111563666311894849e-01 4.785753806488628470e-01 1.454045317217946831e-01 5.943064387302570140e-01 4.790262327572918366e-01 4.354207496828621515e-01 1.922950218364576358e-01 2.619529300339422662e-01 7.110013069607816760e-01 5.171273151378272814e-01 3.969032152327258700e-01 3.671240259776595849e-01 1.987020090617193091e-01 4.153162417710518639e-01 3.815004888254520665e-01 1.634535546795063965e-01 4.736080303937342251e-01 6.894436828745824641e-01 2.390940655398026138e-01 4.810164495311255450e-01 8.277404404574326691e-01 4.695700249880587762e-01 3.861159610636093475e-01 8.338370429990504817e-02 2.633431496450384657e-01 2.495279891056725319e-01 9.643504763545251990e-02 1.950835434616919883e-01 2.763716504736066781e-01 4.675834811292816084e-01 4.238156865671953710e-01 5.005878059865267460e-01 6.451082386887492248e-01 4.429480637471669979e-01 3.342114287455615340e-01 4.082499883837158450e-01 1.475987837188199592e-01 2.570326579323705118e-01 1.071892886889713736e-01 -2.000966001362769475e-02 5.888896787657245113e-01 2.313454649106461147e-01 3.753461686595187530e-01 2.054504757710446938e-01 2.734699112643852459e-01 4.683728248203351541e-01 5.727874048606622637e-01 3.244399697633184587e-01 4.721375004612013981e-01 4.080905519937232384e-01 5.361873724537531416e-01 4.692713991177583921e-01 4.765833584168603920e-01 2.910329362207448867e-01 1.705730799806701725e-01 1.916286239446094442e-01 1.463250275093628261e-01 3.064153941602967279e-01 -3.983321978807907726e-02 4.964632376659778856e-01 2.999634193027986839e-01 1.960837096808063507e-01 3.370187682772893822e-01 4.389585865951062260e-01 1.020490110640253079e-01 2.292399711294024200e-01 3.303390500727800827e-01 1.585722120281616299e-01 4.455314037100492897e-01 3.208339631690364513e-01 1.608418944653067229e-01 2.852178142218235735e-01 1.854421819734284327e-01 2.555473781040973336e-01 4.789910325637265487e-01 2.645146951441006422e-01 4.820802188606876371e-01 4.319229101500923207e-01 5.964742015389674634e-01 5.147471633174518502e-01 2.629559453936280988e-01 2.079662198939047357e-01 2.445404096212655531e-01 4.123122889526484869e-01 1.346011387032035600e-01 2.083737957823359466e-01 2.417388880448356758e-01 3.730682822729249892e-01 3.848310971895330113e-01 6.032723386783800379e-02 3.714354268469719500e-01 2.946673608795435939e-01 4.764230254693302413e-02 1.741180938522575161e-01 4.275194050425170644e-01 4.047800547196516163e-01 3.535518111144710929e-01 1.759485233944246829e-01 5.682346342068740341e-01 5.197765510683325374e-01 2.886371469917889954e-01 1.674884964268130716e-01 3.665961685830438910e-01 6.267932522794694705e-01 2.811597177816906878e-01 2.068550522085388366e-01 2.578020279590305108e-01 1.083578124583937097e-01 -3.793210189212459227e-02 2.701577319563170931e-01 1.187943734446719191e-01 2.390071051298150451e-01 3.157774611655668195e-01 4.311479234702346730e-01 4.552871472816377718e-01 5.975912215582752651e-01 4.106937995133534969e-01 5.765415368294384280e-01 4.981904986908602950e-01 6.965146804327559948e-02 5.868202245185329957e-01 1.888674390420419513e-01 2.771782105814395436e-01 5.766280003251154085e-01 -3.427074324463319499e-03 -2.948665724312604652e-02 2.486669795811167205e-01 6.523943570634855860e-01 5.801166124094834231e-01 4.308766133859762704e-01 1.687099269229292986e-01 4.309412598404946948e-01 7.107978750595407291e-01 3.234279930600791886e-01 5.527358131838013833e-01 1.952414444840542274e-01 2.424908916623280675e-01 1.395890820481326955e-01 3.339265523388235124e-01 5.208926490205953996e-01 3.981733079434661704e-01 2.671970380166044379e-01 1.782905917251014216e-01 3.238941482281347817e-01 3.074728748678126067e-01 1.801016937139365837e-01 2.032937962163714474e-01 2.394915497273473193e-01 3.902025475684354205e-01 2.295772589579883061e-01 3.857779614648961797e-01 3.108879147141010435e-01 6.331951546343361770e-01 2.605149282708225655e-01 3.558651269345887158e-01 2.141654003446546994e-01 1.965282538334918172e-01 4.150438449694320298e-01 2.950008048981658249e-01 1.610294642268570442e-01 3.225239647011903799e-01 5.582563924762666829e-01 8.859874641075293766e-02 3.913814286265164810e-01 2.721166332348730066e-01 2.509788428749288869e-01 4.431169580597043023e-01 2.602211882243636865e-01 4.295428811977899386e-01 4.113227565447346024e-01 8.855649596739567642e-02 2.007633445014107565e-01 5.285021808936676280e-01 6.031700867565632507e-01 2.281002581409552477e-01 2.876251475738627050e-01 2.388121496370558816e-01 3.370282083124607198e-01 3.105670639488380402e-01 1.659215801860227657e-01 1.533428087052186584e-01 2.644253692329243677e-01 4.083872866452793460e-01 4.096276472669160285e-01 1.774163754967048590e-01 2.061487509954531561e-01 4.929636222902900045e-01 3.070553339441630669e-01 4.052427753269398636e-01 3.947011625656386968e-01 2.803528812133322390e-01 4.855195882006455577e-01 2.362599930635269629e-01 4.245854500298946732e-01 4.434815829375793328e-02 2.092191392226254720e-01 5.062682173947337105e-01 5.087124131595714971e-01 4.071407632686714351e-01 6.510476706993699736e-01 3.676109342799804836e-01 5.056798937133066829e-01 2.766511624392080648e-01 4.436791930679646612e-01 4.542364857450138516e-01 2.732487134969687759e-01 3.695786275694672440e-01 1.870469840620216928e-01 7.113365018121271532e-01 5.194296071308599494e-01 3.627839958856498015e-01 4.779799923694554309e-01 1.780868973440874470e-01 2.679695051897397207e-01 1.403664501077628302e-01 9.599222293417142282e-02 2.439128216250310288e-01 4.248336365396312431e-01 5.479785107638122099e-01 2.684008224507010709e-01 3.413509003410695186e-01 3.414124163123233302e-01 1.377793462950194225e-01 5.217931881162485297e-01 -1.073951514749751368e-01 3.278529374725280832e-01 1.582145301474611188e-01 4.037046955975824858e-01 1.065379117479210436e-01 2.880093391488003363e-01 3.176165987342187691e-01 2.546358843841858288e-01 2.207375710939913915e-01 6.043549450959062597e-01 1.678444477047946748e-01 3.532003799043650361e-01 4.160211520525649576e-01 4.294493824323240005e-01 1.965790367709132624e-01 2.226492933558574805e-01 2.103285453093235446e-01 5.822225345435185773e-01 4.969665997310812600e-01 2.452088588867695762e-01 1.525162734880041171e-01 -2.711578815379311891e-02 3.757567685728986362e-01 2.934254001587532912e-01 1.942218735925962392e-01 2.928852295984825105e-01 3.266562413876954452e-01 3.432751174087798063e-01 2.599280458940143035e-01 2.256332124396749350e-01 8.328306040272082100e-01 2.680968413603750378e-01 3.212827918380298797e-01 4.153061007752398837e-01 1.398276792260162438e-01 2.438807088519752142e-01 6.677969005257295976e-01 4.640230565309764188e-01 4.089290228062054666e-01 1.012437840217899065e+00 1.729375904227481442e-01 6.230261161749695020e-02 3.233365969599049095e-01 4.607900493648457996e-01 2.230190065276929090e-01 2.643492140400667267e-01 3.185496661915294681e-01 2.320916060738795750e-01 2.322853096410426588e-01 6.686027148713264978e-01 2.341199801210223086e-01 6.433029847759144104e-01 4.210758421828586506e-01 2.922709810841865874e-01 6.374197638383520825e-01 3.025628764769408008e-01 -3.708271568120835582e-02 2.888749418390261781e-01 3.988621399299745462e-01 2.803656286041018575e-01 3.171144185587309039e-01 2.891295411347982736e-01 4.881804303753938257e-01 1.083288675540643453e-01 2.669695873807995667e-01 6.133909000136554823e-01 4.095997367292625313e-01 5.644807977180335001e-01 2.806924836170878734e-01 2.965887061236003319e-01 3.606739857927436788e-01 1.487221814747385906e-01 1.670084686348332070e-01 2.411049065192969465e-01 4.453149732485144341e-01 1.791823654638733387e-01 4.113399752540090049e-01 3.558983015600460931e-01 4.125063643061253060e-01 2.744798662956213775e-01 5.439806892169940511e-01 4.154110565274891087e-01 2.915980928506769487e-01 2.438258343111101567e-01 2.150117550614254469e-01 1.242527035182661166e-01 2.838199982832634305e-01 8.655578905608081186e-01 8.975142216502263182e-02 3.731305068865822250e-01 5.071500742865850953e-01 1.092838125442767705e-01 5.611951779505943705e-01 2.727054682529796992e-01 3.468259791089280952e-01 3.602533429447021263e-01 4.282975638042216815e-01 1.463846651059839132e-01 3.510682803802183116e-01 2.083825766029008264e-01 3.584399523980437152e-01 7.245646110038705956e-02 4.368146729125896854e-01 6.460176385706404290e-01 4.022419671279067188e-01 6.875708146330907766e-01 3.332663023703901217e-01 4.562524087421593322e-01 2.496919850274252894e-01 1.905165094931362546e-01 3.545845757203665016e-01 3.631032592012388704e-01 4.452965709734257871e-01 4.387980274787537383e-01 1.877683545773152218e-01 7.799091167721599049e-01 7.364548460541300301e-01 1.665398412304739395e-01 5.479158801981611759e-01 2.150931717328035120e-01 5.458657548075507293e-01 3.698021326960088118e-01 5.569139417121391489e-01 4.514047943601440238e-01 7.263060718435099261e-01 4.215795393546954983e-01 2.060165761930647932e-01 2.071446063732764742e-01 5.851017438071721699e-01 -3.311027649723996547e-02 4.344671469703484945e-01 2.888549942866234232e-01 1.975377759749790130e-01 -6.707522330010817768e-02 3.271920729731050415e-01 3.450942495860545023e-01 2.755398548613356979e-01 2.802016320165421348e-01 2.189351178504068685e-01 5.349225067532756839e-01 3.200233700817989302e-01 5.516567031755812422e-01 2.230328891781709899e-01 3.158380347637148589e-01 -3.828026569451026262e-02 1.543475766718529485e-01 1.995024092900621326e-01 2.414819574402713442e-01 1.459913390669953515e-01 2.924164995482101403e-01 4.080660994266054331e-01 4.142467154358655534e-01 2.005062208092454057e-01 5.684588439567050955e-01 2.833237497798677396e-01 5.398444454682476135e-01 2.837259432898804334e-01 4.818623860899720057e-01 2.969355998767468918e-01 1.524367946541360652e-01 2.028023875886333371e-01 1.756946181821206210e-01 1.886229254048714665e-01 5.300696973429808168e-01 5.030118591555492458e-01 4.310349482907440688e-01 1.857107610076695892e-01 6.114725162246941181e-01 4.206585860301856883e-01 2.522118975373928151e-01 6.999393681610399653e-02 1.634096201825911976e-01 1.427578111922116477e-01 6.442198631104361084e-01 3.704865745265806254e-01 3.323617214924752261e-01 5.570480705653153564e-01 5.364835638335989643e-01 3.684510838927508303e-01 1.998265008531632247e-01 1.172384763850118361e-01 2.970437739297722146e-01 6.208098989456516392e-01 2.813156604494793100e-01 6.499868618665232134e-01 3.828794972781111028e-01 3.080275770948333047e-01 4.727769770141776462e-02 4.216899296731639879e-01 3.015570290077107529e-01 3.164648800875511370e-01 3.999380195813273531e-01 1.886415764866455902e-01 3.527710431350215003e-01 6.013667367955690679e-01 2.897745154691051539e-01 3.912720204511401789e-01 1.353427851585706776e-01 3.092969515168135786e-01 4.015458079386462487e-01 3.390169063770827051e-01 2.804715724253696862e-01 4.774905861264073792e-01 4.189635234531010610e-01 4.724857444927010874e-01 2.594741262957427352e-01 4.133020323876053226e-01 3.007003569153994249e-01 1.251888746254508078e-01 3.436094828249451893e-01 2.471174779228704210e-01 5.299605868016783461e-01 5.711922270164109250e-01 1.818838201897392537e-01 4.950426730136996412e-01 2.214381392966515705e-01 6.559523956151451785e-01 3.809092027697715821e-01 1.598528847589193447e-01 3.082293088735355013e-01 4.583343091112510592e-01 1.323793056802173851e-01 2.449645822700290410e-01 4.145892236375061657e-01 6.657095602184881500e-01 7.992851459846406215e-02 4.626582653309014859e-01 4.834695216292175246e-01 2.236866655230187462e-01 3.712954425488987908e-01 -7.942098133412400784e-02 3.596595368205726118e-01 4.253642965924768760e-01 3.742628244096408707e-01 5.077972410452957774e-01 4.226727349457632954e-01 3.691045702590258770e-01 4.915152347043658665e-01 2.333051508873609237e-01 4.530588148837750850e-01 2.026048925745271845e-01 3.256585910575040543e-01 4.910119017084753068e-01 4.267622139507238899e-01 4.271386530716654306e-01 2.044046715596437025e-01 2.866163077038095253e-01 3.241373105955744904e-01 3.311590696671373735e-01 1.834391853738566169e-01 2.462744440375104205e-01 2.964023168958647148e-01 5.849637483215701650e-01 4.293838656875550441e-01 1.780432367137905203e-01 1.040937936115540197e-01 3.284302285014746303e-01 1.754988528820149440e-01 6.844546961412447672e-01 2.866605748982351543e-01 1.418331899191684897e-01 2.983738417950121402e-01 5.253857735143583341e-01 1.622057441470587946e-01 1.289613211150708594e-01 6.480609281612714767e-01 4.641822216448758809e-01 8.098662354641419370e-01 1.594649032614370299e-01 3.150544431583170990e-01 2.232436999660762922e-01 3.814348605973236772e-01 2.116858561388426097e-01 2.101990570390057655e-01 2.141962622160349383e-01 4.590554484013864567e-01 3.794816753703571521e-01 6.738573654316155626e-01 2.015385072061235405e-01 1.003751960681427136e-01 3.706010311469754015e-02 1.062331720502243115e-01 1.794196520409627738e-01 7.116309149283779334e-01 2.133636622584447196e-01 4.141096655925480263e-01 3.109835439747428154e-01 4.282437687454034858e-01 1.920339826128838467e-01 2.074606407331316404e-01 3.471536175791811729e-01 1.371519050223355407e-01 7.893186280826967050e-01 2.735548165982208957e-01 3.563743859448891271e-01 5.049044703672507239e-01 2.262863182903629422e-01 4.970932174052791197e-01 3.085570152508125830e-01 5.119575337259334447e-01 3.106710286668317167e-01 1.652643554639894319e-01 2.773347645522790117e-01 1.930300075768514034e-01 3.508252014419781517e-01 2.210750897160664863e-01 4.730681439443742420e-01 -3.016617182595382474e-02 2.646064083084525009e-01 3.007914272285461266e-01 2.437279235566052193e-01 7.956211230325038741e-02 1.679237246983120713e-01 3.193631893273618516e-01 2.232525222734125236e-01 2.877177980020348969e-01 7.628361800740321996e-01 4.388644102672287772e-01 2.266814383899600216e-01 3.032489937310174355e-01 6.624327562768712596e-01 3.002734480339199763e-01 4.347221051143606019e-01 3.339149482488323883e-01 5.841033631868413067e-01 1.193589383544804150e-01 5.755525578415472410e-01 1.723071653558463368e-01 3.677616752401036138e-01 2.866911908597558067e-01 2.958403479229900768e-01 5.379641315425942594e-01 2.153321323631871564e-01 2.035528947317288839e-01 4.558255251105265415e-01 2.424569154353548583e-01 4.097073513868281225e-01 6.444976266561752709e-01 3.349027419536696470e-01 1.070819000005940325e-01 3.232185236764735237e-01 5.843774644682184771e-01 3.866610036527617922e-01 -3.599305801523655646e-02 2.386718821147724157e-01 4.013171994324693514e-01 6.458782015539554777e-01 5.687540350051563109e-01 2.525389827686126409e-01 5.353339141349806596e-01 6.771105070947669446e-02 3.477823246161051429e-01 3.475641950565773186e-01 6.364623732733321049e-01 3.140118434367309419e-01 3.925614037630680286e-01 1.629394988256080978e-01 3.290988701303376729e-01 2.292303560514028504e-01 4.227231101877464425e-01 4.756212510685031702e-01 3.917773239934945195e-01 6.474265717207572379e-01 4.587405840484848341e-01 8.411380231272573837e-01 2.429264796281245253e-01 3.845125094753711892e-01 4.278326111838168799e-01 3.804212309311196805e-01 4.683920934961633975e-01 3.242510760879895315e-01 -2.640434096429089550e-02 2.975459858146223269e-01 1.889609754698540200e-01 2.812722641985487826e-01 3.288659660594248635e-01 3.490607965429148862e-01 1.936336797554929490e-01 1.719060048846472455e-01 5.154766372064614188e-01 3.653731777609436904e-01 3.981107455476831092e-01 4.923542985795279492e-01 4.321825417538889269e-01 2.326391035018389175e-01 8.164072395178436636e-01 3.531274233575345534e-01 4.667044357114491504e-01 2.137839146895998965e-01 3.307554070785840850e-01 8.804339015216555708e-02 2.746514953245196011e-01 2.840885748793766652e-01 3.523548176845565649e-01 2.760663566029961657e-01 4.494377319730347153e-01 2.394755898870357669e-01 3.755884965497102712e-01 2.876838884861854240e-01 1.667913822161040116e-01 3.309630187680454583e-01 2.637397025014251994e-01 2.709855661057076759e-01 2.738145031916019434e-01 3.005743610271451871e-01 -1.079874405983787256e-01 2.773358802171514981e-01 4.656245356420640746e-01 1.485481407090674111e-01 3.018033190223832207e-01 1.512163598850406743e-01 3.124429856154051777e-01 1.231027484487867696e-01 3.190591114515655136e-01 4.210180711550037813e-01 3.734149071505044049e-01 4.048451486631279295e-01 8.645241251707602714e-02 3.969187772907503131e-01 2.417759263538528103e-01 1.057376363714297440e-01 5.129710133489879809e-01 2.354280952966973928e-01 2.126633524484304871e-01 7.171000351516454430e-02 -1.598501117099431212e-01 5.309902372656551961e-01 2.883973553400096534e-01 2.352904459923479408e-01 6.996209958731469669e-01 4.653815685921358636e-01 1.501773995263988581e-01 2.705387161124122031e-01 2.901446526311701746e-01 2.039941419849355952e-01 4.504003162620620060e-01 4.542929033094651459e-01 2.893432701756637471e-01 1.482916603214619045e-01 -7.209309327168966774e-02 2.051803314426479119e-01 1.923043542970503950e-01 3.671554824350664603e-01 5.101368344100478680e-01 8.287511297055516479e-01 3.980259187715091684e-01 2.109755095964942484e-01 5.736088221689783495e-01 8.283276776348884596e-01 4.298159046315959131e-01 1.604597337174595850e-01 5.508282484993287653e-01 5.084422888574522403e-01 4.000397144935163851e-01 3.885787361950860941e-01 4.220550726273586406e-01 3.507981829865229884e-01 5.683558348071073851e-01 1.791607538160064905e-01 3.776742078996448981e-01 4.560644272081617601e-01 2.257781482267091633e-01 5.379747332917759195e-01 7.004000268884738034e-01 1.315501160542567050e-01 1.710535015342600218e-01 3.025110621274507139e-01 4.674679136493296028e-01 2.628666816846134680e-01 4.208482553301564622e-01 4.554047301695050010e-01 1.218396098917651216e-01 4.075962463693372229e-01 2.606408871592975629e-01 4.663447236037541188e-01 1.996960907949869579e-01 2.432157289150609358e-01 4.430466369130954263e-01 2.686139764305153221e-01 4.393500358133337613e-01 5.510090673148511087e-01 3.015638215474609751e-01 1.961356974040313617e-01 4.319799704642264260e-01 3.075423334412903387e-01 4.283709851020489623e-01 5.205422346855357318e-01 1.859874212035492747e-01 2.635101779685271595e-01 3.096984818561168140e-01 4.082744711920156533e-01 1.866934261020674057e-01 3.687455194343556286e-01 2.625123976586962726e-01 4.156219734363162388e-01 3.311594034033191747e-01 1.944617151635554819e-01 1.305052600065437218e-01 2.547004603156324265e-01 6.223882495889370148e-01 1.715151298926116397e-01 3.802331312886622072e-01 3.575743691781099187e-01 2.573108103391916757e-01 2.930269649784236208e-01 2.434491393153734862e-01 2.001538967219289589e-01 4.242912595370853523e-01 1.781044715902453390e-01 3.175097115039875462e-01 2.932501647966887504e-01 5.158382620389829754e-01 3.948364771977139753e-01 4.098974979155514120e-01 1.891501482289754676e-01 3.981213533748473310e-01 2.127921796677298971e-01 4.185923088433582961e-01 1.640567034648938716e-01 3.797218821854926318e-01 1.609467058237328274e-01 2.962633148886197887e-01 1.746940168017658834e-01 4.550371101875612112e-01 6.211247999395936858e-01 -3.500322217828966131e-02 2.053431838747314941e-01 4.162287786733713801e-01 2.716708441049036082e-01 2.587744536414788854e-01 3.235029883005609008e-01 2.708509861781180916e-01 4.957567595423597595e-01 4.668824420278383514e-01 2.587978244042687948e-01 5.902428352889046437e-01 2.598896934784420409e-01 3.865888862166571016e-01 3.870334914249724534e-01 2.507272073708008975e-01 2.855376078015865460e-01 9.531673998009182469e-02 5.162529826023387614e-01 5.330574644279408858e-01 5.481146865640766919e-01 3.942223799134012552e-01 3.239496667497405724e-01 3.121588462789190999e-01 3.722047600138580492e-01 5.324293200665124459e-01 6.687375929570862354e-01 6.867078563184350060e-01 3.724729717907848681e-01 8.306419861386302728e-01 1.736407063995670796e-01 6.164722553162391705e-01 5.664752237820493974e-01 2.459176580470057161e-01 2.221445129127914697e-01 3.630418300868996084e-01 5.186554095051860713e-01 2.576223977108043073e-01 7.040698906286593228e-01 6.780778014387465191e-01 4.559970105427737508e-01 8.903601331923027828e-02 3.146023314401986681e-01 5.191112253315850467e-01 6.298440031746395107e-01 4.133088935164437316e-01 6.024388327006136024e-01 2.078132487976631637e-01 1.617262561983352498e-01 -1.475528884220693726e-01 9.479218902827142301e-01 5.877231399903166675e-01 3.384141871578094651e-01 1.679898955611065503e-01 4.796354190512488458e-01 2.358013067222657355e-01 2.474662518579293646e-01 3.965332702359773975e-01 2.780746513618055360e-01 -4.093669666139021501e-02 1.245324530545133257e-01 2.704647672364330901e-01 9.813221601990562704e-02 3.360574083711753701e-02 2.724273979318354577e-01 1.987728084257867067e-01 2.870990022732371472e-01 3.980687374859144256e-01 1.706367674743205498e-01 4.938333399344401187e-01 2.019559812608804350e-01 1.810650655789345365e-01 2.733229607283647056e-01 4.076868703189120424e-01 2.834064042887121104e-01 1.368364523822265255e-01 6.323427877392191476e-01 8.696422743789185006e-01 4.612484208124101315e-01 4.861881506720919788e-01 3.780344243837987506e-01 4.691195285323601638e-01 3.162660124399963024e-01 6.412839009477693253e-01 1.592108102686893290e-01 2.289101045423080905e-01 3.699742995422639069e-01 4.008391931757273596e-01 1.370691990187538067e-01 4.791996037507715300e-01 5.733917594862987244e-01 2.255510936593623228e-01 5.448015675224837651e-01 1.044349384039549022e-01 3.172553896737326795e-01 2.308214885479742406e-01 2.822933953819415365e-01 3.120260388780593530e-01 3.679590528863627696e-01 2.376061671862998992e-01 4.660669355798177094e-01 3.359914793663563159e-01 3.096435616919848144e-01 6.978122417408485489e-01 4.118127873835817354e-01 2.407014433622975957e-01 3.363480423195710500e-01 6.867391718151338864e-01 3.044466469488611438e-01 2.511984551138652932e-01 4.438932353658628926e-01 8.879703179115949752e-02 5.477682480491239403e-01 1.196308063369997399e-01 2.382770813431420720e-01 5.830841553215009299e-01 1.495151672281735955e-01 1.890748432811051316e-02 2.855629066539222549e-01 4.376986782372114249e-01 1.631230104509313605e-01 4.787768694214946663e-01 5.346766604964159342e-01 3.036138663224505763e-01 2.578249855051808481e-01 3.272792359137781659e-01 4.306875104111327346e-01 2.969335643203407926e-01 2.233645693011681033e-01 2.911487312843519248e-02 3.276254907643192382e-01 2.315352440263040990e-01 2.746892931222078005e-01 3.761979317182522209e-01 3.413352449563831215e-01 4.328013178722471821e-01 1.374657133866321601e-01 2.561130633043262605e-01 3.318946539038165611e-01 1.910927836099745036e-01 4.324804359324048164e-01 3.663282279952113640e-01 3.070634104711302825e-01 4.459951583918382312e-01 3.724330486014650887e-01 1.969259972700001526e-01 7.329133870391615346e-01 2.494694749675545609e-01 2.362558128734804086e-01 3.133216036697490381e-01 2.503367314818376599e-01 1.656182752820427595e-01 8.997083825315144168e-02 1.954864030545877540e-01 3.064490667707104876e-01 6.610181433763955283e-01 2.827420119320436243e-01 3.911126702212186501e-01 3.523590605421986766e-01 4.102284964055797900e-01 5.456360689130406172e-01 1.658796083715969871e-01 3.455781390651964102e-01 2.046978684369378243e-01 2.491121280610286703e-01 2.273549874068976351e-01 3.124202986319346564e-01 5.926518661690920453e-01 3.698563386094519956e-01 4.968523526474655228e-01 1.014581908635818763e-01 2.777140512997107180e-01 3.562566514058289613e-01 1.998042165754441157e-01 3.815437222577884313e-01 4.188346703460297249e-01 2.200503050864313082e-01 4.231532908385702285e-01 2.722842384052910347e-01 2.739427258088653616e-01 4.157124474414217730e-01 4.453705237681333529e-01 3.847713482061863033e-01 1.836131059154695322e-01 2.948527862480432304e-01 1.980766979273198558e-01 6.108710352245338981e-01 1.972956400232419583e-01 2.598395353254545626e-01 3.352502675641062524e-01 3.645839874263856473e-01 2.475049498467001285e-01 4.872741903991482104e-01 4.411451948555509261e-01 4.058459030742369578e-01 3.411764256030664910e-01 3.300197130258766265e-01 2.756220848571047100e-01 7.339220057701822952e-03 2.361885481659840025e-01 5.397479801915778808e-01 2.506076945406903178e-01 2.185898720287013930e-01 3.073485831221773878e-01 3.027647726059399247e-01 1.598421832011922561e-01 2.034030699893492056e-01 3.695705347460034318e-01 3.590766056528877925e-01 4.183984708179764311e-01 1.777209569108890719e-01 5.072668483540212492e-01 3.189992513864581269e-01 5.263525432906703827e-01 2.311406749831235174e-01 3.145661529884478114e-01 5.443834952819202044e-01 2.923252834766003616e-01 3.375454830676289930e-01 2.798061267517937267e-02 2.869213460932087401e-01 2.730618224581462528e-01 3.066389890613550051e-01 3.098538777308021963e-01 4.525720463913103231e-01 1.403197905723345684e-01 3.598956846652185959e-01 2.992171998045591863e-01 1.929857485303045905e-01 2.735331401970597653e-01 4.199206296742659106e-01 2.964620095560235313e-01 3.402571598128361074e-01 2.708667453631505850e-01 4.646368780456100467e-01 2.500158987392637755e-01 4.788343390907243702e-01 9.815743521039621555e-02 3.449664825637910326e-01 3.601872569057036344e-01 4.389572667170114073e-01 2.329818942545784921e-01 4.310694329233228927e-01 2.840171362891510398e-01 3.365591382704167245e-01 2.129265747424824440e-01 3.179188839061453109e-01 5.387257778614298331e-01 4.253522147523085550e-01 2.372903934631267475e-01 2.457090413194862322e-01 -3.571820637228029227e-02 -1.880707622241288846e-01 2.237167690100818618e-01 4.248914720452603433e-01 2.948257217205991765e-01 2.342851373920780134e-01 -3.843139448966326199e-02 6.926694983536094696e-01 3.874142637540671785e-01 3.937090629107160566e-01 2.014742778189884120e-01 2.241807403914890529e-01 3.145421920765443247e-01 5.323642044858729605e-01 2.184543070946460830e-01 2.762069532778070879e-01 3.138362535943315379e-01 2.083366360350282775e-01 9.361761423369330259e-02 2.211798571121903478e-01 3.037683612460568838e-01 3.142177306733628939e-01 4.109450126711067242e-01 3.626633255910292064e-01 1.936533885861990711e-01 3.139410934767283834e-01 2.319023410167346810e-01 3.091635885630239500e-01 3.545486058860660705e-01 2.927180736753030033e-01 5.561026338051533457e-01 3.458417990512998585e-01 2.424339036288074567e-01 4.495182817846625767e-01 6.861627208386948951e-01 1.972633082307879704e-01 2.013383166748212716e-01 5.374190900520261494e-01 1.674729970054045225e-01 2.509691120028492151e-01 3.190595181401079117e-01 4.259933334431025287e-01 1.875925258010511243e-01 3.202441254752557143e-01 7.491729150684705019e-01 4.335905263676522736e-01 2.291877700674831431e-01 3.450738954226721944e-01 3.119155479826076771e-01 2.077330877623353445e-01 1.390509730789517562e-01 6.262963718647256428e-01 1.332984126165115413e-01 3.906591582669420859e-01 -3.537573445424868623e-02 3.837674626048510618e-01 2.742465717179811691e-01 2.122359119646262116e-01 2.696341524146248503e-01 3.324048450063514792e-01 -3.218068682824082316e-02 2.279180913014329235e-01 6.540067231981083751e-01 4.312676215135979874e-01 6.314643949442029225e-01 3.595169677465719360e-01 5.059192785454911245e-01 8.501964372806014580e-02 4.036730986514385222e-01 4.622393150242487536e-01 2.671178813749293113e-01 2.505206655770848556e-01 4.976818093907695584e-01 2.716995784556388571e-01 3.043131888592256473e-01 4.467039351118273771e-01 3.147920869438962654e-01 3.458646934694797892e-01 1.225152363219308427e-01 4.241363866083815992e-01 2.522503325998854962e-01 3.604988025575153188e-01 8.392220901379232600e-01 4.549621184049783551e-01 3.885551761072747468e-01 1.323360576850518555e-02 2.002855313563998152e-01 3.388974652810361476e-01 2.138025446060964896e-01 2.964693778343985286e-01 3.339573297642459693e-01 5.161670404844471705e-01 1.904628164718360495e-01 4.184273677265082370e-01 3.265704584280797462e-01 1.844868280808213967e-01 1.630449617467206735e-01 3.803555723757767737e-01 2.393119061854918073e-01 2.028240470641264892e-01 5.212431073704806295e-01 3.481140822258339540e-01 4.752746819781350496e-01 1.960830009991241241e-01 2.035586032948231150e-01 8.398930063736997909e-02 4.639202791878460630e-01 2.030302794767635532e-01 3.736835611211972719e-01 3.662028132974342043e-01 4.809558511969953543e-01 5.134098177508690242e-01 3.797814722013583832e-01 3.425609885308062985e-01 1.232864528500385859e-01 4.352818156662578986e-01 1.979472421139121252e-01 3.331093286805639764e-01 3.583652864199962096e-01 9.285312749011609412e-02 3.742935196373764484e-01 4.842203465337320267e-01 3.525105087603606080e-01 8.595022359310178217e-02 3.912147180038232364e-01 1.653780791629060332e-01 4.138343518441729429e-01 2.123078615322810947e-01 3.695821422758172048e-01 3.604991863368240956e-01 5.271983258178920551e-01 3.569062026310803049e-01 1.857358892403340178e-01 1.649891929263276324e-01 3.332372920499437896e-01 2.540801586898169262e-01 2.086949648861491369e-01 2.772677572461361706e-01 1.195527495848409671e-01 1.868551087444529912e-01 1.848395880339239739e-01 3.745046570637668992e-01 3.475888985161077471e-01 5.015610116313382605e-01 4.899204253398465880e-01 2.342745337169276354e-01 5.951708470128664885e-01 3.423394927314689085e-01 3.438818677939252666e-01 2.182088828668042879e-01 1.953119628360013849e-01 3.400454933751575481e-01 5.308996010602413662e-01 5.318051017845277784e-01 6.908547765785328920e-01 3.048127990637112816e-01 1.815492405243048779e-01 2.373823573198592385e-01 2.150499634585685271e-01 5.108510915762281002e-01 6.658858854381151104e-01 3.733839415363036096e-01 4.668477216561086607e-01 2.216785709282476091e-01 3.984801798355306346e-01 3.414239283721371976e-01 4.754217066382580015e-01 6.999198073576735624e-01 2.857381293094931607e-01 3.181654932109836409e-01 5.577715358584782734e-01 8.292421566870871175e-01 4.807156970537107554e-01 3.624532909180970819e-01 1.870914040414390911e-01 4.049194267797702196e-01 3.590300039559792822e-01 2.408115582188656845e-01 3.039122235815057138e-01 9.974203216012256235e-02 3.737519262026012257e-01 3.758175767637226272e-01 6.431495015717700880e-01 1.451463601464411113e-01 3.324320698849874134e-01 3.572221586301793650e-01 2.553763503836989912e-01 1.319410524557724784e-01 1.684688373043172760e-01 5.803726711201306898e-02 1.370219517264956721e-01 2.378548130213289369e-01 9.627110576457198476e-02 1.762264328940545965e-01 1.506489597587687967e-01 4.133892221806263478e-01 4.421859532928351655e-01 2.272058636623341954e-02 2.660852606235266649e-01 3.841037415134564981e-01 2.015513986659129841e-01 2.053061892018490653e-01 3.339683948038327799e-01 2.715716131551744184e-01 3.931563831545190624e-01 2.463733964364962503e-01 2.266164438783562218e-01 2.686425209878393616e-01 4.692106461738489998e-01 1.040808094260796679e-01 2.805106499471605730e-01 4.535702323659052126e-01 5.990496413672303788e-01 2.769670601640541463e-01 2.054521127558359694e-01 9.798582032027525202e-02 1.777487237823720534e-01 6.622709425948869466e-02 3.524853502148630469e-01 2.843668415257525339e-01 2.889614777690212577e-01 1.711456252346010842e-01 4.701055244453300475e-01 3.159980549077658907e-01 3.024130424759050584e-01 5.995544868665092508e-02 2.746183202211227581e-01 3.907357433982951989e-01 6.291538846791127071e-01 3.966334567226112995e-01 2.502418253402538539e-01 6.042354979392712266e-01 4.041455561481370751e-01 3.088782956755267151e-01 5.559799235300033615e-01 2.263691266211935726e-01 2.013558228960619090e-01 3.047237802529139117e-01 1.881468225089122370e-01 6.192280032890948860e-01 4.454562576906937466e-01 3.697063705076857332e-01 2.382952428367275388e-01 5.387870573166537724e-01 3.273960306809158283e-01 3.529468662017052338e-01 1.204928894949830465e-01 5.860926561418864367e-01 4.225692652279349204e-01 2.403916431670722886e-01 1.589869749050194514e-01 3.935776067631309161e-01 3.690435816614012765e-01 4.366622791544614302e-01 5.851122538679760510e-01 1.661723749209045309e-01 2.730299431088951678e-01 2.317250030794184568e-01 6.353460224780178578e-01 2.669492041254670767e-01 5.343650294582289462e-01 2.956429908625182179e-01 3.099591726410153569e-01 4.180426165528956517e-01 4.021254248548302712e-01 1.359283957431784984e-01 2.403210539346218866e-01 4.554751278596427255e-01 4.057522020975738997e-01 3.253335903852416777e-01 1.632017414699475921e-01 5.534801715248818255e-01 4.773967241409877715e-01 1.471214389088686403e-01 3.240856321711476085e-01 2.011479426629989575e-01 4.037553727355884803e-01 3.498690868545963895e-01 2.217618705898303233e-01 3.353743279760692531e-01 3.944825981223516465e-01 1.227062724849474762e-01 3.817210961835826311e-01 4.217280402580172449e-01 5.492622968362184110e-01 3.770014037864939382e-01 3.430991933814766526e-01 3.313826909911199436e-01 4.944038271161730336e-01 4.728206325046357961e-01 1.002342553109656365e-01 1.668159007039662356e-01 -5.273958381005172669e-02 3.232198367613250412e-01 1.660014713004329678e-01 3.517880141112073034e-01 3.309184625021543980e-01 1.215797557164819409e-01 2.548343945286433154e-01 3.328768202840706181e-01 2.486262090508830624e-01 1.988412329507696086e-01 6.234775008973088006e-01 5.233976566341880243e-01 4.736839825949346050e-01 2.787323963746644040e-01 6.272107136235831604e-01 3.698002570646963250e-01 1.764672779154352611e-01 4.646048809858029927e-01 5.231148585510823068e-01 1.707802660369850400e-01 6.516771550353155362e-01 3.924959095392068775e-01 5.235496566283472930e-01 3.766660882812402633e-01 4.123579294075625512e-01 1.305154150878706787e-01 4.392068292751218905e-01 5.074678510106878093e-01 4.453146806294512317e-01 3.819970018228104891e-01 4.423256530706680678e-01 3.599892815295788751e-01 4.009594305820769478e-01 1.110868959806509793e+00 5.777509806798661884e-01 3.372725477161679919e-01 3.471105447940203703e-01 3.528653305582452049e-01 5.897724285318872717e-01 3.588222910513536590e-01 2.602271197624759225e-01 4.971687692611226339e-01 2.059843949571700250e-01 2.972998925001206771e-01 3.608781150676918514e-01 3.559386656354490697e-01 2.869997882544907952e-01 3.999211163276754633e-01 2.222056606932483191e-01 -3.678776644787262740e-02 4.437860523933068180e-01 1.846040582242949313e-01 3.514673330585083022e-01 4.039888568943865721e-01 2.954314712080758909e-01 2.191010410902549665e-01 3.370761559264678908e-01 5.359251579316719472e-01 1.973180857004308564e-01 1.007267070051511837e-01 2.571505595993812676e-01 4.168552177821993610e-01 3.550137831211941375e-01 4.699286993020450609e-01 3.358507692385046539e-01 3.151490440157544981e-01 2.447492409398819291e-01 1.879832010350810378e-01 2.021452538912740238e-01 4.813811143474708842e-01 6.471336058416454762e-01 2.773884129163661783e-01 1.631660445179932140e-01 6.047743408809083121e-01 7.440152690875834196e-02 4.789773142515514337e-01 2.081892513468233119e-01 1.387128486601909572e-01 2.772047239395760698e-01 2.132031551263366964e-01 5.287394233423583501e-01 1.791449065280517061e-01 2.636328963478717924e-01 -1.155260064085155136e-01 5.329052907916889126e-01 2.927542569100296532e-01 5.155775439231433666e-01 6.526233922893140971e-01 2.359587002721355020e-01 3.111155914086225494e-01 3.860376787774271179e-01 4.661912517916562138e-01 3.280331842469763615e-01 3.171446387556215996e-01 4.396267003935463435e-01 3.367666035886713871e-01 2.629799159184926793e-01 2.793449334267279482e-01 4.597824177504890031e-01 4.027749356170033934e-01 3.020128538464632584e-01 2.539275275326531300e-01 3.920718779871208426e-01 1.909855381612146630e-01 4.554684188339024331e-01 2.320614312988595884e-01 1.510424670150314341e-01 3.525509878010097964e-01 5.492644787827316577e-01 3.239638447378183628e-01 4.277997033706810726e-01 3.706200167631550357e-01 4.022624158341159273e-01 2.278290860764968784e-01 2.218278945867950824e-01 4.208930145871363493e-01 3.154581876843849386e-01 6.606540755344099125e-01 1.725264529137007230e-01 1.148460859627675745e-01 4.962135117891079972e-01 3.375172199747566992e-01 2.584215812732395534e-01 4.391066829223859713e-01 3.716622272470999633e-01 3.990273059590094817e-01 1.344761198630521903e-01 1.715293677368663339e-01 2.198966399477626510e-01 3.280779986806123816e-01 3.190387669842209561e-01 -1.038253132960562652e-01 4.130551310647661012e-01 3.775892522226058645e-01 1.766926170104738958e-01 2.372083209625657219e-01 2.691093350312030452e-01 4.387669219254917152e-01 6.040837608247215940e-01 5.237555755419407433e-01 6.031976202348801053e-01 1.809689956460260873e-01 -2.936304583252535849e-02 5.980902782134762674e-01 3.083626604915252756e-01 2.249815812595556963e-01 3.781308194959933644e-01 1.922445022454439822e-01 3.206970220725793297e-01 3.988500964702552665e-01 5.574785547894407500e-01 6.507683123187462115e-01 3.317479028323191415e-01 2.280263834497873177e-01 2.756553386804512229e-01 4.372934933137457847e-01 1.670899026228767070e-01 2.642727675226410611e-01 5.663434628307868479e-01 2.618651238572056172e-01 3.794641444105764094e-01 1.242306227053973089e-01 1.643570357337580390e-01 3.637754402373047924e-01 2.148185453139888068e-01 -3.858265171902530710e-02 1.400450445868841598e-01 3.972939626623883669e-01 3.743858378938398346e-01 1.925808206541432810e-01 5.283956005317804738e-01 1.475431018938593297e-01 1.280712074947700785e-01 4.128496826906484785e-01 5.253097973919693686e-01 5.677349602930803485e-02 2.684371829631118089e-01 2.403170094642064214e-01 2.187610206973431559e-01 4.337594695539337408e-01 3.878546873220329871e-01 2.341332101574664648e-01 6.414696760754168281e-01 4.004494473875865879e-01 1.330992299175477456e-01 3.621144873025627930e-01 2.646794709535242873e-01 2.741121755101971758e-01 5.394844892708761108e-01 2.536048398613957033e-01 4.097832587808625249e-02 4.935779208347526037e-01 2.624185699824579387e-01 2.307596370802116326e-01 5.840586545306223343e-01 3.655602142090970119e-01 3.893731666927919832e-01 1.485224955154080817e-01 2.989871459204778148e-01 2.205212269739718067e-01 4.819437523868828066e-01 4.154545087203587173e-01 3.245760203157601609e-01 5.772413424077171840e-01 3.934393587245494928e-01 7.024320673511965651e-01 -3.436475146770590072e-02 2.140503898156680407e-01 2.484391302398876178e-01 5.230534625271729965e-01 2.523640934960553750e-01 5.178653225751190803e-01 2.832080271019776774e-01 1.843133440420388069e-01 5.028565726560714211e-01 2.876291855939143716e-01 5.360579724811600499e-01 6.168307803549737400e-01 2.777364786361431470e-01 5.013000505904869897e-01 7.449821375169562998e-02 3.290018834970283024e-01 2.123939875858695814e-01 6.479110171048887423e-01 2.548089299716593814e-01 3.407713284598230530e-01 4.038808017814972118e-01 4.880821522237965837e-01 4.976284650348361538e-01 2.450320990328691551e-01 4.403372498860562700e-01 1.848098934750623812e-01 2.815629355621069863e-01 1.519493101711759664e-01 4.257894715087786608e-01 8.282372125398751450e-02 5.513347922107527666e-01 -1.802074968576334868e-01 7.442201666763139656e-01 2.448144824501810035e-01 1.416055581367459126e-01 4.627343529612630846e-01 3.632461634790047356e-01 5.172683345776931674e-01 1.692253635050633420e-01 4.995577669669728493e-01 3.528854140399175776e-01 2.492139272246163273e-01 3.209473604875938690e-01 2.697621839648149944e-01 3.456208173850541243e-01 3.105666472656594124e-01 4.835248511018903628e-01 2.432378978227518473e-01 1.185961582978620754e-01 2.915945186223325436e-01 5.568379530924971732e-02 1.722786170215613311e-01 2.883049535470263436e-01 2.377137702622746929e-01 3.592812821621009789e-01 2.380100390838606472e-01 4.052683711790336929e-01 4.275172964944431442e-01 1.292933731994594382e-01 3.978721063746206710e-01 1.507030624027834165e-01 3.654319170996132016e-01 3.111651807056716734e-01 3.146217206785308917e-01 3.237995415934733501e-01 2.782544070707331230e-01 1.603560775626533541e-01 4.381560379864595234e-01 3.673749765717388982e-01 1.193387293974410568e-01 1.644708911922521111e-01 2.254999369920369645e-01 1.798866490975115084e-01 1.418413663338355946e-01 5.794880367224664042e-01 2.907694317681261964e-01 3.793396778630153676e-01 -6.378665236609037947e-02 3.533343362352638906e-01 6.378890437885615938e-01 1.576443028126277568e-01 4.766938488604068880e-01 2.287143909103974693e-01 3.197716476661867091e-01 4.399269053306511523e-01 3.181422162475655568e-01 7.245604669456042757e-01 3.256484915822852599e-01 1.799045877826301876e-01 5.493593405332148905e-01 3.635975441723644508e-01 2.806877773460882963e-01 3.590877393154414676e-01 3.619882078828595695e-01 2.866082206131750354e-01 5.626164705829523882e-01 4.491573709904628231e-01 3.031059489336485058e-01 2.296081111282433085e-01 6.310577723145343043e-01 7.087208975444241332e-01 1.344700983430584529e-01 4.298399292289616369e-01 3.221498079240632251e-01 3.693240290978110352e-01 3.934519352084180355e-01 3.944087366566009223e-01 2.381333983000786247e-01 4.710637089045235371e-01 5.729132062371036227e-01 3.928941685016411611e-01 3.003827925580822011e-01 6.385915831359625372e-01 1.241522090659827882e-01 2.730601872815441311e-01 4.385373809945463108e-01 4.680759585307896486e-01 5.337264233400560443e-01 9.616644482497349600e-01 6.691475931855848103e-01 2.368224431033922883e-01 5.560122890851744160e-01 4.187988847617134525e-01 2.343156008211622066e-01 -1.769279453010312864e-01 1.827547754114675627e-01 2.870248550942733345e-01 1.082334585706803409e-01 4.243868069878544702e-01 8.868605584478927994e-02 3.607943934600825742e-01 3.218797700646973681e-01 4.976979693137195682e-01 2.864727006206919668e-01 1.856231156123726578e-01 4.653374148946340938e-01 5.636453060958501737e-01 2.472008101561868898e-01 -1.348199220237802365e-01 3.939634146033199613e-01 3.205584438636037703e-01 1.471781914564758154e-01 6.062910953264122327e-02 4.863378554534847353e-01 4.502868954720042893e-01 3.982332609645027333e-01 2.391157197372990595e-01 3.863162609619053001e-01 4.539386951371398027e-01 2.545090207174780517e-01 2.631305566994512901e-01 4.080941426157664864e-01 1.816556745379216409e-01 3.104603451791945190e-01 1.270535840432671648e-01 1.636771661395641786e-01 3.271552142684868159e-01 3.737876520163467831e-01 2.083995432707581585e-01 1.521188187762732014e-01 3.803735240304604304e-01 1.390349750333257361e-01 3.356898046006335790e-01 2.799185723744983534e-01 3.343025454034318500e-01 6.277598827780366264e-01 4.142128587154729757e-01 5.392238525728316745e-01 2.592463857764926161e-01 2.614659720045722224e-01 2.137180176406445753e-01 -3.087041862286810101e-02 2.616963208245124406e-01 3.102508355270288121e-01 3.362363822594147678e-01 3.726606504785934249e-02 2.948085674443632342e-01 1.125893319578494811e-01 2.397201794508987405e-01 3.779028242727235920e-01 2.852026594815697536e-01 2.613690258519909548e-01 5.501558540947826259e-01 1.953462310783038447e-01 4.655652748203351621e-01 4.590600756684466432e-01 4.612138526706530683e-01 2.869783372801748556e-01 1.800970198716242976e-01 1.770755246469093436e-01 1.688962897561623322e-01 5.163164412936112058e-01 2.570734187190737430e-01 2.537029730843869402e-01 4.710092017208467041e-01 4.769003547503416485e-01 3.444576135921693094e-01 6.411486223748852353e-01 3.422045764403378598e-01 2.475477172321802755e-01 5.464636367923390026e-01 2.308653837029908118e-01 9.396493159991337052e-02 4.002868422448955243e-01 5.745526489248504731e-01 5.524055787453221456e-01 3.219017916130724188e-01 3.362044683797762445e-01 3.514357716683207400e-01 5.209649052196709818e-01 3.658225389321501098e-01 3.206122701359959137e-01 1.784098424560625062e-01 3.501301598853387986e-01 3.628023934268753692e-01 3.148000982403686976e-01 4.643827128026600803e-01 3.665260356236217376e-01 1.637351990939919233e-01 3.269222929543502687e-01 3.364378492512400953e-01 4.947479200858992954e-01 3.523645299163717937e-01 5.224132195442052762e-01 2.375112739924247762e-01 3.378896766619163827e-01 2.743869532441181036e-01 5.114704603369091274e-01 1.102410049220452493e-01 2.135489276124076241e-01 1.429881411075086817e-01 3.601294975999280723e-01 2.471026724431339971e-01 4.998188338356612803e-01 4.239179419324727860e-01 1.426932066182757808e-01 2.259583643159430721e-01 2.144064291292124835e-02 1.090515520519943493e-01 1.558031723424733173e-01 4.554697124905260353e-01 3.398329871536702740e-01 1.313161247972516321e-01 4.522284518135961662e-01 2.093804454650012303e-01 4.967207496342780360e-01 4.964275915501161762e-01 4.457299809180881311e-01 5.066152108434494039e-01 3.911716531886781922e-01 2.438265144418210184e-01 1.453320902413679505e-01 3.836819769105090927e-01 4.305493065319865309e-01 5.463969835477655579e-01 8.040022297393534245e-02 4.739233244157503577e-01 6.003683650844209296e-01 4.174691650255226705e-01 3.462820738521941166e-01 1.291058264931734811e-01 3.770417270324060155e-01 2.232983563176844655e-01 1.422385462794295563e-01 3.116816489820166680e-01 5.141476465347523117e-01 2.210047821744183238e-01 4.001473637158028396e-01 4.470427616450933783e-01 5.662549707166135704e-01 2.958280561366564143e-01 2.663583549197028333e-01 2.104925245179174453e-01 3.824441184996203447e-01 4.545570301397106050e-01 2.770309255318466057e-01 2.649615074872713194e-01 1.982304271933799100e-01 -1.014212721655667337e-01 2.386978892561728571e-01 3.039167019016986160e-01 2.673095504680986778e-01 2.846855216856170046e-01 3.433741573459769825e-01 8.686055610224343582e-01 1.199812554178549817e-01 3.972139833553569588e-01 2.284559132478705124e-01 3.759432837197209665e-01 -3.073061881806893325e-02 1.746431803047130416e-01 6.567486959588677564e-01 6.051687432108678877e-01 2.357242709841784745e-01 3.485926064494151433e-01 1.992391751489321905e-01 4.905380107777546073e-01 2.438607590682408954e-01 3.342439299795501029e-01 5.140468107813376264e-01 2.347811460098228054e-01 1.087157008770986977e-01 2.882513453089927680e-01 3.152509910069056787e-01 3.246279685712920582e-01 2.428918454741619826e-01 2.969585620281236515e-01 3.977213620980251108e-01 2.274066323814167845e-01 7.571012516157793470e-02 1.333942834776280506e-01 2.779451831011954255e-01 5.574600712020583160e-01 3.919230153059629629e-01 -3.311785632601527141e-02 4.215696158531727633e-01 3.845635999269916283e-01 3.567977607783632266e-01 2.272210883797924907e-01 1.331613659914410164e-01 4.017639494045397441e-01 1.397869240903446553e-01 1.954657686689813545e-01 1.340080566563983666e-02 4.282385002417186115e-01 3.835573489794228408e-01 6.865632414338733724e-01 3.259768023947913207e-01 2.090514243973302655e-01 2.674846583461203409e-01 2.213095104829676529e-01 4.497887213464082379e-01 4.640933237412241397e-01 5.688242063225175116e-01 4.421310424746138779e-01 3.401913661733715344e-01 3.995413483896754769e-01 2.961072089371441507e-01 2.228684416352280095e-01 4.882791126181018626e-01 2.746374936114079901e-01 3.504733653674634297e-01 1.261565213533799579e-01 2.383972347539611292e-01 5.035742990930884844e-01 2.676328033446111476e-01 4.635306299244348338e-01 3.191081106563160574e-01 3.249511369830315743e-01 1.282950283781758571e-01 3.803271210928187429e-01 3.219991183880779317e-01 3.399947376381646791e-01 2.393071023617494575e-01 1.704594377063699540e-01 2.825497888533163859e-01 4.214313701516516630e-01 3.167874755171737888e-01 3.284959800224100945e-01 3.251876951148346961e-01 5.916095297055221636e-01 4.154834811991463539e-01 3.450110000695190138e-01 2.579612927081598173e-01 4.778186497549654632e-01 5.667963596341678567e-01 3.482862184855548549e-01 4.696510563435367658e-01 5.754699271517438319e-01 4.867049967859884418e-01 8.975933465575280934e-02 4.035184508319673569e-01 2.231849185822056825e-01 2.028084475552418553e-01 4.608713355649456389e-01 3.877618511987748207e-01 5.323608283069347635e-01 1.587622556542100938e-01 2.872325401507396236e-01 1.364260156609304886e-01 5.253103208368656851e-01 3.561583400634162899e-01 3.303414114668612456e-01 1.489108042770226348e-01 3.237805143594982837e-01 2.449241636478518558e-01 4.105794248589234030e-02 4.093566886925259496e-01 3.189773907287758448e-01 5.867457936715254618e-01 2.023525643854213740e-01 4.016633188426794732e-01 1.595837315282437885e-01 5.536805129911499535e-01 5.881112276866247157e-01 5.340101133503480924e-01 4.414772277017391389e-01 3.229141998737077301e-01 2.170643496376101211e-01 4.118987378139991051e-01 2.896346827217257669e-01 7.277887649099739065e-01 3.504950257948564740e-01 3.141003645770865660e-01 5.042074202648905157e-01 3.294393266304780354e-01 4.208628041834572286e-01 7.958307771259569563e-01 3.558853273768249892e-01 1.902023594528259309e-01 1.971756322979558718e-01 4.844244722467010433e-01 1.416835583006559318e-01 2.218809712775851040e-01 1.114232197800788526e-01 4.200962169188073858e-01 1.785079831939810902e-01 4.146383792525512035e-01 6.521438860416992611e-01 2.836565755333992911e-01 1.896700971382756507e-01 2.291666702845418513e-01 7.857199733849711265e-01 7.127900244919942452e-01 3.186025730399819622e-01 2.709195015384011640e-01 2.090611645139119901e-01 2.781450856102765101e-01 7.090893424879141094e-02 4.290110577552468385e-01 6.042208683045942053e-01 5.083071812740627138e-01 2.565573907093607886e-01 2.852880328563287549e-01 6.779530264135473772e-01 3.842162544684128989e-01 6.111567072133539114e-01 1.547888022333268054e-01 1.171889883645462760e-01 5.212226136331423731e-01 4.401787323206463043e-01 3.986113457453939191e-01 4.599177556236782038e-01 3.689800002968013359e-01 3.230781789461616427e-01 5.117524196576255235e-01 3.376633379003806112e-01 4.606285148477127223e-01 3.472593008536364323e-01 3.419746475159399779e-01 2.417919835999668976e-01 -7.889921463464588669e-02 2.685447032366710118e-01 3.114914000718158604e-01 3.003215255827171859e-01 4.227915567185505097e-01 3.449531055034071869e-01 2.879779563916713414e-01 1.979171004974773496e-01 4.898284457621002730e-01 -3.965213309120940721e-02 3.502371115297933102e-01 3.314578059568020763e-01 3.169338609640135473e-01 5.137934114321751622e-02 1.892697956412803251e-01 3.534712564918436328e-01 1.533706201764175603e-01 7.748082630897670242e-01 5.448823240296292170e-01 2.562523987796225811e-01 3.283701039850086545e-01 2.110425494793730650e-01 2.053124081283499436e-01 3.100185062407945225e-01 2.601650182313619553e-01 2.917556638437872607e-01 1.675913933227093366e-01 2.004885608233735184e-01 4.153675776182694790e-01 2.125190520895898771e-01 5.977149764818818767e-01 3.813919922798731932e-01 1.815892048799696568e-01 1.780096523191616598e-01 6.773890832134270568e-01 3.204777916624834688e-01 3.182351160833150061e-01 1.608453690290048144e-01 3.354563937867283130e-01 2.479838027530831823e-01 3.133229665332351033e-01 3.078382601483440340e-01 3.176146263499504130e-01 3.916973104721250820e-01 2.543470056925229983e-01 5.444001115604919505e-01 2.813472236849179353e-01 2.125082392385593266e-01 3.115331688558740098e-01 3.249202660862238190e-01 1.889146072820153677e-01 2.157450252374815136e-01 1.604634112333087614e-01 2.472173638244044014e-01 2.795586330550463572e-01 1.311043057764322839e-01 3.993527353974855032e-01 1.991279644599899257e-01 4.712694912382744405e-01 3.584517955364390218e-01 -7.773474271994018636e-02 4.787875359385793672e-01 4.326860460996613256e-01 1.332371062980541865e-01 3.850777198330774809e-01 1.248824615133230509e-01 3.740213864803081378e-01 2.860861249413346741e-01 3.041984327792874865e-01 2.514290377517340858e-01 5.144004408446107846e-01 1.882585817746189605e-01 3.022091603048124853e-01 5.489301952682126284e-01 1.794884784698638214e-01 5.999825679320451854e-01 5.867656805662591069e-01 3.154812144057927981e-01 5.638485555413126349e-01 4.154663229680863878e-01 3.725052592945985452e-01 3.337503721421057890e-01 5.430644009225034097e-01 2.945930843650330644e-01 2.061772684731977279e-01 1.390140615202710705e-01 4.001464111757400133e-01 3.487926309798581315e-01 2.950076052452459408e-01 3.015945458658393363e-01 3.000983637170975271e-01 5.004621358066287939e-01 1.218778044079726897e-01 3.394757703280220085e-01 4.034790913594861195e-01 3.273191146332692369e-01 1.792744214963590821e-01 7.825241183404614276e-01 3.541980873633292504e-01 1.235727697923607593e-01 1.019426611254345971e-01 5.467768977626974447e-01 4.273274304953815772e-01 1.406541532339247169e-01 1.544545231219558445e-01 2.677179884438487534e-01 4.360311099512728106e-01 3.548016924009402828e-01 1.979607380805532557e-01 2.259959154328612385e-01 1.829375662504162392e-01 3.070413583703839322e-01 1.770031305973134295e-01 3.952140713552694251e-01 1.487696308260524347e-01 2.985806410159455027e-01 4.122851417790798223e-01 2.755163463240251076e-01 2.795590480113219201e-01 6.635911042374686986e-01 2.229727537200005827e-01 5.796820262740425278e-01 2.750736960168751466e-01 2.009655147469402436e-01 5.267863689545606576e-01 3.503705315935121689e-01 2.057425634423566407e-01 2.661445080177031741e-01 2.495519358137130439e-01 3.097481288229744223e-01 -1.444167358392860478e-01 3.285576241562466748e-01 3.202550318757744208e-01 2.826977232577974064e-01 3.749229307558721302e-01 4.975082842076403722e-01 5.840647203315825209e-01 2.636627821604804467e-01 3.139764645365517026e-01 4.617486415195912741e-01 2.436210659723769822e-01 3.653962302453237498e-01 5.273988611681943439e-01 4.520307139779049521e-01 3.890488841790329388e-01 4.693776666269400266e-01 3.304932675869736158e-01 3.817839508096767531e-01 5.225090712669953064e-01 -2.044838754961801897e-01 3.267560045297273064e-01 5.063997162477562597e-01 5.008845465072226943e-01 1.753569987251353268e-01 2.663469504818749556e-01 2.839529240257547826e-01 4.320734133601149551e-01 4.753888059707378488e-01 3.813363720894358266e-01 2.364741028929415734e-01 3.445984003565456533e-01 6.128204745224934413e-01 3.250764342506613502e-01 2.960694431595811693e-01 4.975922936813503838e-01 5.218086450490773132e-01 4.825826836180340251e-01 3.069040045665474281e-01 1.449061709681700449e-01 1.230553023011111691e-01 2.919383294111526084e-01 2.346709972011922218e-01 4.742092365608527871e-01 5.139093746269622898e-01 3.614751834742264691e-01 2.269390396868971038e-01 3.575711835614470147e-01 3.491488704160587986e-01 2.438771446754799399e-01 2.767364971421670816e-01 2.775059693513526327e-01 5.215934740173224782e-01 3.022275994466099291e-01 2.093986503226119567e-01 3.206676407904183179e-01 4.323516081993261650e-02 1.038120582309147721e-01 4.639805950962454517e-01 3.521466120326977034e-01 -3.821539034822762915e-02 1.988254550282704258e-01 6.594485036922606014e-01 3.386216922353924019e-01 3.686044192120334628e-01 4.273995850559231258e-01 1.101530967551411777e-01 5.088704120752254312e-01 2.805239846714471241e-01 1.047538317910152728e-01 2.450367171741163475e-01 6.839904049121514618e-02 2.167164009100588373e-01 3.072820015951265304e-01 4.830074769863585971e-01 9.738856811151208603e-02 5.878451973634355454e-01 3.241953898980796112e-01 1.954393317415679121e-01 3.097731252038897765e-01 3.419266771608704403e-01 5.671744349076561775e-01 3.921717495030634382e-01 4.307445225818469225e-01 8.171511968741924647e-01 2.740289410269838299e-01 2.571983067886094432e-01 8.146257667331724406e-02 6.684546502813759616e-01 4.454805539695030348e-01 5.829713908300391267e-01 3.528405010434880751e-01 6.275130447468200146e-01 4.237517394147403138e-01 5.401145946196379555e-01 4.852557478330936647e-01 5.462887651490859753e-01 3.388435161108418470e-01 3.167818639863639874e-01 1.177185342330346884e-01 4.539780337611887262e-01 2.856214199838404966e-01 6.917922286671114307e-01 4.021737684697086479e-01 1.943012376024171317e-01 6.017275122349587946e-01 2.916890787355441716e-01 2.069028115449214056e-01 2.699010585170640297e-01 3.036195985307017509e-01 6.248522508694236421e-01 6.033850495138040060e-01 1.328700024247382316e-01 5.463853824330158204e-01 2.526334933698421992e-01 2.063225159656099095e-01 5.641764867059464450e-01 2.528816748546773852e-01 1.016556226717852951e-01 3.941403331784272268e-01 2.151108776059800221e-01 1.987204515349958456e-01 2.212097554586307524e-01 5.194476626504069827e-01 1.479740752779434843e-01 4.095264842279675577e-01 4.568004442609208127e-01 4.802425733204813696e-01 2.278127003709187193e-01 3.205322789813749296e-01 4.240856668168930810e-01 2.078587783418015533e-01 2.842673154416388570e-01 2.958766441219040644e-01 4.315449240173165890e-01 5.065900584035034626e-01 4.659758666024345075e-01 6.474646169660331907e-01 2.269341174186934040e-01 2.827418322252128746e-01 3.757869377411111600e-01 3.317832462578849118e-01 3.788343004578678119e-01 1.737334450403409392e-01 9.263739566443973672e-02 2.149740961532415895e-01 4.860847583306622255e-01 3.503185657842777800e-01 2.983963195584351524e-01 3.041301192766923123e-01 5.026827390373682647e-01 3.474149364216714275e-01 6.568696473379418421e-01 4.336254148944362896e-01 4.537881164986856675e-01 3.475524863707732948e-01 6.046097121754883119e-01 3.576642888066317028e-01 6.581507179307521938e-02 1.817553909001503598e-01 2.913215556484374247e-01 6.192825417286371703e-01 2.924954310441307825e-01 4.303868610421659469e-01 2.786240900861116643e-01 5.045883214331752242e-01 3.079925650521886382e-01 2.783948424551567769e-01 3.810478992860453218e-01 1.218436750705791383e-01 2.582767840522137703e-01 9.448687246415943264e-01 2.260321407435981200e-01 3.468679216477994487e-01 2.183236035085087678e-01 2.653143314186650059e-01 4.007823699604387002e-01 3.004000019066666027e-01 4.179512959251496795e-01 3.378578576312634141e-01 6.679265729660528450e-01 2.916142696853398775e-01 4.710887312466525145e-01 3.126269979687776868e-01 3.227619112860224959e-01 4.688847331139527341e-01 1.062471286784330005e-01 6.237023974306339369e-01 3.660368748980999953e-01 2.571731247139155130e-01 -3.625306393874438982e-02 4.037704717713381797e-01 2.811956789175837912e-01 1.271086803674279508e-01 3.277267210459626767e-01 5.168653106480292081e-01 3.294015684748501371e-01 4.498423158176478864e-02 2.316162517975612900e-01 2.859256006847203935e-01 3.400675209297787660e-01 6.528472000661622587e-02 6.285930877912733195e-01 8.997500818196613181e-02 5.789032299993550623e-01 3.896590316280708066e-01 2.270327558180156302e-01 3.870124762734121759e-01 2.632027674397932060e-01 4.293604916313142894e-03 5.258355783142292239e-01 5.816988827766635950e-01 2.746786952656066205e-01 2.164726826598553089e-01 4.117871348335597759e-01 5.383954264862040873e-01 9.078191154335968349e-02 4.110835369456253829e-01 2.538212375286548195e-01 2.873629402280926115e-01 2.303740625437740164e-01 1.501175384054249662e-01 4.858768118208445230e-01 2.882875906117874365e-01 2.007611831931512825e-01 3.366784878945736637e-01 2.100674301237859254e-01 5.757157649896385010e-01 4.179776993896666681e-02 3.276663607244927334e-01 3.590716646820624192e-01 3.777929867868010660e-01 6.407971968889683012e-01 3.571420363890638328e-01 2.086672128818918281e-01 1.876667323345486693e-01 4.289812074117094198e-01 1.931035680607919858e-01 5.686024254504786768e-01 4.136133882116155291e-01 -6.227466803470349532e-02 4.429339522195050449e-01 3.299743011349960398e-01 3.666668732822131460e-01 1.983996212855174690e-01 5.500798685046675018e-01 3.334110297718666516e-01 1.906025804241835431e-01 2.451704867063426718e-01 2.282120907948979038e-01 4.230259008217558403e-01 2.786954491970732306e-01 3.467847088283519952e-01 2.571083791563637533e-01 2.877497193713338675e-01 3.038627559166684478e-01 2.443184406164959910e-01 5.929054164026297258e-01 3.999765672092507884e-01 2.982206890047791603e-01 2.025132600816164086e-01 1.235619849239810719e-01 3.260843259046737330e-01 2.082082322197607027e-01 5.934100084250530927e-01 4.202588793007180357e-01 4.700878966475556808e-01 5.791930260849085244e-01 1.477964516617475965e-01 4.958318153798586536e-01 5.198385051139666757e-01 2.144156747995680234e-01 3.046490957533478650e-01 6.413387080933716788e-01 1.869164896818062971e-01 2.394307895293081856e-01 5.013711178686435233e-01 -3.398922976131757423e-03 3.245756853229977423e-01 4.020593893203567859e-01 2.698951265757045803e-01 5.509464216186756857e-01 1.997045263173049534e-01 4.312073263302522719e-01 2.120035841013532263e-01 6.416110867728548328e-01 5.759652843597109495e-01 2.120597825083336829e-01 3.815408192236304785e-01 6.029019636375778646e-01 2.265056629365176377e-01 7.658379154721046689e-01 1.340364371108648811e-01 7.989571379823701136e-02 3.283153114273886786e-01 2.303544538583537360e-01 2.065435317201149701e-01 2.925634632197784413e-01 5.115626023069808070e-01 5.014221846806776739e-01 4.326025186246624799e-01 4.712886920191863283e-01 3.704940883997096535e-01 2.423683300325478740e-01 3.071151120194031137e-01 6.451983817311202074e-01 4.614773200772219752e-01 1.446495724857754794e-01 3.210164227704126461e-02 2.447109989760747339e-01 3.261405667985854961e-01 2.116298297327716682e-01 -3.412618009971879474e-02 2.691160772510556853e-01 1.367977153647075284e-01 3.854832254144753279e-01 5.363941826343534558e-01 2.041237734429159900e-01 6.629730348685427543e-01 4.307043338046696590e-01 -1.270524667401673469e-01 4.839312001938651520e-01 3.776328516427156501e-01 7.097741343682173465e-01 4.748436341520800852e-01 3.921008203373617107e-01 2.222965135292156447e-01 4.397535679236170836e-01 5.233016209103880101e-01 6.122628199741484423e-01 5.096687294068829033e-01 7.035345547240012820e-01 3.738665406164614069e-01 5.387655274523126536e-01 3.109439737023649286e-01 2.081016231618946222e-01 4.879253287060123512e-01 4.372290632255726450e-01 2.260929645674991662e-01 6.018059280748957462e-01 1.718725887089647131e-01 3.197742601221307268e-01 6.980292823765239518e-01 2.682937956293471871e-01 4.056538355297334419e-02 1.836072790338221239e-01 2.747150356812539940e-01 2.357792546329164907e-01 3.204155785124953582e-01 5.056735096407294350e-01 5.331178232160596053e-01 4.321493433495788850e-01 2.163149749486592555e-01 7.718970983204371805e-01 2.674435866973112752e-01 3.491744042968321082e-01 4.001128305550878395e-01 2.186238567408622657e-01 5.578957262304129472e-01 2.280673431862396683e-01 -6.523958463154144738e-02 2.308393700838564655e-01 5.710637576414683281e-01 2.685508074233666775e-01 2.759164511550693533e-01 3.733093894102239574e-01 3.586430740767241332e-01 2.733057397085758566e-01 4.614699914354787325e-01 3.764853874887421625e-01 6.423956986427015181e-01 3.164567406504374958e-01 3.590671218136094467e-01 2.777582129440361314e-01 1.492316184160813464e-01 4.434502201798977694e-01 3.767094003761144450e-01 2.774403377287057992e-01 2.152866174864129789e-01 5.217501829328057283e-01 3.096586730542867372e-01 2.237166818035802862e-01 2.420365050215309566e-01 7.360850156183005311e-01 2.921699661117713731e-01 3.317138579008656052e-01 2.386532063922004454e-01 1.803929882597117285e-01 2.207079226124051274e-01 2.524677224803895115e-01 3.801037015672363850e-01 2.290739567331456783e-01 6.846532406870551313e-01 4.700188730217291777e-01 3.434689242903914419e-01 2.480133133477693264e-01 5.752834543377502996e-01 4.192902890319487597e-01 2.389274731362434068e-01 2.569243362240172246e-01 4.249194926366044456e-01 3.789795467099565940e-01 3.618730270547416694e-01 3.814184042160491117e-01 2.277770589217311681e-01 6.131099706681766293e-01 1.393957958727582991e-01 2.648258074926275185e-01 2.107281352134577901e-01 1.501801785988732263e-01 1.911835291789998337e-01 5.279909041270798298e-01 3.909391959626873359e-01 1.749492009820414751e-01 2.521890622252840330e-01 8.667654550858969742e-01 3.299289299487782046e-01 5.069909127133200855e-01 3.454001549854979203e-01 4.134173972320240864e-01 2.068794011131558364e-01 3.900288994412335342e-01 2.440028701551568702e-01 4.630795919894694634e-01 1.986263995917738612e-01 5.242347047308726360e-01 2.814262663832209910e-01 3.977387368823599445e-01 1.212816277317756430e-01 3.471938894884942783e-01 2.777324079301592974e-01 2.886612849924290458e-01 3.254876375549997647e-01 9.664230553791242073e-02 1.491107653707786085e-01 2.955225135970067640e-01 6.026265892303968030e-01 1.776914776511375749e-01 7.129454330985254273e-01 5.238631880344541969e-01 1.534507720278952547e-01 2.525177594899332689e-01 1.460669378989223333e-01 1.483593770781794774e-01 1.868178617214084625e-01 5.150962945620563005e-01 3.726262824453669964e-01 5.126549207221273718e-01 2.693561443987846360e-01 2.675367702244670909e-01 2.886292981773408428e-01 5.540344412649460537e-01 -1.575894177641430360e-01 1.429638556084000811e-01 2.143208719626841230e-01 2.126221198792563882e-01 1.692885656709677278e-01 2.308967482569528329e-01 5.667241344739863962e-01 6.372749766849210573e-01 4.496843879568359625e-01 4.174477798766815795e-01 2.444528287722960158e-01 2.230327059411933988e-01 1.517310813187577878e-01 3.167520996857149385e-01 3.097854171362541820e-01 3.717914992753321712e-01 3.897092038816936110e-01 2.561668721866396936e-01 4.397943171678093677e-01 4.003357981522412956e-01 2.324793610152369183e-01 2.689145504422185695e-01 2.571493318791340243e-01 4.011815371607099223e-01 2.267532656804291946e-01 4.973705676576969381e-01 5.795727724426456007e-01 1.063821152500850076e-01 1.974147693060785969e-01 2.750857419100611878e-01 1.383783925984687357e-01 2.900839462927820023e-01 3.204588943231669873e-01 2.925378200833677056e-01 2.057556208281994259e-01 2.633034273296743777e-01 2.029109260751624788e-01 1.345404124627407327e-01 2.710986419962182481e-01 1.910355690912410864e-01 2.747399943560253632e-01 2.305090563863814168e-01 2.796565888352802176e-01 5.824666409142764678e-01 4.740753625695219853e-01 2.528482276042609556e-01 3.445207955680871237e-01 4.095595369649345230e-01 3.794358533447166337e-01 1.819486918000166042e-01 6.910714064030685222e-01 3.425630656526550410e-01 2.754937537927162339e-01 4.132375627397664175e-01 5.354736414168428382e-01 -5.421851433737856496e-03 6.604083546779975222e-01 6.587657680346978850e-01 4.675909285501802515e-01 1.637580266711893273e-01 2.294973045960091440e-01 2.488268382367095910e-01 6.539559670800372260e-01 5.774845266819284006e-01 5.925792729287309157e-01 4.798815181096642846e-01 1.338621568214648505e-01 1.919929786515126580e-01 2.697563919485901351e-01 4.902997421897339336e-01 1.560590015646994289e-01 2.688030339592160090e-01 2.869423152397416743e-01 2.049020165851516140e-01 2.798602929335629597e-01 4.121145622027029276e-01 1.922793043011097325e-01 1.103114290729365621e-01 3.162008422326607615e-01 3.635914039710996803e-01 2.324834123592722790e-01 4.986503208293697753e-01 2.439892856481833405e-01 2.392295617452759871e-01 4.838170573721640721e-01 2.778746269091243448e-01 2.116478868150011294e-01 3.649014019338210346e-01 3.139920633684027962e-01 1.933687513283075532e-01 4.378466632271624803e-01 2.166509301691235123e-01 4.211108310843201252e-01 5.051824391789523361e-01 2.485338001220611659e-01 2.323133719521024432e-01 6.085244440521364595e-01 6.468649655108151819e-01 4.389938302695668426e-01 4.692126952460284883e-01 1.664796579281642153e-01 3.648061625507921235e-01 4.815724918314003844e-01 2.827069080536830370e-01 6.208916777385411478e-01 2.557292513259312727e-01 5.240439067127908856e-01 1.746305816539006628e-01 1.599218260508905587e-01 1.753009683711184152e-01 3.905545400119763144e-01 5.698353345999294106e-01 3.677255161098287317e-01 3.172559554034819485e-01 2.024893452355627232e-01 2.528263515765161173e-01 1.738565241414846696e-01 1.980543782163977085e-01 5.836908951670807255e-01 1.555421501915930094e-01 4.732651651987680452e-01 3.261110984058745998e-01 5.176142249733288736e-01 3.363286460084395912e-01 5.644081061900010354e-01 3.953623578968290531e-01 2.185656986437720661e-01 5.710797104951552683e-01 3.405643890954479502e-01 2.227949341592534438e-01 4.849537866165292144e-01 4.378378259049213739e-01 4.445086329419609683e-01 2.158812427414886770e-01 3.276229535035781737e-01 3.581023790108019966e-01 3.830667134778309446e-01 5.471160717415273211e-01 5.232866593540848044e-01 6.481214712503629016e-01 2.945778298723098487e-01 4.369350088931014398e-01 4.091599872858751041e-01 3.122642817174323682e-01 3.790841661262334128e-01 8.120482071052492756e-02 6.447134249120836103e-01 3.222303610172048138e-01 4.943576861016936164e-01 4.171460517907235044e-01 3.810563425036548324e-01 4.465964463976206389e-01 4.031334390898564379e-01 2.003030265335041804e-01 6.146770102579921513e-01 5.685199509268272777e-01 1.206174498195196065e-01 5.578637381254338834e-01 3.672769873120387274e-01 2.856791903620887751e-01 2.725533158665314204e-01 2.143077373799542329e-01 6.566321439084958911e-01 2.201812430724885417e-01 3.718601865514301608e-01 3.022768277304521689e-02 1.547087849575063956e-01 4.929760122201969352e-01 1.838435834367828647e-01 1.252273430324066794e-01 3.837179229062144259e-01 5.271439193816718216e-01 2.629565246176639448e-01 3.256025694073514387e-01 4.778977141186828703e-01 3.810194912750262120e-01 4.386608610787448015e-01 5.203886985431154244e-01 4.015277523606641807e-01 1.676134101581965297e-01 2.744149064983218977e-01 3.307184260605140480e-01 3.034146577570027148e-01 3.070539280449224862e-01 5.337950371655324489e-01 6.096664633379305087e-01 1.376218758923641872e-01 3.482134391512659022e-01 4.825904212809177807e-01 2.362601822866281509e-01 1.108853196246286643e-01 3.308511868450523252e-01 4.450814973386059137e-01 2.864687703625463655e-01 4.052506129245898592e-01 5.182078501060800590e-01 2.664872740956525377e-01 2.302624924006693163e-01 1.929675939519057692e-01 3.755808563336131556e-01 4.187164459409018491e-01 1.378438503786583169e-01 4.316725919765644903e-01 2.136195557936844125e-01 1.845798979921369209e-01 3.485511897676474291e-01 6.041649465277032505e-01 3.657169896224559125e-01 3.179030250325922680e-01 7.862714110444812832e-02 3.410134886787261621e-01 3.131211865359091462e-01 4.902771837429327206e-01 1.977475787301727905e-01 4.428093536771484651e-01 3.292134598730172002e-01 6.511745960135044697e-01 3.890594618772524882e-01 2.854905979756949819e-01 6.509035408773797826e-01 2.220509806342647607e-01 4.162163110992764814e-01 5.212521131619496373e-02 2.530815619388135929e-01 5.147906110672124669e-01 -5.916566286828128796e-03 2.508715338173033160e-01 2.709535042690163209e-01 5.680699907758253175e-01 5.486193691527887495e-01 3.795247830617256568e-01 2.318826073839659330e-01 4.383774339372621398e-01 4.642486432270516161e-01 1.239802757753238893e-01 2.799739850458990986e-01 2.061617077891355621e-01 3.496088225724065524e-01 1.663497068297488113e-01 3.548460758404416993e-01 6.214748251865103157e-01 4.158614770105373282e-01 2.491521503691842554e-01 3.009764828147467597e-01 2.834238704512586082e-01 2.661471942894877429e-01 7.635981860951233102e-01 3.153557175338050911e-01 2.069423980988744916e-01 2.309591618252113676e-01 2.803556314407273931e-01 5.142983481667897649e-01 2.729462705669334355e-01 2.678815690021565388e-01 6.329989085304532637e-01 5.879031303920214668e-01 1.988609472193161309e-01 3.953959974285510270e-01 3.930215361613136338e-01 5.947021740684590441e-01 5.388848928731704291e-01 3.009368321725105488e-01 1.294265458336667507e-01 7.276953639326393386e-01 2.411387940644544869e-01 2.866338999533013521e-01 8.783597700002587771e-01 8.424502208418971350e-02 3.369227144994511036e-01 3.178518593928174596e-01 5.601082036740763215e-01 2.657179807746956612e-01 3.372626048865754456e-01 3.882001483155761434e-01 5.910142274907457249e-01 3.659322770606081576e-01 2.473492206057699150e-01 1.357568834215499010e-01 2.185250447149655884e-01 2.135641732401722948e-01 3.282105653509006515e-01 1.657171819231280097e-01 2.794726864307222058e-01 5.959657311623232090e-01 2.763967564370091168e-01 2.618582301630567599e-01 2.688879964567831848e-01 2.833753251072721469e-01 2.084501547789159304e-01 4.055528835502855145e-01 3.418663270689989986e-01 3.532779689209064600e-01 4.212568511671861415e-01 4.763276589438305564e-01 4.395174593763613302e-01 5.322252501048296836e-01 2.208548571845767583e-01 3.641987510348485557e-01 3.661689388807189971e-01 5.585481486608045998e-01 4.371941685889737528e-01 2.068186962937090811e-01 2.988807041895711336e-01 3.833853660807449160e-01 1.953191737411543727e-01 5.219871876519164289e-01 4.060874055396084259e-01 4.638889079312775721e-01 5.431820196945409407e-01 8.268060963467860347e-01 4.253364499454619363e-01 2.760365186487092615e-01 3.463146467944966389e-01 6.348680976731202463e-02 2.037283643613818640e-01 5.034324014845878992e-01 -1.078928387474320516e-01 4.108343662859965661e-01 2.739652646764625388e-01 1.533241013710266998e-01 3.839698057614668869e-01 -9.570905097459103672e-02 3.763859840000236545e-01 6.636302858308908981e-01 4.125873850383072750e-01 4.040273303299954932e-01 2.130472897586628278e-01 2.191700110615215635e-01 4.906540039137894382e-01 2.705460878608505482e-01 4.735515837763841773e-01 3.359647601751589718e-01 2.377274073853641312e-01 2.138085765704431651e-01 3.851243173891134575e-01 3.228140188473389571e-01 2.094019571410399294e-01 4.466171194434309655e-01 4.127784865127637204e-01 2.130033495674865662e-01 3.731089838079242327e-01 4.596027290142501442e-01 2.017563744424819561e-01 3.444955312070874243e-01 3.146012754278899592e-01 1.768376595493919012e-01 1.087899728618140216e-01 3.541806040361166197e-01 5.500769472871525068e-02 2.969030984325513600e-01 3.061394238861794292e-01 1.864708734469786577e-01 3.776773507511848038e-01 3.101780187403733180e-01 1.518414561704162224e-01 1.656978256063439403e-01 2.811472897428188844e-01 3.424628116823100754e-01 2.639707365652839144e-01 2.015031743748636472e-01 2.017738997594165085e-01 4.185555511405141260e-01 2.085271231783281110e-01 3.857579348128297170e-01 2.810018230211994705e-01 4.046357446752040232e-01 9.288063608431684770e-02 6.888944509900056801e-01 2.093884926374016686e-01 5.187623068853781660e-01 4.084662312929481232e-01 9.985862331660655400e-03 3.515464524384697143e-01 4.945890474654106583e-01 2.699600095512550979e-01 1.932318095510368039e-01 5.222443300965551316e-01 2.150155532324902197e-01 4.872716022738359243e-01 5.957298859627826459e-01 4.223430127908613940e-01 2.420080726546984806e-01 3.081965537652990861e-01 3.562405197423572645e-01 4.869016944066970609e-01 4.082318898659877959e-01 3.302673157851359065e-01 3.623136802559656644e-01 6.058350085918959849e-01 1.957354559484656420e-01 6.583655052935455387e-01 6.064328822682227838e-01 4.157853242039095676e-01 3.515129266196481694e-01 4.615589445871819407e-01 3.545355963598240123e-01 2.220979851709330433e-01 -4.122381876265990286e-02 4.627220137122094457e-01 2.824269296937700346e-01 6.191592881481255972e-01 3.831729871690754408e-01 4.511718559858195476e-01 3.458844868879396017e-02 1.829918548605746764e-01 2.041633735350387724e-01 3.100844176319128565e-01 3.784747094773024401e-01 1.490344439999660153e-01 2.625862504647784590e-01 2.791840669044063361e-01 1.227873526265454984e-01 5.343093390425224243e-01 6.351388216624513916e-01 3.163777556256377466e-01 2.516475328087608432e-01 4.016532124981608831e-02 1.107772690901356327e-01 4.886814257773721693e-01 2.027497702334244423e-01 3.589685390354020456e-01 4.445015389515560855e-01 1.452765332541048338e-01 2.626844399901528959e-01 4.830945557023369474e-01 4.028562641933035593e-01 1.515509269877952647e-01 8.103032145669430975e-02 1.747017963833457088e-01 1.547463385292360272e-01 2.534802568432610315e-01 9.067081180410241359e-02 3.653756587615362150e-01 4.982889882594463415e-01 3.601872434638266895e-01 3.372027681832605595e-01 1.589062682054418474e-01 3.874735030846068184e-01 4.867567675945565497e-01 3.187891297947089697e-01 4.969001532945185318e-01 5.353734097202504927e-01 1.320353533769775822e-01 1.622687417196289061e-01 4.746975164480318199e-01 3.750977545525984169e-01 3.284681667416862183e-01 6.064059076439889395e-01 7.388615110477303460e-02 2.638785817118787236e-01 4.605390134490221499e-01 2.410004710434350272e-01 6.538651466406122381e-01 1.867780153393709952e-01 2.019069076975483767e-01 2.107961514931844249e-01 9.807278609193303964e-02 3.327098465139783912e-01 2.428217466106730171e-01 3.533656321669695899e-01 2.257834735283950067e-01 4.394664714474174616e-01 4.785139571200147657e-01 5.640212292629485091e-01 3.616083607514042342e-01 3.984187711365052564e-01 5.191437314184099705e-01 4.111619803023245368e-01 1.743873218516256429e-01 2.245413176462420779e-01 8.034528853622759925e-01 4.013813885782155921e-01 4.479222691280710933e-01 1.377663424025854511e-01 3.257517279788544329e-01 8.260835665470267486e-02 2.046372560021723075e-01 2.932605154407497139e-01 2.768538773395903263e-01 2.896553835631152651e-01 7.389850754745452832e-01 3.779493115392256186e-01 2.774514776221508328e-01 3.762447302747204958e-01 4.625745670704191070e-01 7.167134388104727805e-01 2.650589747336198343e-01 2.945709316203419803e-01 3.969502596921756776e-01 4.333285253297844974e-01 3.253920706933399742e-01 2.239778612408827030e-01 5.071490892805172734e-01 5.436386814549791779e-01 3.804722208246289483e-01 3.204153642367373322e-01 2.474194564078970870e-01 5.705807159222899827e-01 5.572987961561466363e-01 3.632890911422350655e-01 3.182825156138733291e-01 1.836083047874694785e-01 2.146969164477923186e-01 2.625523077599609678e-01 2.951871814352671208e-01 1.521202726926844662e-01 5.069869997525984218e-01 3.040690655465709824e-01 6.289488651223109628e-01 2.173804057441088844e-01 3.687238583435714645e-01 5.352530907634331925e-01 1.970500409253190810e-01 2.965238302409147764e-01 -1.528877636663992234e-01 4.915575417142576953e-01 2.252744251900935524e-01 4.300962660189497910e-01 9.476384491629801232e-01 2.373480285871494289e-01 2.594721389232859110e-01 2.938665965040172523e-01 3.796320067268652565e-01 1.951743386132989144e-01 2.477432626132554105e-01 3.588887845317572101e-01 2.785216801894421224e-01 4.487386576810195038e-01 3.205365683959371381e-01 3.201343858480640847e-01 3.720354546140356433e-01 5.661249344986458709e-01 6.765738419409217386e-01 4.828160433728498901e-01 1.796052246996282520e-01 -3.485276115429769561e-02 3.852668562705048316e-01 1.737516047157328103e-01 2.704819899832102692e-01 2.909633637891033686e-01 4.167122275146084576e-01 4.017583618507671872e-01 1.959513493743543222e-01 5.588714221635200374e-01 3.141473829631991066e-01 3.816247024026893087e-01 2.612703082524490128e-01 4.121792122892316002e-01 2.618861073213452073e-01 1.760921260558916401e-01 2.151545993867785000e-01 4.726731182502135198e-01 4.405336553450922565e-02 5.088799169369053743e-01 3.035923273592970872e-01 1.280910737008298383e-01 3.919757651113968677e-01 3.603147896118343851e-01 2.536393699929817558e-01 2.873865631192984438e-01 3.611658972540681134e-01 4.952380918037420088e-01 4.413982945865768670e-01 3.394607559548035169e-01 3.031670492260900573e-01 3.027965629546542914e-01 2.740827409287476257e-01 1.875900134269841146e-01 3.192983867590442060e-01 5.186016746512223108e-01 6.986472798485010571e-02 2.905662296065543160e-01 3.019828215968232143e-01 1.178533019756855538e-01 2.126588591171980624e-01 3.497528911515814798e-01 4.512494427448245915e-01 1.595007610578420554e-01 5.050184632147534103e-01 2.711488696272112975e-01 5.036153814251065342e-01 3.279332340475207275e-01 1.996128907719594281e-01 1.893196612491010455e-01 4.399978145231102644e-01 2.844806565829003375e-01 1.502771676770748854e-01 7.050271001765509027e-01 1.400097563366671238e-01 2.833977054731917633e-01 3.303086062036868498e-01 9.214516231196512308e-02 3.651747965815843600e-01 4.518433215127970470e-01 1.687071827705892701e-01 2.958327024417712892e-01 2.564075799879788065e-01 3.552395958029705980e-01 4.463554230088675467e-01 1.676346385759188706e-01 4.883381037624303644e-01 3.390157060953242762e-01 1.793646967124118419e-01 3.688911509229910735e-01 3.156128823609378742e-01 3.312682332580152433e-01 6.036876833734368120e-01 3.275399307555062478e-01 1.161724826938268507e-01 1.769433164280371784e-01 2.529058344538839265e-01 2.510802632808122326e-01 1.999213950269904672e-01 1.253072888246151706e-01 2.168492767626730711e-01 6.538039970571389858e-01 3.050464133557397872e-01 4.555710735745606144e-01 3.392960998457397181e-01 1.674033476642762253e-01 2.330512923213063914e-01 3.547577127973227107e-01 4.650711910587119746e-01 1.890740079357726700e-01 -4.009311258144521162e-02 3.957206509929847016e-01 3.530108417293149614e-01 2.412880816427787067e-01 4.206196636168897385e-01 5.219152373971951420e-01 5.262553841054113946e-01 2.861399072955066458e-01 2.880277642893815937e-01 2.021813577670172890e-01 2.043052569699170817e-01 3.147358442150789415e-01 5.107170794260014191e-01 3.061804550673628000e-01 1.660562282515911647e-01 4.439057047001710998e-01 2.401244031445912697e-01 2.926437551012668337e-01 5.312255985388674162e-01 3.627559801131496897e-01 4.548955481002394663e-01 3.583554176171332983e-01 3.099860737252697618e-01 5.529804693796904758e-01 2.608129504776002250e-01 3.785437634214758873e-01 2.912904610774944558e-01 3.216530180051790921e-02 1.459760993477630109e-01 2.996224159890630290e-01 3.915353713097147192e-01 4.799196103243730249e-01 1.963476761639526558e-01 4.367818881362950378e-02 6.177639002423234160e-01 2.196324718240703078e-01 1.453194883677610960e-01 3.239275918384123543e-01 1.907574980835420320e-01 2.065281977182849005e-01 2.188643050776022392e-01 4.682159770297857904e-01 7.621998878772160424e-01 4.379288182855134437e-02 2.512198127113833834e-01 4.795120731110387169e-01 5.085301576459073658e-01 2.438134503241826678e-01 3.790959917795362344e-01 1.135859089708617375e-01 1.690268481044086002e-01 2.597140577462937472e-01 2.808395433301029698e-01 3.173713868918639491e-01 3.035549049204178118e-01 3.011182860043959408e-01 2.155754763224990711e-01 5.630982439478771084e-01 2.092691737081509018e-01 9.979698033959039094e-02 5.137054537463541237e-01 2.851502201156108640e-01 6.586392798806173232e-01 2.410811038814131280e-01 3.131627416528317553e-01 7.572551068678876618e-01 3.085668342657754692e-01 2.264086409767287478e-01 3.103759614317880278e-01 1.121135017289702773e-01 5.716046963880216936e-01 5.600395605414405509e-01 1.220989605967588432e-01 5.481497144131708410e-01 1.056118643951435843e-01 3.993553049678553180e-01 2.789685797748120422e-01 1.991806735283034868e-01 3.714139766498760764e-01 3.345771336598204471e-01 2.552809016175388024e-01 1.617120203441118065e-01 2.876665192910081714e-01 1.745821852106246297e-01 4.390122530945177459e-01 3.089012058255775628e-01 5.229501051543934409e-01 6.595021668131266779e-01 1.538227823177180653e-01 3.713251306424467657e-01 1.953320086914231979e-01 5.100587141874939334e-01 -3.051410963777811958e-02 2.910854466169325860e-01 1.838389222971557047e-01 3.178644316202507980e-01 5.096988559481587799e-01 4.299175493902680500e-01 2.536205464180625313e-01 3.861735258083740518e-01 3.428642316426930847e-01 2.046555999264114689e-01 2.519205472613634811e-01 1.822895520704150840e-01 2.473905268232101662e-01 3.322078298417636688e-01 3.560225592707411124e-01 3.856806754589570119e-01 3.117231369977844224e-01 -3.515719565109520772e-02 2.946263870781535843e-01 4.561688835633503913e-01 3.533260764534702503e-01 1.617914935384874298e-01 2.386916765586306610e-01 8.614697113773672754e-02 2.691481233593435718e-01 4.080589299289840710e-01 2.552005073274585811e-01 3.629541756891399018e-01 3.993606132039531076e-01 4.461984738973683307e-01 2.944262190773656584e-01 2.751152046442939536e-01 9.722512937690908075e-02 2.727843422921978345e-01 -3.114205411887382979e-02 4.677779249036575493e-01 2.725557562842482184e-01 3.108714627644246775e-01 1.011334211185044296e-01 2.021111396675223659e-01 2.814674690436334004e-01 1.748441684649151284e-01 4.211863696081081798e-01 2.296002839340189894e-01 2.167014743656068276e-01 3.673346980768315007e-01 3.582124765049456983e-01 6.241665263909794703e-01 5.379817652886913493e-01 2.820684996277122991e-01 1.031463731229678160e-01 2.568777689496073435e-01 6.219297738640534590e-01 5.317555464986298830e-01 4.947483129373040356e-01 1.820086270311662702e-01 5.307315199602271605e-01 2.859706462189137710e-01 1.335260203838402049e-01 6.254790926378177573e-01 4.449433194997141072e-01 2.556591244288597409e-01 -2.355762801969518705e-02 2.948110814646156541e-01 3.121693740555429031e-01 4.376532203447709435e-01 -1.512605512016307330e-01 4.088585008037171065e-01 3.289285521211695595e-01 2.442810023225092664e-01 1.992883565542911128e-01 2.153586853875140150e-01 -3.712112881234475026e-02 3.523173103507701853e-01 5.090151418958726026e-01 4.286782145557594959e-01 2.719703497908199097e-01 4.375921326753768881e-01 6.739972705299805966e-01 5.548053023165380182e-01 -1.716782567324344200e-01 3.503023570170853418e-01 5.934423566343980383e-01 3.103584910114705053e-01 2.440932133342244015e-01 4.800426480204009749e-01 2.932825488011303605e-01 2.082412006494678280e-01 2.762081032647074608e-01 4.400245350160503222e-01 4.406442973547655129e-01 4.301039587663808561e-01 5.171565148565377967e-01 1.130862175165248118e-01 3.065983451167539897e-01 4.811530594905661928e-01 6.652992327168476550e-01 4.329703153775881219e-01 5.573569609172182027e-01 4.915624878387916397e-01 4.451437132573232702e-01 5.546337450819578407e-01 7.143383680053716489e-02 1.628700383576529021e-01 2.621890029773794595e-01 2.276260323648671147e-01 4.375766679164030393e-01 2.332837077383942415e-01 2.779048730095610154e-01 4.694262206268149384e-01 5.288952910428292853e-01 3.182927114459062068e-01 1.441781459829485357e-01 5.636154826040638000e-01 2.995448727660914301e-01 3.800730627503412506e-01 4.042717029447544519e-01 2.260407366150616326e-01 2.162312536083845771e-01 2.461154856864595786e-01 2.407207783679155000e-01 3.184161759452877050e-01 3.018935489297405184e-01 3.041292729192264233e-01 3.838209416817903730e-01 1.447205246554972291e-01 4.764842990371676024e-01 2.985977569651367958e-01 1.942896078929834403e-01 1.357984632231250544e-01 4.731947898983435152e-01 2.040595502310225129e-01 2.062473403216245060e-01 2.752410511245670932e-01 4.573718139363336377e-01 1.767170476820751901e-01 1.687497668295918629e-01 -3.382779117535505975e-02 3.045439866502874793e-01 5.213419454697145738e-01 -3.627994814002022395e-02 2.841036472325981777e-01 2.843065101631623293e-01 1.414161017262927089e-01 3.247645108033907491e-01 1.061293402271417108e-01 7.448613117117020010e-02 6.078685417212454922e-01 4.414014682969309433e-01 1.009517239888850781e-01 1.686646291518059115e-01 5.580970346973117557e-01 4.268414280066963329e-01 1.984194878228890957e-01 1.175605591245698633e-01 1.571420535345851022e-01 2.877407814236221384e-01 3.678144055309076066e-01 1.885435438845206590e-01 3.043604974047866563e-01 3.723088375506904413e-01 2.479567979203807226e-01 1.379290653720204318e-01 3.691505971777928607e-01 5.208559837949451321e-01 -7.822904913024331108e-02 1.782466841831364945e-01 2.464925984388059987e-01 1.290766247524857135e-01 5.007700712860696513e-01 2.846147523251829625e-01 3.626787742160786365e-01 2.268457997317909758e-01 -3.662234980563994213e-02 5.024445376394623963e-01 2.416625183963105883e-01 4.305576409563514062e-01 2.447000313812850436e-01 2.869489057118244091e-01 5.482048531533791902e-01 2.274093443888318689e-01 3.700516143119898516e-01 2.603800584101918503e-01 2.896395024221760650e-01 3.258001345018897155e-01 6.189663318001521475e-01 1.423258543166525669e-01 3.114726144888777526e-01 3.613690682201422533e-01 4.304141856428600477e-01 1.668540173188262088e-01 4.659156063021896443e-01 3.214977739134496915e-01 3.971325156744569540e-01 3.602508411627241003e-01 4.393756855243964310e-01 2.804941895860224577e-01 5.850681408481932522e-01 2.246490227283857166e-01 4.492219373481702860e-01 3.546091179076711342e-01 1.972704485328904411e-01 5.961939616357199156e-01 4.994071728023072865e-01 2.636019506371667376e-01 4.780278709552021610e-01 2.604654878473411372e-01 3.373214755214348770e-01 3.153051740604269071e-01 3.491838729547112052e-01 6.512173733593726865e-01 1.629535051321227002e-01 2.335260316548328774e-01 5.712348451310731434e-01 4.679237184170688124e-01 4.007230622493693772e-01 5.727822887408819952e-01 5.928072583142238727e-01 4.436188198520767401e-01 4.065412616999992679e-01 1.804504272964209122e-01 1.817888045774793682e-01 4.747488345176407165e-01 4.134051433979948342e-01 6.354000090053659733e-01 5.395928410907231410e-01 3.482073974794275273e-01 3.672347596562417493e-01 5.026681730625455202e-01 1.354210718387207635e-01 2.057074009255757119e-01 3.781210948610009837e-01 1.262053501711761783e-01 4.076850229030242190e-01 4.726864761459523834e-01 3.363194537339495582e-01 3.971901255931697960e-01 2.634596827633686189e-01 2.263647570959506083e-01 2.124628665285399620e-01 4.963005639755238008e-01 2.573636043525766581e-01 5.085937848553498952e-01 -3.502938622116857914e-02 6.233802252565965318e-01 2.900626323391861661e-01 2.555089446708507239e-01 2.489024296265824887e-01 6.012542753906018334e-01 5.203039354739189548e-01 6.572138190825853599e-01 2.548747965565780760e-01 4.685605708356774812e-01 3.721718522460832901e-01 2.028566346328375403e-01 3.377112629028715673e-01 4.058746487735334085e-01 3.257423910762895503e-01 4.355052142382760394e-01 1.708348287630201412e-01 1.233367217688510209e-01 2.977642143297316579e-01 2.053860507774629696e-01 2.823901892994626905e-01 2.854229740300411322e-01 4.966239881106275789e-01 5.972373968278930079e-01 1.651066225334147930e-01 5.252358577230324954e-01 3.701361668246931913e-01 2.561043764955002189e-01 1.448853368493132621e-01 5.332761149824136737e-01 6.632987074945049244e-01 4.110055256743407881e-01 5.010455077095912202e-01 2.138454981489417150e-01 4.157575292980482118e-01 2.401186407622617480e-01 2.647088766453862263e-01 1.563294194579611940e-01 2.454979014669902426e-01 2.022326262760429927e-01 2.566100253914669338e-01 1.985416936731496662e-01 4.949482126745010646e-01 8.253670288488024198e-02 9.729104521989029308e-02 2.807936562968507133e-01 2.538293823606352362e-01 1.886498604335997697e-01 -8.917431457888369550e-03 5.377591790922906512e-01 5.941917471025703890e-01 3.193354347713466268e-01 5.215175812321604099e-01 2.524166869451391904e-01 3.392495119864236131e-01 4.676665519952507566e-01 3.259245330415296849e-01 1.730392928433843736e-01 1.680093066322569939e-01 3.849220441221632427e-01 2.803817541920921030e-01 3.369890872053247222e-01 3.448817839868070223e-01 2.634413360780456514e-01 3.946022668902173791e-01 2.397448966810316051e-01 3.377186953736099895e-01 1.862519043643828809e-01 4.385201951782846663e-01 3.967642980360892579e-01 5.390840547760262780e-01 5.081126420636792318e-01 1.542211216431041976e-01 2.485175092828058041e-01 3.033028430702415790e-01 3.272027985209433609e-01 2.990009628786083340e-01 3.204427507689047161e-01 7.876308793965449695e-01 2.546305211149615388e-01 8.065033349919303873e-02 3.262828268838120493e-01 2.847795173169913596e-01 2.960737163925841742e-01 5.539062605882918433e-01 2.927711009010636189e-01 1.823298799487815813e-01 4.861803079276114659e-01 3.381765613061702425e-01 4.268361405714244938e-01 4.969925182798533569e-01 2.485771270278860356e-01 5.080221105732221076e-01 3.578230426450090818e-01 2.370492588187289584e-01 1.691082526737091030e-01 3.039794472645667156e-01 4.139966690753453804e-01 6.348855705291498452e-01 2.091256390025364453e-01 8.715481478277524729e-01 1.387912854349906411e-01 3.372069402519741743e-01 5.992755481856306687e-01 5.253950865754859478e-01 1.728699877482426928e-01 6.130131546760253514e-01 4.368382048639318782e-01 4.317904181839367084e-01 2.898883430253818005e-01 8.274938220910144082e-02 4.970025908054367392e-01 6.450824497964049442e-01 3.464180492937884992e-01 6.047616764252552457e-01 1.247923279964311405e-01 4.906638553907214373e-01 3.612290670481002053e-01 -3.363668359185112422e-02 5.181807517353149706e-01 2.034871562059379357e-01 4.625878418253819291e-01 2.252618427938273271e-01 1.676171539541542188e-01 5.582589281384571223e-01 3.593753193178486072e-01 3.383957770118399822e-01 2.119137387866771860e-01 4.198126426214798812e-01 1.502213947373434166e-01 3.787906113979602196e-01 5.256424841134617054e-01 2.637120547437916684e-01 3.862456139849541614e-01 1.857780014100285371e-01 5.603976447988543441e-01 4.700959656938721309e-01 3.703865896983415951e-01 3.165065276966743113e-01 1.838799714791434781e-01 5.142308346754589365e-01 3.828880891110770790e-01 4.647557173640279871e-01 2.760656778873453732e-01 3.912802446471914664e-01 5.449248393122161360e-01 4.263777962579524683e-01 3.805947010827139820e-01 1.590853324952377079e-01 5.364025252141004785e-01 3.592317568342195955e-01 9.315287827152474165e-02 3.446500684618740706e-01 4.009880737919502280e-01 3.170062837082241458e-01 2.983499209479987258e-01 5.002490095441203266e-01 4.049039193484418320e-01 5.093172259814764402e-01 2.267734215005248188e-01 3.846707068542514207e-01 1.815593734241929269e-01 5.158239872578747054e-01 5.586824278253743614e-01 3.865922868471898255e-01 3.554148773835663633e-01 2.337336340904698773e-01 1.746522338642080285e-01 3.330968877692725982e-01 1.275057213435388803e-01 2.698068890554168320e-01 3.781996581367366161e-01 2.042959548467138120e-01 5.964444183755972517e-01 7.780419480375826424e-01 1.321818288269014374e-01 6.676151003042036791e-01 5.209225640788872624e-01 2.499450935167715215e-01 4.648730126636451132e-01 3.146330394176857226e-01 3.824379654242875404e-01 9.525076627323869616e-02 5.077169579252540643e-01 1.030668756593513535e-01 2.874880091872000776e-01 2.545458456351070708e-01 3.796894803008967756e-01 2.586164728282369651e-01 2.246067290979567588e-01 3.125882275401181687e-01 2.085519394848915908e-01 2.499673152446462154e-01 1.357327925344975483e-01 3.216647358897262166e-01 2.903507515116530158e-01 2.120401005732333033e-01 3.773389109642835137e-01 -3.724069267767049496e-02 6.107089324772232430e-01 1.764290675357074178e-01 2.491211266392383550e-01 2.286358350448836063e-01 2.161605178900458668e-01 6.489143261892991177e-01 4.466108797957417664e-01 5.293616354216510445e-01 1.323872462015174278e-01 3.719558572121286488e-01 2.041107379205300276e-01 6.597053308250906412e-01 2.582871183254269454e-01 1.403765898899109743e-01 3.624989346426445991e-01 5.148593889413177749e-01 6.792339168289345253e-01 7.867256228583983102e-01 2.161252134192181984e-01 1.997546767888422892e-01 4.845341429975746905e-01 4.028912002658557867e-01 2.953855988536702171e-01 5.816699561763130077e-01 4.969538646050750685e-01 3.436516300803305057e-01 -1.055535393638820096e-01 3.013958853001099669e-01 2.722320719646518228e-01 6.847050021258382912e-02 3.764407867183763301e-01 3.151362935184351954e-01 3.755471667268466263e-01 4.254524904140453145e-01 5.359516604196983280e-01 5.646531342147227406e-01 4.106575431544001731e-01 5.234490883083253721e-02 2.090989028022818275e-01 3.577355720348691648e-01 2.630571364146021551e-01 3.564701377969754503e-01 2.467362960703667341e-01 -1.169434016678110311e-01 2.970545216059008453e-01 4.243605550254869740e-01 2.435797291102517192e-01 2.916244140162120857e-01 4.615541142742927150e-01 2.725665816503237693e-01 1.762369860354624507e-01 7.739604638195487496e-01 3.856674006714229108e-01 2.234452965722653062e-01 2.562947508326942625e-01 2.569832512125458379e-01 3.787173666104877157e-01 1.983856697681858350e-01 2.357375242175407948e-01 5.522732758423103405e-01 1.458296144673454364e-01 2.785993195899436614e-01 8.781252077341150653e-02 -4.439024153606396794e-02 2.864011478077372885e-01 3.332538211370774661e-01 5.973220354756563211e-01 1.871005938131986568e-01 2.858432951557574597e-01 9.312067154519354517e-02 1.891967857816894139e-01 6.270131823532665294e-01 3.616132441198942615e-01 3.977655707133749274e-01 4.108965181977737302e-01 2.940034035790404232e-01 2.613087692402586981e-01 6.057317187741659836e-01 1.555077308149179771e-01 2.287287486456648367e-01 4.021280139721170599e-01 2.159563548541996170e-01 2.338184889803756050e-01 1.762823297684974477e-01 3.120646083758060740e-01 4.281422178364664433e-01 2.829061289910441701e-01 2.331433817634547268e-01 3.990243745364523420e-01 3.508972332747930523e-01 6.788336858511456740e-01 3.811334231684497809e-01 4.265988756887395539e-01 2.607011517706041559e-01 6.355526913162066194e-01 3.735740917376233483e-01 2.289279797027461427e-01 3.648612214154809408e-01 3.539464712370090638e-01 2.322105139813857022e-01 3.149251614594277271e-01 4.457840292804462479e-01 4.586318017749135834e-01 2.286231458979841591e-01 1.728441890376757328e-01 2.885313116821066615e-01 3.847683878454972728e-01 6.741047920106097990e-01 4.844378368981665517e-01 2.941143644873989160e-01 7.624076793162544163e-01 2.491732008118674457e-01 5.183901354735667155e-01 2.624582781215849536e-01 2.959929011767599150e-01 2.424733199124489147e-01 4.954516345131310118e-01 5.764894969944407421e-01 3.206690849150390932e-01 1.301914003300339573e-01 3.039981799753377345e-01 3.544763958735188680e-01 1.882387439133026419e-01 3.848333116287676603e-01 3.262700631988764144e-01 3.786632734257864286e-01 2.957976724383115652e-01 2.858107845435142735e-01 3.243291233076774915e-01 6.359835793207935239e-01 5.571202216181632139e-01 3.519559016028779297e-01 1.397296841041111293e-01 6.546070606084413157e-01 2.445893477709546460e-01 3.761296231529058787e-01 2.927264730335537024e-01 5.750205145270683715e-01 7.235947341959558798e-01 1.101084243719014921e-01 2.212072683162205067e-01 3.020536139875957815e-01 3.701031029046362164e-01 1.126812281477214128e-01 3.418198086750123821e-01 3.687454529502929290e-01 2.769087125981286590e-01 -1.311219674940389268e-02 2.741492335901511979e-01 5.041018605452336487e-01 3.564660043020921876e-01 3.738488281626359822e-01 2.520328222355345815e-01 5.978309426397458992e-01 1.568065107072129649e-01 8.510076119964082864e-02 3.765960369302661093e-01 -2.186930469565595558e-02 4.884208503076479246e-01 4.659145086779972189e-01 4.559598610300099608e-01 2.723054968627138805e-01 3.840106288757283437e-01 6.666135735429179476e-01 4.400994860177434020e-01 2.204944448742480745e-01 1.788084864658685547e-01 1.455161106529203607e-01 3.741903402383286448e-01 6.619811590338713359e-01 4.518678204722732517e-01 2.605190761425433266e-01 5.312071515781440212e-01 2.368935785976304942e-01 2.362614766973649694e-01 2.936132425725190842e-01 6.744504569688842821e-01 3.313818377907864487e-01 2.397338562954587360e-01 3.595548958385563765e-02 1.819752643961578542e-01 2.828793838796741511e-01 3.727588760698949955e-01 5.095813443225551964e-01 2.452688951455002098e-01 3.094586250221595947e-01 4.942427978518253440e-01 2.801519762770396937e-01 2.209894981561433269e-01 2.499456220186857536e-01 4.034645548377397972e-01 5.134178001111990852e-01 1.212327841025739872e-01 2.679624544343255366e-01 3.242887197858976833e-01 1.605453307855668754e-01 6.058438994861603533e-02 3.651409418313278366e-01 3.944272957204475460e-01 5.681300036515608554e-01 5.067241874604064833e-01 3.960592525648962692e-01 1.923270483735564085e-01 2.978481593183346376e-01 2.960167786237661858e-01 6.708654082746079439e-02 8.645763324602739885e-02 2.386718397191884833e-01 6.191548423565791381e-01 3.134978119218772008e-01 1.689359080538679336e-01 1.722278959496179596e-01 1.737088042515324560e-01 2.409751590668065546e-01 6.542135450616797243e-01 4.804825009920250523e-01 5.666316752470379470e-01 8.773542682271795456e-02 4.493870315342860522e-01 3.863819091275786377e-01 2.300301020896426962e-01 4.142972158252291592e-01 1.215869717083819523e-01 -3.572459565415897487e-02 4.511659406160788421e-01 1.762722821569582266e-01 2.851154614039046464e-01 6.145638249195144454e-01 3.172045434226049565e-01 5.606417918199895212e-01 3.812046871568099959e-01 4.104608708368573389e-01 5.963977553237214124e-01 2.464556837928171262e-01 3.129134911279152220e-01 5.992370513796458908e-01 4.217259914936448695e-01 2.820598213270955057e-01 7.955723239885514886e-02 3.126905094766811999e-01 2.156801608645082524e-01 2.281949517879411360e-01 6.769959809653300908e-01 3.632634433458292733e-01 3.270359154039397254e-01 1.408713303297304265e-01 2.368273982793311916e-01 1.841664000957052849e-01 3.579615226882424395e-01 3.364117934592059100e-02 4.377278098849046728e-01 3.547870725081452292e-01 5.247147652027592812e-01 7.052657808583262522e-02 1.976278915659577251e-01 5.007808607946913071e-01 5.453038106536496343e-01 8.656857178767154437e-01 2.109181323066877667e-01 4.186854436132989576e-01 1.827841673824082136e-01 6.678857055414368915e-01 6.609004597528382874e-01 2.699887212778548928e-01 1.677797221757089119e-01 4.814172188710585942e-01 1.051627271895085869e-01 2.217357867992291176e-01 5.793926687793486963e-01 3.936180297889677604e-01 2.048790310997219422e-01 4.492228852883499712e-01 4.190707689051009766e-01 4.247575054191656818e-01 6.389174167427995599e-01 2.944175152728121247e-01 3.025874144250337849e-01 1.175405223921757170e-01 6.141966893968060504e-01 3.415199019489136845e-01 2.956728135188200213e-01 2.120778064012256436e-01 1.743796266222830127e-01 3.098189963029653882e-01 3.430406001157848550e-01 5.841708812021124686e-01 1.930528274960465751e-01 4.624824376101628332e-01 2.207268683724237235e-01 2.011296917773961468e-01 3.599775963438105464e-01 3.119161627743665122e-01 3.619865140111073742e-01 1.331026434496607180e-01 1.913115139513479335e-01 3.711732061722159415e-01 5.318665782863263303e-01 2.371280615868727182e-01 3.919284263941449353e-01 1.095862939850462681e-01 2.264090292202922683e-01 5.602260005178436586e-01 3.418598574198199458e-01 -2.384764102397411989e-01 4.393793271485719742e-01 3.847794140069709101e-01 3.568475356933618059e-01 2.950430764951192941e-01 3.142011222261658077e-01 1.501291286453465545e-01 3.035766752290101067e-01 2.844413353771528818e-01 5.185060300009354251e-01 -8.249058717154866827e-02 3.979612857303891360e-01 5.982319713555170893e-01 2.831271425386603369e-01 3.731682132919331707e-01 2.525454271659555161e-01 5.976569793994030988e-01 3.774688322554879960e-01 2.721205519675322648e-01 4.929072248886541274e-01 4.780766672132585882e-01 6.038978529931569028e-01 3.575799276929387815e-01 3.748620341598893901e-01 1.851060402893267565e-01 4.733021360164570979e-01 2.543108865029921617e-01 3.993782765910225407e-01 4.169445160356985980e-01 2.972606726100934793e-01 1.564825143972825572e-01 4.617045418475527185e-01 1.863094023872235994e-01 4.284046812105088975e-01 4.293891896764421290e-01 2.835299324096354212e-01 7.341485202715603009e-02 2.302790081317311888e-01 4.557729266688852476e-01 3.581962463046011180e-01 2.822690239555640801e-01 3.603694281439970837e-01 3.665909422647928295e-01 2.346702029980463067e-01 3.471293920030120717e-01 1.122557039955722757e-01 2.513493662802943618e-01 4.913714760650123026e-01 2.578577121591933974e-01 2.728180341749180116e-01 7.768212564064924663e-02 2.106516330847512108e-01 3.960673019336695688e-01 2.154627299188973666e-01 2.832522862996142976e-01 5.284707392990526387e-01 2.104403443853470890e-01 1.879885773283263006e-01 4.863525079649662075e-01 2.749150141721088403e-01 2.896113221424911899e-01 4.670958513221421526e-01 2.166336404714854780e-01 5.813623898402511259e-01 2.522285556555061703e-01 4.068482504227972640e-01 2.098658109343887190e-01 2.453752391614330008e-01 2.626689503485977184e-01 3.107711457502659869e-03 1.717883534296902326e-01 3.667277200352145883e-01 6.462392128187843809e-01 1.251767267727359467e-01 1.300563002110948219e-01 3.126249371505878116e-01 3.139500262811338871e-01 2.837004286288902222e-01 3.734337495123440931e-01 3.066099437817229045e-01 5.893301647050748215e-01 4.074691995651278376e-01 4.222622763441563620e-01 1.248183389741370775e-01 1.762787209805765087e-01 5.039819119178901019e-01 6.460980304883037206e-01 4.657765460896712284e-01 1.500070627064928885e-01 1.688715625326722147e-01 3.272739305440950375e-01 8.563591962169425642e-02 3.901990798607926081e-01 3.632798805755328431e-01 2.106985676635417803e-01 2.704152001597890376e-01 7.170743180010958895e-01 5.540276498116440962e-01 1.697091853263827943e-01 6.054658111862067926e-01 3.739744660340988958e-01 2.515847232027113023e-01 1.342624207856033536e-01 6.289794231969949578e-01 5.293243480643354815e-01 4.566480187283445957e-01 1.315394211384841583e-01 7.347057792837858869e-01 1.557642069064968382e-01 7.222670918960147901e-01 4.364183068576608093e-01 2.704583966424820574e-01 3.733571667605701805e-01 3.891369219578564298e-01 3.646643346960445342e-01 6.160373896818214234e-01 3.207549039111654565e-01 3.619581065602233139e-01 2.506866661246363037e-01 1.935319726012494357e-01 5.462455021486221085e-01 4.743065934587207266e-01 3.411045527315650361e-01 7.023417332933945545e-02 4.933844413653787342e-01 1.798283942590046536e-01 2.903112844347219834e-01 3.975119162512328330e-01 4.853423966965237923e-01 6.917131372561016178e-01 4.556685798410171628e-01 2.172619850209684955e-01 3.979042537883969999e-01 3.081524412087901510e-01 2.970881950909074476e-01 9.914777158377319211e-02 2.357523424889791386e-01 7.885889808081856245e-01 6.221021098168080243e-01 2.182394182509597158e-01 6.753737846011631518e-01 1.285517684996762000e-01 3.080339203590369834e-01 2.953723772261014346e-01 -6.269229819150723415e-02 2.368057659887767841e-01 4.978735965151486198e-01 2.718149119330064423e-01 4.374349822853105252e-01 3.458672363590835630e-01 4.234967033970065131e-01 3.898791093884028669e-01 6.364805219132563252e-01 2.432477449256111868e-01 -3.702422089403967220e-02 4.511978400022371716e-01 5.354427690717784571e-01 4.120418147219879756e-01 4.119295463501089216e-01 4.381653310946376223e-01 2.848000508201380399e-01 3.746729820187510995e-01 2.724989286955974421e-01 3.991308148007988166e-01 4.777890587041042636e-01 3.118176155014680262e-01 7.007506546642616740e-02 3.223637569958555105e-01 6.298726784445989324e-01 3.023531760844093697e-01 5.116303785626996614e-01 3.414102801196463588e-01 2.9995101898879
[truncated: 2,049,570 more chars]
