# Supplementary material for: OMNI-P2x universal neural network potential for excited-state simulations
Source: Nat Commun. 2026 Apr 7;17:4949. doi: 10.1038/s41467-026-71380-5 (PMC13233842; doi:10.1038/s41467-026-71380-5)
Supplement: Supplementary file 3 — Source Data [file 41467_2026_71380_MOESM3_ESM.zip › source_data/Fig4/fig_4_c.txt]

S1	3.99944
S2	3.66037
S3	3.40269
S4	3.20522
S5	3.04012
S6	2.89614
S7	2.79817
S8	2.73778
S9	2.70277
S10	2.67156
