# Supplementary material for: OMNI-P2x universal neural network potential for excited-state simulations
Source: Nat Commun. 2026 Apr 7;17:4949. doi: 10.1038/s41467-026-71380-5 (PMC13233842; doi:10.1038/s41467-026-71380-5)
Supplement: Supplementary file 3 — Source Data [file 41467_2026_71380_MOESM3_ESM.zip › source_data/Fig4/fig_4_b.txt]

S0	1.55539
S1	3.68835
S2	3.39496
S3	3.17729
S4	2.9959
S5	2.80191
S6	2.66755
S7	2.57138
S8	2.4981
S9	2.45569
S10	2.4396
