# Supplementary material for: OMNI-P2x universal neural network potential for excited-state simulations
Source: Nat Commun. 2026 Apr 7;17:4949. doi: 10.1038/s41467-026-71380-5 (PMC13233842; doi:10.1038/s41467-026-71380-5)
Supplement: Supplementary file 3 — Source Data [file 41467_2026_71380_MOESM3_ESM.zip › source_data/Fig4/fig_4_d.txt]

S1	0.02519
S2	0.03398
S3	0.03231
S4	0.03115
S5	0.03163
S6	0.03133
S7	0.03069
S8	0.02958
S9	0.02882
S10	0.02864
